# Supplementary material for: Design of complicated all-α protein structures
Source: Nat Struct Mol Biol. 2024 Jan 4;31(2):275–82. doi: 10.1038/s41594-023-01147-9 (PMC11377298; doi:10.1038/s41594-023-01147-9)
Supplement: Supplementary file 11 — Statistical source data. [file 41594_2023_1147_MOESM11_ESM.zip › ED_Fig6/108.pdb]

HEADER                                            09-NOV-21   XXXX              
EXPDTA    THEORETICAL MODEL                                                     
REMARK 220                                                                      
REMARK 220 EXPERIMENTAL DETAILS                                                 
REMARK 220  EXPERIMENT TYPE                : THEORETICAL MODELLING              
REMARK 220  DATE OF DATA COLLECTION        : 09-NOV-21                          
REMARK 220                                                                      
REMARK 220 REMARK: MODEL GENERATED BY ROSETTA                                   
REMARK 220  VERSION 2021.16+release.8ee4f02                                     
ATOM      1  N   VAL A   1       0.000   0.000   0.000  1.00  0.00           N  
ATOM      2  CA  VAL A   1       1.458   0.000   0.000  1.00  0.00           C  
ATOM      3  C   VAL A   1       2.009   1.420   0.000  1.00  0.00           C  
ATOM      4  O   VAL A   1       2.934   1.737   0.748  1.00  0.00           O  
ATOM      5  CB  VAL A   1       2.023  -0.759  -1.215  1.00  0.00           C  
ATOM      6  CEN VAL A   1       2.351  -1.334  -1.406  1.00  0.00           X  
ATOM      7  H   VAL A   1      -0.500  -0.433  -0.750  1.00  0.00           H  
ATOM      8  N   VAL A   2       1.435   2.272  -0.843  1.00  0.00           N  
ATOM      9  CA  VAL A   2       1.868   3.661  -0.942  1.00  0.00           C  
ATOM     10  C   VAL A   2       1.711   4.383   0.390  1.00  0.00           C  
ATOM     11  O   VAL A   2       2.608   5.105   0.825  1.00  0.00           O  
ATOM     12  CB  VAL A   2       1.079   4.423  -2.023  1.00  0.00           C  
ATOM     13  CEN VAL A   2       1.129   4.707  -2.649  1.00  0.00           X  
ATOM     14  H   VAL A   2       0.680   1.949  -1.431  1.00  0.00           H  
ATOM     15  N   VAL A   3       0.566   4.183   1.035  1.00  0.00           N  
ATOM     16  CA  VAL A   3       0.290   4.815   2.319  1.00  0.00           C  
ATOM     17  C   VAL A   3       1.317   4.405   3.367  1.00  0.00           C  
ATOM     18  O   VAL A   3       1.823   5.241   4.115  1.00  0.00           O  
ATOM     19  CB  VAL A   3      -1.120   4.462   2.831  1.00  0.00           C  
ATOM     20  CEN VAL A   3      -1.749   4.719   2.941  1.00  0.00           X  
ATOM     21  H   VAL A   3      -0.130   3.577   0.624  1.00  0.00           H  
ATOM     22  N   VAL A   4       1.620   3.112   3.417  1.00  0.00           N  
ATOM     23  CA  VAL A   4       2.588   2.588   4.374  1.00  0.00           C  
ATOM     24  C   VAL A   4       3.957   3.226   4.177  1.00  0.00           C  
ATOM     25  O   VAL A   4       4.612   3.622   5.141  1.00  0.00           O  
ATOM     26  CB  VAL A   4       2.723   1.058   4.261  1.00  0.00           C  
ATOM     27  CEN VAL A   4       2.581   0.464   4.579  1.00  0.00           X  
ATOM     28  H   VAL A   4       1.169   2.476   2.775  1.00  0.00           H  
ATOM     29  N   VAL A   5       4.385   3.322   2.923  1.00  0.00           N  
ATOM     30  CA  VAL A   5       5.678   3.911   2.597  1.00  0.00           C  
ATOM     31  C   VAL A   5       5.758   5.358   3.069  1.00  0.00           C  
ATOM     32  O   VAL A   5       6.758   5.776   3.653  1.00  0.00           O  
ATOM     33  CB  VAL A   5       5.958   3.859   1.084  1.00  0.00           C  
ATOM     34  CEN VAL A   5       6.345   3.555   0.602  1.00  0.00           X  
ATOM     35  H   VAL A   5       3.799   2.977   2.176  1.00  0.00           H  
ATOM     36  N   VAL A   6       4.700   6.118   2.811  1.00  0.00           N  
ATOM     37  CA  VAL A   6       4.648   7.520   3.209  1.00  0.00           C  
ATOM     38  C   VAL A   6       4.783   7.670   4.719  1.00  0.00           C  
ATOM     39  O   VAL A   6       5.528   8.521   5.204  1.00  0.00           O  
ATOM     40  CB  VAL A   6       3.339   8.190   2.752  1.00  0.00           C  
ATOM     41  CEN VAL A   6       3.075   8.647   2.309  1.00  0.00           X  
ATOM     42  H   VAL A   6       3.910   5.715   2.327  1.00  0.00           H  
ATOM     43  N   VAL A   7       4.059   6.836   5.458  1.00  0.00           N  
ATOM     44  CA  VAL A   7       4.096   6.875   6.915  1.00  0.00           C  
ATOM     45  C   VAL A   7       5.504   6.615   7.437  1.00  0.00           C  
ATOM     46  O   VAL A   7       5.983   7.311   8.332  1.00  0.00           O  
ATOM     47  CB  VAL A   7       3.133   5.844   7.532  1.00  0.00           C  
ATOM     48  CEN VAL A   7       2.540   5.776   7.878  1.00  0.00           X  
ATOM     49  H   VAL A   7       3.467   6.159   4.999  1.00  0.00           H  
ATOM     50  N   VAL A   8       6.163   5.609   6.872  1.00  0.00           N  
ATOM     51  CA  VAL A   8       7.517   5.255   7.279  1.00  0.00           C  
ATOM     52  C   VAL A   8       8.478   6.419   7.067  1.00  0.00           C  
ATOM     53  O   VAL A   8       9.293   6.729   7.935  1.00  0.00           O  
ATOM     54  CB  VAL A   8       8.037   4.027   6.508  1.00  0.00           C  
ATOM     55  CEN VAL A   8       8.197   3.360   6.571  1.00  0.00           X  
ATOM     56  H   VAL A   8       5.713   5.075   6.141  1.00  0.00           H  
ATOM     57  N   VAL A   9       8.376   7.060   5.907  1.00  0.00           N  
ATOM     58  CA  VAL A   9       9.235   8.191   5.579  1.00  0.00           C  
ATOM     59  C   VAL A   9       9.061   9.324   6.581  1.00  0.00           C  
ATOM     60  O   VAL A   9      10.039   9.909   7.047  1.00  0.00           O  
ATOM     61  CB  VAL A   9       8.951   8.723   4.162  1.00  0.00           C  
ATOM     62  CEN VAL A   9       9.208   8.766   3.524  1.00  0.00           X  
ATOM     63  H   VAL A   9       7.685   6.755   5.236  1.00  0.00           H  
ATOM     64  N   VAL A  10       7.810   9.630   6.909  1.00  0.00           N  
ATOM     65  CA  VAL A  10       7.506  10.695   7.857  1.00  0.00           C  
ATOM     66  C   VAL A  10       8.128  10.415   9.219  1.00  0.00           C  
ATOM     67  O   VAL A  10       8.719  11.301   9.836  1.00  0.00           O  
ATOM     68  CB  VAL A  10       5.986  10.883   8.028  1.00  0.00           C  
ATOM     69  CEN VAL A  10       5.461  11.306   7.888  1.00  0.00           X  
ATOM     70  H   VAL A  10       7.051   9.112   6.491  1.00  0.00           H  
ATOM     71  N   VAL A  11       7.993   9.177   9.683  1.00  0.00           N  
ATOM     72  CA  VAL A  11       8.542   8.778  10.973  1.00  0.00           C  
ATOM     73  C   VAL A  11      10.054   8.964  11.009  1.00  0.00           C  
ATOM     74  O   VAL A  11      10.602   9.482  11.982  1.00  0.00           O  
ATOM     75  CB  VAL A  11       8.207   7.311  11.300  1.00  0.00           C  
ATOM     76  CEN VAL A  11       7.826   6.907  11.708  1.00  0.00           X  
ATOM     77  H   VAL A  11       7.496   8.495   9.127  1.00  0.00           H  
ATOM     78  N   VAL A  12      10.723   8.537   9.944  1.00  0.00           N  
ATOM     79  CA  VAL A  12      12.173   8.655   9.852  1.00  0.00           C  
ATOM     80  C   VAL A  12      12.613  10.111   9.938  1.00  0.00           C  
ATOM     81  O   VAL A  12      13.562  10.441  10.650  1.00  0.00           O  
ATOM     82  CB  VAL A  12      12.708   8.043   8.543  1.00  0.00           C  
ATOM     83  CEN VAL A  12      13.065   7.514   8.284  1.00  0.00           X  
ATOM     84  H   VAL A  12      10.214   8.119   9.178  1.00  0.00           H  
ATOM     85  N   VAL A  13      11.920  10.977   9.208  1.00  0.00           N  
ATOM     86  CA  VAL A  13      12.238  12.400   9.200  1.00  0.00           C  
ATOM     87  C   VAL A  13      12.120  12.999  10.596  1.00  0.00           C  
ATOM     88  O   VAL A  13      12.988  13.755  11.033  1.00  0.00           O  
ATOM     89  CB  VAL A  13      11.321  13.180   8.239  1.00  0.00           C  
ATOM     90  CEN VAL A  13      11.305  13.516   7.638  1.00  0.00           X  
ATOM     91  H   VAL A  13      11.152  10.642   8.644  1.00  0.00           H  
ATOM     92  N   VAL A  14      11.041  12.656  11.292  1.00  0.00           N  
ATOM     93  CA  VAL A  14      10.808  13.159  12.640  1.00  0.00           C  
ATOM     94  C   VAL A  14      11.946  12.774  13.577  1.00  0.00           C  
ATOM     95  O   VAL A  14      12.415  13.592  14.368  1.00  0.00           O  
ATOM     96  CB  VAL A  14       9.481  12.632  13.218  1.00  0.00           C  
ATOM     97  CEN VAL A  14       8.841  12.816  13.393  1.00  0.00           X  
ATOM     98  H   VAL A  14      10.366  12.031  10.876  1.00  0.00           H  
ATOM     99  N   VAL A  15      12.387  11.524  13.481  1.00  0.00           N  
ATOM    100  CA  VAL A  15      13.470  11.028  14.323  1.00  0.00           C  
ATOM    101  C   VAL A  15      14.775  11.754  14.027  1.00  0.00           C  
ATOM    102  O   VAL A  15      15.590  11.976  14.923  1.00  0.00           O  
ATOM    103  CB  VAL A  15      13.682   9.514  14.135  1.00  0.00           C  
ATOM    104  CEN VAL A  15      13.605   8.901  14.441  1.00  0.00           X  
ATOM    105  H   VAL A  15      11.962  10.903  12.808  1.00  0.00           H  
ATOM    106  N   VAL A  16      14.969  12.122  12.765  1.00  0.00           N  
ATOM    107  CA  VAL A  16      16.106  12.946  12.373  1.00  0.00           C  
ATOM    108  C   VAL A  16      15.913  14.394  12.806  1.00  0.00           C  
ATOM    109  O   VAL A  16      16.822  15.215  12.684  1.00  0.00           O  
ATOM    110  CB  VAL A  16      16.339  12.902  10.851  1.00  0.00           C  
ATOM    111  CEN VAL A  16      16.761  12.665  10.361  1.00  0.00           X  
ATOM    112  H   VAL A  16      14.311  11.824  12.059  1.00  0.00           H  
ATOM    113  N   VAL A  17      14.724  14.701  13.312  1.00  0.00           N  
ATOM    114  CA  VAL A  17      14.364  16.074  13.644  1.00  0.00           C  
ATOM    115  C   VAL A  17      13.922  16.843  12.405  1.00  0.00           C  
ATOM    116  O   VAL A  17      13.730  18.058  12.452  1.00  0.00           O  
ATOM    117  CB  VAL A  17      15.536  16.821  14.308  1.00  0.00           C  
ATOM    118  CEN VAL A  17      15.759  17.083  14.905  1.00  0.00           X  
ATOM    119  H   VAL A  17      14.051  13.964  13.470  1.00  0.00           H  
ATOM    120  N   VAL A  18      13.763  16.128  11.297  1.00  0.00           N  
ATOM    121  CA  VAL A  18      13.322  16.738  10.048  1.00  0.00           C  
ATOM    122  C   VAL A  18      11.803  16.828   9.985  1.00  0.00           C  
ATOM    123  O   VAL A  18      11.159  16.101   9.228  1.00  0.00           O  
ATOM    124  CB  VAL A  18      13.831  15.952   8.825  1.00  0.00           C  
ATOM    125  CEN VAL A  18      14.273  15.974   8.297  1.00  0.00           X  
ATOM    126  H   VAL A  18      13.951  15.136  11.320  1.00  0.00           H  
ATOM    127  N   VAL A  19      11.235  17.724  10.784  1.00  0.00           N  
ATOM    128  CA  VAL A  19       9.786  17.848  10.889  1.00  0.00           C  
ATOM    129  C   VAL A  19       9.177  18.323   9.576  1.00  0.00           C  
ATOM    130  O   VAL A  19       8.079  17.910   9.204  1.00  0.00           O  
ATOM    131  CB  VAL A  19       9.381  18.821  12.012  1.00  0.00           C  
ATOM    132  CEN VAL A  19       9.100  18.857  12.640  1.00  0.00           X  
ATOM    133  H   VAL A  19      11.822  18.335  11.334  1.00  0.00           H  
ATOM    134  N   VAL A  20       9.898  19.193   8.876  1.00  0.00           N  
ATOM    135  CA  VAL A  20       9.445  19.701   7.586  1.00  0.00           C  
ATOM    136  C   VAL A  20       9.323  18.578   6.564  1.00  0.00           C  
ATOM    137  O   VAL A  20       8.333  18.492   5.839  1.00  0.00           O  
ATOM    138  CB  VAL A  20      10.398  20.780   7.038  1.00  0.00           C  
ATOM    139  CEN VAL A  20      10.458  21.454   6.912  1.00  0.00           X  
ATOM    140  H   VAL A  20      10.782  19.511   9.247  1.00  0.00           H  
ATOM    141  N   VAL A  21      10.336  17.720   6.512  1.00  0.00           N  
ATOM    142  CA  VAL A  21      10.305  16.551   5.641  1.00  0.00           C  
ATOM    143  C   VAL A  21       9.135  15.638   5.984  1.00  0.00           C  
ATOM    144  O   VAL A  21       8.425  15.163   5.098  1.00  0.00           O  
ATOM    145  CB  VAL A  21      11.615  15.746   5.729  1.00  0.00           C  
ATOM    146  CEN VAL A  21      12.188  15.579   5.384  1.00  0.00           X  
ATOM    147  H   VAL A  21      11.147  17.880   7.092  1.00  0.00           H  
ATOM    148  N   VAL A  22       8.940  15.396   7.276  1.00  0.00           N  
ATOM    149  CA  VAL A  22       7.856  14.538   7.739  1.00  0.00           C  
ATOM    150  C   VAL A  22       6.500  15.087   7.313  1.00  0.00           C  
ATOM    151  O   VAL A  22       5.640  14.344   6.838  1.00  0.00           O  
ATOM    152  CB  VAL A  22       7.876  14.379   9.271  1.00  0.00           C  
ATOM    153  CEN VAL A  22       8.005  13.933   9.780  1.00  0.00           X  
ATOM    154  H   VAL A  22       9.559  15.816   7.954  1.00  0.00           H  
ATOM    155  N   VAL A  23       6.314  16.391   7.486  1.00  0.00           N  
ATOM    156  CA  VAL A  23       5.062  17.042   7.120  1.00  0.00           C  
ATOM    157  C   VAL A  23       4.769  16.876   5.634  1.00  0.00           C  
ATOM    158  O   VAL A  23       3.644  16.564   5.245  1.00  0.00           O  
ATOM    159  CB  VAL A  23       5.083  18.543   7.465  1.00  0.00           C  
ATOM    160  CEN VAL A  23       4.823  19.017   7.891  1.00  0.00           X  
ATOM    161  H   VAL A  23       7.060  16.946   7.881  1.00  0.00           H  
ATOM    162  N   VAL A  24       5.788  17.087   4.808  1.00  0.00           N  
ATOM    163  CA  VAL A  24       5.642  16.962   3.363  1.00  0.00           C  
ATOM    164  C   VAL A  24       5.207  15.555   2.974  1.00  0.00           C  
ATOM    165  O   VAL A  24       4.313  15.378   2.146  1.00  0.00           O  
ATOM    166  CB  VAL A  24       6.952  17.305   2.630  1.00  0.00           C  
ATOM    167  CEN VAL A  24       7.256  17.775   2.228  1.00  0.00           X  
ATOM    168  H   VAL A  24       6.687  17.341   5.192  1.00  0.00           H  
ATOM    169  N   VAL A  25       5.845  14.556   3.575  1.00  0.00           N  
ATOM    170  CA  VAL A  25       5.525  13.162   3.291  1.00  0.00           C  
ATOM    171  C   VAL A  25       4.071  12.852   3.624  1.00  0.00           C  
ATOM    172  O   VAL A  25       3.372  12.203   2.846  1.00  0.00           O  
ATOM    173  CB  VAL A  25       6.438  12.202   4.078  1.00  0.00           C  
ATOM    174  CEN VAL A  25       6.956  11.753   4.014  1.00  0.00           X  
ATOM    175  H   VAL A  25       6.570  14.768   4.245  1.00  0.00           H  
ATOM    176  N   VAL A  26       3.622  13.320   4.783  1.00  0.00           N  
ATOM    177  CA  VAL A  26       2.250  13.093   5.221  1.00  0.00           C  
ATOM    178  C   VAL A  26       1.252  13.686   4.235  1.00  0.00           C  
ATOM    179  O   VAL A  26       0.261  13.047   3.879  1.00  0.00           O  
ATOM    180  CB  VAL A  26       1.995  13.692   6.617  1.00  0.00           C  
ATOM    181  CEN VAL A  26       1.884  13.532   7.277  1.00  0.00           X  
ATOM    182  H   VAL A  26       4.247  13.846   5.377  1.00  0.00           H  
ATOM    183  N   VAL A  27       1.519  14.911   3.795  1.00  0.00           N  
ATOM    184  CA  VAL A  27       0.645  15.593   2.848  1.00  0.00           C  
ATOM    185  C   VAL A  27       0.526  14.811   1.547  1.00  0.00           C  
ATOM    186  O   VAL A  27      -0.570  14.641   1.011  1.00  0.00           O  
ATOM    187  CB  VAL A  27       1.149  17.015   2.537  1.00  0.00           C  
ATOM    188  CEN VAL A  27       1.017  17.684   2.636  1.00  0.00           X  
ATOM    189  H   VAL A  27       2.349  15.382   4.125  1.00  0.00           H  
ATOM    190  N   VAL A  28       1.659  14.336   1.042  1.00  0.00           N  
ATOM    191  CA  VAL A  28       1.684  13.571  -0.199  1.00  0.00           C  
ATOM    192  C   VAL A  28       0.838  12.309  -0.085  1.00  0.00           C  
ATOM    193  O   VAL A  28       0.066  11.984  -0.987  1.00  0.00           O  
ATOM    194  CB  VAL A  28       3.121  13.179  -0.593  1.00  0.00           C  
ATOM    195  CEN VAL A  28       3.625  13.304  -1.046  1.00  0.00           X  
ATOM    196  H   VAL A  28       2.526  14.510   1.530  1.00  0.00           H  
ATOM    197  N   VAL A  29       0.988  11.601   1.030  1.00  0.00           N  
ATOM    198  CA  VAL A  29       0.237  10.373   1.264  1.00  0.00           C  
ATOM    199  C   VAL A  29      -1.263  10.635   1.257  1.00  0.00           C  
ATOM    200  O   VAL A  29      -2.030   9.889   0.648  1.00  0.00           O  
ATOM    201  CB  VAL A  29       0.628   9.719   2.602  1.00  0.00           C  
ATOM    202  CEN VAL A  29       0.957   9.182   2.882  1.00  0.00           X  
ATOM    203  H   VAL A  29       1.638  11.922   1.732  1.00  0.00           H  
ATOM    204  N   VAL A  30      -1.677  11.699   1.937  1.00  0.00           N  
ATOM    205  CA  VAL A  30      -3.087  12.061   2.011  1.00  0.00           C  
ATOM    206  C   VAL A  30      -3.659  12.332   0.625  1.00  0.00           C  
ATOM    207  O   VAL A  30      -4.751  11.871   0.293  1.00  0.00           O  
ATOM    208  CB  VAL A  30      -3.307  13.301   2.898  1.00  0.00           C  
ATOM    209  CEN VAL A  30      -3.560  13.512   3.503  1.00  0.00           X  
ATOM    210  H   VAL A  30      -0.996  12.271   2.416  1.00  0.00           H  
ATOM    211  N   VAL A  31      -2.915  13.083  -0.180  1.00  0.00           N  
ATOM    212  CA  VAL A  31      -3.346  13.417  -1.532  1.00  0.00           C  
ATOM    213  C   VAL A  31      -3.550  12.162  -2.371  1.00  0.00           C  
ATOM    214  O   VAL A  31      -4.547  12.034  -3.082  1.00  0.00           O  
ATOM    215  CB  VAL A  31      -2.332  14.336  -2.238  1.00  0.00           C  
ATOM    216  CEN VAL A  31      -2.230  14.978  -2.466  1.00  0.00           X  
ATOM    217  H   VAL A  31      -2.027  13.431   0.153  1.00  0.00           H  
ATOM    218  N   VAL A  32      -2.600  11.238  -2.284  1.00  0.00           N  
ATOM    219  CA  VAL A  32      -2.674   9.990  -3.036  1.00  0.00           C  
ATOM    220  C   VAL A  32      -3.920   9.197  -2.665  1.00  0.00           C  
ATOM    221  O   VAL A  32      -4.621   8.681  -3.535  1.00  0.00           O  
ATOM    222  CB  VAL A  32      -1.429   9.114  -2.799  1.00  0.00           C  
ATOM    223  CEN VAL A  32      -0.855   8.875  -3.095  1.00  0.00           X  
ATOM    224  H   VAL A  32      -1.806  11.403  -1.682  1.00  0.00           H  
ATOM    225  N   VAL A  33      -4.190   9.102  -1.367  1.00  0.00           N  
ATOM    226  CA  VAL A  33      -5.353   8.370  -0.879  1.00  0.00           C  
ATOM    227  C   VAL A  33      -6.646   8.960  -1.427  1.00  0.00           C  
ATOM    228  O   VAL A  33      -7.533   8.231  -1.871  1.00  0.00           O  
ATOM    229  CB  VAL A  33      -5.414   8.368   0.660  1.00  0.00           C  
ATOM    230  CEN VAL A  33      -5.340   7.970   1.218  1.00  0.00           X  
ATOM    231  H   VAL A  33      -3.575   9.548  -0.703  1.00  0.00           H  
ATOM    232  N   VAL A  34      -6.746  10.285  -1.395  1.00  0.00           N  
ATOM    233  CA  VAL A  34      -7.931  10.975  -1.889  1.00  0.00           C  
ATOM    234  C   VAL A  34      -8.182  10.657  -3.358  1.00  0.00           C  
ATOM    235  O   VAL A  34      -9.317  10.403  -3.762  1.00  0.00           O  
ATOM    236  CB  VAL A  34      -7.808  12.501  -1.720  1.00  0.00           C  
ATOM    237  CEN VAL A  34      -8.046  13.041  -1.363  1.00  0.00           X  
ATOM    238  H   VAL A  34      -5.982  10.827  -1.019  1.00  0.00           H  
ATOM    239  N   VAL A  35      -7.117  10.671  -4.152  1.00  0.00           N  
ATOM    240  CA  VAL A  35      -7.221  10.387  -5.578  1.00  0.00           C  
ATOM    241  C   VAL A  35      -7.670   8.952  -5.823  1.00  0.00           C  
ATOM    242  O   VAL A  35      -8.386   8.671  -6.784  1.00  0.00           O  
ATOM    243  CB  VAL A  35      -5.882  10.627  -6.301  1.00  0.00           C  
ATOM    244  CEN VAL A  35      -5.557  11.044  -6.743  1.00  0.00           X  
ATOM    245  H   VAL A  35      -6.212  10.883  -3.757  1.00  0.00           H  
ATOM    246  N   VAL A  36      -7.244   8.047  -4.949  1.00  0.00           N  
ATOM    247  CA  VAL A  36      -7.713   6.667  -4.985  1.00  0.00           C  
ATOM    248  C   VAL A  36      -9.140   6.556  -4.464  1.00  0.00           C  
ATOM    249  O   VAL A  36      -9.758   5.494  -4.539  1.00  0.00           O  
ATOM    250  CB  VAL A  36      -6.802   5.739  -4.160  1.00  0.00           C  
ATOM    251  CEN VAL A  36      -6.335   5.235  -4.208  1.00  0.00           X  
ATOM    252  H   VAL A  36      -6.579   8.322  -4.240  1.00  0.00           H  
ATOM    253  N   VAL A  37      -9.659   7.659  -3.934  1.00  0.00           N  
ATOM    254  CA  VAL A  37     -10.963   7.656  -3.283  1.00  0.00           C  
ATOM    255  C   VAL A  37     -10.865   7.139  -1.854  1.00  0.00           C  
ATOM    256  O   VAL A  37     -11.879   6.913  -1.194  1.00  0.00           O  
ATOM    257  CB  VAL A  37     -11.981   6.800  -4.060  1.00  0.00           C  
ATOM    258  CEN VAL A  37     -12.544   6.830  -4.455  1.00  0.00           X  
ATOM    259  H   VAL A  37      -9.135   8.522  -3.983  1.00  0.00           H  
ATOM    260  N   VAL A  38      -9.637   6.953  -1.380  1.00  0.00           N  
ATOM    261  CA  VAL A  38      -9.404   6.482  -0.020  1.00  0.00           C  
ATOM    262  C   VAL A  38      -9.409   7.638   0.971  1.00  0.00           C  
ATOM    263  O   VAL A  38      -8.365   8.019   1.501  1.00  0.00           O  
ATOM    264  CB  VAL A  38      -8.066   5.726   0.094  1.00  0.00           C  
ATOM    265  CEN VAL A  38      -7.788   5.102   0.182  1.00  0.00           X  
ATOM    266  H   VAL A  38      -8.845   7.143  -1.978  1.00  0.00           H  
ATOM    267  N   VAL A  39     -10.590   8.193   1.218  1.00  0.00           N  
ATOM    268  CA  VAL A  39     -10.722   9.365   2.076  1.00  0.00           C  
ATOM    269  C   VAL A  39     -10.337   9.042   3.514  1.00  0.00           C  
ATOM    270  O   VAL A  39      -9.763   9.875   4.215  1.00  0.00           O  
ATOM    271  CB  VAL A  39     -12.156   9.925   2.052  1.00  0.00           C  
ATOM    272  CEN VAL A  39     -12.543  10.451   1.832  1.00  0.00           X  
ATOM    273  H   VAL A  39     -11.419   7.794   0.802  1.00  0.00           H  
ATOM    274  N   VAL A  40     -10.657   7.827   3.948  1.00  0.00           N  
ATOM    275  CA  VAL A  40     -10.316   7.380   5.293  1.00  0.00           C  
ATOM    276  C   VAL A  40      -8.807   7.342   5.495  1.00  0.00           C  
ATOM    277  O   VAL A  40      -8.296   7.804   6.515  1.00  0.00           O  
ATOM    278  CB  VAL A  40     -10.899   5.985   5.589  1.00  0.00           C  
ATOM    279  CEN VAL A  40     -11.377   5.650   5.954  1.00  0.00           X  
ATOM    280  H   VAL A  40     -11.150   7.198   3.330  1.00  0.00           H  
ATOM    281  N   VAL A  41      -8.098   6.790   4.516  1.00  0.00           N  
ATOM    282  CA  VAL A  41      -6.640   6.769   4.545  1.00  0.00           C  
ATOM    283  C   VAL A  41      -6.070   8.181   4.589  1.00  0.00           C  
ATOM    284  O   VAL A  41      -5.155   8.467   5.362  1.00  0.00           O  
ATOM    285  CB  VAL A  41      -6.062   6.031   3.323  1.00  0.00           C  
ATOM    286  CEN VAL A  41      -5.738   5.456   3.125  1.00  0.00           X  
ATOM    287  H   VAL A  41      -8.581   6.375   3.733  1.00  0.00           H  
ATOM    288  N   VAL A  42      -6.615   9.061   3.756  1.00  0.00           N  
ATOM    289  CA  VAL A  42      -6.161  10.445   3.699  1.00  0.00           C  
ATOM    290  C   VAL A  42      -6.334  11.137   5.044  1.00  0.00           C  
ATOM    291  O   VAL A  42      -5.435  11.837   5.514  1.00  0.00           O  
ATOM    292  CB  VAL A  42      -6.917  11.244   2.620  1.00  0.00           C  
ATOM    293  CEN VAL A  42      -6.851  11.542   2.003  1.00  0.00           X  
ATOM    294  H   VAL A  42      -7.363   8.763   3.146  1.00  0.00           H  
ATOM    295  N   VAL A  43      -7.493  10.939   5.661  1.00  0.00           N  
ATOM    296  CA  VAL A  43      -7.786  11.544   6.955  1.00  0.00           C  
ATOM    297  C   VAL A  43      -6.786  11.095   8.013  1.00  0.00           C  
ATOM    298  O   VAL A  43      -6.283  11.906   8.789  1.00  0.00           O  
ATOM    299  CB  VAL A  43      -9.210  11.200   7.431  1.00  0.00           C  
ATOM    300  CEN VAL A  43      -9.839  11.463   7.535  1.00  0.00           X  
ATOM    301  H   VAL A  43      -8.190  10.354   5.223  1.00  0.00           H  
ATOM    302  N   VAL A  44      -6.502   9.797   8.037  1.00  0.00           N  
ATOM    303  CA  VAL A  44      -5.561   9.237   9.000  1.00  0.00           C  
ATOM    304  C   VAL A  44      -4.179   9.859   8.845  1.00  0.00           C  
ATOM    305  O   VAL A  44      -3.538  10.223   9.831  1.00  0.00           O  
ATOM    306  CB  VAL A  44      -5.444   7.708   8.853  1.00  0.00           C  
ATOM    307  CEN VAL A  44      -5.601   7.109   9.154  1.00  0.00           X  
ATOM    308  H   VAL A  44      -6.949   9.183   7.372  1.00  0.00           H  
ATOM    309  N   VAL A  45      -3.725   9.978   7.602  1.00  0.00           N  
ATOM    310  CA  VAL A  45      -2.418  10.557   7.316  1.00  0.00           C  
ATOM    311  C   VAL A  45      -2.327  11.990   7.823  1.00  0.00           C  
ATOM    312  O   VAL A  45      -1.333  12.380   8.437  1.00  0.00           O  
ATOM    313  CB  VAL A  45      -2.109  10.536   5.807  1.00  0.00           C  
ATOM    314  CEN VAL A  45      -1.716  10.238   5.326  1.00  0.00           X  
ATOM    315  H   VAL A  45      -4.301   9.660   6.836  1.00  0.00           H  
ATOM    316  N   VAL A  46      -3.369  12.772   7.564  1.00  0.00           N  
ATOM    317  CA  VAL A  46      -3.409  14.164   7.994  1.00  0.00           C  
ATOM    318  C   VAL A  46      -3.301  14.276   9.509  1.00  0.00           C  
ATOM    319  O   VAL A  46      -2.555  15.106  10.028  1.00  0.00           O  
ATOM    320  CB  VAL A  46      -4.700  14.864   7.527  1.00  0.00           C  
ATOM    321  CEN VAL A  46      -4.948  15.335   7.090  1.00  0.00           X  
ATOM    322  H   VAL A  46      -4.155  12.392   7.055  1.00  0.00           H  
ATOM    323  N   VAL A  47      -4.052  13.437  10.214  1.00  0.00           N  
ATOM    324  CA  VAL A  47      -4.043  13.440  11.672  1.00  0.00           C  
ATOM    325  C   VAL A  47      -2.650  13.148  12.214  1.00  0.00           C  
ATOM    326  O   VAL A  47      -2.179  13.816  13.135  1.00  0.00           O  
ATOM    327  CB  VAL A  47      -5.033  12.409  12.246  1.00  0.00           C  
ATOM    328  CEN VAL A  47      -5.633  12.342  12.578  1.00  0.00           X  
ATOM    329  H   VAL A  47      -4.645  12.779   9.727  1.00  0.00           H  
ATOM    330  N   VAL A  48      -1.994  12.146  11.638  1.00  0.00           N  
ATOM    331  CA  VAL A  48      -0.653  11.763  12.063  1.00  0.00           C  
ATOM    332  C   VAL A  48       0.328  12.917  11.898  1.00  0.00           C  
ATOM    333  O   VAL A  48       1.130  13.195  12.789  1.00  0.00           O  
ATOM    334  CB  VAL A  48      -0.136  10.546  11.274  1.00  0.00           C  
ATOM    335  CEN VAL A  48       0.014   9.875  11.324  1.00  0.00           X  
ATOM    336  H   VAL A  48      -2.436  11.636  10.887  1.00  0.00           H  
ATOM    337  N   VAL A  49       0.258  13.587  10.752  1.00  0.00           N  
ATOM    338  CA  VAL A  49       1.139  14.712  10.467  1.00  0.00           C  
ATOM    339  C   VAL A  49       0.961  15.824  11.493  1.00  0.00           C  
ATOM    340  O   VAL A  49       1.938  16.384  11.992  1.00  0.00           O  
ATOM    341  CB  VAL A  49       0.891  15.283   9.058  1.00  0.00           C  
ATOM    342  CEN VAL A  49       1.161  15.336   8.426  1.00  0.00           X  
ATOM    343  H   VAL A  49      -0.424  13.308  10.060  1.00  0.00           H  
ATOM    344  N   VAL A  50      -0.291  16.141  11.804  1.00  0.00           N  
ATOM    345  CA  VAL A  50      -0.600  17.187  12.771  1.00  0.00           C  
ATOM    346  C   VAL A  50      -0.008  16.866  14.137  1.00  0.00           C  
ATOM    347  O   VAL A  50       0.583  17.729  14.787  1.00  0.00           O  
ATOM    348  CB  VAL A  50      -2.119  17.393  12.916  1.00  0.00           C  
ATOM    349  CEN VAL A  50      -2.636  17.826  12.776  1.00  0.00           X  
ATOM    350  H   VAL A  50      -1.049  15.643  11.358  1.00  0.00           H  
ATOM    351  N   VAL A  51      -0.170  15.620  14.569  1.00  0.00           N  
ATOM    352  CA  VAL A  51       0.348  15.182  15.860  1.00  0.00           C  
ATOM    353  C   VAL A  51       1.861  15.345  15.930  1.00  0.00           C  
ATOM    354  O   VAL A  51       2.397  15.833  16.925  1.00  0.00           O  
ATOM    355  CB  VAL A  51      -0.014  13.713  16.145  1.00  0.00           C  
ATOM    356  CEN VAL A  51      -0.409  13.305  16.536  1.00  0.00           X  
ATOM    357  H   VAL A  51      -0.665  14.959  13.988  1.00  0.00           H  
ATOM    358  N   VAL A  52       2.545  14.934  14.867  1.00  0.00           N  
ATOM    359  CA  VAL A  52       3.998  15.033  14.806  1.00  0.00           C  
ATOM    360  C   VAL A  52       4.457  16.480  14.936  1.00  0.00           C  
ATOM    361  O   VAL A  52       5.396  16.780  15.674  1.00  0.00           O  
ATOM    362  CB  VAL A  52       4.551  14.445  13.495  1.00  0.00           C  
ATOM    363  CEN VAL A  52       4.905  13.917  13.230  1.00  0.00           X  
ATOM    364  H   VAL A  52       2.045  14.542  14.082  1.00  0.00           H  
ATOM    365  N   VAL A  53       3.790  17.374  14.213  1.00  0.00           N  
ATOM    366  CA  VAL A  53       4.129  18.792  14.246  1.00  0.00           C  
ATOM    367  C   VAL A  53       3.991  19.359  15.653  1.00  0.00           C  
ATOM    368  O   VAL A  53       4.861  20.092  16.125  1.00  0.00           O  
ATOM    369  CB  VAL A  53       3.242  19.607  13.286  1.00  0.00           C  
ATOM    370  CEN VAL A  53       3.243  19.957  12.693  1.00  0.00           X  
ATOM    371  H   VAL A  53       3.029  17.063  13.627  1.00  0.00           H  
ATOM    372  N   VAL A  54       2.895  19.015  16.320  1.00  0.00           N  
ATOM    373  CA  VAL A  54       2.642  19.489  17.675  1.00  0.00           C  
ATOM    374  C   VAL A  54       3.742  19.044  18.629  1.00  0.00           C  
ATOM    375  O   VAL A  54       4.231  19.831  19.440  1.00  0.00           O  
ATOM    376  CB  VAL A  54       1.284  18.990  18.204  1.00  0.00           C  
ATOM    377  CEN VAL A  54       0.645  19.190  18.368  1.00  0.00           X  
ATOM    378  H   VAL A  54       2.219  18.410  15.876  1.00  0.00           H  
ATOM    379  N   VAL A  55       4.129  17.777  18.527  1.00  0.00           N  
ATOM    380  CA  VAL A  55       5.173  17.223  19.381  1.00  0.00           C  
ATOM    381  C   VAL A  55       6.489  17.970  19.197  1.00  0.00           C  
ATOM    382  O   VAL A  55       7.163  18.307  20.169  1.00  0.00           O  
ATOM    383  CB  VAL A  55       5.400  15.726  19.099  1.00  0.00           C  
ATOM    384  CEN VAL A  55       5.312  15.094  19.358  1.00  0.00           X  
ATOM    385  H   VAL A  55       3.688  17.181  17.841  1.00  0.00           H  
ATOM    386  N   VAL A  56       6.848  18.225  17.943  1.00  0.00           N  
ATOM    387  CA  VAL A  56       8.083  18.932  17.629  1.00  0.00           C  
ATOM    388  C   VAL A  56       8.094  20.323  18.249  1.00  0.00           C  
ATOM    389  O   VAL A  56       9.093  20.746  18.832  1.00  0.00           O  
ATOM    390  CB  VAL A  56       8.292  19.057  16.108  1.00  0.00           C  
ATOM    391  CEN VAL A  56       8.674  18.831  15.581  1.00  0.00           X  
ATOM    392  H   VAL A  56       6.249  17.921  17.189  1.00  0.00           H  
ATOM    393  N   VAL A  57       6.978  21.033  18.119  1.00  0.00           N  
ATOM    394  CA  VAL A  57       6.858  22.379  18.666  1.00  0.00           C  
ATOM    395  C   VAL A  57       7.057  22.379  20.176  1.00  0.00           C  
ATOM    396  O   VAL A  57       7.769  23.225  20.718  1.00  0.00           O  
ATOM    397  CB  VAL A  57       5.488  23.001  18.338  1.00  0.00           C  
ATOM    398  CEN VAL A  57       5.174  23.483  17.958  1.00  0.00           X  
ATOM    399  H   VAL A  57       6.193  20.629  17.628  1.00  0.00           H  
ATOM    400  N   VAL A  58       6.423  21.426  20.852  1.00  0.00           N  
ATOM    401  CA  VAL A  58       6.529  21.315  22.302  1.00  0.00           C  
ATOM    402  C   VAL A  58       7.974  21.099  22.733  1.00  0.00           C  
ATOM    403  O   VAL A  58       8.451  21.729  23.677  1.00  0.00           O  
ATOM    404  CB  VAL A  58       5.664  20.162  22.845  1.00  0.00           C  
ATOM    405  CEN VAL A  58       5.095  20.018  23.205  1.00  0.00           X  
ATOM    406  H   VAL A  58       5.853  20.762  20.348  1.00  0.00           H  
ATOM    407  N   VAL A  59       8.667  20.204  22.037  1.00  0.00           N  
ATOM    408  CA  VAL A  59      10.060  19.904  22.347  1.00  0.00           C  
ATOM    409  C   VAL A  59      10.933  21.146  22.220  1.00  0.00           C  
ATOM    410  O   VAL A  59      11.768  21.419  23.082  1.00  0.00           O  
ATOM    411  CB  VAL A  59      10.618  18.800  21.428  1.00  0.00           C  
ATOM    412  CEN VAL A  59      10.823  18.143  21.413  1.00  0.00           X  
ATOM    413  H   VAL A  59       8.218  19.720  21.273  1.00  0.00           H  
ATOM    414  N   VAL A  60      10.734  21.895  21.141  1.00  0.00           N  
ATOM    415  CA  VAL A  60      11.503  23.110  20.900  1.00  0.00           C  
ATOM    416  C   VAL A  60      11.306  24.119  22.025  1.00  0.00           C  
ATOM    417  O   VAL A  60      12.266  24.717  22.510  1.00  0.00           O  
ATOM    418  CB  VAL A  60      11.117  23.767  19.562  1.00  0.00           C  
ATOM    419  CEN VAL A  60      11.339  23.893  18.922  1.00  0.00           X  
ATOM    420  H   VAL A  60      10.032  21.616  20.471  1.00  0.00           H  
ATOM    421  N   VAL A  61      10.056  24.303  22.436  1.00  0.00           N  
ATOM    422  CA  VAL A  61       9.731  25.240  23.504  1.00  0.00           C  
ATOM    423  C   VAL A  61      10.436  24.863  24.801  1.00  0.00           C  
ATOM    424  O   VAL A  61      10.999  25.718  25.484  1.00  0.00           O  
ATOM    425  CB  VAL A  61       8.213  25.305  23.757  1.00  0.00           C  
ATOM    426  CEN VAL A  61       7.656  25.703  23.686  1.00  0.00           X  
ATOM    427  H   VAL A  61       9.312  23.780  21.996  1.00  0.00           H  
ATOM    428  N   VAL A  62      10.402  23.577  25.135  1.00  0.00           N  
ATOM    429  CA  VAL A  62      11.038  23.084  26.351  1.00  0.00           C  
ATOM    430  C   VAL A  62      12.553  23.214  26.271  1.00  0.00           C  
ATOM    431  O   VAL A  62      13.214  23.507  27.267  1.00  0.00           O  
ATOM    432  CB  VAL A  62      10.672  21.613  26.624  1.00  0.00           C  
ATOM    433  CEN VAL A  62      10.309  21.200  27.039  1.00  0.00           X  
ATOM    434  H   VAL A  62       9.923  22.925  24.531  1.00  0.00           H  
ATOM    435  N   VAL A  63      13.099  22.994  25.080  1.00  0.00           N  
ATOM    436  CA  VAL A  63      14.505  23.278  24.817  1.00  0.00           C  
ATOM    437  C   VAL A  63      14.780  24.776  24.853  1.00  0.00           C  
ATOM    438  O   VAL A  63      15.923  25.203  25.016  1.00  0.00           O  
ATOM    439  CB  VAL A  63      14.949  22.717  23.453  1.00  0.00           C  
ATOM    440  CEN VAL A  63      15.332  22.230  23.152  1.00  0.00           X  
ATOM    441  H   VAL A  63      12.526  22.620  24.337  1.00  0.00           H  
ATOM    442  N   VAL A  64      13.726  25.570  24.701  1.00  0.00           N  
ATOM    443  CA  VAL A  64      13.865  27.018  24.603  1.00  0.00           C  
ATOM    444  C   VAL A  64      14.220  27.443  23.183  1.00  0.00           C  
ATOM    445  O   VAL A  64      14.742  28.535  22.964  1.00  0.00           O  
ATOM    446  CB  VAL A  64      14.940  27.549  25.570  1.00  0.00           C  
ATOM    447  CEN VAL A  64      15.035  27.909  26.150  1.00  0.00           X  
ATOM    448  H   VAL A  64      12.804  25.160  24.651  1.00  0.00           H  
ATOM    449  N   VAL A  65      13.933  26.572  22.222  1.00  0.00           N  
ATOM    450  CA  VAL A  65      14.162  26.881  20.815  1.00  0.00           C  
ATOM    451  C   VAL A  65      12.941  27.545  20.192  1.00  0.00           C  
ATOM    452  O   VAL A  65      12.207  26.922  19.425  1.00  0.00           O  
ATOM    453  CB  VAL A  65      14.514  25.617  20.009  1.00  0.00           C  
ATOM    454  CEN VAL A  65      15.026  25.293  19.681  1.00  0.00           X  
ATOM    455  H   VAL A  65      13.546  25.673  22.471  1.00  0.00           H  
ATOM    456  N   VAL A  66      12.729  28.814  20.525  1.00  0.00           N  
ATOM    457  CA  VAL A  66      11.534  29.530  20.095  1.00  0.00           C  
ATOM    458  C   VAL A  66      11.439  29.582  18.576  1.00  0.00           C  
ATOM    459  O   VAL A  66      10.368  29.378  18.004  1.00  0.00           O  
ATOM    460  CB  VAL A  66      11.505  30.966  20.651  1.00  0.00           C  
ATOM    461  CEN VAL A  66      11.190  31.379  21.104  1.00  0.00           X  
ATOM    462  H   VAL A  66      13.414  29.295  21.090  1.00  0.00           H  
ATOM    463  N   VAL A  67      12.565  29.855  17.927  1.00  0.00           N  
ATOM    464  CA  VAL A  67      12.597  30.003  16.477  1.00  0.00           C  
ATOM    465  C   VAL A  67      12.093  28.744  15.783  1.00  0.00           C  
ATOM    466  O   VAL A  67      11.220  28.807  14.918  1.00  0.00           O  
ATOM    467  CB  VAL A  67      14.017  30.322  15.972  1.00  0.00           C  
ATOM    468  CEN VAL A  67      14.411  30.818  15.702  1.00  0.00           X  
ATOM    469  H   VAL A  67      13.422  29.963  18.451  1.00  0.00           H  
ATOM    470  N   VAL A  68      12.649  27.600  16.168  1.00  0.00           N  
ATOM    471  CA  VAL A  68      12.249  26.322  15.592  1.00  0.00           C  
ATOM    472  C   VAL A  68      10.769  26.049  15.830  1.00  0.00           C  
ATOM    473  O   VAL A  68      10.052  25.628  14.923  1.00  0.00           O  
ATOM    474  CB  VAL A  68      13.075  25.158  16.171  1.00  0.00           C  
ATOM    475  CEN VAL A  68      13.565  24.698  16.021  1.00  0.00           X  
ATOM    476  H   VAL A  68      13.367  27.616  16.879  1.00  0.00           H  
ATOM    477  N   VAL A  69      10.318  26.292  17.056  1.00  0.00           N  
ATOM    478  CA  VAL A  69       8.922  26.073  17.416  1.00  0.00           C  
ATOM    479  C   VAL A  69       7.993  26.928  16.564  1.00  0.00           C  
ATOM    480  O   VAL A  69       6.974  26.447  16.067  1.00  0.00           O  
ATOM    481  CB  VAL A  69       8.667  26.382  18.904  1.00  0.00           C  
ATOM    482  CEN VAL A  69       8.527  26.094  19.514  1.00  0.00           X  
ATOM    483  H   VAL A  69      10.958  26.638  17.757  1.00  0.00           H  
ATOM    484  N   VAL A  70       8.350  28.196  16.397  1.00  0.00           N  
ATOM    485  CA  VAL A  70       7.549  29.120  15.604  1.00  0.00           C  
ATOM    486  C   VAL A  70       7.417  28.639  14.165  1.00  0.00           C  
ATOM    487  O   VAL A  70       6.328  28.661  13.590  1.00  0.00           O  
ATOM    488  CB  VAL A  70       8.151  30.538  15.608  1.00  0.00           C  
ATOM    489  CEN VAL A  70       8.059  31.179  15.844  1.00  0.00           X  
ATOM    490  H   VAL A  70       9.199  28.529  16.832  1.00  0.00           H  
ATOM    491  N   VAL A  71       8.531  28.205  13.587  1.00  0.00           N  
ATOM    492  CA  VAL A  71       8.542  27.717  12.213  1.00  0.00           C  
ATOM    493  C   VAL A  71       7.614  26.521  12.045  1.00  0.00           C  
ATOM    494  O   VAL A  71       6.849  26.447  11.084  1.00  0.00           O  
ATOM    495  CB  VAL A  71       9.961  27.320  11.765  1.00  0.00           C  
ATOM    496  CEN VAL A  71      10.485  27.502  11.357  1.00  0.00           X  
ATOM    497  H   VAL A  71       9.393  28.212  14.113  1.00  0.00           H  
ATOM    498  N   VAL A  72       7.687  25.586  12.987  1.00  0.00           N  
ATOM    499  CA  VAL A  72       6.853  24.391  12.945  1.00  0.00           C  
ATOM    500  C   VAL A  72       5.373  24.750  12.972  1.00  0.00           C  
ATOM    501  O   VAL A  72       4.577  24.204  12.208  1.00  0.00           O  
ATOM    502  CB  VAL A  72       7.162  23.444  14.120  1.00  0.00           C  
ATOM    503  CEN VAL A  72       7.448  22.839  14.284  1.00  0.00           X  
ATOM    504  H   VAL A  72       8.336  25.706  13.751  1.00  0.00           H  
ATOM    505  N   VAL A  73       5.009  25.673  13.856  1.00  0.00           N  
ATOM    506  CA  VAL A  73       3.623  26.108  13.985  1.00  0.00           C  
ATOM    507  C   VAL A  73       3.110  26.703  12.680  1.00  0.00           C  
ATOM    508  O   VAL A  73       2.000  26.398  12.242  1.00  0.00           O  
ATOM    509  CB  VAL A  73       3.458  27.146  15.111  1.00  0.00           C  
ATOM    510  CEN VAL A  73       3.202  27.242  15.743  1.00  0.00           X  
ATOM    511  H   VAL A  73       5.711  26.084  14.455  1.00  0.00           H  
ATOM    512  N   VAL A  74       3.923  27.553  12.062  1.00  0.00           N  
ATOM    513  CA  VAL A  74       3.552  28.193  10.806  1.00  0.00           C  
ATOM    514  C   VAL A  74       3.292  27.159   9.717  1.00  0.00           C  
ATOM    515  O   VAL A  74       2.310  27.252   8.981  1.00  0.00           O  
ATOM    516  CB  VAL A  74       4.643  29.168  10.324  1.00  0.00           C  
ATOM    517  CEN VAL A  74       4.792  29.835  10.240  1.00  0.00           X  
ATOM    518  H   VAL A  74       4.821  27.762  12.474  1.00  0.00           H  
ATOM    519  N   VAL A  75       4.179  26.174   9.620  1.00  0.00           N  
ATOM    520  CA  VAL A  75       4.047  25.121   8.621  1.00  0.00           C  
ATOM    521  C   VAL A  75       2.742  24.354   8.797  1.00  0.00           C  
ATOM    522  O   VAL A  75       2.035  24.082   7.828  1.00  0.00           O  
ATOM    523  CB  VAL A  75       5.225  24.131   8.684  1.00  0.00           C  
ATOM    524  CEN VAL A  75       5.791  23.921   8.352  1.00  0.00           X  
ATOM    525  H   VAL A  75       4.964  26.154  10.255  1.00  0.00           H  
ATOM    526  N   VAL A  76       2.429  24.007  10.041  1.00  0.00           N  
ATOM    527  CA  VAL A  76       1.209  23.271  10.347  1.00  0.00           C  
ATOM    528  C   VAL A  76      -0.027  24.050   9.918  1.00  0.00           C  
ATOM    529  O   VAL A  76      -0.947  23.493   9.318  1.00  0.00           O  
ATOM    530  CB  VAL A  76       1.104  22.950  11.850  1.00  0.00           C  
ATOM    531  CEN VAL A  76       1.137  22.439  12.312  1.00  0.00           X  
ATOM    532  H   VAL A  76       3.053  24.260  10.794  1.00  0.00           H  
ATOM    533  N   VAL A  77      -0.043  25.342  10.228  1.00  0.00           N  
ATOM    534  CA  VAL A  77      -1.167  26.201   9.874  1.00  0.00           C  
ATOM    535  C   VAL A  77      -1.380  26.237   8.366  1.00  0.00           C  
ATOM    536  O   VAL A  77      -2.508  26.133   7.886  1.00  0.00           O  
ATOM    537  CB  VAL A  77      -0.964  27.639  10.388  1.00  0.00           C  
ATOM    538  CEN VAL A  77      -1.184  28.098  10.852  1.00  0.00           X  
ATOM    539  H   VAL A  77       0.743  25.740  10.722  1.00  0.00           H  
ATOM    540  N   VAL A  78      -0.288  26.385   7.623  1.00  0.00           N  
ATOM    541  CA  VAL A  78      -0.353  26.435   6.168  1.00  0.00           C  
ATOM    542  C   VAL A  78      -0.950  25.154   5.599  1.00  0.00           C  
ATOM    543  O   VAL A  78      -1.802  25.196   4.712  1.00  0.00           O  
ATOM    544  CB  VAL A  78       1.038  26.662   5.547  1.00  0.00           C  
ATOM    545  CEN VAL A  78       1.430  27.123   5.217  1.00  0.00           X  
ATOM    546  H   VAL A  78       0.610  26.465   8.079  1.00  0.00           H  
ATOM    547  N   VAL A  79      -0.496  24.017   6.114  1.00  0.00           N  
ATOM    548  CA  VAL A  79      -0.985  22.721   5.658  1.00  0.00           C  
ATOM    549  C   VAL A  79      -2.486  22.589   5.878  1.00  0.00           C  
ATOM    550  O   VAL A  79      -3.215  22.133   4.996  1.00  0.00           O  
ATOM    551  CB  VAL A  79      -0.268  21.562   6.376  1.00  0.00           C  
ATOM    552  CEN VAL A  79       0.188  21.052   6.288  1.00  0.00           X  
ATOM    553  H   VAL A  79       0.204  24.050   6.841  1.00  0.00           H  
ATOM    554  N   VAL A  80      -2.944  22.992   7.058  1.00  0.00           N  
ATOM    555  CA  VAL A  80      -4.360  22.920   7.396  1.00  0.00           C  
ATOM    556  C   VAL A  80      -5.199  23.751   6.433  1.00  0.00           C  
ATOM    557  O   VAL A  80      -6.242  23.303   5.957  1.00  0.00           O  
ATOM    558  CB  VAL A  80      -4.623  23.399   8.836  1.00  0.00           C  
ATOM    559  CEN VAL A  80      -4.800  23.188   9.467  1.00  0.00           X  
ATOM    560  H   VAL A  80      -2.294  23.357   7.739  1.00  0.00           H  
ATOM    561  N   VAL A  81      -4.738  24.964   6.151  1.00  0.00           N  
ATOM    562  CA  VAL A  81      -5.445  25.861   5.244  1.00  0.00           C  
ATOM    563  C   VAL A  81      -5.583  25.246   3.857  1.00  0.00           C  
ATOM    564  O   VAL A  81      -6.653  25.292   3.250  1.00  0.00           O  
ATOM    565  CB  VAL A  81      -4.731  27.220   5.123  1.00  0.00           C  
ATOM    566  CEN VAL A  81      -4.776  27.887   5.290  1.00  0.00           X  
ATOM    567  H   VAL A  81      -3.875  25.274   6.575  1.00  0.00           H  
ATOM    568  N   VAL A  82      -4.494  24.669   3.360  1.00  0.00           N  
ATOM    569  CA  VAL A  82      -4.491  24.043   2.044  1.00  0.00           C  
ATOM    570  C   VAL A  82      -5.247  22.720   2.061  1.00  0.00           C  
ATOM    571  O   VAL A  82      -6.044  22.438   1.166  1.00  0.00           O  
ATOM    572  CB  VAL A  82      -3.057  23.797   1.537  1.00  0.00           C  
ATOM    573  CEN VAL A  82      -2.589  24.004   1.077  1.00  0.00           X  
ATOM    574  H   VAL A  82      -3.646  24.664   3.909  1.00  0.00           H  
ATOM    575  N   VAL A  83      -4.992  21.912   3.085  1.00  0.00           N  
ATOM    576  CA  VAL A  83      -5.674  20.633   3.240  1.00  0.00           C  
ATOM    577  C   VAL A  83      -7.140  20.831   3.603  1.00  0.00           C  
ATOM    578  O   VAL A  83      -8.000  20.047   3.202  1.00  0.00           O  
ATOM    579  CB  VAL A  83      -5.001  19.760   4.316  1.00  0.00           C  
ATOM    580  CEN VAL A  83      -4.620  19.195   4.412  1.00  0.00           X  
ATOM    581  H   VAL A  83      -4.308  22.192   3.774  1.00  0.00           H  
ATOM    582  N   VAL A  84      -7.418  21.882   4.366  1.00  0.00           N  
ATOM    583  CA  VAL A  84      -8.783  22.193   4.774  1.00  0.00           C  
ATOM    584  C   VAL A  84      -9.160  23.620   4.396  1.00  0.00           C  
ATOM    585  O   VAL A  84      -9.400  24.459   5.264  1.00  0.00           O  
ATOM    586  CB  VAL A  84      -8.976  22.006   6.291  1.00  0.00           C  
ATOM    587  CEN VAL A  84      -9.275  21.608   6.767  1.00  0.00           X  
ATOM    588  H   VAL A  84      -6.665  22.482   4.671  1.00  0.00           H  
ATOM    589  N   VAL A  85      -9.210  23.888   3.096  1.00  0.00           N  
ATOM    590  CA  VAL A  85      -9.349  25.253   2.600  1.00  0.00           C  
ATOM    591  C   VAL A  85     -10.696  25.846   2.991  1.00  0.00           C  
ATOM    592  O   VAL A  85     -10.876  27.064   2.980  1.00  0.00           O  
ATOM    593  CB  VAL A  85      -9.196  25.316   1.069  1.00  0.00           C  
ATOM    594  CEN VAL A  85      -8.780  25.524   0.562  1.00  0.00           X  
ATOM    595  H   VAL A  85      -9.150  23.128   2.434  1.00  0.00           H  
ATOM    596  N   VAL A  86     -11.641  24.978   3.337  1.00  0.00           N  
ATOM    597  CA  VAL A  86     -12.996  25.409   3.662  1.00  0.00           C  
ATOM    598  C   VAL A  86     -13.217  25.442   5.169  1.00  0.00           C  
ATOM    599  O   VAL A  86     -14.332  25.668   5.638  1.00  0.00           O  
ATOM    600  CB  VAL A  86     -14.051  24.491   3.018  1.00  0.00           C  
ATOM    601  CEN VAL A  86     -14.533  24.459   2.526  1.00  0.00           X  
ATOM    602  H   VAL A  86     -11.416  23.994   3.376  1.00  0.00           H  
ATOM    603  N   VAL A  87     -12.147  25.214   5.924  1.00  0.00           N  
ATOM    604  CA  VAL A  87     -12.230  25.177   7.379  1.00  0.00           C  
ATOM    605  C   VAL A  87     -11.980  26.554   7.980  1.00  0.00           C  
ATOM    606  O   VAL A  87     -10.839  26.926   8.251  1.00  0.00           O  
ATOM    607  CB  VAL A  87     -11.223  24.176   7.977  1.00  0.00           C  
ATOM    608  CEN VAL A  87     -11.169  23.566   8.293  1.00  0.00           X  
ATOM    609  H   VAL A  87     -11.254  25.062   5.478  1.00  0.00           H  
ATOM    610  N   VAL A  88     -13.055  27.307   8.187  1.00  0.00           N  
ATOM    611  CA  VAL A  88     -12.950  28.668   8.699  1.00  0.00           C  
ATOM    612  C   VAL A  88     -12.169  28.705  10.007  1.00  0.00           C  
ATOM    613  O   VAL A  88     -11.350  29.598  10.227  1.00  0.00           O  
ATOM    614  CB  VAL A  88     -14.338  29.297   8.923  1.00  0.00           C  
ATOM    615  CEN VAL A  88     -14.777  29.772   8.685  1.00  0.00           X  
ATOM    616  H   VAL A  88     -13.969  26.927   7.984  1.00  0.00           H  
ATOM    617  N   VAL A  89     -12.428  27.731  10.873  1.00  0.00           N  
ATOM    618  CA  VAL A  89     -11.690  27.601  12.123  1.00  0.00           C  
ATOM    619  C   VAL A  89     -10.196  27.452  11.867  1.00  0.00           C  
ATOM    620  O   VAL A  89      -9.372  27.893  12.669  1.00  0.00           O  
ATOM    621  CB  VAL A  89     -12.182  26.397  12.948  1.00  0.00           C  
ATOM    622  CEN VAL A  89     -12.529  26.219  13.516  1.00  0.00           X  
ATOM    623  H   VAL A  89     -13.155  27.064  10.659  1.00  0.00           H  
ATOM    624  N   VAL A  90      -9.852  26.827  10.746  1.00  0.00           N  
ATOM    625  CA  VAL A  90      -8.462  26.732  10.318  1.00  0.00           C  
ATOM    626  C   VAL A  90      -7.854  28.113  10.108  1.00  0.00           C  
ATOM    627  O   VAL A  90      -6.732  28.380  10.539  1.00  0.00           O  
ATOM    628  CB  VAL A  90      -8.326  25.918   9.017  1.00  0.00           C  
ATOM    629  CEN VAL A  90      -8.103  25.320   8.757  1.00  0.00           X  
ATOM    630  H   VAL A  90     -10.572  26.408  10.176  1.00  0.00           H  
ATOM    631  N   VAL A  91      -8.600  28.987   9.442  1.00  0.00           N  
ATOM    632  CA  VAL A  91      -8.136  30.343   9.174  1.00  0.00           C  
ATOM    633  C   VAL A  91      -8.169  31.196  10.435  1.00  0.00           C  
ATOM    634  O   VAL A  91      -7.222  31.928  10.726  1.00  0.00           O  
ATOM    635  CB  VAL A  91      -8.983  31.025   8.083  1.00  0.00           C  
ATOM    636  CEN VAL A  91      -8.974  31.245   7.430  1.00  0.00           X  
ATOM    637  H   VAL A  91      -9.513  28.706   9.114  1.00  0.00           H  
ATOM    638  N   VAL A  92      -9.263  31.098  11.182  1.00  0.00           N  
ATOM    639  CA  VAL A  92      -9.406  31.834  12.432  1.00  0.00           C  
ATOM    640  C   VAL A  92      -8.478  31.282  13.506  1.00  0.00           C  
ATOM    641  O   VAL A  92      -7.973  32.026  14.347  1.00  0.00           O  
ATOM    642  CB  VAL A  92     -10.856  31.792  12.950  1.00  0.00           C  
ATOM    643  CEN VAL A  92     -11.423  32.173  13.044  1.00  0.00           X  
ATOM    644  H   VAL A  92     -10.016  30.498  10.875  1.00  0.00           H  
ATOM    645  N   VAL A  93      -8.256  29.972  13.472  1.00  0.00           N  
ATOM    646  CA  VAL A  93      -7.376  29.319  14.434  1.00  0.00           C  
ATOM    647  C   VAL A  93      -6.290  28.516  13.730  1.00  0.00           C  
ATOM    648  O   VAL A  93      -6.244  27.290  13.837  1.00  0.00           O  
ATOM    649  CB  VAL A  93      -8.161  28.388  15.377  1.00  0.00           C  
ATOM    650  CEN VAL A  93      -8.382  28.313  16.025  1.00  0.00           X  
ATOM    651  H   VAL A  93      -8.708  29.415  12.762  1.00  0.00           H  
ATOM    652  N   VAL A  94      -5.417  29.213  13.011  1.00  0.00           N  
ATOM    653  CA  VAL A  94      -4.462  28.561  12.123  1.00  0.00           C  
ATOM    654  C   VAL A  94      -3.465  27.719  12.909  1.00  0.00           C  
ATOM    655  O   VAL A  94      -2.813  26.834  12.355  1.00  0.00           O  
ATOM    656  CB  VAL A  94      -3.693  29.587  11.270  1.00  0.00           C  
ATOM    657  CEN VAL A  94      -3.619  29.833  10.630  1.00  0.00           X  
ATOM    658  H   VAL A  94      -5.415  30.220  13.081  1.00  0.00           H  
ATOM    659  N   VAL A  95      -3.351  28.000  14.203  1.00  0.00           N  
ATOM    660  CA  VAL A  95      -2.382  27.319  15.052  1.00  0.00           C  
ATOM    661  C   VAL A  95      -3.048  26.234  15.888  1.00  0.00           C  
ATOM    662  O   VAL A  95      -2.416  25.627  16.752  1.00  0.00           O  
ATOM    663  CB  VAL A  95      -1.660  28.305  15.990  1.00  0.00           C  
ATOM    664  CEN VAL A  95      -1.057  28.614  16.111  1.00  0.00           X  
ATOM    665  H   VAL A  95      -3.952  28.703  14.608  1.00  0.00           H  
ATOM    666  N   VAL A  96      -4.328  25.995  15.626  1.00  0.00           N  
ATOM    667  CA  VAL A  96      -5.094  25.010  16.381  1.00  0.00           C  
ATOM    668  C   VAL A  96      -5.021  23.636  15.727  1.00  0.00           C  
ATOM    669  O   VAL A  96      -5.829  23.308  14.858  1.00  0.00           O  
ATOM    670  CB  VAL A  96      -6.571  25.425  16.516  1.00  0.00           C  
ATOM    671  CEN VAL A  96      -7.045  25.651  16.963  1.00  0.00           X  
ATOM    672  H   VAL A  96      -4.783  26.508  14.884  1.00  0.00           H  
ATOM    673  N   VAL A  97      -4.048  22.836  16.150  1.00  0.00           N  
ATOM    674  CA  VAL A  97      -3.829  21.519  15.564  1.00  0.00           C  
ATOM    675  C   VAL A  97      -5.098  20.677  15.612  1.00  0.00           C  
ATOM    676  O   VAL A  97      -5.426  19.976  14.655  1.00  0.00           O  
ATOM    677  CB  VAL A  97      -2.695  20.763  16.281  1.00  0.00           C  
ATOM    678  CEN VAL A  97      -2.048  20.538  16.211  1.00  0.00           X  
ATOM    679  H   VAL A  97      -3.444  23.149  16.897  1.00  0.00           H  
ATOM    680  N   VAL A  98      -5.809  20.751  16.733  1.00  0.00           N  
ATOM    681  CA  VAL A  98      -7.087  20.064  16.876  1.00  0.00           C  
ATOM    682  C   VAL A  98      -8.075  20.511  15.806  1.00  0.00           C  
ATOM    683  O   VAL A  98      -8.922  19.733  15.366  1.00  0.00           O  
ATOM    684  CB  VAL A  98      -7.705  20.305  18.265  1.00  0.00           C  
ATOM    685  CEN VAL A  98      -7.850  20.004  18.868  1.00  0.00           X  
ATOM    686  H   VAL A  98      -5.455  21.298  17.505  1.00  0.00           H  
ATOM    687  N   VAL A  99      -7.963  21.768  15.392  1.00  0.00           N  
ATOM    688  CA  VAL A  99      -8.758  22.284  14.284  1.00  0.00           C  
ATOM    689  C   VAL A  99      -8.488  21.505  13.003  1.00  0.00           C  
ATOM    690  O   VAL A  99      -9.415  21.139  12.281  1.00  0.00           O  
ATOM    691  CB  VAL A  99      -8.477  23.777  14.034  1.00  0.00           C  
ATOM    692  CEN VAL A  99      -8.747  24.409  14.089  1.00  0.00           X  
ATOM    693  H   VAL A  99      -7.310  22.383  15.856  1.00  0.00           H  
ATOM    694  N   VAL A 100      -7.213  21.255  12.726  1.00  0.00           N  
ATOM    695  CA  VAL A 100      -6.818  20.518  11.531  1.00  0.00           C  
ATOM    696  C   VAL A 100      -7.423  19.120  11.521  1.00  0.00           C  
ATOM    697  O   VAL A 100      -7.942  18.665  10.501  1.00  0.00           O  
ATOM    698  CB  VAL A 100      -5.287  20.405  11.417  1.00  0.00           C  
ATOM    699  CEN VAL A 100      -4.739  20.626  11.061  1.00  0.00           X  
ATOM    700  H   VAL A 100      -6.498  21.583  13.360  1.00  0.00           H  
ATOM    701  N   VAL A 101      -7.353  18.443  12.661  1.00  0.00           N  
ATOM    702  CA  VAL A 101      -7.894  17.094  12.786  1.00  0.00           C  
ATOM    703  C   VAL A 101      -9.389  17.071  12.497  1.00  0.00           C  
ATOM    704  O   VAL A 101      -9.879  16.201  11.778  1.00  0.00           O  
ATOM    705  CB  VAL A 101      -7.643  16.512  14.189  1.00  0.00           C  
ATOM    706  CEN VAL A 101      -7.277  16.043  14.538  1.00  0.00           X  
ATOM    707  H   VAL A 101      -6.914  18.872  13.463  1.00  0.00           H  
ATOM    708  N   VAL A 102     -10.110  18.033  13.063  1.00  0.00           N  
ATOM    709  CA  VAL A 102     -11.552  18.125  12.868  1.00  0.00           C  
ATOM    710  C   VAL A 102     -11.899  18.298  11.395  1.00  0.00           C  
ATOM    711  O   VAL A 102     -12.806  17.644  10.880  1.00  0.00           O  
ATOM    712  CB  VAL A 102     -12.158  19.294  13.668  1.00  0.00           C  
ATOM    713  CEN VAL A 102     -12.553  19.449  14.210  1.00  0.00           X  
ATOM    714  H   VAL A 102      -9.648  18.718  13.644  1.00  0.00           H  
ATOM    715  N   VAL A 103     -11.171  19.182  10.720  1.00  0.00           N  
ATOM    716  CA  VAL A 103     -11.400  19.442   9.304  1.00  0.00           C  
ATOM    717  C   VAL A 103     -11.209  18.179   8.474  1.00  0.00           C  
ATOM    718  O   VAL A 103     -12.017  17.874   7.596  1.00  0.00           O  
ATOM    719  CB  VAL A 103     -10.460  20.540   8.772  1.00  0.00           C  
ATOM    720  CEN VAL A 103     -10.439  21.192   8.551  1.00  0.00           X  
ATOM    721  H   VAL A 103     -10.440  19.686  11.201  1.00  0.00           H  
ATOM    722  N   VAL A 104     -10.137  17.447   8.757  1.00  0.00           N  
ATOM    723  CA  VAL A 104      -9.839  16.214   8.037  1.00  0.00           C  
ATOM    724  C   VAL A 104     -10.963  15.199   8.194  1.00  0.00           C  
ATOM    725  O   VAL A 104     -11.384  14.570   7.223  1.00  0.00           O  
ATOM    726  CB  VAL A 104      -8.519  15.583   8.520  1.00  0.00           C  
ATOM    727  CEN VAL A 104      -7.866  15.458   8.340  1.00  0.00           X  
ATOM    728  H   VAL A 104      -9.513  17.752   9.490  1.00  0.00           H  
ATOM    729  N   VAL A 105     -11.446  15.043   9.422  1.00  0.00           N  
ATOM    730  CA  VAL A 105     -12.523  14.103   9.708  1.00  0.00           C  
ATOM    731  C   VAL A 105     -13.779  14.447   8.917  1.00  0.00           C  
ATOM    732  O   VAL A 105     -14.419  13.569   8.338  1.00  0.00           O  
ATOM    733  CB  VAL A 105     -12.866  14.076  11.209  1.00  0.00           C  
ATOM    734  CEN VAL A 105     -12.824  13.693  11.781  1.00  0.00           X  
ATOM    735  H   VAL A 105     -11.057  15.590  10.176  1.00  0.00           H  
ATOM    736  N   VAL A 106     -14.127  15.729   8.896  1.00  0.00           N  
ATOM    737  CA  VAL A 106     -15.307  16.191   8.176  1.00  0.00           C  
ATOM    738  C   VAL A 106     -15.208  15.869   6.691  1.00  0.00           C  
ATOM    739  O   VAL A 106     -16.167  15.392   6.084  1.00  0.00           O  
ATOM    740  CB  VAL A 106     -15.517  17.708   8.349  1.00  0.00           C  
ATOM    741  CEN VAL A 106     -15.919  18.181   8.647  1.00  0.00           X  
ATOM    742  H   VAL A 106     -13.559  16.401   9.392  1.00  0.00           H  
ATOM    743  N   VAL A 107     -14.042  16.131   6.110  1.00  0.00           N  
ATOM    744  CA  VAL A 107     -13.815  15.869   4.694  1.00  0.00           C  
ATOM    745  C   VAL A 107     -14.002  14.392   4.370  1.00  0.00           C  
ATOM    746  O   VAL A 107     -14.643  14.040   3.380  1.00  0.00           O  
ATOM    747  CB  VAL A 107     -12.403  16.305   4.257  1.00  0.00           C  
ATOM    748  CEN VAL A 107     -12.057  16.772   3.889  1.00  0.00           X  
ATOM    749  H   VAL A 107     -13.293  16.523   6.664  1.00  0.00           H  
ATOM    750  N   VAL A 108     -13.438  13.531   5.211  1.00  0.00           N  
ATOM    751  CA  VAL A 108     -13.542  12.090   5.016  1.00  0.00           C  
ATOM    752  C   VAL A 108     -14.996  11.636   5.028  1.00  0.00           C  
ATOM    753  O   VAL A 108     -15.416  10.845   4.184  1.00  0.00           O  
ATOM    754  CB  VAL A 108     -12.763  11.316   6.096  1.00  0.00           C  
ATOM    755  CEN VAL A 108     -12.204  10.929   6.206  1.00  0.00           X  
ATOM    756  H   VAL A 108     -12.924  13.884   6.006  1.00  0.00           H  
ATOM    757  N   VAL A 109     -15.760  12.141   5.991  1.00  0.00           N  
ATOM    758  CA  VAL A 109     -17.169  11.788   6.115  1.00  0.00           C  
ATOM    759  C   VAL A 109     -17.946  12.172   4.862  1.00  0.00           C  
ATOM    760  O   VAL A 109     -18.752  11.392   4.356  1.00  0.00           O  
ATOM    761  CB  VAL A 109     -17.816  12.467   7.337  1.00  0.00           C  
ATOM    762  CEN VAL A 109     -18.071  12.350   7.966  1.00  0.00           X  
ATOM    763  H   VAL A 109     -15.354  12.786   6.653  1.00  0.00           H  
ATOM    764  N   VAL A 110     -17.698  13.380   4.366  1.00  0.00           N  
ATOM    765  CA  VAL A 110     -18.374  13.870   3.170  1.00  0.00           C  
ATOM    766  C   VAL A 110     -18.093  12.973   1.972  1.00  0.00           C  
ATOM    767  O   VAL A 110     -18.999  12.428   1.405  1.00  0.00           O  
ATOM    768  CB  VAL A 110     -17.949  15.311   2.832  1.00  0.00           C  
ATOM    769  CEN VAL A 110     -18.165  15.965   2.822  1.00  0.00           X  
ATOM    770  H   VAL A 110     -17.025  13.973   4.828  1.00  0.00           H  
TER                                                                             
# All scores below are weighted scores, not raw scores.
#BEGIN_POSE_ENERGIES_TABLE ./out/108.pdb
label vdw total
weights 0.1 NA
pose 1.58637 1.58637
VAL:NtermProteinFull_1 0 0
VAL_2 0 0
VAL_3 0 0
VAL_4 0 0
VAL_5 0 0
VAL_6 0.17665 0.17665
VAL_7 0 0
VAL_8 0 0
VAL_9 0 0
VAL_10 0 0
VAL_11 0 0
VAL_12 0 0
VAL_13 0.00643 0.00643
VAL_14 0 0
VAL_15 0 0
VAL_16 0 0
VAL_17 0 0
VAL_18 0 0
VAL_19 0.02401 0.02401
VAL_20 0 0
VAL_21 0.00642 0.00642
VAL_22 2e-05 2e-05
VAL_23 0 0
VAL_24 0 0
VAL_25 0 0
VAL_26 0.17665 0.17665
VAL_27 0 0
VAL_28 0 0
VAL_29 0.17665 0.17665
VAL_30 0 0
VAL_31 0 0
VAL_32 0 0
VAL_33 0.00643 0.00643
VAL_34 0 0
VAL_35 0 0
VAL_36 0 0
VAL_37 0 0
VAL_38 0 0
VAL_39 0 0
VAL_40 0 0
VAL_41 0.00642 0.00642
VAL_42 2e-05 2e-05
VAL_43 0.05058 0.05058
VAL_44 0 0
VAL_45 0 0
VAL_46 0.00647 0.00647
VAL_47 0 0
VAL_48 0 0
VAL_49 0.17665 0.17665
VAL_50 0 0
VAL_51 0 0
VAL_52 0 0
VAL_53 0.00176 0.00176
VAL_54 0 0
VAL_55 0 0
VAL_56 0.02401 0.02401
VAL_57 0 0
VAL_58 0 0
VAL_59 0 0
VAL_60 0 0
VAL_61 0 0
VAL_62 0 0
VAL_63 0 0
VAL_64 0 0
VAL_65 0 0
VAL_66 0 0
VAL_67 0 0
VAL_68 0 0
VAL_69 0 0
VAL_70 0 0
VAL_71 0 0
VAL_72 0 0
VAL_73 0 0
VAL_74 0 0
VAL_75 0 0
VAL_76 0.00176 0.00176
VAL_77 0.02143 0.02143
VAL_78 0 0
VAL_79 0 0
VAL_80 0.01923 0.01923
VAL_81 0 0
VAL_82 0 0
VAL_83 0 0
VAL_84 0.19851 0.19851
VAL_85 0 0
VAL_86 0 0
VAL_87 0.10503 0.10503
VAL_88 0 0
VAL_89 0 0
VAL_90 0 0
VAL_91 0 0
VAL_92 0 0
VAL_93 0.01006 0.01006
VAL_94 0.02143 0.02143
VAL_95 0 0
VAL_96 0.01006 0.01006
VAL_97 0 0
VAL_98 0 0
VAL_99 0 0
VAL_100 0.01923 0.01923
VAL_101 0 0
VAL_102 0 0
VAL_103 0.28341 0.28341
VAL_104 0.00647 0.00647
VAL_105 0 0
VAL_106 0 0
VAL_107 0 0
VAL_108 0.05058 0.05058
VAL_109 0 0
VAL:CtermProteinFull_110 0 0
#END_POSE_ENERGIES_TABLE ./out/108.pdb

REMARK 6 13 13 21 14 1 12 8 8 7 14 14 
REMARK VDW             1.586
REMARK RG             13.878
REMARK NCdist         24.408
REMARK HO              0.933
