# Supplementary material for: Design of complicated all-α protein structures
Source: Nat Struct Mol Biol. 2024 Jan 4;31(2):275–82. doi: 10.1038/s41594-023-01147-9 (PMC11377298; doi:10.1038/s41594-023-01147-9)
Supplement: Supplementary file 11 — Statistical source data. [file 41594_2023_1147_MOESM11_ESM.zip › ED_Fig6/20.pdb]

HEADER                                            09-NOV-21   XXXX              
EXPDTA    THEORETICAL MODEL                                                     
REMARK 220                                                                      
REMARK 220 EXPERIMENTAL DETAILS                                                 
REMARK 220  EXPERIMENT TYPE                : THEORETICAL MODELLING              
REMARK 220  DATE OF DATA COLLECTION        : 09-NOV-21                          
REMARK 220                                                                      
REMARK 220 REMARK: MODEL GENERATED BY ROSETTA                                   
REMARK 220  VERSION 2021.16+release.8ee4f02                                     
ATOM      1  N   VAL A   1       0.000   0.000   0.000  1.00  0.00           N  
ATOM      2  CA  VAL A   1       1.458   0.000   0.000  1.00  0.00           C  
ATOM      3  C   VAL A   1       2.009   1.420   0.000  1.00  0.00           C  
ATOM      4  O   VAL A   1       2.934   1.737   0.748  1.00  0.00           O  
ATOM      5  CB  VAL A   1       2.023  -0.759  -1.215  1.00  0.00           C  
ATOM      6  CEN VAL A   1       2.351  -1.334  -1.406  1.00  0.00           X  
ATOM      7  H   VAL A   1      -0.500  -0.433  -0.750  1.00  0.00           H  
ATOM      8  N   VAL A   2       1.435   2.272  -0.843  1.00  0.00           N  
ATOM      9  CA  VAL A   2       1.868   3.661  -0.942  1.00  0.00           C  
ATOM     10  C   VAL A   2       1.711   4.383   0.390  1.00  0.00           C  
ATOM     11  O   VAL A   2       2.608   5.105   0.825  1.00  0.00           O  
ATOM     12  CB  VAL A   2       1.079   4.423  -2.023  1.00  0.00           C  
ATOM     13  CEN VAL A   2       1.129   4.707  -2.649  1.00  0.00           X  
ATOM     14  H   VAL A   2       0.680   1.949  -1.431  1.00  0.00           H  
ATOM     15  N   VAL A   3       0.566   4.183   1.035  1.00  0.00           N  
ATOM     16  CA  VAL A   3       0.290   4.815   2.319  1.00  0.00           C  
ATOM     17  C   VAL A   3       1.317   4.405   3.367  1.00  0.00           C  
ATOM     18  O   VAL A   3       1.823   5.241   4.115  1.00  0.00           O  
ATOM     19  CB  VAL A   3      -1.120   4.462   2.831  1.00  0.00           C  
ATOM     20  CEN VAL A   3      -1.749   4.719   2.941  1.00  0.00           X  
ATOM     21  H   VAL A   3      -0.130   3.577   0.624  1.00  0.00           H  
ATOM     22  N   VAL A   4       1.620   3.112   3.417  1.00  0.00           N  
ATOM     23  CA  VAL A   4       2.588   2.588   4.374  1.00  0.00           C  
ATOM     24  C   VAL A   4       3.957   3.226   4.177  1.00  0.00           C  
ATOM     25  O   VAL A   4       4.612   3.622   5.141  1.00  0.00           O  
ATOM     26  CB  VAL A   4       2.723   1.058   4.261  1.00  0.00           C  
ATOM     27  CEN VAL A   4       2.581   0.464   4.579  1.00  0.00           X  
ATOM     28  H   VAL A   4       1.169   2.476   2.775  1.00  0.00           H  
ATOM     29  N   VAL A   5       4.385   3.322   2.923  1.00  0.00           N  
ATOM     30  CA  VAL A   5       5.678   3.911   2.597  1.00  0.00           C  
ATOM     31  C   VAL A   5       5.758   5.358   3.069  1.00  0.00           C  
ATOM     32  O   VAL A   5       6.758   5.776   3.653  1.00  0.00           O  
ATOM     33  CB  VAL A   5       5.958   3.859   1.084  1.00  0.00           C  
ATOM     34  CEN VAL A   5       6.345   3.555   0.602  1.00  0.00           X  
ATOM     35  H   VAL A   5       3.799   2.977   2.176  1.00  0.00           H  
ATOM     36  N   VAL A   6       4.700   6.118   2.811  1.00  0.00           N  
ATOM     37  CA  VAL A   6       4.648   7.520   3.209  1.00  0.00           C  
ATOM     38  C   VAL A   6       4.783   7.670   4.719  1.00  0.00           C  
ATOM     39  O   VAL A   6       5.528   8.521   5.204  1.00  0.00           O  
ATOM     40  CB  VAL A   6       3.339   8.190   2.752  1.00  0.00           C  
ATOM     41  CEN VAL A   6       3.075   8.647   2.309  1.00  0.00           X  
ATOM     42  H   VAL A   6       3.910   5.715   2.327  1.00  0.00           H  
ATOM     43  N   VAL A   7       4.059   6.836   5.458  1.00  0.00           N  
ATOM     44  CA  VAL A   7       4.096   6.875   6.915  1.00  0.00           C  
ATOM     45  C   VAL A   7       5.504   6.615   7.437  1.00  0.00           C  
ATOM     46  O   VAL A   7       5.983   7.311   8.332  1.00  0.00           O  
ATOM     47  CB  VAL A   7       3.133   5.844   7.532  1.00  0.00           C  
ATOM     48  CEN VAL A   7       2.540   5.776   7.878  1.00  0.00           X  
ATOM     49  H   VAL A   7       3.467   6.159   4.999  1.00  0.00           H  
ATOM     50  N   VAL A   8       6.163   5.609   6.872  1.00  0.00           N  
ATOM     51  CA  VAL A   8       7.517   5.255   7.279  1.00  0.00           C  
ATOM     52  C   VAL A   8       8.478   6.419   7.067  1.00  0.00           C  
ATOM     53  O   VAL A   8       9.293   6.729   7.935  1.00  0.00           O  
ATOM     54  CB  VAL A   8       8.037   4.027   6.508  1.00  0.00           C  
ATOM     55  CEN VAL A   8       8.197   3.360   6.571  1.00  0.00           X  
ATOM     56  H   VAL A   8       5.713   5.075   6.141  1.00  0.00           H  
ATOM     57  N   VAL A   9       8.376   7.060   5.907  1.00  0.00           N  
ATOM     58  CA  VAL A   9       9.235   8.191   5.579  1.00  0.00           C  
ATOM     59  C   VAL A   9       9.061   9.324   6.581  1.00  0.00           C  
ATOM     60  O   VAL A   9      10.039   9.909   7.047  1.00  0.00           O  
ATOM     61  CB  VAL A   9       8.951   8.723   4.162  1.00  0.00           C  
ATOM     62  CEN VAL A   9       9.208   8.766   3.524  1.00  0.00           X  
ATOM     63  H   VAL A   9       7.685   6.755   5.236  1.00  0.00           H  
ATOM     64  N   VAL A  10       7.810   9.630   6.909  1.00  0.00           N  
ATOM     65  CA  VAL A  10       7.506  10.695   7.857  1.00  0.00           C  
ATOM     66  C   VAL A  10       8.128  10.415   9.219  1.00  0.00           C  
ATOM     67  O   VAL A  10       8.719  11.301   9.836  1.00  0.00           O  
ATOM     68  CB  VAL A  10       5.986  10.883   8.028  1.00  0.00           C  
ATOM     69  CEN VAL A  10       5.461  11.306   7.888  1.00  0.00           X  
ATOM     70  H   VAL A  10       7.051   9.112   6.491  1.00  0.00           H  
ATOM     71  N   VAL A  11       7.993   9.177   9.683  1.00  0.00           N  
ATOM     72  CA  VAL A  11       8.542   8.778  10.973  1.00  0.00           C  
ATOM     73  C   VAL A  11      10.054   8.964  11.009  1.00  0.00           C  
ATOM     74  O   VAL A  11      10.602   9.482  11.982  1.00  0.00           O  
ATOM     75  CB  VAL A  11       8.207   7.311  11.300  1.00  0.00           C  
ATOM     76  CEN VAL A  11       7.826   6.907  11.708  1.00  0.00           X  
ATOM     77  H   VAL A  11       7.496   8.495   9.127  1.00  0.00           H  
ATOM     78  N   VAL A  12      10.723   8.537   9.944  1.00  0.00           N  
ATOM     79  CA  VAL A  12      12.173   8.655   9.852  1.00  0.00           C  
ATOM     80  C   VAL A  12      12.613  10.111   9.938  1.00  0.00           C  
ATOM     81  O   VAL A  12      13.562  10.441  10.650  1.00  0.00           O  
ATOM     82  CB  VAL A  12      12.708   8.043   8.543  1.00  0.00           C  
ATOM     83  CEN VAL A  12      13.065   7.514   8.284  1.00  0.00           X  
ATOM     84  H   VAL A  12      10.214   8.119   9.178  1.00  0.00           H  
ATOM     85  N   VAL A  13      11.920  10.977   9.208  1.00  0.00           N  
ATOM     86  CA  VAL A  13      12.238  12.400   9.200  1.00  0.00           C  
ATOM     87  C   VAL A  13      12.120  12.999  10.596  1.00  0.00           C  
ATOM     88  O   VAL A  13      12.988  13.755  11.033  1.00  0.00           O  
ATOM     89  CB  VAL A  13      11.321  13.180   8.239  1.00  0.00           C  
ATOM     90  CEN VAL A  13      11.305  13.516   7.638  1.00  0.00           X  
ATOM     91  H   VAL A  13      11.152  10.642   8.644  1.00  0.00           H  
ATOM     92  N   VAL A  14      11.041  12.656  11.292  1.00  0.00           N  
ATOM     93  CA  VAL A  14      10.808  13.159  12.640  1.00  0.00           C  
ATOM     94  C   VAL A  14      11.933  12.751  13.583  1.00  0.00           C  
ATOM     95  O   VAL A  14      12.426  13.564  14.365  1.00  0.00           O  
ATOM     96  CB  VAL A  14       9.468  12.654  13.208  1.00  0.00           C  
ATOM     97  CEN VAL A  14       8.830  12.848  13.379  1.00  0.00           X  
ATOM     98  H   VAL A  14      10.366  12.031  10.876  1.00  0.00           H  
ATOM     99  N   VAL A  15      12.336  11.488  13.503  1.00  0.00           N  
ATOM    100  CA  VAL A  15      13.405  10.970  14.349  1.00  0.00           C  
ATOM    101  C   VAL A  15      14.705  11.730  14.122  1.00  0.00           C  
ATOM    102  O   VAL A  15      15.394  12.100  15.072  1.00  0.00           O  
ATOM    103  CB  VAL A  15      13.648   9.470  14.098  1.00  0.00           C  
ATOM    104  CEN VAL A  15      13.574   8.842  14.373  1.00  0.00           X  
ATOM    105  H   VAL A  15      11.891  10.870  12.840  1.00  0.00           H  
ATOM    106  N   VAL A  16      15.036  11.960  12.855  1.00  0.00           N  
ATOM    107  CA  VAL A  16      16.255  12.677  12.500  1.00  0.00           C  
ATOM    108  C   VAL A  16      16.159  14.149  12.880  1.00  0.00           C  
ATOM    109  O   VAL A  16      17.167  14.853  12.936  1.00  0.00           O  
ATOM    110  CB  VAL A  16      16.559  12.564  10.994  1.00  0.00           C  
ATOM    111  CEN VAL A  16      16.985  12.278  10.535  1.00  0.00           X  
ATOM    112  H   VAL A  16      14.428  11.630  12.120  1.00  0.00           H  
ATOM    113  N   VAL A  17      14.940  14.609  13.141  1.00  0.00           N  
ATOM    114  CA  VAL A  17      14.719  15.974  13.603  1.00  0.00           C  
ATOM    115  C   VAL A  17      14.916  16.083  15.110  1.00  0.00           C  
ATOM    116  O   VAL A  17      14.972  17.183  15.660  1.00  0.00           O  
ATOM    117  CB  VAL A  17      13.307  16.472  13.243  1.00  0.00           C  
ATOM    118  CEN VAL A  17      12.959  16.904  12.834  1.00  0.00           X  
ATOM    119  H   VAL A  17      14.146  13.998  13.015  1.00  0.00           H  
ATOM    120  N   VAL A  18      15.021  14.937  15.773  1.00  0.00           N  
ATOM    121  CA  VAL A  18      15.062  14.895  17.229  1.00  0.00           C  
ATOM    122  C   VAL A  18      16.421  15.340  17.755  1.00  0.00           C  
ATOM    123  O   VAL A  18      17.461  14.953  17.221  1.00  0.00           O  
ATOM    124  CB  VAL A  18      14.753  13.483  17.763  1.00  0.00           C  
ATOM    125  CEN VAL A  18      14.281  13.107  18.094  1.00  0.00           X  
ATOM    126  H   VAL A  18      15.073  14.072  15.254  1.00  0.00           H  
ATOM    127  N   VAL A  19      16.406  16.154  18.805  1.00  0.00           N  
ATOM    128  CA  VAL A  19      17.637  16.605  19.443  1.00  0.00           C  
ATOM    129  C   VAL A  19      18.534  15.427  19.801  1.00  0.00           C  
ATOM    130  O   VAL A  19      19.747  15.473  19.592  1.00  0.00           O  
ATOM    131  CB  VAL A  19      17.347  17.423  20.715  1.00  0.00           C  
ATOM    132  CEN VAL A  19      17.365  18.058  20.982  1.00  0.00           X  
ATOM    133  H   VAL A  19      15.518  16.470  19.170  1.00  0.00           H  
ATOM    134  N   VAL A  20      17.932  14.374  20.342  1.00  0.00           N  
ATOM    135  CA  VAL A  20      18.685  13.215  20.805  1.00  0.00           C  
ATOM    136  C   VAL A  20      19.284  12.443  19.636  1.00  0.00           C  
ATOM    137  O   VAL A  20      20.287  11.746  19.788  1.00  0.00           O  
ATOM    138  CB  VAL A  20      17.805  12.264  21.638  1.00  0.00           C  
ATOM    139  CEN VAL A  20      17.689  12.032  22.276  1.00  0.00           X  
ATOM    140  H   VAL A  20      16.926  14.376  20.434  1.00  0.00           H  
ATOM    141  N   VAL A  21      18.662  12.572  18.469  1.00  0.00           N  
ATOM    142  CA  VAL A  21      19.255  12.089  17.227  1.00  0.00           C  
ATOM    143  C   VAL A  21      20.588  12.772  16.951  1.00  0.00           C  
ATOM    144  O   VAL A  21      21.567  12.120  16.586  1.00  0.00           O  
ATOM    145  CB  VAL A  21      18.316  12.314  16.027  1.00  0.00           C  
ATOM    146  CEN VAL A  21      17.910  11.992  15.573  1.00  0.00           X  
ATOM    147  H   VAL A  21      17.756  13.017  18.440  1.00  0.00           H  
ATOM    148  N   VAL A  22      20.621  14.088  17.128  1.00  0.00           N  
ATOM    149  CA  VAL A  22      21.835  14.863  16.898  1.00  0.00           C  
ATOM    150  C   VAL A  22      22.829  14.679  18.037  1.00  0.00           C  
ATOM    151  O   VAL A  22      24.005  15.021  17.909  1.00  0.00           O  
ATOM    152  CB  VAL A  22      21.526  16.363  16.736  1.00  0.00           C  
ATOM    153  CEN VAL A  22      21.505  16.878  16.279  1.00  0.00           X  
ATOM    154  H   VAL A  22      19.783  14.565  17.429  1.00  0.00           H  
ATOM    155  N   VAL A  23      22.351  14.138  19.152  1.00  0.00           N  
ATOM    156  CA  VAL A  23      23.205  13.874  20.304  1.00  0.00           C  
ATOM    157  C   VAL A  23      23.475  12.383  20.459  1.00  0.00           C  
ATOM    158  O   VAL A  23      24.626  11.958  20.557  1.00  0.00           O  
ATOM    159  CB  VAL A  23      22.581  14.411  21.606  1.00  0.00           C  
ATOM    160  CEN VAL A  23      22.640  14.898  22.089  1.00  0.00           X  
ATOM    161  H   VAL A  23      21.370  13.903  19.203  1.00  0.00           H  
ATOM    162  N   VAL A  24      22.407  11.592  20.481  1.00  0.00           N  
ATOM    163  CA  VAL A  24      22.528  10.145  20.614  1.00  0.00           C  
ATOM    164  C   VAL A  24      22.670   9.478  19.252  1.00  0.00           C  
ATOM    165  O   VAL A  24      21.904   8.577  18.909  1.00  0.00           O  
ATOM    166  CB  VAL A  24      21.315   9.542  21.347  1.00  0.00           C  
ATOM    167  CEN VAL A  24      21.113   9.249  21.937  1.00  0.00           X  
ATOM    168  H   VAL A  24      21.488  12.005  20.405  1.00  0.00           H  
ATOM    169  N   VAL A  25      23.654   9.924  18.479  1.00  0.00           N  
ATOM    170  CA  VAL A  25      23.879   9.391  17.141  1.00  0.00           C  
ATOM    171  C   VAL A  25      23.982   7.872  17.164  1.00  0.00           C  
ATOM    172  O   VAL A  25      23.795   7.212  16.141  1.00  0.00           O  
ATOM    173  CB  VAL A  25      25.158   9.973  16.509  1.00  0.00           C  
ATOM    174  CEN VAL A  25      25.390  10.400  16.021  1.00  0.00           X  
ATOM    175  H   VAL A  25      24.262  10.652  18.828  1.00  0.00           H  
ATOM    176  N   VAL A  26      24.282   7.321  18.335  1.00  0.00           N  
ATOM    177  CA  VAL A  26      24.445   5.880  18.485  1.00  0.00           C  
ATOM    178  C   VAL A  26      23.204   5.246  19.101  1.00  0.00           C  
ATOM    179  O   VAL A  26      23.080   4.022  19.151  1.00  0.00           O  
ATOM    180  CB  VAL A  26      25.669   5.537  19.355  1.00  0.00           C  
ATOM    181  CEN VAL A  26      26.306   5.276  19.337  1.00  0.00           X  
ATOM    182  H   VAL A  26      24.399   7.916  19.143  1.00  0.00           H  
ATOM    183  N   VAL A  27      22.286   6.086  19.568  1.00  0.00           N  
ATOM    184  CA  VAL A  27      21.058   5.609  20.191  1.00  0.00           C  
ATOM    185  C   VAL A  27      20.042   5.172  19.143  1.00  0.00           C  
ATOM    186  O   VAL A  27      20.005   5.712  18.038  1.00  0.00           O  
ATOM    187  CB  VAL A  27      20.423   6.689  21.088  1.00  0.00           C  
ATOM    188  CEN VAL A  27      20.298   6.863  21.743  1.00  0.00           X  
ATOM    189  H   VAL A  27      22.444   7.081  19.489  1.00  0.00           H  
ATOM    190  N   VAL A  28      19.220   4.190  19.497  1.00  0.00           N  
ATOM    191  CA  VAL A  28      18.203   3.677  18.587  1.00  0.00           C  
ATOM    192  C   VAL A  28      17.148   4.735  18.287  1.00  0.00           C  
ATOM    193  O   VAL A  28      16.931   5.651  19.080  1.00  0.00           O  
ATOM    194  CB  VAL A  28      17.511   2.426  19.160  1.00  0.00           C  
ATOM    195  CEN VAL A  28      17.451   1.743  19.087  1.00  0.00           X  
ATOM    196  H   VAL A  28      19.301   3.789  20.421  1.00  0.00           H  
ATOM    197  N   VAL A  29      16.496   4.603  17.137  1.00  0.00           N  
ATOM    198  CA  VAL A  29      15.455   5.541  16.734  1.00  0.00           C  
ATOM    199  C   VAL A  29      14.403   5.697  17.824  1.00  0.00           C  
ATOM    200  O   VAL A  29      14.040   6.814  18.195  1.00  0.00           O  
ATOM    201  CB  VAL A  29      14.768   5.096  15.430  1.00  0.00           C  
ATOM    202  CEN VAL A  29      14.700   5.244  14.760  1.00  0.00           X  
ATOM    203  H   VAL A  29      16.727   3.832  16.526  1.00  0.00           H  
ATOM    204  N   VAL A  30      13.915   4.571  18.334  1.00  0.00           N  
ATOM    205  CA  VAL A  30      12.899   4.581  19.380  1.00  0.00           C  
ATOM    206  C   VAL A  30      13.358   5.391  20.586  1.00  0.00           C  
ATOM    207  O   VAL A  30      12.565   6.095  21.211  1.00  0.00           O  
ATOM    208  CB  VAL A  30      12.546   3.154  19.838  1.00  0.00           C  
ATOM    209  CEN VAL A  30      12.053   2.672  19.821  1.00  0.00           X  
ATOM    210  H   VAL A  30      14.256   3.686  17.988  1.00  0.00           H  
ATOM    211  N   VAL A  31      14.643   5.289  20.907  1.00  0.00           N  
ATOM    212  CA  VAL A  31      15.213   6.021  22.031  1.00  0.00           C  
ATOM    213  C   VAL A  31      15.054   7.525  21.847  1.00  0.00           C  
ATOM    214  O   VAL A  31      14.673   8.237  22.775  1.00  0.00           O  
ATOM    215  CB  VAL A  31      16.706   5.692  22.222  1.00  0.00           C  
ATOM    216  CEN VAL A  31      17.154   5.367  22.632  1.00  0.00           X  
ATOM    217  H   VAL A  31      15.241   4.688  20.357  1.00  0.00           H  
ATOM    218  N   VAL A  32      15.349   8.002  20.642  1.00  0.00           N  
ATOM    219  CA  VAL A  32      15.239   9.423  20.334  1.00  0.00           C  
ATOM    220  C   VAL A  32      13.813   9.921  20.529  1.00  0.00           C  
ATOM    221  O   VAL A  32      13.589  10.980  21.115  1.00  0.00           O  
ATOM    222  CB  VAL A  32      15.684   9.724  18.890  1.00  0.00           C  
ATOM    223  CEN VAL A  32      16.181  10.017  18.513  1.00  0.00           X  
ATOM    224  H   VAL A  32      15.657   7.365  19.922  1.00  0.00           H  
ATOM    225  N   VAL A  33      12.850   9.150  20.035  1.00  0.00           N  
ATOM    226  CA  VAL A  33      11.442   9.511  20.154  1.00  0.00           C  
ATOM    227  C   VAL A  33      11.028   9.635  21.615  1.00  0.00           C  
ATOM    228  O   VAL A  33      10.346  10.586  21.998  1.00  0.00           O  
ATOM    229  CB  VAL A  33      10.533   8.481  19.459  1.00  0.00           C  
ATOM    230  CEN VAL A  33      10.122   8.382  18.915  1.00  0.00           X  
ATOM    231  H   VAL A  33      13.099   8.292  19.564  1.00  0.00           H  
ATOM    232  N   VAL A  34      11.443   8.669  22.427  1.00  0.00           N  
ATOM    233  CA  VAL A  34      11.115   8.669  23.847  1.00  0.00           C  
ATOM    234  C   VAL A  34      11.656   9.914  24.538  1.00  0.00           C  
ATOM    235  O   VAL A  34      10.957  10.552  25.326  1.00  0.00           O  
ATOM    236  CB  VAL A  34      11.671   7.419  24.555  1.00  0.00           C  
ATOM    237  CEN VAL A  34      11.492   6.823  24.850  1.00  0.00           X  
ATOM    238  H   VAL A  34      12.000   7.916  22.050  1.00  0.00           H  
ATOM    239  N   VAL A  35      12.904  10.257  24.237  1.00  0.00           N  
ATOM    240  CA  VAL A  35      13.541  11.427  24.828  1.00  0.00           C  
ATOM    241  C   VAL A  35      13.029  12.713  24.193  1.00  0.00           C  
ATOM    242  O   VAL A  35      13.231  13.804  24.726  1.00  0.00           O  
ATOM    243  CB  VAL A  35      15.073  11.370  24.685  1.00  0.00           C  
ATOM    244  CEN VAL A  35      15.660  11.283  25.035  1.00  0.00           X  
ATOM    245  H   VAL A  35      13.425   9.692  23.582  1.00  0.00           H  
ATOM    246  N   VAL A  36      12.364  12.579  23.050  1.00  0.00           N  
ATOM    247  CA  VAL A  36      11.790  13.726  22.358  1.00  0.00           C  
ATOM    248  C   VAL A  36      10.273  13.747  22.492  1.00  0.00           C  
ATOM    249  O   VAL A  36       9.690  14.753  22.898  1.00  0.00           O  
ATOM    250  CB  VAL A  36      12.163  13.730  20.864  1.00  0.00           C  
ATOM    251  CEN VAL A  36      12.545  14.051  20.388  1.00  0.00           X  
ATOM    252  H   VAL A  36      12.255  11.658  22.650  1.00  0.00           H  
ATOM    253  N   VAL A  37       9.638  12.632  22.149  1.00  0.00           N  
ATOM    254  CA  VAL A  37       8.187  12.517  22.241  1.00  0.00           C  
ATOM    255  C   VAL A  37       7.760  12.026  23.619  1.00  0.00           C  
ATOM    256  O   VAL A  37       7.043  11.032  23.740  1.00  0.00           O  
ATOM    257  CB  VAL A  37       7.627  11.562  21.171  1.00  0.00           C  
ATOM    258  CEN VAL A  37       7.262  11.536  20.587  1.00  0.00           X  
ATOM    259  H   VAL A  37      10.174  11.843  21.816  1.00  0.00           H  
ATOM    260  N   VAL A  38       8.204  12.728  24.655  1.00  0.00           N  
ATOM    261  CA  VAL A  38       7.894  12.348  26.028  1.00  0.00           C  
ATOM    262  C   VAL A  38       6.394  12.163  26.223  1.00  0.00           C  
ATOM    263  O   VAL A  38       5.958  11.496  27.161  1.00  0.00           O  
ATOM    264  CB  VAL A  38       8.406  13.395  27.035  1.00  0.00           C  
ATOM    265  CEN VAL A  38       8.879  13.510  27.522  1.00  0.00           X  
ATOM    266  H   VAL A  38       8.772  13.547  24.488  1.00  0.00           H  
ATOM    267  N   VAL A  39       5.609  12.757  25.330  1.00  0.00           N  
ATOM    268  CA  VAL A  39       4.156  12.688  25.422  1.00  0.00           C  
ATOM    269  C   VAL A  39       3.591  11.659  24.452  1.00  0.00           C  
ATOM    270  O   VAL A  39       2.404  11.333  24.499  1.00  0.00           O  
ATOM    271  CB  VAL A  39       3.506  14.056  25.140  1.00  0.00           C  
ATOM    272  CEN VAL A  39       3.171  14.581  25.434  1.00  0.00           X  
ATOM    273  H   VAL A  39       6.030  13.269  24.569  1.00  0.00           H  
ATOM    274  N   VAL A  40       4.447  11.150  23.572  1.00  0.00           N  
ATOM    275  CA  VAL A  40       4.031  10.165  22.581  1.00  0.00           C  
ATOM    276  C   VAL A  40       3.925   8.775  23.196  1.00  0.00           C  
ATOM    277  O   VAL A  40       4.653   8.442  24.131  1.00  0.00           O  
ATOM    278  CB  VAL A  40       5.008  10.114  21.391  1.00  0.00           C  
ATOM    279  CEN VAL A  40       5.077  10.271  20.723  1.00  0.00           X  
ATOM    280  H   VAL A  40       5.410  11.453  23.591  1.00  0.00           H  
ATOM    281  N   VAL A  41       3.012   7.968  22.667  1.00  0.00           N  
ATOM    282  CA  VAL A  41       2.807   6.613  23.164  1.00  0.00           C  
ATOM    283  C   VAL A  41       4.031   5.741  22.909  1.00  0.00           C  
ATOM    284  O   VAL A  41       4.811   6.003  21.994  1.00  0.00           O  
ATOM    285  CB  VAL A  41       1.575   5.953  22.517  1.00  0.00           C  
ATOM    286  CEN VAL A  41       0.931   5.742  22.639  1.00  0.00           X  
ATOM    287  H   VAL A  41       2.446   8.301  21.900  1.00  0.00           H  
ATOM    288  N   VAL A  42       4.192   4.704  23.723  1.00  0.00           N  
ATOM    289  CA  VAL A  42       5.315   3.785  23.581  1.00  0.00           C  
ATOM    290  C   VAL A  42       5.411   3.249  22.158  1.00  0.00           C  
ATOM    291  O   VAL A  42       6.481   3.264  21.550  1.00  0.00           O  
ATOM    292  CB  VAL A  42       5.205   2.601  24.559  1.00  0.00           C  
ATOM    293  CEN VAL A  42       5.477   2.324  25.128  1.00  0.00           X  
ATOM    294  H   VAL A  42       3.519   4.547  24.460  1.00  0.00           H  
ATOM    295  N   VAL A  43       4.286   2.776  21.632  1.00  0.00           N  
ATOM    296  CA  VAL A  43       4.243   2.231  20.281  1.00  0.00           C  
ATOM    297  C   VAL A  43       4.758   3.240  19.263  1.00  0.00           C  
ATOM    298  O   VAL A  43       5.436   2.876  18.302  1.00  0.00           O  
ATOM    299  CB  VAL A  43       2.815   1.805  19.889  1.00  0.00           C  
ATOM    300  CEN VAL A  43       2.413   1.258  19.769  1.00  0.00           X  
ATOM    301  H   VAL A  43       3.440   2.795  22.183  1.00  0.00           H  
ATOM    302  N   VAL A  44       4.432   4.510  19.479  1.00  0.00           N  
ATOM    303  CA  VAL A  44       4.871   5.576  18.586  1.00  0.00           C  
ATOM    304  C   VAL A  44       6.391   5.648  18.520  1.00  0.00           C  
ATOM    305  O   VAL A  44       6.970   5.772  17.441  1.00  0.00           O  
ATOM    306  CB  VAL A  44       4.320   6.945  19.028  1.00  0.00           C  
ATOM    307  CEN VAL A  44       3.871   7.442  18.864  1.00  0.00           X  
ATOM    308  H   VAL A  44       3.865   4.743  20.282  1.00  0.00           H  
ATOM    309  N   VAL A  45       7.033   5.571  19.681  1.00  0.00           N  
ATOM    310  CA  VAL A  45       8.488   5.627  19.757  1.00  0.00           C  
ATOM    311  C   VAL A  45       9.125   4.490  18.969  1.00  0.00           C  
ATOM    312  O   VAL A  45      10.083   4.699  18.224  1.00  0.00           O  
ATOM    313  CB  VAL A  45       8.980   5.567  21.215  1.00  0.00           C  
ATOM    314  CEN VAL A  45       9.268   5.938  21.719  1.00  0.00           X  
ATOM    315  H   VAL A  45       6.499   5.470  20.533  1.00  0.00           H  
ATOM    316  N   VAL A  46       8.588   3.287  19.137  1.00  0.00           N  
ATOM    317  CA  VAL A  46       9.103   2.114  18.440  1.00  0.00           C  
ATOM    318  C   VAL A  46       9.018   2.288  16.930  1.00  0.00           C  
ATOM    319  O   VAL A  46       9.967   1.985  16.206  1.00  0.00           O  
ATOM    320  CB  VAL A  46       8.341   0.837  18.843  1.00  0.00           C  
ATOM    321  CEN VAL A  46       8.396   0.246  19.193  1.00  0.00           X  
ATOM    322  H   VAL A  46       7.802   3.182  19.762  1.00  0.00           H  
ATOM    323  N   VAL A  47       7.877   2.779  16.459  1.00  0.00           N  
ATOM    324  CA  VAL A  47       7.666   2.996  15.033  1.00  0.00           C  
ATOM    325  C   VAL A  47       8.687   3.975  14.467  1.00  0.00           C  
ATOM    326  O   VAL A  47       9.259   3.743  13.402  1.00  0.00           O  
ATOM    327  CB  VAL A  47       6.248   3.524  14.744  1.00  0.00           C  
ATOM    328  CEN VAL A  47       5.638   3.354  14.474  1.00  0.00           X  
ATOM    329  H   VAL A  47       7.136   3.009  17.106  1.00  0.00           H  
ATOM    330  N   VAL A  48       8.911   5.069  15.186  1.00  0.00           N  
ATOM    331  CA  VAL A  48       9.864   6.086  14.757  1.00  0.00           C  
ATOM    332  C   VAL A  48      11.266   5.506  14.622  1.00  0.00           C  
ATOM    333  O   VAL A  48      11.963   5.765  13.642  1.00  0.00           O  
ATOM    334  CB  VAL A  48       9.902   7.274  15.737  1.00  0.00           C  
ATOM    335  CEN VAL A  48       9.730   7.937  15.812  1.00  0.00           X  
ATOM    336  H   VAL A  48       8.408   5.200  16.052  1.00  0.00           H  
ATOM    337  N   VAL A  49      11.673   4.720  15.613  1.00  0.00           N  
ATOM    338  CA  VAL A  49      12.993   4.101  15.607  1.00  0.00           C  
ATOM    339  C   VAL A  49      13.172   3.197  14.394  1.00  0.00           C  
ATOM    340  O   VAL A  49      14.207   3.232  13.729  1.00  0.00           O  
ATOM    341  CB  VAL A  49      13.239   3.280  16.887  1.00  0.00           C  
ATOM    342  CEN VAL A  49      13.596   3.265  17.476  1.00  0.00           X  
ATOM    343  H   VAL A  49      11.052   4.546  16.391  1.00  0.00           H  
ATOM    344  N   VAL A  50      12.157   2.387  14.111  1.00  0.00           N  
ATOM    345  CA  VAL A  50      12.200   1.471  12.977  1.00  0.00           C  
ATOM    346  C   VAL A  50      12.375   2.227  11.666  1.00  0.00           C  
ATOM    347  O   VAL A  50      13.181   1.841  10.819  1.00  0.00           O  
ATOM    348  CB  VAL A  50      10.926   0.611  12.896  1.00  0.00           C  
ATOM    349  CEN VAL A  50      10.682  -0.028  12.981  1.00  0.00           X  
ATOM    350  H   VAL A  50      11.334   2.406  14.697  1.00  0.00           H  
ATOM    351  N   VAL A  51      11.616   3.305  11.504  1.00  0.00           N  
ATOM    352  CA  VAL A  51      11.686   4.117  10.295  1.00  0.00           C  
ATOM    353  C   VAL A  51      13.085   4.684  10.092  1.00  0.00           C  
ATOM    354  O   VAL A  51      13.624   4.652   8.986  1.00  0.00           O  
ATOM    355  CB  VAL A  51      10.673   5.277  10.334  1.00  0.00           C  
ATOM    356  CEN VAL A  51      10.084   5.508  10.060  1.00  0.00           X  
ATOM    357  H   VAL A  51      10.974   3.569  12.238  1.00  0.00           H  
ATOM    358  N   VAL A  52      13.668   5.204  11.167  1.00  0.00           N  
ATOM    359  CA  VAL A  52      15.007   5.779  11.109  1.00  0.00           C  
ATOM    360  C   VAL A  52      16.032   4.745  10.663  1.00  0.00           C  
ATOM    361  O   VAL A  52      16.883   5.025   9.818  1.00  0.00           O  
ATOM    362  CB  VAL A  52      15.433   6.356  12.472  1.00  0.00           C  
ATOM    363  CEN VAL A  52      15.553   6.943  12.813  1.00  0.00           X  
ATOM    364  H   VAL A  52      13.172   5.200  12.047  1.00  0.00           H  
ATOM    365  N   VAL A  53      15.947   3.549  11.235  1.00  0.00           N  
ATOM    366  CA  VAL A  53      16.867   2.471  10.897  1.00  0.00           C  
ATOM    367  C   VAL A  53      16.784   2.118   9.417  1.00  0.00           C  
ATOM    368  O   VAL A  53      17.805   1.948   8.751  1.00  0.00           O  
ATOM    369  CB  VAL A  53      16.588   1.207  11.732  1.00  0.00           C  
ATOM    370  CEN VAL A  53      16.834   0.813  12.241  1.00  0.00           X  
ATOM    371  H   VAL A  53      15.225   3.383  11.922  1.00  0.00           H  
ATOM    372  N   VAL A  54      15.561   2.010   8.908  1.00  0.00           N  
ATOM    373  CA  VAL A  54      15.342   1.677   7.506  1.00  0.00           C  
ATOM    374  C   VAL A  54      15.974   2.716   6.588  1.00  0.00           C  
ATOM    375  O   VAL A  54      16.631   2.373   5.605  1.00  0.00           O  
ATOM    376  CB  VAL A  54      13.841   1.564   7.179  1.00  0.00           C  
ATOM    377  CEN VAL A  54      13.340   1.118   7.022  1.00  0.00           X  
ATOM    378  H   VAL A  54      14.763   2.162   9.508  1.00  0.00           H  
ATOM    379  N   VAL A  55      15.772   3.988   6.915  1.00  0.00           N  
ATOM    380  CA  VAL A  55      16.322   5.080   6.120  1.00  0.00           C  
ATOM    381  C   VAL A  55      17.842   5.008   6.063  1.00  0.00           C  
ATOM    382  O   VAL A  55      18.441   5.168   4.999  1.00  0.00           O  
ATOM    383  CB  VAL A  55      15.903   6.453   6.680  1.00  0.00           C  
ATOM    384  CEN VAL A  55      15.507   7.003   6.560  1.00  0.00           X  
ATOM    385  H   VAL A  55      15.223   4.204   7.734  1.00  0.00           H  
ATOM    386  N   VAL A  56      18.462   4.767   7.213  1.00  0.00           N  
ATOM    387  CA  VAL A  56      19.915   4.673   7.296  1.00  0.00           C  
ATOM    388  C   VAL A  56      20.446   3.553   6.411  1.00  0.00           C  
ATOM    389  O   VAL A  56      21.427   3.731   5.689  1.00  0.00           O  
ATOM    390  CB  VAL A  56      20.384   4.437   8.743  1.00  0.00           C  
ATOM    391  CEN VAL A  56      20.702   4.733   9.278  1.00  0.00           X  
ATOM    392  H   VAL A  56      17.913   4.645   8.052  1.00  0.00           H  
ATOM    393  N   VAL A  57      19.792   2.397   6.471  1.00  0.00           N  
ATOM    394  CA  VAL A  57      20.197   1.245   5.675  1.00  0.00           C  
ATOM    395  C   VAL A  57      20.145   1.559   4.186  1.00  0.00           C  
ATOM    396  O   VAL A  57      21.066   1.228   3.439  1.00  0.00           O  
ATOM    397  CB  VAL A  57      19.310   0.019   5.963  1.00  0.00           C  
ATOM    398  CEN VAL A  57      19.303  -0.603   6.260  1.00  0.00           X  
ATOM    399  H   VAL A  57      18.993   2.316   7.085  1.00  0.00           H  
ATOM    400  N   VAL A  58      19.062   2.199   3.759  1.00  0.00           N  
ATOM    401  CA  VAL A  58      18.887   2.558   2.357  1.00  0.00           C  
ATOM    402  C   VAL A  58      20.004   3.478   1.881  1.00  0.00           C  
ATOM    403  O   VAL A  58      20.562   3.286   0.800  1.00  0.00           O  
ATOM    404  CB  VAL A  58      17.530   3.246   2.114  1.00  0.00           C  
ATOM    405  CEN VAL A  58      16.909   3.162   1.829  1.00  0.00           X  
ATOM    406  H   VAL A  58      18.340   2.442   4.422  1.00  0.00           H  
ATOM    407  N   VAL A  59      20.327   4.478   2.694  1.00  0.00           N  
ATOM    408  CA  VAL A  59      21.378   5.431   2.357  1.00  0.00           C  
ATOM    409  C   VAL A  59      22.718   4.729   2.174  1.00  0.00           C  
ATOM    410  O   VAL A  59      23.448   5.003   1.221  1.00  0.00           O  
ATOM    411  CB  VAL A  59      21.523   6.518   3.438  1.00  0.00           C  
ATOM    412  CEN VAL A  59      21.416   7.186   3.571  1.00  0.00           X  
ATOM    413  H   VAL A  59      19.831   4.582   3.567  1.00  0.00           H  
ATOM    414  N   VAL A  60      23.037   3.823   3.092  1.00  0.00           N  
ATOM    415  CA  VAL A  60      24.290   3.081   3.033  1.00  0.00           C  
ATOM    416  C   VAL A  60      24.392   2.273   1.745  1.00  0.00           C  
ATOM    417  O   VAL A  60      25.432   2.265   1.087  1.00  0.00           O  
ATOM    418  CB  VAL A  60      24.442   2.131   4.236  1.00  0.00           C  
ATOM    419  CEN VAL A  60      24.790   2.029   4.821  1.00  0.00           X  
ATOM    420  H   VAL A  60      22.394   3.644   3.850  1.00  0.00           H  
ATOM    421  N   VAL A  61      23.306   1.595   1.391  1.00  0.00           N  
ATOM    422  CA  VAL A  61      23.271   0.782   0.181  1.00  0.00           C  
ATOM    423  C   VAL A  61      23.531   1.629  -1.059  1.00  0.00           C  
ATOM    424  O   VAL A  61      24.304   1.241  -1.935  1.00  0.00           O  
ATOM    425  CB  VAL A  61      21.919   0.061   0.023  1.00  0.00           C  
ATOM    426  CEN VAL A  61      21.613  -0.555   0.051  1.00  0.00           X  
ATOM    427  H   VAL A  61      22.483   1.643   1.975  1.00  0.00           H  
ATOM    428  N   VAL A  62      22.883   2.786  -1.126  1.00  0.00           N  
ATOM    429  CA  VAL A  62      23.043   3.690  -2.259  1.00  0.00           C  
ATOM    430  C   VAL A  62      24.493   4.133  -2.409  1.00  0.00           C  
ATOM    431  O   VAL A  62      25.037   4.145  -3.513  1.00  0.00           O  
ATOM    432  CB  VAL A  62      22.148   4.936  -2.119  1.00  0.00           C  
ATOM    433  CEN VAL A  62      21.588   5.247  -2.372  1.00  0.00           X  
ATOM    434  H   VAL A  62      22.262   3.047  -0.373  1.00  0.00           H  
ATOM    435  N   VAL A  63      25.114   4.497  -1.292  1.00  0.00           N  
ATOM    436  CA  VAL A  63      26.503   4.941  -1.297  1.00  0.00           C  
ATOM    437  C   VAL A  63      27.427   3.854  -1.832  1.00  0.00           C  
ATOM    438  O   VAL A  63      28.309   4.122  -2.647  1.00  0.00           O  
ATOM    439  CB  VAL A  63      26.970   5.352   0.112  1.00  0.00           C  
ATOM    440  CEN VAL A  63      27.143   5.892   0.503  1.00  0.00           X  
ATOM    441  H   VAL A  63      24.611   4.464  -0.417  1.00  0.00           H  
ATOM    442  N   VAL A  64      27.219   2.627  -1.367  1.00  0.00           N  
ATOM    443  CA  VAL A  64      28.033   1.497  -1.798  1.00  0.00           C  
ATOM    444  C   VAL A  64      27.930   1.285  -3.303  1.00  0.00           C  
ATOM    445  O   VAL A  64      28.937   1.075  -3.980  1.00  0.00           O  
ATOM    446  CB  VAL A  64      27.624   0.198  -1.078  1.00  0.00           C  
ATOM    447  CEN VAL A  64      27.825  -0.260  -0.604  1.00  0.00           X  
ATOM    448  H   VAL A  64      26.478   2.473  -0.699  1.00  0.00           H  
ATOM    449  N   VAL A  65      26.708   1.342  -3.821  1.00  0.00           N  
ATOM    450  CA  VAL A  65      26.472   1.157  -5.248  1.00  0.00           C  
ATOM    451  C   VAL A  65      27.211   2.205  -6.069  1.00  0.00           C  
ATOM    452  O   VAL A  65      27.841   1.886  -7.078  1.00  0.00           O  
ATOM    453  CB  VAL A  65      24.970   1.221  -5.584  1.00  0.00           C  
ATOM    454  CEN VAL A  65      24.429   0.841  -5.781  1.00  0.00           X  
ATOM    455  H   VAL A  65      25.923   1.519  -3.211  1.00  0.00           H  
ATOM    456  N   VAL A  66      27.131   3.457  -5.632  1.00  0.00           N  
ATOM    457  CA  VAL A  66      27.792   4.555  -6.327  1.00  0.00           C  
ATOM    458  C   VAL A  66      29.297   4.529  -6.091  1.00  0.00           C  
ATOM    459  O   VAL A  66      30.043   5.300  -6.695  1.00  0.00           O  
ATOM    460  CB  VAL A  66      27.237   5.921  -5.882  1.00  0.00           C  
ATOM    461  CEN VAL A  66      26.856   6.458  -6.086  1.00  0.00           X  
ATOM    462  H   VAL A  66      26.597   3.653  -4.797  1.00  0.00           H  
ATOM    463  N   VAL A  67      29.737   3.637  -5.210  1.00  0.00           N  
ATOM    464  CA  VAL A  67      31.161   3.391  -5.015  1.00  0.00           C  
ATOM    465  C   VAL A  67      31.558   2.014  -5.531  1.00  0.00           C  
ATOM    466  O   VAL A  67      32.495   1.397  -5.026  1.00  0.00           O  
ATOM    467  CB  VAL A  67      31.557   3.506  -3.531  1.00  0.00           C  
ATOM    468  CEN VAL A  67      31.898   3.895  -3.076  1.00  0.00           X  
ATOM    469  H   VAL A  67      29.068   3.117  -4.661  1.00  0.00           H  
ATOM    470  N   VAL A  68      30.838   1.537  -6.541  1.00  0.00           N  
ATOM    471  CA  VAL A  68      31.229   0.327  -7.255  1.00  0.00           C  
ATOM    472  C   VAL A  68      31.122  -0.900  -6.359  1.00  0.00           C  
ATOM    473  O   VAL A  68      31.878  -1.860  -6.513  1.00  0.00           O  
ATOM    474  CB  VAL A  68      32.666   0.430  -7.799  1.00  0.00           C  
ATOM    475  CEN VAL A  68      33.038   0.495  -8.375  1.00  0.00           X  
ATOM    476  H   VAL A  68      29.999   2.024  -6.821  1.00  0.00           H  
ATOM    477  N   VAL A  69      30.179  -0.864  -5.424  1.00  0.00           N  
ATOM    478  CA  VAL A  69      29.835  -2.041  -4.637  1.00  0.00           C  
ATOM    479  C   VAL A  69      28.707  -2.830  -5.290  1.00  0.00           C  
ATOM    480  O   VAL A  69      27.704  -2.259  -5.718  1.00  0.00           O  
ATOM    481  CB  VAL A  69      29.419  -1.661  -3.203  1.00  0.00           C  
ATOM    482  CEN VAL A  69      29.617  -1.685  -2.544  1.00  0.00           X  
ATOM    483  H   VAL A  69      29.689   0.003  -5.253  1.00  0.00           H  
ATOM    484  N   VAL A  70      28.878  -4.146  -5.364  1.00  0.00           N  
ATOM    485  CA  VAL A  70      27.904  -5.008  -6.022  1.00  0.00           C  
ATOM    486  C   VAL A  70      26.681  -5.231  -5.142  1.00  0.00           C  
ATOM    487  O   VAL A  70      26.678  -4.871  -3.965  1.00  0.00           O  
ATOM    488  CB  VAL A  70      28.515  -6.374  -6.389  1.00  0.00           C  
ATOM    489  CEN VAL A  70      28.726  -6.763  -6.917  1.00  0.00           X  
ATOM    490  H   VAL A  70      29.703  -4.559  -4.954  1.00  0.00           H  
ATOM    491  N   VAL A  71      25.643  -5.825  -5.719  1.00  0.00           N  
ATOM    492  CA  VAL A  71      24.330  -5.860  -5.086  1.00  0.00           C  
ATOM    493  C   VAL A  71      24.340  -6.746  -3.847  1.00  0.00           C  
ATOM    494  O   VAL A  71      23.590  -6.512  -2.899  1.00  0.00           O  
ATOM    495  CB  VAL A  71      23.247  -6.366  -6.057  1.00  0.00           C  
ATOM    496  CEN VAL A  71      22.699  -6.171  -6.427  1.00  0.00           X  
ATOM    497  H   VAL A  71      25.766  -6.265  -6.621  1.00  0.00           H  
ATOM    498  N   VAL A  72      25.194  -7.763  -3.859  1.00  0.00           N  
ATOM    499  CA  VAL A  72      25.334  -8.661  -2.719  1.00  0.00           C  
ATOM    500  C   VAL A  72      25.918  -7.934  -1.515  1.00  0.00           C  
ATOM    501  O   VAL A  72      25.477  -8.134  -0.383  1.00  0.00           O  
ATOM    502  CB  VAL A  72      26.225  -9.871  -3.058  1.00  0.00           C  
ATOM    503  CEN VAL A  72      26.217 -10.550  -3.172  1.00  0.00           X  
ATOM    504  H   VAL A  72      25.761  -7.919  -4.680  1.00  0.00           H  
ATOM    505  N   VAL A  73      26.913  -7.090  -1.765  1.00  0.00           N  
ATOM    506  CA  VAL A  73      27.557  -6.327  -0.702  1.00  0.00           C  
ATOM    507  C   VAL A  73      26.556  -5.430   0.016  1.00  0.00           C  
ATOM    508  O   VAL A  73      26.539  -5.361   1.245  1.00  0.00           O  
ATOM    509  CB  VAL A  73      28.709  -5.462  -1.245  1.00  0.00           C  
ATOM    510  CEN VAL A  73      29.395  -5.396  -1.257  1.00  0.00           X  
ATOM    511  H   VAL A  73      27.232  -6.974  -2.716  1.00  0.00           H  
ATOM    512  N   VAL A  74      25.722  -4.745  -0.759  1.00  0.00           N  
ATOM    513  CA  VAL A  74      24.716  -3.850  -0.199  1.00  0.00           C  
ATOM    514  C   VAL A  74      23.753  -4.604   0.710  1.00  0.00           C  
ATOM    515  O   VAL A  74      23.431  -4.145   1.806  1.00  0.00           O  
ATOM    516  CB  VAL A  74      23.913  -3.140  -1.304  1.00  0.00           C  
ATOM    517  CEN VAL A  74      23.808  -2.531  -1.610  1.00  0.00           X  
ATOM    518  H   VAL A  74      25.787  -4.845  -1.762  1.00  0.00           H  
ATOM    519  N   VAL A  75      23.297  -5.764   0.248  1.00  0.00           N  
ATOM    520  CA  VAL A  75      22.370  -6.584   1.018  1.00  0.00           C  
ATOM    521  C   VAL A  75      22.977  -6.994   2.354  1.00  0.00           C  
ATOM    522  O   VAL A  75      22.321  -6.921   3.393  1.00  0.00           O  
ATOM    523  CB  VAL A  75      21.957  -7.849   0.243  1.00  0.00           C  
ATOM    524  CEN VAL A  75      21.433  -8.150  -0.088  1.00  0.00           X  
ATOM    525  H   VAL A  75      23.601  -6.085  -0.660  1.00  0.00           H  
ATOM    526  N   VAL A  76      24.233  -7.426   2.320  1.00  0.00           N  
ATOM    527  CA  VAL A  76      24.930  -7.848   3.528  1.00  0.00           C  
ATOM    528  C   VAL A  76      25.015  -6.714   4.541  1.00  0.00           C  
ATOM    529  O   VAL A  76      24.768  -6.911   5.731  1.00  0.00           O  
ATOM    530  CB  VAL A  76      26.352  -8.350   3.214  1.00  0.00           C  
ATOM    531  CEN VAL A  76      26.748  -8.913   3.184  1.00  0.00           X  
ATOM    532  H   VAL A  76      24.717  -7.462   1.434  1.00  0.00           H  
ATOM    533  N   VAL A  77      25.365  -5.525   4.063  1.00  0.00           N  
ATOM    534  CA  VAL A  77      25.483  -4.356   4.926  1.00  0.00           C  
ATOM    535  C   VAL A  77      24.159  -4.041   5.611  1.00  0.00           C  
ATOM    536  O   VAL A  77      24.120  -3.770   6.811  1.00  0.00           O  
ATOM    537  CB  VAL A  77      25.949  -3.117   4.139  1.00  0.00           C  
ATOM    538  CEN VAL A  77      26.481  -2.690   4.041  1.00  0.00           X  
ATOM    539  H   VAL A  77      25.555  -5.429   3.075  1.00  0.00           H  
ATOM    540  N   VAL A  78      23.077  -4.080   4.841  1.00  0.00           N  
ATOM    541  CA  VAL A  78      21.749  -3.799   5.373  1.00  0.00           C  
ATOM    542  C   VAL A  78      21.381  -4.776   6.482  1.00  0.00           C  
ATOM    543  O   VAL A  78      20.869  -4.379   7.528  1.00  0.00           O  
ATOM    544  CB  VAL A  78      20.674  -3.861   4.271  1.00  0.00           C  
ATOM    545  CEN VAL A  78      20.244  -3.477   3.894  1.00  0.00           X  
ATOM    546  H   VAL A  78      23.177  -4.310   3.863  1.00  0.00           H  
ATOM    547  N   VAL A  79      21.646  -6.057   6.247  1.00  0.00           N  
ATOM    548  CA  VAL A  79      21.344  -7.094   7.226  1.00  0.00           C  
ATOM    549  C   VAL A  79      22.090  -6.853   8.532  1.00  0.00           C  
ATOM    550  O   VAL A  79      21.516  -6.963   9.616  1.00  0.00           O  
ATOM    551  CB  VAL A  79      21.700  -8.495   6.694  1.00  0.00           C  
ATOM    552  CEN VAL A  79      21.431  -9.088   6.470  1.00  0.00           X  
ATOM    553  H   VAL A  79      22.068  -6.319   5.367  1.00  0.00           H  
ATOM    554  N   VAL A  80      23.372  -6.523   8.423  1.00  0.00           N  
ATOM    555  CA  VAL A  80      24.199  -6.266   9.596  1.00  0.00           C  
ATOM    556  C   VAL A  80      23.646  -5.109  10.417  1.00  0.00           C  
ATOM    557  O   VAL A  80      23.563  -5.188  11.643  1.00  0.00           O  
ATOM    558  CB  VAL A  80      25.655  -5.953   9.203  1.00  0.00           C  
ATOM    559  CEN VAL A  80      26.298  -6.202   9.212  1.00  0.00           X  
ATOM    560  H   VAL A  80      23.785  -6.449   7.504  1.00  0.00           H  
ATOM    561  N   VAL A  81      23.267  -4.033   9.735  1.00  0.00           N  
ATOM    562  CA  VAL A  81      22.720  -2.857  10.400  1.00  0.00           C  
ATOM    563  C   VAL A  81      21.454  -3.201  11.174  1.00  0.00           C  
ATOM    564  O   VAL A  81      21.281  -2.782  12.319  1.00  0.00           O  
ATOM    565  CB  VAL A  81      22.406  -1.733   9.395  1.00  0.00           C  
ATOM    566  CEN VAL A  81      22.607  -1.111   9.178  1.00  0.00           X  
ATOM    567  H   VAL A  81      23.360  -4.031   8.729  1.00  0.00           H  
ATOM    568  N   VAL A  82      20.570  -3.966  10.543  1.00  0.00           N  
ATOM    569  CA  VAL A  82      19.317  -4.368  11.171  1.00  0.00           C  
ATOM    570  C   VAL A  82      19.570  -5.165  12.444  1.00  0.00           C  
ATOM    571  O   VAL A  82      18.933  -4.930  13.472  1.00  0.00           O  
ATOM    572  CB  VAL A  82      18.449  -5.208  10.215  1.00  0.00           C  
ATOM    573  CEN VAL A  82      17.874  -5.198   9.836  1.00  0.00           X  
ATOM    574  H   VAL A  82      20.771  -4.277   9.603  1.00  0.00           H  
ATOM    575  N   VAL A  83      20.503  -6.108  12.370  1.00  0.00           N  
ATOM    576  CA  VAL A  83      20.842  -6.942  13.517  1.00  0.00           C  
ATOM    577  C   VAL A  83      21.339  -6.098  14.684  1.00  0.00           C  
ATOM    578  O   VAL A  83      20.936  -6.305  15.829  1.00  0.00           O  
ATOM    579  CB  VAL A  83      21.915  -7.987  13.159  1.00  0.00           C  
ATOM    580  CEN VAL A  83      22.021  -8.660  13.055  1.00  0.00           X  
ATOM    581  H   VAL A  83      20.990  -6.250  11.497  1.00  0.00           H  
ATOM    582  N   VAL A  84      22.217  -5.146  14.387  1.00  0.00           N  
ATOM    583  CA  VAL A  84      22.771  -4.268  15.412  1.00  0.00           C  
ATOM    584  C   VAL A  84      21.674  -3.477  16.112  1.00  0.00           C  
ATOM    585  O   VAL A  84      21.663  -3.364  17.338  1.00  0.00           O  
ATOM    586  CB  VAL A  84      23.799  -3.287  14.819  1.00  0.00           C  
ATOM    587  CEN VAL A  84      24.471  -3.136  14.793  1.00  0.00           X  
ATOM    588  H   VAL A  84      22.508  -5.027  13.428  1.00  0.00           H  
ATOM    589  N   VAL A  85      20.752  -2.931  15.326  1.00  0.00           N  
ATOM    590  CA  VAL A  85      19.647  -2.150  15.870  1.00  0.00           C  
ATOM    591  C   VAL A  85      18.798  -2.983  16.820  1.00  0.00           C  
ATOM    592  O   VAL A  85      18.432  -2.527  17.904  1.00  0.00           O  
ATOM    593  CB  VAL A  85      18.749  -1.588  14.752  1.00  0.00           C  
ATOM    594  CEN VAL A  85      18.565  -1.009  14.426  1.00  0.00           X  
ATOM    595  H   VAL A  85      20.817  -3.062  14.327  1.00  0.00           H  
ATOM    596  N   VAL A  86      18.486  -4.207  16.408  1.00  0.00           N  
ATOM    597  CA  VAL A  86      17.678  -5.107  17.222  1.00  0.00           C  
ATOM    598  C   VAL A  86      18.346  -5.387  18.562  1.00  0.00           C  
ATOM    599  O   VAL A  86      17.698  -5.357  19.609  1.00  0.00           O  
ATOM    600  CB  VAL A  86      17.418  -6.443  16.501  1.00  0.00           C  
ATOM    601  CEN VAL A  86      16.932  -6.820  16.190  1.00  0.00           X  
ATOM    602  H   VAL A  86      18.817  -4.522  15.507  1.00  0.00           H  
ATOM    603  N   VAL A  87      19.646  -5.659  18.524  1.00  0.00           N  
ATOM    604  CA  VAL A  87      20.405  -5.945  19.736  1.00  0.00           C  
ATOM    605  C   VAL A  87      20.358  -4.771  20.705  1.00  0.00           C  
ATOM    606  O   VAL A  87      20.151  -4.952  21.905  1.00  0.00           O  
ATOM    607  CB  VAL A  87      21.875  -6.275  19.417  1.00  0.00           C  
ATOM    608  CEN VAL A  87      22.338  -6.786  19.401  1.00  0.00           X  
ATOM    609  H   VAL A  87      20.121  -5.668  17.633  1.00  0.00           H  
ATOM    610  N   VAL A  88      20.551  -3.567  20.178  1.00  0.00           N  
ATOM    611  CA  VAL A  88      20.530  -2.360  20.996  1.00  0.00           C  
ATOM    612  C   VAL A  88      19.185  -2.188  21.691  1.00  0.00           C  
ATOM    613  O   VAL A  88      19.125  -1.878  22.881  1.00  0.00           O  
ATOM    614  CB  VAL A  88      20.828  -1.103  20.157  1.00  0.00           C  
ATOM    615  CEN VAL A  88      21.300  -0.616  20.036  1.00  0.00           X  
ATOM    616  H   VAL A  88      20.715  -3.485  19.185  1.00  0.00           H  
ATOM    617  N   VAL A  89      18.108  -2.391  20.940  1.00  0.00           N  
ATOM    618  CA  VAL A  89      16.761  -2.259  21.483  1.00  0.00           C  
ATOM    619  C   VAL A  89      16.532  -3.231  22.632  1.00  0.00           C  
ATOM    620  O   VAL A  89      15.985  -2.862  23.672  1.00  0.00           O  
ATOM    621  CB  VAL A  89      15.690  -2.496  20.401  1.00  0.00           C  
ATOM    622  CEN VAL A  89      15.211  -2.184  20.017  1.00  0.00           X  
ATOM    623  H   VAL A  89      18.224  -2.643  19.970  1.00  0.00           H  
ATOM    624  N   VAL A  90      16.953  -4.477  22.440  1.00  0.00           N  
ATOM    625  CA  VAL A  90      16.794  -5.506  23.461  1.00  0.00           C  
ATOM    626  C   VAL A  90      17.519  -5.123  24.745  1.00  0.00           C  
ATOM    627  O   VAL A  90      16.975  -5.264  25.841  1.00  0.00           O  
ATOM    628  CB  VAL A  90      17.318  -6.870  22.974  1.00  0.00           C  
ATOM    629  CEN VAL A  90      17.123  -7.500  22.777  1.00  0.00           X  
ATOM    630  H   VAL A  90      17.394  -4.717  21.564  1.00  0.00           H  
ATOM    631  N   VAL A  91      18.748  -4.640  24.603  1.00  0.00           N  
ATOM    632  CA  VAL A  91      19.550  -4.237  25.753  1.00  0.00           C  
ATOM    633  C   VAL A  91      19.056  -2.917  26.333  1.00  0.00           C  
ATOM    634  O   VAL A  91      19.525  -2.475  27.382  1.00  0.00           O  
ATOM    635  CB  VAL A  91      21.039  -4.099  25.383  1.00  0.00           C  
ATOM    636  CEN VAL A  91      21.660  -4.385  25.466  1.00  0.00           X  
ATOM    637  H   VAL A  91      19.138  -4.550  23.676  1.00  0.00           H  
ATOM    638  N   VAL A  92      18.108  -2.292  25.644  1.00  0.00           N  
ATOM    639  CA  VAL A  92      17.430  -1.113  26.169  1.00  0.00           C  
ATOM    640  C   VAL A  92      15.978  -1.420  26.514  1.00  0.00           C  
ATOM    641  O   VAL A  92      15.117  -0.543  26.452  1.00  0.00           O  
ATOM    642  CB  VAL A  92      17.473   0.057  25.169  1.00  0.00           C  
ATOM    643  CEN VAL A  92      17.752   0.676  25.051  1.00  0.00           X  
ATOM    644  H   VAL A  92      17.849  -2.642  24.732  1.00  0.00           H  
ATOM    645  N   VAL A  93      15.714  -2.670  26.878  1.00  0.00           N  
ATOM    646  CA  VAL A  93      14.414  -3.052  27.418  1.00  0.00           C  
ATOM    647  C   VAL A  93      13.322  -2.934  26.363  1.00  0.00           C  
ATOM    648  O   VAL A  93      12.167  -2.652  26.681  1.00  0.00           O  
ATOM    649  CB  VAL A  93      14.033  -2.190  28.636  1.00  0.00           C  
ATOM    650  CEN VAL A  93      13.954  -2.201  29.321  1.00  0.00           X  
ATOM    651  H   VAL A  93      16.431  -3.374  26.777  1.00  0.00           H  
ATOM    652  N   VAL A  94      13.695  -3.151  25.107  1.00  0.00           N  
ATOM    653  CA  VAL A  94      12.721  -3.270  24.028  1.00  0.00           C  
ATOM    654  C   VAL A  94      12.305  -4.721  23.819  1.00  0.00           C  
ATOM    655  O   VAL A  94      13.148  -5.617  23.773  1.00  0.00           O  
ATOM    656  CB  VAL A  94      13.271  -2.708  22.704  1.00  0.00           C  
ATOM    657  CEN VAL A  94      13.213  -2.189  22.256  1.00  0.00           X  
ATOM    658  H   VAL A  94      14.678  -3.235  24.893  1.00  0.00           H  
ATOM    659  N   VAL A  95      11.002  -4.946  23.694  1.00  0.00           N  
ATOM    660  CA  VAL A  95      10.467  -6.295  23.553  1.00  0.00           C  
ATOM    661  C   VAL A  95      10.681  -6.828  22.142  1.00  0.00           C  
ATOM    662  O   VAL A  95      11.071  -6.086  21.240  1.00  0.00           O  
ATOM    663  CB  VAL A  95       8.965  -6.345  23.888  1.00  0.00           C  
ATOM    664  CEN VAL A  95       8.507  -6.567  24.353  1.00  0.00           X  
ATOM    665  H   VAL A  95      10.365  -4.162  23.696  1.00  0.00           H  
ATOM    666  N   VAL A  96      10.424  -8.118  21.957  1.00  0.00           N  
ATOM    667  CA  VAL A  96      10.834  -8.815  20.744  1.00  0.00           C  
ATOM    668  C   VAL A  96      10.043  -8.330  19.536  1.00  0.00           C  
ATOM    669  O   VAL A  96      10.541  -8.340  18.410  1.00  0.00           O  
ATOM    670  CB  VAL A  96      10.660 -10.339  20.881  1.00  0.00           C  
ATOM    671  CEN VAL A  96      11.004 -10.933  20.944  1.00  0.00           X  
ATOM    672  H   VAL A  96       9.932  -8.630  22.676  1.00  0.00           H  
ATOM    673  N   VAL A  97       8.807  -7.905  19.777  1.00  0.00           N  
ATOM    674  CA  VAL A  97       7.959  -7.375  18.716  1.00  0.00           C  
ATOM    675  C   VAL A  97       8.510  -6.063  18.173  1.00  0.00           C  
ATOM    676  O   VAL A  97       8.507  -5.830  16.965  1.00  0.00           O  
ATOM    677  CB  VAL A  97       6.515  -7.151  19.205  1.00  0.00           C  
ATOM    678  CEN VAL A  97       5.870  -7.385  19.153  1.00  0.00           X  
ATOM    679  H   VAL A  97       8.445  -7.951  20.719  1.00  0.00           H  
ATOM    680  N   VAL A  98       8.984  -5.209  19.074  1.00  0.00           N  
ATOM    681  CA  VAL A  98       9.545  -3.920  18.687  1.00  0.00           C  
ATOM    682  C   VAL A  98      10.742  -4.097  17.761  1.00  0.00           C  
ATOM    683  O   VAL A  98      10.863  -3.407  16.748  1.00  0.00           O  
ATOM    684  CB  VAL A  98       9.977  -3.099  19.916  1.00  0.00           C  
ATOM    685  CEN VAL A  98       9.821  -2.546  20.296  1.00  0.00           X  
ATOM    686  H   VAL A  98       8.954  -5.458  20.052  1.00  0.00           H  
ATOM    687  N   VAL A  99      11.625  -5.025  18.114  1.00  0.00           N  
ATOM    688  CA  VAL A  99      12.815  -5.294  17.315  1.00  0.00           C  
ATOM    689  C   VAL A  99      12.443  -5.734  15.905  1.00  0.00           C  
ATOM    690  O   VAL A  99      13.025  -5.267  14.926  1.00  0.00           O  
ATOM    691  CB  VAL A  99      13.698  -6.376  17.964  1.00  0.00           C  
ATOM    692  CEN VAL A  99      14.295  -6.482  18.291  1.00  0.00           X  
ATOM    693  H   VAL A  99      11.468  -5.558  18.958  1.00  0.00           H  
ATOM    694  N   VAL A 100      11.471  -6.634  15.808  1.00  0.00           N  
ATOM    695  CA  VAL A 100      11.020  -7.139  14.516  1.00  0.00           C  
ATOM    696  C   VAL A 100      10.494  -6.011  13.638  1.00  0.00           C  
ATOM    697  O   VAL A 100      10.814  -5.934  12.452  1.00  0.00           O  
ATOM    698  CB  VAL A 100       9.922  -8.206  14.679  1.00  0.00           C  
ATOM    699  CEN VAL A 100       9.789  -8.879  14.618  1.00  0.00           X  
ATOM    700  H   VAL A 100      11.034  -6.978  16.651  1.00  0.00           H  
ATOM    701  N   VAL A 101       9.684  -5.138  14.227  1.00  0.00           N  
ATOM    702  CA  VAL A 101       9.111  -4.012  13.499  1.00  0.00           C  
ATOM    703  C   VAL A 101      10.200  -3.105  12.942  1.00  0.00           C  
ATOM    704  O   VAL A 101      10.140  -2.685  11.786  1.00  0.00           O  
ATOM    705  CB  VAL A 101       8.172  -3.180  14.393  1.00  0.00           C  
ATOM    706  CEN VAL A 101       7.511  -3.020  14.504  1.00  0.00           X  
ATOM    707  H   VAL A 101       9.460  -5.257  15.205  1.00  0.00           H  
ATOM    708  N   VAL A 102      11.196  -2.806  13.769  1.00  0.00           N  
ATOM    709  CA  VAL A 102      12.301  -1.948  13.360  1.00  0.00           C  
ATOM    710  C   VAL A 102      13.047  -2.540  12.172  1.00  0.00           C  
ATOM    711  O   VAL A 102      13.366  -1.836  11.213  1.00  0.00           O  
ATOM    712  CB  VAL A 102      13.294  -1.717  14.514  1.00  0.00           C  
ATOM    713  CEN VAL A 102      13.526  -1.246  14.960  1.00  0.00           X  
ATOM    714  H   VAL A 102      11.186  -3.183  14.706  1.00  0.00           H  
ATOM    715  N   VAL A 103      13.323  -3.837  12.240  1.00  0.00           N  
ATOM    716  CA  VAL A 103      14.033  -4.527  11.169  1.00  0.00           C  
ATOM    717  C   VAL A 103      13.269  -4.436   9.854  1.00  0.00           C  
ATOM    718  O   VAL A 103      13.851  -4.163   8.804  1.00  0.00           O  
ATOM    719  CB  VAL A 103      14.271  -6.009  11.512  1.00  0.00           C  
ATOM    720  CEN VAL A 103      14.756  -6.468  11.682  1.00  0.00           X  
ATOM    721  H   VAL A 103      13.034  -4.360  13.054  1.00  0.00           H  
ATOM    722  N   VAL A 104      11.962  -4.667   9.918  1.00  0.00           N  
ATOM    723  CA  VAL A 104      11.116  -4.612   8.732  1.00  0.00           C  
ATOM    724  C   VAL A 104      11.161  -3.233   8.087  1.00  0.00           C  
ATOM    725  O   VAL A 104      11.283  -3.110   6.868  1.00  0.00           O  
ATOM    726  CB  VAL A 104       9.654  -4.966   9.064  1.00  0.00           C  
ATOM    727  CEN VAL A 104       9.169  -5.448   8.985  1.00  0.00           X  
ATOM    728  H   VAL A 104      11.545  -4.887  10.811  1.00  0.00           H  
ATOM    729  N   VAL A 105      11.061  -2.196   8.912  1.00  0.00           N  
ATOM    730  CA  VAL A 105      11.090  -0.823   8.423  1.00  0.00           C  
ATOM    731  C   VAL A 105      12.395  -0.523   7.698  1.00  0.00           C  
ATOM    732  O   VAL A 105      12.396   0.076   6.623  1.00  0.00           O  
ATOM    733  CB  VAL A 105      10.907   0.189   9.570  1.00  0.00           C  
ATOM    734  CEN VAL A 105      10.468   0.644   9.844  1.00  0.00           X  
ATOM    735  H   VAL A 105      10.963  -2.363   9.903  1.00  0.00           H  
ATOM    736  N   VAL A 106      13.507  -0.944   8.292  1.00  0.00           N  
ATOM    737  CA  VAL A 106      14.822  -0.722   7.704  1.00  0.00           C  
ATOM    738  C   VAL A 106      14.930  -1.378   6.333  1.00  0.00           C  
ATOM    739  O   VAL A 106      15.428  -0.775   5.383  1.00  0.00           O  
ATOM    740  CB  VAL A 106      15.945  -1.260   8.610  1.00  0.00           C  
ATOM    741  CEN VAL A 106      16.462  -1.071   9.024  1.00  0.00           X  
ATOM    742  H   VAL A 106      13.438  -1.431   9.175  1.00  0.00           H  
ATOM    743  N   VAL A 107      14.461  -2.617   6.238  1.00  0.00           N  
ATOM    744  CA  VAL A 107      14.504  -3.358   4.983  1.00  0.00           C  
ATOM    745  C   VAL A 107      13.720  -2.640   3.892  1.00  0.00           C  
ATOM    746  O   VAL A 107      14.186  -2.515   2.759  1.00  0.00           O  
ATOM    747  CB  VAL A 107      13.945  -4.784   5.149  1.00  0.00           C  
ATOM    748  CEN VAL A 107      14.121  -5.450   5.167  1.00  0.00           X  
ATOM    749  H   VAL A 107      14.064  -3.058   7.056  1.00  0.00           H  
ATOM    750  N   VAL A 108      12.527  -2.169   4.239  1.00  0.00           N  
ATOM    751  CA  VAL A 108      11.676  -1.462   3.290  1.00  0.00           C  
ATOM    752  C   VAL A 108      12.365  -0.212   2.758  1.00  0.00           C  
ATOM    753  O   VAL A 108      12.344   0.057   1.557  1.00  0.00           O  
ATOM    754  CB  VAL A 108      10.331  -1.064   3.925  1.00  0.00           C  
ATOM    755  CEN VAL A 108       9.655  -1.201   3.924  1.00  0.00           X  
ATOM    756  H   VAL A 108      12.202  -2.305   5.186  1.00  0.00           H  
ATOM    757  N   VAL A 109      12.976   0.550   3.659  1.00  0.00           N  
ATOM    758  CA  VAL A 109      13.673   1.774   3.281  1.00  0.00           C  
ATOM    759  C   VAL A 109      14.799   1.485   2.298  1.00  0.00           C  
ATOM    760  O   VAL A 109      14.960   2.188   1.300  1.00  0.00           O  
ATOM    761  CB  VAL A 109      14.252   2.497   4.512  1.00  0.00           C  
ATOM    762  CEN VAL A 109      14.180   3.052   4.913  1.00  0.00           X  
ATOM    763  H   VAL A 109      12.957   0.274   4.630  1.00  0.00           H  
ATOM    764  N   VAL A 110      15.578   0.447   2.585  1.00  0.00           N  
ATOM    765  CA  VAL A 110      16.691   0.064   1.725  1.00  0.00           C  
ATOM    766  C   VAL A 110      16.210  -0.282   0.322  1.00  0.00           C  
ATOM    767  O   VAL A 110      16.615   0.340  -0.621  1.00  0.00           O  
ATOM    768  CB  VAL A 110      17.464  -1.137   2.303  1.00  0.00           C  
ATOM    769  CEN VAL A 110      18.057  -1.324   2.599  1.00  0.00           X  
ATOM    770  H   VAL A 110      15.393  -0.090   3.420  1.00  0.00           H  
TER                                                                             
# All scores below are weighted scores, not raw scores.
#BEGIN_POSE_ENERGIES_TABLE ./out/20.pdb
label vdw total
weights 0.1 NA
pose 3.81799 3.81799
VAL:NtermProteinFull_1 0 0
VAL_2 0 0
VAL_3 0 0
VAL_4 0 0
VAL_5 0 0
VAL_6 0 0
VAL_7 0 0
VAL_8 0 0
VAL_9 0 0
VAL_10 0 0
VAL_11 0.01157 0.01157
VAL_12 0.01775 0.01775
VAL_13 0 0
VAL_14 0 0
VAL_15 0.00775 0.00775
VAL_16 0 0
VAL_17 0 0
VAL_18 0.01818 0.01818
VAL_19 0 0
VAL_20 0 0
VAL_21 0 0
VAL_22 0 0
VAL_23 0 0
VAL_24 0.09871 0.09871
VAL_25 0 0
VAL_26 0 0
VAL_27 0.09871 0.09871
VAL_28 0 0
VAL_29 0.44493 0.44493
VAL_30 0.45794 0.45794
VAL_31 0 0
VAL_32 0 0
VAL_33 0.00759 0.00759
VAL_34 0 0
VAL_35 0 0
VAL_36 0.01818 0.01818
VAL_37 0.09871 0.09871
VAL_38 0 0
VAL_39 0 0
VAL_40 0.09871 0.09871
VAL_41 0 0
VAL_42 0 0
VAL_43 0 0
VAL_44 0 0
VAL_45 0 0
VAL_46 0.00058 0.00058
VAL_47 0 0
VAL_48 0.00759 0.00759
VAL_49 0.82921 0.82921
VAL_50 0.07347 0.07347
VAL_51 0.01157 0.01157
VAL_52 0.08141 0.08141
VAL_53 0.00045 0.00045
VAL_54 0.58912 0.58912
VAL_55 0.0337 0.0337
VAL_56 0 0
VAL_57 0 0
VAL_58 0.02395 0.02395
VAL_59 0 0
VAL_60 0 0
VAL_61 0 0
VAL_62 0 0
VAL_63 0 0
VAL_64 0.02095 0.02095
VAL_65 0 0
VAL_66 0 0
VAL_67 0 0
VAL_68 0 0
VAL_69 0.02095 0.02095
VAL_70 0 0
VAL_71 0 0
VAL_72 0 0
VAL_73 0 0
VAL_74 0 0
VAL_75 0 0
VAL_76 0 0
VAL_77 0 0
VAL_78 0.00045 0.00045
VAL_79 0 0
VAL_80 0 0
VAL_81 0 0
VAL_82 0 0
VAL_83 0 0
VAL_84 0 0
VAL_85 0.00045 0.00045
VAL_86 0 0
VAL_87 0 0
VAL_88 0 0
VAL_89 0.02095 0.02095
VAL_90 0 0
VAL_91 0 0
VAL_92 0 0
VAL_93 0 0
VAL_94 0.02095 0.02095
VAL_95 0 0
VAL_96 0 0
VAL_97 0 0
VAL_98 0.00058 0.00058
VAL_99 0 0
VAL_100 0 0
VAL_101 0 0
VAL_102 0.06915 0.06915
VAL_103 0 0
VAL_104 0 0
VAL_105 0.28624 0.28624
VAL_106 0.19421 0.19421
VAL_107 0 0
VAL_108 0 0
VAL_109 0.1504 0.1504
VAL:CtermProteinFull_110 0.00294 0.00294
#END_POSE_ENERGIES_TABLE ./out/20.pdb

REMARK 6 15 1 4 22 18 13 1 17 17 12 12 
REMARK VDW             3.818
REMARK RG             13.975
REMARK NCdist         15.331
REMARK HO              0.341
