# Supplementary material for: Design of complicated all-α protein structures
Source: Nat Struct Mol Biol. 2024 Jan 4;31(2):275–82. doi: 10.1038/s41594-023-01147-9 (PMC11377298; doi:10.1038/s41594-023-01147-9)
Supplement: Supplementary file 11 — Statistical source data. [file 41594_2023_1147_MOESM11_ESM.zip › ED_Fig6/34.pdb]

HEADER                                            09-NOV-21   XXXX              
EXPDTA    THEORETICAL MODEL                                                     
REMARK 220                                                                      
REMARK 220 EXPERIMENTAL DETAILS                                                 
REMARK 220  EXPERIMENT TYPE                : THEORETICAL MODELLING              
REMARK 220  DATE OF DATA COLLECTION        : 09-NOV-21                          
REMARK 220                                                                      
REMARK 220 REMARK: MODEL GENERATED BY ROSETTA                                   
REMARK 220  VERSION 2021.16+release.8ee4f02                                     
ATOM      1  N   VAL A   1       0.000   0.000   0.000  1.00  0.00           N  
ATOM      2  CA  VAL A   1       1.458   0.000   0.000  1.00  0.00           C  
ATOM      3  C   VAL A   1       2.009   1.420   0.000  1.00  0.00           C  
ATOM      4  O   VAL A   1       2.934   1.737   0.748  1.00  0.00           O  
ATOM      5  CB  VAL A   1       2.023  -0.759  -1.215  1.00  0.00           C  
ATOM      6  CEN VAL A   1       2.351  -1.334  -1.406  1.00  0.00           X  
ATOM      7  H   VAL A   1      -0.500  -0.433  -0.750  1.00  0.00           H  
ATOM      8  N   VAL A   2       1.435   2.272  -0.843  1.00  0.00           N  
ATOM      9  CA  VAL A   2       1.868   3.661  -0.942  1.00  0.00           C  
ATOM     10  C   VAL A   2       1.711   4.383   0.390  1.00  0.00           C  
ATOM     11  O   VAL A   2       2.608   5.105   0.825  1.00  0.00           O  
ATOM     12  CB  VAL A   2       1.079   4.423  -2.023  1.00  0.00           C  
ATOM     13  CEN VAL A   2       1.129   4.707  -2.649  1.00  0.00           X  
ATOM     14  H   VAL A   2       0.680   1.949  -1.431  1.00  0.00           H  
ATOM     15  N   VAL A   3       0.566   4.183   1.035  1.00  0.00           N  
ATOM     16  CA  VAL A   3       0.290   4.815   2.319  1.00  0.00           C  
ATOM     17  C   VAL A   3       1.317   4.405   3.367  1.00  0.00           C  
ATOM     18  O   VAL A   3       1.823   5.241   4.115  1.00  0.00           O  
ATOM     19  CB  VAL A   3      -1.120   4.462   2.831  1.00  0.00           C  
ATOM     20  CEN VAL A   3      -1.749   4.719   2.941  1.00  0.00           X  
ATOM     21  H   VAL A   3      -0.130   3.577   0.624  1.00  0.00           H  
ATOM     22  N   VAL A   4       1.620   3.112   3.417  1.00  0.00           N  
ATOM     23  CA  VAL A   4       2.588   2.588   4.374  1.00  0.00           C  
ATOM     24  C   VAL A   4       3.957   3.226   4.177  1.00  0.00           C  
ATOM     25  O   VAL A   4       4.612   3.622   5.141  1.00  0.00           O  
ATOM     26  CB  VAL A   4       2.723   1.058   4.261  1.00  0.00           C  
ATOM     27  CEN VAL A   4       2.581   0.464   4.579  1.00  0.00           X  
ATOM     28  H   VAL A   4       1.169   2.476   2.775  1.00  0.00           H  
ATOM     29  N   VAL A   5       4.385   3.322   2.923  1.00  0.00           N  
ATOM     30  CA  VAL A   5       5.678   3.911   2.597  1.00  0.00           C  
ATOM     31  C   VAL A   5       5.758   5.358   3.069  1.00  0.00           C  
ATOM     32  O   VAL A   5       6.758   5.776   3.653  1.00  0.00           O  
ATOM     33  CB  VAL A   5       5.958   3.859   1.084  1.00  0.00           C  
ATOM     34  CEN VAL A   5       6.345   3.555   0.602  1.00  0.00           X  
ATOM     35  H   VAL A   5       3.799   2.977   2.176  1.00  0.00           H  
ATOM     36  N   VAL A   6       4.700   6.118   2.811  1.00  0.00           N  
ATOM     37  CA  VAL A   6       4.648   7.520   3.209  1.00  0.00           C  
ATOM     38  C   VAL A   6       4.783   7.670   4.719  1.00  0.00           C  
ATOM     39  O   VAL A   6       5.528   8.521   5.204  1.00  0.00           O  
ATOM     40  CB  VAL A   6       3.339   8.190   2.752  1.00  0.00           C  
ATOM     41  CEN VAL A   6       3.075   8.647   2.309  1.00  0.00           X  
ATOM     42  H   VAL A   6       3.910   5.715   2.327  1.00  0.00           H  
ATOM     43  N   VAL A   7       4.059   6.836   5.458  1.00  0.00           N  
ATOM     44  CA  VAL A   7       4.096   6.875   6.915  1.00  0.00           C  
ATOM     45  C   VAL A   7       5.504   6.615   7.437  1.00  0.00           C  
ATOM     46  O   VAL A   7       5.983   7.311   8.332  1.00  0.00           O  
ATOM     47  CB  VAL A   7       3.133   5.844   7.532  1.00  0.00           C  
ATOM     48  CEN VAL A   7       2.540   5.776   7.878  1.00  0.00           X  
ATOM     49  H   VAL A   7       3.467   6.159   4.999  1.00  0.00           H  
ATOM     50  N   VAL A   8       6.163   5.609   6.872  1.00  0.00           N  
ATOM     51  CA  VAL A   8       7.517   5.255   7.279  1.00  0.00           C  
ATOM     52  C   VAL A   8       8.478   6.419   7.067  1.00  0.00           C  
ATOM     53  O   VAL A   8       9.293   6.729   7.935  1.00  0.00           O  
ATOM     54  CB  VAL A   8       8.037   4.027   6.508  1.00  0.00           C  
ATOM     55  CEN VAL A   8       8.197   3.360   6.571  1.00  0.00           X  
ATOM     56  H   VAL A   8       5.713   5.075   6.141  1.00  0.00           H  
ATOM     57  N   VAL A   9       8.376   7.060   5.907  1.00  0.00           N  
ATOM     58  CA  VAL A   9       9.235   8.191   5.579  1.00  0.00           C  
ATOM     59  C   VAL A   9       9.061   9.324   6.581  1.00  0.00           C  
ATOM     60  O   VAL A   9      10.039   9.909   7.047  1.00  0.00           O  
ATOM     61  CB  VAL A   9       8.951   8.723   4.162  1.00  0.00           C  
ATOM     62  CEN VAL A   9       9.208   8.766   3.524  1.00  0.00           X  
ATOM     63  H   VAL A   9       7.685   6.755   5.236  1.00  0.00           H  
ATOM     64  N   VAL A  10       7.810   9.630   6.909  1.00  0.00           N  
ATOM     65  CA  VAL A  10       7.506  10.695   7.857  1.00  0.00           C  
ATOM     66  C   VAL A  10       8.128  10.415   9.219  1.00  0.00           C  
ATOM     67  O   VAL A  10       8.719  11.301   9.836  1.00  0.00           O  
ATOM     68  CB  VAL A  10       5.986  10.883   8.028  1.00  0.00           C  
ATOM     69  CEN VAL A  10       5.461  11.306   7.888  1.00  0.00           X  
ATOM     70  H   VAL A  10       7.051   9.112   6.491  1.00  0.00           H  
ATOM     71  N   VAL A  11       7.993   9.177   9.683  1.00  0.00           N  
ATOM     72  CA  VAL A  11       8.542   8.778  10.973  1.00  0.00           C  
ATOM     73  C   VAL A  11      10.054   8.964  11.009  1.00  0.00           C  
ATOM     74  O   VAL A  11      10.602   9.482  11.982  1.00  0.00           O  
ATOM     75  CB  VAL A  11       8.207   7.311  11.300  1.00  0.00           C  
ATOM     76  CEN VAL A  11       7.826   6.907  11.708  1.00  0.00           X  
ATOM     77  H   VAL A  11       7.496   8.495   9.127  1.00  0.00           H  
ATOM     78  N   VAL A  12      10.723   8.537   9.944  1.00  0.00           N  
ATOM     79  CA  VAL A  12      12.173   8.655   9.852  1.00  0.00           C  
ATOM     80  C   VAL A  12      12.613  10.111   9.938  1.00  0.00           C  
ATOM     81  O   VAL A  12      13.562  10.441  10.650  1.00  0.00           O  
ATOM     82  CB  VAL A  12      12.708   8.043   8.543  1.00  0.00           C  
ATOM     83  CEN VAL A  12      13.065   7.514   8.284  1.00  0.00           X  
ATOM     84  H   VAL A  12      10.214   8.119   9.178  1.00  0.00           H  
ATOM     85  N   VAL A  13      11.920  10.977   9.208  1.00  0.00           N  
ATOM     86  CA  VAL A  13      12.238  12.400   9.200  1.00  0.00           C  
ATOM     87  C   VAL A  13      11.806  13.068  10.499  1.00  0.00           C  
ATOM     88  O   VAL A  13      12.552  13.856  11.081  1.00  0.00           O  
ATOM     89  CB  VAL A  13      11.569  13.123   8.015  1.00  0.00           C  
ATOM     90  CEN VAL A  13      11.694  13.428   7.410  1.00  0.00           X  
ATOM     91  H   VAL A  13      11.152  10.642   8.644  1.00  0.00           H  
ATOM     92  N   VAL A  14      10.597  12.750  10.949  1.00  0.00           N  
ATOM     93  CA  VAL A  14      10.077  13.292  12.198  1.00  0.00           C  
ATOM     94  C   VAL A  14      10.810  12.708  13.399  1.00  0.00           C  
ATOM     95  O   VAL A  14      11.005  13.385  14.409  1.00  0.00           O  
ATOM     96  CB  VAL A  14       8.568  13.019  12.348  1.00  0.00           C  
ATOM     97  CEN VAL A  14       7.948  13.318  12.343  1.00  0.00           X  
ATOM     98  H   VAL A  14      10.023  12.116  10.411  1.00  0.00           H  
ATOM     99  N   VAL A  15      11.214  11.448  13.284  1.00  0.00           N  
ATOM    100  CA  VAL A  15      11.939  10.774  14.354  1.00  0.00           C  
ATOM    101  C   VAL A  15      13.256  10.198  13.850  1.00  0.00           C  
ATOM    102  O   VAL A  15      13.448   8.982  13.837  1.00  0.00           O  
ATOM    103  CB  VAL A  15      11.102   9.644  14.980  1.00  0.00           C  
ATOM    104  CEN VAL A  15      10.754   9.459  15.546  1.00  0.00           X  
ATOM    105  H   VAL A  15      11.014  10.943  12.432  1.00  0.00           H  
ATOM    106  N   VAL A  16      14.162  11.078  13.437  1.00  0.00           N  
ATOM    107  CA  VAL A  16      15.372  10.662  12.739  1.00  0.00           C  
ATOM    108  C   VAL A  16      16.276   9.839  13.648  1.00  0.00           C  
ATOM    109  O   VAL A  16      17.153   9.115  13.177  1.00  0.00           O  
ATOM    110  CB  VAL A  16      16.162  11.872  12.206  1.00  0.00           C  
ATOM    111  CEN VAL A  16      16.341  12.207  11.631  1.00  0.00           X  
ATOM    112  H   VAL A  16      14.007  12.061  13.610  1.00  0.00           H  
ATOM    113  N   VAL A  17      16.058   9.956  14.954  1.00  0.00           N  
ATOM    114  CA  VAL A  17      16.899   9.280  15.935  1.00  0.00           C  
ATOM    115  C   VAL A  17      16.221   8.025  16.470  1.00  0.00           C  
ATOM    116  O   VAL A  17      16.722   7.382  17.392  1.00  0.00           O  
ATOM    117  CB  VAL A  17      17.247  10.206  17.115  1.00  0.00           C  
ATOM    118  CEN VAL A  17      17.760  10.562  17.408  1.00  0.00           X  
ATOM    119  H   VAL A  17      15.289  10.527  15.275  1.00  0.00           H  
ATOM    120  N   VAL A  18      15.077   7.682  15.887  1.00  0.00           N  
ATOM    121  CA  VAL A  18      14.308   6.526  16.331  1.00  0.00           C  
ATOM    122  C   VAL A  18      14.716   5.268  15.574  1.00  0.00           C  
ATOM    123  O   VAL A  18      14.177   4.971  14.508  1.00  0.00           O  
ATOM    124  CB  VAL A  18      12.795   6.752  16.152  1.00  0.00           C  
ATOM    125  CEN VAL A  18      12.206   6.861  16.493  1.00  0.00           X  
ATOM    126  H   VAL A  18      14.733   8.235  15.116  1.00  0.00           H  
ATOM    127  N   VAL A  19      15.672   4.533  16.132  1.00  0.00           N  
ATOM    128  CA  VAL A  19      16.198   3.339  15.481  1.00  0.00           C  
ATOM    129  C   VAL A  19      15.081   2.362  15.137  1.00  0.00           C  
ATOM    130  O   VAL A  19      15.076   1.762  14.062  1.00  0.00           O  
ATOM    131  CB  VAL A  19      17.237   2.624  16.365  1.00  0.00           C  
ATOM    132  CEN VAL A  19      17.909   2.485  16.428  1.00  0.00           X  
ATOM    133  H   VAL A  19      16.044   4.808  17.029  1.00  0.00           H  
ATOM    134  N   VAL A  20      14.135   2.205  16.057  1.00  0.00           N  
ATOM    135  CA  VAL A  20      12.966   1.367  15.819  1.00  0.00           C  
ATOM    136  C   VAL A  20      12.189   1.839  14.597  1.00  0.00           C  
ATOM    137  O   VAL A  20      11.579   1.037  13.889  1.00  0.00           O  
ATOM    138  CB  VAL A  20      12.025   1.350  17.038  1.00  0.00           C  
ATOM    139  CEN VAL A  20      11.793   0.956  17.554  1.00  0.00           X  
ATOM    140  H   VAL A  20      14.227   2.680  16.944  1.00  0.00           H  
ATOM    141  N   VAL A  21      12.214   3.145  14.354  1.00  0.00           N  
ATOM    142  CA  VAL A  21      11.622   3.712  13.148  1.00  0.00           C  
ATOM    143  C   VAL A  21      12.278   3.146  11.895  1.00  0.00           C  
ATOM    144  O   VAL A  21      11.596   2.779  10.938  1.00  0.00           O  
ATOM    145  CB  VAL A  21      11.740   5.248  13.129  1.00  0.00           C  
ATOM    146  CEN VAL A  21      11.380   5.832  13.184  1.00  0.00           X  
ATOM    147  H   VAL A  21      12.655   3.761  15.023  1.00  0.00           H  
ATOM    148  N   VAL A  22      13.605   3.079  11.906  1.00  0.00           N  
ATOM    149  CA  VAL A  22      14.355   2.558  10.770  1.00  0.00           C  
ATOM    150  C   VAL A  22      13.969   1.115  10.470  1.00  0.00           C  
ATOM    151  O   VAL A  22      13.760   0.745   9.315  1.00  0.00           O  
ATOM    152  CB  VAL A  22      15.874   2.633  11.013  1.00  0.00           C  
ATOM    153  CEN VAL A  22      16.450   2.959  10.823  1.00  0.00           X  
ATOM    154  H   VAL A  22      14.107   3.398  12.723  1.00  0.00           H  
ATOM    155  N   VAL A  23      13.876   0.303  11.518  1.00  0.00           N  
ATOM    156  CA  VAL A  23      13.516  -1.102  11.369  1.00  0.00           C  
ATOM    157  C   VAL A  23      12.140  -1.252  10.731  1.00  0.00           C  
ATOM    158  O   VAL A  23      11.950  -2.068   9.829  1.00  0.00           O  
ATOM    159  CB  VAL A  23      13.526  -1.835  12.723  1.00  0.00           C  
ATOM    160  CEN VAL A  23      13.865  -2.302  13.098  1.00  0.00           X  
ATOM    161  H   VAL A  23      14.061   0.668  12.441  1.00  0.00           H  
ATOM    162  N   VAL A  24      11.184  -0.461  11.205  1.00  0.00           N  
ATOM    163  CA  VAL A  24       9.824  -0.506  10.682  1.00  0.00           C  
ATOM    164  C   VAL A  24       9.795  -0.178   9.195  1.00  0.00           C  
ATOM    165  O   VAL A  24       9.126  -0.854   8.413  1.00  0.00           O  
ATOM    166  CB  VAL A  24       8.898   0.471  11.432  1.00  0.00           C  
ATOM    167  CEN VAL A  24       8.374   0.507  11.877  1.00  0.00           X  
ATOM    168  H   VAL A  24      11.405   0.187  11.948  1.00  0.00           H  
ATOM    169  N   VAL A  25      10.524   0.864   8.810  1.00  0.00           N  
ATOM    170  CA  VAL A  25      10.583   1.284   7.415  1.00  0.00           C  
ATOM    171  C   VAL A  25      11.129   0.172   6.527  1.00  0.00           C  
ATOM    172  O   VAL A  25      10.588  -0.101   5.456  1.00  0.00           O  
ATOM    173  CB  VAL A  25      11.455   2.541   7.239  1.00  0.00           C  
ATOM    174  CEN VAL A  25      11.434   3.215   7.098  1.00  0.00           X  
ATOM    175  H   VAL A  25      11.051   1.378   9.501  1.00  0.00           H  
ATOM    176  N   VAL A  26      12.202  -0.467   6.980  1.00  0.00           N  
ATOM    177  CA  VAL A  26      12.823  -1.551   6.228  1.00  0.00           C  
ATOM    178  C   VAL A  26      11.845  -2.697   6.006  1.00  0.00           C  
ATOM    179  O   VAL A  26      11.743  -3.234   4.903  1.00  0.00           O  
ATOM    180  CB  VAL A  26      14.076  -2.089   6.943  1.00  0.00           C  
ATOM    181  CEN VAL A  26      14.764  -2.115   6.913  1.00  0.00           X  
ATOM    182  H   VAL A  26      12.598  -0.194   7.869  1.00  0.00           H  
ATOM    183  N   VAL A  27      11.126  -3.068   7.060  1.00  0.00           N  
ATOM    184  CA  VAL A  27      10.154  -4.152   6.981  1.00  0.00           C  
ATOM    185  C   VAL A  27       9.072  -3.849   5.954  1.00  0.00           C  
ATOM    186  O   VAL A  27       8.706  -4.707   5.151  1.00  0.00           O  
ATOM    187  CB  VAL A  27       9.493  -4.418   8.347  1.00  0.00           C  
ATOM    188  CEN VAL A  27       9.459  -4.867   8.869  1.00  0.00           X  
ATOM    189  H   VAL A  27      11.256  -2.587   7.938  1.00  0.00           H  
ATOM    190  N   VAL A  28       8.562  -2.622   5.984  1.00  0.00           N  
ATOM    191  CA  VAL A  28       7.520  -2.202   5.055  1.00  0.00           C  
ATOM    192  C   VAL A  28       7.992  -2.311   3.611  1.00  0.00           C  
ATOM    193  O   VAL A  28       7.270  -2.806   2.747  1.00  0.00           O  
ATOM    194  CB  VAL A  28       7.067  -0.756   5.329  1.00  0.00           C  
ATOM    195  CEN VAL A  28       6.547  -0.374   5.571  1.00  0.00           X  
ATOM    196  H   VAL A  28       8.905  -1.963   6.669  1.00  0.00           H  
ATOM    197  N   VAL A  29       9.210  -1.845   3.356  1.00  0.00           N  
ATOM    198  CA  VAL A  29       9.782  -1.888   2.016  1.00  0.00           C  
ATOM    199  C   VAL A  29       9.880  -3.320   1.505  1.00  0.00           C  
ATOM    200  O   VAL A  29       9.532  -3.606   0.360  1.00  0.00           O  
ATOM    201  CB  VAL A  29      11.180  -1.243   1.976  1.00  0.00           C  
ATOM    202  CEN VAL A  29      11.531  -0.695   1.752  1.00  0.00           X  
ATOM    203  H   VAL A  29       9.754  -1.450   4.110  1.00  0.00           H  
ATOM    204  N   VAL A  30      10.356  -4.217   2.362  1.00  0.00           N  
ATOM    205  CA  VAL A  30      10.501  -5.622   1.999  1.00  0.00           C  
ATOM    206  C   VAL A  30       9.159  -6.233   1.617  1.00  0.00           C  
ATOM    207  O   VAL A  30       9.053  -6.947   0.619  1.00  0.00           O  
ATOM    208  CB  VAL A  30      11.119  -6.442   3.147  1.00  0.00           C  
ATOM    209  CEN VAL A  30      11.688  -6.775   3.347  1.00  0.00           X  
ATOM    210  H   VAL A  30      10.625  -3.918   3.288  1.00  0.00           H  
ATOM    211  N   VAL A  31       8.136  -5.950   2.416  1.00  0.00           N  
ATOM    212  CA  VAL A  31       6.799  -6.471   2.163  1.00  0.00           C  
ATOM    213  C   VAL A  31       6.276  -6.012   0.808  1.00  0.00           C  
ATOM    214  O   VAL A  31       5.720  -6.803   0.046  1.00  0.00           O  
ATOM    215  CB  VAL A  31       5.807  -6.038   3.259  1.00  0.00           C  
ATOM    216  CEN VAL A  31       5.437  -6.266   3.794  1.00  0.00           X  
ATOM    217  H   VAL A  31       8.290  -5.357   3.220  1.00  0.00           H  
ATOM    218  N   VAL A  32       6.457  -4.729   0.513  1.00  0.00           N  
ATOM    219  CA  VAL A  32       6.003  -4.162  -0.751  1.00  0.00           C  
ATOM    220  C   VAL A  32       6.667  -4.854  -1.935  1.00  0.00           C  
ATOM    221  O   VAL A  32       6.008  -5.194  -2.917  1.00  0.00           O  
ATOM    222  CB  VAL A  32       6.287  -2.650  -0.827  1.00  0.00           C  
ATOM    223  CEN VAL A  32       5.990  -2.029  -0.820  1.00  0.00           X  
ATOM    224  H   VAL A  32       6.920  -4.131   1.182  1.00  0.00           H  
ATOM    225  N   VAL A  33       7.976  -5.060  -1.835  1.00  0.00           N  
ATOM    226  CA  VAL A  33       8.733  -5.712  -2.897  1.00  0.00           C  
ATOM    227  C   VAL A  33       8.212  -7.119  -3.160  1.00  0.00           C  
ATOM    228  O   VAL A  33       8.034  -7.520  -4.311  1.00  0.00           O  
ATOM    229  CB  VAL A  33      10.234  -5.785  -2.559  1.00  0.00           C  
ATOM    230  CEN VAL A  33      10.852  -5.531  -2.724  1.00  0.00           X  
ATOM    231  H   VAL A  33       8.460  -4.757  -1.001  1.00  0.00           H  
ATOM    232  N   VAL A  34       7.969  -7.865  -2.088  1.00  0.00           N  
ATOM    233  CA  VAL A  34       7.468  -9.229  -2.201  1.00  0.00           C  
ATOM    234  C   VAL A  34       6.126  -9.265  -2.920  1.00  0.00           C  
ATOM    235  O   VAL A  34       5.903 -10.099  -3.798  1.00  0.00           O  
ATOM    236  CB  VAL A  34       7.318  -9.893  -0.820  1.00  0.00           C  
ATOM    237  CEN VAL A  34       7.582 -10.375  -0.404  1.00  0.00           X  
ATOM    238  H   VAL A  34       8.136  -7.477  -1.171  1.00  0.00           H  
ATOM    239  N   VAL A  35       5.234  -8.356  -2.542  1.00  0.00           N  
ATOM    240  CA  VAL A  35       3.910  -8.282  -3.150  1.00  0.00           C  
ATOM    241  C   VAL A  35       4.006  -8.025  -4.649  1.00  0.00           C  
ATOM    242  O   VAL A  35       3.316  -8.664  -5.443  1.00  0.00           O  
ATOM    243  CB  VAL A  35       3.052  -7.178  -2.504  1.00  0.00           C  
ATOM    244  CEN VAL A  35       2.509  -7.066  -2.095  1.00  0.00           X  
ATOM    245  H   VAL A  35       5.478  -7.699  -1.815  1.00  0.00           H  
ATOM    246  N   VAL A  36       4.866  -7.086  -5.029  1.00  0.00           N  
ATOM    247  CA  VAL A  36       5.054  -6.743  -6.434  1.00  0.00           C  
ATOM    248  C   VAL A  36       5.528  -7.948  -7.236  1.00  0.00           C  
ATOM    249  O   VAL A  36       5.027  -8.214  -8.329  1.00  0.00           O  
ATOM    250  CB  VAL A  36       6.065  -5.594  -6.604  1.00  0.00           C  
ATOM    251  CEN VAL A  36       6.126  -4.929  -6.774  1.00  0.00           X  
ATOM    252  H   VAL A  36       5.403  -6.597  -4.327  1.00  0.00           H  
ATOM    253  N   VAL A  37       6.497  -8.673  -6.688  1.00  0.00           N  
ATOM    254  CA  VAL A  37       7.041  -9.851  -7.353  1.00  0.00           C  
ATOM    255  C   VAL A  37       5.960 -10.898  -7.590  1.00  0.00           C  
ATOM    256  O   VAL A  37       5.868 -11.474  -8.674  1.00  0.00           O  
ATOM    257  CB  VAL A  37       8.183 -10.484  -6.536  1.00  0.00           C  
ATOM    258  CEN VAL A  37       8.865 -10.584  -6.521  1.00  0.00           X  
ATOM    259  H   VAL A  37       6.866  -8.401  -5.788  1.00  0.00           H  
ATOM    260  N   VAL A  38       5.143 -11.140  -6.570  1.00  0.00           N  
ATOM    261  CA  VAL A  38       4.067 -12.118  -6.666  1.00  0.00           C  
ATOM    262  C   VAL A  38       2.899 -11.574  -7.479  1.00  0.00           C  
ATOM    263  O   VAL A  38       2.022 -12.327  -7.904  1.00  0.00           O  
ATOM    264  CB  VAL A  38       3.558 -12.538  -5.274  1.00  0.00           C  
ATOM    265  CEN VAL A  38       3.546 -13.057  -4.822  1.00  0.00           X  
ATOM    266  H   VAL A  38       5.272 -10.633  -5.706  1.00  0.00           H  
ATOM    267  N   VAL A  39       2.894 -10.263  -7.694  1.00  0.00           N  
ATOM    268  CA  VAL A  39       1.853  -9.621  -8.488  1.00  0.00           C  
ATOM    269  C   VAL A  39       2.386  -9.192  -9.849  1.00  0.00           C  
ATOM    270  O   VAL A  39       1.809  -9.525 -10.885  1.00  0.00           O  
ATOM    271  CB  VAL A  39       1.268  -8.392  -7.766  1.00  0.00           C  
ATOM    272  CEN VAL A  39       0.709  -8.154  -7.442  1.00  0.00           X  
ATOM    273  H   VAL A  39       3.629  -9.697  -7.296  1.00  0.00           H  
ATOM    274  N   VAL A  40       3.489  -8.451  -9.841  1.00  0.00           N  
ATOM    275  CA  VAL A  40       4.107  -7.984 -11.076  1.00  0.00           C  
ATOM    276  C   VAL A  40       5.108  -9.001 -11.609  1.00  0.00           C  
ATOM    277  O   VAL A  40       6.271  -8.675 -11.847  1.00  0.00           O  
ATOM    278  CB  VAL A  40       4.820  -6.633 -10.875  1.00  0.00           C  
ATOM    279  CEN VAL A  40       4.787  -5.961 -11.025  1.00  0.00           X  
ATOM    280  H   VAL A  40       3.909  -8.205  -8.956  1.00  0.00           H  
ATOM    281  N   VAL A  41       4.649 -10.234 -11.795  1.00  0.00           N  
ATOM    282  CA  VAL A  41       5.511 -11.308 -12.273  1.00  0.00           C  
ATOM    283  C   VAL A  41       6.240 -10.904 -13.548  1.00  0.00           C  
ATOM    284  O   VAL A  41       7.267 -11.486 -13.899  1.00  0.00           O  
ATOM    285  CB  VAL A  41       4.713 -12.599 -12.536  1.00  0.00           C  
ATOM    286  CEN VAL A  41       4.600 -13.238 -12.304  1.00  0.00           X  
ATOM    287  H   VAL A  41       3.678 -10.432 -11.601  1.00  0.00           H  
ATOM    288  N   VAL A  42       5.702  -9.905 -14.240  1.00  0.00           N  
ATOM    289  CA  VAL A  42       6.280  -9.445 -15.496  1.00  0.00           C  
ATOM    290  C   VAL A  42       7.091  -8.171 -15.296  1.00  0.00           C  
ATOM    291  O   VAL A  42       7.794  -7.723 -16.201  1.00  0.00           O  
ATOM    292  CB  VAL A  42       5.194  -9.188 -16.558  1.00  0.00           C  
ATOM    293  CEN VAL A  42       4.928  -9.426 -17.147  1.00  0.00           X  
ATOM    294  H   VAL A  42       4.871  -9.453 -13.885  1.00  0.00           H  
ATOM    295  N   VAL A  43       6.988  -7.592 -14.105  1.00  0.00           N  
ATOM    296  CA  VAL A  43       7.704  -6.361 -13.787  1.00  0.00           C  
ATOM    297  C   VAL A  43       9.165  -6.642 -13.462  1.00  0.00           C  
ATOM    298  O   VAL A  43       9.502  -7.705 -12.940  1.00  0.00           O  
ATOM    299  CB  VAL A  43       7.057  -5.622 -12.600  1.00  0.00           C  
ATOM    300  CEN VAL A  43       6.690  -5.065 -12.427  1.00  0.00           X  
ATOM    301  H   VAL A  43       6.400  -8.014 -13.401  1.00  0.00           H  
ATOM    302  N   VAL A  44      10.030  -5.683 -13.774  1.00  0.00           N  
ATOM    303  CA  VAL A  44      11.458  -5.826 -13.517  1.00  0.00           C  
ATOM    304  C   VAL A  44      11.745  -5.888 -12.022  1.00  0.00           C  
ATOM    305  O   VAL A  44      10.970  -5.384 -11.210  1.00  0.00           O  
ATOM    306  CB  VAL A  44      12.263  -4.668 -14.136  1.00  0.00           C  
ATOM    307  CEN VAL A  44      12.704  -4.506 -14.640  1.00  0.00           X  
ATOM    308  H   VAL A  44       9.689  -4.833 -14.200  1.00  0.00           H  
ATOM    309  N   VAL A  45      12.864  -6.510 -11.665  1.00  0.00           N  
ATOM    310  CA  VAL A  45      13.261  -6.631 -10.267  1.00  0.00           C  
ATOM    311  C   VAL A  45      13.272  -5.272  -9.579  1.00  0.00           C  
ATOM    312  O   VAL A  45      12.714  -5.110  -8.494  1.00  0.00           O  
ATOM    313  CB  VAL A  45      14.652  -7.277 -10.129  1.00  0.00           C  
ATOM    314  CEN VAL A  45      14.980  -7.849  -9.929  1.00  0.00           X  
ATOM    315  H   VAL A  45      13.454  -6.910 -12.381  1.00  0.00           H  
ATOM    316  N   VAL A  46      13.911  -4.297 -10.216  1.00  0.00           N  
ATOM    317  CA  VAL A  46      14.000  -2.950  -9.664  1.00  0.00           C  
ATOM    318  C   VAL A  46      12.617  -2.385  -9.368  1.00  0.00           C  
ATOM    319  O   VAL A  46      12.420  -1.691  -8.370  1.00  0.00           O  
ATOM    320  CB  VAL A  46      14.740  -1.995 -10.619  1.00  0.00           C  
ATOM    321  CEN VAL A  46      15.326  -1.643 -10.707  1.00  0.00           X  
ATOM    322  H   VAL A  46      14.347  -4.494 -11.106  1.00  0.00           H  
ATOM    323  N   VAL A  47      11.661  -2.685 -10.241  1.00  0.00           N  
ATOM    324  CA  VAL A  47      10.291  -2.216 -10.068  1.00  0.00           C  
ATOM    325  C   VAL A  47       9.696  -2.725  -8.761  1.00  0.00           C  
ATOM    326  O   VAL A  47       9.062  -1.972  -8.022  1.00  0.00           O  
ATOM    327  CB  VAL A  47       9.391  -2.657 -11.237  1.00  0.00           C  
ATOM    328  CEN VAL A  47       9.050  -2.430 -11.791  1.00  0.00           X  
ATOM    329  H   VAL A  47      11.889  -3.252 -11.044  1.00  0.00           H  
ATOM    330  N   VAL A  48       9.903  -4.007  -8.482  1.00  0.00           N  
ATOM    331  CA  VAL A  48       9.387  -4.620  -7.264  1.00  0.00           C  
ATOM    332  C   VAL A  48       9.980  -3.963  -6.024  1.00  0.00           C  
ATOM    333  O   VAL A  48       9.293  -3.780  -5.018  1.00  0.00           O  
ATOM    334  CB  VAL A  48       9.680  -6.131  -7.222  1.00  0.00           C  
ATOM    335  CEN VAL A  48       9.389  -6.754  -7.266  1.00  0.00           X  
ATOM    336  H   VAL A  48      10.432  -4.573  -9.131  1.00  0.00           H  
ATOM    337  N   VAL A  49      11.258  -3.610  -6.101  1.00  0.00           N  
ATOM    338  CA  VAL A  49      11.959  -3.015  -4.969  1.00  0.00           C  
ATOM    339  C   VAL A  49      12.046  -1.500  -5.110  1.00  0.00           C  
ATOM    340  O   VAL A  49      12.700  -0.830  -4.312  1.00  0.00           O  
ATOM    341  CB  VAL A  49      13.380  -3.589  -4.819  1.00  0.00           C  
ATOM    342  CEN VAL A  49      13.775  -3.995  -4.427  1.00  0.00           X  
ATOM    343  H   VAL A  49      11.758  -3.758  -6.966  1.00  0.00           H  
ATOM    344  N   VAL A  50      11.382  -0.967  -6.130  1.00  0.00           N  
ATOM    345  CA  VAL A  50      11.378   0.471  -6.374  1.00  0.00           C  
ATOM    346  C   VAL A  50      10.951   1.239  -5.130  1.00  0.00           C  
ATOM    347  O   VAL A  50       9.921   0.938  -4.526  1.00  0.00           O  
ATOM    348  CB  VAL A  50      10.445   0.843  -7.542  1.00  0.00           C  
ATOM    349  CEN VAL A  50      10.435   1.065  -8.194  1.00  0.00           X  
ATOM    350  H   VAL A  50      10.867  -1.573  -6.753  1.00  0.00           H  
ATOM    351  N   VAL A  51      11.748   2.233  -4.752  1.00  0.00           N  
ATOM    352  CA  VAL A  51      11.436   3.068  -3.598  1.00  0.00           C  
ATOM    353  C   VAL A  51      11.528   2.273  -2.302  1.00  0.00           C  
ATOM    354  O   VAL A  51      11.229   2.788  -1.224  1.00  0.00           O  
ATOM    355  CB  VAL A  51      10.030   3.686  -3.712  1.00  0.00           C  
ATOM    356  CEN VAL A  51       9.690   4.277  -3.816  1.00  0.00           X  
ATOM    357  H   VAL A  51      12.591   2.414  -5.277  1.00  0.00           H  
ATOM    358  N   VAL A  52      11.943   1.016  -2.413  1.00  0.00           N  
ATOM    359  CA  VAL A  52      12.070   0.146  -1.250  1.00  0.00           C  
ATOM    360  C   VAL A  52      13.103   0.685  -0.268  1.00  0.00           C  
ATOM    361  O   VAL A  52      14.171   1.148  -0.669  1.00  0.00           O  
ATOM    362  CB  VAL A  52      12.461  -1.287  -1.656  1.00  0.00           C  
ATOM    363  CEN VAL A  52      12.228  -1.933  -1.703  1.00  0.00           X  
ATOM    364  H   VAL A  52      12.176   0.654  -3.326  1.00  0.00           H  
ATOM    365  N   VAL A  53      12.778   0.623   1.018  1.00  0.00           N  
ATOM    366  CA  VAL A  53      13.681   1.098   2.060  1.00  0.00           C  
ATOM    367  C   VAL A  53      15.027   0.388   1.987  1.00  0.00           C  
ATOM    368  O   VAL A  53      15.097  -0.802   1.683  1.00  0.00           O  
ATOM    369  CB  VAL A  53      13.080   0.895   3.464  1.00  0.00           C  
ATOM    370  CEN VAL A  53      12.812   1.226   4.005  1.00  0.00           X  
ATOM    371  H   VAL A  53      11.883   0.237   1.282  1.00  0.00           H  
ATOM    372  N   VAL A  54      16.095   1.127   2.269  1.00  0.00           N  
ATOM    373  CA  VAL A  54      17.442   0.570   2.234  1.00  0.00           C  
ATOM    374  C   VAL A  54      17.500  -0.775   2.946  1.00  0.00           C  
ATOM    375  O   VAL A  54      18.019  -1.752   2.405  1.00  0.00           O  
ATOM    376  CB  VAL A  54      18.465   1.525   2.879  1.00  0.00           C  
ATOM    377  CEN VAL A  54      18.991   1.948   2.743  1.00  0.00           X  
ATOM    378  H   VAL A  54      15.971   2.099   2.512  1.00  0.00           H  
ATOM    379  N   VAL A  55      16.965  -0.820   4.161  1.00  0.00           N  
ATOM    380  CA  VAL A  55      16.969  -2.043   4.955  1.00  0.00           C  
ATOM    381  C   VAL A  55      16.213  -3.161   4.250  1.00  0.00           C  
ATOM    382  O   VAL A  55      16.602  -4.327   4.320  1.00  0.00           O  
ATOM    383  CB  VAL A  55      16.349  -1.815   6.346  1.00  0.00           C  
ATOM    384  CEN VAL A  55      16.495  -1.769   7.018  1.00  0.00           X  
ATOM    385  H   VAL A  55      16.544   0.014   4.544  1.00  0.00           H  
ATOM    386  N   VAL A  56      15.131  -2.799   3.569  1.00  0.00           N  
ATOM    387  CA  VAL A  56      14.322  -3.771   2.842  1.00  0.00           C  
ATOM    388  C   VAL A  56      15.143  -4.481   1.774  1.00  0.00           C  
ATOM    389  O   VAL A  56      15.070  -5.702   1.631  1.00  0.00           O  
ATOM    390  CB  VAL A  56      13.101  -3.106   2.180  1.00  0.00           C  
ATOM    391  CEN VAL A  56      12.415  -3.051   2.211  1.00  0.00           X  
ATOM    392  H   VAL A  56      14.862  -1.826   3.554  1.00  0.00           H  
ATOM    393  N   VAL A  57      15.925  -3.711   1.025  1.00  0.00           N  
ATOM    394  CA  VAL A  57      16.761  -4.265  -0.033  1.00  0.00           C  
ATOM    395  C   VAL A  57      17.756  -5.275   0.525  1.00  0.00           C  
ATOM    396  O   VAL A  57      17.941  -6.354  -0.038  1.00  0.00           O  
ATOM    397  CB  VAL A  57      17.531  -3.162  -0.782  1.00  0.00           C  
ATOM    398  CEN VAL A  57      17.571  -2.822  -1.381  1.00  0.00           X  
ATOM    399  H   VAL A  57      15.940  -2.715   1.193  1.00  0.00           H  
ATOM    400  N   VAL A  58      18.395  -4.919   1.634  1.00  0.00           N  
ATOM    401  CA  VAL A  58      19.373  -5.794   2.270  1.00  0.00           C  
ATOM    402  C   VAL A  58      18.742  -7.118   2.682  1.00  0.00           C  
ATOM    403  O   VAL A  58      19.313  -8.185   2.457  1.00  0.00           O  
ATOM    404  CB  VAL A  58      20.004  -5.130   3.508  1.00  0.00           C  
ATOM    405  CEN VAL A  58      20.584  -4.850   3.752  1.00  0.00           X  
ATOM    406  H   VAL A  58      18.198  -4.019   2.047  1.00  0.00           H  
ATOM    407  N   VAL A  59      17.561  -7.042   3.286  1.00  0.00           N  
ATOM    408  CA  VAL A  59      16.850  -8.235   3.730  1.00  0.00           C  
ATOM    409  C   VAL A  59      16.546  -9.163   2.561  1.00  0.00           C  
ATOM    410  O   VAL A  59      16.740 -10.375   2.652  1.00  0.00           O  
ATOM    411  CB  VAL A  59      15.533  -7.875   4.443  1.00  0.00           C  
ATOM    412  CEN VAL A  59      15.220  -7.861   5.057  1.00  0.00           X  
ATOM    413  H   VAL A  59      17.145  -6.135   3.441  1.00  0.00           H  
ATOM    414  N   VAL A  60      16.069  -8.586   1.463  1.00  0.00           N  
ATOM    415  CA  VAL A  60      15.738  -9.361   0.273  1.00  0.00           C  
ATOM    416  C   VAL A  60      16.959 -10.097  -0.263  1.00  0.00           C  
ATOM    417  O   VAL A  60      16.883 -11.276  -0.607  1.00  0.00           O  
ATOM    418  CB  VAL A  60      15.160  -8.467  -0.840  1.00  0.00           C  
ATOM    419  CEN VAL A  60      14.582  -8.312  -1.182  1.00  0.00           X  
ATOM    420  H   VAL A  60      15.933  -7.586   1.453  1.00  0.00           H  
ATOM    421  N   VAL A  61      18.084  -9.394  -0.331  1.00  0.00           N  
ATOM    422  CA  VAL A  61      19.325  -9.980  -0.825  1.00  0.00           C  
ATOM    423  C   VAL A  61      19.749 -11.171   0.024  1.00  0.00           C  
ATOM    424  O   VAL A  61      20.133 -12.215  -0.502  1.00  0.00           O  
ATOM    425  CB  VAL A  61      20.467  -8.947  -0.850  1.00  0.00           C  
ATOM    426  CEN VAL A  61      20.864  -8.569  -1.267  1.00  0.00           X  
ATOM    427  H   VAL A  61      18.081  -8.429  -0.032  1.00  0.00           H  
ATOM    428  N   VAL A  62      19.676 -11.008   1.341  1.00  0.00           N  
ATOM    429  CA  VAL A  62      20.052 -12.070   2.266  1.00  0.00           C  
ATOM    430  C   VAL A  62      19.197 -13.313   2.056  1.00  0.00           C  
ATOM    431  O   VAL A  62      19.709 -14.432   2.021  1.00  0.00           O  
ATOM    432  CB  VAL A  62      19.925 -11.614   3.732  1.00  0.00           C  
ATOM    433  CEN VAL A  62      20.287 -11.446   4.294  1.00  0.00           X  
ATOM    434  H   VAL A  62      19.352 -10.125   1.710  1.00  0.00           H  
ATOM    435  N   VAL A  63      17.891 -13.110   1.915  1.00  0.00           N  
ATOM    436  CA  VAL A  63      16.962 -14.214   1.707  1.00  0.00           C  
ATOM    437  C   VAL A  63      17.299 -14.985   0.438  1.00  0.00           C  
ATOM    438  O   VAL A  63      17.311 -16.216   0.433  1.00  0.00           O  
ATOM    439  CB  VAL A  63      15.506 -13.719   1.625  1.00  0.00           C  
ATOM    440  CEN VAL A  63      14.904 -13.709   1.960  1.00  0.00           X  
ATOM    441  H   VAL A  63      17.533 -12.166   1.954  1.00  0.00           H  
ATOM    442  N   VAL A  64      17.571 -14.255  -0.638  1.00  0.00           N  
ATOM    443  CA  VAL A  64      17.909 -14.870  -1.916  1.00  0.00           C  
ATOM    444  C   VAL A  64      19.301 -15.488  -1.880  1.00  0.00           C  
ATOM    445  O   VAL A  64      19.628 -16.352  -2.693  1.00  0.00           O  
ATOM    446  CB  VAL A  64      17.840 -13.851  -3.069  1.00  0.00           C  
ATOM    447  CEN VAL A  64      17.479 -13.668  -3.626  1.00  0.00           X  
ATOM    448  H   VAL A  64      17.544 -13.248  -0.568  1.00  0.00           H  
ATOM    449  N   VAL A  65      20.117 -15.039  -0.932  1.00  0.00           N  
ATOM    450  CA  VAL A  65      21.499 -15.493  -0.834  1.00  0.00           C  
ATOM    451  C   VAL A  65      21.688 -16.434   0.349  1.00  0.00           C  
ATOM    452  O   VAL A  65      22.814 -16.783   0.704  1.00  0.00           O  
ATOM    453  CB  VAL A  65      22.474 -14.308  -0.696  1.00  0.00           C  
ATOM    454  CEN VAL A  65      22.961 -13.950  -1.026  1.00  0.00           X  
ATOM    455  H   VAL A  65      19.771 -14.367  -0.262  1.00  0.00           H  
ATOM    456  N   VAL A  66      20.579 -16.841   0.957  1.00  0.00           N  
ATOM    457  CA  VAL A  66      20.614 -17.811   2.045  1.00  0.00           C  
ATOM    458  C   VAL A  66      20.082 -19.165   1.594  1.00  0.00           C  
ATOM    459  O   VAL A  66      19.007 -19.255   1.002  1.00  0.00           O  
ATOM    460  CB  VAL A  66      19.796 -17.328   3.258  1.00  0.00           C  
ATOM    461  CEN VAL A  66      19.848 -17.094   3.904  1.00  0.00           X  
ATOM    462  H   VAL A  66      19.689 -16.470   0.657  1.00  0.00           H  
ATOM    463  N   VAL A  67      20.842 -20.217   1.878  1.00  0.00           N  
ATOM    464  CA  VAL A  67      20.427 -21.575   1.545  1.00  0.00           C  
ATOM    465  C   VAL A  67      19.910 -22.310   2.775  1.00  0.00           C  
ATOM    466  O   VAL A  67      19.333 -23.392   2.667  1.00  0.00           O  
ATOM    467  CB  VAL A  67      21.581 -22.383   0.923  1.00  0.00           C  
ATOM    468  CEN VAL A  67      21.810 -22.661   0.336  1.00  0.00           X  
ATOM    469  H   VAL A  67      21.731 -20.073   2.336  1.00  0.00           H  
ATOM    470  N   VAL A  68      20.120 -21.715   3.945  1.00  0.00           N  
ATOM    471  CA  VAL A  68      19.746 -22.349   5.204  1.00  0.00           C  
ATOM    472  C   VAL A  68      18.275 -22.116   5.522  1.00  0.00           C  
ATOM    473  O   VAL A  68      17.856 -20.987   5.776  1.00  0.00           O  
ATOM    474  CB  VAL A  68      20.603 -21.829   6.374  1.00  0.00           C  
ATOM    475  CEN VAL A  68      21.103 -22.003   6.814  1.00  0.00           X  
ATOM    476  H   VAL A  68      20.549 -20.801   3.962  1.00  0.00           H  
ATOM    477  N   VAL A  69      17.494 -23.191   5.508  1.00  0.00           N  
ATOM    478  CA  VAL A  69      16.040 -23.082   5.493  1.00  0.00           C  
ATOM    479  C   VAL A  69      15.516 -22.540   6.817  1.00  0.00           C  
ATOM    480  O   VAL A  69      14.423 -21.976   6.878  1.00  0.00           O  
ATOM    481  CB  VAL A  69      15.375 -24.441   5.206  1.00  0.00           C  
ATOM    482  CEN VAL A  69      15.024 -24.798   4.732  1.00  0.00           X  
ATOM    483  H   VAL A  69      17.919 -24.107   5.506  1.00  0.00           H  
ATOM    484  N   VAL A  70      16.300 -22.715   7.875  1.00  0.00           N  
ATOM    485  CA  VAL A  70      15.921 -22.233   9.197  1.00  0.00           C  
ATOM    486  C   VAL A  70      16.049 -20.718   9.289  1.00  0.00           C  
ATOM    487  O   VAL A  70      15.183 -20.045   9.849  1.00  0.00           O  
ATOM    488  CB  VAL A  70      16.779 -22.879  10.302  1.00  0.00           C  
ATOM    489  CEN VAL A  70      16.765 -23.329  10.823  1.00  0.00           X  
ATOM    490  H   VAL A  70      17.182 -23.195   7.760  1.00  0.00           H  
ATOM    491  N   VAL A  71      17.133 -20.186   8.736  1.00  0.00           N  
ATOM    492  CA  VAL A  71      17.311 -18.743   8.632  1.00  0.00           C  
ATOM    493  C   VAL A  71      16.196 -18.108   7.811  1.00  0.00           C  
ATOM    494  O   VAL A  71      15.641 -17.078   8.192  1.00  0.00           O  
ATOM    495  CB  VAL A  71      18.669 -18.385   7.999  1.00  0.00           C  
ATOM    496  CEN VAL A  71      19.291 -18.121   8.133  1.00  0.00           X  
ATOM    497  H   VAL A  71      17.853 -20.798   8.378  1.00  0.00           H  
ATOM    498  N   VAL A  72      15.873 -18.729   6.682  1.00  0.00           N  
ATOM    499  CA  VAL A  72      14.823 -18.226   5.804  1.00  0.00           C  
ATOM    500  C   VAL A  72      13.482 -18.168   6.526  1.00  0.00           C  
ATOM    501  O   VAL A  72      12.755 -17.179   6.426  1.00  0.00           O  
ATOM    502  CB  VAL A  72      14.676 -19.096   4.541  1.00  0.00           C  
ATOM    503  CEN VAL A  72      14.784 -19.108   3.861  1.00  0.00           X  
ATOM    504  H   VAL A  72      16.367 -19.572   6.425  1.00  0.00           H  
ATOM    505  N   VAL A  73      13.161 -19.232   7.254  1.00  0.00           N  
ATOM    506  CA  VAL A  73      11.907 -19.303   7.995  1.00  0.00           C  
ATOM    507  C   VAL A  73      11.807 -18.180   9.019  1.00  0.00           C  
ATOM    508  O   VAL A  73      10.769 -17.531   9.144  1.00  0.00           O  
ATOM    509  CB  VAL A  73      11.752 -20.656   8.714  1.00  0.00           C  
ATOM    510  CEN VAL A  73      11.402 -21.250   8.710  1.00  0.00           X  
ATOM    511  H   VAL A  73      13.802 -20.011   7.295  1.00  0.00           H  
ATOM    512  N   VAL A  74      12.894 -17.955   9.750  1.00  0.00           N  
ATOM    513  CA  VAL A  74      12.930 -16.909  10.765  1.00  0.00           C  
ATOM    514  C   VAL A  74      12.673 -15.538  10.153  1.00  0.00           C  
ATOM    515  O   VAL A  74      11.902 -14.742  10.690  1.00  0.00           O  
ATOM    516  CB  VAL A  74      14.282 -16.885  11.503  1.00  0.00           C  
ATOM    517  CEN VAL A  74      14.587 -17.023  12.105  1.00  0.00           X  
ATOM    518  H   VAL A  74      13.715 -18.522   9.599  1.00  0.00           H  
ATOM    519  N   VAL A  75      13.323 -15.267   9.026  1.00  0.00           N  
ATOM    520  CA  VAL A  75      13.166 -13.991   8.339  1.00  0.00           C  
ATOM    521  C   VAL A  75      11.717 -13.761   7.929  1.00  0.00           C  
ATOM    522  O   VAL A  75      11.175 -12.671   8.114  1.00  0.00           O  
ATOM    523  CB  VAL A  75      14.062 -13.908   7.089  1.00  0.00           C  
ATOM    524  CEN VAL A  75      14.622 -13.605   6.827  1.00  0.00           X  
ATOM    525  H   VAL A  75      13.942 -15.963   8.636  1.00  0.00           H  
ATOM    526  N   VAL A  76      11.094 -14.794   7.372  1.00  0.00           N  
ATOM    527  CA  VAL A  76       9.705 -14.706   6.935  1.00  0.00           C  
ATOM    528  C   VAL A  76       8.781 -14.372   8.099  1.00  0.00           C  
ATOM    529  O   VAL A  76       7.901 -13.520   7.980  1.00  0.00           O  
ATOM    530  CB  VAL A  76       9.235 -16.018   6.279  1.00  0.00           C  
ATOM    531  CEN VAL A  76       9.062 -16.307   5.678  1.00  0.00           X  
ATOM    532  H   VAL A  76      11.595 -15.662   7.248  1.00  0.00           H  
ATOM    533  N   VAL A  77       8.987 -15.048   9.224  1.00  0.00           N  
ATOM    534  CA  VAL A  77       8.173 -14.824  10.412  1.00  0.00           C  
ATOM    535  C   VAL A  77       8.278 -13.381  10.888  1.00  0.00           C  
ATOM    536  O   VAL A  77       7.273 -12.750  11.215  1.00  0.00           O  
ATOM    537  CB  VAL A  77       8.579 -15.765  11.562  1.00  0.00           C  
ATOM    538  CEN VAL A  77       8.377 -16.312  11.928  1.00  0.00           X  
ATOM    539  H   VAL A  77       9.727 -15.735   9.257  1.00  0.00           H  
ATOM    540  N   VAL A  78       9.502 -12.864  10.925  1.00  0.00           N  
ATOM    541  CA  VAL A  78       9.741 -11.493  11.362  1.00  0.00           C  
ATOM    542  C   VAL A  78       9.004 -10.497  10.477  1.00  0.00           C  
ATOM    543  O   VAL A  78       8.376  -9.560  10.970  1.00  0.00           O  
ATOM    544  CB  VAL A  78      11.243 -11.154  11.360  1.00  0.00           C  
ATOM    545  CEN VAL A  78      11.784 -11.030  11.768  1.00  0.00           X  
ATOM    546  H   VAL A  78      10.286 -13.434  10.644  1.00  0.00           H  
ATOM    547  N   VAL A  79       9.085 -10.704   9.167  1.00  0.00           N  
ATOM    548  CA  VAL A  79       8.426  -9.823   8.210  1.00  0.00           C  
ATOM    549  C   VAL A  79       6.919  -9.798   8.432  1.00  0.00           C  
ATOM    550  O   VAL A  79       6.299  -8.734   8.428  1.00  0.00           O  
ATOM    551  CB  VAL A  79       8.713 -10.250   6.758  1.00  0.00           C  
ATOM    552  CEN VAL A  79       9.054 -10.074   6.185  1.00  0.00           X  
ATOM    553  H   VAL A  79       9.617 -11.492   8.825  1.00  0.00           H  
ATOM    554  N   VAL A  80       6.335 -10.975   8.625  1.00  0.00           N  
ATOM    555  CA  VAL A  80       4.898 -11.090   8.850  1.00  0.00           C  
ATOM    556  C   VAL A  80       4.472 -10.319  10.092  1.00  0.00           C  
ATOM    557  O   VAL A  80       3.473  -9.600  10.076  1.00  0.00           O  
ATOM    558  CB  VAL A  80       4.465 -12.561   8.997  1.00  0.00           C  
ATOM    559  CEN VAL A  80       4.124 -13.072   8.685  1.00  0.00           X  
ATOM    560  H   VAL A  80       6.900 -11.812   8.617  1.00  0.00           H  
ATOM    561  N   VAL A  81       5.235 -10.472  11.169  1.00  0.00           N  
ATOM    562  CA  VAL A  81       4.937  -9.790  12.423  1.00  0.00           C  
ATOM    563  C   VAL A  81       4.947  -8.278  12.243  1.00  0.00           C  
ATOM    564  O   VAL A  81       4.057  -7.579  12.727  1.00  0.00           O  
ATOM    565  CB  VAL A  81       5.941 -10.173  13.527  1.00  0.00           C  
ATOM    566  CEN VAL A  81       6.010 -10.524  14.115  1.00  0.00           X  
ATOM    567  H   VAL A  81       6.042 -11.077  11.118  1.00  0.00           H  
ATOM    568  N   VAL A  82       5.960  -7.777  11.544  1.00  0.00           N  
ATOM    569  CA  VAL A  82       6.088  -6.345  11.299  1.00  0.00           C  
ATOM    570  C   VAL A  82       4.883  -5.807  10.538  1.00  0.00           C  
ATOM    571  O   VAL A  82       4.339  -4.757  10.880  1.00  0.00           O  
ATOM    572  CB  VAL A  82       7.370  -6.019  10.509  1.00  0.00           C  
ATOM    573  CEN VAL A  82       7.994  -5.733  10.559  1.00  0.00           X  
ATOM    574  H   VAL A  82       6.659  -8.404  11.173  1.00  0.00           H  
ATOM    575  N   VAL A  83       4.472  -6.532   9.503  1.00  0.00           N  
ATOM    576  CA  VAL A  83       3.330  -6.128   8.691  1.00  0.00           C  
ATOM    577  C   VAL A  83       2.063  -6.031   9.531  1.00  0.00           C  
ATOM    578  O   VAL A  83       1.303  -5.069   9.416  1.00  0.00           O  
ATOM    579  CB  VAL A  83       3.089  -7.109   7.528  1.00  0.00           C  
ATOM    580  CEN VAL A  83       3.132  -7.179   6.844  1.00  0.00           X  
ATOM    581  H   VAL A  83       4.962  -7.384   9.273  1.00  0.00           H  
ATOM    582  N   VAL A  84       1.841  -7.032  10.375  1.00  0.00           N  
ATOM    583  CA  VAL A  84       0.665  -7.061  11.237  1.00  0.00           C  
ATOM    584  C   VAL A  84       0.632  -5.853  12.165  1.00  0.00           C  
ATOM    585  O   VAL A  84      -0.407  -5.216  12.333  1.00  0.00           O  
ATOM    586  CB  VAL A  84       0.615  -8.347  12.083  1.00  0.00           C  
ATOM    587  CEN VAL A  84       0.283  -8.945  12.164  1.00  0.00           X  
ATOM    588  H   VAL A  84       2.504  -7.793  10.422  1.00  0.00           H  
ATOM    589  N   VAL A  85       1.776  -5.544  12.766  1.00  0.00           N  
ATOM    590  CA  VAL A  85       1.880  -4.411  13.678  1.00  0.00           C  
ATOM    591  C   VAL A  85       1.529  -3.105  12.977  1.00  0.00           C  
ATOM    592  O   VAL A  85       0.791  -2.280  13.516  1.00  0.00           O  
ATOM    593  CB  VAL A  85       3.294  -4.297  14.278  1.00  0.00           C  
ATOM    594  CEN VAL A  85       3.659  -4.375  14.857  1.00  0.00           X  
ATOM    595  H   VAL A  85       2.595  -6.107  12.585  1.00  0.00           H  
ATOM    596  N   VAL A  86       2.062  -2.923  11.774  1.00  0.00           N  
ATOM    597  CA  VAL A  86       1.806  -1.716  10.997  1.00  0.00           C  
ATOM    598  C   VAL A  86       0.319  -1.551  10.711  1.00  0.00           C  
ATOM    599  O   VAL A  86      -0.232  -0.459  10.852  1.00  0.00           O  
ATOM    600  CB  VAL A  86       2.577  -1.728   9.664  1.00  0.00           C  
ATOM    601  CEN VAL A  86       3.102  -1.439   9.325  1.00  0.00           X  
ATOM    602  H   VAL A  86       2.660  -3.639  11.388  1.00  0.00           H  
ATOM    603  N   VAL A  87      -0.326  -2.640  10.308  1.00  0.00           N  
ATOM    604  CA  VAL A  87      -1.751  -2.618  10.001  1.00  0.00           C  
ATOM    605  C   VAL A  87      -2.569  -2.199  11.215  1.00  0.00           C  
ATOM    606  O   VAL A  87      -3.480  -1.377  11.109  1.00  0.00           O  
ATOM    607  CB  VAL A  87      -2.245  -3.991   9.510  1.00  0.00           C  
ATOM    608  CEN VAL A  87      -2.466  -4.335   8.955  1.00  0.00           X  
ATOM    609  H   VAL A  87       0.185  -3.507  10.212  1.00  0.00           H  
ATOM    610  N   VAL A  88      -2.240  -2.769  12.370  1.00  0.00           N  
ATOM    611  CA  VAL A  88      -2.944  -2.456  13.607  1.00  0.00           C  
ATOM    612  C   VAL A  88      -2.833  -0.974  13.944  1.00  0.00           C  
ATOM    613  O   VAL A  88      -3.819  -0.336  14.311  1.00  0.00           O  
ATOM    614  CB  VAL A  88      -2.405  -3.283  14.789  1.00  0.00           C  
ATOM    615  CEN VAL A  88      -2.557  -3.799  15.220  1.00  0.00           X  
ATOM    616  H   VAL A  88      -1.482  -3.436  12.390  1.00  0.00           H  
ATOM    617  N   VAL A  89      -1.626  -0.433  13.818  1.00  0.00           N  
ATOM    618  CA  VAL A  89      -1.384   0.975  14.109  1.00  0.00           C  
ATOM    619  C   VAL A  89      -2.228   1.876  13.217  1.00  0.00           C  
ATOM    620  O   VAL A  89      -2.832   2.841  13.685  1.00  0.00           O  
ATOM    621  CB  VAL A  89       0.102   1.341  13.933  1.00  0.00           C  
ATOM    622  CEN VAL A  89       0.675   1.511  14.275  1.00  0.00           X  
ATOM    623  H   VAL A  89      -0.857  -1.011  13.512  1.00  0.00           H  
ATOM    624  N   VAL A  90      -2.266   1.555  11.928  1.00  0.00           N  
ATOM    625  CA  VAL A  90      -3.036   2.334  10.966  1.00  0.00           C  
ATOM    626  C   VAL A  90      -4.515   2.351  11.330  1.00  0.00           C  
ATOM    627  O   VAL A  90      -5.161   3.399  11.294  1.00  0.00           O  
ATOM    628  CB  VAL A  90      -2.875   1.786   9.536  1.00  0.00           C  
ATOM    629  CEN VAL A  90      -2.595   1.917   8.920  1.00  0.00           X  
ATOM    630  H   VAL A  90      -1.747   0.750  11.606  1.00  0.00           H  
ATOM    631  N   VAL A  91      -5.047   1.185  11.680  1.00  0.00           N  
ATOM    632  CA  VAL A  91      -6.451   1.064  12.051  1.00  0.00           C  
ATOM    633  C   VAL A  91      -6.786   1.954  13.241  1.00  0.00           C  
ATOM    634  O   VAL A  91      -7.815   2.629  13.254  1.00  0.00           O  
ATOM    635  CB  VAL A  91      -6.822  -0.392  12.392  1.00  0.00           C  
ATOM    636  CEN VAL A  91      -7.174  -0.941  12.170  1.00  0.00           X  
ATOM    637  H   VAL A  91      -4.462   0.361  11.690  1.00  0.00           H  
ATOM    638  N   VAL A  92      -5.909   1.952  14.240  1.00  0.00           N  
ATOM    639  CA  VAL A  92      -6.112   2.757  15.439  1.00  0.00           C  
ATOM    640  C   VAL A  92      -6.086   4.245  15.114  1.00  0.00           C  
ATOM    641  O   VAL A  92      -6.794   5.038  15.734  1.00  0.00           O  
ATOM    642  CB  VAL A  92      -5.046   2.456  16.509  1.00  0.00           C  
ATOM    643  CEN VAL A  92      -4.945   2.160  17.123  1.00  0.00           X  
ATOM    644  H   VAL A  92      -5.082   1.379  14.167  1.00  0.00           H  
ATOM    645  N   VAL A  93      -5.264   4.618  14.139  1.00  0.00           N  
ATOM    646  CA  VAL A  93      -5.245   5.986  13.634  1.00  0.00           C  
ATOM    647  C   VAL A  93      -6.464   6.270  12.767  1.00  0.00           C  
ATOM    648  O   VAL A  93      -6.696   7.408  12.359  1.00  0.00           O  
ATOM    649  CB  VAL A  93      -3.969   6.270  12.819  1.00  0.00           C  
ATOM    650  CEN VAL A  93      -3.372   6.614  12.825  1.00  0.00           X  
ATOM    651  H   VAL A  93      -4.636   3.937  13.737  1.00  0.00           H  
ATOM    652  N   VAL A  94      -7.241   5.229  12.488  1.00  0.00           N  
ATOM    653  CA  VAL A  94      -8.365   5.336  11.565  1.00  0.00           C  
ATOM    654  C   VAL A  94      -7.899   5.246  10.118  1.00  0.00           C  
ATOM    655  O   VAL A  94      -8.676   5.473   9.190  1.00  0.00           O  
ATOM    656  CB  VAL A  94      -9.136   6.655  11.765  1.00  0.00           C  
ATOM    657  CEN VAL A  94      -9.727   6.921  11.997  1.00  0.00           X  
ATOM    658  H   VAL A  94      -7.049   4.340  12.927  1.00  0.00           H  
ATOM    659  N   VAL A  95      -6.626   4.914   9.931  1.00  0.00           N  
ATOM    660  CA  VAL A  95      -6.060   4.772   8.595  1.00  0.00           C  
ATOM    661  C   VAL A  95      -6.311   3.378   8.035  1.00  0.00           C  
ATOM    662  O   VAL A  95      -5.391   2.568   7.923  1.00  0.00           O  
ATOM    663  CB  VAL A  95      -4.545   5.050   8.590  1.00  0.00           C  
ATOM    664  CEN VAL A  95      -4.064   5.501   8.388  1.00  0.00           X  
ATOM    665  H   VAL A  95      -6.036   4.755  10.735  1.00  0.00           H  
ATOM    666  N   VAL A  96      -7.563   3.104   7.684  1.00  0.00           N  
ATOM    667  CA  VAL A  96      -7.956   1.778   7.221  1.00  0.00           C  
ATOM    668  C   VAL A  96      -7.288   1.436   5.896  1.00  0.00           C  
ATOM    669  O   VAL A  96      -6.932   0.284   5.648  1.00  0.00           O  
ATOM    670  CB  VAL A  96      -9.484   1.667   7.058  1.00  0.00           C  
ATOM    671  CEN VAL A  96     -10.051   1.381   7.325  1.00  0.00           X  
ATOM    672  H   VAL A  96      -8.260   3.832   7.739  1.00  0.00           H  
ATOM    673  N   VAL A  97      -7.119   2.444   5.047  1.00  0.00           N  
ATOM    674  CA  VAL A  97      -6.463   2.259   3.758  1.00  0.00           C  
ATOM    675  C   VAL A  97      -5.015   1.819   3.936  1.00  0.00           C  
ATOM    676  O   VAL A  97      -4.549   0.897   3.266  1.00  0.00           O  
ATOM    677  CB  VAL A  97      -6.498   3.547   2.915  1.00  0.00           C  
ATOM    678  CEN VAL A  97      -6.781   3.838   2.358  1.00  0.00           X  
ATOM    679  H   VAL A  97      -7.455   3.362   5.300  1.00  0.00           H  
ATOM    680  N   VAL A  98      -4.307   2.484   4.843  1.00  0.00           N  
ATOM    681  CA  VAL A  98      -2.938   2.107   5.172  1.00  0.00           C  
ATOM    682  C   VAL A  98      -2.871   0.681   5.704  1.00  0.00           C  
ATOM    683  O   VAL A  98      -2.006  -0.100   5.308  1.00  0.00           O  
ATOM    684  CB  VAL A  98      -2.324   3.062   6.213  1.00  0.00           C  
ATOM    685  CEN VAL A  98      -1.858   3.562   6.300  1.00  0.00           X  
ATOM    686  H   VAL A  98      -4.729   3.270   5.316  1.00  0.00           H  
ATOM    687  N   VAL A  99      -3.790   0.347   6.604  1.00  0.00           N  
ATOM    688  CA  VAL A  99      -3.838  -0.986   7.192  1.00  0.00           C  
ATOM    689  C   VAL A  99      -4.041  -2.052   6.124  1.00  0.00           C  
ATOM    690  O   VAL A  99      -3.372  -3.086   6.129  1.00  0.00           O  
ATOM    691  CB  VAL A  99      -4.961  -1.102   8.240  1.00  0.00           C  
ATOM    692  CEN VAL A  99      -5.086  -1.158   8.915  1.00  0.00           X  
ATOM    693  H   VAL A  99      -4.474   1.035   6.887  1.00  0.00           H  
ATOM    694  N   VAL A 100      -4.969  -1.796   5.208  1.00  0.00           N  
ATOM    695  CA  VAL A 100      -5.262  -2.734   4.131  1.00  0.00           C  
ATOM    696  C   VAL A 100      -4.031  -2.986   3.270  1.00  0.00           C  
ATOM    697  O   VAL A 100      -3.724  -4.129   2.929  1.00  0.00           O  
ATOM    698  CB  VAL A 100      -6.407  -2.226   3.235  1.00  0.00           C  
ATOM    699  CEN VAL A 100      -7.066  -2.333   3.063  1.00  0.00           X  
ATOM    700  H   VAL A 100      -5.484  -0.929   5.259  1.00  0.00           H  
ATOM    701  N   VAL A 101      -3.329  -1.914   2.921  1.00  0.00           N  
ATOM    702  CA  VAL A 101      -2.129  -2.017   2.099  1.00  0.00           C  
ATOM    703  C   VAL A 101      -1.071  -2.879   2.774  1.00  0.00           C  
ATOM    704  O   VAL A 101      -0.456  -3.736   2.139  1.00  0.00           O  
ATOM    705  CB  VAL A 101      -1.531  -0.630   1.796  1.00  0.00           C  
ATOM    706  CEN VAL A 101      -1.434  -0.165   1.297  1.00  0.00           X  
ATOM    707  H   VAL A 101      -3.634  -1.003   3.234  1.00  0.00           H  
ATOM    708  N   VAL A 102      -0.863  -2.649   4.066  1.00  0.00           N  
ATOM    709  CA  VAL A 102       0.122  -3.404   4.831  1.00  0.00           C  
ATOM    710  C   VAL A 102      -0.201  -4.893   4.825  1.00  0.00           C  
ATOM    711  O   VAL A 102       0.681  -5.728   4.627  1.00  0.00           O  
ATOM    712  CB  VAL A 102       0.205  -2.913   6.288  1.00  0.00           C  
ATOM    713  CEN VAL A 102       0.602  -2.573   6.737  1.00  0.00           X  
ATOM    714  H   VAL A 102      -1.401  -1.931   4.530  1.00  0.00           H  
ATOM    715  N   VAL A 103      -1.470  -5.219   5.044  1.00  0.00           N  
ATOM    716  CA  VAL A 103      -1.912  -6.608   5.064  1.00  0.00           C  
ATOM    717  C   VAL A 103      -1.636  -7.294   3.732  1.00  0.00           C  
ATOM    718  O   VAL A 103      -1.144  -8.422   3.693  1.00  0.00           O  
ATOM    719  CB  VAL A 103      -3.414  -6.719   5.386  1.00  0.00           C  
ATOM    720  CEN VAL A 103      -3.864  -6.913   5.870  1.00  0.00           X  
ATOM    721  H   VAL A 103      -2.147  -4.486   5.200  1.00  0.00           H  
ATOM    722  N   VAL A 104      -1.956  -6.606   2.641  1.00  0.00           N  
ATOM    723  CA  VAL A 104      -1.743  -7.148   1.304  1.00  0.00           C  
ATOM    724  C   VAL A 104      -0.270  -7.455   1.062  1.00  0.00           C  
ATOM    725  O   VAL A 104       0.075  -8.513   0.537  1.00  0.00           O  
ATOM    726  CB  VAL A 104      -2.240  -6.178   0.216  1.00  0.00           C  
ATOM    727  CEN VAL A 104      -2.730  -6.082  -0.259  1.00  0.00           X  
ATOM    728  H   VAL A 104      -2.357  -5.684   2.740  1.00  0.00           H  
ATOM    729  N   VAL A 105       0.594  -6.523   1.448  1.00  0.00           N  
ATOM    730  CA  VAL A 105       2.032  -6.692   1.274  1.00  0.00           C  
ATOM    731  C   VAL A 105       2.537  -7.919   2.022  1.00  0.00           C  
ATOM    732  O   VAL A 105       3.317  -8.706   1.488  1.00  0.00           O  
ATOM    733  CB  VAL A 105       2.810  -5.453   1.756  1.00  0.00           C  
ATOM    734  CEN VAL A 105       3.180  -4.913   1.542  1.00  0.00           X  
ATOM    735  H   VAL A 105       0.247  -5.675   1.873  1.00  0.00           H  
ATOM    736  N   VAL A 106       2.087  -8.076   3.263  1.00  0.00           N  
ATOM    737  CA  VAL A 106       2.492  -9.208   4.087  1.00  0.00           C  
ATOM    738  C   VAL A 106       2.099 -10.530   3.440  1.00  0.00           C  
ATOM    739  O   VAL A 106       2.892 -11.470   3.395  1.00  0.00           O  
ATOM    740  CB  VAL A 106       1.872  -9.133   5.495  1.00  0.00           C  
ATOM    741  CEN VAL A 106       2.016  -9.019   6.159  1.00  0.00           X  
ATOM    742  H   VAL A 106       1.447  -7.394   3.644  1.00  0.00           H  
ATOM    743  N   VAL A 107       0.870 -10.595   2.940  1.00  0.00           N  
ATOM    744  CA  VAL A 107       0.369 -11.802   2.294  1.00  0.00           C  
ATOM    745  C   VAL A 107       1.220 -12.175   1.087  1.00  0.00           C  
ATOM    746  O   VAL A 107       1.574 -13.339   0.900  1.00  0.00           O  
ATOM    747  CB  VAL A 107      -1.096 -11.638   1.846  1.00  0.00           C  
ATOM    748  CEN VAL A 107      -1.742 -11.837   1.978  1.00  0.00           X  
ATOM    749  H   VAL A 107       0.267  -9.788   3.009  1.00  0.00           H  
ATOM    750  N   VAL A 108       1.546 -11.180   0.269  1.00  0.00           N  
ATOM    751  CA  VAL A 108       2.357 -11.401  -0.922  1.00  0.00           C  
ATOM    752  C   VAL A 108       3.722 -11.971  -0.561  1.00  0.00           C  
ATOM    753  O   VAL A 108       4.199 -12.914  -1.194  1.00  0.00           O  
ATOM    754  CB  VAL A 108       2.550 -10.100  -1.724  1.00  0.00           C  
ATOM    755  CEN VAL A 108       2.374  -9.776  -2.306  1.00  0.00           X  
ATOM    756  H   VAL A 108       1.224 -10.246   0.478  1.00  0.00           H  
ATOM    757  N   VAL A 109       4.347 -11.395   0.459  1.00  0.00           N  
ATOM    758  CA  VAL A 109       5.660 -11.845   0.907  1.00  0.00           C  
ATOM    759  C   VAL A 109       5.623 -13.304   1.344  1.00  0.00           C  
ATOM    760  O   VAL A 109       6.501 -14.090   0.990  1.00  0.00           O  
ATOM    761  CB  VAL A 109       6.187 -10.984   2.070  1.00  0.00           C  
ATOM    762  CEN VAL A 109       6.656 -10.509   2.240  1.00  0.00           X  
ATOM    763  H   VAL A 109       3.902 -10.625   0.937  1.00  0.00           H  
ATOM    764  N   VAL A 110       4.601 -13.659   2.115  1.00  0.00           N  
ATOM    765  CA  VAL A 110       4.447 -15.024   2.603  1.00  0.00           C  
ATOM    766  C   VAL A 110       4.328 -16.011   1.448  1.00  0.00           C  
ATOM    767  O   VAL A 110       5.132 -16.893   1.328  1.00  0.00           O  
ATOM    768  CB  VAL A 110       3.213 -15.164   3.514  1.00  0.00           C  
ATOM    769  CEN VAL A 110       3.013 -15.258   4.166  1.00  0.00           X  
ATOM    770  H   VAL A 110       3.913 -12.965   2.370  1.00  0.00           H  
TER                                                                             
# All scores below are weighted scores, not raw scores.
#BEGIN_POSE_ENERGIES_TABLE ./out/34.pdb
label vdw total
weights 0.1 NA
pose 3.7246 3.7246
VAL:NtermProteinFull_1 0.17791 0.17791
VAL_2 0 0
VAL_3 0 0
VAL_4 0 0
VAL_5 0 0
VAL_6 0 0
VAL_7 0 0
VAL_8 0.00157 0.00157
VAL_9 0 0
VAL_10 0 0
VAL_11 0 0
VAL_12 0 0
VAL_13 0 0
VAL_14 0 0
VAL_15 0.01006 0.01006
VAL_16 0 0
VAL_17 0 0
VAL_18 0.01006 0.01006
VAL_19 0 0
VAL_20 0 0
VAL_21 0 0
VAL_22 0 0
VAL_23 0 0
VAL_24 0 0
VAL_25 0.00157 0.00157
VAL_26 0.52285 0.52285
VAL_27 0.1147 0.1147
VAL_28 0 0
VAL_29 0.41624 0.41624
VAL_30 0.05947 0.05947
VAL_31 0 0
VAL_32 0 0
VAL_33 0 0
VAL_34 0.07824 0.07824
VAL_35 0.19947 0.19947
VAL_36 0 0
VAL_37 0 0
VAL_38 0 0
VAL_39 0 0
VAL_40 0.09871 0.09871
VAL_41 0 0
VAL_42 0 0
VAL_43 0.09871 0.09871
VAL_44 0 0
VAL_45 0 0
VAL_46 0 0
VAL_47 0 0
VAL_48 0 0
VAL_49 0 0
VAL_50 0 0
VAL_51 0 0
VAL_52 0.00472 0.00472
VAL_53 0.18458 0.18458
VAL_54 0 0
VAL_55 0.52285 0.52285
VAL_56 0.28641 0.28641
VAL_57 0 0
VAL_58 0 0
VAL_59 0 0
VAL_60 0 0
VAL_61 0 0
VAL_62 0 0
VAL_63 0 0
VAL_64 0 0
VAL_65 0 0
VAL_66 0 0
VAL_67 0 0
VAL_68 0 0
VAL_69 0 0
VAL_70 0 0
VAL_71 0 0
VAL_72 0 0
VAL_73 0 0
VAL_74 0 0
VAL_75 0 0
VAL_76 0 0
VAL_77 0 0
VAL_78 0 0
VAL_79 0 0
VAL_80 0 0
VAL_81 0 0
VAL_82 0.1147 0.1147
VAL_83 0.17665 0.17665
VAL_84 0 0
VAL_85 0 0
VAL_86 0 0
VAL_87 0 0
VAL_88 0 0
VAL_89 0 0
VAL_90 0.00643 0.00643
VAL_91 0 0
VAL_92 0 0
VAL_93 0 0
VAL_94 0 0
VAL_95 0 0
VAL_96 0 0
VAL_97 0 0
VAL_98 0.00642 0.00642
VAL_99 2e-05 2e-05
VAL_100 0 0
VAL_101 0.17791 0.17791
VAL_102 0 0
VAL_103 0 0
VAL_104 0 0
VAL_105 0 0
VAL_106 0.17665 0.17665
VAL_107 0 0
VAL_108 0.19947 0.19947
VAL_109 0.07824 0.07824
VAL:CtermProteinFull_110 0 0
#END_POSE_ENERGIES_TABLE ./out/34.pdb

REMARK 6 12 17 1 8 20 13 14 17 15 9 8 
REMARK VDW             3.725
REMARK RG             13.822
REMARK NCdist         15.538
REMARK HO              0.437
