# Supplementary material for: Design of complicated all-α protein structures
Source: Nat Struct Mol Biol. 2024 Jan 4;31(2):275–82. doi: 10.1038/s41594-023-01147-9 (PMC11377298; doi:10.1038/s41594-023-01147-9)
Supplement: Supplementary file 11 — Statistical source data. [file 41594_2023_1147_MOESM11_ESM.zip › ED_Fig6/30.pdb]

HEADER                                            09-NOV-21   XXXX              
EXPDTA    THEORETICAL MODEL                                                     
REMARK 220                                                                      
REMARK 220 EXPERIMENTAL DETAILS                                                 
REMARK 220  EXPERIMENT TYPE                : THEORETICAL MODELLING              
REMARK 220  DATE OF DATA COLLECTION        : 09-NOV-21                          
REMARK 220                                                                      
REMARK 220 REMARK: MODEL GENERATED BY ROSETTA                                   
REMARK 220  VERSION 2021.16+release.8ee4f02                                     
ATOM      1  N   VAL A   1       0.000   0.000   0.000  1.00  0.00           N  
ATOM      2  CA  VAL A   1       1.458   0.000   0.000  1.00  0.00           C  
ATOM      3  C   VAL A   1       2.009   1.420   0.000  1.00  0.00           C  
ATOM      4  O   VAL A   1       2.934   1.737   0.748  1.00  0.00           O  
ATOM      5  CB  VAL A   1       2.023  -0.759  -1.215  1.00  0.00           C  
ATOM      6  CEN VAL A   1       2.351  -1.334  -1.406  1.00  0.00           X  
ATOM      7  H   VAL A   1      -0.500  -0.433  -0.750  1.00  0.00           H  
ATOM      8  N   VAL A   2       1.435   2.272  -0.843  1.00  0.00           N  
ATOM      9  CA  VAL A   2       1.868   3.661  -0.942  1.00  0.00           C  
ATOM     10  C   VAL A   2       1.711   4.383   0.390  1.00  0.00           C  
ATOM     11  O   VAL A   2       2.608   5.105   0.825  1.00  0.00           O  
ATOM     12  CB  VAL A   2       1.079   4.423  -2.023  1.00  0.00           C  
ATOM     13  CEN VAL A   2       1.129   4.707  -2.649  1.00  0.00           X  
ATOM     14  H   VAL A   2       0.680   1.949  -1.431  1.00  0.00           H  
ATOM     15  N   VAL A   3       0.566   4.183   1.035  1.00  0.00           N  
ATOM     16  CA  VAL A   3       0.290   4.815   2.319  1.00  0.00           C  
ATOM     17  C   VAL A   3       1.317   4.405   3.367  1.00  0.00           C  
ATOM     18  O   VAL A   3       1.823   5.241   4.115  1.00  0.00           O  
ATOM     19  CB  VAL A   3      -1.120   4.462   2.831  1.00  0.00           C  
ATOM     20  CEN VAL A   3      -1.749   4.719   2.941  1.00  0.00           X  
ATOM     21  H   VAL A   3      -0.130   3.577   0.624  1.00  0.00           H  
ATOM     22  N   VAL A   4       1.620   3.112   3.417  1.00  0.00           N  
ATOM     23  CA  VAL A   4       2.588   2.588   4.374  1.00  0.00           C  
ATOM     24  C   VAL A   4       3.957   3.226   4.177  1.00  0.00           C  
ATOM     25  O   VAL A   4       4.612   3.622   5.141  1.00  0.00           O  
ATOM     26  CB  VAL A   4       2.723   1.058   4.261  1.00  0.00           C  
ATOM     27  CEN VAL A   4       2.581   0.464   4.579  1.00  0.00           X  
ATOM     28  H   VAL A   4       1.169   2.476   2.775  1.00  0.00           H  
ATOM     29  N   VAL A   5       4.385   3.322   2.923  1.00  0.00           N  
ATOM     30  CA  VAL A   5       5.678   3.911   2.597  1.00  0.00           C  
ATOM     31  C   VAL A   5       5.758   5.358   3.069  1.00  0.00           C  
ATOM     32  O   VAL A   5       6.758   5.776   3.653  1.00  0.00           O  
ATOM     33  CB  VAL A   5       5.958   3.859   1.084  1.00  0.00           C  
ATOM     34  CEN VAL A   5       6.345   3.555   0.602  1.00  0.00           X  
ATOM     35  H   VAL A   5       3.799   2.977   2.176  1.00  0.00           H  
ATOM     36  N   VAL A   6       4.700   6.118   2.811  1.00  0.00           N  
ATOM     37  CA  VAL A   6       4.648   7.520   3.209  1.00  0.00           C  
ATOM     38  C   VAL A   6       4.783   7.670   4.719  1.00  0.00           C  
ATOM     39  O   VAL A   6       5.528   8.521   5.204  1.00  0.00           O  
ATOM     40  CB  VAL A   6       3.339   8.190   2.752  1.00  0.00           C  
ATOM     41  CEN VAL A   6       3.075   8.647   2.309  1.00  0.00           X  
ATOM     42  H   VAL A   6       3.910   5.715   2.327  1.00  0.00           H  
ATOM     43  N   VAL A   7       4.059   6.836   5.458  1.00  0.00           N  
ATOM     44  CA  VAL A   7       4.096   6.875   6.915  1.00  0.00           C  
ATOM     45  C   VAL A   7       5.504   6.615   7.437  1.00  0.00           C  
ATOM     46  O   VAL A   7       5.983   7.311   8.332  1.00  0.00           O  
ATOM     47  CB  VAL A   7       3.133   5.844   7.532  1.00  0.00           C  
ATOM     48  CEN VAL A   7       2.540   5.776   7.878  1.00  0.00           X  
ATOM     49  H   VAL A   7       3.467   6.159   4.999  1.00  0.00           H  
ATOM     50  N   VAL A   8       6.163   5.609   6.872  1.00  0.00           N  
ATOM     51  CA  VAL A   8       7.517   5.255   7.279  1.00  0.00           C  
ATOM     52  C   VAL A   8       8.478   6.419   7.067  1.00  0.00           C  
ATOM     53  O   VAL A   8       9.293   6.729   7.935  1.00  0.00           O  
ATOM     54  CB  VAL A   8       8.037   4.027   6.508  1.00  0.00           C  
ATOM     55  CEN VAL A   8       8.197   3.360   6.571  1.00  0.00           X  
ATOM     56  H   VAL A   8       5.713   5.075   6.141  1.00  0.00           H  
ATOM     57  N   VAL A   9       8.376   7.060   5.907  1.00  0.00           N  
ATOM     58  CA  VAL A   9       9.235   8.191   5.579  1.00  0.00           C  
ATOM     59  C   VAL A   9       9.061   9.324   6.581  1.00  0.00           C  
ATOM     60  O   VAL A   9      10.039   9.909   7.047  1.00  0.00           O  
ATOM     61  CB  VAL A   9       8.951   8.723   4.162  1.00  0.00           C  
ATOM     62  CEN VAL A   9       9.208   8.766   3.524  1.00  0.00           X  
ATOM     63  H   VAL A   9       7.685   6.755   5.236  1.00  0.00           H  
ATOM     64  N   VAL A  10       7.810   9.630   6.909  1.00  0.00           N  
ATOM     65  CA  VAL A  10       7.506  10.695   7.857  1.00  0.00           C  
ATOM     66  C   VAL A  10       8.128  10.415   9.219  1.00  0.00           C  
ATOM     67  O   VAL A  10       8.719  11.301   9.836  1.00  0.00           O  
ATOM     68  CB  VAL A  10       5.986  10.883   8.028  1.00  0.00           C  
ATOM     69  CEN VAL A  10       5.461  11.306   7.888  1.00  0.00           X  
ATOM     70  H   VAL A  10       7.051   9.112   6.491  1.00  0.00           H  
ATOM     71  N   VAL A  11       7.993   9.177   9.683  1.00  0.00           N  
ATOM     72  CA  VAL A  11       8.542   8.778  10.973  1.00  0.00           C  
ATOM     73  C   VAL A  11      10.054   8.964  11.009  1.00  0.00           C  
ATOM     74  O   VAL A  11      10.602   9.482  11.982  1.00  0.00           O  
ATOM     75  CB  VAL A  11       8.207   7.311  11.300  1.00  0.00           C  
ATOM     76  CEN VAL A  11       7.826   6.907  11.708  1.00  0.00           X  
ATOM     77  H   VAL A  11       7.496   8.495   9.127  1.00  0.00           H  
ATOM     78  N   VAL A  12      10.723   8.537   9.944  1.00  0.00           N  
ATOM     79  CA  VAL A  12      12.173   8.655   9.852  1.00  0.00           C  
ATOM     80  C   VAL A  12      12.613  10.111   9.938  1.00  0.00           C  
ATOM     81  O   VAL A  12      13.562  10.441  10.650  1.00  0.00           O  
ATOM     82  CB  VAL A  12      12.708   8.043   8.543  1.00  0.00           C  
ATOM     83  CEN VAL A  12      13.065   7.514   8.284  1.00  0.00           X  
ATOM     84  H   VAL A  12      10.214   8.119   9.178  1.00  0.00           H  
ATOM     85  N   VAL A  13      11.920  10.977   9.208  1.00  0.00           N  
ATOM     86  CA  VAL A  13      12.238  12.400   9.200  1.00  0.00           C  
ATOM     87  C   VAL A  13      12.120  12.999  10.596  1.00  0.00           C  
ATOM     88  O   VAL A  13      12.988  13.755  11.033  1.00  0.00           O  
ATOM     89  CB  VAL A  13      11.321  13.180   8.239  1.00  0.00           C  
ATOM     90  CEN VAL A  13      11.305  13.516   7.638  1.00  0.00           X  
ATOM     91  H   VAL A  13      11.152  10.642   8.644  1.00  0.00           H  
ATOM     92  N   VAL A  14      11.041  12.656  11.292  1.00  0.00           N  
ATOM     93  CA  VAL A  14      10.808  13.159  12.640  1.00  0.00           C  
ATOM     94  C   VAL A  14      11.946  12.774  13.577  1.00  0.00           C  
ATOM     95  O   VAL A  14      12.415  13.592  14.368  1.00  0.00           O  
ATOM     96  CB  VAL A  14       9.481  12.632  13.218  1.00  0.00           C  
ATOM     97  CEN VAL A  14       8.841  12.816  13.393  1.00  0.00           X  
ATOM     98  H   VAL A  14      10.366  12.031  10.876  1.00  0.00           H  
ATOM     99  N   VAL A  15      12.387  11.524  13.481  1.00  0.00           N  
ATOM    100  CA  VAL A  15      13.470  11.028  14.323  1.00  0.00           C  
ATOM    101  C   VAL A  15      14.775  11.754  14.027  1.00  0.00           C  
ATOM    102  O   VAL A  15      15.590  11.976  14.923  1.00  0.00           O  
ATOM    103  CB  VAL A  15      13.682   9.514  14.135  1.00  0.00           C  
ATOM    104  CEN VAL A  15      13.605   8.901  14.441  1.00  0.00           X  
ATOM    105  H   VAL A  15      11.962  10.903  12.808  1.00  0.00           H  
ATOM    106  N   VAL A  16      14.969  12.122  12.765  1.00  0.00           N  
ATOM    107  CA  VAL A  16      16.106  12.946  12.373  1.00  0.00           C  
ATOM    108  C   VAL A  16      15.913  14.394  12.806  1.00  0.00           C  
ATOM    109  O   VAL A  16      16.822  15.215  12.684  1.00  0.00           O  
ATOM    110  CB  VAL A  16      16.339  12.902  10.851  1.00  0.00           C  
ATOM    111  CEN VAL A  16      16.761  12.665  10.361  1.00  0.00           X  
ATOM    112  H   VAL A  16      14.311  11.824  12.059  1.00  0.00           H  
ATOM    113  N   VAL A  17      14.724  14.701  13.312  1.00  0.00           N  
ATOM    114  CA  VAL A  17      14.364  16.074  13.644  1.00  0.00           C  
ATOM    115  C   VAL A  17      13.922  16.843  12.405  1.00  0.00           C  
ATOM    116  O   VAL A  17      13.730  18.058  12.452  1.00  0.00           O  
ATOM    117  CB  VAL A  17      15.536  16.821  14.308  1.00  0.00           C  
ATOM    118  CEN VAL A  17      15.759  17.083  14.905  1.00  0.00           X  
ATOM    119  H   VAL A  17      14.051  13.964  13.470  1.00  0.00           H  
ATOM    120  N   VAL A  18      13.763  16.128  11.297  1.00  0.00           N  
ATOM    121  CA  VAL A  18      13.322  16.738  10.048  1.00  0.00           C  
ATOM    122  C   VAL A  18      11.803  16.828   9.985  1.00  0.00           C  
ATOM    123  O   VAL A  18      11.159  16.101   9.228  1.00  0.00           O  
ATOM    124  CB  VAL A  18      13.831  15.952   8.825  1.00  0.00           C  
ATOM    125  CEN VAL A  18      14.273  15.974   8.297  1.00  0.00           X  
ATOM    126  H   VAL A  18      13.951  15.136  11.320  1.00  0.00           H  
ATOM    127  N   VAL A  19      11.235  17.724  10.784  1.00  0.00           N  
ATOM    128  CA  VAL A  19       9.786  17.848  10.889  1.00  0.00           C  
ATOM    129  C   VAL A  19       9.177  18.323   9.576  1.00  0.00           C  
ATOM    130  O   VAL A  19       8.079  17.910   9.204  1.00  0.00           O  
ATOM    131  CB  VAL A  19       9.381  18.821  12.012  1.00  0.00           C  
ATOM    132  CEN VAL A  19       9.100  18.857  12.640  1.00  0.00           X  
ATOM    133  H   VAL A  19      11.822  18.335  11.334  1.00  0.00           H  
ATOM    134  N   VAL A  20       9.898  19.193   8.876  1.00  0.00           N  
ATOM    135  CA  VAL A  20       9.445  19.701   7.586  1.00  0.00           C  
ATOM    136  C   VAL A  20       9.323  18.578   6.564  1.00  0.00           C  
ATOM    137  O   VAL A  20       8.333  18.492   5.839  1.00  0.00           O  
ATOM    138  CB  VAL A  20      10.398  20.780   7.038  1.00  0.00           C  
ATOM    139  CEN VAL A  20      10.458  21.454   6.912  1.00  0.00           X  
ATOM    140  H   VAL A  20      10.782  19.511   9.247  1.00  0.00           H  
ATOM    141  N   VAL A  21      10.336  17.720   6.512  1.00  0.00           N  
ATOM    142  CA  VAL A  21      10.305  16.551   5.641  1.00  0.00           C  
ATOM    143  C   VAL A  21       9.135  15.638   5.984  1.00  0.00           C  
ATOM    144  O   VAL A  21       8.425  15.163   5.098  1.00  0.00           O  
ATOM    145  CB  VAL A  21      11.615  15.746   5.729  1.00  0.00           C  
ATOM    146  CEN VAL A  21      12.188  15.579   5.384  1.00  0.00           X  
ATOM    147  H   VAL A  21      11.147  17.880   7.092  1.00  0.00           H  
ATOM    148  N   VAL A  22       8.940  15.396   7.276  1.00  0.00           N  
ATOM    149  CA  VAL A  22       7.856  14.538   7.739  1.00  0.00           C  
ATOM    150  C   VAL A  22       6.500  15.087   7.313  1.00  0.00           C  
ATOM    151  O   VAL A  22       5.640  14.344   6.838  1.00  0.00           O  
ATOM    152  CB  VAL A  22       7.876  14.379   9.271  1.00  0.00           C  
ATOM    153  CEN VAL A  22       8.005  13.933   9.780  1.00  0.00           X  
ATOM    154  H   VAL A  22       9.559  15.816   7.954  1.00  0.00           H  
ATOM    155  N   VAL A  23       6.314  16.391   7.486  1.00  0.00           N  
ATOM    156  CA  VAL A  23       5.062  17.042   7.120  1.00  0.00           C  
ATOM    157  C   VAL A  23       4.769  16.876   5.634  1.00  0.00           C  
ATOM    158  O   VAL A  23       3.644  16.564   5.245  1.00  0.00           O  
ATOM    159  CB  VAL A  23       5.083  18.543   7.465  1.00  0.00           C  
ATOM    160  CEN VAL A  23       4.823  19.017   7.891  1.00  0.00           X  
ATOM    161  H   VAL A  23       7.060  16.946   7.881  1.00  0.00           H  
ATOM    162  N   VAL A  24       5.788  17.087   4.808  1.00  0.00           N  
ATOM    163  CA  VAL A  24       5.642  16.962   3.363  1.00  0.00           C  
ATOM    164  C   VAL A  24       5.207  15.555   2.974  1.00  0.00           C  
ATOM    165  O   VAL A  24       4.313  15.378   2.146  1.00  0.00           O  
ATOM    166  CB  VAL A  24       6.952  17.305   2.630  1.00  0.00           C  
ATOM    167  CEN VAL A  24       7.256  17.775   2.228  1.00  0.00           X  
ATOM    168  H   VAL A  24       6.687  17.341   5.192  1.00  0.00           H  
ATOM    169  N   VAL A  25       5.845  14.556   3.575  1.00  0.00           N  
ATOM    170  CA  VAL A  25       5.525  13.162   3.291  1.00  0.00           C  
ATOM    171  C   VAL A  25       4.071  12.852   3.624  1.00  0.00           C  
ATOM    172  O   VAL A  25       3.372  12.203   2.846  1.00  0.00           O  
ATOM    173  CB  VAL A  25       6.438  12.202   4.078  1.00  0.00           C  
ATOM    174  CEN VAL A  25       6.956  11.753   4.014  1.00  0.00           X  
ATOM    175  H   VAL A  25       6.570  14.768   4.245  1.00  0.00           H  
ATOM    176  N   VAL A  26       3.622  13.320   4.783  1.00  0.00           N  
ATOM    177  CA  VAL A  26       2.250  13.093   5.221  1.00  0.00           C  
ATOM    178  C   VAL A  26       1.252  13.686   4.235  1.00  0.00           C  
ATOM    179  O   VAL A  26       0.261  13.047   3.879  1.00  0.00           O  
ATOM    180  CB  VAL A  26       1.995  13.692   6.617  1.00  0.00           C  
ATOM    181  CEN VAL A  26       1.884  13.532   7.277  1.00  0.00           X  
ATOM    182  H   VAL A  26       4.247  13.846   5.377  1.00  0.00           H  
ATOM    183  N   VAL A  27       1.519  14.911   3.795  1.00  0.00           N  
ATOM    184  CA  VAL A  27       0.645  15.593   2.848  1.00  0.00           C  
ATOM    185  C   VAL A  27       0.526  14.811   1.547  1.00  0.00           C  
ATOM    186  O   VAL A  27      -0.570  14.641   1.011  1.00  0.00           O  
ATOM    187  CB  VAL A  27       1.149  17.015   2.537  1.00  0.00           C  
ATOM    188  CEN VAL A  27       1.017  17.684   2.636  1.00  0.00           X  
ATOM    189  H   VAL A  27       2.349  15.382   4.125  1.00  0.00           H  
ATOM    190  N   VAL A  28       1.659  14.336   1.042  1.00  0.00           N  
ATOM    191  CA  VAL A  28       1.684  13.571  -0.199  1.00  0.00           C  
ATOM    192  C   VAL A  28       0.838  12.309  -0.085  1.00  0.00           C  
ATOM    193  O   VAL A  28       0.066  11.984  -0.987  1.00  0.00           O  
ATOM    194  CB  VAL A  28       3.121  13.179  -0.593  1.00  0.00           C  
ATOM    195  CEN VAL A  28       3.625  13.304  -1.046  1.00  0.00           X  
ATOM    196  H   VAL A  28       2.526  14.510   1.530  1.00  0.00           H  
ATOM    197  N   VAL A  29       0.988  11.601   1.030  1.00  0.00           N  
ATOM    198  CA  VAL A  29       0.237  10.373   1.264  1.00  0.00           C  
ATOM    199  C   VAL A  29      -1.263  10.635   1.257  1.00  0.00           C  
ATOM    200  O   VAL A  29      -2.030   9.889   0.648  1.00  0.00           O  
ATOM    201  CB  VAL A  29       0.628   9.719   2.602  1.00  0.00           C  
ATOM    202  CEN VAL A  29       0.957   9.182   2.882  1.00  0.00           X  
ATOM    203  H   VAL A  29       1.638  11.922   1.732  1.00  0.00           H  
ATOM    204  N   VAL A  30      -1.677  11.699   1.937  1.00  0.00           N  
ATOM    205  CA  VAL A  30      -3.087  12.061   2.011  1.00  0.00           C  
ATOM    206  C   VAL A  30      -3.663  12.316   0.624  1.00  0.00           C  
ATOM    207  O   VAL A  30      -4.725  11.798   0.277  1.00  0.00           O  
ATOM    208  CB  VAL A  30      -3.305  13.311   2.884  1.00  0.00           C  
ATOM    209  CEN VAL A  30      -3.556  13.529   3.487  1.00  0.00           X  
ATOM    210  H   VAL A  30      -0.996  12.271   2.416  1.00  0.00           H  
ATOM    211  N   VAL A  31      -2.957  13.116  -0.167  1.00  0.00           N  
ATOM    212  CA  VAL A  31      -3.421  13.480  -1.500  1.00  0.00           C  
ATOM    213  C   VAL A  31      -3.053  12.412  -2.522  1.00  0.00           C  
ATOM    214  O   VAL A  31      -3.435  12.498  -3.689  1.00  0.00           O  
ATOM    215  CB  VAL A  31      -2.837  14.832  -1.953  1.00  0.00           C  
ATOM    216  CEN VAL A  31      -2.996  15.491  -2.076  1.00  0.00           X  
ATOM    217  H   VAL A  31      -2.075  13.482   0.164  1.00  0.00           H  
ATOM    218  N   VAL A  32      -2.309  11.406  -2.077  1.00  0.00           N  
ATOM    219  CA  VAL A  32      -1.857  10.337  -2.960  1.00  0.00           C  
ATOM    220  C   VAL A  32      -0.971  10.881  -4.073  1.00  0.00           C  
ATOM    221  O   VAL A  32      -1.143  10.536  -5.242  1.00  0.00           O  
ATOM    222  CB  VAL A  32      -3.044   9.581  -3.586  1.00  0.00           C  
ATOM    223  CEN VAL A  32      -3.386   8.983  -3.579  1.00  0.00           X  
ATOM    224  H   VAL A  32      -2.049  11.380  -1.101  1.00  0.00           H  
ATOM    225  N   VAL A  33      -0.021  11.733  -3.704  1.00  0.00           N  
ATOM    226  CA  VAL A  33       0.904  12.315  -4.669  1.00  0.00           C  
ATOM    227  C   VAL A  33       2.348  11.974  -4.322  1.00  0.00           C  
ATOM    228  O   VAL A  33       2.679  11.739  -3.160  1.00  0.00           O  
ATOM    229  CB  VAL A  33       0.753  13.846  -4.744  1.00  0.00           C  
ATOM    230  CEN VAL A  33       0.530  14.362  -5.142  1.00  0.00           X  
ATOM    231  H   VAL A  33       0.062  11.985  -2.729  1.00  0.00           H  
ATOM    232  N   VAL A  34       3.204  11.948  -5.338  1.00  0.00           N  
ATOM    233  CA  VAL A  34       4.633  11.743  -5.131  1.00  0.00           C  
ATOM    234  C   VAL A  34       5.262  12.932  -4.418  1.00  0.00           C  
ATOM    235  O   VAL A  34       4.932  14.084  -4.701  1.00  0.00           O  
ATOM    236  CB  VAL A  34       5.369  11.506  -6.463  1.00  0.00           C  
ATOM    237  CEN VAL A  34       5.690  11.029  -6.842  1.00  0.00           X  
ATOM    238  H   VAL A  34       2.857  12.073  -6.278  1.00  0.00           H  
ATOM    239  N   VAL A  35       6.172  12.648  -3.492  1.00  0.00           N  
ATOM    240  CA  VAL A  35       6.884  13.695  -2.769  1.00  0.00           C  
ATOM    241  C   VAL A  35       7.479  14.718  -3.728  1.00  0.00           C  
ATOM    242  O   VAL A  35       7.516  15.912  -3.431  1.00  0.00           O  
ATOM    243  CB  VAL A  35       8.008  13.113  -1.892  1.00  0.00           C  
ATOM    244  CEN VAL A  35       8.197  12.991  -1.241  1.00  0.00           X  
ATOM    245  H   VAL A  35       6.375  11.681  -3.283  1.00  0.00           H  
ATOM    246  N   VAL A  36       7.943  14.243  -4.879  1.00  0.00           N  
ATOM    247  CA  VAL A  36       8.514  15.120  -5.894  1.00  0.00           C  
ATOM    248  C   VAL A  36       7.487  16.129  -6.391  1.00  0.00           C  
ATOM    249  O   VAL A  36       7.833  17.255  -6.750  1.00  0.00           O  
ATOM    250  CB  VAL A  36       9.053  14.318  -7.094  1.00  0.00           C  
ATOM    251  CEN VAL A  36       9.630  14.118  -7.413  1.00  0.00           X  
ATOM    252  H   VAL A  36       7.900  13.250  -5.054  1.00  0.00           H  
ATOM    253  N   VAL A  37       6.224  15.720  -6.409  1.00  0.00           N  
ATOM    254  CA  VAL A  37       5.138  16.604  -6.815  1.00  0.00           C  
ATOM    255  C   VAL A  37       5.059  17.829  -5.913  1.00  0.00           C  
ATOM    256  O   VAL A  37       4.911  18.955  -6.390  1.00  0.00           O  
ATOM    257  CB  VAL A  37       3.780  15.877  -6.797  1.00  0.00           C  
ATOM    258  CEN VAL A  37       3.282  15.622  -7.199  1.00  0.00           X  
ATOM    259  H   VAL A  37       6.009  14.772  -6.135  1.00  0.00           H  
ATOM    260  N   VAL A  38       5.157  17.604  -4.607  1.00  0.00           N  
ATOM    261  CA  VAL A  38       5.097  18.689  -3.635  1.00  0.00           C  
ATOM    262  C   VAL A  38       6.402  19.474  -3.605  1.00  0.00           C  
ATOM    263  O   VAL A  38       6.462  20.577  -3.062  1.00  0.00           O  
ATOM    264  CB  VAL A  38       4.792  18.164  -2.220  1.00  0.00           C  
ATOM    265  CEN VAL A  38       4.308  18.139  -1.730  1.00  0.00           X  
ATOM    266  H   VAL A  38       5.277  16.656  -4.280  1.00  0.00           H  
ATOM    267  N   VAL A  39       7.447  18.898  -4.190  1.00  0.00           N  
ATOM    268  CA  VAL A  39       8.745  19.559  -4.263  1.00  0.00           C  
ATOM    269  C   VAL A  39       9.036  20.046  -5.677  1.00  0.00           C  
ATOM    270  O   VAL A  39       9.360  21.215  -5.886  1.00  0.00           O  
ATOM    271  CB  VAL A  39       9.881  18.624  -3.809  1.00  0.00           C  
ATOM    272  CEN VAL A  39      10.337  18.509  -3.305  1.00  0.00           X  
ATOM    273  H   VAL A  39       7.339  17.979  -4.595  1.00  0.00           H  
ATOM    274  N   VAL A  40       8.919  19.143  -6.644  1.00  0.00           N  
ATOM    275  CA  VAL A  40       9.159  19.482  -8.042  1.00  0.00           C  
ATOM    276  C   VAL A  40       7.886  19.984  -8.713  1.00  0.00           C  
ATOM    277  O   VAL A  40       7.470  19.459  -9.746  1.00  0.00           O  
ATOM    278  CB  VAL A  40       9.703  18.277  -8.831  1.00  0.00           C  
ATOM    279  CEN VAL A  40      10.265  18.023  -9.138  1.00  0.00           X  
ATOM    280  H   VAL A  40       8.657  18.197  -6.406  1.00  0.00           H  
ATOM    281  N   VAL A  41       7.273  21.002  -8.121  1.00  0.00           N  
ATOM    282  CA  VAL A  41       6.030  21.557  -8.644  1.00  0.00           C  
ATOM    283  C   VAL A  41       6.163  21.912 -10.119  1.00  0.00           C  
ATOM    284  O   VAL A  41       5.166  22.030 -10.831  1.00  0.00           O  
ATOM    285  CB  VAL A  41       5.597  22.811  -7.861  1.00  0.00           C  
ATOM    286  CEN VAL A  41       5.132  23.053  -7.414  1.00  0.00           X  
ATOM    287  H   VAL A  41       7.677  21.403  -7.286  1.00  0.00           H  
ATOM    288  N   VAL A  42       7.400  22.080 -10.572  1.00  0.00           N  
ATOM    289  CA  VAL A  42       7.665  22.457 -11.956  1.00  0.00           C  
ATOM    290  C   VAL A  42       8.090  21.251 -12.783  1.00  0.00           C  
ATOM    291  O   VAL A  42       8.193  21.330 -14.007  1.00  0.00           O  
ATOM    292  CB  VAL A  42       8.755  23.541 -12.049  1.00  0.00           C  
ATOM    293  CEN VAL A  42       8.865  24.205 -12.192  1.00  0.00           X  
ATOM    294  H   VAL A  42       8.178  21.944  -9.942  1.00  0.00           H  
ATOM    295  N   VAL A  43       8.337  20.133 -12.108  1.00  0.00           N  
ATOM    296  CA  VAL A  43       8.763  18.911 -12.778  1.00  0.00           C  
ATOM    297  C   VAL A  43       7.581  18.195 -13.421  1.00  0.00           C  
ATOM    298  O   VAL A  43       6.455  18.270 -12.929  1.00  0.00           O  
ATOM    299  CB  VAL A  43       9.466  17.947 -11.804  1.00  0.00           C  
ATOM    300  CEN VAL A  43      10.077  17.677 -11.636  1.00  0.00           X  
ATOM    301  H   VAL A  43       8.226  20.131 -11.104  1.00  0.00           H  
ATOM    302  N   VAL A  44       7.845  17.501 -14.523  1.00  0.00           N  
ATOM    303  CA  VAL A  44       6.804  16.771 -15.236  1.00  0.00           C  
ATOM    304  C   VAL A  44       6.258  15.625 -14.393  1.00  0.00           C  
ATOM    305  O   VAL A  44       6.943  15.113 -13.508  1.00  0.00           O  
ATOM    306  CB  VAL A  44       7.321  16.210 -16.574  1.00  0.00           C  
ATOM    307  CEN VAL A  44       7.281  16.281 -17.258  1.00  0.00           X  
ATOM    308  H   VAL A  44       8.791  17.478 -14.876  1.00  0.00           H  
ATOM    309  N   VAL A  45       5.022  15.227 -14.674  1.00  0.00           N  
ATOM    310  CA  VAL A  45       4.386  14.134 -13.949  1.00  0.00           C  
ATOM    311  C   VAL A  45       5.263  12.888 -13.952  1.00  0.00           C  
ATOM    312  O   VAL A  45       5.495  12.278 -12.908  1.00  0.00           O  
ATOM    313  CB  VAL A  45       3.011  13.783 -14.547  1.00  0.00           C  
ATOM    314  CEN VAL A  45       2.332  13.816 -14.433  1.00  0.00           X  
ATOM    315  H   VAL A  45       4.510  15.694 -15.408  1.00  0.00           H  
ATOM    316  N   VAL A  46       5.747  12.514 -15.131  1.00  0.00           N  
ATOM    317  CA  VAL A  46       6.596  11.337 -15.272  1.00  0.00           C  
ATOM    318  C   VAL A  46       7.811  11.422 -14.358  1.00  0.00           C  
ATOM    319  O   VAL A  46       8.244  10.419 -13.790  1.00  0.00           O  
ATOM    320  CB  VAL A  46       7.071  11.154 -16.726  1.00  0.00           C  
ATOM    321  CEN VAL A  46       6.998  10.763 -17.288  1.00  0.00           X  
ATOM    322  H   VAL A  46       5.521  13.059 -15.951  1.00  0.00           H  
ATOM    323  N   VAL A  47       8.359  12.625 -14.220  1.00  0.00           N  
ATOM    324  CA  VAL A  47       9.519  12.845 -13.365  1.00  0.00           C  
ATOM    325  C   VAL A  47       9.218  12.468 -11.920  1.00  0.00           C  
ATOM    326  O   VAL A  47      10.020  11.807 -11.261  1.00  0.00           O  
ATOM    327  CB  VAL A  47       9.989  14.311 -13.416  1.00  0.00           C  
ATOM    328  CEN VAL A  47      10.490  14.725 -13.644  1.00  0.00           X  
ATOM    329  H   VAL A  47       7.961  13.407 -14.720  1.00  0.00           H  
ATOM    330  N   VAL A  48       8.057  12.893 -11.433  1.00  0.00           N  
ATOM    331  CA  VAL A  48       7.648  12.601 -10.064  1.00  0.00           C  
ATOM    332  C   VAL A  48       7.559  11.100  -9.825  1.00  0.00           C  
ATOM    333  O   VAL A  48       8.031  10.595  -8.806  1.00  0.00           O  
ATOM    334  CB  VAL A  48       6.289  13.246  -9.731  1.00  0.00           C  
ATOM    335  CEN VAL A  48       5.987  13.745  -9.365  1.00  0.00           X  
ATOM    336  H   VAL A  48       7.443  13.432 -12.026  1.00  0.00           H  
ATOM    337  N   VAL A  49       6.951  10.390 -10.769  1.00  0.00           N  
ATOM    338  CA  VAL A  49       6.799   8.943 -10.662  1.00  0.00           C  
ATOM    339  C   VAL A  49       8.154   8.253 -10.571  1.00  0.00           C  
ATOM    340  O   VAL A  49       8.352   7.360  -9.747  1.00  0.00           O  
ATOM    341  CB  VAL A  49       6.019   8.367 -11.858  1.00  0.00           C  
ATOM    342  CEN VAL A  49       5.419   8.086 -12.045  1.00  0.00           X  
ATOM    343  H   VAL A  49       6.585  10.864 -11.582  1.00  0.00           H  
ATOM    344  N   VAL A  50       9.084   8.670 -11.423  1.00  0.00           N  
ATOM    345  CA  VAL A  50      10.422   8.092 -11.441  1.00  0.00           C  
ATOM    346  C   VAL A  50      11.119   8.276 -10.099  1.00  0.00           C  
ATOM    347  O   VAL A  50      11.732   7.347  -9.574  1.00  0.00           O  
ATOM    348  CB  VAL A  50      11.292   8.714 -12.550  1.00  0.00           C  
ATOM    349  CEN VAL A  50      11.587   8.588 -13.160  1.00  0.00           X  
ATOM    350  H   VAL A  50       8.858   9.407 -12.076  1.00  0.00           H  
ATOM    351  N   VAL A  51      11.022   9.481  -9.548  1.00  0.00           N  
ATOM    352  CA  VAL A  51      11.643   9.790  -8.265  1.00  0.00           C  
ATOM    353  C   VAL A  51      11.100   8.893  -7.160  1.00  0.00           C  
ATOM    354  O   VAL A  51      11.858   8.363  -6.349  1.00  0.00           O  
ATOM    355  CB  VAL A  51      11.426  11.263  -7.872  1.00  0.00           C  
ATOM    356  CEN VAL A  51      11.743  11.870  -7.799  1.00  0.00           X  
ATOM    357  H   VAL A  51      10.504  10.202 -10.030  1.00  0.00           H  
ATOM    358  N   VAL A  52       9.782   8.728  -7.134  1.00  0.00           N  
ATOM    359  CA  VAL A  52       9.134   7.895  -6.128  1.00  0.00           C  
ATOM    360  C   VAL A  52       9.630   6.456  -6.201  1.00  0.00           C  
ATOM    361  O   VAL A  52       9.929   5.840  -5.178  1.00  0.00           O  
ATOM    362  CB  VAL A  52       7.602   7.907  -6.285  1.00  0.00           C  
ATOM    363  CEN VAL A  52       7.017   8.133  -6.000  1.00  0.00           X  
ATOM    364  H   VAL A  52       9.214   9.191  -7.829  1.00  0.00           H  
ATOM    365  N   VAL A  53       9.716   5.926  -7.416  1.00  0.00           N  
ATOM    366  CA  VAL A  53      10.177   4.559  -7.625  1.00  0.00           C  
ATOM    367  C   VAL A  53      11.593   4.368  -7.098  1.00  0.00           C  
ATOM    368  O   VAL A  53      11.888   3.379  -6.427  1.00  0.00           O  
ATOM    369  CB  VAL A  53      10.137   4.170  -9.115  1.00  0.00           C  
ATOM    370  CEN VAL A  53       9.808   3.780  -9.578  1.00  0.00           X  
ATOM    371  H   VAL A  53       9.455   6.485  -8.216  1.00  0.00           H  
ATOM    372  N   VAL A  54      12.466   5.321  -7.406  1.00  0.00           N  
ATOM    373  CA  VAL A  54      13.854   5.260  -6.963  1.00  0.00           C  
ATOM    374  C   VAL A  54      13.947   5.226  -5.443  1.00  0.00           C  
ATOM    375  O   VAL A  54      14.703   4.438  -4.875  1.00  0.00           O  
ATOM    376  CB  VAL A  54      14.669   6.455  -7.491  1.00  0.00           C  
ATOM    377  CEN VAL A  54      15.163   6.637  -7.936  1.00  0.00           X  
ATOM    378  H   VAL A  54      12.161   6.108  -7.960  1.00  0.00           H  
ATOM    379  N   VAL A  55      13.174   6.086  -4.789  1.00  0.00           N  
ATOM    380  CA  VAL A  55      13.168   6.157  -3.333  1.00  0.00           C  
ATOM    381  C   VAL A  55      12.749   4.827  -2.719  1.00  0.00           C  
ATOM    382  O   VAL A  55      13.366   4.350  -1.767  1.00  0.00           O  
ATOM    383  CB  VAL A  55      12.226   7.265  -2.825  1.00  0.00           C  
ATOM    384  CEN VAL A  55      12.211   7.886  -2.526  1.00  0.00           X  
ATOM    385  H   VAL A  55      12.575   6.707  -5.314  1.00  0.00           H  
ATOM    386  N   VAL A  56      11.695   4.233  -3.269  1.00  0.00           N  
ATOM    387  CA  VAL A  56      11.191   2.956  -2.777  1.00  0.00           C  
ATOM    388  C   VAL A  56      12.254   1.869  -2.876  1.00  0.00           C  
ATOM    389  O   VAL A  56      12.453   1.095  -1.940  1.00  0.00           O  
ATOM    390  CB  VAL A  56       9.937   2.507  -3.550  1.00  0.00           C  
ATOM    391  CEN VAL A  56       9.256   2.422  -3.499  1.00  0.00           X  
ATOM    392  H   VAL A  56      11.232   4.677  -4.049  1.00  0.00           H  
ATOM    393  N   VAL A  57      12.934   1.816  -4.017  1.00  0.00           N  
ATOM    394  CA  VAL A  57      13.978   0.823  -4.241  1.00  0.00           C  
ATOM    395  C   VAL A  57      15.095   0.958  -3.214  1.00  0.00           C  
ATOM    396  O   VAL A  57      15.562  -0.036  -2.657  1.00  0.00           O  
ATOM    397  CB  VAL A  57      14.576   0.942  -5.655  1.00  0.00           C  
ATOM    398  CEN VAL A  57      14.609   0.635  -6.271  1.00  0.00           X  
ATOM    399  H   VAL A  57      12.722   2.481  -4.747  1.00  0.00           H  
ATOM    400  N   VAL A  58      15.520   2.192  -2.968  1.00  0.00           N  
ATOM    401  CA  VAL A  58      16.585   2.459  -2.008  1.00  0.00           C  
ATOM    402  C   VAL A  58      16.203   1.974  -0.615  1.00  0.00           C  
ATOM    403  O   VAL A  58      17.006   1.345   0.075  1.00  0.00           O  
ATOM    404  CB  VAL A  58      16.925   3.959  -1.943  1.00  0.00           C  
ATOM    405  CEN VAL A  58      17.404   4.427  -2.106  1.00  0.00           X  
ATOM    406  H   VAL A  58      15.096   2.966  -3.460  1.00  0.00           H  
ATOM    407  N   VAL A  59      14.974   2.270  -0.207  1.00  0.00           N  
ATOM    408  CA  VAL A  59      14.484   1.865   1.105  1.00  0.00           C  
ATOM    409  C   VAL A  59      14.510   0.349   1.259  1.00  0.00           C  
ATOM    410  O   VAL A  59      14.942  -0.173   2.287  1.00  0.00           O  
ATOM    411  CB  VAL A  59      13.052   2.372   1.355  1.00  0.00           C  
ATOM    412  CEN VAL A  59      12.678   2.822   1.719  1.00  0.00           X  
ATOM    413  H   VAL A  59      14.364   2.789  -0.821  1.00  0.00           H  
ATOM    414  N   VAL A  60      14.046  -0.353   0.231  1.00  0.00           N  
ATOM    415  CA  VAL A  60      14.015  -1.810   0.250  1.00  0.00           C  
ATOM    416  C   VAL A  60      15.414  -2.389   0.419  1.00  0.00           C  
ATOM    417  O   VAL A  60      15.624  -3.308   1.210  1.00  0.00           O  
ATOM    418  CB  VAL A  60      13.387  -2.379  -1.036  1.00  0.00           C  
ATOM    419  CEN VAL A  60      12.831  -2.699  -1.288  1.00  0.00           X  
ATOM    420  H   VAL A  60      13.705   0.136  -0.585  1.00  0.00           H  
ATOM    421  N   VAL A  61      16.368  -1.845  -0.328  1.00  0.00           N  
ATOM    422  CA  VAL A  61      17.750  -2.306  -0.262  1.00  0.00           C  
ATOM    423  C   VAL A  61      18.318  -2.143   1.142  1.00  0.00           C  
ATOM    424  O   VAL A  61      18.968  -3.047   1.668  1.00  0.00           O  
ATOM    425  CB  VAL A  61      18.647  -1.549  -1.260  1.00  0.00           C  
ATOM    426  CEN VAL A  61      18.999  -1.614  -1.848  1.00  0.00           X  
ATOM    427  H   VAL A  61      16.130  -1.092  -0.959  1.00  0.00           H  
ATOM    428  N   VAL A  62      18.070  -0.985   1.744  1.00  0.00           N  
ATOM    429  CA  VAL A  62      18.557  -0.701   3.089  1.00  0.00           C  
ATOM    430  C   VAL A  62      18.009  -1.703   4.096  1.00  0.00           C  
ATOM    431  O   VAL A  62      18.744  -2.215   4.941  1.00  0.00           O  
ATOM    432  CB  VAL A  62      18.179   0.723   3.538  1.00  0.00           C  
ATOM    433  CEN VAL A  62      18.434   1.349   3.669  1.00  0.00           X  
ATOM    434  H   VAL A  62      17.531  -0.283   1.258  1.00  0.00           H  
ATOM    435  N   VAL A  63      16.713  -1.981   4.002  1.00  0.00           N  
ATOM    436  CA  VAL A  63      16.064  -2.923   4.905  1.00  0.00           C  
ATOM    437  C   VAL A  63      16.690  -4.308   4.800  1.00  0.00           C  
ATOM    438  O   VAL A  63      16.960  -4.955   5.812  1.00  0.00           O  
ATOM    439  CB  VAL A  63      14.554  -3.031   4.620  1.00  0.00           C  
ATOM    440  CEN VAL A  63      13.930  -2.872   4.866  1.00  0.00           X  
ATOM    441  H   VAL A  63      16.164  -1.527   3.286  1.00  0.00           H  
ATOM    442  N   VAL A  64      16.919  -4.756   3.571  1.00  0.00           N  
ATOM    443  CA  VAL A  64      17.515  -6.065   3.332  1.00  0.00           C  
ATOM    444  C   VAL A  64      18.896  -6.167   3.966  1.00  0.00           C  
ATOM    445  O   VAL A  64      19.223  -7.165   4.608  1.00  0.00           O  
ATOM    446  CB  VAL A  64      17.629  -6.368   1.826  1.00  0.00           C  
ATOM    447  CEN VAL A  64      17.374  -6.756   1.317  1.00  0.00           X  
ATOM    448  H   VAL A  64      16.675  -4.175   2.782  1.00  0.00           H  
ATOM    449  N   VAL A  65      19.703  -5.127   3.784  1.00  0.00           N  
ATOM    450  CA  VAL A  65      21.051  -5.097   4.338  1.00  0.00           C  
ATOM    451  C   VAL A  65      21.025  -5.212   5.857  1.00  0.00           C  
ATOM    452  O   VAL A  65      21.800  -5.966   6.446  1.00  0.00           O  
ATOM    453  CB  VAL A  65      21.796  -3.808   3.944  1.00  0.00           C  
ATOM    454  CEN VAL A  65      22.306  -3.560   3.552  1.00  0.00           X  
ATOM    455  H   VAL A  65      19.374  -4.337   3.247  1.00  0.00           H  
ATOM    456  N   VAL A  66      20.128  -4.460   6.487  1.00  0.00           N  
ATOM    457  CA  VAL A  66      19.999  -4.476   7.939  1.00  0.00           C  
ATOM    458  C   VAL A  66      19.679  -5.876   8.448  1.00  0.00           C  
ATOM    459  O   VAL A  66      20.252  -6.333   9.437  1.00  0.00           O  
ATOM    460  CB  VAL A  66      18.907  -3.503   8.420  1.00  0.00           C  
ATOM    461  CEN VAL A  66      18.801  -2.905   8.746  1.00  0.00           X  
ATOM    462  H   VAL A  66      19.521  -3.862   5.945  1.00  0.00           H  
ATOM    463  N   VAL A  67      18.760  -6.551   7.766  1.00  0.00           N  
ATOM    464  CA  VAL A  67      18.358  -7.899   8.151  1.00  0.00           C  
ATOM    465  C   VAL A  67      19.515  -8.880   8.010  1.00  0.00           C  
ATOM    466  O   VAL A  67      19.637  -9.826   8.788  1.00  0.00           O  
ATOM    467  CB  VAL A  67      17.169  -8.397   7.308  1.00  0.00           C  
ATOM    468  CEN VAL A  67      16.497  -8.545   7.330  1.00  0.00           X  
ATOM    469  H   VAL A  67      18.329  -6.120   6.961  1.00  0.00           H  
ATOM    470  N   VAL A  68      20.361  -8.649   7.013  1.00  0.00           N  
ATOM    471  CA  VAL A  68      21.585  -9.425   6.851  1.00  0.00           C  
ATOM    472  C   VAL A  68      22.632  -9.024   7.883  1.00  0.00           C  
ATOM    473  O   VAL A  68      23.682  -9.657   7.994  1.00  0.00           O  
ATOM    474  CB  VAL A  68      22.179  -9.257   5.440  1.00  0.00           C  
ATOM    475  CEN VAL A  68      22.285  -9.581   4.841  1.00  0.00           X  
ATOM    476  H   VAL A  68      20.152  -7.917   6.349  1.00  0.00           H  
ATOM    477  N   VAL A  69      22.339  -7.969   8.636  1.00  0.00           N  
ATOM    478  CA  VAL A  69      23.305  -7.403   9.570  1.00  0.00           C  
ATOM    479  C   VAL A  69      24.293  -6.490   8.855  1.00  0.00           C  
ATOM    480  O   VAL A  69      25.278  -6.043   9.443  1.00  0.00           O  
ATOM    481  CB  VAL A  69      24.084  -8.504  10.314  1.00  0.00           C  
ATOM    482  CEN VAL A  69      24.165  -8.808  10.927  1.00  0.00           X  
ATOM    483  H   VAL A  69      21.424  -7.549   8.559  1.00  0.00           H  
ATOM    484  N   VAL A  70      24.024  -6.217   7.583  1.00  0.00           N  
ATOM    485  CA  VAL A  70      24.877  -5.339   6.791  1.00  0.00           C  
ATOM    486  C   VAL A  70      24.499  -3.877   6.990  1.00  0.00           C  
ATOM    487  O   VAL A  70      23.938  -3.243   6.096  1.00  0.00           O  
ATOM    488  CB  VAL A  70      24.800  -5.679   5.290  1.00  0.00           C  
ATOM    489  CEN VAL A  70      25.152  -5.951   4.765  1.00  0.00           X  
ATOM    490  H   VAL A  70      23.207  -6.627   7.153  1.00  0.00           H  
ATOM    491  N   VAL A  71      24.810  -3.346   8.168  1.00  0.00           N  
ATOM    492  CA  VAL A  71      24.422  -1.986   8.521  1.00  0.00           C  
ATOM    493  C   VAL A  71      25.128  -0.965   7.638  1.00  0.00           C  
ATOM    494  O   VAL A  71      24.556   0.068   7.287  1.00  0.00           O  
ATOM    495  CB  VAL A  71      24.733  -1.675   9.998  1.00  0.00           C  
ATOM    496  CEN VAL A  71      24.445  -1.566  10.614  1.00  0.00           X  
ATOM    497  H   VAL A  71      25.328  -3.899   8.835  1.00  0.00           H  
ATOM    498  N   VAL A  72      26.374  -1.259   7.282  1.00  0.00           N  
ATOM    499  CA  VAL A  72      27.149  -0.383   6.411  1.00  0.00           C  
ATOM    500  C   VAL A  72      26.503  -0.260   5.037  1.00  0.00           C  
ATOM    501  O   VAL A  72      26.381   0.838   4.494  1.00  0.00           O  
ATOM    502  CB  VAL A  72      28.595  -0.886   6.245  1.00  0.00           C  
ATOM    503  CEN VAL A  72      29.250  -0.755   6.412  1.00  0.00           X  
ATOM    504  H   VAL A  72      26.795  -2.111   7.622  1.00  0.00           H  
ATOM    505  N   VAL A  73      26.091  -1.393   4.479  1.00  0.00           N  
ATOM    506  CA  VAL A  73      25.379  -1.406   3.207  1.00  0.00           C  
ATOM    507  C   VAL A  73      24.085  -0.608   3.291  1.00  0.00           C  
ATOM    508  O   VAL A  73      23.770   0.180   2.399  1.00  0.00           O  
ATOM    509  CB  VAL A  73      25.056  -2.843   2.755  1.00  0.00           C  
ATOM    510  CEN VAL A  73      25.218  -3.329   2.294  1.00  0.00           X  
ATOM    511  H   VAL A  73      26.275  -2.268   4.949  1.00  0.00           H  
ATOM    512  N   VAL A  74      23.336  -0.816   4.370  1.00  0.00           N  
ATOM    513  CA  VAL A  74      22.074  -0.116   4.573  1.00  0.00           C  
ATOM    514  C   VAL A  74      22.282   1.392   4.620  1.00  0.00           C  
ATOM    515  O   VAL A  74      21.535   2.151   4.003  1.00  0.00           O  
ATOM    516  CB  VAL A  74      21.378  -0.570   5.870  1.00  0.00           C  
ATOM    517  CEN VAL A  74      20.842  -0.925   6.116  1.00  0.00           X  
ATOM    518  H   VAL A  74      23.650  -1.477   5.066  1.00  0.00           H  
ATOM    519  N   VAL A  75      23.301   1.821   5.358  1.00  0.00           N  
ATOM    520  CA  VAL A  75      23.609   3.240   5.487  1.00  0.00           C  
ATOM    521  C   VAL A  75      23.917   3.863   4.132  1.00  0.00           C  
ATOM    522  O   VAL A  75      23.432   4.948   3.812  1.00  0.00           O  
ATOM    523  CB  VAL A  75      24.802   3.475   6.433  1.00  0.00           C  
ATOM    524  CEN VAL A  75      24.978   3.717   7.053  1.00  0.00           X  
ATOM    525  H   VAL A  75      23.876   1.146   5.841  1.00  0.00           H  
ATOM    526  N   VAL A  76      24.727   3.170   3.339  1.00  0.00           N  
ATOM    527  CA  VAL A  76      25.102   3.654   2.015  1.00  0.00           C  
ATOM    528  C   VAL A  76      23.877   3.840   1.129  1.00  0.00           C  
ATOM    529  O   VAL A  76      23.743   4.853   0.443  1.00  0.00           O  
ATOM    530  CB  VAL A  76      26.085   2.694   1.320  1.00  0.00           C  
ATOM    531  CEN VAL A  76      26.740   2.622   1.117  1.00  0.00           X  
ATOM    532  H   VAL A  76      25.092   2.285   3.660  1.00  0.00           H  
ATOM    533  N   VAL A  77      22.984   2.856   1.149  1.00  0.00           N  
ATOM    534  CA  VAL A  77      21.767   2.910   0.347  1.00  0.00           C  
ATOM    535  C   VAL A  77      20.915   4.116   0.720  1.00  0.00           C  
ATOM    536  O   VAL A  77      20.411   4.825  -0.152  1.00  0.00           O  
ATOM    537  CB  VAL A  77      20.927   1.629   0.509  1.00  0.00           C  
ATOM    538  CEN VAL A  77      20.721   1.056   0.187  1.00  0.00           X  
ATOM    539  H   VAL A  77      23.152   2.051   1.734  1.00  0.00           H  
ATOM    540  N   VAL A  78      20.756   4.343   2.019  1.00  0.00           N  
ATOM    541  CA  VAL A  78      19.963   5.464   2.509  1.00  0.00           C  
ATOM    542  C   VAL A  78      20.529   6.793   2.024  1.00  0.00           C  
ATOM    543  O   VAL A  78      19.788   7.668   1.576  1.00  0.00           O  
ATOM    544  CB  VAL A  78      19.895   5.478   4.048  1.00  0.00           C  
ATOM    545  CEN VAL A  78      19.476   5.374   4.585  1.00  0.00           X  
ATOM    546  H   VAL A  78      21.196   3.723   2.684  1.00  0.00           H  
ATOM    547  N   VAL A  79      21.847   6.938   2.116  1.00  0.00           N  
ATOM    548  CA  VAL A  79      22.515   8.160   1.687  1.00  0.00           C  
ATOM    549  C   VAL A  79      22.271   8.431   0.208  1.00  0.00           C  
ATOM    550  O   VAL A  79      21.973   9.559  -0.186  1.00  0.00           O  
ATOM    551  CB  VAL A  79      24.032   8.095   1.943  1.00  0.00           C  
ATOM    552  CEN VAL A  79      24.540   8.347   2.336  1.00  0.00           X  
ATOM    553  H   VAL A  79      22.400   6.181   2.493  1.00  0.00           H  
ATOM    554  N   VAL A  80      22.399   7.390  -0.608  1.00  0.00           N  
ATOM    555  CA  VAL A  80      22.193   7.514  -2.046  1.00  0.00           C  
ATOM    556  C   VAL A  80      20.780   7.988  -2.361  1.00  0.00           C  
ATOM    557  O   VAL A  80      20.583   8.872  -3.195  1.00  0.00           O  
ATOM    558  CB  VAL A  80      22.449   6.179  -2.771  1.00  0.00           C  
ATOM    559  CEN VAL A  80      22.884   5.852  -3.194  1.00  0.00           X  
ATOM    560  H   VAL A  80      22.646   6.490  -0.222  1.00  0.00           H  
ATOM    561  N   VAL A  81      19.799   7.395  -1.689  1.00  0.00           N  
ATOM    562  CA  VAL A  81      18.402   7.756  -1.897  1.00  0.00           C  
ATOM    563  C   VAL A  81      18.159   9.226  -1.577  1.00  0.00           C  
ATOM    564  O   VAL A  81      17.488   9.932  -2.329  1.00  0.00           O  
ATOM    565  CB  VAL A  81      17.461   6.892  -1.036  1.00  0.00           C  
ATOM    566  CEN VAL A  81      16.992   6.388  -1.063  1.00  0.00           X  
ATOM    567  H   VAL A  81      20.027   6.676  -1.018  1.00  0.00           H  
ATOM    568  N   VAL A  82      18.709   9.681  -0.456  1.00  0.00           N  
ATOM    569  CA  VAL A  82      18.554  11.068  -0.034  1.00  0.00           C  
ATOM    570  C   VAL A  82      19.119  12.026  -1.074  1.00  0.00           C  
ATOM    571  O   VAL A  82      18.493  13.031  -1.411  1.00  0.00           O  
ATOM    572  CB  VAL A  82      19.243  11.328   1.318  1.00  0.00           C  
ATOM    573  CEN VAL A  82      19.126  11.457   1.985  1.00  0.00           X  
ATOM    574  H   VAL A  82      19.249   9.049   0.119  1.00  0.00           H  
ATOM    575  N   VAL A  83      20.307  11.710  -1.579  1.00  0.00           N  
ATOM    576  CA  VAL A  83      20.959  12.543  -2.582  1.00  0.00           C  
ATOM    577  C   VAL A  83      20.105  12.665  -3.838  1.00  0.00           C  
ATOM    578  O   VAL A  83      19.939  13.755  -4.384  1.00  0.00           O  
ATOM    579  CB  VAL A  83      22.343  11.986  -2.966  1.00  0.00           C  
ATOM    580  CEN VAL A  83      23.020  12.098  -2.910  1.00  0.00           X  
ATOM    581  H   VAL A  83      20.769  10.871  -1.260  1.00  0.00           H  
ATOM    582  N   VAL A  84      19.565  11.538  -4.290  1.00  0.00           N  
ATOM    583  CA  VAL A  84      18.726  11.516  -5.483  1.00  0.00           C  
ATOM    584  C   VAL A  84      17.502  12.407  -5.312  1.00  0.00           C  
ATOM    585  O   VAL A  84      17.149  13.172  -6.209  1.00  0.00           O  
ATOM    586  CB  VAL A  84      18.266  10.087  -5.824  1.00  0.00           C  
ATOM    587  CEN VAL A  84      18.347   9.570  -6.273  1.00  0.00           X  
ATOM    588  H   VAL A  84      19.739  10.675  -3.796  1.00  0.00           H  
ATOM    589  N   VAL A  85      16.857  12.301  -4.155  1.00  0.00           N  
ATOM    590  CA  VAL A  85      15.670  13.097  -3.865  1.00  0.00           C  
ATOM    591  C   VAL A  85      15.980  14.587  -3.918  1.00  0.00           C  
ATOM    592  O   VAL A  85      15.224  15.368  -4.498  1.00  0.00           O  
ATOM    593  CB  VAL A  85      15.084  12.753  -2.482  1.00  0.00           C  
ATOM    594  CEN VAL A  85      14.554  12.448  -2.165  1.00  0.00           X  
ATOM    595  H   VAL A  85      17.198  11.653  -3.459  1.00  0.00           H  
ATOM    596  N   VAL A  86      17.095  14.977  -3.310  1.00  0.00           N  
ATOM    597  CA  VAL A  86      17.506  16.376  -3.287  1.00  0.00           C  
ATOM    598  C   VAL A  86      17.713  16.912  -4.697  1.00  0.00           C  
ATOM    599  O   VAL A  86      17.269  18.013  -5.025  1.00  0.00           O  
ATOM    600  CB  VAL A  86      18.803  16.570  -2.479  1.00  0.00           C  
ATOM    601  CEN VAL A  86      19.058  16.827  -1.893  1.00  0.00           X  
ATOM    602  H   VAL A  86      17.672  14.287  -2.852  1.00  0.00           H  
ATOM    603  N   VAL A  87      18.390  16.128  -5.530  1.00  0.00           N  
ATOM    604  CA  VAL A  87      18.657  16.524  -6.908  1.00  0.00           C  
ATOM    605  C   VAL A  87      17.362  16.754  -7.676  1.00  0.00           C  
ATOM    606  O   VAL A  87      17.224  17.741  -8.398  1.00  0.00           O  
ATOM    607  CB  VAL A  87      19.499  15.466  -7.646  1.00  0.00           C  
ATOM    608  CEN VAL A  87      20.123  15.338  -7.909  1.00  0.00           X  
ATOM    609  H   VAL A  87      18.728  15.236  -5.200  1.00  0.00           H  
ATOM    610  N   VAL A  88      16.414  15.837  -7.515  1.00  0.00           N  
ATOM    611  CA  VAL A  88      15.127  15.938  -8.193  1.00  0.00           C  
ATOM    612  C   VAL A  88      14.397  17.217  -7.802  1.00  0.00           C  
ATOM    613  O   VAL A  88      13.854  17.919  -8.655  1.00  0.00           O  
ATOM    614  CB  VAL A  88      14.226  14.729  -7.880  1.00  0.00           C  
ATOM    615  CEN VAL A  88      13.952  14.158  -8.150  1.00  0.00           X  
ATOM    616  H   VAL A  88      16.589  15.049  -6.908  1.00  0.00           H  
ATOM    617  N   VAL A  89      14.389  17.515  -6.507  1.00  0.00           N  
ATOM    618  CA  VAL A  89      13.726  18.710  -6.000  1.00  0.00           C  
ATOM    619  C   VAL A  89      14.324  19.972  -6.609  1.00  0.00           C  
ATOM    620  O   VAL A  89      13.599  20.875  -7.027  1.00  0.00           O  
ATOM    621  CB  VAL A  89      13.817  18.800  -4.465  1.00  0.00           C  
ATOM    622  CEN VAL A  89      13.451  18.750  -3.884  1.00  0.00           X  
ATOM    623  H   VAL A  89      14.853  16.897  -5.857  1.00  0.00           H  
ATOM    624  N   VAL A  90      15.650  20.028  -6.657  1.00  0.00           N  
ATOM    625  CA  VAL A  90      16.349  21.180  -7.215  1.00  0.00           C  
ATOM    626  C   VAL A  90      15.972  21.399  -8.675  1.00  0.00           C  
ATOM    627  O   VAL A  90      15.709  22.525  -9.096  1.00  0.00           O  
ATOM    628  CB  VAL A  90      17.877  21.021  -7.108  1.00  0.00           C  
ATOM    629  CEN VAL A  90      18.437  21.254  -6.782  1.00  0.00           X  
ATOM    630  H   VAL A  90      16.189  19.253  -6.297  1.00  0.00           H  
ATOM    631  N   VAL A  91      15.947  20.315  -9.443  1.00  0.00           N  
ATOM    632  CA  VAL A  91      15.602  20.386 -10.858  1.00  0.00           C  
ATOM    633  C   VAL A  91      14.109  20.619 -11.049  1.00  0.00           C  
ATOM    634  O   VAL A  91      13.700  21.446 -11.864  1.00  0.00           O  
ATOM    635  CB  VAL A  91      16.011  19.103 -11.605  1.00  0.00           C  
ATOM    636  CEN VAL A  91      16.456  18.846 -12.064  1.00  0.00           X  
ATOM    637  H   VAL A  91      16.173  19.418  -9.036  1.00  0.00           H  
ATOM    638  N   VAL A  92      13.299  19.885 -10.294  1.00  0.00           N  
ATOM    639  CA  VAL A  92      11.850  20.036 -10.354  1.00  0.00           C  
ATOM    640  C   VAL A  92      11.409  21.363  -9.751  1.00  0.00           C  
ATOM    641  O   VAL A  92      10.436  21.969 -10.202  1.00  0.00           O  
ATOM    642  CB  VAL A  92      11.131  18.887  -9.622  1.00  0.00           C  
ATOM    643  CEN VAL A  92      10.747  18.323  -9.718  1.00  0.00           X  
ATOM    644  H   VAL A  92      13.697  19.206  -9.662  1.00  0.00           H  
ATOM    645  N   VAL A  93      12.129  21.811  -8.728  1.00  0.00           N  
ATOM    646  CA  VAL A  93      11.821  23.075  -8.070  1.00  0.00           C  
ATOM    647  C   VAL A  93      13.038  23.991  -8.040  1.00  0.00           C  
ATOM    648  O   VAL A  93      13.562  24.309  -6.972  1.00  0.00           O  
ATOM    649  CB  VAL A  93      11.321  22.855  -6.630  1.00  0.00           C  
ATOM    650  CEN VAL A  93      10.764  22.887  -6.225  1.00  0.00           X  
ATOM    651  H   VAL A  93      12.910  21.262  -8.398  1.00  0.00           H  
ATOM    652  N   VAL A  94      13.483  24.414  -9.219  1.00  0.00           N  
ATOM    653  CA  VAL A  94      14.753  25.117  -9.350  1.00  0.00           C  
ATOM    654  C   VAL A  94      14.712  26.466  -8.644  1.00  0.00           C  
ATOM    655  O   VAL A  94      15.752  27.050  -8.339  1.00  0.00           O  
ATOM    656  CB  VAL A  94      15.129  25.334 -10.828  1.00  0.00           C  
ATOM    657  CEN VAL A  94      15.563  25.136 -11.325  1.00  0.00           X  
ATOM    658  H   VAL A  94      12.927  24.243 -10.044  1.00  0.00           H  
ATOM    659  N   VAL A  95      13.505  26.956  -8.385  1.00  0.00           N  
ATOM    660  CA  VAL A  95      13.325  28.270  -7.779  1.00  0.00           C  
ATOM    661  C   VAL A  95      13.015  28.153  -6.292  1.00  0.00           C  
ATOM    662  O   VAL A  95      12.716  29.147  -5.631  1.00  0.00           O  
ATOM    663  CB  VAL A  95      12.196  29.060  -8.468  1.00  0.00           C  
ATOM    664  CEN VAL A  95      12.067  29.596  -8.880  1.00  0.00           X  
ATOM    665  H   VAL A  95      12.690  26.404  -8.614  1.00  0.00           H  
ATOM    666  N   VAL A  96      13.088  26.932  -5.772  1.00  0.00           N  
ATOM    667  CA  VAL A  96      12.776  26.677  -4.371  1.00  0.00           C  
ATOM    668  C   VAL A  96      14.021  26.790  -3.500  1.00  0.00           C  
ATOM    669  O   VAL A  96      14.749  25.815  -3.312  1.00  0.00           O  
ATOM    670  CB  VAL A  96      12.150  25.283  -4.176  1.00  0.00           C  
ATOM    671  CEN VAL A  96      11.563  24.955  -4.025  1.00  0.00           X  
ATOM    672  H   VAL A  96      13.367  26.162  -6.362  1.00  0.00           H  
ATOM    673  N   VAL A  97      14.261  27.984  -2.971  1.00  0.00           N  
ATOM    674  CA  VAL A  97      15.451  28.243  -2.169  1.00  0.00           C  
ATOM    675  C   VAL A  97      15.561  27.256  -1.013  1.00  0.00           C  
ATOM    676  O   VAL A  97      16.647  26.766  -0.705  1.00  0.00           O  
ATOM    677  CB  VAL A  97      15.454  29.677  -1.608  1.00  0.00           C  
ATOM    678  CEN VAL A  97      15.759  30.293  -1.662  1.00  0.00           X  
ATOM    679  H   VAL A  97      13.601  28.733  -3.128  1.00  0.00           H  
ATOM    680  N   VAL A  98      14.431  26.969  -0.377  1.00  0.00           N  
ATOM    681  CA  VAL A  98      14.383  25.976   0.690  1.00  0.00           C  
ATOM    682  C   VAL A  98      14.860  24.616   0.198  1.00  0.00           C  
ATOM    683  O   VAL A  98      15.440  23.839   0.957  1.00  0.00           O  
ATOM    684  CB  VAL A  98      12.961  25.833   1.265  1.00  0.00           C  
ATOM    685  CEN VAL A  98      12.571  25.964   1.817  1.00  0.00           X  
ATOM    686  H   VAL A  98      13.583  27.451  -0.639  1.00  0.00           H  
ATOM    687  N   VAL A  99      14.614  24.333  -1.077  1.00  0.00           N  
ATOM    688  CA  VAL A  99      15.130  23.124  -1.707  1.00  0.00           C  
ATOM    689  C   VAL A  99      16.652  23.088  -1.666  1.00  0.00           C  
ATOM    690  O   VAL A  99      17.250  22.061  -1.345  1.00  0.00           O  
ATOM    691  CB  VAL A  99      14.663  23.006  -3.170  1.00  0.00           C  
ATOM    692  CEN VAL A  99      14.248  22.654  -3.593  1.00  0.00           X  
ATOM    693  H   VAL A  99      14.054  24.973  -1.623  1.00  0.00           H  
ATOM    694  N   VAL A 100      17.275  24.216  -1.992  1.00  0.00           N  
ATOM    695  CA  VAL A 100      18.729  24.316  -1.992  1.00  0.00           C  
ATOM    696  C   VAL A 100      19.301  24.029  -0.610  1.00  0.00           C  
ATOM    697  O   VAL A 100      20.279  23.293  -0.473  1.00  0.00           O  
ATOM    698  CB  VAL A 100      19.200  25.708  -2.453  1.00  0.00           C  
ATOM    699  CEN VAL A 100      19.505  26.047  -2.969  1.00  0.00           X  
ATOM    700  H   VAL A 100      16.726  25.025  -2.246  1.00  0.00           H  
ATOM    701  N   VAL A 101      18.687  24.613   0.412  1.00  0.00           N  
ATOM    702  CA  VAL A 101      19.134  24.421   1.787  1.00  0.00           C  
ATOM    703  C   VAL A 101      19.078  22.952   2.184  1.00  0.00           C  
ATOM    704  O   VAL A 101      20.013  22.425   2.787  1.00  0.00           O  
ATOM    705  CB  VAL A 101      18.288  25.243   2.777  1.00  0.00           C  
ATOM    706  CEN VAL A 101      18.300  25.789   3.197  1.00  0.00           X  
ATOM    707  H   VAL A 101      17.889  25.206   0.233  1.00  0.00           H  
ATOM    708  N   VAL A 102      17.975  22.293   1.842  1.00  0.00           N  
ATOM    709  CA  VAL A 102      17.795  20.882   2.163  1.00  0.00           C  
ATOM    710  C   VAL A 102      18.882  20.029   1.523  1.00  0.00           C  
ATOM    711  O   VAL A 102      19.451  19.146   2.166  1.00  0.00           O  
ATOM    712  CB  VAL A 102      16.417  20.370   1.703  1.00  0.00           C  
ATOM    713  CEN VAL A 102      15.800  20.161   1.927  1.00  0.00           X  
ATOM    714  H   VAL A 102      17.243  22.783   1.347  1.00  0.00           H  
ATOM    715  N   VAL A 103      19.168  20.297   0.253  1.00  0.00           N  
ATOM    716  CA  VAL A 103      20.188  19.554  -0.476  1.00  0.00           C  
ATOM    717  C   VAL A 103      21.552  19.692   0.189  1.00  0.00           C  
ATOM    718  O   VAL A 103      22.276  18.710   0.353  1.00  0.00           O  
ATOM    719  CB  VAL A 103      20.292  20.023  -1.939  1.00  0.00           C  
ATOM    720  CEN VAL A 103      20.161  19.840  -2.591  1.00  0.00           X  
ATOM    721  H   VAL A 103      18.665  21.035  -0.219  1.00  0.00           H  
ATOM    722  N   VAL A 104      21.897  20.918   0.570  1.00  0.00           N  
ATOM    723  CA  VAL A 104      23.174  21.187   1.218  1.00  0.00           C  
ATOM    724  C   VAL A 104      23.309  20.404   2.518  1.00  0.00           C  
ATOM    725  O   VAL A 104      24.352  19.809   2.790  1.00  0.00           O  
ATOM    726  CB  VAL A 104      23.353  22.688   1.514  1.00  0.00           C  
ATOM    727  CEN VAL A 104      23.702  23.252   1.328  1.00  0.00           X  
ATOM    728  H   VAL A 104      21.257  21.682   0.406  1.00  0.00           H  
ATOM    729  N   VAL A 105      22.248  20.408   3.317  1.00  0.00           N  
ATOM    730  CA  VAL A 105      22.246  19.698   4.591  1.00  0.00           C  
ATOM    731  C   VAL A 105      22.483  18.206   4.390  1.00  0.00           C  
ATOM    732  O   VAL A 105      23.272  17.592   5.108  1.00  0.00           O  
ATOM    733  CB  VAL A 105      20.919  19.899   5.348  1.00  0.00           C  
ATOM    734  CEN VAL A 105      20.634  20.206   5.894  1.00  0.00           X  
ATOM    735  H   VAL A 105      21.422  20.916   3.036  1.00  0.00           H  
ATOM    736  N   VAL A 106      21.796  17.630   3.410  1.00  0.00           N  
ATOM    737  CA  VAL A 106      21.931  16.209   3.113  1.00  0.00           C  
ATOM    738  C   VAL A 106      23.366  15.858   2.740  1.00  0.00           C  
ATOM    739  O   VAL A 106      23.914  14.862   3.213  1.00  0.00           O  
ATOM    740  CB  VAL A 106      20.994  15.779   1.968  1.00  0.00           C  
ATOM    741  CEN VAL A 106      20.425  15.419   1.823  1.00  0.00           X  
ATOM    742  H   VAL A 106      21.164  18.190   2.856  1.00  0.00           H  
ATOM    743  N   VAL A 107      23.969  16.681   1.890  1.00  0.00           N  
ATOM    744  CA  VAL A 107      25.342  16.459   1.452  1.00  0.00           C  
ATOM    745  C   VAL A 107      26.304  16.465   2.633  1.00  0.00           C  
ATOM    746  O   VAL A 107      27.181  15.607   2.736  1.00  0.00           O  
ATOM    747  CB  VAL A 107      25.789  17.524   0.433  1.00  0.00           C  
ATOM    748  CEN VAL A 107      25.942  17.626  -0.231  1.00  0.00           X  
ATOM    749  H   VAL A 107      23.464  17.482   1.538  1.00  0.00           H  
ATOM    750  N   VAL A 108      26.136  17.437   3.522  1.00  0.00           N  
ATOM    751  CA  VAL A 108      26.990  17.556   4.698  1.00  0.00           C  
ATOM    752  C   VAL A 108      26.901  16.312   5.572  1.00  0.00           C  
ATOM    753  O   VAL A 108      27.917  15.792   6.034  1.00  0.00           O  
ATOM    754  CB  VAL A 108      26.621  18.791   5.542  1.00  0.00           C  
ATOM    755  CEN VAL A 108      26.835  19.419   5.729  1.00  0.00           X  
ATOM    756  H   VAL A 108      25.398  18.112   3.380  1.00  0.00           H  
ATOM    757  N   VAL A 109      25.680  15.838   5.795  1.00  0.00           N  
ATOM    758  CA  VAL A 109      25.456  14.653   6.614  1.00  0.00           C  
ATOM    759  C   VAL A 109      26.163  13.437   6.029  1.00  0.00           C  
ATOM    760  O   VAL A 109      26.808  12.675   6.750  1.00  0.00           O  
ATOM    761  CB  VAL A 109      23.955  14.341   6.758  1.00  0.00           C  
ATOM    762  CEN VAL A 109      23.428  14.344   7.202  1.00  0.00           X  
ATOM    763  H   VAL A 109      24.886  16.311   5.387  1.00  0.00           H  
ATOM    764  N   VAL A 110      26.039  13.260   4.718  1.00  0.00           N  
ATOM    765  CA  VAL A 110      26.666  12.136   4.033  1.00  0.00           C  
ATOM    766  C   VAL A 110      28.179  12.162   4.205  1.00  0.00           C  
ATOM    767  O   VAL A 110      28.739  11.242   4.735  1.00  0.00           O  
ATOM    768  CB  VAL A 110      26.330  12.131   2.530  1.00  0.00           C  
ATOM    769  CEN VAL A 110      25.970  11.801   2.044  1.00  0.00           X  
ATOM    770  H   VAL A 110      25.495  13.922   4.182  1.00  0.00           H  
TER                                                                             
# All scores below are weighted scores, not raw scores.
#BEGIN_POSE_ENERGIES_TABLE ./out/30.pdb
label vdw total
weights 0.1 NA
pose 3.79555 3.79555
VAL:NtermProteinFull_1 0 0
VAL_2 0 0
VAL_3 0 0
VAL_4 0 0
VAL_5 0 0
VAL_6 0.17665 0.17665
VAL_7 0 0
VAL_8 0 0
VAL_9 0 0
VAL_10 0 0
VAL_11 0 0
VAL_12 0 0
VAL_13 0.00643 0.00643
VAL_14 0 0
VAL_15 0 0
VAL_16 0 0
VAL_17 0 0
VAL_18 0 0
VAL_19 0 0
VAL_20 0 0
VAL_21 0.00642 0.00642
VAL_22 2e-05 2e-05
VAL_23 0 0
VAL_24 0 0
VAL_25 0 0
VAL_26 0 0
VAL_27 0 0
VAL_28 0 0
VAL_29 0.17665 0.17665
VAL_30 0 0
VAL_31 0 0
VAL_32 0 0
VAL_33 0 0
VAL_34 0.00124 0.00124
VAL_35 0 0
VAL_36 0.0111 0.0111
VAL_37 0 0
VAL_38 0 0
VAL_39 0.01395 0.01395
VAL_40 1.25678 1.25678
VAL_41 0 0
VAL_42 0 0
VAL_43 0.33042 0.33042
VAL_44 0 0
VAL_45 0 0
VAL_46 0 0
VAL_47 0 0
VAL_48 0 0
VAL_49 0 0
VAL_50 0 0
VAL_51 0.01628 0.01628
VAL_52 0.00124 0.00124
VAL_53 0 0
VAL_54 0 0
VAL_55 0 0
VAL_56 0 0
VAL_57 0 0
VAL_58 0.17665 0.17665
VAL_59 0 0
VAL_60 0 0
VAL_61 0 0
VAL_62 0 0
VAL_63 0 0
VAL_64 0 0
VAL_65 0.00643 0.00643
VAL_66 0 0
VAL_67 0 0
VAL_68 0 0
VAL_69 0 0
VAL_70 0 0
VAL_71 0 0
VAL_72 0 0
VAL_73 0.00642 0.00642
VAL_74 2e-05 2e-05
VAL_75 0 0
VAL_76 0 0
VAL_77 0 0
VAL_78 0 0
VAL_79 0 0
VAL_80 0 0
VAL_81 0.17665 0.17665
VAL_82 0 0
VAL_83 0 0
VAL_84 0 0
VAL_85 0 0
VAL_86 0.00157 0.00157
VAL_87 0 0
VAL_88 0.00518 0.00518
VAL_89 0.00646 0.00646
VAL_90 0 0
VAL_91 0 0
VAL_92 1.38979 1.38979
VAL_93 0.01756 0.01756
VAL_94 0 0
VAL_95 0 0
VAL_96 0.01006 0.01006
VAL_97 0 0
VAL_98 0 0
VAL_99 0 0
VAL_100 0 0
VAL_101 0 0
VAL_102 0 0
VAL_103 0.00157 0.00157
VAL_104 0 0
VAL_105 0 0
VAL_106 0 0
VAL_107 0 0
VAL_108 0 0
VAL_109 0 0
VAL:CtermProteinFull_110 0 0
#END_POSE_ENERGIES_TABLE ./out/30.pdb

REMARK 6 13 9 1 19 18 12 8 11 17 8 14 
REMARK VDW             3.796
REMARK RG             13.884
REMARK NCdist         28.267
REMARK HO              0.410
