# Supplementary material for: Design of complicated all-α protein structures
Source: Nat Struct Mol Biol. 2024 Jan 4;31(2):275–82. doi: 10.1038/s41594-023-01147-9 (PMC11377298; doi:10.1038/s41594-023-01147-9)
Supplement: Supplementary file 11 — Statistical source data. [file 41594_2023_1147_MOESM11_ESM.zip › ED_Fig6/24.pdb]

HEADER                                            09-NOV-21   XXXX              
EXPDTA    THEORETICAL MODEL                                                     
REMARK 220                                                                      
REMARK 220 EXPERIMENTAL DETAILS                                                 
REMARK 220  EXPERIMENT TYPE                : THEORETICAL MODELLING              
REMARK 220  DATE OF DATA COLLECTION        : 09-NOV-21                          
REMARK 220                                                                      
REMARK 220 REMARK: MODEL GENERATED BY ROSETTA                                   
REMARK 220  VERSION 2021.16+release.8ee4f02                                     
ATOM      1  N   VAL A   1       0.000   0.000   0.000  1.00  0.00           N  
ATOM      2  CA  VAL A   1       1.458   0.000   0.000  1.00  0.00           C  
ATOM      3  C   VAL A   1       2.009   1.420   0.000  1.00  0.00           C  
ATOM      4  O   VAL A   1       2.934   1.737   0.748  1.00  0.00           O  
ATOM      5  CB  VAL A   1       2.023  -0.759  -1.215  1.00  0.00           C  
ATOM      6  CEN VAL A   1       2.351  -1.334  -1.406  1.00  0.00           X  
ATOM      7  H   VAL A   1      -0.500  -0.433  -0.750  1.00  0.00           H  
ATOM      8  N   VAL A   2       1.435   2.272  -0.843  1.00  0.00           N  
ATOM      9  CA  VAL A   2       1.868   3.661  -0.942  1.00  0.00           C  
ATOM     10  C   VAL A   2       1.711   4.383   0.390  1.00  0.00           C  
ATOM     11  O   VAL A   2       2.608   5.105   0.825  1.00  0.00           O  
ATOM     12  CB  VAL A   2       1.079   4.423  -2.023  1.00  0.00           C  
ATOM     13  CEN VAL A   2       1.129   4.707  -2.649  1.00  0.00           X  
ATOM     14  H   VAL A   2       0.680   1.949  -1.431  1.00  0.00           H  
ATOM     15  N   VAL A   3       0.566   4.183   1.035  1.00  0.00           N  
ATOM     16  CA  VAL A   3       0.290   4.815   2.319  1.00  0.00           C  
ATOM     17  C   VAL A   3       1.317   4.405   3.367  1.00  0.00           C  
ATOM     18  O   VAL A   3       1.823   5.241   4.115  1.00  0.00           O  
ATOM     19  CB  VAL A   3      -1.120   4.462   2.831  1.00  0.00           C  
ATOM     20  CEN VAL A   3      -1.749   4.719   2.941  1.00  0.00           X  
ATOM     21  H   VAL A   3      -0.130   3.577   0.624  1.00  0.00           H  
ATOM     22  N   VAL A   4       1.620   3.112   3.417  1.00  0.00           N  
ATOM     23  CA  VAL A   4       2.588   2.588   4.374  1.00  0.00           C  
ATOM     24  C   VAL A   4       3.957   3.226   4.177  1.00  0.00           C  
ATOM     25  O   VAL A   4       4.612   3.622   5.141  1.00  0.00           O  
ATOM     26  CB  VAL A   4       2.723   1.058   4.261  1.00  0.00           C  
ATOM     27  CEN VAL A   4       2.581   0.464   4.579  1.00  0.00           X  
ATOM     28  H   VAL A   4       1.169   2.476   2.775  1.00  0.00           H  
ATOM     29  N   VAL A   5       4.385   3.322   2.923  1.00  0.00           N  
ATOM     30  CA  VAL A   5       5.678   3.911   2.597  1.00  0.00           C  
ATOM     31  C   VAL A   5       5.758   5.358   3.069  1.00  0.00           C  
ATOM     32  O   VAL A   5       6.758   5.776   3.653  1.00  0.00           O  
ATOM     33  CB  VAL A   5       5.958   3.859   1.084  1.00  0.00           C  
ATOM     34  CEN VAL A   5       6.345   3.555   0.602  1.00  0.00           X  
ATOM     35  H   VAL A   5       3.799   2.977   2.176  1.00  0.00           H  
ATOM     36  N   VAL A   6       4.700   6.118   2.811  1.00  0.00           N  
ATOM     37  CA  VAL A   6       4.648   7.520   3.209  1.00  0.00           C  
ATOM     38  C   VAL A   6       4.783   7.670   4.719  1.00  0.00           C  
ATOM     39  O   VAL A   6       5.528   8.521   5.204  1.00  0.00           O  
ATOM     40  CB  VAL A   6       3.339   8.190   2.752  1.00  0.00           C  
ATOM     41  CEN VAL A   6       3.075   8.647   2.309  1.00  0.00           X  
ATOM     42  H   VAL A   6       3.910   5.715   2.327  1.00  0.00           H  
ATOM     43  N   VAL A   7       4.059   6.836   5.458  1.00  0.00           N  
ATOM     44  CA  VAL A   7       4.096   6.875   6.915  1.00  0.00           C  
ATOM     45  C   VAL A   7       5.504   6.615   7.437  1.00  0.00           C  
ATOM     46  O   VAL A   7       5.983   7.311   8.332  1.00  0.00           O  
ATOM     47  CB  VAL A   7       3.133   5.844   7.532  1.00  0.00           C  
ATOM     48  CEN VAL A   7       2.540   5.776   7.878  1.00  0.00           X  
ATOM     49  H   VAL A   7       3.467   6.159   4.999  1.00  0.00           H  
ATOM     50  N   VAL A   8       6.163   5.609   6.872  1.00  0.00           N  
ATOM     51  CA  VAL A   8       7.517   5.255   7.279  1.00  0.00           C  
ATOM     52  C   VAL A   8       8.478   6.419   7.067  1.00  0.00           C  
ATOM     53  O   VAL A   8       9.293   6.729   7.935  1.00  0.00           O  
ATOM     54  CB  VAL A   8       8.037   4.027   6.508  1.00  0.00           C  
ATOM     55  CEN VAL A   8       8.197   3.360   6.571  1.00  0.00           X  
ATOM     56  H   VAL A   8       5.713   5.075   6.141  1.00  0.00           H  
ATOM     57  N   VAL A   9       8.376   7.060   5.907  1.00  0.00           N  
ATOM     58  CA  VAL A   9       9.235   8.191   5.579  1.00  0.00           C  
ATOM     59  C   VAL A   9       9.061   9.324   6.581  1.00  0.00           C  
ATOM     60  O   VAL A   9      10.039   9.909   7.047  1.00  0.00           O  
ATOM     61  CB  VAL A   9       8.951   8.723   4.162  1.00  0.00           C  
ATOM     62  CEN VAL A   9       9.208   8.766   3.524  1.00  0.00           X  
ATOM     63  H   VAL A   9       7.685   6.755   5.236  1.00  0.00           H  
ATOM     64  N   VAL A  10       7.810   9.630   6.909  1.00  0.00           N  
ATOM     65  CA  VAL A  10       7.506  10.695   7.857  1.00  0.00           C  
ATOM     66  C   VAL A  10       8.128  10.415   9.219  1.00  0.00           C  
ATOM     67  O   VAL A  10       8.719  11.301   9.836  1.00  0.00           O  
ATOM     68  CB  VAL A  10       5.986  10.883   8.028  1.00  0.00           C  
ATOM     69  CEN VAL A  10       5.461  11.306   7.888  1.00  0.00           X  
ATOM     70  H   VAL A  10       7.051   9.112   6.491  1.00  0.00           H  
ATOM     71  N   VAL A  11       7.993   9.177   9.683  1.00  0.00           N  
ATOM     72  CA  VAL A  11       8.542   8.778  10.973  1.00  0.00           C  
ATOM     73  C   VAL A  11      10.054   8.964  11.009  1.00  0.00           C  
ATOM     74  O   VAL A  11      10.602   9.482  11.982  1.00  0.00           O  
ATOM     75  CB  VAL A  11       8.207   7.311  11.300  1.00  0.00           C  
ATOM     76  CEN VAL A  11       7.826   6.907  11.708  1.00  0.00           X  
ATOM     77  H   VAL A  11       7.496   8.495   9.127  1.00  0.00           H  
ATOM     78  N   VAL A  12      10.723   8.537   9.944  1.00  0.00           N  
ATOM     79  CA  VAL A  12      12.173   8.655   9.852  1.00  0.00           C  
ATOM     80  C   VAL A  12      12.613  10.111   9.938  1.00  0.00           C  
ATOM     81  O   VAL A  12      13.562  10.441  10.650  1.00  0.00           O  
ATOM     82  CB  VAL A  12      12.708   8.043   8.543  1.00  0.00           C  
ATOM     83  CEN VAL A  12      13.065   7.514   8.284  1.00  0.00           X  
ATOM     84  H   VAL A  12      10.214   8.119   9.178  1.00  0.00           H  
ATOM     85  N   VAL A  13      11.920  10.977   9.208  1.00  0.00           N  
ATOM     86  CA  VAL A  13      12.238  12.400   9.200  1.00  0.00           C  
ATOM     87  C   VAL A  13      11.999  13.026  10.568  1.00  0.00           C  
ATOM     88  O   VAL A  13      12.777  13.865  11.022  1.00  0.00           O  
ATOM     89  CB  VAL A  13      11.408  13.160   8.148  1.00  0.00           C  
ATOM     90  CEN VAL A  13      11.445  13.484   7.541  1.00  0.00           X  
ATOM     91  H   VAL A  13      11.152  10.642   8.644  1.00  0.00           H  
ATOM     92  N   VAL A  14      10.919  12.612  11.222  1.00  0.00           N  
ATOM     93  CA  VAL A  14      10.595  13.104  12.556  1.00  0.00           C  
ATOM     94  C   VAL A  14      11.718  12.808  13.541  1.00  0.00           C  
ATOM     95  O   VAL A  14      12.018  13.619  14.417  1.00  0.00           O  
ATOM     96  CB  VAL A  14       9.286  12.487  13.084  1.00  0.00           C  
ATOM     97  CEN VAL A  14       8.628  12.626  13.231  1.00  0.00           X  
ATOM     98  H   VAL A  14      10.307  11.938  10.784  1.00  0.00           H  
ATOM     99  N   VAL A  15      12.337  11.642  13.391  1.00  0.00           N  
ATOM    100  CA  VAL A  15      13.413  11.226  14.283  1.00  0.00           C  
ATOM    101  C   VAL A  15      14.745  11.834  13.861  1.00  0.00           C  
ATOM    102  O   VAL A  15      15.774  11.597  14.493  1.00  0.00           O  
ATOM    103  CB  VAL A  15      13.550   9.693  14.326  1.00  0.00           C  
ATOM    104  CEN VAL A  15      13.452   9.138  14.722  1.00  0.00           X  
ATOM    105  H   VAL A  15      12.055  11.028  12.641  1.00  0.00           H  
ATOM    106  N   VAL A  16      14.718  12.618  12.788  1.00  0.00           N  
ATOM    107  CA  VAL A  16      15.914  13.299  12.307  1.00  0.00           C  
ATOM    108  C   VAL A  16      16.935  12.305  11.770  1.00  0.00           C  
ATOM    109  O   VAL A  16      18.142  12.531  11.860  1.00  0.00           O  
ATOM    110  CB  VAL A  16      16.568  14.143  13.417  1.00  0.00           C  
ATOM    111  CEN VAL A  16      16.684  14.789  13.627  1.00  0.00           X  
ATOM    112  H   VAL A  16      13.846  12.745  12.294  1.00  0.00           H  
ATOM    113  N   VAL A  17      16.444  11.205  11.210  1.00  0.00           N  
ATOM    114  CA  VAL A  17      17.314  10.177  10.650  1.00  0.00           C  
ATOM    115  C   VAL A  17      17.946  10.642   9.345  1.00  0.00           C  
ATOM    116  O   VAL A  17      17.394  11.490   8.643  1.00  0.00           O  
ATOM    117  CB  VAL A  17      16.548   8.864  10.399  1.00  0.00           C  
ATOM    118  CEN VAL A  17      16.473   8.216  10.619  1.00  0.00           X  
ATOM    119  H   VAL A  17      15.443  11.077  11.172  1.00  0.00           H  
ATOM    120  N   VAL A  18      19.108  10.082   9.023  1.00  0.00           N  
ATOM    121  CA  VAL A  18      19.828  10.453   7.811  1.00  0.00           C  
ATOM    122  C   VAL A  18      19.252   9.747   6.590  1.00  0.00           C  
ATOM    123  O   VAL A  18      18.710   8.646   6.696  1.00  0.00           O  
ATOM    124  CB  VAL A  18      21.328  10.124   7.922  1.00  0.00           C  
ATOM    125  CEN VAL A  18      21.954  10.405   7.985  1.00  0.00           X  
ATOM    126  H   VAL A  18      19.502   9.381   9.634  1.00  0.00           H  
ATOM    127  N   VAL A  19      19.371  10.386   5.432  1.00  0.00           N  
ATOM    128  CA  VAL A  19      18.899   9.802   4.182  1.00  0.00           C  
ATOM    129  C   VAL A  19      19.354   8.354   4.044  1.00  0.00           C  
ATOM    130  O   VAL A  19      18.539   7.455   3.835  1.00  0.00           O  
ATOM    131  CB  VAL A  19      19.392  10.603   2.962  1.00  0.00           C  
ATOM    132  CEN VAL A  19      19.189  11.026   2.458  1.00  0.00           X  
ATOM    133  H   VAL A  19      19.801  11.300   5.416  1.00  0.00           H  
ATOM    134  N   VAL A  20      20.659   8.135   4.162  1.00  0.00           N  
ATOM    135  CA  VAL A  20      21.232   6.807   3.981  1.00  0.00           C  
ATOM    136  C   VAL A  20      20.644   5.813   4.975  1.00  0.00           C  
ATOM    137  O   VAL A  20      20.359   4.668   4.626  1.00  0.00           O  
ATOM    138  CB  VAL A  20      22.765   6.827   4.137  1.00  0.00           C  
ATOM    139  CEN VAL A  20      23.358   6.771   3.791  1.00  0.00           X  
ATOM    140  H   VAL A  20      21.269   8.909   4.384  1.00  0.00           H  
ATOM    141  N   VAL A  21      20.464   6.258   6.214  1.00  0.00           N  
ATOM    142  CA  VAL A  21      19.951   5.395   7.271  1.00  0.00           C  
ATOM    143  C   VAL A  21      18.566   4.864   6.924  1.00  0.00           C  
ATOM    144  O   VAL A  21      18.285   3.677   7.095  1.00  0.00           O  
ATOM    145  CB  VAL A  21      19.883   6.134   8.620  1.00  0.00           C  
ATOM    146  CEN VAL A  21      20.170   6.175   9.245  1.00  0.00           X  
ATOM    147  H   VAL A  21      20.690   7.219   6.429  1.00  0.00           H  
ATOM    148  N   VAL A  22      17.704   5.748   6.435  1.00  0.00           N  
ATOM    149  CA  VAL A  22      16.346   5.369   6.063  1.00  0.00           C  
ATOM    150  C   VAL A  22      16.350   4.301   4.977  1.00  0.00           C  
ATOM    151  O   VAL A  22      15.609   3.321   5.054  1.00  0.00           O  
ATOM    152  CB  VAL A  22      15.535   6.583   5.572  1.00  0.00           C  
ATOM    153  CEN VAL A  22      15.019   7.009   5.737  1.00  0.00           X  
ATOM    154  H   VAL A  22      17.996   6.708   6.319  1.00  0.00           H  
ATOM    155  N   VAL A  23      17.189   4.497   3.965  1.00  0.00           N  
ATOM    156  CA  VAL A  23      17.291   3.550   2.861  1.00  0.00           C  
ATOM    157  C   VAL A  23      17.709   2.171   3.355  1.00  0.00           C  
ATOM    158  O   VAL A  23      17.140   1.157   2.949  1.00  0.00           O  
ATOM    159  CB  VAL A  23      18.296   4.030   1.797  1.00  0.00           C  
ATOM    160  CEN VAL A  23      18.349   4.277   1.156  1.00  0.00           X  
ATOM    161  H   VAL A  23      17.771   5.322   3.961  1.00  0.00           H  
ATOM    162  N   VAL A  24      18.707   2.139   4.232  1.00  0.00           N  
ATOM    163  CA  VAL A  24      19.203   0.884   4.783  1.00  0.00           C  
ATOM    164  C   VAL A  24      18.104   0.137   5.528  1.00  0.00           C  
ATOM    165  O   VAL A  24      17.942  -1.073   5.366  1.00  0.00           O  
ATOM    166  CB  VAL A  24      20.391   1.115   5.736  1.00  0.00           C  
ATOM    167  CEN VAL A  24      21.071   1.033   5.803  1.00  0.00           X  
ATOM    168  H   VAL A  24      19.132   3.007   4.525  1.00  0.00           H  
ATOM    169  N   VAL A  25      17.351   0.864   6.346  1.00  0.00           N  
ATOM    170  CA  VAL A  25      16.266   0.272   7.118  1.00  0.00           C  
ATOM    171  C   VAL A  25      15.221  -0.359   6.207  1.00  0.00           C  
ATOM    172  O   VAL A  25      14.762  -1.475   6.452  1.00  0.00           O  
ATOM    173  CB  VAL A  25      15.581   1.314   8.023  1.00  0.00           C  
ATOM    174  CEN VAL A  25      15.499   1.511   8.678  1.00  0.00           X  
ATOM    175  H   VAL A  25      17.535   1.854   6.435  1.00  0.00           H  
ATOM    176  N   VAL A  26      14.850   0.362   5.154  1.00  0.00           N  
ATOM    177  CA  VAL A  26      13.858  -0.127   4.203  1.00  0.00           C  
ATOM    178  C   VAL A  26      14.313  -1.426   3.551  1.00  0.00           C  
ATOM    179  O   VAL A  26      13.539  -2.374   3.427  1.00  0.00           O  
ATOM    180  CB  VAL A  26      13.568   0.914   3.105  1.00  0.00           C  
ATOM    181  CEN VAL A  26      13.093   1.355   2.871  1.00  0.00           X  
ATOM    182  H   VAL A  26      15.265   1.271   5.009  1.00  0.00           H  
ATOM    183  N   VAL A  27      15.575  -1.462   3.134  1.00  0.00           N  
ATOM    184  CA  VAL A  27      16.136  -2.645   2.493  1.00  0.00           C  
ATOM    185  C   VAL A  27      16.074  -3.854   3.418  1.00  0.00           C  
ATOM    186  O   VAL A  27      15.694  -4.948   3.001  1.00  0.00           O  
ATOM    187  CB  VAL A  27      17.596  -2.415   2.061  1.00  0.00           C  
ATOM    188  CEN VAL A  27      18.005  -2.329   1.514  1.00  0.00           X  
ATOM    189  H   VAL A  27      16.160  -0.649   3.265  1.00  0.00           H  
ATOM    190  N   VAL A  28      16.451  -3.650   4.676  1.00  0.00           N  
ATOM    191  CA  VAL A  28      16.439  -4.724   5.662  1.00  0.00           C  
ATOM    192  C   VAL A  28      15.037  -5.292   5.841  1.00  0.00           C  
ATOM    193  O   VAL A  28      14.851  -6.508   5.883  1.00  0.00           O  
ATOM    194  CB  VAL A  28      16.965  -4.242   7.027  1.00  0.00           C  
ATOM    195  CEN VAL A  28      17.495  -4.290   7.466  1.00  0.00           X  
ATOM    196  H   VAL A  28      16.752  -2.728   4.955  1.00  0.00           H  
ATOM    197  N   VAL A  29      14.054  -4.405   5.947  1.00  0.00           N  
ATOM    198  CA  VAL A  29      12.666  -4.817   6.122  1.00  0.00           C  
ATOM    199  C   VAL A  29      12.194  -5.673   4.953  1.00  0.00           C  
ATOM    200  O   VAL A  29      11.553  -6.707   5.147  1.00  0.00           O  
ATOM    201  CB  VAL A  29      11.730  -3.603   6.267  1.00  0.00           C  
ATOM    202  CEN VAL A  29      11.338  -3.255   6.714  1.00  0.00           X  
ATOM    203  H   VAL A  29      14.273  -3.420   5.905  1.00  0.00           H  
ATOM    204  N   VAL A  30      12.515  -5.238   3.740  1.00  0.00           N  
ATOM    205  CA  VAL A  30      12.124  -5.964   2.537  1.00  0.00           C  
ATOM    206  C   VAL A  30      12.706  -7.371   2.530  1.00  0.00           C  
ATOM    207  O   VAL A  30      12.012  -8.339   2.218  1.00  0.00           O  
ATOM    208  CB  VAL A  30      12.573  -5.227   1.261  1.00  0.00           C  
ATOM    209  CEN VAL A  30      12.345  -4.866   0.720  1.00  0.00           X  
ATOM    210  H   VAL A  30      13.043  -4.382   3.648  1.00  0.00           H  
ATOM    211  N   VAL A  31      13.984  -7.479   2.876  1.00  0.00           N  
ATOM    212  CA  VAL A  31      14.662  -8.770   2.910  1.00  0.00           C  
ATOM    213  C   VAL A  31      13.989  -9.720   3.892  1.00  0.00           C  
ATOM    214  O   VAL A  31      13.766 -10.891   3.584  1.00  0.00           O  
ATOM    215  CB  VAL A  31      16.147  -8.618   3.292  1.00  0.00           C  
ATOM    216  CEN VAL A  31      16.789  -8.658   3.047  1.00  0.00           X  
ATOM    217  H   VAL A  31      14.500  -6.646   3.121  1.00  0.00           H  
ATOM    218  N   VAL A  32      13.668  -9.209   5.076  1.00  0.00           N  
ATOM    219  CA  VAL A  32      13.020 -10.012   6.106  1.00  0.00           C  
ATOM    220  C   VAL A  32      11.680 -10.551   5.622  1.00  0.00           C  
ATOM    221  O   VAL A  32      11.365 -11.725   5.819  1.00  0.00           O  
ATOM    222  CB  VAL A  32      12.800  -9.202   7.398  1.00  0.00           C  
ATOM    223  CEN VAL A  32      13.010  -9.131   8.050  1.00  0.00           X  
ATOM    224  H   VAL A  32      13.879  -8.240   5.267  1.00  0.00           H  
ATOM    225  N   VAL A  33      10.894  -9.687   4.988  1.00  0.00           N  
ATOM    226  CA  VAL A  33       9.586 -10.076   4.474  1.00  0.00           C  
ATOM    227  C   VAL A  33       9.707 -11.200   3.453  1.00  0.00           C  
ATOM    228  O   VAL A  33       8.949 -12.169   3.490  1.00  0.00           O  
ATOM    229  CB  VAL A  33       8.856  -8.884   3.828  1.00  0.00           C  
ATOM    230  CEN VAL A  33       8.329  -8.447   3.907  1.00  0.00           X  
ATOM    231  H   VAL A  33      11.211  -8.737   4.859  1.00  0.00           H  
ATOM    232  N   VAL A  34      10.664 -11.064   2.542  1.00  0.00           N  
ATOM    233  CA  VAL A  34      10.885 -12.068   1.508  1.00  0.00           C  
ATOM    234  C   VAL A  34      11.223 -13.422   2.119  1.00  0.00           C  
ATOM    235  O   VAL A  34      10.693 -14.451   1.700  1.00  0.00           O  
ATOM    236  CB  VAL A  34      12.017 -11.652   0.549  1.00  0.00           C  
ATOM    237  CEN VAL A  34      12.150 -11.438  -0.092  1.00  0.00           X  
ATOM    238  H   VAL A  34      11.253 -10.244   2.565  1.00  0.00           H  
ATOM    239  N   VAL A  35      12.107 -13.414   3.110  1.00  0.00           N  
ATOM    240  CA  VAL A  35      12.516 -14.643   3.781  1.00  0.00           C  
ATOM    241  C   VAL A  35      11.326 -15.342   4.425  1.00  0.00           C  
ATOM    242  O   VAL A  35      11.169 -16.557   4.307  1.00  0.00           O  
ATOM    243  CB  VAL A  35      13.584 -14.370   4.857  1.00  0.00           C  
ATOM    244  CEN VAL A  35      14.250 -14.453   5.011  1.00  0.00           X  
ATOM    245  H   VAL A  35      12.505 -12.535   3.407  1.00  0.00           H  
ATOM    246  N   VAL A  36      10.490 -14.567   5.108  1.00  0.00           N  
ATOM    247  CA  VAL A  36       9.312 -15.110   5.773  1.00  0.00           C  
ATOM    248  C   VAL A  36       8.377 -15.781   4.775  1.00  0.00           C  
ATOM    249  O   VAL A  36       7.876 -16.879   5.020  1.00  0.00           O  
ATOM    250  CB  VAL A  36       8.538 -14.017   6.533  1.00  0.00           C  
ATOM    251  CEN VAL A  36       8.380 -13.785   7.163  1.00  0.00           X  
ATOM    252  H   VAL A  36      10.675 -13.576   5.167  1.00  0.00           H  
ATOM    253  N   VAL A  37       8.144 -15.114   3.650  1.00  0.00           N  
ATOM    254  CA  VAL A  37       7.267 -15.645   2.612  1.00  0.00           C  
ATOM    255  C   VAL A  37       7.780 -16.979   2.087  1.00  0.00           C  
ATOM    256  O   VAL A  37       7.014 -17.928   1.920  1.00  0.00           O  
ATOM    257  CB  VAL A  37       7.125 -14.661   1.435  1.00  0.00           C  
ATOM    258  CEN VAL A  37       6.688 -14.230   1.123  1.00  0.00           X  
ATOM    259  H   VAL A  37       8.585 -14.217   3.509  1.00  0.00           H  
ATOM    260  N   VAL A  38       9.082 -17.046   1.828  1.00  0.00           N  
ATOM    261  CA  VAL A  38       9.700 -18.266   1.321  1.00  0.00           C  
ATOM    262  C   VAL A  38       9.512 -19.424   2.293  1.00  0.00           C  
ATOM    263  O   VAL A  38       9.171 -20.536   1.889  1.00  0.00           O  
ATOM    264  CB  VAL A  38      11.205 -18.069   1.058  1.00  0.00           C  
ATOM    265  CEN VAL A  38      11.678 -18.014   0.560  1.00  0.00           X  
ATOM    266  H   VAL A  38       9.658 -16.232   1.987  1.00  0.00           H  
ATOM    267  N   VAL A  39       9.737 -19.157   3.575  1.00  0.00           N  
ATOM    268  CA  VAL A  39       9.593 -20.176   4.607  1.00  0.00           C  
ATOM    269  C   VAL A  39       8.172 -20.725   4.644  1.00  0.00           C  
ATOM    270  O   VAL A  39       7.966 -21.936   4.726  1.00  0.00           O  
ATOM    271  CB  VAL A  39       9.958 -19.628   5.999  1.00  0.00           C  
ATOM    272  CEN VAL A  39      10.430 -19.656   6.500  1.00  0.00           X  
ATOM    273  H   VAL A  39      10.015 -18.223   3.841  1.00  0.00           H  
ATOM    274  N   VAL A  40       7.195 -19.827   4.584  1.00  0.00           N  
ATOM    275  CA  VAL A  40       5.791 -20.220   4.611  1.00  0.00           C  
ATOM    276  C   VAL A  40       5.452 -21.133   3.440  1.00  0.00           C  
ATOM    277  O   VAL A  40       4.779 -22.150   3.608  1.00  0.00           O  
ATOM    278  CB  VAL A  40       4.860 -18.993   4.579  1.00  0.00           C  
ATOM    279  CEN VAL A  40       4.422 -18.619   4.958  1.00  0.00           X  
ATOM    280  H   VAL A  40       7.431 -18.847   4.518  1.00  0.00           H  
ATOM    281  N   VAL A  41       5.922 -20.764   2.253  1.00  0.00           N  
ATOM    282  CA  VAL A  41       5.669 -21.549   1.051  1.00  0.00           C  
ATOM    283  C   VAL A  41       6.229 -22.959   1.187  1.00  0.00           C  
ATOM    284  O   VAL A  41       5.564 -23.937   0.843  1.00  0.00           O  
ATOM    285  CB  VAL A  41       6.277 -20.883  -0.197  1.00  0.00           C  
ATOM    286  CEN VAL A  41       6.122 -20.550  -0.780  1.00  0.00           X  
ATOM    287  H   VAL A  41       6.468 -19.917   2.182  1.00  0.00           H  
ATOM    288  N   VAL A  42       7.455 -23.058   1.689  1.00  0.00           N  
ATOM    289  CA  VAL A  42       8.106 -24.349   1.871  1.00  0.00           C  
ATOM    290  C   VAL A  42       7.402 -25.176   2.939  1.00  0.00           C  
ATOM    291  O   VAL A  42       7.297 -26.397   2.823  1.00  0.00           O  
ATOM    292  CB  VAL A  42       9.588 -24.185   2.257  1.00  0.00           C  
ATOM    293  CEN VAL A  42      10.233 -24.262   2.027  1.00  0.00           X  
ATOM    294  H   VAL A  42       7.948 -22.216   1.952  1.00  0.00           H  
ATOM    295  N   VAL A  43       6.921 -24.504   3.979  1.00  0.00           N  
ATOM    296  CA  VAL A  43       6.056 -25.137   4.967  1.00  0.00           C  
ATOM    297  C   VAL A  43       4.706 -25.502   4.364  1.00  0.00           C  
ATOM    298  O   VAL A  43       3.984 -26.344   4.898  1.00  0.00           O  
ATOM    299  CB  VAL A  43       5.832 -24.227   6.189  1.00  0.00           C  
ATOM    300  CEN VAL A  43       5.984 -24.147   6.856  1.00  0.00           X  
ATOM    301  H   VAL A  43       7.161 -23.529   4.088  1.00  0.00           H  
ATOM    302  N   VAL A  44       4.369 -24.863   3.249  1.00  0.00           N  
ATOM    303  CA  VAL A  44       3.059 -25.034   2.633  1.00  0.00           C  
ATOM    304  C   VAL A  44       2.017 -24.143   3.296  1.00  0.00           C  
ATOM    305  O   VAL A  44       0.817 -24.397   3.199  1.00  0.00           O  
ATOM    306  CB  VAL A  44       2.588 -26.499   2.705  1.00  0.00           C  
ATOM    307  CEN VAL A  44       2.475 -27.064   2.328  1.00  0.00           X  
ATOM    308  H   VAL A  44       5.039 -24.242   2.817  1.00  0.00           H  
ATOM    309  N   VAL A  45       2.484 -23.098   3.971  1.00  0.00           N  
ATOM    310  CA  VAL A  45       1.591 -22.131   4.599  1.00  0.00           C  
ATOM    311  C   VAL A  45       1.243 -21.000   3.640  1.00  0.00           C  
ATOM    312  O   VAL A  45       1.743 -19.883   3.774  1.00  0.00           O  
ATOM    313  CB  VAL A  45       2.212 -21.535   5.876  1.00  0.00           C  
ATOM    314  CEN VAL A  45       2.166 -21.528   6.564  1.00  0.00           X  
ATOM    315  H   VAL A  45       3.482 -22.970   4.052  1.00  0.00           H  
ATOM    316  N   VAL A  46       0.382 -21.296   2.672  1.00  0.00           N  
ATOM    317  CA  VAL A  46       0.057 -20.342   1.618  1.00  0.00           C  
ATOM    318  C   VAL A  46      -0.543 -19.066   2.195  1.00  0.00           C  
ATOM    319  O   VAL A  46      -0.195 -17.962   1.777  1.00  0.00           O  
ATOM    320  CB  VAL A  46      -0.926 -20.943   0.596  1.00  0.00           C  
ATOM    321  CEN VAL A  46      -0.981 -21.175  -0.051  1.00  0.00           X  
ATOM    322  H   VAL A  46      -0.058 -22.205   2.666  1.00  0.00           H  
ATOM    323  N   VAL A  47      -1.445 -19.225   3.157  1.00  0.00           N  
ATOM    324  CA  VAL A  47      -2.146 -18.090   3.745  1.00  0.00           C  
ATOM    325  C   VAL A  47      -1.167 -17.091   4.348  1.00  0.00           C  
ATOM    326  O   VAL A  47      -1.232 -15.895   4.065  1.00  0.00           O  
ATOM    327  CB  VAL A  47      -3.139 -18.541   4.833  1.00  0.00           C  
ATOM    328  CEN VAL A  47      -3.809 -18.609   4.978  1.00  0.00           X  
ATOM    329  H   VAL A  47      -1.651 -20.157   3.490  1.00  0.00           H  
ATOM    330  N   VAL A  48      -0.260 -17.588   5.182  1.00  0.00           N  
ATOM    331  CA  VAL A  48       0.742 -16.742   5.819  1.00  0.00           C  
ATOM    332  C   VAL A  48       1.615 -16.047   4.782  1.00  0.00           C  
ATOM    333  O   VAL A  48       1.885 -14.850   4.884  1.00  0.00           O  
ATOM    334  CB  VAL A  48       1.641 -17.549   6.774  1.00  0.00           C  
ATOM    335  CEN VAL A  48       1.788 -17.658   7.438  1.00  0.00           X  
ATOM    336  H   VAL A  48      -0.264 -18.579   5.380  1.00  0.00           H  
ATOM    337  N   VAL A  49       2.055 -16.805   3.783  1.00  0.00           N  
ATOM    338  CA  VAL A  49       2.899 -16.263   2.724  1.00  0.00           C  
ATOM    339  C   VAL A  49       2.193 -15.138   1.979  1.00  0.00           C  
ATOM    340  O   VAL A  49       2.784 -14.091   1.711  1.00  0.00           O  
ATOM    341  CB  VAL A  49       3.313 -17.353   1.717  1.00  0.00           C  
ATOM    342  CEN VAL A  49       3.845 -17.730   1.497  1.00  0.00           X  
ATOM    343  H   VAL A  49       1.798 -17.781   3.756  1.00  0.00           H  
ATOM    344  N   VAL A  50       0.926 -15.359   1.645  1.00  0.00           N  
ATOM    345  CA  VAL A  50       0.137 -14.364   0.929  1.00  0.00           C  
ATOM    346  C   VAL A  50       0.032 -13.068   1.724  1.00  0.00           C  
ATOM    347  O   VAL A  50       0.195 -11.978   1.177  1.00  0.00           O  
ATOM    348  CB  VAL A  50      -1.280 -14.881   0.620  1.00  0.00           C  
ATOM    349  CEN VAL A  50      -1.694 -15.094   0.113  1.00  0.00           X  
ATOM    350  H   VAL A  50       0.499 -16.239   1.894  1.00  0.00           H  
ATOM    351  N   VAL A  51      -0.241 -13.195   3.018  1.00  0.00           N  
ATOM    352  CA  VAL A  51      -0.369 -12.034   3.892  1.00  0.00           C  
ATOM    353  C   VAL A  51       0.919 -11.222   3.920  1.00  0.00           C  
ATOM    354  O   VAL A  51       0.893  -9.995   3.830  1.00  0.00           O  
ATOM    355  CB  VAL A  51      -0.737 -12.446   5.330  1.00  0.00           C  
ATOM    356  CEN VAL A  51      -1.244 -12.441   5.795  1.00  0.00           X  
ATOM    357  H   VAL A  51      -0.364 -14.119   3.407  1.00  0.00           H  
ATOM    358  N   VAL A  52       2.046 -11.914   4.047  1.00  0.00           N  
ATOM    359  CA  VAL A  52       3.348 -11.258   4.088  1.00  0.00           C  
ATOM    360  C   VAL A  52       3.606 -10.467   2.812  1.00  0.00           C  
ATOM    361  O   VAL A  52       4.066  -9.326   2.860  1.00  0.00           O  
ATOM    362  CB  VAL A  52       4.487 -12.275   4.289  1.00  0.00           C  
ATOM    363  CEN VAL A  52       4.955 -12.501   4.742  1.00  0.00           X  
ATOM    364  H   VAL A  52       2.000 -12.921   4.117  1.00  0.00           H  
ATOM    365  N   VAL A  53       3.308 -11.079   1.671  1.00  0.00           N  
ATOM    366  CA  VAL A  53       3.507 -10.433   0.380  1.00  0.00           C  
ATOM    367  C   VAL A  53       2.689  -9.152   0.272  1.00  0.00           C  
ATOM    368  O   VAL A  53       3.189  -8.122  -0.179  1.00  0.00           O  
ATOM    369  CB  VAL A  53       3.132 -11.369  -0.785  1.00  0.00           C  
ATOM    370  CEN VAL A  53       3.392 -11.743  -1.302  1.00  0.00           X  
ATOM    371  H   VAL A  53       2.933 -12.017   1.700  1.00  0.00           H  
ATOM    372  N   VAL A  54       1.430  -9.224   0.690  1.00  0.00           N  
ATOM    373  CA  VAL A  54       0.540  -8.070   0.642  1.00  0.00           C  
ATOM    374  C   VAL A  54       1.084  -6.919   1.478  1.00  0.00           C  
ATOM    375  O   VAL A  54       1.085  -5.768   1.042  1.00  0.00           O  
ATOM    376  CB  VAL A  54      -0.875  -8.426   1.135  1.00  0.00           C  
ATOM    377  CEN VAL A  54      -1.526  -8.522   0.930  1.00  0.00           X  
ATOM    378  H   VAL A  54       1.080 -10.100   1.050  1.00  0.00           H  
ATOM    379  N   VAL A  55       1.547  -7.237   2.683  1.00  0.00           N  
ATOM    380  CA  VAL A  55       2.095  -6.230   3.583  1.00  0.00           C  
ATOM    381  C   VAL A  55       3.295  -5.529   2.960  1.00  0.00           C  
ATOM    382  O   VAL A  55       3.410  -4.305   3.019  1.00  0.00           O  
ATOM    383  CB  VAL A  55       2.515  -6.846   4.931  1.00  0.00           C  
ATOM    384  CEN VAL A  55       2.352  -6.881   5.600  1.00  0.00           X  
ATOM    385  H   VAL A  55       1.518  -8.202   2.982  1.00  0.00           H  
ATOM    386  N   VAL A  56       4.187  -6.312   2.364  1.00  0.00           N  
ATOM    387  CA  VAL A  56       5.381  -5.767   1.729  1.00  0.00           C  
ATOM    388  C   VAL A  56       5.020  -4.896   0.533  1.00  0.00           C  
ATOM    389  O   VAL A  56       5.628  -3.849   0.308  1.00  0.00           O  
ATOM    390  CB  VAL A  56       6.336  -6.884   1.268  1.00  0.00           C  
ATOM    391  CEN VAL A  56       6.943  -7.184   1.398  1.00  0.00           X  
ATOM    392  H   VAL A  56       4.035  -7.310   2.350  1.00  0.00           H  
ATOM    393  N   VAL A  57       4.027  -5.334  -0.233  1.00  0.00           N  
ATOM    394  CA  VAL A  57       3.559  -4.577  -1.389  1.00  0.00           C  
ATOM    395  C   VAL A  57       3.083  -3.189  -0.982  1.00  0.00           C  
ATOM    396  O   VAL A  57       3.294  -2.213  -1.702  1.00  0.00           O  
ATOM    397  CB  VAL A  57       2.416  -5.308  -2.118  1.00  0.00           C  
ATOM    398  CEN VAL A  57       2.256  -5.653  -2.693  1.00  0.00           X  
ATOM    399  H   VAL A  57       3.584  -6.214  -0.010  1.00  0.00           H  
ATOM    400  N   VAL A  58       2.438  -3.106   0.177  1.00  0.00           N  
ATOM    401  CA  VAL A  58       1.908  -1.841   0.671  1.00  0.00           C  
ATOM    402  C   VAL A  58       2.990  -1.026   1.369  1.00  0.00           C  
ATOM    403  O   VAL A  58       2.734   0.076   1.855  1.00  0.00           O  
ATOM    404  CB  VAL A  58       0.736  -2.060   1.645  1.00  0.00           C  
ATOM    405  CEN VAL A  58       0.053  -1.995   1.715  1.00  0.00           X  
ATOM    406  H   VAL A  58       2.311  -3.942   0.730  1.00  0.00           H  
ATOM    407  N   VAL A  59       4.199  -1.575   1.416  1.00  0.00           N  
ATOM    408  CA  VAL A  59       5.333  -0.879   2.012  1.00  0.00           C  
ATOM    409  C   VAL A  59       5.155  -0.725   3.517  1.00  0.00           C  
ATOM    410  O   VAL A  59       5.614   0.252   4.109  1.00  0.00           O  
ATOM    411  CB  VAL A  59       5.537   0.512   1.384  1.00  0.00           C  
ATOM    412  CEN VAL A  59       5.950   0.880   0.972  1.00  0.00           X  
ATOM    413  H   VAL A  59       4.336  -2.497   1.028  1.00  0.00           H  
ATOM    414  N   VAL A  60       4.485  -1.694   4.131  1.00  0.00           N  
ATOM    415  CA  VAL A  60       4.251  -1.671   5.570  1.00  0.00           C  
ATOM    416  C   VAL A  60       5.529  -1.972   6.341  1.00  0.00           C  
ATOM    417  O   VAL A  60       6.430  -2.638   5.832  1.00  0.00           O  
ATOM    418  CB  VAL A  60       3.164  -2.682   5.982  1.00  0.00           C  
ATOM    419  CEN VAL A  60       2.516  -2.738   6.210  1.00  0.00           X  
ATOM    420  H   VAL A  60       4.129  -2.467   3.587  1.00  0.00           H  
ATOM    421  N   VAL A  61       5.602  -1.476   7.572  1.00  0.00           N  
ATOM    422  CA  VAL A  61       6.780  -1.674   8.409  1.00  0.00           C  
ATOM    423  C   VAL A  61       6.767  -3.051   9.060  1.00  0.00           C  
ATOM    424  O   VAL A  61       5.705  -3.619   9.314  1.00  0.00           O  
ATOM    425  CB  VAL A  61       6.880  -0.599   9.506  1.00  0.00           C  
ATOM    426  CEN VAL A  61       7.236  -0.044   9.709  1.00  0.00           X  
ATOM    427  H   VAL A  61       4.822  -0.949   7.937  1.00  0.00           H  
ATOM    428  N   VAL A  62       7.955  -3.584   9.329  1.00  0.00           N  
ATOM    429  CA  VAL A  62       8.082  -4.878   9.988  1.00  0.00           C  
ATOM    430  C   VAL A  62       7.167  -4.970  11.203  1.00  0.00           C  
ATOM    431  O   VAL A  62       6.364  -5.895  11.319  1.00  0.00           O  
ATOM    432  CB  VAL A  62       9.533  -5.147  10.429  1.00  0.00           C  
ATOM    433  CEN VAL A  62      10.091  -5.529  10.297  1.00  0.00           X  
ATOM    434  H   VAL A  62       8.790  -3.080   9.069  1.00  0.00           H  
ATOM    435  N   VAL A  63       7.294  -4.004  12.107  1.00  0.00           N  
ATOM    436  CA  VAL A  63       6.529  -4.012  13.348  1.00  0.00           C  
ATOM    437  C   VAL A  63       5.031  -4.004  13.072  1.00  0.00           C  
ATOM    438  O   VAL A  63       4.264  -4.698  13.740  1.00  0.00           O  
ATOM    439  CB  VAL A  63       6.883  -2.805  14.238  1.00  0.00           C  
ATOM    440  CEN VAL A  63       7.202  -2.620  14.820  1.00  0.00           X  
ATOM    441  H   VAL A  63       7.937  -3.246  11.930  1.00  0.00           H  
ATOM    442  N   VAL A  64       4.621  -3.217  12.084  1.00  0.00           N  
ATOM    443  CA  VAL A  64       3.209  -3.084  11.747  1.00  0.00           C  
ATOM    444  C   VAL A  64       2.609  -4.426  11.349  1.00  0.00           C  
ATOM    445  O   VAL A  64       1.515  -4.783  11.788  1.00  0.00           O  
ATOM    446  CB  VAL A  64       2.993  -2.077  10.601  1.00  0.00           C  
ATOM    447  CEN VAL A  64       2.749  -1.450  10.453  1.00  0.00           X  
ATOM    448  H   VAL A  64       5.304  -2.696  11.553  1.00  0.00           H  
ATOM    449  N   VAL A  65       3.331  -5.168  10.515  1.00  0.00           N  
ATOM    450  CA  VAL A  65       2.871  -6.473  10.056  1.00  0.00           C  
ATOM    451  C   VAL A  65       3.033  -7.527  11.144  1.00  0.00           C  
ATOM    452  O   VAL A  65       2.462  -8.615  11.058  1.00  0.00           O  
ATOM    453  CB  VAL A  65       3.630  -6.929   8.796  1.00  0.00           C  
ATOM    454  CEN VAL A  65       3.566  -7.034   8.118  1.00  0.00           X  
ATOM    455  H   VAL A  65       4.221  -4.818  10.191  1.00  0.00           H  
ATOM    456  N   VAL A  66       3.815  -7.200  12.167  1.00  0.00           N  
ATOM    457  CA  VAL A  66       4.024  -8.104  13.291  1.00  0.00           C  
ATOM    458  C   VAL A  66       3.286  -7.620  14.533  1.00  0.00           C  
ATOM    459  O   VAL A  66       2.525  -8.369  15.146  1.00  0.00           O  
ATOM    460  CB  VAL A  66       5.520  -8.256  13.623  1.00  0.00           C  
ATOM    461  CEN VAL A  66       6.052  -8.694  13.598  1.00  0.00           X  
ATOM    462  H   VAL A  66       4.276  -6.301  12.166  1.00  0.00           H  
ATOM    463  N   VAL A  67       3.514  -6.363  14.898  1.00  0.00           N  
ATOM    464  CA  VAL A  67       2.862  -5.772  16.061  1.00  0.00           C  
ATOM    465  C   VAL A  67       1.526  -5.145  15.684  1.00  0.00           C  
ATOM    466  O   VAL A  67       1.284  -3.968  15.953  1.00  0.00           O  
ATOM    467  CB  VAL A  67       3.750  -4.704  16.725  1.00  0.00           C  
ATOM    468  CEN VAL A  67       4.133  -4.569  17.282  1.00  0.00           X  
ATOM    469  H   VAL A  67       4.155  -5.802  14.356  1.00  0.00           H  
ATOM    470  N   VAL A  68       0.661  -5.937  15.059  1.00  0.00           N  
ATOM    471  CA  VAL A  68      -0.641  -5.452  14.617  1.00  0.00           C  
ATOM    472  C   VAL A  68      -1.394  -4.778  15.757  1.00  0.00           C  
ATOM    473  O   VAL A  68      -2.310  -3.989  15.528  1.00  0.00           O  
ATOM    474  CB  VAL A  68      -1.505  -6.593  14.048  1.00  0.00           C  
ATOM    475  CEN VAL A  68      -1.771  -6.850  13.467  1.00  0.00           X  
ATOM    476  H   VAL A  68       0.912  -6.900  14.886  1.00  0.00           H  
ATOM    477  N   VAL A  69      -1.002  -5.094  16.987  1.00  0.00           N  
ATOM    478  CA  VAL A  69      -1.662  -4.547  18.166  1.00  0.00           C  
ATOM    479  C   VAL A  69      -0.854  -3.405  18.769  1.00  0.00           C  
ATOM    480  O   VAL A  69      -1.325  -2.704  19.665  1.00  0.00           O  
ATOM    481  CB  VAL A  69      -1.887  -5.627  19.240  1.00  0.00           C  
ATOM    482  CEN VAL A  69      -2.370  -6.007  19.552  1.00  0.00           X  
ATOM    483  H   VAL A  69      -0.226  -5.730  17.108  1.00  0.00           H  
ATOM    484  N   VAL A  70       0.365  -3.223  18.273  1.00  0.00           N  
ATOM    485  CA  VAL A  70       1.245  -2.172  18.771  1.00  0.00           C  
ATOM    486  C   VAL A  70       0.867  -0.816  18.190  1.00  0.00           C  
ATOM    487  O   VAL A  70       0.373  -0.727  17.066  1.00  0.00           O  
ATOM    488  CB  VAL A  70       2.721  -2.468  18.441  1.00  0.00           C  
ATOM    489  CEN VAL A  70       3.325  -2.650  18.717  1.00  0.00           X  
ATOM    490  H   VAL A  70       0.690  -3.827  17.533  1.00  0.00           H  
ATOM    491  N   VAL A  71       1.103   0.239  18.962  1.00  0.00           N  
ATOM    492  CA  VAL A  71       0.786   1.594  18.526  1.00  0.00           C  
ATOM    493  C   VAL A  71       1.648   2.007  17.340  1.00  0.00           C  
ATOM    494  O   VAL A  71       2.747   1.486  17.149  1.00  0.00           O  
ATOM    495  CB  VAL A  71       0.974   2.613  19.665  1.00  0.00           C  
ATOM    496  CEN VAL A  71       0.637   3.027  20.100  1.00  0.00           X  
ATOM    497  H   VAL A  71       1.511   0.099  19.875  1.00  0.00           H  
ATOM    498  N   VAL A  72       1.144   2.946  16.547  1.00  0.00           N  
ATOM    499  CA  VAL A  72       1.873   3.438  15.384  1.00  0.00           C  
ATOM    500  C   VAL A  72       3.277   3.888  15.764  1.00  0.00           C  
ATOM    501  O   VAL A  72       4.256   3.510  15.120  1.00  0.00           O  
ATOM    502  CB  VAL A  72       1.134   4.609  14.709  1.00  0.00           C  
ATOM    503  CEN VAL A  72       0.775   4.789  14.149  1.00  0.00           X  
ATOM    504  H   VAL A  72       0.233   3.329  16.755  1.00  0.00           H  
ATOM    505  N   VAL A  73       3.370   4.698  16.813  1.00  0.00           N  
ATOM    506  CA  VAL A  73       4.656   5.205  17.279  1.00  0.00           C  
ATOM    507  C   VAL A  73       5.622   4.065  17.576  1.00  0.00           C  
ATOM    508  O   VAL A  73       6.819   4.168  17.309  1.00  0.00           O  
ATOM    509  CB  VAL A  73       4.498   6.073  18.541  1.00  0.00           C  
ATOM    510  CEN VAL A  73       4.530   6.719  18.777  1.00  0.00           X  
ATOM    511  H   VAL A  73       2.529   4.970  17.301  1.00  0.00           H  
ATOM    512  N   VAL A  74       5.095   2.978  18.130  1.00  0.00           N  
ATOM    513  CA  VAL A  74       5.908   1.812  18.453  1.00  0.00           C  
ATOM    514  C   VAL A  74       6.571   1.240  17.207  1.00  0.00           C  
ATOM    515  O   VAL A  74       7.758   0.914  17.218  1.00  0.00           O  
ATOM    516  CB  VAL A  74       5.071   0.710  19.129  1.00  0.00           C  
ATOM    517  CEN VAL A  74       4.958   0.388  19.728  1.00  0.00           X  
ATOM    518  H   VAL A  74       4.105   2.960  18.331  1.00  0.00           H  
ATOM    519  N   VAL A  75       5.798   1.120  16.133  1.00  0.00           N  
ATOM    520  CA  VAL A  75       6.309   0.587  14.877  1.00  0.00           C  
ATOM    521  C   VAL A  75       7.457   1.435  14.345  1.00  0.00           C  
ATOM    522  O   VAL A  75       8.482   0.909  13.912  1.00  0.00           O  
ATOM    523  CB  VAL A  75       5.205   0.505  13.806  1.00  0.00           C  
ATOM    524  CEN VAL A  75       4.809   0.068  13.450  1.00  0.00           X  
ATOM    525  H   VAL A  75       4.831   1.406  16.189  1.00  0.00           H  
ATOM    526  N   VAL A  76       7.279   2.751  14.379  1.00  0.00           N  
ATOM    527  CA  VAL A  76       8.300   3.676  13.900  1.00  0.00           C  
ATOM    528  C   VAL A  76       9.598   3.514  14.680  1.00  0.00           C  
ATOM    529  O   VAL A  76      10.682   3.474  14.097  1.00  0.00           O  
ATOM    530  CB  VAL A  76       7.830   5.139  14.003  1.00  0.00           C  
ATOM    531  CEN VAL A  76       7.631   5.685  13.633  1.00  0.00           X  
ATOM    532  H   VAL A  76       6.414   3.121  14.746  1.00  0.00           H  
ATOM    533  N   VAL A  77       9.483   3.420  16.000  1.00  0.00           N  
ATOM    534  CA  VAL A  77      10.648   3.262  16.862  1.00  0.00           C  
ATOM    535  C   VAL A  77      11.416   1.991  16.523  1.00  0.00           C  
ATOM    536  O   VAL A  77      12.643   2.002  16.430  1.00  0.00           O  
ATOM    537  CB  VAL A  77      10.250   3.228  18.349  1.00  0.00           C  
ATOM    538  CEN VAL A  77      10.274   3.586  18.938  1.00  0.00           X  
ATOM    539  H   VAL A  77       8.564   3.460  16.417  1.00  0.00           H  
ATOM    540  N   VAL A  78      10.686   0.896  16.338  1.00  0.00           N  
ATOM    541  CA  VAL A  78      11.297  -0.386  16.008  1.00  0.00           C  
ATOM    542  C   VAL A  78      12.078  -0.304  14.703  1.00  0.00           C  
ATOM    543  O   VAL A  78      13.202  -0.796  14.609  1.00  0.00           O  
ATOM    544  CB  VAL A  78      10.242  -1.502  15.896  1.00  0.00           C  
ATOM    545  CEN VAL A  78      10.001  -2.070  16.203  1.00  0.00           X  
ATOM    546  H   VAL A  78       9.682   0.954  16.428  1.00  0.00           H  
ATOM    547  N   VAL A  79      11.475   0.319  13.697  1.00  0.00           N  
ATOM    548  CA  VAL A  79      12.112   0.466  12.394  1.00  0.00           C  
ATOM    549  C   VAL A  79      13.420   1.240  12.505  1.00  0.00           C  
ATOM    550  O   VAL A  79      14.433   0.853  11.922  1.00  0.00           O  
ATOM    551  CB  VAL A  79      11.188   1.181  11.390  1.00  0.00           C  
ATOM    552  CEN VAL A  79      10.805   1.087  10.825  1.00  0.00           X  
ATOM    553  H   VAL A  79      10.550   0.702  13.838  1.00  0.00           H  
ATOM    554  N   VAL A  80      13.392   2.335  13.257  1.00  0.00           N  
ATOM    555  CA  VAL A  80      14.575   3.165  13.446  1.00  0.00           C  
ATOM    556  C   VAL A  80      15.708   2.373  14.086  1.00  0.00           C  
ATOM    557  O   VAL A  80      16.858   2.456  13.655  1.00  0.00           O  
ATOM    558  CB  VAL A  80      14.268   4.398  14.317  1.00  0.00           C  
ATOM    559  CEN VAL A  80      14.194   5.083  14.302  1.00  0.00           X  
ATOM    560  H   VAL A  80      12.528   2.599  13.709  1.00  0.00           H  
ATOM    561  N   VAL A  81      15.376   1.604  15.117  1.00  0.00           N  
ATOM    562  CA  VAL A  81      16.364   0.795  15.819  1.00  0.00           C  
ATOM    563  C   VAL A  81      17.024  -0.207  14.880  1.00  0.00           C  
ATOM    564  O   VAL A  81      18.243  -0.373  14.892  1.00  0.00           O  
ATOM    565  CB  VAL A  81      15.736   0.036  17.004  1.00  0.00           C  
ATOM    566  CEN VAL A  81      15.708   0.007  17.692  1.00  0.00           X  
ATOM    567  H   VAL A  81      14.413   1.580  15.423  1.00  0.00           H  
ATOM    568  N   VAL A  82      16.210  -0.872  14.067  1.00  0.00           N  
ATOM    569  CA  VAL A  82      16.713  -1.859  13.119  1.00  0.00           C  
ATOM    570  C   VAL A  82      17.694  -1.231  12.138  1.00  0.00           C  
ATOM    571  O   VAL A  82      18.755  -1.790  11.861  1.00  0.00           O  
ATOM    572  CB  VAL A  82      15.567  -2.522  12.332  1.00  0.00           C  
ATOM    573  CEN VAL A  82      15.216  -3.109  12.253  1.00  0.00           X  
ATOM    574  H   VAL A  82      15.218  -0.690  14.107  1.00  0.00           H  
ATOM    575  N   VAL A  83      17.333  -0.064  11.614  1.00  0.00           N  
ATOM    576  CA  VAL A  83      18.180   0.643  10.662  1.00  0.00           C  
ATOM    577  C   VAL A  83      19.535   0.978  11.273  1.00  0.00           C  
ATOM    578  O   VAL A  83      20.575   0.789  10.642  1.00  0.00           O  
ATOM    579  CB  VAL A  83      17.515   1.942  10.169  1.00  0.00           C  
ATOM    580  CEN VAL A  83      17.218   2.240   9.624  1.00  0.00           X  
ATOM    581  H   VAL A  83      16.448   0.343  11.883  1.00  0.00           H  
ATOM    582  N   VAL A  84      19.516   1.477  12.504  1.00  0.00           N  
ATOM    583  CA  VAL A  84      20.743   1.839  13.203  1.00  0.00           C  
ATOM    584  C   VAL A  84      21.661   0.635  13.366  1.00  0.00           C  
ATOM    585  O   VAL A  84      22.866   0.725  13.132  1.00  0.00           O  
ATOM    586  CB  VAL A  84      20.447   2.437  14.591  1.00  0.00           C  
ATOM    587  CEN VAL A  84      20.456   3.021  14.957  1.00  0.00           X  
ATOM    588  H   VAL A  84      18.628   1.608  12.968  1.00  0.00           H  
ATOM    589  N   VAL A  85      21.084  -0.493  13.767  1.00  0.00           N  
ATOM    590  CA  VAL A  85      21.849  -1.719  13.961  1.00  0.00           C  
ATOM    591  C   VAL A  85      22.528  -2.155  12.669  1.00  0.00           C  
ATOM    592  O   VAL A  85      23.703  -2.522  12.667  1.00  0.00           O  
ATOM    593  CB  VAL A  85      20.959  -2.866  14.474  1.00  0.00           C  
ATOM    594  CEN VAL A  85      20.819  -3.256  15.025  1.00  0.00           X  
ATOM    595  H   VAL A  85      20.089  -0.501  13.942  1.00  0.00           H  
ATOM    596  N   VAL A  86      21.781  -2.113  11.571  1.00  0.00           N  
ATOM    597  CA  VAL A  86      22.309  -2.504  10.269  1.00  0.00           C  
ATOM    598  C   VAL A  86      23.498  -1.637   9.875  1.00  0.00           C  
ATOM    599  O   VAL A  86      24.517  -2.142   9.404  1.00  0.00           O  
ATOM    600  CB  VAL A  86      21.233  -2.412   9.172  1.00  0.00           C  
ATOM    601  CEN VAL A  86      20.833  -2.787   8.755  1.00  0.00           X  
ATOM    602  H   VAL A  86      20.822  -1.802  11.639  1.00  0.00           H  
ATOM    603  N   VAL A  87      23.362  -0.330  10.069  1.00  0.00           N  
ATOM    604  CA  VAL A  87      24.425   0.610   9.734  1.00  0.00           C  
ATOM    605  C   VAL A  87      25.696   0.306  10.517  1.00  0.00           C  
ATOM    606  O   VAL A  87      26.793   0.301   9.959  1.00  0.00           O  
ATOM    607  CB  VAL A  87      24.000   2.065  10.008  1.00  0.00           C  
ATOM    608  CEN VAL A  87      23.829   2.659   9.704  1.00  0.00           X  
ATOM    609  H   VAL A  87      22.499   0.022  10.460  1.00  0.00           H  
ATOM    610  N   VAL A  88      25.541   0.054  11.812  1.00  0.00           N  
ATOM    611  CA  VAL A  88      26.676  -0.251  12.674  1.00  0.00           C  
ATOM    612  C   VAL A  88      27.411  -1.497  12.197  1.00  0.00           C  
ATOM    613  O   VAL A  88      28.641  -1.518  12.135  1.00  0.00           O  
ATOM    614  CB  VAL A  88      26.236  -0.456  14.136  1.00  0.00           C  
ATOM    615  CEN VAL A  88      26.255  -0.175  14.765  1.00  0.00           X  
ATOM    616  H   VAL A  88      24.612   0.074  12.209  1.00  0.00           H  
ATOM    617  N   VAL A  89      26.652  -2.534  11.860  1.00  0.00           N  
ATOM    618  CA  VAL A  89      27.230  -3.786  11.387  1.00  0.00           C  
ATOM    619  C   VAL A  89      28.048  -3.571  10.120  1.00  0.00           C  
ATOM    620  O   VAL A  89      29.159  -4.086   9.992  1.00  0.00           O  
ATOM    621  CB  VAL A  89      26.143  -4.842  11.111  1.00  0.00           C  
ATOM    622  CEN VAL A  89      25.875  -5.434  11.339  1.00  0.00           X  
ATOM    623  H   VAL A  89      25.648  -2.452  11.933  1.00  0.00           H  
ATOM    624  N   VAL A  90      27.494  -2.806   9.186  1.00  0.00           N  
ATOM    625  CA  VAL A  90      28.172  -2.521   7.927  1.00  0.00           C  
ATOM    626  C   VAL A  90      29.500  -1.814   8.164  1.00  0.00           C  
ATOM    627  O   VAL A  90      30.515  -2.162   7.561  1.00  0.00           O  
ATOM    628  CB  VAL A  90      27.299  -1.655   6.999  1.00  0.00           C  
ATOM    629  CEN VAL A  90      26.929  -1.664   6.418  1.00  0.00           X  
ATOM    630  H   VAL A  90      26.579  -2.412   9.352  1.00  0.00           H  
ATOM    631  N   VAL A  91      29.487  -0.821   9.046  1.00  0.00           N  
ATOM    632  CA  VAL A  91      30.691  -0.063   9.365  1.00  0.00           C  
ATOM    633  C   VAL A  91      31.639  -0.876  10.237  1.00  0.00           C  
ATOM    634  O   VAL A  91      32.764  -0.455  10.508  1.00  0.00           O  
ATOM    635  CB  VAL A  91      30.354   1.258  10.082  1.00  0.00           C  
ATOM    636  CEN VAL A  91      30.340   1.942  10.006  1.00  0.00           X  
ATOM    637  H   VAL A  91      28.620  -0.584   9.508  1.00  0.00           H  
ATOM    638  N   VAL A  92      31.178  -2.043  10.675  1.00  0.00           N  
ATOM    639  CA  VAL A  92      32.036  -2.992  11.374  1.00  0.00           C  
ATOM    640  C   VAL A  92      32.298  -4.227  10.523  1.00  0.00           C  
ATOM    641  O   VAL A  92      32.509  -5.321  11.047  1.00  0.00           O  
ATOM    642  CB  VAL A  92      31.420  -3.427  12.717  1.00  0.00           C  
ATOM    643  CEN VAL A  92      31.484  -3.370  13.401  1.00  0.00           X  
ATOM    644  H   VAL A  92      30.208  -2.278  10.520  1.00  0.00           H  
ATOM    645  N   VAL A  93      32.285  -4.047   9.207  1.00  0.00           N  
ATOM    646  CA  VAL A  93      32.711  -5.093   8.285  1.00  0.00           C  
ATOM    647  C   VAL A  93      31.753  -6.278   8.317  1.00  0.00           C  
ATOM    648  O   VAL A  93      32.158  -7.421   8.103  1.00  0.00           O  
ATOM    649  CB  VAL A  93      34.133  -5.587   8.609  1.00  0.00           C  
ATOM    650  CEN VAL A  93      34.786  -5.583   8.387  1.00  0.00           X  
ATOM    651  H   VAL A  93      31.971  -3.161   8.835  1.00  0.00           H  
ATOM    652  N   VAL A  94      30.482  -5.998   8.584  1.00  0.00           N  
ATOM    653  CA  VAL A  94      29.432  -6.999   8.446  1.00  0.00           C  
ATOM    654  C   VAL A  94      28.815  -6.962   7.054  1.00  0.00           C  
ATOM    655  O   VAL A  94      28.495  -5.892   6.535  1.00  0.00           O  
ATOM    656  CB  VAL A  94      28.321  -6.802   9.495  1.00  0.00           C  
ATOM    657  CEN VAL A  94      28.045  -7.069  10.067  1.00  0.00           X  
ATOM    658  H   VAL A  94      30.238  -5.067   8.891  1.00  0.00           H  
ATOM    659  N   VAL A  95      28.649  -8.135   6.453  1.00  0.00           N  
ATOM    660  CA  VAL A  95      28.129  -8.234   5.095  1.00  0.00           C  
ATOM    661  C   VAL A  95      26.621  -8.023   5.066  1.00  0.00           C  
ATOM    662  O   VAL A  95      25.969  -7.987   6.110  1.00  0.00           O  
ATOM    663  CB  VAL A  95      28.458  -9.599   4.462  1.00  0.00           C  
ATOM    664  CEN VAL A  95      28.845  -9.910   3.984  1.00  0.00           X  
ATOM    665  H   VAL A  95      28.890  -8.981   6.951  1.00  0.00           H  
ATOM    666  N   VAL A  96      26.071  -7.883   3.865  1.00  0.00           N  
ATOM    667  CA  VAL A  96      24.700  -7.413   3.699  1.00  0.00           C  
ATOM    668  C   VAL A  96      23.700  -8.445   4.203  1.00  0.00           C  
ATOM    669  O   VAL A  96      22.613  -8.097   4.664  1.00  0.00           O  
ATOM    670  CB  VAL A  96      24.389  -7.086   2.227  1.00  0.00           C  
ATOM    671  CEN VAL A  96      24.270  -6.570   1.787  1.00  0.00           X  
ATOM    672  H   VAL A  96      26.616  -8.108   3.045  1.00  0.00           H  
ATOM    673  N   VAL A  97      24.073  -9.717   4.113  1.00  0.00           N  
ATOM    674  CA  VAL A  97      23.227 -10.801   4.599  1.00  0.00           C  
ATOM    675  C   VAL A  97      23.083 -10.750   6.114  1.00  0.00           C  
ATOM    676  O   VAL A  97      21.996 -10.960   6.651  1.00  0.00           O  
ATOM    677  CB  VAL A  97      23.783 -12.178   4.192  1.00  0.00           C  
ATOM    678  CEN VAL A  97      23.676 -12.720   3.780  1.00  0.00           X  
ATOM    679  H   VAL A  97      24.966  -9.939   3.697  1.00  0.00           H  
ATOM    680  N   VAL A  98      24.187 -10.470   6.799  1.00  0.00           N  
ATOM    681  CA  VAL A  98      24.184 -10.385   8.255  1.00  0.00           C  
ATOM    682  C   VAL A  98      23.228  -9.303   8.742  1.00  0.00           C  
ATOM    683  O   VAL A  98      22.460  -9.517   9.679  1.00  0.00           O  
ATOM    684  CB  VAL A  98      25.593 -10.098   8.807  1.00  0.00           C  
ATOM    685  CEN VAL A  98      26.120 -10.376   9.152  1.00  0.00           X  
ATOM    686  H   VAL A  98      25.050 -10.312   6.299  1.00  0.00           H  
ATOM    687  N   VAL A  99      23.281  -8.142   8.099  1.00  0.00           N  
ATOM    688  CA  VAL A  99      22.420  -7.024   8.466  1.00  0.00           C  
ATOM    689  C   VAL A  99      20.949  -7.393   8.328  1.00  0.00           C  
ATOM    690  O   VAL A  99      20.139  -7.099   9.208  1.00  0.00           O  
ATOM    691  CB  VAL A  99      22.710  -5.780   7.604  1.00  0.00           C  
ATOM    692  CEN VAL A  99      22.982  -5.148   7.618  1.00  0.00           X  
ATOM    693  H   VAL A  99      23.934  -8.030   7.337  1.00  0.00           H  
ATOM    694  N   VAL A 100      20.608  -8.040   7.219  1.00  0.00           N  
ATOM    695  CA  VAL A 100      19.233  -8.451   6.963  1.00  0.00           C  
ATOM    696  C   VAL A 100      18.731  -9.398   8.046  1.00  0.00           C  
ATOM    697  O   VAL A 100      17.614  -9.251   8.543  1.00  0.00           O  
ATOM    698  CB  VAL A 100      19.093  -9.137   5.591  1.00  0.00           C  
ATOM    699  CEN VAL A 100      18.840  -9.058   4.955  1.00  0.00           X  
ATOM    700  H   VAL A 100      21.320  -8.252   6.534  1.00  0.00           H  
ATOM    701  N   VAL A 101      19.562 -10.369   8.408  1.00  0.00           N  
ATOM    702  CA  VAL A 101      19.204 -11.342   9.433  1.00  0.00           C  
ATOM    703  C   VAL A 101      18.919 -10.659  10.765  1.00  0.00           C  
ATOM    704  O   VAL A 101      17.937 -10.975  11.438  1.00  0.00           O  
ATOM    705  CB  VAL A 101      20.316 -12.389   9.632  1.00  0.00           C  
ATOM    706  CEN VAL A 101      20.480 -13.050   9.529  1.00  0.00           X  
ATOM    707  H   VAL A 101      20.466 -10.435   7.961  1.00  0.00           H  
ATOM    708  N   VAL A 102      19.782  -9.721  11.140  1.00  0.00           N  
ATOM    709  CA  VAL A 102      19.624  -8.992  12.393  1.00  0.00           C  
ATOM    710  C   VAL A 102      18.303  -8.235  12.426  1.00  0.00           C  
ATOM    711  O   VAL A 102      17.588  -8.260  13.428  1.00  0.00           O  
ATOM    712  CB  VAL A 102      20.780  -7.999  12.617  1.00  0.00           C  
ATOM    713  CEN VAL A 102      21.340  -7.877  12.999  1.00  0.00           X  
ATOM    714  H   VAL A 102      20.568  -9.509  10.542  1.00  0.00           H  
ATOM    715  N   VAL A 103      17.984  -7.561  11.326  1.00  0.00           N  
ATOM    716  CA  VAL A 103      16.748  -6.795  11.228  1.00  0.00           C  
ATOM    717  C   VAL A 103      15.529  -7.690  11.413  1.00  0.00           C  
ATOM    718  O   VAL A 103      14.596  -7.343  12.137  1.00  0.00           O  
ATOM    719  CB  VAL A 103      16.638  -6.070   9.874  1.00  0.00           C  
ATOM    720  CEN VAL A 103      16.659  -5.450   9.573  1.00  0.00           X  
ATOM    721  H   VAL A 103      18.615  -7.581  10.537  1.00  0.00           H  
ATOM    722  N   VAL A 104      15.543  -8.844  10.755  1.00  0.00           N  
ATOM    723  CA  VAL A 104      14.439  -9.792  10.846  1.00  0.00           C  
ATOM    724  C   VAL A 104      14.224 -10.252  12.282  1.00  0.00           C  
ATOM    725  O   VAL A 104      13.093 -10.310  12.763  1.00  0.00           O  
ATOM    726  CB  VAL A 104      14.676 -11.024   9.952  1.00  0.00           C  
ATOM    727  CEN VAL A 104      14.467 -11.340   9.377  1.00  0.00           X  
ATOM    728  H   VAL A 104      16.339  -9.071  10.176  1.00  0.00           H  
ATOM    729  N   VAL A 105      15.318 -10.578  12.963  1.00  0.00           N  
ATOM    730  CA  VAL A 105      15.252 -11.033  14.346  1.00  0.00           C  
ATOM    731  C   VAL A 105      14.625  -9.975  15.245  1.00  0.00           C  
ATOM    732  O   VAL A 105      13.772 -10.281  16.079  1.00  0.00           O  
ATOM    733  CB  VAL A 105      16.647 -11.394  14.890  1.00  0.00           C  
ATOM    734  CEN VAL A 105      17.048 -11.920  15.081  1.00  0.00           X  
ATOM    735  H   VAL A 105      16.218 -10.508  12.510  1.00  0.00           H  
ATOM    736  N   VAL A 106      15.053  -8.730  15.071  1.00  0.00           N  
ATOM    737  CA  VAL A 106      14.534  -7.623  15.867  1.00  0.00           C  
ATOM    738  C   VAL A 106      13.030  -7.468  15.681  1.00  0.00           C  
ATOM    739  O   VAL A 106      12.290  -7.292  16.648  1.00  0.00           O  
ATOM    740  CB  VAL A 106      15.226  -6.295  15.507  1.00  0.00           C  
ATOM    741  CEN VAL A 106      15.669  -5.820  15.736  1.00  0.00           X  
ATOM    742  H   VAL A 106      15.755  -8.544  14.370  1.00  0.00           H  
ATOM    743  N   VAL A 107      12.584  -7.535  14.431  1.00  0.00           N  
ATOM    744  CA  VAL A 107      11.167  -7.402  14.115  1.00  0.00           C  
ATOM    745  C   VAL A 107      10.346  -8.487  14.801  1.00  0.00           C  
ATOM    746  O   VAL A 107       9.292  -8.212  15.375  1.00  0.00           O  
ATOM    747  CB  VAL A 107      10.917  -7.466  12.597  1.00  0.00           C  
ATOM    748  CEN VAL A 107      10.737  -7.091  12.048  1.00  0.00           X  
ATOM    749  H   VAL A 107      13.244  -7.682  13.680  1.00  0.00           H  
ATOM    750  N   VAL A 108      10.835  -9.721  14.738  1.00  0.00           N  
ATOM    751  CA  VAL A 108      10.147 -10.850  15.353  1.00  0.00           C  
ATOM    752  C   VAL A 108       9.993 -10.649  16.855  1.00  0.00           C  
ATOM    753  O   VAL A 108       8.923 -10.886  17.416  1.00  0.00           O  
ATOM    754  CB  VAL A 108      10.891 -12.173  15.095  1.00  0.00           C  
ATOM    755  CEN VAL A 108      10.862 -12.768  14.748  1.00  0.00           X  
ATOM    756  H   VAL A 108      11.705  -9.881  14.251  1.00  0.00           H  
ATOM    757  N   VAL A 109      11.067 -10.210  17.502  1.00  0.00           N  
ATOM    758  CA  VAL A 109      11.053  -9.977  18.941  1.00  0.00           C  
ATOM    759  C   VAL A 109      10.010  -8.933  19.319  1.00  0.00           C  
ATOM    760  O   VAL A 109       9.259  -9.111  20.278  1.00  0.00           O  
ATOM    761  CB  VAL A 109      12.432  -9.520  19.453  1.00  0.00           C  
ATOM    762  CEN VAL A 109      12.979  -9.716  19.822  1.00  0.00           X  
ATOM    763  H   VAL A 109      11.916 -10.034  16.983  1.00  0.00           H  
ATOM    764  N   VAL A 110       9.969  -7.843  18.560  1.00  0.00           N  
ATOM    765  CA  VAL A 110       9.018  -6.768  18.815  1.00  0.00           C  
ATOM    766  C   VAL A 110       7.582  -7.269  18.723  1.00  0.00           C  
ATOM    767  O   VAL A 110       6.856  -7.186  19.675  1.00  0.00           O  
ATOM    768  CB  VAL A 110       9.207  -5.600  17.828  1.00  0.00           C  
ATOM    769  CEN VAL A 110       9.426  -4.949  17.775  1.00  0.00           X  
ATOM    770  H   VAL A 110      10.614  -7.757  17.787  1.00  0.00           H  
TER                                                                             
# All scores below are weighted scores, not raw scores.
#BEGIN_POSE_ENERGIES_TABLE ./out/24.pdb
label vdw total
weights 0.1 NA
pose 3.40589 3.40589
VAL:NtermProteinFull_1 0.79463 0.79463
VAL_2 0 0
VAL_3 0 0
VAL_4 0.02086 0.02086
VAL_5 0.05592 0.05592
VAL_6 0 0
VAL_7 0 0
VAL_8 0 0
VAL_9 0 0
VAL_10 0 0
VAL_11 0.13742 0.13742
VAL_12 0.00277 0.00277
VAL_13 0 0
VAL_14 0 0
VAL_15 0 0
VAL_16 0 0
VAL_17 0 0
VAL_18 0 0
VAL_19 0 0
VAL_20 0 0
VAL_21 0 0
VAL_22 0.00277 0.00277
VAL_23 0 0
VAL_24 0 0
VAL_25 0.24107 0.24107
VAL_26 0 0
VAL_27 0 0
VAL_28 0.08974 0.08974
VAL_29 0 0
VAL_30 0 0
VAL_31 0.0414 0.0414
VAL_32 0.02528 0.02528
VAL_33 0.00938 0.00938
VAL_34 0 0
VAL_35 0 0
VAL_36 0 0
VAL_37 0 0
VAL_38 0 0
VAL_39 0 0
VAL_40 0 0
VAL_41 0 0
VAL_42 0 0
VAL_43 0 0
VAL_44 0 0
VAL_45 0 0
VAL_46 0 0
VAL_47 0 0
VAL_48 0 0
VAL_49 0 0
VAL_50 0 0
VAL_51 0 0
VAL_52 0 0
VAL_53 0 0
VAL_54 0 0
VAL_55 0.04553 0.04553
VAL_56 0.00938 0.00938
VAL_57 0.30724 0.30724
VAL_58 0.48739 0.48739
VAL_59 0.05626 0.05626
VAL_60 0.02051 0.02051
VAL_61 0 0
VAL_62 0.11198 0.11198
VAL_63 0.00686 0.00686
VAL_64 0 0
VAL_65 0.04553 0.04553
VAL_66 0 0
VAL_67 0.09871 0.09871
VAL_68 0 0
VAL_69 0 0
VAL_70 0.09871 0.09871
VAL_71 0 0
VAL_72 0 0
VAL_73 0 0
VAL_74 0 0
VAL_75 0 0
VAL_76 0.13742 0.13742
VAL_77 0 0
VAL_78 0.00731 0.00731
VAL_79 0 0
VAL_80 0 0
VAL_81 0 0
VAL_82 0 0
VAL_83 0.24107 0.24107
VAL_84 0 0
VAL_85 0 0
VAL_86 0 0
VAL_87 0 0
VAL_88 0 0
VAL_89 0.02095 0.02095
VAL_90 0 0
VAL_91 0 0
VAL_92 0 0
VAL_93 0 0
VAL_94 0.02095 0.02095
VAL_95 0 0
VAL_96 0 0
VAL_97 0 0
VAL_98 0 0
VAL_99 0 0
VAL_100 0.0414 0.0414
VAL_101 0 0
VAL_102 0 0
VAL_103 0.08974 0.08974
VAL_104 0.02528 0.02528
VAL_105 0 0
VAL_106 0 0
VAL_107 0.11198 0.11198
VAL_108 0 0
VAL_109 0 0
VAL:CtermProteinFull_110 0.00045 0.00045
#END_POSE_ENERGIES_TABLE ./out/24.pdb

REMARK 6 12 21 8 1 17 13 13 7 13 17 12 
REMARK VDW             3.406
REMARK RG             13.929
REMARK NCdist         21.377
REMARK HO              0.369
