# Supplementary material for: Design of complicated all-α protein structures
Source: Nat Struct Mol Biol. 2024 Jan 4;31(2):275–82. doi: 10.1038/s41594-023-01147-9 (PMC11377298; doi:10.1038/s41594-023-01147-9)
Supplement: Supplementary file 11 — Statistical source data. [file 41594_2023_1147_MOESM11_ESM.zip › ED_Fig6/18.pdb]

HEADER                                            09-NOV-21   XXXX              
EXPDTA    THEORETICAL MODEL                                                     
REMARK 220                                                                      
REMARK 220 EXPERIMENTAL DETAILS                                                 
REMARK 220  EXPERIMENT TYPE                : THEORETICAL MODELLING              
REMARK 220  DATE OF DATA COLLECTION        : 09-NOV-21                          
REMARK 220                                                                      
REMARK 220 REMARK: MODEL GENERATED BY ROSETTA                                   
REMARK 220  VERSION 2021.16+release.8ee4f02                                     
ATOM      1  N   VAL A   1       0.000   0.000   0.000  1.00  0.00           N  
ATOM      2  CA  VAL A   1       1.458   0.000   0.000  1.00  0.00           C  
ATOM      3  C   VAL A   1       2.009   1.420   0.000  1.00  0.00           C  
ATOM      4  O   VAL A   1       2.934   1.737   0.748  1.00  0.00           O  
ATOM      5  CB  VAL A   1       2.023  -0.759  -1.215  1.00  0.00           C  
ATOM      6  CEN VAL A   1       2.351  -1.334  -1.406  1.00  0.00           X  
ATOM      7  H   VAL A   1      -0.500  -0.433  -0.750  1.00  0.00           H  
ATOM      8  N   VAL A   2       1.435   2.272  -0.843  1.00  0.00           N  
ATOM      9  CA  VAL A   2       1.868   3.661  -0.942  1.00  0.00           C  
ATOM     10  C   VAL A   2       1.711   4.383   0.390  1.00  0.00           C  
ATOM     11  O   VAL A   2       2.608   5.105   0.825  1.00  0.00           O  
ATOM     12  CB  VAL A   2       1.079   4.423  -2.023  1.00  0.00           C  
ATOM     13  CEN VAL A   2       1.129   4.707  -2.649  1.00  0.00           X  
ATOM     14  H   VAL A   2       0.680   1.949  -1.431  1.00  0.00           H  
ATOM     15  N   VAL A   3       0.566   4.183   1.035  1.00  0.00           N  
ATOM     16  CA  VAL A   3       0.290   4.815   2.319  1.00  0.00           C  
ATOM     17  C   VAL A   3       1.317   4.405   3.367  1.00  0.00           C  
ATOM     18  O   VAL A   3       1.823   5.241   4.115  1.00  0.00           O  
ATOM     19  CB  VAL A   3      -1.120   4.462   2.831  1.00  0.00           C  
ATOM     20  CEN VAL A   3      -1.749   4.719   2.941  1.00  0.00           X  
ATOM     21  H   VAL A   3      -0.130   3.577   0.624  1.00  0.00           H  
ATOM     22  N   VAL A   4       1.620   3.112   3.417  1.00  0.00           N  
ATOM     23  CA  VAL A   4       2.588   2.588   4.374  1.00  0.00           C  
ATOM     24  C   VAL A   4       3.957   3.226   4.177  1.00  0.00           C  
ATOM     25  O   VAL A   4       4.612   3.622   5.141  1.00  0.00           O  
ATOM     26  CB  VAL A   4       2.723   1.058   4.261  1.00  0.00           C  
ATOM     27  CEN VAL A   4       2.581   0.464   4.579  1.00  0.00           X  
ATOM     28  H   VAL A   4       1.169   2.476   2.775  1.00  0.00           H  
ATOM     29  N   VAL A   5       4.385   3.322   2.923  1.00  0.00           N  
ATOM     30  CA  VAL A   5       5.678   3.911   2.597  1.00  0.00           C  
ATOM     31  C   VAL A   5       5.758   5.358   3.069  1.00  0.00           C  
ATOM     32  O   VAL A   5       6.758   5.776   3.653  1.00  0.00           O  
ATOM     33  CB  VAL A   5       5.958   3.859   1.084  1.00  0.00           C  
ATOM     34  CEN VAL A   5       6.345   3.555   0.602  1.00  0.00           X  
ATOM     35  H   VAL A   5       3.799   2.977   2.176  1.00  0.00           H  
ATOM     36  N   VAL A   6       4.700   6.118   2.811  1.00  0.00           N  
ATOM     37  CA  VAL A   6       4.648   7.520   3.209  1.00  0.00           C  
ATOM     38  C   VAL A   6       4.783   7.670   4.719  1.00  0.00           C  
ATOM     39  O   VAL A   6       5.528   8.521   5.204  1.00  0.00           O  
ATOM     40  CB  VAL A   6       3.339   8.190   2.752  1.00  0.00           C  
ATOM     41  CEN VAL A   6       3.075   8.647   2.309  1.00  0.00           X  
ATOM     42  H   VAL A   6       3.910   5.715   2.327  1.00  0.00           H  
ATOM     43  N   VAL A   7       4.059   6.836   5.458  1.00  0.00           N  
ATOM     44  CA  VAL A   7       4.096   6.875   6.915  1.00  0.00           C  
ATOM     45  C   VAL A   7       5.504   6.615   7.437  1.00  0.00           C  
ATOM     46  O   VAL A   7       5.983   7.311   8.332  1.00  0.00           O  
ATOM     47  CB  VAL A   7       3.133   5.844   7.532  1.00  0.00           C  
ATOM     48  CEN VAL A   7       2.540   5.776   7.878  1.00  0.00           X  
ATOM     49  H   VAL A   7       3.467   6.159   4.999  1.00  0.00           H  
ATOM     50  N   VAL A   8       6.163   5.609   6.872  1.00  0.00           N  
ATOM     51  CA  VAL A   8       7.517   5.255   7.279  1.00  0.00           C  
ATOM     52  C   VAL A   8       8.478   6.419   7.067  1.00  0.00           C  
ATOM     53  O   VAL A   8       9.293   6.729   7.935  1.00  0.00           O  
ATOM     54  CB  VAL A   8       8.037   4.027   6.508  1.00  0.00           C  
ATOM     55  CEN VAL A   8       8.197   3.360   6.571  1.00  0.00           X  
ATOM     56  H   VAL A   8       5.713   5.075   6.141  1.00  0.00           H  
ATOM     57  N   VAL A   9       8.376   7.060   5.907  1.00  0.00           N  
ATOM     58  CA  VAL A   9       9.235   8.191   5.579  1.00  0.00           C  
ATOM     59  C   VAL A   9       9.061   9.324   6.581  1.00  0.00           C  
ATOM     60  O   VAL A   9      10.039   9.909   7.047  1.00  0.00           O  
ATOM     61  CB  VAL A   9       8.951   8.723   4.162  1.00  0.00           C  
ATOM     62  CEN VAL A   9       9.208   8.766   3.524  1.00  0.00           X  
ATOM     63  H   VAL A   9       7.685   6.755   5.236  1.00  0.00           H  
ATOM     64  N   VAL A  10       7.810   9.630   6.909  1.00  0.00           N  
ATOM     65  CA  VAL A  10       7.506  10.695   7.857  1.00  0.00           C  
ATOM     66  C   VAL A  10       8.128  10.415   9.219  1.00  0.00           C  
ATOM     67  O   VAL A  10       8.719  11.301   9.836  1.00  0.00           O  
ATOM     68  CB  VAL A  10       5.986  10.883   8.028  1.00  0.00           C  
ATOM     69  CEN VAL A  10       5.461  11.306   7.888  1.00  0.00           X  
ATOM     70  H   VAL A  10       7.051   9.112   6.491  1.00  0.00           H  
ATOM     71  N   VAL A  11       7.993   9.177   9.683  1.00  0.00           N  
ATOM     72  CA  VAL A  11       8.542   8.778  10.973  1.00  0.00           C  
ATOM     73  C   VAL A  11      10.054   8.964  11.009  1.00  0.00           C  
ATOM     74  O   VAL A  11      10.602   9.482  11.982  1.00  0.00           O  
ATOM     75  CB  VAL A  11       8.207   7.311  11.300  1.00  0.00           C  
ATOM     76  CEN VAL A  11       7.826   6.907  11.708  1.00  0.00           X  
ATOM     77  H   VAL A  11       7.496   8.495   9.127  1.00  0.00           H  
ATOM     78  N   VAL A  12      10.723   8.537   9.944  1.00  0.00           N  
ATOM     79  CA  VAL A  12      12.173   8.655   9.852  1.00  0.00           C  
ATOM     80  C   VAL A  12      12.613  10.111   9.938  1.00  0.00           C  
ATOM     81  O   VAL A  12      13.562  10.441  10.650  1.00  0.00           O  
ATOM     82  CB  VAL A  12      12.708   8.043   8.543  1.00  0.00           C  
ATOM     83  CEN VAL A  12      13.065   7.514   8.284  1.00  0.00           X  
ATOM     84  H   VAL A  12      10.214   8.119   9.178  1.00  0.00           H  
ATOM     85  N   VAL A  13      11.920  10.977   9.208  1.00  0.00           N  
ATOM     86  CA  VAL A  13      12.238  12.400   9.200  1.00  0.00           C  
ATOM     87  C   VAL A  13      12.120  12.999  10.596  1.00  0.00           C  
ATOM     88  O   VAL A  13      12.988  13.755  11.033  1.00  0.00           O  
ATOM     89  CB  VAL A  13      11.321  13.180   8.239  1.00  0.00           C  
ATOM     90  CEN VAL A  13      11.305  13.516   7.638  1.00  0.00           X  
ATOM     91  H   VAL A  13      11.152  10.642   8.644  1.00  0.00           H  
ATOM     92  N   VAL A  14      11.041  12.656  11.292  1.00  0.00           N  
ATOM     93  CA  VAL A  14      10.808  13.159  12.640  1.00  0.00           C  
ATOM     94  C   VAL A  14      11.942  12.766  13.579  1.00  0.00           C  
ATOM     95  O   VAL A  14      12.471  13.601  14.312  1.00  0.00           O  
ATOM     96  CB  VAL A  14       9.476  12.640  13.215  1.00  0.00           C  
ATOM     97  CEN VAL A  14       8.837  12.828  13.388  1.00  0.00           X  
ATOM     98  H   VAL A  14      10.366  12.031  10.876  1.00  0.00           H  
ATOM     99  N   VAL A  15      12.310  11.489  13.552  1.00  0.00           N  
ATOM    100  CA  VAL A  15      13.348  10.973  14.435  1.00  0.00           C  
ATOM    101  C   VAL A  15      14.736  11.219  13.856  1.00  0.00           C  
ATOM    102  O   VAL A  15      15.746  10.931  14.498  1.00  0.00           O  
ATOM    103  CB  VAL A  15      13.171   9.465  14.695  1.00  0.00           C  
ATOM    104  CEN VAL A  15      12.994   9.002  15.173  1.00  0.00           X  
ATOM    105  H   VAL A  15      11.858  10.861  12.903  1.00  0.00           H  
ATOM    106  N   VAL A  16      14.778  11.752  12.640  1.00  0.00           N  
ATOM    107  CA  VAL A  16      16.042  12.004  11.958  1.00  0.00           C  
ATOM    108  C   VAL A  16      16.813  10.710  11.732  1.00  0.00           C  
ATOM    109  O   VAL A  16      18.015  10.639  11.991  1.00  0.00           O  
ATOM    110  CB  VAL A  16      16.926  12.986  12.749  1.00  0.00           C  
ATOM    111  CEN VAL A  16      17.178  13.627  12.751  1.00  0.00           X  
ATOM    112  H   VAL A  16      13.913  11.989  12.177  1.00  0.00           H  
ATOM    113  N   VAL A  17      16.116   9.688  11.248  1.00  0.00           N  
ATOM    114  CA  VAL A  17      16.738   8.398  10.973  1.00  0.00           C  
ATOM    115  C   VAL A  17      16.585   8.015   9.507  1.00  0.00           C  
ATOM    116  O   VAL A  17      15.643   8.441   8.838  1.00  0.00           O  
ATOM    117  CB  VAL A  17      16.138   7.283  11.850  1.00  0.00           C  
ATOM    118  CEN VAL A  17      16.271   6.863  12.380  1.00  0.00           X  
ATOM    119  H   VAL A  17      15.130   9.807  11.066  1.00  0.00           H  
ATOM    120  N   VAL A  18      17.516   7.207   9.011  1.00  0.00           N  
ATOM    121  CA  VAL A  18      17.429   6.677   7.656  1.00  0.00           C  
ATOM    122  C   VAL A  18      16.274   5.693   7.523  1.00  0.00           C  
ATOM    123  O   VAL A  18      16.025   4.888   8.420  1.00  0.00           O  
ATOM    124  CB  VAL A  18      18.736   5.978   7.237  1.00  0.00           C  
ATOM    125  CEN VAL A  18      19.287   6.033   6.827  1.00  0.00           X  
ATOM    126  H   VAL A  18      18.306   6.954   9.589  1.00  0.00           H  
ATOM    127  N   VAL A  19      15.570   5.764   6.398  1.00  0.00           N  
ATOM    128  CA  VAL A  19      14.469   4.848   6.124  1.00  0.00           C  
ATOM    129  C   VAL A  19      14.890   3.400   6.337  1.00  0.00           C  
ATOM    130  O   VAL A  19      14.104   2.577   6.806  1.00  0.00           O  
ATOM    131  CB  VAL A  19      13.941   5.012   4.687  1.00  0.00           C  
ATOM    132  CEN VAL A  19      13.408   5.242   4.314  1.00  0.00           X  
ATOM    133  H   VAL A  19      15.804   6.469   5.714  1.00  0.00           H  
ATOM    134  N   VAL A  20      16.136   3.095   5.991  1.00  0.00           N  
ATOM    135  CA  VAL A  20      16.673   1.751   6.168  1.00  0.00           C  
ATOM    136  C   VAL A  20      16.674   1.347   7.637  1.00  0.00           C  
ATOM    137  O   VAL A  20      16.509   0.173   7.968  1.00  0.00           O  
ATOM    138  CB  VAL A  20      18.106   1.637   5.614  1.00  0.00           C  
ATOM    139  CEN VAL A  20      18.484   1.365   5.107  1.00  0.00           X  
ATOM    140  H   VAL A  20      16.727   3.812   5.595  1.00  0.00           H  
ATOM    141  N   VAL A  21      16.860   2.327   8.515  1.00  0.00           N  
ATOM    142  CA  VAL A  21      16.832   2.084   9.952  1.00  0.00           C  
ATOM    143  C   VAL A  21      15.487   1.520  10.390  1.00  0.00           C  
ATOM    144  O   VAL A  21      15.425   0.566  11.165  1.00  0.00           O  
ATOM    145  CB  VAL A  21      17.123   3.369  10.749  1.00  0.00           C  
ATOM    146  CEN VAL A  21      17.593   3.683  11.143  1.00  0.00           X  
ATOM    147  H   VAL A  21      17.024   3.265   8.178  1.00  0.00           H  
ATOM    148  N   VAL A  22      14.410   2.116   9.888  1.00  0.00           N  
ATOM    149  CA  VAL A  22      13.062   1.675  10.227  1.00  0.00           C  
ATOM    150  C   VAL A  22      12.757   0.315   9.612  1.00  0.00           C  
ATOM    151  O   VAL A  22      11.806  -0.357  10.009  1.00  0.00           O  
ATOM    152  CB  VAL A  22      12.001   2.688   9.758  1.00  0.00           C  
ATOM    153  CEN VAL A  22      11.548   3.158   9.978  1.00  0.00           X  
ATOM    154  H   VAL A  22      14.528   2.895   9.256  1.00  0.00           H  
ATOM    155  N   VAL A  23      13.571  -0.086   8.641  1.00  0.00           N  
ATOM    156  CA  VAL A  23      13.446  -1.405   8.032  1.00  0.00           C  
ATOM    157  C   VAL A  23      14.161  -2.464   8.860  1.00  0.00           C  
ATOM    158  O   VAL A  23      14.004  -3.662   8.623  1.00  0.00           O  
ATOM    159  CB  VAL A  23      14.008  -1.421   6.598  1.00  0.00           C  
ATOM    160  CEN VAL A  23      13.832  -1.459   5.934  1.00  0.00           X  
ATOM    161  H   VAL A  23      14.295   0.539   8.317  1.00  0.00           H  
ATOM    162  N   VAL A  24      14.949  -2.016   9.832  1.00  0.00           N  
ATOM    163  CA  VAL A  24      15.804  -2.913  10.600  1.00  0.00           C  
ATOM    164  C   VAL A  24      14.994  -3.719  11.607  1.00  0.00           C  
ATOM    165  O   VAL A  24      14.112  -3.184  12.279  1.00  0.00           O  
ATOM    166  CB  VAL A  24      16.909  -2.141  11.344  1.00  0.00           C  
ATOM    167  CEN VAL A  24      17.587  -2.017  11.357  1.00  0.00           X  
ATOM    168  H   VAL A  24      14.955  -1.029  10.045  1.00  0.00           H  
ATOM    169  N   VAL A  25      15.299  -5.009  11.707  1.00  0.00           N  
ATOM    170  CA  VAL A  25      14.642  -5.878  12.676  1.00  0.00           C  
ATOM    171  C   VAL A  25      14.711  -5.289  14.080  1.00  0.00           C  
ATOM    172  O   VAL A  25      13.727  -5.308  14.820  1.00  0.00           O  
ATOM    173  CB  VAL A  25      15.268  -7.285  12.689  1.00  0.00           C  
ATOM    174  CEN VAL A  25      15.157  -7.943  12.517  1.00  0.00           X  
ATOM    175  H   VAL A  25      16.004  -5.397  11.097  1.00  0.00           H  
ATOM    176  N   VAL A  26      15.878  -4.767  14.440  1.00  0.00           N  
ATOM    177  CA  VAL A  26      16.102  -4.246  15.783  1.00  0.00           C  
ATOM    178  C   VAL A  26      15.304  -2.970  16.019  1.00  0.00           C  
ATOM    179  O   VAL A  26      14.982  -2.629  17.157  1.00  0.00           O  
ATOM    180  CB  VAL A  26      17.594  -3.961  16.038  1.00  0.00           C  
ATOM    181  CEN VAL A  26      18.148  -4.177  16.385  1.00  0.00           X  
ATOM    182  H   VAL A  26      16.630  -4.731  13.767  1.00  0.00           H  
ATOM    183  N   VAL A  27      14.988  -2.267  14.936  1.00  0.00           N  
ATOM    184  CA  VAL A  27      14.034  -1.166  14.989  1.00  0.00           C  
ATOM    185  C   VAL A  27      12.668  -1.643  15.465  1.00  0.00           C  
ATOM    186  O   VAL A  27      12.036  -1.005  16.308  1.00  0.00           O  
ATOM    187  CB  VAL A  27      13.880  -0.485  13.616  1.00  0.00           C  
ATOM    188  CEN VAL A  27      14.022   0.089  13.262  1.00  0.00           X  
ATOM    189  H   VAL A  27      15.419  -2.503  14.054  1.00  0.00           H  
ATOM    190  N   VAL A  28      12.216  -2.767  14.920  1.00  0.00           N  
ATOM    191  CA  VAL A  28      10.923  -3.331  15.288  1.00  0.00           C  
ATOM    192  C   VAL A  28      10.868  -3.658  16.774  1.00  0.00           C  
ATOM    193  O   VAL A  28       9.885  -3.355  17.450  1.00  0.00           O  
ATOM    194  CB  VAL A  28      10.612  -4.606  14.480  1.00  0.00           C  
ATOM    195  CEN VAL A  28      10.212  -4.862  13.981  1.00  0.00           X  
ATOM    196  H   VAL A  28      12.783  -3.243  14.233  1.00  0.00           H  
ATOM    197  N   VAL A  29      11.929  -4.278  17.279  1.00  0.00           N  
ATOM    198  CA  VAL A  29      12.003  -4.648  18.687  1.00  0.00           C  
ATOM    199  C   VAL A  29      11.900  -3.421  19.584  1.00  0.00           C  
ATOM    200  O   VAL A  29      11.174  -3.427  20.579  1.00  0.00           O  
ATOM    201  CB  VAL A  29      13.311  -5.397  19.007  1.00  0.00           C  
ATOM    202  CEN VAL A  29      13.570  -6.013  19.171  1.00  0.00           X  
ATOM    203  H   VAL A  29      12.705  -4.500  16.671  1.00  0.00           H  
ATOM    204  N   VAL A  30      12.630  -2.370  19.228  1.00  0.00           N  
ATOM    205  CA  VAL A  30      12.622  -1.133  20.000  1.00  0.00           C  
ATOM    206  C   VAL A  30      11.223  -0.536  20.068  1.00  0.00           C  
ATOM    207  O   VAL A  30      10.769  -0.112  21.131  1.00  0.00           O  
ATOM    208  CB  VAL A  30      13.587  -0.090  19.407  1.00  0.00           C  
ATOM    209  CEN VAL A  30      14.185   0.235  19.512  1.00  0.00           X  
ATOM    210  H   VAL A  30      13.206  -2.429  18.400  1.00  0.00           H  
ATOM    211  N   VAL A  31      10.542  -0.504  18.927  1.00  0.00           N  
ATOM    212  CA  VAL A  31       9.192   0.042  18.855  1.00  0.00           C  
ATOM    213  C   VAL A  31       8.240  -0.720  19.769  1.00  0.00           C  
ATOM    214  O   VAL A  31       7.446  -0.120  20.492  1.00  0.00           O  
ATOM    215  CB  VAL A  31       8.644   0.008  17.416  1.00  0.00           C  
ATOM    216  CEN VAL A  31       8.479   0.402  16.876  1.00  0.00           X  
ATOM    217  H   VAL A  31      10.971  -0.868  18.088  1.00  0.00           H  
ATOM    218  N   VAL A  32       8.326  -2.045  19.731  1.00  0.00           N  
ATOM    219  CA  VAL A  32       7.472  -2.892  20.555  1.00  0.00           C  
ATOM    220  C   VAL A  32       7.678  -2.606  22.037  1.00  0.00           C  
ATOM    221  O   VAL A  32       6.716  -2.489  22.797  1.00  0.00           O  
ATOM    222  CB  VAL A  32       7.733  -4.387  20.290  1.00  0.00           C  
ATOM    223  CEN VAL A  32       7.464  -4.955  20.008  1.00  0.00           X  
ATOM    224  H   VAL A  32       9.000  -2.477  19.115  1.00  0.00           H  
ATOM    225  N   VAL A  33       8.938  -2.493  22.443  1.00  0.00           N  
ATOM    226  CA  VAL A  33       9.273  -2.220  23.836  1.00  0.00           C  
ATOM    227  C   VAL A  33       8.675  -0.897  24.297  1.00  0.00           C  
ATOM    228  O   VAL A  33       8.106  -0.808  25.385  1.00  0.00           O  
ATOM    229  CB  VAL A  33      10.798  -2.186  24.054  1.00  0.00           C  
ATOM    230  CEN VAL A  33      11.325  -2.527  24.338  1.00  0.00           X  
ATOM    231  H   VAL A  33       9.684  -2.599  21.770  1.00  0.00           H  
ATOM    232  N   VAL A  34       8.807   0.129  23.463  1.00  0.00           N  
ATOM    233  CA  VAL A  34       8.279   1.450  23.784  1.00  0.00           C  
ATOM    234  C   VAL A  34       6.771   1.405  23.991  1.00  0.00           C  
ATOM    235  O   VAL A  34       6.247   1.986  24.942  1.00  0.00           O  
ATOM    236  CB  VAL A  34       8.605   2.472  22.679  1.00  0.00           C  
ATOM    237  CEN VAL A  34       8.990   3.024  22.531  1.00  0.00           X  
ATOM    238  H   VAL A  34       9.285  -0.010  22.584  1.00  0.00           H  
ATOM    239  N   VAL A  35       6.076   0.711  23.096  1.00  0.00           N  
ATOM    240  CA  VAL A  35       4.625   0.589  23.180  1.00  0.00           C  
ATOM    241  C   VAL A  35       4.202  -0.071  24.486  1.00  0.00           C  
ATOM    242  O   VAL A  35       3.272   0.386  25.150  1.00  0.00           O  
ATOM    243  CB  VAL A  35       4.058  -0.222  21.999  1.00  0.00           C  
ATOM    244  CEN VAL A  35       3.690  -0.172  21.418  1.00  0.00           X  
ATOM    245  H   VAL A  35       6.565   0.257  22.338  1.00  0.00           H  
ATOM    246  N   VAL A  36       4.891  -1.148  24.849  1.00  0.00           N  
ATOM    247  CA  VAL A  36       4.587  -1.872  26.077  1.00  0.00           C  
ATOM    248  C   VAL A  36       5.052  -1.097  27.303  1.00  0.00           C  
ATOM    249  O   VAL A  36       4.327  -0.986  28.292  1.00  0.00           O  
ATOM    250  CB  VAL A  36       5.240  -3.268  26.086  1.00  0.00           C  
ATOM    251  CEN VAL A  36       5.107  -3.942  26.044  1.00  0.00           X  
ATOM    252  H   VAL A  36       5.643  -1.472  24.259  1.00  0.00           H  
ATOM    253  N   VAL A  37       6.267  -0.563  27.234  1.00  0.00           N  
ATOM    254  CA  VAL A  37       6.817   0.233  28.324  1.00  0.00           C  
ATOM    255  C   VAL A  37       6.102   1.573  28.444  1.00  0.00           C  
ATOM    256  O   VAL A  37       5.934   2.101  29.543  1.00  0.00           O  
ATOM    257  CB  VAL A  37       8.326   0.483  28.137  1.00  0.00           C  
ATOM    258  CEN VAL A  37       8.949   0.319  28.379  1.00  0.00           X  
ATOM    259  H   VAL A  37       6.823  -0.711  26.404  1.00  0.00           H  
ATOM    260  N   VAL A  38       5.682   2.117  27.308  1.00  0.00           N  
ATOM    261  CA  VAL A  38       4.971   3.390  27.285  1.00  0.00           C  
ATOM    262  C   VAL A  38       3.638   3.264  26.558  1.00  0.00           C  
ATOM    263  O   VAL A  38       3.433   3.871  25.507  1.00  0.00           O  
ATOM    264  CB  VAL A  38       5.809   4.493  26.612  1.00  0.00           C  
ATOM    265  CEN VAL A  38       6.166   5.070  26.732  1.00  0.00           X  
ATOM    266  H   VAL A  38       5.860   1.637  26.437  1.00  0.00           H  
ATOM    267  N   VAL A  39       2.735   2.471  27.124  1.00  0.00           N  
ATOM    268  CA  VAL A  39       1.506   2.096  26.435  1.00  0.00           C  
ATOM    269  C   VAL A  39       0.611   3.308  26.205  1.00  0.00           C  
ATOM    270  O   VAL A  39      -0.282   3.280  25.358  1.00  0.00           O  
ATOM    271  CB  VAL A  39       0.719   1.032  27.222  1.00  0.00           C  
ATOM    272  CEN VAL A  39       0.531   0.369  27.223  1.00  0.00           X  
ATOM    273  H   VAL A  39       2.903   2.120  28.056  1.00  0.00           H  
ATOM    274  N   VAL A  40       0.857   4.371  26.963  1.00  0.00           N  
ATOM    275  CA  VAL A  40       0.029   5.569  26.894  1.00  0.00           C  
ATOM    276  C   VAL A  40       0.704   6.659  26.072  1.00  0.00           C  
ATOM    277  O   VAL A  40       0.214   7.785  25.995  1.00  0.00           O  
ATOM    278  CB  VAL A  40      -0.286   6.119  28.298  1.00  0.00           C  
ATOM    279  CEN VAL A  40      -0.789   6.198  28.762  1.00  0.00           X  
ATOM    280  H   VAL A  40       1.638   4.349  27.603  1.00  0.00           H  
ATOM    281  N   VAL A  41       1.832   6.317  25.458  1.00  0.00           N  
ATOM    282  CA  VAL A  41       2.598   7.277  24.672  1.00  0.00           C  
ATOM    283  C   VAL A  41       2.161   7.268  23.213  1.00  0.00           C  
ATOM    284  O   VAL A  41       2.676   6.494  22.405  1.00  0.00           O  
ATOM    285  CB  VAL A  41       4.109   6.990  24.747  1.00  0.00           C  
ATOM    286  CEN VAL A  41       4.705   7.222  25.003  1.00  0.00           X  
ATOM    287  H   VAL A  41       2.167   5.367  25.537  1.00  0.00           H  
ATOM    288  N   VAL A  42       1.208   8.133  22.880  1.00  0.00           N  
ATOM    289  CA  VAL A  42       0.657   8.184  21.531  1.00  0.00           C  
ATOM    290  C   VAL A  42       1.757   8.371  20.494  1.00  0.00           C  
ATOM    291  O   VAL A  42       1.733   7.748  19.432  1.00  0.00           O  
ATOM    292  CB  VAL A  42      -0.372   9.320  21.384  1.00  0.00           C  
ATOM    293  CEN VAL A  42      -1.044   9.454  21.309  1.00  0.00           X  
ATOM    294  H   VAL A  42       0.857   8.771  23.580  1.00  0.00           H  
ATOM    295  N   VAL A  43       2.719   9.231  20.807  1.00  0.00           N  
ATOM    296  CA  VAL A  43       3.874   9.438  19.941  1.00  0.00           C  
ATOM    297  C   VAL A  43       4.632   8.136  19.714  1.00  0.00           C  
ATOM    298  O   VAL A  43       5.218   7.926  18.652  1.00  0.00           O  
ATOM    299  CB  VAL A  43       4.839  10.486  20.527  1.00  0.00           C  
ATOM    300  CEN VAL A  43       5.077  11.127  20.445  1.00  0.00           X  
ATOM    301  H   VAL A  43       2.649   9.756  21.667  1.00  0.00           H  
ATOM    302  N   VAL A  44       4.615   7.265  20.716  1.00  0.00           N  
ATOM    303  CA  VAL A  44       5.189   5.931  20.582  1.00  0.00           C  
ATOM    304  C   VAL A  44       4.503   5.146  19.471  1.00  0.00           C  
ATOM    305  O   VAL A  44       5.161   4.500  18.656  1.00  0.00           O  
ATOM    306  CB  VAL A  44       5.087   5.136  21.897  1.00  0.00           C  
ATOM    307  CEN VAL A  44       5.454   4.883  22.422  1.00  0.00           X  
ATOM    308  H   VAL A  44       4.195   7.533  21.595  1.00  0.00           H  
ATOM    309  N   VAL A  45       3.176   5.205  19.445  1.00  0.00           N  
ATOM    310  CA  VAL A  45       2.397   4.499  18.434  1.00  0.00           C  
ATOM    311  C   VAL A  45       2.762   4.969  17.031  1.00  0.00           C  
ATOM    312  O   VAL A  45       2.944   4.158  16.123  1.00  0.00           O  
ATOM    313  CB  VAL A  45       0.884   4.689  18.651  1.00  0.00           C  
ATOM    314  CEN VAL A  45       0.308   4.367  18.847  1.00  0.00           X  
ATOM    315  H   VAL A  45       2.693   5.753  20.143  1.00  0.00           H  
ATOM    316  N   VAL A  46       2.866   6.282  16.861  1.00  0.00           N  
ATOM    317  CA  VAL A  46       3.209   6.862  15.568  1.00  0.00           C  
ATOM    318  C   VAL A  46       4.570   6.373  15.088  1.00  0.00           C  
ATOM    319  O   VAL A  46       4.733   6.007  13.924  1.00  0.00           O  
ATOM    320  CB  VAL A  46       3.218   8.402  15.624  1.00  0.00           C  
ATOM    321  CEN VAL A  46       2.881   8.966  15.418  1.00  0.00           X  
ATOM    322  H   VAL A  46       2.704   6.895  17.648  1.00  0.00           H  
ATOM    323  N   VAL A  47       5.544   6.369  15.992  1.00  0.00           N  
ATOM    324  CA  VAL A  47       6.893   5.925  15.662  1.00  0.00           C  
ATOM    325  C   VAL A  47       6.896   4.477  15.190  1.00  0.00           C  
ATOM    326  O   VAL A  47       7.542   4.138  14.198  1.00  0.00           O  
ATOM    327  CB  VAL A  47       7.844   6.064  16.866  1.00  0.00           C  
ATOM    328  CEN VAL A  47       8.377   6.424  17.113  1.00  0.00           X  
ATOM    329  H   VAL A  47       5.345   6.682  16.931  1.00  0.00           H  
ATOM    330  N   VAL A  48       6.170   3.625  15.906  1.00  0.00           N  
ATOM    331  CA  VAL A  48       6.087   2.210  15.561  1.00  0.00           C  
ATOM    332  C   VAL A  48       5.513   2.017  14.164  1.00  0.00           C  
ATOM    333  O   VAL A  48       6.028   1.225  13.375  1.00  0.00           O  
ATOM    334  CB  VAL A  48       5.226   1.432  16.573  1.00  0.00           C  
ATOM    335  CEN VAL A  48       5.251   0.968  17.082  1.00  0.00           X  
ATOM    336  H   VAL A  48       5.662   3.966  16.710  1.00  0.00           H  
ATOM    337  N   VAL A  49       4.442   2.744  13.864  1.00  0.00           N  
ATOM    338  CA  VAL A  49       3.795   2.653  12.561  1.00  0.00           C  
ATOM    339  C   VAL A  49       4.756   3.031  11.441  1.00  0.00           C  
ATOM    340  O   VAL A  49       4.829   2.352  10.417  1.00  0.00           O  
ATOM    341  CB  VAL A  49       2.550   3.557  12.484  1.00  0.00           C  
ATOM    342  CEN VAL A  49       1.862   3.552  12.459  1.00  0.00           X  
ATOM    343  H   VAL A  49       4.066   3.376  14.557  1.00  0.00           H  
ATOM    344  N   VAL A  50       5.491   4.120  11.642  1.00  0.00           N  
ATOM    345  CA  VAL A  50       6.449   4.591  10.649  1.00  0.00           C  
ATOM    346  C   VAL A  50       7.514   3.538  10.369  1.00  0.00           C  
ATOM    347  O   VAL A  50       7.855   3.277   9.215  1.00  0.00           O  
ATOM    348  CB  VAL A  50       7.136   5.894  11.100  1.00  0.00           C  
ATOM    349  CEN VAL A  50       7.175   6.571  10.978  1.00  0.00           X  
ATOM    350  H   VAL A  50       5.383   4.634  12.505  1.00  0.00           H  
ATOM    351  N   VAL A  51       8.038   2.936  11.432  1.00  0.00           N  
ATOM    352  CA  VAL A  51       9.066   1.910  11.302  1.00  0.00           C  
ATOM    353  C   VAL A  51       8.563   0.727  10.485  1.00  0.00           C  
ATOM    354  O   VAL A  51       9.263   0.225   9.606  1.00  0.00           O  
ATOM    355  CB  VAL A  51       9.539   1.407  12.679  1.00  0.00           C  
ATOM    356  CEN VAL A  51      10.068   1.415  13.120  1.00  0.00           X  
ATOM    357  H   VAL A  51       7.715   3.196  12.353  1.00  0.00           H  
ATOM    358  N   VAL A  52       7.346   0.285  10.781  1.00  0.00           N  
ATOM    359  CA  VAL A  52       6.747  -0.841  10.075  1.00  0.00           C  
ATOM    360  C   VAL A  52       6.623  -0.553   8.584  1.00  0.00           C  
ATOM    361  O   VAL A  52       6.946  -1.399   7.750  1.00  0.00           O  
ATOM    362  CB  VAL A  52       5.355  -1.186  10.638  1.00  0.00           C  
ATOM    363  CEN VAL A  52       5.005  -1.654  11.003  1.00  0.00           X  
ATOM    364  H   VAL A  52       6.822   0.740  11.514  1.00  0.00           H  
ATOM    365  N   VAL A  53       6.155   0.646   8.255  1.00  0.00           N  
ATOM    366  CA  VAL A  53       5.988   1.047   6.863  1.00  0.00           C  
ATOM    367  C   VAL A  53       7.315   1.012   6.117  1.00  0.00           C  
ATOM    368  O   VAL A  53       7.394   0.514   4.994  1.00  0.00           O  
ATOM    369  CB  VAL A  53       5.384   2.460   6.751  1.00  0.00           C  
ATOM    370  CEN VAL A  53       4.816   2.808   6.576  1.00  0.00           X  
ATOM    371  H   VAL A  53       5.908   1.295   8.987  1.00  0.00           H  
ATOM    372  N   VAL A  54       8.357   1.545   6.747  1.00  0.00           N  
ATOM    373  CA  VAL A  54       9.683   1.576   6.143  1.00  0.00           C  
ATOM    374  C   VAL A  54      10.184   0.169   5.841  1.00  0.00           C  
ATOM    375  O   VAL A  54      10.716  -0.092   4.762  1.00  0.00           O  
ATOM    376  CB  VAL A  54      10.702   2.289   7.053  1.00  0.00           C  
ATOM    377  CEN VAL A  54      11.080   2.861   7.121  1.00  0.00           X  
ATOM    378  H   VAL A  54       8.226   1.939   7.668  1.00  0.00           H  
ATOM    379  N   VAL A  55      10.011  -0.733   6.801  1.00  0.00           N  
ATOM    380  CA  VAL A  55      10.445  -2.116   6.639  1.00  0.00           C  
ATOM    381  C   VAL A  55       9.750  -2.777   5.456  1.00  0.00           C  
ATOM    382  O   VAL A  55      10.386  -3.459   4.652  1.00  0.00           O  
ATOM    383  CB  VAL A  55      10.176  -2.945   7.909  1.00  0.00           C  
ATOM    384  CEN VAL A  55      10.480  -3.257   8.442  1.00  0.00           X  
ATOM    385  H   VAL A  55       9.567  -0.455   7.664  1.00  0.00           H  
ATOM    386  N   VAL A  56       8.441  -2.571   5.354  1.00  0.00           N  
ATOM    387  CA  VAL A  56       7.657  -3.147   4.269  1.00  0.00           C  
ATOM    388  C   VAL A  56       8.157  -2.666   2.913  1.00  0.00           C  
ATOM    389  O   VAL A  56       8.308  -3.455   1.980  1.00  0.00           O  
ATOM    390  CB  VAL A  56       6.162  -2.800   4.406  1.00  0.00           C  
ATOM    391  CEN VAL A  56       5.543  -3.064   4.552  1.00  0.00           X  
ATOM    392  H   VAL A  56       7.978  -2.001   6.047  1.00  0.00           H  
ATOM    393  N   VAL A  57       8.413  -1.366   2.809  1.00  0.00           N  
ATOM    394  CA  VAL A  57       8.897  -0.777   1.566  1.00  0.00           C  
ATOM    395  C   VAL A  57      10.225  -1.394   1.145  1.00  0.00           C  
ATOM    396  O   VAL A  57      10.421  -1.730  -0.023  1.00  0.00           O  
ATOM    397  CB  VAL A  57       9.069   0.748   1.692  1.00  0.00           C  
ATOM    398  CEN VAL A  57       8.808   1.354   1.493  1.00  0.00           X  
ATOM    399  H   VAL A  57       8.269  -0.771   3.612  1.00  0.00           H  
ATOM    400  N   VAL A  58      11.134  -1.540   2.103  1.00  0.00           N  
ATOM    401  CA  VAL A  58      12.446  -2.117   1.832  1.00  0.00           C  
ATOM    402  C   VAL A  58      12.322  -3.538   1.296  1.00  0.00           C  
ATOM    403  O   VAL A  58      12.990  -3.906   0.329  1.00  0.00           O  
ATOM    404  CB  VAL A  58      13.328  -2.131   3.095  1.00  0.00           C  
ATOM    405  CEN VAL A  58      13.880  -1.842   3.388  1.00  0.00           X  
ATOM    406  H   VAL A  58      10.911  -1.244   3.042  1.00  0.00           H  
ATOM    407  N   VAL A  59      11.465  -4.332   1.928  1.00  0.00           N  
ATOM    408  CA  VAL A  59      11.253  -5.714   1.515  1.00  0.00           C  
ATOM    409  C   VAL A  59      10.750  -5.789   0.079  1.00  0.00           C  
ATOM    410  O   VAL A  59      11.227  -6.600  -0.714  1.00  0.00           O  
ATOM    411  CB  VAL A  59      10.251  -6.432   2.438  1.00  0.00           C  
ATOM    412  CEN VAL A  59      10.194  -6.915   2.926  1.00  0.00           X  
ATOM    413  H   VAL A  59      10.948  -3.969   2.716  1.00  0.00           H  
ATOM    414  N   VAL A  60       9.785  -4.937  -0.249  1.00  0.00           N  
ATOM    415  CA  VAL A  60       9.215  -4.905  -1.591  1.00  0.00           C  
ATOM    416  C   VAL A  60      10.280  -4.591  -2.634  1.00  0.00           C  
ATOM    417  O   VAL A  60      10.345  -5.234  -3.682  1.00  0.00           O  
ATOM    418  CB  VAL A  60       8.083  -3.867  -1.699  1.00  0.00           C  
ATOM    419  CEN VAL A  60       7.401  -3.795  -1.764  1.00  0.00           X  
ATOM    420  H   VAL A  60       9.437  -4.295   0.449  1.00  0.00           H  
ATOM    421  N   VAL A  61      11.114  -3.599  -2.341  1.00  0.00           N  
ATOM    422  CA  VAL A  61      12.178  -3.198  -3.253  1.00  0.00           C  
ATOM    423  C   VAL A  61      13.140  -4.350  -3.519  1.00  0.00           C  
ATOM    424  O   VAL A  61      13.522  -4.601  -4.661  1.00  0.00           O  
ATOM    425  CB  VAL A  61      12.971  -1.997  -2.704  1.00  0.00           C  
ATOM    426  CEN VAL A  61      13.090  -1.324  -2.793  1.00  0.00           X  
ATOM    427  H   VAL A  61      11.008  -3.111  -1.463  1.00  0.00           H  
ATOM    428  N   VAL A  62      13.527  -5.047  -2.456  1.00  0.00           N  
ATOM    429  CA  VAL A  62      14.445  -6.174  -2.572  1.00  0.00           C  
ATOM    430  C   VAL A  62      13.871  -7.262  -3.470  1.00  0.00           C  
ATOM    431  O   VAL A  62      14.567  -7.803  -4.329  1.00  0.00           O  
ATOM    432  CB  VAL A  62      14.774  -6.779  -1.195  1.00  0.00           C  
ATOM    433  CEN VAL A  62      15.272  -6.847  -0.723  1.00  0.00           X  
ATOM    434  H   VAL A  62      13.177  -4.790  -1.544  1.00  0.00           H  
ATOM    435  N   VAL A  63      12.596  -7.579  -3.266  1.00  0.00           N  
ATOM    436  CA  VAL A  63      11.926  -8.603  -4.057  1.00  0.00           C  
ATOM    437  C   VAL A  63      11.928  -8.246  -5.538  1.00  0.00           C  
ATOM    438  O   VAL A  63      12.210  -9.089  -6.389  1.00  0.00           O  
ATOM    439  CB  VAL A  63      10.472  -8.815  -3.593  1.00  0.00           C  
ATOM    440  CEN VAL A  63      10.052  -9.255  -3.270  1.00  0.00           X  
ATOM    441  H   VAL A  63      12.079  -7.097  -2.545  1.00  0.00           H  
ATOM    442  N   VAL A  64      11.613  -6.991  -5.839  1.00  0.00           N  
ATOM    443  CA  VAL A  64      11.578  -6.519  -7.218  1.00  0.00           C  
ATOM    444  C   VAL A  64      12.939  -6.671  -7.886  1.00  0.00           C  
ATOM    445  O   VAL A  64      13.034  -7.131  -9.024  1.00  0.00           O  
ATOM    446  CB  VAL A  64      11.138  -5.045  -7.301  1.00  0.00           C  
ATOM    447  CEN VAL A  64      10.622  -4.630  -7.492  1.00  0.00           X  
ATOM    448  H   VAL A  64      11.391  -6.347  -5.093  1.00  0.00           H  
ATOM    449  N   VAL A  65      13.989  -6.281  -7.173  1.00  0.00           N  
ATOM    450  CA  VAL A  65      15.347  -6.373  -7.696  1.00  0.00           C  
ATOM    451  C   VAL A  65      15.838  -7.814  -7.703  1.00  0.00           C  
ATOM    452  O   VAL A  65      16.913  -8.112  -8.224  1.00  0.00           O  
ATOM    453  CB  VAL A  65      16.327  -5.511  -6.878  1.00  0.00           C  
ATOM    454  CEN VAL A  65      16.711  -4.939  -6.896  1.00  0.00           X  
ATOM    455  H   VAL A  65      13.844  -5.911  -6.244  1.00  0.00           H  
ATOM    456  N   VAL A  66      15.045  -8.707  -7.121  1.00  0.00           N  
ATOM    457  CA  VAL A  66      15.311 -10.138  -7.204  1.00  0.00           C  
ATOM    458  C   VAL A  66      14.274 -10.842  -8.070  1.00  0.00           C  
ATOM    459  O   VAL A  66      13.973 -12.018  -7.863  1.00  0.00           O  
ATOM    460  CB  VAL A  66      15.330 -10.792  -5.810  1.00  0.00           C  
ATOM    461  CEN VAL A  66      15.742 -11.077  -5.337  1.00  0.00           X  
ATOM    462  H   VAL A  66      14.237  -8.386  -6.607  1.00  0.00           H  
ATOM    463  N   VAL A  67      13.729 -10.116  -9.040  1.00  0.00           N  
ATOM    464  CA  VAL A  67      12.874 -10.715 -10.058  1.00  0.00           C  
ATOM    465  C   VAL A  67      11.570 -11.219  -9.454  1.00  0.00           C  
ATOM    466  O   VAL A  67      10.991 -12.195  -9.931  1.00  0.00           O  
ATOM    467  CB  VAL A  67      13.581 -11.880 -10.776  1.00  0.00           C  
ATOM    468  CEN VAL A  67      13.867 -12.072 -11.373  1.00  0.00           X  
ATOM    469  H   VAL A  67      13.912  -9.123  -9.074  1.00  0.00           H  
ATOM    470  N   VAL A  68      11.112 -10.549  -8.402  1.00  0.00           N  
ATOM    471  CA  VAL A  68       9.783 -10.795  -7.856  1.00  0.00           C  
ATOM    472  C   VAL A  68       8.748  -9.875  -8.491  1.00  0.00           C  
ATOM    473  O   VAL A  68       8.970  -8.672  -8.622  1.00  0.00           O  
ATOM    474  CB  VAL A  68       9.756 -10.605  -6.328  1.00  0.00           C  
ATOM    475  CEN VAL A  68       9.705 -10.940  -5.728  1.00  0.00           X  
ATOM    476  H   VAL A  68      11.700  -9.851  -7.970  1.00  0.00           H  
ATOM    477  N   VAL A  69       7.615 -10.449  -8.883  1.00  0.00           N  
ATOM    478  CA  VAL A  69       6.569  -9.694  -9.562  1.00  0.00           C  
ATOM    479  C   VAL A  69       5.780  -8.840  -8.579  1.00  0.00           C  
ATOM    480  O   VAL A  69       5.925  -8.979  -7.364  1.00  0.00           O  
ATOM    481  CB  VAL A  69       5.598 -10.624 -10.314  1.00  0.00           C  
ATOM    482  CEN VAL A  69       5.401 -10.829 -10.941  1.00  0.00           X  
ATOM    483  H   VAL A  69       7.476 -11.434  -8.706  1.00  0.00           H  
ATOM    484  N   VAL A  70       4.943  -7.955  -9.111  1.00  0.00           N  
ATOM    485  CA  VAL A  70       4.331  -6.902  -8.310  1.00  0.00           C  
ATOM    486  C   VAL A  70       3.330  -7.477  -7.316  1.00  0.00           C  
ATOM    487  O   VAL A  70       3.121  -6.921  -6.238  1.00  0.00           O  
ATOM    488  CB  VAL A  70       3.622  -5.859  -9.194  1.00  0.00           C  
ATOM    489  CEN VAL A  70       3.657  -5.210  -9.423  1.00  0.00           X  
ATOM    490  H   VAL A  70       4.726  -8.013 -10.095  1.00  0.00           H  
ATOM    491  N   VAL A  71       2.712  -8.593  -7.686  1.00  0.00           N  
ATOM    492  CA  VAL A  71       1.762  -9.270  -6.810  1.00  0.00           C  
ATOM    493  C   VAL A  71       2.456  -9.833  -5.577  1.00  0.00           C  
ATOM    494  O   VAL A  71       1.935  -9.744  -4.465  1.00  0.00           O  
ATOM    495  CB  VAL A  71       1.032 -10.411  -7.543  1.00  0.00           C  
ATOM    496  CEN VAL A  71       0.424 -10.603  -7.804  1.00  0.00           X  
ATOM    497  H   VAL A  71       2.905  -8.984  -8.597  1.00  0.00           H  
ATOM    498  N   VAL A  72       3.634 -10.413  -5.779  1.00  0.00           N  
ATOM    499  CA  VAL A  72       4.404 -10.987  -4.682  1.00  0.00           C  
ATOM    500  C   VAL A  72       4.748  -9.931  -3.639  1.00  0.00           C  
ATOM    501  O   VAL A  72       4.614 -10.165  -2.438  1.00  0.00           O  
ATOM    502  CB  VAL A  72       5.705 -11.639  -5.186  1.00  0.00           C  
ATOM    503  CEN VAL A  72       6.019 -12.244  -5.287  1.00  0.00           X  
ATOM    504  H   VAL A  72       4.006 -10.457  -6.717  1.00  0.00           H  
ATOM    505  N   VAL A  73       5.192  -8.768  -4.105  1.00  0.00           N  
ATOM    506  CA  VAL A  73       5.556  -7.674  -3.213  1.00  0.00           C  
ATOM    507  C   VAL A  73       4.370  -7.240  -2.361  1.00  0.00           C  
ATOM    508  O   VAL A  73       4.501  -7.035  -1.155  1.00  0.00           O  
ATOM    509  CB  VAL A  73       6.085  -6.458  -3.996  1.00  0.00           C  
ATOM    510  CEN VAL A  73       6.652  -6.094  -4.138  1.00  0.00           X  
ATOM    511  H   VAL A  73       5.279  -8.639  -5.103  1.00  0.00           H  
ATOM    512  N   VAL A  74       3.211  -7.101  -2.997  1.00  0.00           N  
ATOM    513  CA  VAL A  74       1.999  -6.691  -2.298  1.00  0.00           C  
ATOM    514  C   VAL A  74       1.637  -7.678  -1.196  1.00  0.00           C  
ATOM    515  O   VAL A  74       1.302  -7.282  -0.080  1.00  0.00           O  
ATOM    516  CB  VAL A  74       0.807  -6.557  -3.265  1.00  0.00           C  
ATOM    517  CEN VAL A  74       0.390  -6.102  -3.571  1.00  0.00           X  
ATOM    518  H   VAL A  74       3.169  -7.285  -3.989  1.00  0.00           H  
ATOM    519  N   VAL A  75       1.707  -8.966  -1.516  1.00  0.00           N  
ATOM    520  CA  VAL A  75       1.387 -10.013  -0.553  1.00  0.00           C  
ATOM    521  C   VAL A  75       2.301  -9.941   0.664  1.00  0.00           C  
ATOM    522  O   VAL A  75       1.844 -10.042   1.802  1.00  0.00           O  
ATOM    523  CB  VAL A  75       1.498 -11.414  -1.183  1.00  0.00           C  
ATOM    524  CEN VAL A  75       1.131 -11.956  -1.398  1.00  0.00           X  
ATOM    525  H   VAL A  75       1.989  -9.226  -2.450  1.00  0.00           H  
ATOM    526  N   VAL A  76       3.594  -9.765   0.416  1.00  0.00           N  
ATOM    527  CA  VAL A  76       4.576  -9.678   1.491  1.00  0.00           C  
ATOM    528  C   VAL A  76       4.272  -8.511   2.422  1.00  0.00           C  
ATOM    529  O   VAL A  76       4.319  -8.651   3.644  1.00  0.00           O  
ATOM    530  CB  VAL A  76       6.006  -9.524   0.940  1.00  0.00           C  
ATOM    531  CEN VAL A  76       6.608  -9.850   0.862  1.00  0.00           X  
ATOM    532  H   VAL A  76       3.906  -9.689  -0.542  1.00  0.00           H  
ATOM    533  N   VAL A  77       3.959  -7.360   1.836  1.00  0.00           N  
ATOM    534  CA  VAL A  77       3.647  -6.166   2.612  1.00  0.00           C  
ATOM    535  C   VAL A  77       2.443  -6.396   3.517  1.00  0.00           C  
ATOM    536  O   VAL A  77       2.457  -6.026   4.691  1.00  0.00           O  
ATOM    537  CB  VAL A  77       3.368  -4.956   1.701  1.00  0.00           C  
ATOM    538  CEN VAL A  77       3.621  -4.352   1.488  1.00  0.00           X  
ATOM    539  H   VAL A  77       3.937  -7.311   0.828  1.00  0.00           H  
ATOM    540  N   VAL A  78       1.402  -7.010   2.964  1.00  0.00           N  
ATOM    541  CA  VAL A  78       0.188  -7.290   3.720  1.00  0.00           C  
ATOM    542  C   VAL A  78       0.479  -8.184   4.918  1.00  0.00           C  
ATOM    543  O   VAL A  78      -0.001  -7.933   6.023  1.00  0.00           O  
ATOM    544  CB  VAL A  78      -0.884  -7.961   2.840  1.00  0.00           C  
ATOM    545  CEN VAL A  78      -1.492  -7.860   2.532  1.00  0.00           X  
ATOM    546  H   VAL A  78       1.454  -7.288   1.994  1.00  0.00           H  
ATOM    547  N   VAL A  79       1.269  -9.229   4.693  1.00  0.00           N  
ATOM    548  CA  VAL A  79       1.626 -10.162   5.754  1.00  0.00           C  
ATOM    549  C   VAL A  79       2.356  -9.455   6.888  1.00  0.00           C  
ATOM    550  O   VAL A  79       2.062  -9.676   8.062  1.00  0.00           O  
ATOM    551  CB  VAL A  79       2.508 -11.309   5.225  1.00  0.00           C  
ATOM    552  CEN VAL A  79       2.514 -11.983   5.081  1.00  0.00           X  
ATOM    553  H   VAL A  79       1.631  -9.380   3.762  1.00  0.00           H  
ATOM    554  N   VAL A  80       3.310  -8.602   6.529  1.00  0.00           N  
ATOM    555  CA  VAL A  80       4.084  -7.859   7.516  1.00  0.00           C  
ATOM    556  C   VAL A  80       3.184  -6.981   8.376  1.00  0.00           C  
ATOM    557  O   VAL A  80       3.327  -6.938   9.598  1.00  0.00           O  
ATOM    558  CB  VAL A  80       5.156  -6.978   6.847  1.00  0.00           C  
ATOM    559  CEN VAL A  80       5.835  -6.910   6.748  1.00  0.00           X  
ATOM    560  H   VAL A  80       3.503  -8.464   5.547  1.00  0.00           H  
ATOM    561  N   VAL A  81       2.257  -6.282   7.731  1.00  0.00           N  
ATOM    562  CA  VAL A  81       1.331  -5.404   8.436  1.00  0.00           C  
ATOM    563  C   VAL A  81       0.495  -6.180   9.444  1.00  0.00           C  
ATOM    564  O   VAL A  81       0.316  -5.746  10.582  1.00  0.00           O  
ATOM    565  CB  VAL A  81       0.391  -4.673   7.459  1.00  0.00           C  
ATOM    566  CEN VAL A  81       0.247  -4.058   7.182  1.00  0.00           X  
ATOM    567  H   VAL A  81       2.191  -6.362   6.726  1.00  0.00           H  
ATOM    568  N   VAL A  82      -0.017  -7.331   9.021  1.00  0.00           N  
ATOM    569  CA  VAL A  82      -0.836  -8.171   9.887  1.00  0.00           C  
ATOM    570  C   VAL A  82      -0.061  -8.607  11.124  1.00  0.00           C  
ATOM    571  O   VAL A  82      -0.577  -8.558  12.240  1.00  0.00           O  
ATOM    572  CB  VAL A  82      -1.345  -9.421   9.145  1.00  0.00           C  
ATOM    573  CEN VAL A  82      -1.907  -9.717   8.878  1.00  0.00           X  
ATOM    574  H   VAL A  82       0.167  -7.632   8.074  1.00  0.00           H  
ATOM    575  N   VAL A  83       1.180  -9.034  10.918  1.00  0.00           N  
ATOM    576  CA  VAL A  83       2.029  -9.479  12.017  1.00  0.00           C  
ATOM    577  C   VAL A  83       2.243  -8.366  13.034  1.00  0.00           C  
ATOM    578  O   VAL A  83       2.152  -8.590  14.242  1.00  0.00           O  
ATOM    579  CB  VAL A  83       3.399  -9.969  11.510  1.00  0.00           C  
ATOM    580  CEN VAL A  83       3.787 -10.530  11.418  1.00  0.00           X  
ATOM    581  H   VAL A  83       1.546  -9.049   9.977  1.00  0.00           H  
ATOM    582  N   VAL A  84       2.528  -7.166  12.540  1.00  0.00           N  
ATOM    583  CA  VAL A  84       2.755  -6.015  13.406  1.00  0.00           C  
ATOM    584  C   VAL A  84       1.531  -5.720  14.263  1.00  0.00           C  
ATOM    585  O   VAL A  84       1.647  -5.474  15.464  1.00  0.00           O  
ATOM    586  CB  VAL A  84       3.115  -4.758  12.592  1.00  0.00           C  
ATOM    587  CEN VAL A  84       3.629  -4.327  12.436  1.00  0.00           X  
ATOM    588  H   VAL A  84       2.588  -7.048  11.539  1.00  0.00           H  
ATOM    589  N   VAL A  85       0.358  -5.746  13.639  1.00  0.00           N  
ATOM    590  CA  VAL A  85      -0.891  -5.482  14.344  1.00  0.00           C  
ATOM    591  C   VAL A  85      -1.111  -6.484  15.470  1.00  0.00           C  
ATOM    592  O   VAL A  85      -1.484  -6.110  16.582  1.00  0.00           O  
ATOM    593  CB  VAL A  85      -2.099  -5.524  13.390  1.00  0.00           C  
ATOM    594  CEN VAL A  85      -2.574  -5.133  13.079  1.00  0.00           X  
ATOM    595  H   VAL A  85       0.331  -5.955  12.651  1.00  0.00           H  
ATOM    596  N   VAL A  86      -0.877  -7.758  15.175  1.00  0.00           N  
ATOM    597  CA  VAL A  86      -1.050  -8.817  16.163  1.00  0.00           C  
ATOM    598  C   VAL A  86      -0.141  -8.601  17.366  1.00  0.00           C  
ATOM    599  O   VAL A  86      -0.570  -8.736  18.512  1.00  0.00           O  
ATOM    600  CB  VAL A  86      -0.764 -10.205  15.559  1.00  0.00           C  
ATOM    601  CEN VAL A  86      -1.060 -10.794  15.360  1.00  0.00           X  
ATOM    602  H   VAL A  86      -0.573  -7.999  14.243  1.00  0.00           H  
ATOM    603  N   VAL A  87       1.116  -8.264  17.099  1.00  0.00           N  
ATOM    604  CA  VAL A  87       2.088  -8.029  18.161  1.00  0.00           C  
ATOM    605  C   VAL A  87       1.644  -6.891  19.071  1.00  0.00           C  
ATOM    606  O   VAL A  87       1.721  -6.997  20.295  1.00  0.00           O  
ATOM    607  CB  VAL A  87       3.481  -7.702  17.589  1.00  0.00           C  
ATOM    608  CEN VAL A  87       4.119  -7.949  17.510  1.00  0.00           X  
ATOM    609  H   VAL A  87       1.406  -8.169  16.137  1.00  0.00           H  
ATOM    610  N   VAL A  88       1.180  -5.803  18.467  1.00  0.00           N  
ATOM    611  CA  VAL A  88       0.722  -4.643  19.223  1.00  0.00           C  
ATOM    612  C   VAL A  88      -0.433  -5.008  20.146  1.00  0.00           C  
ATOM    613  O   VAL A  88      -0.456  -4.614  21.313  1.00  0.00           O  
ATOM    614  CB  VAL A  88       0.280  -3.499  18.291  1.00  0.00           C  
ATOM    615  CEN VAL A  88       0.451  -2.872  18.063  1.00  0.00           X  
ATOM    616  H   VAL A  88       1.142  -5.779  17.458  1.00  0.00           H  
ATOM    617  N   VAL A  89      -1.390  -5.762  19.618  1.00  0.00           N  
ATOM    618  CA  VAL A  89      -2.551  -6.182  20.394  1.00  0.00           C  
ATOM    619  C   VAL A  89      -2.135  -7.005  21.607  1.00  0.00           C  
ATOM    620  O   VAL A  89      -2.633  -6.794  22.713  1.00  0.00           O  
ATOM    621  CB  VAL A  89      -3.535  -7.004  19.541  1.00  0.00           C  
ATOM    622  CEN VAL A  89      -4.154  -6.989  19.239  1.00  0.00           X  
ATOM    623  H   VAL A  89      -1.312  -6.053  18.654  1.00  0.00           H  
ATOM    624  N   VAL A  90      -1.219  -7.943  21.393  1.00  0.00           N  
ATOM    625  CA  VAL A  90      -0.733  -8.799  22.468  1.00  0.00           C  
ATOM    626  C   VAL A  90      -0.090  -7.979  23.578  1.00  0.00           C  
ATOM    627  O   VAL A  90      -0.342  -8.212  24.761  1.00  0.00           O  
ATOM    628  CB  VAL A  90       0.285  -9.833  21.951  1.00  0.00           C  
ATOM    629  CEN VAL A  90       0.377 -10.503  21.820  1.00  0.00           X  
ATOM    630  H   VAL A  90      -0.849  -8.065  20.461  1.00  0.00           H  
ATOM    631  N   VAL A  91       0.741  -7.018  23.191  1.00  0.00           N  
ATOM    632  CA  VAL A  91       1.423  -6.160  24.154  1.00  0.00           C  
ATOM    633  C   VAL A  91       0.453  -5.180  24.802  1.00  0.00           C  
ATOM    634  O   VAL A  91       0.354  -5.109  26.027  1.00  0.00           O  
ATOM    635  CB  VAL A  91       2.570  -5.372  23.495  1.00  0.00           C  
ATOM    636  CEN VAL A  91       3.256  -5.317  23.458  1.00  0.00           X  
ATOM    637  H   VAL A  91       0.906  -6.877  22.205  1.00  0.00           H  
ATOM    638  N   VAL A  92      -0.262  -4.427  23.973  1.00  0.00           N  
ATOM    639  CA  VAL A  92      -1.056  -3.302  24.452  1.00  0.00           C  
ATOM    640  C   VAL A  92      -2.545  -3.622  24.409  1.00  0.00           C  
ATOM    641  O   VAL A  92      -3.376  -2.811  24.817  1.00  0.00           O  
ATOM    642  CB  VAL A  92      -0.791  -2.030  23.626  1.00  0.00           C  
ATOM    643  CEN VAL A  92      -0.498  -1.407  23.646  1.00  0.00           X  
ATOM    644  H   VAL A  92      -0.254  -4.639  22.985  1.00  0.00           H  
ATOM    645  N   VAL A  93      -2.876  -4.809  23.912  1.00  0.00           N  
ATOM    646  CA  VAL A  93      -4.265  -5.244  23.826  1.00  0.00           C  
ATOM    647  C   VAL A  93      -4.889  -4.833  22.498  1.00  0.00           C  
ATOM    648  O   VAL A  93      -4.445  -3.877  21.862  1.00  0.00           O  
ATOM    649  CB  VAL A  93      -5.110  -4.668  24.978  1.00  0.00           C  
ATOM    650  CEN VAL A  93      -5.439  -4.833  25.560  1.00  0.00           X  
ATOM    651  H   VAL A  93      -2.146  -5.427  23.586  1.00  0.00           H  
ATOM    652  N   VAL A  94      -5.920  -5.562  22.084  1.00  0.00           N  
ATOM    653  CA  VAL A  94      -6.626  -5.256  20.846  1.00  0.00           C  
ATOM    654  C   VAL A  94      -7.024  -3.787  20.787  1.00  0.00           C  
ATOM    655  O   VAL A  94      -6.704  -3.085  19.827  1.00  0.00           O  
ATOM    656  CB  VAL A  94      -7.888  -6.125  20.685  1.00  0.00           C  
ATOM    657  CEN VAL A  94      -8.160  -6.646  20.326  1.00  0.00           X  
ATOM    658  H   VAL A  94      -6.222  -6.348  22.641  1.00  0.00           H  
ATOM    659  N   VAL A  95      -7.722  -3.326  21.819  1.00  0.00           N  
ATOM    660  CA  VAL A  95      -8.250  -1.967  21.841  1.00  0.00           C  
ATOM    661  C   VAL A  95      -7.134  -0.940  21.703  1.00  0.00           C  
ATOM    662  O   VAL A  95      -7.270   0.044  20.976  1.00  0.00           O  
ATOM    663  CB  VAL A  95      -9.035  -1.687  23.137  1.00  0.00           C  
ATOM    664  CEN VAL A  95      -9.667  -1.585  23.391  1.00  0.00           X  
ATOM    665  H   VAL A  95      -7.891  -3.932  22.609  1.00  0.00           H  
ATOM    666  N   VAL A  96      -6.031  -1.174  22.406  1.00  0.00           N  
ATOM    667  CA  VAL A  96      -4.888  -0.270  22.361  1.00  0.00           C  
ATOM    668  C   VAL A  96      -4.339  -0.145  20.945  1.00  0.00           C  
ATOM    669  O   VAL A  96      -4.048   0.955  20.477  1.00  0.00           O  
ATOM    670  CB  VAL A  96      -3.760  -0.738  23.299  1.00  0.00           C  
ATOM    671  CEN VAL A  96      -3.433  -0.594  23.888  1.00  0.00           X  
ATOM    672  H   VAL A  96      -5.983  -1.999  22.986  1.00  0.00           H  
ATOM    673  N   VAL A  97      -4.200  -1.280  20.268  1.00  0.00           N  
ATOM    674  CA  VAL A  97      -3.686  -1.300  18.904  1.00  0.00           C  
ATOM    675  C   VAL A  97      -4.569  -0.483  17.970  1.00  0.00           C  
ATOM    676  O   VAL A  97      -4.074   0.297  17.157  1.00  0.00           O  
ATOM    677  CB  VAL A  97      -3.576  -2.738  18.363  1.00  0.00           C  
ATOM    678  CEN VAL A  97      -3.129  -3.232  18.188  1.00  0.00           X  
ATOM    679  H   VAL A  97      -4.458  -2.151  20.710  1.00  0.00           H  
ATOM    680  N   VAL A  98      -5.880  -0.666  18.092  1.00  0.00           N  
ATOM    681  CA  VAL A  98      -6.835   0.055  17.259  1.00  0.00           C  
ATOM    682  C   VAL A  98      -6.708   1.560  17.452  1.00  0.00           C  
ATOM    683  O   VAL A  98      -6.702   2.321  16.484  1.00  0.00           O  
ATOM    684  CB  VAL A  98      -8.283  -0.372  17.562  1.00  0.00           C  
ATOM    685  CEN VAL A  98      -8.824  -0.717  17.310  1.00  0.00           X  
ATOM    686  H   VAL A  98      -6.223  -1.321  18.780  1.00  0.00           H  
ATOM    687  N   VAL A  99      -6.607   1.984  18.707  1.00  0.00           N  
ATOM    688  CA  VAL A  99      -6.481   3.401  19.029  1.00  0.00           C  
ATOM    689  C   VAL A  99      -5.234   4.001  18.393  1.00  0.00           C  
ATOM    690  O   VAL A  99      -5.281   5.088  17.818  1.00  0.00           O  
ATOM    691  CB  VAL A  99      -6.431   3.632  20.551  1.00  0.00           C  
ATOM    692  CEN VAL A  99      -6.787   3.879  21.087  1.00  0.00           X  
ATOM    693  H   VAL A  99      -6.619   1.308  19.457  1.00  0.00           H  
ATOM    694  N   VAL A 100      -4.119   3.286  18.500  1.00  0.00           N  
ATOM    695  CA  VAL A 100      -2.856   3.747  17.935  1.00  0.00           C  
ATOM    696  C   VAL A 100      -2.964   3.939  16.428  1.00  0.00           C  
ATOM    697  O   VAL A 100      -2.506   4.944  15.885  1.00  0.00           O  
ATOM    698  CB  VAL A 100      -1.709   2.764  18.237  1.00  0.00           C  
ATOM    699  CEN VAL A 100      -1.134   2.680  18.607  1.00  0.00           X  
ATOM    700  H   VAL A 100      -4.146   2.401  18.985  1.00  0.00           H  
ATOM    701  N   VAL A 101      -3.573   2.968  15.755  1.00  0.00           N  
ATOM    702  CA  VAL A 101      -3.743   3.028  14.308  1.00  0.00           C  
ATOM    703  C   VAL A 101      -4.553   4.250  13.899  1.00  0.00           C  
ATOM    704  O   VAL A 101      -4.198   4.955  12.954  1.00  0.00           O  
ATOM    705  CB  VAL A 101      -4.433   1.761  13.767  1.00  0.00           C  
ATOM    706  CEN VAL A 101      -4.329   1.187  13.401  1.00  0.00           X  
ATOM    707  H   VAL A 101      -3.928   2.168  16.260  1.00  0.00           H  
ATOM    708  N   VAL A 102      -5.645   4.497  14.615  1.00  0.00           N  
ATOM    709  CA  VAL A 102      -6.509   5.636  14.327  1.00  0.00           C  
ATOM    710  C   VAL A 102      -5.748   6.950  14.451  1.00  0.00           C  
ATOM    711  O   VAL A 102      -5.866   7.829  13.597  1.00  0.00           O  
ATOM    712  CB  VAL A 102      -7.729   5.671  15.266  1.00  0.00           C  
ATOM    713  CEN VAL A 102      -8.411   5.580  15.292  1.00  0.00           X  
ATOM    714  H   VAL A 102      -5.882   3.880  15.379  1.00  0.00           H  
ATOM    715  N   VAL A 103      -4.966   7.077  15.518  1.00  0.00           N  
ATOM    716  CA  VAL A 103      -4.184   8.285  15.755  1.00  0.00           C  
ATOM    717  C   VAL A 103      -3.205   8.539  14.616  1.00  0.00           C  
ATOM    718  O   VAL A 103      -3.074   9.665  14.136  1.00  0.00           O  
ATOM    719  CB  VAL A 103      -3.404   8.202  17.080  1.00  0.00           C  
ATOM    720  CEN VAL A 103      -3.372   8.452  17.721  1.00  0.00           X  
ATOM    721  H   VAL A 103      -4.913   6.318  16.182  1.00  0.00           H  
ATOM    722  N   VAL A 104      -2.519   7.485  14.186  1.00  0.00           N  
ATOM    723  CA  VAL A 104      -1.550   7.593  13.102  1.00  0.00           C  
ATOM    724  C   VAL A 104      -2.210   8.083  11.819  1.00  0.00           C  
ATOM    725  O   VAL A 104      -1.682   8.958  11.134  1.00  0.00           O  
ATOM    726  CB  VAL A 104      -0.856   6.245  12.828  1.00  0.00           C  
ATOM    727  CEN VAL A 104      -0.259   5.906  12.887  1.00  0.00           X  
ATOM    728  H   VAL A 104      -2.672   6.587  14.622  1.00  0.00           H  
ATOM    729  N   VAL A 105      -3.367   7.513  11.500  1.00  0.00           N  
ATOM    730  CA  VAL A 105      -4.101   7.891  10.299  1.00  0.00           C  
ATOM    731  C   VAL A 105      -4.474   9.367  10.323  1.00  0.00           C  
ATOM    732  O   VAL A 105      -4.317  10.073   9.327  1.00  0.00           O  
ATOM    733  CB  VAL A 105      -5.382   7.051  10.132  1.00  0.00           C  
ATOM    734  CEN VAL A 105      -5.673   6.553   9.756  1.00  0.00           X  
ATOM    735  H   VAL A 105      -3.747   6.799  12.106  1.00  0.00           H  
ATOM    736  N   VAL A 106      -4.968   9.829  11.467  1.00  0.00           N  
ATOM    737  CA  VAL A 106      -5.364  11.224  11.622  1.00  0.00           C  
ATOM    738  C   VAL A 106      -4.186  12.161  11.387  1.00  0.00           C  
ATOM    739  O   VAL A 106      -4.312  13.170  10.693  1.00  0.00           O  
ATOM    740  CB  VAL A 106      -5.949  11.493  13.022  1.00  0.00           C  
ATOM    741  CEN VAL A 106      -6.532  11.632  13.362  1.00  0.00           X  
ATOM    742  H   VAL A 106      -5.071   9.198  12.248  1.00  0.00           H  
ATOM    743  N   VAL A 107      -3.041  11.821  11.969  1.00  0.00           N  
ATOM    744  CA  VAL A 107      -1.838  12.631  11.824  1.00  0.00           C  
ATOM    745  C   VAL A 107      -1.425  12.748  10.362  1.00  0.00           C  
ATOM    746  O   VAL A 107      -1.093  13.833   9.885  1.00  0.00           O  
ATOM    747  CB  VAL A 107      -0.663  12.050  12.633  1.00  0.00           C  
ATOM    748  CEN VAL A 107      -0.268  12.152  13.188  1.00  0.00           X  
ATOM    749  H   VAL A 107      -3.003  10.980  12.527  1.00  0.00           H  
ATOM    750  N   VAL A 108      -1.449  11.623   9.654  1.00  0.00           N  
ATOM    751  CA  VAL A 108      -1.077  11.597   8.245  1.00  0.00           C  
ATOM    752  C   VAL A 108      -1.979  12.507   7.420  1.00  0.00           C  
ATOM    753  O   VAL A 108      -1.506  13.265   6.574  1.00  0.00           O  
ATOM    754  CB  VAL A 108      -1.141  10.170   7.670  1.00  0.00           C  
ATOM    755  CEN VAL A 108      -0.755   9.646   7.442  1.00  0.00           X  
ATOM    756  H   VAL A 108      -1.731  10.765  10.105  1.00  0.00           H  
ATOM    757  N   VAL A 109      -3.281  12.426   7.672  1.00  0.00           N  
ATOM    758  CA  VAL A 109      -4.253  13.242   6.954  1.00  0.00           C  
ATOM    759  C   VAL A 109      -3.984  14.727   7.159  1.00  0.00           C  
ATOM    760  O   VAL A 109      -4.012  15.510   6.209  1.00  0.00           O  
ATOM    761  CB  VAL A 109      -5.694  12.925   7.395  1.00  0.00           C  
ATOM    762  CEN VAL A 109      -6.284  12.632   7.194  1.00  0.00           X  
ATOM    763  H   VAL A 109      -3.607  11.783   8.380  1.00  0.00           H  
ATOM    764  N   VAL A 110      -3.723  15.109   8.404  1.00  0.00           N  
ATOM    765  CA  VAL A 110      -3.449  16.502   8.737  1.00  0.00           C  
ATOM    766  C   VAL A 110      -2.227  17.017   7.987  1.00  0.00           C  
ATOM    767  O   VAL A 110      -2.330  17.950   7.240  1.00  0.00           O  
ATOM    768  CB  VAL A 110      -3.227  16.689  10.250  1.00  0.00           C  
ATOM    769  CEN VAL A 110      -3.506  16.951  10.823  1.00  0.00           X  
ATOM    770  H   VAL A 110      -3.715  14.417   9.140  1.00  0.00           H  
TER                                                                             
# All scores below are weighted scores, not raw scores.
#BEGIN_POSE_ENERGIES_TABLE ./out/18.pdb
label vdw total
weights 0.1 NA
pose 3.79486 3.79486
VAL:NtermProteinFull_1 0 0
VAL_2 0 0
VAL_3 0 0
VAL_4 0.12801 0.12801
VAL_5 0 0
VAL_6 0 0
VAL_7 0 0
VAL_8 0.35078 0.35078
VAL_9 0 0
VAL_10 0 0
VAL_11 1.07514 1.07514
VAL_12 0 0
VAL_13 0 0
VAL_14 0 0
VAL_15 0 0
VAL_16 0 0
VAL_17 0 0
VAL_18 0 0
VAL_19 0 0
VAL_20 0 0
VAL_21 0 0
VAL_22 0.04107 0.04107
VAL_23 0.08143 0.08143
VAL_24 0 0
VAL_25 0 0
VAL_26 0 0
VAL_27 0 0
VAL_28 0 0
VAL_29 0 0
VAL_30 0 0
VAL_31 0.00157 0.00157
VAL_32 0 0
VAL_33 0 0
VAL_34 0 0
VAL_35 0 0
VAL_36 0 0
VAL_37 0 0
VAL_38 0.01006 0.01006
VAL_39 0 0
VAL_40 0 0
VAL_41 0.01006 0.01006
VAL_42 0 0
VAL_43 0 0
VAL_44 0 0
VAL_45 0.16573 0.16573
VAL_46 0 0
VAL_47 0 0
VAL_48 0.00157 0.00157
VAL_49 0.00526 0.00526
VAL_50 1.07514 1.07514
VAL_51 0.00379 0.00379
VAL_52 0.00045 0.00045
VAL_53 0.1645 0.1645
VAL_54 0.35156 0.35156
VAL_55 0 0
VAL_56 0 0
VAL_57 0 0
VAL_58 0.08143 0.08143
VAL_59 0 0
VAL_60 0 0
VAL_61 0 0
VAL_62 0 0
VAL_63 0.02095 0.02095
VAL_64 0 0
VAL_65 0 0
VAL_66 0 0
VAL_67 0 0
VAL_68 0.02095 0.02095
VAL_69 0 0
VAL_70 0 0
VAL_71 0 0
VAL_72 0 0
VAL_73 0 0
VAL_74 0 0
VAL_75 0 0
VAL_76 0 0
VAL_77 0 0
VAL_78 0 0
VAL_79 0 0
VAL_80 0 0
VAL_81 0 0
VAL_82 0 0
VAL_83 0 0
VAL_84 0.00045 0.00045
VAL_85 0 0
VAL_86 0 0
VAL_87 0 0
VAL_88 0 0
VAL_89 0.00113 0.00113
VAL_90 0 0
VAL_91 0 0
VAL_92 0.01585 0.01585
VAL_93 0.00113 0.00113
VAL_94 0 0
VAL_95 0 0
VAL_96 0.01585 0.01585
VAL_97 0 0
VAL_98 0 0
VAL_99 0 0
VAL_100 0.16573 0.16573
VAL_101 0 0
VAL_102 0 0
VAL_103 0 0
VAL_104 0.00526 0.00526
VAL_105 0 0
VAL_106 0 0
VAL_107 0 0
VAL_108 0 0
VAL_109 0 0
VAL:CtermProteinFull_110 0 0
#END_POSE_ENERGIES_TABLE ./out/18.pdb

REMARK 6 13 1 9 21 19 15 11 1 14 12 3 
REMARK VDW             3.795
REMARK RG             13.931
REMARK NCdist         19.306
REMARK HO              0.328
