# Supplementary material for: Design of complicated all-α protein structures
Source: Nat Struct Mol Biol. 2024 Jan 4;31(2):275–82. doi: 10.1038/s41594-023-01147-9 (PMC11377298; doi:10.1038/s41594-023-01147-9)
Supplement: Supplementary file 11 — Statistical source data. [file 41594_2023_1147_MOESM11_ESM.zip › ED_Fig6/19.pdb]

HEADER                                            09-NOV-21   XXXX              
EXPDTA    THEORETICAL MODEL                                                     
REMARK 220                                                                      
REMARK 220 EXPERIMENTAL DETAILS                                                 
REMARK 220  EXPERIMENT TYPE                : THEORETICAL MODELLING              
REMARK 220  DATE OF DATA COLLECTION        : 09-NOV-21                          
REMARK 220                                                                      
REMARK 220 REMARK: MODEL GENERATED BY ROSETTA                                   
REMARK 220  VERSION 2021.16+release.8ee4f02                                     
ATOM      1  N   VAL A   1       0.000   0.000   0.000  1.00  0.00           N  
ATOM      2  CA  VAL A   1       1.458   0.000   0.000  1.00  0.00           C  
ATOM      3  C   VAL A   1       2.009   1.420   0.000  1.00  0.00           C  
ATOM      4  O   VAL A   1       2.934   1.737   0.748  1.00  0.00           O  
ATOM      5  CB  VAL A   1       2.023  -0.759  -1.215  1.00  0.00           C  
ATOM      6  CEN VAL A   1       2.351  -1.334  -1.406  1.00  0.00           X  
ATOM      7  H   VAL A   1      -0.500  -0.433  -0.750  1.00  0.00           H  
ATOM      8  N   VAL A   2       1.435   2.272  -0.843  1.00  0.00           N  
ATOM      9  CA  VAL A   2       1.868   3.661  -0.942  1.00  0.00           C  
ATOM     10  C   VAL A   2       1.711   4.383   0.390  1.00  0.00           C  
ATOM     11  O   VAL A   2       2.608   5.105   0.825  1.00  0.00           O  
ATOM     12  CB  VAL A   2       1.079   4.423  -2.023  1.00  0.00           C  
ATOM     13  CEN VAL A   2       1.129   4.707  -2.649  1.00  0.00           X  
ATOM     14  H   VAL A   2       0.680   1.949  -1.431  1.00  0.00           H  
ATOM     15  N   VAL A   3       0.566   4.183   1.035  1.00  0.00           N  
ATOM     16  CA  VAL A   3       0.290   4.815   2.319  1.00  0.00           C  
ATOM     17  C   VAL A   3       1.317   4.405   3.367  1.00  0.00           C  
ATOM     18  O   VAL A   3       1.823   5.241   4.115  1.00  0.00           O  
ATOM     19  CB  VAL A   3      -1.120   4.462   2.831  1.00  0.00           C  
ATOM     20  CEN VAL A   3      -1.749   4.719   2.941  1.00  0.00           X  
ATOM     21  H   VAL A   3      -0.130   3.577   0.624  1.00  0.00           H  
ATOM     22  N   VAL A   4       1.620   3.112   3.417  1.00  0.00           N  
ATOM     23  CA  VAL A   4       2.588   2.588   4.374  1.00  0.00           C  
ATOM     24  C   VAL A   4       3.957   3.226   4.177  1.00  0.00           C  
ATOM     25  O   VAL A   4       4.612   3.622   5.141  1.00  0.00           O  
ATOM     26  CB  VAL A   4       2.723   1.058   4.261  1.00  0.00           C  
ATOM     27  CEN VAL A   4       2.581   0.464   4.579  1.00  0.00           X  
ATOM     28  H   VAL A   4       1.169   2.476   2.775  1.00  0.00           H  
ATOM     29  N   VAL A   5       4.385   3.322   2.923  1.00  0.00           N  
ATOM     30  CA  VAL A   5       5.678   3.911   2.597  1.00  0.00           C  
ATOM     31  C   VAL A   5       5.758   5.358   3.069  1.00  0.00           C  
ATOM     32  O   VAL A   5       6.758   5.776   3.653  1.00  0.00           O  
ATOM     33  CB  VAL A   5       5.958   3.859   1.084  1.00  0.00           C  
ATOM     34  CEN VAL A   5       6.345   3.555   0.602  1.00  0.00           X  
ATOM     35  H   VAL A   5       3.799   2.977   2.176  1.00  0.00           H  
ATOM     36  N   VAL A   6       4.700   6.118   2.811  1.00  0.00           N  
ATOM     37  CA  VAL A   6       4.648   7.520   3.209  1.00  0.00           C  
ATOM     38  C   VAL A   6       4.783   7.670   4.719  1.00  0.00           C  
ATOM     39  O   VAL A   6       5.528   8.521   5.204  1.00  0.00           O  
ATOM     40  CB  VAL A   6       3.339   8.190   2.752  1.00  0.00           C  
ATOM     41  CEN VAL A   6       3.075   8.647   2.309  1.00  0.00           X  
ATOM     42  H   VAL A   6       3.910   5.715   2.327  1.00  0.00           H  
ATOM     43  N   VAL A   7       4.059   6.836   5.458  1.00  0.00           N  
ATOM     44  CA  VAL A   7       4.096   6.875   6.915  1.00  0.00           C  
ATOM     45  C   VAL A   7       5.504   6.615   7.437  1.00  0.00           C  
ATOM     46  O   VAL A   7       5.983   7.311   8.332  1.00  0.00           O  
ATOM     47  CB  VAL A   7       3.133   5.844   7.532  1.00  0.00           C  
ATOM     48  CEN VAL A   7       2.540   5.776   7.878  1.00  0.00           X  
ATOM     49  H   VAL A   7       3.467   6.159   4.999  1.00  0.00           H  
ATOM     50  N   VAL A   8       6.163   5.609   6.872  1.00  0.00           N  
ATOM     51  CA  VAL A   8       7.517   5.255   7.279  1.00  0.00           C  
ATOM     52  C   VAL A   8       8.478   6.419   7.067  1.00  0.00           C  
ATOM     53  O   VAL A   8       9.293   6.729   7.935  1.00  0.00           O  
ATOM     54  CB  VAL A   8       8.037   4.027   6.508  1.00  0.00           C  
ATOM     55  CEN VAL A   8       8.197   3.360   6.571  1.00  0.00           X  
ATOM     56  H   VAL A   8       5.713   5.075   6.141  1.00  0.00           H  
ATOM     57  N   VAL A   9       8.376   7.060   5.907  1.00  0.00           N  
ATOM     58  CA  VAL A   9       9.235   8.191   5.579  1.00  0.00           C  
ATOM     59  C   VAL A   9       9.061   9.324   6.581  1.00  0.00           C  
ATOM     60  O   VAL A   9      10.039   9.909   7.047  1.00  0.00           O  
ATOM     61  CB  VAL A   9       8.951   8.723   4.162  1.00  0.00           C  
ATOM     62  CEN VAL A   9       9.208   8.766   3.524  1.00  0.00           X  
ATOM     63  H   VAL A   9       7.685   6.755   5.236  1.00  0.00           H  
ATOM     64  N   VAL A  10       7.810   9.630   6.909  1.00  0.00           N  
ATOM     65  CA  VAL A  10       7.506  10.695   7.857  1.00  0.00           C  
ATOM     66  C   VAL A  10       8.128  10.415   9.219  1.00  0.00           C  
ATOM     67  O   VAL A  10       8.719  11.301   9.836  1.00  0.00           O  
ATOM     68  CB  VAL A  10       5.986  10.883   8.028  1.00  0.00           C  
ATOM     69  CEN VAL A  10       5.461  11.306   7.888  1.00  0.00           X  
ATOM     70  H   VAL A  10       7.051   9.112   6.491  1.00  0.00           H  
ATOM     71  N   VAL A  11       7.993   9.177   9.683  1.00  0.00           N  
ATOM     72  CA  VAL A  11       8.542   8.778  10.973  1.00  0.00           C  
ATOM     73  C   VAL A  11      10.054   8.964  11.009  1.00  0.00           C  
ATOM     74  O   VAL A  11      10.602   9.482  11.982  1.00  0.00           O  
ATOM     75  CB  VAL A  11       8.207   7.311  11.300  1.00  0.00           C  
ATOM     76  CEN VAL A  11       7.826   6.907  11.708  1.00  0.00           X  
ATOM     77  H   VAL A  11       7.496   8.495   9.127  1.00  0.00           H  
ATOM     78  N   VAL A  12      10.723   8.537   9.944  1.00  0.00           N  
ATOM     79  CA  VAL A  12      12.173   8.655   9.852  1.00  0.00           C  
ATOM     80  C   VAL A  12      12.613  10.111   9.938  1.00  0.00           C  
ATOM     81  O   VAL A  12      13.562  10.441  10.650  1.00  0.00           O  
ATOM     82  CB  VAL A  12      12.708   8.043   8.543  1.00  0.00           C  
ATOM     83  CEN VAL A  12      13.065   7.514   8.284  1.00  0.00           X  
ATOM     84  H   VAL A  12      10.214   8.119   9.178  1.00  0.00           H  
ATOM     85  N   VAL A  13      11.920  10.977   9.208  1.00  0.00           N  
ATOM     86  CA  VAL A  13      12.238  12.400   9.200  1.00  0.00           C  
ATOM     87  C   VAL A  13      11.806  13.068  10.499  1.00  0.00           C  
ATOM     88  O   VAL A  13      12.552  13.856  11.081  1.00  0.00           O  
ATOM     89  CB  VAL A  13      11.569  13.123   8.015  1.00  0.00           C  
ATOM     90  CEN VAL A  13      11.694  13.428   7.410  1.00  0.00           X  
ATOM     91  H   VAL A  13      11.152  10.642   8.644  1.00  0.00           H  
ATOM     92  N   VAL A  14      10.597  12.750  10.949  1.00  0.00           N  
ATOM     93  CA  VAL A  14      10.077  13.292  12.198  1.00  0.00           C  
ATOM     94  C   VAL A  14      10.810  12.708  13.399  1.00  0.00           C  
ATOM     95  O   VAL A  14      11.005  13.385  14.409  1.00  0.00           O  
ATOM     96  CB  VAL A  14       8.568  13.019  12.348  1.00  0.00           C  
ATOM     97  CEN VAL A  14       7.948  13.318  12.343  1.00  0.00           X  
ATOM     98  H   VAL A  14      10.023  12.116  10.411  1.00  0.00           H  
ATOM     99  N   VAL A  15      11.214  11.448  13.284  1.00  0.00           N  
ATOM    100  CA  VAL A  15      11.939  10.774  14.354  1.00  0.00           C  
ATOM    101  C   VAL A  15      13.256  10.198  13.850  1.00  0.00           C  
ATOM    102  O   VAL A  15      13.448   8.982  13.837  1.00  0.00           O  
ATOM    103  CB  VAL A  15      11.102   9.644  14.980  1.00  0.00           C  
ATOM    104  CEN VAL A  15      10.754   9.459  15.546  1.00  0.00           X  
ATOM    105  H   VAL A  15      11.014  10.943  12.432  1.00  0.00           H  
ATOM    106  N   VAL A  16      14.162  11.078  13.437  1.00  0.00           N  
ATOM    107  CA  VAL A  16      15.372  10.662  12.739  1.00  0.00           C  
ATOM    108  C   VAL A  16      16.276   9.839  13.648  1.00  0.00           C  
ATOM    109  O   VAL A  16      17.153   9.115  13.177  1.00  0.00           O  
ATOM    110  CB  VAL A  16      16.162  11.872  12.206  1.00  0.00           C  
ATOM    111  CEN VAL A  16      16.341  12.207  11.631  1.00  0.00           X  
ATOM    112  H   VAL A  16      14.007  12.061  13.610  1.00  0.00           H  
ATOM    113  N   VAL A  17      16.058   9.956  14.954  1.00  0.00           N  
ATOM    114  CA  VAL A  17      16.899   9.280  15.935  1.00  0.00           C  
ATOM    115  C   VAL A  17      16.221   8.025  16.470  1.00  0.00           C  
ATOM    116  O   VAL A  17      16.722   7.382  17.392  1.00  0.00           O  
ATOM    117  CB  VAL A  17      17.247  10.206  17.115  1.00  0.00           C  
ATOM    118  CEN VAL A  17      17.760  10.562  17.408  1.00  0.00           X  
ATOM    119  H   VAL A  17      15.289  10.527  15.275  1.00  0.00           H  
ATOM    120  N   VAL A  18      15.077   7.682  15.887  1.00  0.00           N  
ATOM    121  CA  VAL A  18      14.308   6.526  16.331  1.00  0.00           C  
ATOM    122  C   VAL A  18      14.716   5.268  15.574  1.00  0.00           C  
ATOM    123  O   VAL A  18      14.177   4.971  14.508  1.00  0.00           O  
ATOM    124  CB  VAL A  18      12.795   6.752  16.152  1.00  0.00           C  
ATOM    125  CEN VAL A  18      12.206   6.861  16.493  1.00  0.00           X  
ATOM    126  H   VAL A  18      14.733   8.235  15.116  1.00  0.00           H  
ATOM    127  N   VAL A  19      15.672   4.533  16.132  1.00  0.00           N  
ATOM    128  CA  VAL A  19      16.198   3.339  15.481  1.00  0.00           C  
ATOM    129  C   VAL A  19      15.081   2.362  15.137  1.00  0.00           C  
ATOM    130  O   VAL A  19      15.076   1.762  14.062  1.00  0.00           O  
ATOM    131  CB  VAL A  19      17.237   2.624  16.365  1.00  0.00           C  
ATOM    132  CEN VAL A  19      17.909   2.485  16.428  1.00  0.00           X  
ATOM    133  H   VAL A  19      16.044   4.808  17.029  1.00  0.00           H  
ATOM    134  N   VAL A  20      14.135   2.205  16.057  1.00  0.00           N  
ATOM    135  CA  VAL A  20      12.966   1.367  15.819  1.00  0.00           C  
ATOM    136  C   VAL A  20      12.189   1.839  14.597  1.00  0.00           C  
ATOM    137  O   VAL A  20      11.579   1.037  13.889  1.00  0.00           O  
ATOM    138  CB  VAL A  20      12.025   1.350  17.038  1.00  0.00           C  
ATOM    139  CEN VAL A  20      11.793   0.956  17.554  1.00  0.00           X  
ATOM    140  H   VAL A  20      14.227   2.680  16.944  1.00  0.00           H  
ATOM    141  N   VAL A  21      12.214   3.145  14.354  1.00  0.00           N  
ATOM    142  CA  VAL A  21      11.622   3.712  13.148  1.00  0.00           C  
ATOM    143  C   VAL A  21      12.278   3.146  11.895  1.00  0.00           C  
ATOM    144  O   VAL A  21      11.596   2.779  10.938  1.00  0.00           O  
ATOM    145  CB  VAL A  21      11.740   5.248  13.129  1.00  0.00           C  
ATOM    146  CEN VAL A  21      11.380   5.832  13.184  1.00  0.00           X  
ATOM    147  H   VAL A  21      12.655   3.761  15.023  1.00  0.00           H  
ATOM    148  N   VAL A  22      13.605   3.079  11.906  1.00  0.00           N  
ATOM    149  CA  VAL A  22      14.355   2.558  10.770  1.00  0.00           C  
ATOM    150  C   VAL A  22      13.969   1.115  10.470  1.00  0.00           C  
ATOM    151  O   VAL A  22      13.760   0.745   9.315  1.00  0.00           O  
ATOM    152  CB  VAL A  22      15.874   2.633  11.013  1.00  0.00           C  
ATOM    153  CEN VAL A  22      16.450   2.959  10.823  1.00  0.00           X  
ATOM    154  H   VAL A  22      14.107   3.398  12.723  1.00  0.00           H  
ATOM    155  N   VAL A  23      13.876   0.303  11.518  1.00  0.00           N  
ATOM    156  CA  VAL A  23      13.516  -1.102  11.369  1.00  0.00           C  
ATOM    157  C   VAL A  23      12.140  -1.252  10.731  1.00  0.00           C  
ATOM    158  O   VAL A  23      11.950  -2.068   9.829  1.00  0.00           O  
ATOM    159  CB  VAL A  23      13.526  -1.835  12.723  1.00  0.00           C  
ATOM    160  CEN VAL A  23      13.865  -2.302  13.098  1.00  0.00           X  
ATOM    161  H   VAL A  23      14.061   0.668  12.441  1.00  0.00           H  
ATOM    162  N   VAL A  24      11.184  -0.461  11.205  1.00  0.00           N  
ATOM    163  CA  VAL A  24       9.824  -0.506  10.682  1.00  0.00           C  
ATOM    164  C   VAL A  24       9.795  -0.178   9.195  1.00  0.00           C  
ATOM    165  O   VAL A  24       9.126  -0.854   8.413  1.00  0.00           O  
ATOM    166  CB  VAL A  24       8.898   0.471  11.432  1.00  0.00           C  
ATOM    167  CEN VAL A  24       8.374   0.507  11.877  1.00  0.00           X  
ATOM    168  H   VAL A  24      11.405   0.187  11.948  1.00  0.00           H  
ATOM    169  N   VAL A  25      10.524   0.864   8.810  1.00  0.00           N  
ATOM    170  CA  VAL A  25      10.583   1.284   7.415  1.00  0.00           C  
ATOM    171  C   VAL A  25      11.129   0.172   6.527  1.00  0.00           C  
ATOM    172  O   VAL A  25      10.588  -0.101   5.456  1.00  0.00           O  
ATOM    173  CB  VAL A  25      11.455   2.541   7.239  1.00  0.00           C  
ATOM    174  CEN VAL A  25      11.434   3.215   7.098  1.00  0.00           X  
ATOM    175  H   VAL A  25      11.051   1.378   9.501  1.00  0.00           H  
ATOM    176  N   VAL A  26      12.202  -0.467   6.980  1.00  0.00           N  
ATOM    177  CA  VAL A  26      12.823  -1.551   6.228  1.00  0.00           C  
ATOM    178  C   VAL A  26      11.845  -2.697   6.006  1.00  0.00           C  
ATOM    179  O   VAL A  26      11.743  -3.234   4.903  1.00  0.00           O  
ATOM    180  CB  VAL A  26      14.076  -2.089   6.943  1.00  0.00           C  
ATOM    181  CEN VAL A  26      14.764  -2.115   6.913  1.00  0.00           X  
ATOM    182  H   VAL A  26      12.598  -0.194   7.869  1.00  0.00           H  
ATOM    183  N   VAL A  27      11.126  -3.068   7.060  1.00  0.00           N  
ATOM    184  CA  VAL A  27      10.154  -4.152   6.981  1.00  0.00           C  
ATOM    185  C   VAL A  27       9.072  -3.849   5.954  1.00  0.00           C  
ATOM    186  O   VAL A  27       8.706  -4.707   5.151  1.00  0.00           O  
ATOM    187  CB  VAL A  27       9.493  -4.418   8.347  1.00  0.00           C  
ATOM    188  CEN VAL A  27       9.459  -4.867   8.869  1.00  0.00           X  
ATOM    189  H   VAL A  27      11.256  -2.587   7.938  1.00  0.00           H  
ATOM    190  N   VAL A  28       8.562  -2.622   5.984  1.00  0.00           N  
ATOM    191  CA  VAL A  28       7.520  -2.202   5.055  1.00  0.00           C  
ATOM    192  C   VAL A  28       8.008  -2.268   3.614  1.00  0.00           C  
ATOM    193  O   VAL A  28       7.257  -2.636   2.710  1.00  0.00           O  
ATOM    194  CB  VAL A  28       7.035  -0.772   5.358  1.00  0.00           C  
ATOM    195  CEN VAL A  28       6.505  -0.407   5.603  1.00  0.00           X  
ATOM    196  H   VAL A  28       8.905  -1.963   6.669  1.00  0.00           H  
ATOM    197  N   VAL A  29       9.270  -1.909   3.405  1.00  0.00           N  
ATOM    198  CA  VAL A  29       9.847  -1.882   2.066  1.00  0.00           C  
ATOM    199  C   VAL A  29      10.679  -3.131   1.800  1.00  0.00           C  
ATOM    200  O   VAL A  29      11.340  -3.239   0.767  1.00  0.00           O  
ATOM    201  CB  VAL A  29      10.727  -0.636   1.855  1.00  0.00           C  
ATOM    202  CEN VAL A  29      10.763  -0.032   1.525  1.00  0.00           X  
ATOM    203  H   VAL A  29       9.844  -1.648   4.193  1.00  0.00           H  
ATOM    204  N   VAL A  30      10.641  -4.071   2.738  1.00  0.00           N  
ATOM    205  CA  VAL A  30      11.387  -5.317   2.603  1.00  0.00           C  
ATOM    206  C   VAL A  30      11.070  -6.009   1.283  1.00  0.00           C  
ATOM    207  O   VAL A  30       9.905  -6.207   0.939  1.00  0.00           O  
ATOM    208  CB  VAL A  30      11.085  -6.284   3.763  1.00  0.00           C  
ATOM    209  CEN VAL A  30      11.352  -6.570   4.331  1.00  0.00           X  
ATOM    210  H   VAL A  30      10.082  -3.919   3.565  1.00  0.00           H  
ATOM    211  N   VAL A  31      12.115  -6.374   0.548  1.00  0.00           N  
ATOM    212  CA  VAL A  31      11.951  -7.075  -0.720  1.00  0.00           C  
ATOM    213  C   VAL A  31      11.312  -6.173  -1.769  1.00  0.00           C  
ATOM    214  O   VAL A  31      11.026  -6.608  -2.884  1.00  0.00           O  
ATOM    215  CB  VAL A  31      11.095  -8.345  -0.558  1.00  0.00           C  
ATOM    216  CEN VAL A  31      11.118  -9.033  -0.558  1.00  0.00           X  
ATOM    217  H   VAL A  31      13.046  -6.162   0.876  1.00  0.00           H  
ATOM    218  N   VAL A  32      11.090  -4.915  -1.404  1.00  0.00           N  
ATOM    219  CA  VAL A  32      10.479  -3.951  -2.311  1.00  0.00           C  
ATOM    220  C   VAL A  32      11.348  -3.725  -3.542  1.00  0.00           C  
ATOM    221  O   VAL A  32      12.570  -3.614  -3.439  1.00  0.00           O  
ATOM    222  CB  VAL A  32      10.230  -2.599  -1.616  1.00  0.00           C  
ATOM    223  CEN VAL A  32       9.738  -2.184  -1.370  1.00  0.00           X  
ATOM    224  H   VAL A  32      11.351  -4.619  -0.474  1.00  0.00           H  
ATOM    225  N   VAL A  33      10.711  -3.658  -4.706  1.00  0.00           N  
ATOM    226  CA  VAL A  33      11.424  -3.438  -5.958  1.00  0.00           C  
ATOM    227  C   VAL A  33      12.235  -2.149  -5.910  1.00  0.00           C  
ATOM    228  O   VAL A  33      11.805  -1.155  -5.325  1.00  0.00           O  
ATOM    229  CB  VAL A  33      10.458  -3.380  -7.156  1.00  0.00           C  
ATOM    230  CEN VAL A  33      10.249  -3.721  -7.717  1.00  0.00           X  
ATOM    231  H   VAL A  33       9.706  -3.763  -4.724  1.00  0.00           H  
ATOM    232  N   VAL A  34      13.411  -2.173  -6.529  1.00  0.00           N  
ATOM    233  CA  VAL A  34      14.285  -1.007  -6.557  1.00  0.00           C  
ATOM    234  C   VAL A  34      13.508   0.257  -6.900  1.00  0.00           C  
ATOM    235  O   VAL A  34      13.618   1.272  -6.212  1.00  0.00           O  
ATOM    236  CB  VAL A  34      15.431  -1.184  -7.571  1.00  0.00           C  
ATOM    237  CEN VAL A  34      16.110  -1.285  -7.628  1.00  0.00           X  
ATOM    238  H   VAL A  34      13.706  -3.021  -6.991  1.00  0.00           H  
ATOM    239  N   VAL A  35      12.720   0.189  -7.968  1.00  0.00           N  
ATOM    240  CA  VAL A  35      11.934   1.333  -8.415  1.00  0.00           C  
ATOM    241  C   VAL A  35      10.950   1.778  -7.341  1.00  0.00           C  
ATOM    242  O   VAL A  35      10.702   2.972  -7.169  1.00  0.00           O  
ATOM    243  CB  VAL A  35      11.160   1.017  -9.708  1.00  0.00           C  
ATOM    244  CEN VAL A  35      11.130   1.151 -10.383  1.00  0.00           X  
ATOM    245  H   VAL A  35      12.664  -0.677  -8.484  1.00  0.00           H  
ATOM    246  N   VAL A  36      10.391   0.812  -6.621  1.00  0.00           N  
ATOM    247  CA  VAL A  36       9.438   1.103  -5.556  1.00  0.00           C  
ATOM    248  C   VAL A  36      10.067   1.976  -4.478  1.00  0.00           C  
ATOM    249  O   VAL A  36       9.461   2.944  -4.018  1.00  0.00           O  
ATOM    250  CB  VAL A  36       8.902  -0.188  -4.909  1.00  0.00           C  
ATOM    251  CEN VAL A  36       8.344  -0.588  -4.850  1.00  0.00           X  
ATOM    252  H   VAL A  36      10.633  -0.149  -6.815  1.00  0.00           H  
ATOM    253  N   VAL A  37      11.285   1.629  -4.078  1.00  0.00           N  
ATOM    254  CA  VAL A  37      11.998   2.381  -3.052  1.00  0.00           C  
ATOM    255  C   VAL A  37      12.207   3.829  -3.476  1.00  0.00           C  
ATOM    256  O   VAL A  37      11.995   4.753  -2.691  1.00  0.00           O  
ATOM    257  CB  VAL A  37      13.366   1.747  -2.735  1.00  0.00           C  
ATOM    258  CEN VAL A  37      13.717   1.397  -2.256  1.00  0.00           X  
ATOM    259  H   VAL A  37      11.729   0.823  -4.495  1.00  0.00           H  
ATOM    260  N   VAL A  38      12.625   4.021  -4.723  1.00  0.00           N  
ATOM    261  CA  VAL A  38      12.863   5.358  -5.254  1.00  0.00           C  
ATOM    262  C   VAL A  38      11.595   6.201  -5.213  1.00  0.00           C  
ATOM    263  O   VAL A  38      11.624   7.364  -4.811  1.00  0.00           O  
ATOM    264  CB  VAL A  38      13.387   5.306  -6.701  1.00  0.00           C  
ATOM    265  CEN VAL A  38      13.944   5.409  -7.093  1.00  0.00           X  
ATOM    266  H   VAL A  38      12.781   3.220  -5.318  1.00  0.00           H  
ATOM    267  N   VAL A  39      10.482   5.608  -5.632  1.00  0.00           N  
ATOM    268  CA  VAL A  39       9.201   6.303  -5.644  1.00  0.00           C  
ATOM    269  C   VAL A  39       8.808   6.758  -4.244  1.00  0.00           C  
ATOM    270  O   VAL A  39       8.369   7.892  -4.050  1.00  0.00           O  
ATOM    271  CB  VAL A  39       8.081   5.415  -6.218  1.00  0.00           C  
ATOM    272  CEN VAL A  39       7.666   5.328  -6.760  1.00  0.00           X  
ATOM    273  H   VAL A  39      10.525   4.650  -5.949  1.00  0.00           H  
ATOM    274  N   VAL A  40       8.968   5.868  -3.271  1.00  0.00           N  
ATOM    275  CA  VAL A  40       8.630   6.176  -1.887  1.00  0.00           C  
ATOM    276  C   VAL A  40       9.444   7.356  -1.371  1.00  0.00           C  
ATOM    277  O   VAL A  40       8.908   8.259  -0.729  1.00  0.00           O  
ATOM    278  CB  VAL A  40       8.860   4.964  -0.965  1.00  0.00           C  
ATOM    279  CEN VAL A  40       8.539   4.483  -0.591  1.00  0.00           X  
ATOM    280  H   VAL A  40       9.333   4.953  -3.496  1.00  0.00           H  
ATOM    281  N   VAL A  41      10.742   7.342  -1.655  1.00  0.00           N  
ATOM    282  CA  VAL A  41      11.633   8.411  -1.220  1.00  0.00           C  
ATOM    283  C   VAL A  41      11.200   9.756  -1.791  1.00  0.00           C  
ATOM    284  O   VAL A  41      11.162  10.759  -1.079  1.00  0.00           O  
ATOM    285  CB  VAL A  41      13.091   8.135  -1.633  1.00  0.00           C  
ATOM    286  CEN VAL A  41      13.713   7.965  -1.391  1.00  0.00           X  
ATOM    287  H   VAL A  41      11.121   6.571  -2.186  1.00  0.00           H  
ATOM    288  N   VAL A  42      10.874   9.769  -3.079  1.00  0.00           N  
ATOM    289  CA  VAL A  42      10.442  10.990  -3.747  1.00  0.00           C  
ATOM    290  C   VAL A  42       9.187  11.559  -3.099  1.00  0.00           C  
ATOM    291  O   VAL A  42       9.092  12.762  -2.857  1.00  0.00           O  
ATOM    292  CB  VAL A  42      10.172  10.750  -5.245  1.00  0.00           C  
ATOM    293  CEN VAL A  42      10.409  10.878  -5.878  1.00  0.00           X  
ATOM    294  H   VAL A  42      10.926   8.910  -3.608  1.00  0.00           H  
ATOM    295  N   VAL A  43       8.224  10.687  -2.821  1.00  0.00           N  
ATOM    296  CA  VAL A  43       6.971  11.101  -2.200  1.00  0.00           C  
ATOM    297  C   VAL A  43       7.217  11.744  -0.841  1.00  0.00           C  
ATOM    298  O   VAL A  43       6.641  12.785  -0.523  1.00  0.00           O  
ATOM    299  CB  VAL A  43       6.006   9.913  -2.028  1.00  0.00           C  
ATOM    300  CEN VAL A  43       5.418   9.638  -2.260  1.00  0.00           X  
ATOM    301  H   VAL A  43       8.363   9.712  -3.045  1.00  0.00           H  
ATOM    302  N   VAL A  44       8.074  11.119  -0.042  1.00  0.00           N  
ATOM    303  CA  VAL A  44       8.397  11.629   1.285  1.00  0.00           C  
ATOM    304  C   VAL A  44       9.002  13.025   1.207  1.00  0.00           C  
ATOM    305  O   VAL A  44       8.631  13.917   1.970  1.00  0.00           O  
ATOM    306  CB  VAL A  44       9.374  10.698   2.027  1.00  0.00           C  
ATOM    307  CEN VAL A  44       9.426  10.249   2.547  1.00  0.00           X  
ATOM    308  H   VAL A  44       8.513  10.267  -0.361  1.00  0.00           H  
ATOM    309  N   VAL A  45       9.935  13.208   0.279  1.00  0.00           N  
ATOM    310  CA  VAL A  45      10.593  14.497   0.098  1.00  0.00           C  
ATOM    311  C   VAL A  45       9.586  15.586  -0.248  1.00  0.00           C  
ATOM    312  O   VAL A  45       9.633  16.686   0.303  1.00  0.00           O  
ATOM    313  CB  VAL A  45      11.666  14.434  -1.005  1.00  0.00           C  
ATOM    314  CEN VAL A  45      12.345  14.442  -1.119  1.00  0.00           X  
ATOM    315  H   VAL A  45      10.194  12.435  -0.317  1.00  0.00           H  
ATOM    316  N   VAL A  46       8.676  15.274  -1.164  1.00  0.00           N  
ATOM    317  CA  VAL A  46       7.655  16.226  -1.586  1.00  0.00           C  
ATOM    318  C   VAL A  46       6.785  16.657  -0.412  1.00  0.00           C  
ATOM    319  O   VAL A  46       6.499  17.842  -0.241  1.00  0.00           O  
ATOM    320  CB  VAL A  46       6.756  15.638  -2.690  1.00  0.00           C  
ATOM    321  CEN VAL A  46       6.602  15.679  -3.360  1.00  0.00           X  
ATOM    322  H   VAL A  46       8.691  14.353  -1.579  1.00  0.00           H  
ATOM    323  N   VAL A  47       6.368  15.688   0.396  1.00  0.00           N  
ATOM    324  CA  VAL A  47       5.529  15.966   1.556  1.00  0.00           C  
ATOM    325  C   VAL A  47       6.229  16.907   2.529  1.00  0.00           C  
ATOM    326  O   VAL A  47       5.628  17.857   3.029  1.00  0.00           O  
ATOM    327  CB  VAL A  47       5.143  14.672   2.297  1.00  0.00           C  
ATOM    328  CEN VAL A  47       4.618  14.247   2.432  1.00  0.00           X  
ATOM    329  H   VAL A  47       6.638  14.735   0.201  1.00  0.00           H  
ATOM    330  N   VAL A  48       7.503  16.636   2.793  1.00  0.00           N  
ATOM    331  CA  VAL A  48       8.287  17.458   3.706  1.00  0.00           C  
ATOM    332  C   VAL A  48       8.366  18.900   3.221  1.00  0.00           C  
ATOM    333  O   VAL A  48       8.195  19.838   4.000  1.00  0.00           O  
ATOM    334  CB  VAL A  48       9.715  16.907   3.879  1.00  0.00           C  
ATOM    335  CEN VAL A  48      10.138  16.592   4.322  1.00  0.00           X  
ATOM    336  H   VAL A  48       7.939  15.841   2.349  1.00  0.00           H  
ATOM    337  N   VAL A  49       8.625  19.071   1.929  1.00  0.00           N  
ATOM    338  CA  VAL A  49       8.727  20.399   1.337  1.00  0.00           C  
ATOM    339  C   VAL A  49       7.428  21.177   1.502  1.00  0.00           C  
ATOM    340  O   VAL A  49       7.439  22.353   1.865  1.00  0.00           O  
ATOM    341  CB  VAL A  49       9.083  20.325  -0.160  1.00  0.00           C  
ATOM    342  CEN VAL A  49       9.584  20.443  -0.617  1.00  0.00           X  
ATOM    343  H   VAL A  49       8.755  18.259   1.342  1.00  0.00           H  
ATOM    344  N   VAL A  50       6.309  20.513   1.234  1.00  0.00           N  
ATOM    345  CA  VAL A  50       4.998  21.141   1.352  1.00  0.00           C  
ATOM    346  C   VAL A  50       4.745  21.623   2.775  1.00  0.00           C  
ATOM    347  O   VAL A  50       4.270  22.738   2.988  1.00  0.00           O  
ATOM    348  CB  VAL A  50       3.870  20.178   0.938  1.00  0.00           C  
ATOM    349  CEN VAL A  50       3.400  20.051   0.451  1.00  0.00           X  
ATOM    350  H   VAL A  50       6.367  19.549   0.940  1.00  0.00           H  
ATOM    351  N   VAL A  51       5.065  20.775   3.747  1.00  0.00           N  
ATOM    352  CA  VAL A  51       4.873  21.113   5.152  1.00  0.00           C  
ATOM    353  C   VAL A  51       5.675  22.350   5.536  1.00  0.00           C  
ATOM    354  O   VAL A  51       5.168  23.245   6.211  1.00  0.00           O  
ATOM    355  CB  VAL A  51       5.274  19.946   6.074  1.00  0.00           C  
ATOM    356  CEN VAL A  51       5.025  19.462   6.496  1.00  0.00           X  
ATOM    357  H   VAL A  51       5.452  19.874   3.506  1.00  0.00           H  
ATOM    358  N   VAL A  52       6.930  22.393   5.102  1.00  0.00           N  
ATOM    359  CA  VAL A  52       7.805  23.521   5.400  1.00  0.00           C  
ATOM    360  C   VAL A  52       7.236  24.821   4.847  1.00  0.00           C  
ATOM    361  O   VAL A  52       7.225  25.845   5.530  1.00  0.00           O  
ATOM    362  CB  VAL A  52       9.218  23.306   4.827  1.00  0.00           C  
ATOM    363  CEN VAL A  52       9.873  23.177   4.999  1.00  0.00           X  
ATOM    364  H   VAL A  52       7.287  21.625   4.552  1.00  0.00           H  
ATOM    365  N   VAL A  53       6.763  24.773   3.606  1.00  0.00           N  
ATOM    366  CA  VAL A  53       6.191  25.948   2.959  1.00  0.00           C  
ATOM    367  C   VAL A  53       4.989  26.473   3.733  1.00  0.00           C  
ATOM    368  O   VAL A  53       4.857  27.678   3.952  1.00  0.00           O  
ATOM    369  CB  VAL A  53       5.762  25.643   1.511  1.00  0.00           C  
ATOM    370  CEN VAL A  53       5.917  25.761   0.850  1.00  0.00           X  
ATOM    371  H   VAL A  53       6.801  23.901   3.098  1.00  0.00           H  
ATOM    372  N   VAL A  54       4.114  25.563   4.147  1.00  0.00           N  
ATOM    373  CA  VAL A  54       2.921  25.933   4.899  1.00  0.00           C  
ATOM    374  C   VAL A  54       3.286  26.634   6.201  1.00  0.00           C  
ATOM    375  O   VAL A  54       2.695  27.654   6.555  1.00  0.00           O  
ATOM    376  CB  VAL A  54       2.049  24.704   5.216  1.00  0.00           C  
ATOM    377  CEN VAL A  54       1.454  24.391   5.062  1.00  0.00           X  
ATOM    378  H   VAL A  54       4.280  24.589   3.936  1.00  0.00           H  
ATOM    379  N   VAL A  55       4.263  26.080   6.912  1.00  0.00           N  
ATOM    380  CA  VAL A  55       4.708  26.652   8.177  1.00  0.00           C  
ATOM    381  C   VAL A  55       5.222  28.073   7.989  1.00  0.00           C  
ATOM    382  O   VAL A  55       4.894  28.970   8.766  1.00  0.00           O  
ATOM    383  CB  VAL A  55       5.814  25.798   8.824  1.00  0.00           C  
ATOM    384  CEN VAL A  55       5.951  25.370   9.347  1.00  0.00           X  
ATOM    385  H   VAL A  55       4.708  25.242   6.566  1.00  0.00           H  
ATOM    386  N   VAL A  56       6.030  28.273   6.953  1.00  0.00           N  
ATOM    387  CA  VAL A  56       6.591  29.586   6.661  1.00  0.00           C  
ATOM    388  C   VAL A  56       5.493  30.616   6.431  1.00  0.00           C  
ATOM    389  O   VAL A  56       5.566  31.738   6.932  1.00  0.00           O  
ATOM    390  CB  VAL A  56       7.510  29.546   5.426  1.00  0.00           C  
ATOM    391  CEN VAL A  56       8.167  29.584   5.222  1.00  0.00           X  
ATOM    392  H   VAL A  56       6.262  27.494   6.353  1.00  0.00           H  
ATOM    393  N   VAL A  57       4.474  30.228   5.672  1.00  0.00           N  
ATOM    394  CA  VAL A  57       3.360  31.118   5.371  1.00  0.00           C  
ATOM    395  C   VAL A  57       2.582  31.473   6.631  1.00  0.00           C  
ATOM    396  O   VAL A  57       2.065  32.583   6.762  1.00  0.00           O  
ATOM    397  CB  VAL A  57       2.397  30.492   4.345  1.00  0.00           C  
ATOM    398  CEN VAL A  57       2.177  30.533   3.693  1.00  0.00           X  
ATOM    399  H   VAL A  57       4.472  29.291   5.293  1.00  0.00           H  
ATOM    400  N   VAL A  58       2.503  30.524   7.558  1.00  0.00           N  
ATOM    401  CA  VAL A  58       1.911  30.779   8.866  1.00  0.00           C  
ATOM    402  C   VAL A  58       2.843  31.608   9.740  1.00  0.00           C  
ATOM    403  O   VAL A  58       2.468  32.038  10.831  1.00  0.00           O  
ATOM    404  CB  VAL A  58       1.569  29.467   9.597  1.00  0.00           C  
ATOM    405  CEN VAL A  58       1.048  29.067   9.805  1.00  0.00           X  
ATOM    406  H   VAL A  58       2.861  29.603   7.351  1.00  0.00           H  
ATOM    407  N   VAL A  59       4.061  31.828   9.256  1.00  0.00           N  
ATOM    408  CA  VAL A  59       5.090  32.494  10.044  1.00  0.00           C  
ATOM    409  C   VAL A  59       5.761  31.523  11.007  1.00  0.00           C  
ATOM    410  O   VAL A  59       6.544  31.927  11.867  1.00  0.00           O  
ATOM    411  CB  VAL A  59       4.513  33.678  10.843  1.00  0.00           C  
ATOM    412  CEN VAL A  59       4.501  34.365  10.884  1.00  0.00           X  
ATOM    413  H   VAL A  59       4.278  31.526   8.317  1.00  0.00           H  
ATOM    414  N   VAL A  60       5.449  30.240  10.859  1.00  0.00           N  
ATOM    415  CA  VAL A  60       6.037  29.206  11.701  1.00  0.00           C  
ATOM    416  C   VAL A  60       7.383  28.749  11.153  1.00  0.00           C  
ATOM    417  O   VAL A  60       7.509  27.639  10.635  1.00  0.00           O  
ATOM    418  CB  VAL A  60       5.106  27.986  11.832  1.00  0.00           C  
ATOM    419  CEN VAL A  60       4.696  27.646  12.269  1.00  0.00           X  
ATOM    420  H   VAL A  60       4.787  29.974  10.143  1.00  0.00           H  
ATOM    421  N   VAL A  61       8.388  29.610  11.270  1.00  0.00           N  
ATOM    422  CA  VAL A  61       9.703  29.335  10.706  1.00  0.00           C  
ATOM    423  C   VAL A  61      10.363  28.149  11.398  1.00  0.00           C  
ATOM    424  O   VAL A  61      11.068  27.363  10.766  1.00  0.00           O  
ATOM    425  CB  VAL A  61      10.631  30.560  10.812  1.00  0.00           C  
ATOM    426  CEN VAL A  61      10.941  31.054  10.445  1.00  0.00           X  
ATOM    427  H   VAL A  61       8.236  30.479  11.763  1.00  0.00           H  
ATOM    428  N   VAL A  62      10.129  28.026  12.700  1.00  0.00           N  
ATOM    429  CA  VAL A  62      10.672  26.916  13.474  1.00  0.00           C  
ATOM    430  C   VAL A  62      10.129  25.582  12.981  1.00  0.00           C  
ATOM    431  O   VAL A  62      10.879  24.621  12.809  1.00  0.00           O  
ATOM    432  CB  VAL A  62      10.356  27.066  14.974  1.00  0.00           C  
ATOM    433  CEN VAL A  62      10.636  27.201  15.589  1.00  0.00           X  
ATOM    434  H   VAL A  62       9.559  28.718  13.165  1.00  0.00           H  
ATOM    435  N   VAL A  63       8.821  25.528  12.755  1.00  0.00           N  
ATOM    436  CA  VAL A  63       8.187  24.338  12.199  1.00  0.00           C  
ATOM    437  C   VAL A  63       8.757  24.001  10.828  1.00  0.00           C  
ATOM    438  O   VAL A  63       9.058  22.843  10.538  1.00  0.00           O  
ATOM    439  CB  VAL A  63       6.661  24.513  12.081  1.00  0.00           C  
ATOM    440  CEN VAL A  63       6.058  24.310  12.344  1.00  0.00           X  
ATOM    441  H   VAL A  63       8.250  26.332  12.975  1.00  0.00           H  
ATOM    442  N   VAL A  64       8.904  25.019   9.987  1.00  0.00           N  
ATOM    443  CA  VAL A  64       9.439  24.832   8.643  1.00  0.00           C  
ATOM    444  C   VAL A  64      10.848  24.253   8.687  1.00  0.00           C  
ATOM    445  O   VAL A  64      11.173  23.330   7.941  1.00  0.00           O  
ATOM    446  CB  VAL A  64       9.462  26.154   7.855  1.00  0.00           C  
ATOM    447  CEN VAL A  64       9.166  26.495   7.334  1.00  0.00           X  
ATOM    448  H   VAL A  64       8.639  25.946  10.286  1.00  0.00           H  
ATOM    449  N   VAL A  65      11.680  24.802   9.564  1.00  0.00           N  
ATOM    450  CA  VAL A  65      13.056  24.342   9.707  1.00  0.00           C  
ATOM    451  C   VAL A  65      13.107  22.872  10.102  1.00  0.00           C  
ATOM    452  O   VAL A  65      13.885  22.096   9.546  1.00  0.00           O  
ATOM    453  CB  VAL A  65      13.825  25.171  10.753  1.00  0.00           C  
ATOM    454  CEN VAL A  65      14.322  25.642  10.831  1.00  0.00           X  
ATOM    455  H   VAL A  65      11.352  25.558  10.148  1.00  0.00           H  
ATOM    456  N   VAL A  66      12.273  22.494  11.065  1.00  0.00           N  
ATOM    457  CA  VAL A  66      12.222  21.115  11.536  1.00  0.00           C  
ATOM    458  C   VAL A  66      11.853  20.161  10.408  1.00  0.00           C  
ATOM    459  O   VAL A  66      12.466  19.105  10.249  1.00  0.00           O  
ATOM    460  CB  VAL A  66      11.212  20.949  12.687  1.00  0.00           C  
ATOM    461  CEN VAL A  66      11.156  20.836  13.364  1.00  0.00           X  
ATOM    462  H   VAL A  66      11.659  23.180  11.481  1.00  0.00           H  
ATOM    463  N   VAL A  67      10.847  20.538   9.626  1.00  0.00           N  
ATOM    464  CA  VAL A  67      10.394  19.715   8.510  1.00  0.00           C  
ATOM    465  C   VAL A  67      11.512  19.494   7.500  1.00  0.00           C  
ATOM    466  O   VAL A  67      11.724  18.376   7.029  1.00  0.00           O  
ATOM    467  CB  VAL A  67       9.187  20.350   7.794  1.00  0.00           C  
ATOM    468  CEN VAL A  67       8.509  20.286   7.687  1.00  0.00           X  
ATOM    469  H   VAL A  67      10.384  21.416   9.809  1.00  0.00           H  
ATOM    470  N   VAL A  68      12.226  20.565   7.171  1.00  0.00           N  
ATOM    471  CA  VAL A  68      13.325  20.489   6.215  1.00  0.00           C  
ATOM    472  C   VAL A  68      14.404  19.526   6.692  1.00  0.00           C  
ATOM    473  O   VAL A  68      14.904  18.708   5.920  1.00  0.00           O  
ATOM    474  CB  VAL A  68      13.957  21.872   5.970  1.00  0.00           C  
ATOM    475  CEN VAL A  68      14.023  22.377   5.506  1.00  0.00           X  
ATOM    476  H   VAL A  68      12.002  21.454   7.593  1.00  0.00           H  
ATOM    477  N   VAL A  69      14.760  19.628   7.968  1.00  0.00           N  
ATOM    478  CA  VAL A  69      15.781  18.766   8.550  1.00  0.00           C  
ATOM    479  C   VAL A  69      15.385  17.298   8.451  1.00  0.00           C  
ATOM    480  O   VAL A  69      16.198  16.450   8.084  1.00  0.00           O  
ATOM    481  CB  VAL A  69      16.043  19.118  10.027  1.00  0.00           C  
ATOM    482  CEN VAL A  69      16.503  19.398  10.457  1.00  0.00           X  
ATOM    483  H   VAL A  69      14.311  20.321   8.550  1.00  0.00           H  
ATOM    484  N   VAL A  70      14.132  17.005   8.779  1.00  0.00           N  
ATOM    485  CA  VAL A  70      13.625  15.639   8.727  1.00  0.00           C  
ATOM    486  C   VAL A  70      13.723  15.069   7.318  1.00  0.00           C  
ATOM    487  O   VAL A  70      14.151  13.930   7.127  1.00  0.00           O  
ATOM    488  CB  VAL A  70      12.162  15.560   9.202  1.00  0.00           C  
ATOM    489  CEN VAL A  70      11.756  15.341   9.713  1.00  0.00           X  
ATOM    490  H   VAL A  70      13.513  17.748   9.072  1.00  0.00           H  
ATOM    491  N   VAL A  71      13.324  15.866   6.333  1.00  0.00           N  
ATOM    492  CA  VAL A  71      13.366  15.442   4.939  1.00  0.00           C  
ATOM    493  C   VAL A  71      14.787  15.099   4.510  1.00  0.00           C  
ATOM    494  O   VAL A  71      15.021  14.080   3.860  1.00  0.00           O  
ATOM    495  CB  VAL A  71      12.805  16.527   4.000  1.00  0.00           C  
ATOM    496  CEN VAL A  71      12.273  16.687   3.593  1.00  0.00           X  
ATOM    497  H   VAL A  71      12.983  16.790   6.556  1.00  0.00           H  
ATOM    498  N   VAL A  72      15.734  15.956   4.878  1.00  0.00           N  
ATOM    499  CA  VAL A  72      17.134  15.745   4.532  1.00  0.00           C  
ATOM    500  C   VAL A  72      17.654  14.435   5.110  1.00  0.00           C  
ATOM    501  O   VAL A  72      18.332  13.669   4.426  1.00  0.00           O  
ATOM    502  CB  VAL A  72      18.020  16.902   5.031  1.00  0.00           C  
ATOM    503  CEN VAL A  72      18.392  17.444   4.825  1.00  0.00           X  
ATOM    504  H   VAL A  72      15.477  16.774   5.411  1.00  0.00           H  
ATOM    505  N   VAL A  73      17.331  14.183   6.374  1.00  0.00           N  
ATOM    506  CA  VAL A  73      17.764  12.964   7.047  1.00  0.00           C  
ATOM    507  C   VAL A  73      17.238  11.725   6.334  1.00  0.00           C  
ATOM    508  O   VAL A  73      17.974  10.761   6.120  1.00  0.00           O  
ATOM    509  CB  VAL A  73      17.302  12.935   8.516  1.00  0.00           C  
ATOM    510  CEN VAL A  73      17.521  12.980   9.167  1.00  0.00           X  
ATOM    511  H   VAL A  73      16.770  14.853   6.882  1.00  0.00           H  
ATOM    512  N   VAL A  74      15.961  11.755   5.969  1.00  0.00           N  
ATOM    513  CA  VAL A  74      15.334  10.634   5.280  1.00  0.00           C  
ATOM    514  C   VAL A  74      16.032  10.340   3.958  1.00  0.00           C  
ATOM    515  O   VAL A  74      16.306   9.185   3.633  1.00  0.00           O  
ATOM    516  CB  VAL A  74      13.841  10.899   5.012  1.00  0.00           C  
ATOM    517  CEN VAL A  74      13.203  10.715   5.197  1.00  0.00           X  
ATOM    518  H   VAL A  74      15.410  12.577   6.174  1.00  0.00           H  
ATOM    519  N   VAL A  75      16.319  11.392   3.199  1.00  0.00           N  
ATOM    520  CA  VAL A  75      16.986  11.249   1.911  1.00  0.00           C  
ATOM    521  C   VAL A  75      18.352  10.593   2.068  1.00  0.00           C  
ATOM    522  O   VAL A  75      18.711   9.694   1.307  1.00  0.00           O  
ATOM    523  CB  VAL A  75      17.159  12.609   1.209  1.00  0.00           C  
ATOM    524  CEN VAL A  75      16.938  12.993   0.681  1.00  0.00           X  
ATOM    525  H   VAL A  75      16.068  12.316   3.523  1.00  0.00           H  
ATOM    526  N   VAL A  76      19.111  11.047   3.060  1.00  0.00           N  
ATOM    527  CA  VAL A  76      20.439  10.505   3.318  1.00  0.00           C  
ATOM    528  C   VAL A  76      20.375   9.015   3.628  1.00  0.00           C  
ATOM    529  O   VAL A  76      21.170   8.229   3.113  1.00  0.00           O  
ATOM    530  CB  VAL A  76      21.129  11.233   4.487  1.00  0.00           C  
ATOM    531  CEN VAL A  76      21.637  11.671   4.645  1.00  0.00           X  
ATOM    532  H   VAL A  76      18.758  11.787   3.649  1.00  0.00           H  
ATOM    533  N   VAL A  77      19.424   8.632   4.474  1.00  0.00           N  
ATOM    534  CA  VAL A  77      19.255   7.235   4.854  1.00  0.00           C  
ATOM    535  C   VAL A  77      18.964   6.364   3.639  1.00  0.00           C  
ATOM    536  O   VAL A  77      19.539   5.287   3.483  1.00  0.00           O  
ATOM    537  CB  VAL A  77      18.119   7.062   5.881  1.00  0.00           C  
ATOM    538  CEN VAL A  77      17.985   6.916   6.540  1.00  0.00           X  
ATOM    539  H   VAL A  77      18.803   9.327   4.863  1.00  0.00           H  
ATOM    540  N   VAL A  78      18.068   6.838   2.779  1.00  0.00           N  
ATOM    541  CA  VAL A  78      17.700   6.103   1.575  1.00  0.00           C  
ATOM    542  C   VAL A  78      18.909   5.875   0.676  1.00  0.00           C  
ATOM    543  O   VAL A  78      19.115   4.775   0.165  1.00  0.00           O  
ATOM    544  CB  VAL A  78      16.610   6.840   0.774  1.00  0.00           C  
ATOM    545  CEN VAL A  78      15.945   6.819   0.593  1.00  0.00           X  
ATOM    546  H   VAL A  78      17.632   7.729   2.964  1.00  0.00           H  
ATOM    547  N   VAL A  79      19.705   6.922   0.489  1.00  0.00           N  
ATOM    548  CA  VAL A  79      20.896   6.837  -0.349  1.00  0.00           C  
ATOM    549  C   VAL A  79      21.869   5.792   0.181  1.00  0.00           C  
ATOM    550  O   VAL A  79      22.409   4.990  -0.581  1.00  0.00           O  
ATOM    551  CB  VAL A  79      21.618   8.195  -0.443  1.00  0.00           C  
ATOM    552  CEN VAL A  79      21.758   8.720  -0.867  1.00  0.00           X  
ATOM    553  H   VAL A  79      19.481   7.798   0.938  1.00  0.00           H  
ATOM    554  N   VAL A  80      22.089   5.806   1.491  1.00  0.00           N  
ATOM    555  CA  VAL A  80      22.998   4.858   2.126  1.00  0.00           C  
ATOM    556  C   VAL A  80      22.544   3.422   1.898  1.00  0.00           C  
ATOM    557  O   VAL A  80      23.350   2.551   1.569  1.00  0.00           O  
ATOM    558  CB  VAL A  80      23.115   5.115   3.640  1.00  0.00           C  
ATOM    559  CEN VAL A  80      23.539   5.346   4.132  1.00  0.00           X  
ATOM    560  H   VAL A  80      21.614   6.490   2.063  1.00  0.00           H  
ATOM    561  N   VAL A  81      21.249   3.181   2.074  1.00  0.00           N  
ATOM    562  CA  VAL A  81      20.686   1.850   1.887  1.00  0.00           C  
ATOM    563  C   VAL A  81      20.554   1.509   0.409  1.00  0.00           C  
ATOM    564  O   VAL A  81      20.361   0.350   0.043  1.00  0.00           O  
ATOM    565  CB  VAL A  81      19.306   1.721   2.559  1.00  0.00           C  
ATOM    566  CEN VAL A  81      18.970   1.430   3.086  1.00  0.00           X  
ATOM    567  H   VAL A  81      20.640   3.940   2.344  1.00  0.00           H  
ATOM    568  N   VAL A  82      20.659   2.527  -0.439  1.00  0.00           N  
ATOM    569  CA  VAL A  82      20.589   2.332  -1.882  1.00  0.00           C  
ATOM    570  C   VAL A  82      21.960   2.490  -2.527  1.00  0.00           C  
ATOM    571  O   VAL A  82      22.411   1.617  -3.269  1.00  0.00           O  
ATOM    572  CB  VAL A  82      19.607   3.321  -2.539  1.00  0.00           C  
ATOM    573  CEN VAL A  82      18.993   3.371  -2.847  1.00  0.00           X  
ATOM    574  H   VAL A  82      20.792   3.459  -0.074  1.00  0.00           H  
ATOM    575  N   VAL A  83      22.618   3.608  -2.240  1.00  0.00           N  
ATOM    576  CA  VAL A  83      23.944   3.877  -2.783  1.00  0.00           C  
ATOM    577  C   VAL A  83      25.034   3.313  -1.880  1.00  0.00           C  
ATOM    578  O   VAL A  83      25.939   4.033  -1.459  1.00  0.00           O  
ATOM    579  CB  VAL A  83      24.181   5.386  -2.976  1.00  0.00           C  
ATOM    580  CEN VAL A  83      24.246   5.881  -3.450  1.00  0.00           X  
ATOM    581  H   VAL A  83      22.188   4.289  -1.631  1.00  0.00           H  
ATOM    582  N   VAL A  84      24.941   2.021  -1.586  1.00  0.00           N  
ATOM    583  CA  VAL A  84      25.902   1.364  -0.707  1.00  0.00           C  
ATOM    584  C   VAL A  84      27.332   1.617  -1.168  1.00  0.00           C  
ATOM    585  O   VAL A  84      28.277   1.486  -0.390  1.00  0.00           O  
ATOM    586  CB  VAL A  84      25.657  -0.155  -0.636  1.00  0.00           C  
ATOM    587  CEN VAL A  84      25.434  -0.662  -0.227  1.00  0.00           X  
ATOM    588  H   VAL A  84      24.186   1.479  -1.981  1.00  0.00           H  
ATOM    589  N   VAL A  85      27.484   1.980  -2.437  1.00  0.00           N  
ATOM    590  CA  VAL A  85      28.802   2.218  -3.014  1.00  0.00           C  
ATOM    591  C   VAL A  85      29.104   3.708  -3.102  1.00  0.00           C  
ATOM    592  O   VAL A  85      30.229   4.107  -3.401  1.00  0.00           O  
ATOM    593  CB  VAL A  85      28.925   1.595  -4.417  1.00  0.00           C  
ATOM    594  CEN VAL A  85      29.224   1.087  -4.774  1.00  0.00           X  
ATOM    595  H   VAL A  85      26.665   2.094  -3.018  1.00  0.00           H  
ATOM    596  N   VAL A  86      28.092   4.528  -2.839  1.00  0.00           N  
ATOM    597  CA  VAL A  86      28.244   5.977  -2.899  1.00  0.00           C  
ATOM    598  C   VAL A  86      28.929   6.511  -1.647  1.00  0.00           C  
ATOM    599  O   VAL A  86      28.784   5.950  -0.561  1.00  0.00           O  
ATOM    600  CB  VAL A  86      26.885   6.682  -3.069  1.00  0.00           C  
ATOM    601  CEN VAL A  86      26.496   7.035  -3.515  1.00  0.00           X  
ATOM    602  H   VAL A  86      27.194   4.138  -2.591  1.00  0.00           H  
ATOM    603  N   VAL A  87      29.675   7.599  -1.805  1.00  0.00           N  
ATOM    604  CA  VAL A  87      30.384   8.211  -0.688  1.00  0.00           C  
ATOM    605  C   VAL A  87      29.412   8.772   0.341  1.00  0.00           C  
ATOM    606  O   VAL A  87      28.271   9.103   0.016  1.00  0.00           O  
ATOM    607  CB  VAL A  87      31.322   9.337  -1.162  1.00  0.00           C  
ATOM    608  CEN VAL A  87      31.983   9.508  -1.249  1.00  0.00           X  
ATOM    609  H   VAL A  87      29.752   8.014  -2.723  1.00  0.00           H  
ATOM    610  N   VAL A  88      29.869   8.878   1.584  1.00  0.00           N  
ATOM    611  CA  VAL A  88      29.044   9.410   2.662  1.00  0.00           C  
ATOM    612  C   VAL A  88      28.459  10.766   2.290  1.00  0.00           C  
ATOM    613  O   VAL A  88      27.260  10.998   2.440  1.00  0.00           O  
ATOM    614  CB  VAL A  88      29.844   9.548   3.971  1.00  0.00           C  
ATOM    615  CEN VAL A  88      29.922   9.287   4.603  1.00  0.00           X  
ATOM    616  H   VAL A  88      30.813   8.582   1.788  1.00  0.00           H  
ATOM    617  N   VAL A  89      29.314  11.660   1.803  1.00  0.00           N  
ATOM    618  CA  VAL A  89      28.884  12.997   1.412  1.00  0.00           C  
ATOM    619  C   VAL A  89      27.756  12.936   0.390  1.00  0.00           C  
ATOM    620  O   VAL A  89      26.830  13.746   0.425  1.00  0.00           O  
ATOM    621  CB  VAL A  89      30.050  13.817   0.828  1.00  0.00           C  
ATOM    622  CEN VAL A  89      30.472  14.347   0.952  1.00  0.00           X  
ATOM    623  H   VAL A  89      30.286  11.407   1.702  1.00  0.00           H  
ATOM    624  N   VAL A  90      27.841  11.972  -0.520  1.00  0.00           N  
ATOM    625  CA  VAL A  90      26.821  11.796  -1.547  1.00  0.00           C  
ATOM    626  C   VAL A  90      25.456  11.526  -0.927  1.00  0.00           C  
ATOM    627  O   VAL A  90      24.451  12.104  -1.341  1.00  0.00           O  
ATOM    628  CB  VAL A  90      27.176  10.643  -2.505  1.00  0.00           C  
ATOM    629  CEN VAL A  90      27.379  10.499  -3.147  1.00  0.00           X  
ATOM    630  H   VAL A  90      28.632  11.344  -0.499  1.00  0.00           H  
ATOM    631  N   VAL A  91      25.427  10.645   0.067  1.00  0.00           N  
ATOM    632  CA  VAL A  91      24.184  10.296   0.745  1.00  0.00           C  
ATOM    633  C   VAL A  91      23.571  11.512   1.429  1.00  0.00           C  
ATOM    634  O   VAL A  91      22.351  11.678   1.444  1.00  0.00           O  
ATOM    635  CB  VAL A  91      24.403   9.187   1.791  1.00  0.00           C  
ATOM    636  CEN VAL A  91      24.281   8.524   1.930  1.00  0.00           X  
ATOM    637  H   VAL A  91      26.287  10.205   0.360  1.00  0.00           H  
ATOM    638  N   VAL A  92      24.423  12.359   1.995  1.00  0.00           N  
ATOM    639  CA  VAL A  92      23.964  13.537   2.721  1.00  0.00           C  
ATOM    640  C   VAL A  92      24.062  14.789   1.859  1.00  0.00           C  
ATOM    641  O   VAL A  92      23.829  15.901   2.333  1.00  0.00           O  
ATOM    642  CB  VAL A  92      24.770  13.753   4.016  1.00  0.00           C  
ATOM    643  CEN VAL A  92      24.735  13.721   4.703  1.00  0.00           X  
ATOM    644  H   VAL A  92      25.415  12.183   1.920  1.00  0.00           H  
ATOM    645  N   VAL A  93      24.409  14.601   0.590  1.00  0.00           N  
ATOM    646  CA  VAL A  93      24.533  15.715  -0.343  1.00  0.00           C  
ATOM    647  C   VAL A  93      23.267  16.562  -0.361  1.00  0.00           C  
ATOM    648  O   VAL A  93      22.162  16.041  -0.512  1.00  0.00           O  
ATOM    649  CB  VAL A  93      24.831  15.225  -1.772  1.00  0.00           C  
ATOM    650  CEN VAL A  93      25.319  15.193  -2.257  1.00  0.00           X  
ATOM    651  H   VAL A  93      24.592  13.663   0.263  1.00  0.00           H  
ATOM    652  N   VAL A  94      23.434  17.871  -0.205  1.00  0.00           N  
ATOM    653  CA  VAL A  94      22.308  18.797  -0.237  1.00  0.00           C  
ATOM    654  C   VAL A  94      21.398  18.597   0.968  1.00  0.00           C  
ATOM    655  O   VAL A  94      20.353  19.238   1.081  1.00  0.00           O  
ATOM    656  CB  VAL A  94      21.481  18.636  -1.526  1.00  0.00           C  
ATOM    657  CEN VAL A  94      21.322  18.939  -2.124  1.00  0.00           X  
ATOM    658  H   VAL A  94      24.366  18.234  -0.061  1.00  0.00           H  
ATOM    659  N   VAL A  95      21.800  17.705   1.867  1.00  0.00           N  
ATOM    660  CA  VAL A  95      21.018  17.416   3.063  1.00  0.00           C  
ATOM    661  C   VAL A  95      20.888  18.649   3.947  1.00  0.00           C  
ATOM    662  O   VAL A  95      21.853  19.388   4.144  1.00  0.00           O  
ATOM    663  CB  VAL A  95      21.643  16.272   3.883  1.00  0.00           C  
ATOM    664  CEN VAL A  95      21.560  15.614   4.070  1.00  0.00           X  
ATOM    665  H   VAL A  95      22.670  17.214   1.717  1.00  0.00           H  
ATOM    666  N   VAL A  96      19.690  18.867   4.479  1.00  0.00           N  
ATOM    667  CA  VAL A  96      19.434  20.007   5.350  1.00  0.00           C  
ATOM    668  C   VAL A  96      20.372  20.004   6.551  1.00  0.00           C  
ATOM    669  O   VAL A  96      20.703  18.948   7.089  1.00  0.00           O  
ATOM    670  CB  VAL A  96      17.977  20.020   5.850  1.00  0.00           C  
ATOM    671  CEN VAL A  96      17.374  20.348   5.792  1.00  0.00           X  
ATOM    672  H   VAL A  96      18.937  18.225   4.273  1.00  0.00           H  
ATOM    673  N   VAL A  97      20.797  21.193   6.965  1.00  0.00           N  
ATOM    674  CA  VAL A  97      21.699  21.330   8.103  1.00  0.00           C  
ATOM    675  C   VAL A  97      21.244  20.468   9.273  1.00  0.00           C  
ATOM    676  O   VAL A  97      22.032  19.717   9.847  1.00  0.00           O  
ATOM    677  CB  VAL A  97      21.804  22.795   8.567  1.00  0.00           C  
ATOM    678  CEN VAL A  97      22.224  23.340   8.589  1.00  0.00           X  
ATOM    679  H   VAL A  97      20.487  22.023   6.480  1.00  0.00           H  
ATOM    680  N   VAL A  98      19.967  20.581   9.624  1.00  0.00           N  
ATOM    681  CA  VAL A  98      19.408  19.824  10.738  1.00  0.00           C  
ATOM    682  C   VAL A  98      19.525  18.324  10.499  1.00  0.00           C  
ATOM    683  O   VAL A  98      19.766  17.555  11.428  1.00  0.00           O  
ATOM    684  CB  VAL A  98      17.930  20.182  10.979  1.00  0.00           C  
ATOM    685  CEN VAL A  98      17.500  20.504  11.411  1.00  0.00           X  
ATOM    686  H   VAL A  98      19.368  21.207   9.104  1.00  0.00           H  
ATOM    687  N   VAL A  99      19.352  17.915   9.246  1.00  0.00           N  
ATOM    688  CA  VAL A  99      19.446  16.506   8.881  1.00  0.00           C  
ATOM    689  C   VAL A  99      20.822  15.942   9.210  1.00  0.00           C  
ATOM    690  O   VAL A  99      20.939  14.849   9.764  1.00  0.00           O  
ATOM    691  CB  VAL A  99      19.157  16.290   7.384  1.00  0.00           C  
ATOM    692  CEN VAL A  99      18.697  16.036   6.939  1.00  0.00           X  
ATOM    693  H   VAL A  99      19.151  18.597   8.529  1.00  0.00           H  
ATOM    694  N   VAL A 100      21.862  16.695   8.866  1.00  0.00           N  
ATOM    695  CA  VAL A 100      23.233  16.271   9.124  1.00  0.00           C  
ATOM    696  C   VAL A 100      23.474  16.063  10.613  1.00  0.00           C  
ATOM    697  O   VAL A 100      24.073  15.069  11.022  1.00  0.00           O  
ATOM    698  CB  VAL A 100      24.251  17.294   8.587  1.00  0.00           C  
ATOM    699  CEN VAL A 100      24.725  17.401   8.098  1.00  0.00           X  
ATOM    700  H   VAL A 100      21.698  17.583   8.414  1.00  0.00           H  
ATOM    701  N   VAL A 101      23.004  17.007  11.421  1.00  0.00           N  
ATOM    702  CA  VAL A 101      23.168  16.929  12.868  1.00  0.00           C  
ATOM    703  C   VAL A 101      22.508  15.677  13.430  1.00  0.00           C  
ATOM    704  O   VAL A 101      23.089  14.976  14.259  1.00  0.00           O  
ATOM    705  CB  VAL A 101      22.579  18.167  13.571  1.00  0.00           C  
ATOM    706  CEN VAL A 101      22.745  18.741  13.914  1.00  0.00           X  
ATOM    707  H   VAL A 101      22.520  17.799  11.023  1.00  0.00           H  
ATOM    708  N   VAL A 102      21.291  15.400  12.975  1.00  0.00           N  
ATOM    709  CA  VAL A 102      20.549  14.231  13.432  1.00  0.00           C  
ATOM    710  C   VAL A 102      21.303  12.944  13.119  1.00  0.00           C  
ATOM    711  O   VAL A 102      21.407  12.054  13.963  1.00  0.00           O  
ATOM    712  CB  VAL A 102      19.150  14.163  12.792  1.00  0.00           C  
ATOM    713  CEN VAL A 102      18.477  14.232  12.922  1.00  0.00           X  
ATOM    714  H   VAL A 102      20.868  16.015  12.295  1.00  0.00           H  
ATOM    715  N   VAL A 103      21.826  12.852  11.902  1.00  0.00           N  
ATOM    716  CA  VAL A 103      22.571  11.673  11.475  1.00  0.00           C  
ATOM    717  C   VAL A 103      23.789  11.442  12.359  1.00  0.00           C  
ATOM    718  O   VAL A 103      24.059  10.316  12.779  1.00  0.00           O  
ATOM    719  CB  VAL A 103      23.028  11.793  10.009  1.00  0.00           C  
ATOM    720  CEN VAL A 103      22.921  11.550   9.373  1.00  0.00           X  
ATOM    721  H   VAL A 103      21.704  13.618  11.255  1.00  0.00           H  
ATOM    722  N   VAL A 104      24.522  12.514  12.640  1.00  0.00           N  
ATOM    723  CA  VAL A 104      25.714  12.429  13.476  1.00  0.00           C  
ATOM    724  C   VAL A 104      25.376  11.907  14.866  1.00  0.00           C  
ATOM    725  O   VAL A 104      26.072  11.043  15.401  1.00  0.00           O  
ATOM    726  CB  VAL A 104      26.410  13.797  13.607  1.00  0.00           C  
ATOM    727  CEN VAL A 104      26.968  14.156  13.420  1.00  0.00           X  
ATOM    728  H   VAL A 104      24.247  13.410  12.265  1.00  0.00           H  
ATOM    729  N   VAL A 105      24.305  12.435  15.447  1.00  0.00           N  
ATOM    730  CA  VAL A 105      23.872  12.022  16.777  1.00  0.00           C  
ATOM    731  C   VAL A 105      23.549  10.534  16.814  1.00  0.00           C  
ATOM    732  O   VAL A 105      23.948   9.825  17.738  1.00  0.00           O  
ATOM    733  CB  VAL A 105      22.638  12.818  17.242  1.00  0.00           C  
ATOM    734  CEN VAL A 105      22.424  13.302  17.682  1.00  0.00           X  
ATOM    735  H   VAL A 105      23.776  13.140  14.954  1.00  0.00           H  
ATOM    736  N   VAL A 106      22.824  10.066  15.804  1.00  0.00           N  
ATOM    737  CA  VAL A 106      22.445   8.661  15.719  1.00  0.00           C  
ATOM    738  C   VAL A 106      23.674   7.761  15.668  1.00  0.00           C  
ATOM    739  O   VAL A 106      23.739   6.743  16.356  1.00  0.00           O  
ATOM    740  CB  VAL A 106      21.568   8.385  14.484  1.00  0.00           C  
ATOM    741  CEN VAL A 106      20.928   8.229  14.282  1.00  0.00           X  
ATOM    742  H   VAL A 106      22.527  10.700  15.076  1.00  0.00           H  
ATOM    743  N   VAL A 107      24.647   8.144  14.848  1.00  0.00           N  
ATOM    744  CA  VAL A 107      25.876   7.373  14.705  1.00  0.00           C  
ATOM    745  C   VAL A 107      26.612   7.258  16.034  1.00  0.00           C  
ATOM    746  O   VAL A 107      27.076   6.180  16.406  1.00  0.00           O  
ATOM    747  CB  VAL A 107      26.819   8.000  13.661  1.00  0.00           C  
ATOM    748  CEN VAL A 107      27.082   7.916  13.030  1.00  0.00           X  
ATOM    749  H   VAL A 107      24.532   8.991  14.310  1.00  0.00           H  
ATOM    750  N   VAL A 108      26.714   8.374  16.747  1.00  0.00           N  
ATOM    751  CA  VAL A 108      27.394   8.401  18.036  1.00  0.00           C  
ATOM    752  C   VAL A 108      26.730   7.455  19.028  1.00  0.00           C  
ATOM    753  O   VAL A 108      27.405   6.705  19.734  1.00  0.00           O  
ATOM    754  CB  VAL A 108      27.419   9.820  18.634  1.00  0.00           C  
ATOM    755  CEN VAL A 108      27.829  10.354  18.777  1.00  0.00           X  
ATOM    756  H   VAL A 108      26.311   9.227  16.386  1.00  0.00           H  
ATOM    757  N   VAL A 109      25.402   7.494  19.078  1.00  0.00           N  
ATOM    758  CA  VAL A 109      24.644   6.640  19.984  1.00  0.00           C  
ATOM    759  C   VAL A 109      24.904   5.167  19.700  1.00  0.00           C  
ATOM    760  O   VAL A 109      25.115   4.375  20.619  1.00  0.00           O  
ATOM    761  CB  VAL A 109      23.131   6.913  19.884  1.00  0.00           C  
ATOM    762  CEN VAL A 109      22.594   7.185  20.218  1.00  0.00           X  
ATOM    763  H   VAL A 109      24.906   8.132  18.473  1.00  0.00           H  
ATOM    764  N   VAL A 110      24.888   4.804  18.422  1.00  0.00           N  
ATOM    765  CA  VAL A 110      25.123   3.424  18.014  1.00  0.00           C  
ATOM    766  C   VAL A 110      26.498   2.944  18.460  1.00  0.00           C  
ATOM    767  O   VAL A 110      26.595   2.001  19.196  1.00  0.00           O  
ATOM    768  CB  VAL A 110      25.002   3.258  16.487  1.00  0.00           C  
ATOM    769  CEN VAL A 110      24.609   2.992  15.988  1.00  0.00           X  
ATOM    770  H   VAL A 110      24.709   5.502  17.714  1.00  0.00           H  
TER                                                                             
# All scores below are weighted scores, not raw scores.
#BEGIN_POSE_ENERGIES_TABLE ./out/19.pdb
label vdw total
weights 0.1 NA
pose 3.83202 3.83202
VAL:NtermProteinFull_1 0 0
VAL_2 0 0
VAL_3 0 0
VAL_4 0 0
VAL_5 0.06625 0.06625
VAL_6 0 0
VAL_7 0 0
VAL_8 0.00157 0.00157
VAL_9 0.34402 0.34402
VAL_10 0 0
VAL_11 0 0
VAL_12 0 0
VAL_13 0.164 0.164
VAL_14 0 0
VAL_15 0.01006 0.01006
VAL_16 0.04457 0.04457
VAL_17 0 0
VAL_18 0.01006 0.01006
VAL_19 0 0
VAL_20 0 0
VAL_21 0 0
VAL_22 0 0
VAL_23 0 0
VAL_24 0 0
VAL_25 0.00157 0.00157
VAL_26 0 0
VAL_27 0 0
VAL_28 0 0
VAL_29 0 0
VAL_30 0 0
VAL_31 0 0
VAL_32 0 0
VAL_33 0 0
VAL_34 0 0
VAL_35 0 0
VAL_36 0 0
VAL_37 0 0
VAL_38 0 0
VAL_39 0 0
VAL_40 0.06625 0.06625
VAL_41 0.00518 0.00518
VAL_42 0 0
VAL_43 0 0
VAL_44 0.34402 0.34402
VAL_45 0 0
VAL_46 0 0
VAL_47 0 0
VAL_48 0.17665 0.17665
VAL_49 0 0
VAL_50 0 0
VAL_51 0 0
VAL_52 0 0
VAL_53 0 0
VAL_54 0 0
VAL_55 0.00643 0.00643
VAL_56 0 0
VAL_57 0 0
VAL_58 0 0
VAL_59 0 0
VAL_60 0 0
VAL_61 0 0
VAL_62 0 0
VAL_63 0.00642 0.00642
VAL_64 2e-05 2e-05
VAL_65 0 0
VAL_66 0 0
VAL_67 0 0
VAL_68 0 0
VAL_69 0.52285 0.52285
VAL_70 0.164 0.164
VAL_71 0.17665 0.17665
VAL_72 0.41624 0.41624
VAL_73 0.09962 0.09962
VAL_74 0 0
VAL_75 0 0
VAL_76 0 0
VAL_77 0 0
VAL_78 0.00518 0.00518
VAL_79 0 0
VAL_80 0 0
VAL_81 0 0
VAL_82 0 0
VAL_83 0.09871 0.09871
VAL_84 0 0
VAL_85 0 0
VAL_86 0.09871 0.09871
VAL_87 0 0
VAL_88 0 0
VAL_89 0 0
VAL_90 0 0
VAL_91 0 0
VAL_92 0 0
VAL_93 0 0
VAL_94 0 0
VAL_95 0.00472 0.00472
VAL_96 0.18458 0.18458
VAL_97 0 0
VAL_98 0.52285 0.52285
VAL_99 0.28641 0.28641
VAL_100 0 0
VAL_101 0 0
VAL_102 0.00443 0.00443
VAL_103 0 0
VAL_104 0 0
VAL_105 0 0
VAL_106 0 0
VAL_107 0 0
VAL_108 0 0
VAL_109 0 0
VAL:CtermProteinFull_110 0 0
#END_POSE_ENERGIES_TABLE ./out/19.pdb

REMARK 6 12 7 20 18 1 12 14 15 8 17 15 
REMARK VDW             3.832
REMARK RG             13.945
REMARK NCdist         29.937
REMARK HO              0.340
