# Supplementary material for: Design of complicated all-α protein structures
Source: Nat Struct Mol Biol. 2024 Jan 4;31(2):275–82. doi: 10.1038/s41594-023-01147-9 (PMC11377298; doi:10.1038/s41594-023-01147-9)
Supplement: Supplementary file 11 — Statistical source data. [file 41594_2023_1147_MOESM11_ESM.zip › ED_Fig6/25.pdb]

HEADER                                            09-NOV-21   XXXX              
EXPDTA    THEORETICAL MODEL                                                     
REMARK 220                                                                      
REMARK 220 EXPERIMENTAL DETAILS                                                 
REMARK 220  EXPERIMENT TYPE                : THEORETICAL MODELLING              
REMARK 220  DATE OF DATA COLLECTION        : 09-NOV-21                          
REMARK 220                                                                      
REMARK 220 REMARK: MODEL GENERATED BY ROSETTA                                   
REMARK 220  VERSION 2021.16+release.8ee4f02                                     
ATOM      1  N   VAL A   1       0.000   0.000   0.000  1.00  0.00           N  
ATOM      2  CA  VAL A   1       1.458   0.000   0.000  1.00  0.00           C  
ATOM      3  C   VAL A   1       2.009   1.420   0.000  1.00  0.00           C  
ATOM      4  O   VAL A   1       2.934   1.737   0.748  1.00  0.00           O  
ATOM      5  CB  VAL A   1       2.023  -0.759  -1.215  1.00  0.00           C  
ATOM      6  CEN VAL A   1       2.351  -1.334  -1.406  1.00  0.00           X  
ATOM      7  H   VAL A   1      -0.500  -0.433  -0.750  1.00  0.00           H  
ATOM      8  N   VAL A   2       1.435   2.272  -0.843  1.00  0.00           N  
ATOM      9  CA  VAL A   2       1.868   3.661  -0.942  1.00  0.00           C  
ATOM     10  C   VAL A   2       1.711   4.383   0.390  1.00  0.00           C  
ATOM     11  O   VAL A   2       2.608   5.105   0.825  1.00  0.00           O  
ATOM     12  CB  VAL A   2       1.079   4.423  -2.023  1.00  0.00           C  
ATOM     13  CEN VAL A   2       1.129   4.707  -2.649  1.00  0.00           X  
ATOM     14  H   VAL A   2       0.680   1.949  -1.431  1.00  0.00           H  
ATOM     15  N   VAL A   3       0.566   4.183   1.035  1.00  0.00           N  
ATOM     16  CA  VAL A   3       0.290   4.815   2.319  1.00  0.00           C  
ATOM     17  C   VAL A   3       1.317   4.405   3.367  1.00  0.00           C  
ATOM     18  O   VAL A   3       1.823   5.241   4.115  1.00  0.00           O  
ATOM     19  CB  VAL A   3      -1.120   4.462   2.831  1.00  0.00           C  
ATOM     20  CEN VAL A   3      -1.749   4.719   2.941  1.00  0.00           X  
ATOM     21  H   VAL A   3      -0.130   3.577   0.624  1.00  0.00           H  
ATOM     22  N   VAL A   4       1.620   3.112   3.417  1.00  0.00           N  
ATOM     23  CA  VAL A   4       2.588   2.588   4.374  1.00  0.00           C  
ATOM     24  C   VAL A   4       3.957   3.226   4.177  1.00  0.00           C  
ATOM     25  O   VAL A   4       4.612   3.622   5.141  1.00  0.00           O  
ATOM     26  CB  VAL A   4       2.723   1.058   4.261  1.00  0.00           C  
ATOM     27  CEN VAL A   4       2.581   0.464   4.579  1.00  0.00           X  
ATOM     28  H   VAL A   4       1.169   2.476   2.775  1.00  0.00           H  
ATOM     29  N   VAL A   5       4.385   3.322   2.923  1.00  0.00           N  
ATOM     30  CA  VAL A   5       5.678   3.911   2.597  1.00  0.00           C  
ATOM     31  C   VAL A   5       5.758   5.358   3.069  1.00  0.00           C  
ATOM     32  O   VAL A   5       6.758   5.776   3.653  1.00  0.00           O  
ATOM     33  CB  VAL A   5       5.958   3.859   1.084  1.00  0.00           C  
ATOM     34  CEN VAL A   5       6.345   3.555   0.602  1.00  0.00           X  
ATOM     35  H   VAL A   5       3.799   2.977   2.176  1.00  0.00           H  
ATOM     36  N   VAL A   6       4.700   6.118   2.811  1.00  0.00           N  
ATOM     37  CA  VAL A   6       4.648   7.520   3.209  1.00  0.00           C  
ATOM     38  C   VAL A   6       4.783   7.670   4.719  1.00  0.00           C  
ATOM     39  O   VAL A   6       5.528   8.521   5.204  1.00  0.00           O  
ATOM     40  CB  VAL A   6       3.339   8.190   2.752  1.00  0.00           C  
ATOM     41  CEN VAL A   6       3.075   8.647   2.309  1.00  0.00           X  
ATOM     42  H   VAL A   6       3.910   5.715   2.327  1.00  0.00           H  
ATOM     43  N   VAL A   7       4.059   6.836   5.458  1.00  0.00           N  
ATOM     44  CA  VAL A   7       4.096   6.875   6.915  1.00  0.00           C  
ATOM     45  C   VAL A   7       5.504   6.615   7.437  1.00  0.00           C  
ATOM     46  O   VAL A   7       5.983   7.311   8.332  1.00  0.00           O  
ATOM     47  CB  VAL A   7       3.133   5.844   7.532  1.00  0.00           C  
ATOM     48  CEN VAL A   7       2.540   5.776   7.878  1.00  0.00           X  
ATOM     49  H   VAL A   7       3.467   6.159   4.999  1.00  0.00           H  
ATOM     50  N   VAL A   8       6.163   5.609   6.872  1.00  0.00           N  
ATOM     51  CA  VAL A   8       7.517   5.255   7.279  1.00  0.00           C  
ATOM     52  C   VAL A   8       8.478   6.419   7.067  1.00  0.00           C  
ATOM     53  O   VAL A   8       9.293   6.729   7.935  1.00  0.00           O  
ATOM     54  CB  VAL A   8       8.037   4.027   6.508  1.00  0.00           C  
ATOM     55  CEN VAL A   8       8.197   3.360   6.571  1.00  0.00           X  
ATOM     56  H   VAL A   8       5.713   5.075   6.141  1.00  0.00           H  
ATOM     57  N   VAL A   9       8.376   7.060   5.907  1.00  0.00           N  
ATOM     58  CA  VAL A   9       9.235   8.191   5.579  1.00  0.00           C  
ATOM     59  C   VAL A   9       9.061   9.324   6.581  1.00  0.00           C  
ATOM     60  O   VAL A   9      10.039   9.909   7.047  1.00  0.00           O  
ATOM     61  CB  VAL A   9       8.951   8.723   4.162  1.00  0.00           C  
ATOM     62  CEN VAL A   9       9.208   8.766   3.524  1.00  0.00           X  
ATOM     63  H   VAL A   9       7.685   6.755   5.236  1.00  0.00           H  
ATOM     64  N   VAL A  10       7.810   9.630   6.909  1.00  0.00           N  
ATOM     65  CA  VAL A  10       7.506  10.695   7.857  1.00  0.00           C  
ATOM     66  C   VAL A  10       8.128  10.415   9.219  1.00  0.00           C  
ATOM     67  O   VAL A  10       8.719  11.301   9.836  1.00  0.00           O  
ATOM     68  CB  VAL A  10       5.986  10.883   8.028  1.00  0.00           C  
ATOM     69  CEN VAL A  10       5.461  11.306   7.888  1.00  0.00           X  
ATOM     70  H   VAL A  10       7.051   9.112   6.491  1.00  0.00           H  
ATOM     71  N   VAL A  11       7.993   9.177   9.683  1.00  0.00           N  
ATOM     72  CA  VAL A  11       8.542   8.778  10.973  1.00  0.00           C  
ATOM     73  C   VAL A  11      10.054   8.964  11.009  1.00  0.00           C  
ATOM     74  O   VAL A  11      10.602   9.482  11.982  1.00  0.00           O  
ATOM     75  CB  VAL A  11       8.207   7.311  11.300  1.00  0.00           C  
ATOM     76  CEN VAL A  11       7.826   6.907  11.708  1.00  0.00           X  
ATOM     77  H   VAL A  11       7.496   8.495   9.127  1.00  0.00           H  
ATOM     78  N   VAL A  12      10.723   8.537   9.944  1.00  0.00           N  
ATOM     79  CA  VAL A  12      12.173   8.655   9.852  1.00  0.00           C  
ATOM     80  C   VAL A  12      12.613  10.111   9.938  1.00  0.00           C  
ATOM     81  O   VAL A  12      13.562  10.441  10.650  1.00  0.00           O  
ATOM     82  CB  VAL A  12      12.708   8.043   8.543  1.00  0.00           C  
ATOM     83  CEN VAL A  12      13.065   7.514   8.284  1.00  0.00           X  
ATOM     84  H   VAL A  12      10.214   8.119   9.178  1.00  0.00           H  
ATOM     85  N   VAL A  13      11.920  10.977   9.208  1.00  0.00           N  
ATOM     86  CA  VAL A  13      12.238  12.400   9.200  1.00  0.00           C  
ATOM     87  C   VAL A  13      12.120  12.999  10.596  1.00  0.00           C  
ATOM     88  O   VAL A  13      12.988  13.755  11.033  1.00  0.00           O  
ATOM     89  CB  VAL A  13      11.321  13.180   8.239  1.00  0.00           C  
ATOM     90  CEN VAL A  13      11.305  13.516   7.638  1.00  0.00           X  
ATOM     91  H   VAL A  13      11.152  10.642   8.644  1.00  0.00           H  
ATOM     92  N   VAL A  14      11.041  12.656  11.292  1.00  0.00           N  
ATOM     93  CA  VAL A  14      10.808  13.159  12.640  1.00  0.00           C  
ATOM     94  C   VAL A  14      11.933  12.751  13.583  1.00  0.00           C  
ATOM     95  O   VAL A  14      12.426  13.564  14.365  1.00  0.00           O  
ATOM     96  CB  VAL A  14       9.468  12.654  13.208  1.00  0.00           C  
ATOM     97  CEN VAL A  14       8.830  12.848  13.379  1.00  0.00           X  
ATOM     98  H   VAL A  14      10.366  12.031  10.876  1.00  0.00           H  
ATOM     99  N   VAL A  15      12.336  11.488  13.503  1.00  0.00           N  
ATOM    100  CA  VAL A  15      13.405  10.970  14.349  1.00  0.00           C  
ATOM    101  C   VAL A  15      14.742  11.612  14.003  1.00  0.00           C  
ATOM    102  O   VAL A  15      15.563  11.872  14.882  1.00  0.00           O  
ATOM    103  CB  VAL A  15      13.534   9.440  14.225  1.00  0.00           C  
ATOM    104  CEN VAL A  15      13.430   8.846  14.557  1.00  0.00           X  
ATOM    105  H   VAL A  15      11.891  10.870  12.840  1.00  0.00           H  
ATOM    106  N   VAL A  16      14.955  11.867  12.716  1.00  0.00           N  
ATOM    107  CA  VAL A  16      16.097  12.656  12.270  1.00  0.00           C  
ATOM    108  C   VAL A  16      15.968  14.109  12.709  1.00  0.00           C  
ATOM    109  O   VAL A  16      16.955  14.843  12.756  1.00  0.00           O  
ATOM    110  CB  VAL A  16      16.255  12.604  10.739  1.00  0.00           C  
ATOM    111  CEN VAL A  16      16.647  12.355  10.230  1.00  0.00           X  
ATOM    112  H   VAL A  16      14.309  11.504  12.030  1.00  0.00           H  
ATOM    113  N   VAL A  17      14.745  14.518  13.029  1.00  0.00           N  
ATOM    114  CA  VAL A  17      14.465  15.911  13.356  1.00  0.00           C  
ATOM    115  C   VAL A  17      14.266  16.743  12.096  1.00  0.00           C  
ATOM    116  O   VAL A  17      14.396  17.967  12.122  1.00  0.00           O  
ATOM    117  CB  VAL A  17      15.595  16.533  14.197  1.00  0.00           C  
ATOM    118  CEN VAL A  17      15.757  16.761  14.827  1.00  0.00           X  
ATOM    119  H   VAL A  17      13.990  13.847  13.047  1.00  0.00           H  
ATOM    120  N   VAL A  18      13.950  16.072  10.994  1.00  0.00           N  
ATOM    121  CA  VAL A  18      13.669  16.754   9.736  1.00  0.00           C  
ATOM    122  C   VAL A  18      12.191  17.098   9.613  1.00  0.00           C  
ATOM    123  O   VAL A  18      11.455  16.459   8.861  1.00  0.00           O  
ATOM    124  CB  VAL A  18      14.090  15.901   8.525  1.00  0.00           C  
ATOM    125  CEN VAL A  18      14.551  15.851   8.015  1.00  0.00           X  
ATOM    126  H   VAL A  18      13.903  15.064  11.028  1.00  0.00           H  
ATOM    127  N   VAL A  19      11.760  18.111  10.358  1.00  0.00           N  
ATOM    128  CA  VAL A  19      10.347  18.465  10.426  1.00  0.00           C  
ATOM    129  C   VAL A  19       9.804  18.830   9.051  1.00  0.00           C  
ATOM    130  O   VAL A  19       8.705  18.418   8.678  1.00  0.00           O  
ATOM    131  CB  VAL A  19      10.106  19.641  11.391  1.00  0.00           C  
ATOM    132  CEN VAL A  19       9.839  19.810  12.004  1.00  0.00           X  
ATOM    133  H   VAL A  19      12.429  18.649  10.890  1.00  0.00           H  
ATOM    134  N   VAL A  20      10.579  19.605   8.300  1.00  0.00           N  
ATOM    135  CA  VAL A  20      10.147  20.083   6.992  1.00  0.00           C  
ATOM    136  C   VAL A  20       9.812  18.923   6.064  1.00  0.00           C  
ATOM    137  O   VAL A  20       8.740  18.889   5.460  1.00  0.00           O  
ATOM    138  CB  VAL A  20      11.223  20.964   6.330  1.00  0.00           C  
ATOM    139  CEN VAL A  20      11.376  21.612   6.150  1.00  0.00           X  
ATOM    140  H   VAL A  20      11.491  19.869   8.644  1.00  0.00           H  
ATOM    141  N   VAL A  21      10.735  17.974   5.954  1.00  0.00           N  
ATOM    142  CA  VAL A  21      10.534  16.804   5.107  1.00  0.00           C  
ATOM    143  C   VAL A  21       9.314  16.007   5.550  1.00  0.00           C  
ATOM    144  O   VAL A  21       8.501  15.590   4.725  1.00  0.00           O  
ATOM    145  CB  VAL A  21      11.768  15.883   5.115  1.00  0.00           C  
ATOM    146  CEN VAL A  21      12.297  15.660   4.733  1.00  0.00           X  
ATOM    147  H   VAL A  21      11.598  18.065   6.471  1.00  0.00           H  
ATOM    148  N   VAL A  22       9.193  15.797   6.856  1.00  0.00           N  
ATOM    149  CA  VAL A  22       8.071  15.049   7.411  1.00  0.00           C  
ATOM    150  C   VAL A  22       6.743  15.716   7.074  1.00  0.00           C  
ATOM    151  O   VAL A  22       5.787  15.051   6.675  1.00  0.00           O  
ATOM    152  CB  VAL A  22       8.188  14.905   8.940  1.00  0.00           C  
ATOM    153  CEN VAL A  22       8.313  14.454   9.446  1.00  0.00           X  
ATOM    154  H   VAL A  22       9.895  16.166   7.481  1.00  0.00           H  
ATOM    155  N   VAL A  23       6.691  17.033   7.237  1.00  0.00           N  
ATOM    156  CA  VAL A  23       5.480  17.793   6.951  1.00  0.00           C  
ATOM    157  C   VAL A  23       5.065  17.639   5.493  1.00  0.00           C  
ATOM    158  O   VAL A  23       3.891  17.429   5.190  1.00  0.00           O  
ATOM    159  CB  VAL A  23       5.663  19.289   7.267  1.00  0.00           C  
ATOM    160  CEN VAL A  23       5.479  19.790   7.703  1.00  0.00           X  
ATOM    161  H   VAL A  23       7.511  17.521   7.568  1.00  0.00           H  
ATOM    162  N   VAL A  24       6.036  17.747   4.592  1.00  0.00           N  
ATOM    163  CA  VAL A  24       5.774  17.620   3.164  1.00  0.00           C  
ATOM    164  C   VAL A  24       5.185  16.255   2.831  1.00  0.00           C  
ATOM    165  O   VAL A  24       4.221  16.153   2.073  1.00  0.00           O  
ATOM    166  CB  VAL A  24       7.053  17.833   2.333  1.00  0.00           C  
ATOM    167  CEN VAL A  24       7.369  18.268   1.902  1.00  0.00           X  
ATOM    168  H   VAL A  24       6.981  17.920   4.906  1.00  0.00           H  
ATOM    169  N   VAL A  25       5.772  15.208   3.402  1.00  0.00           N  
ATOM    170  CA  VAL A  25       5.306  13.847   3.166  1.00  0.00           C  
ATOM    171  C   VAL A  25       3.858  13.676   3.607  1.00  0.00           C  
ATOM    172  O   VAL A  25       3.047  13.086   2.893  1.00  0.00           O  
ATOM    173  CB  VAL A  25       6.182  12.815   3.902  1.00  0.00           C  
ATOM    174  CEN VAL A  25       6.651  12.319   3.809  1.00  0.00           X  
ATOM    175  H   VAL A  25       6.560  15.359   4.014  1.00  0.00           H  
ATOM    176  N   VAL A  26       3.539  14.195   4.788  1.00  0.00           N  
ATOM    177  CA  VAL A  26       2.188  14.101   5.327  1.00  0.00           C  
ATOM    178  C   VAL A  26       1.179  14.773   4.405  1.00  0.00           C  
ATOM    179  O   VAL A  26       0.111  14.225   4.132  1.00  0.00           O  
ATOM    180  CB  VAL A  26       2.092  14.736   6.727  1.00  0.00           C  
ATOM    181  CEN VAL A  26       2.015  14.593   7.396  1.00  0.00           X  
ATOM    182  H   VAL A  26       4.252  14.668   5.326  1.00  0.00           H  
ATOM    183  N   VAL A  27       1.524  15.964   3.926  1.00  0.00           N  
ATOM    184  CA  VAL A  27       0.649  16.713   3.033  1.00  0.00           C  
ATOM    185  C   VAL A  27       0.364  15.932   1.757  1.00  0.00           C  
ATOM    186  O   VAL A  27      -0.779  15.858   1.304  1.00  0.00           O  
ATOM    187  CB  VAL A  27       1.256  18.079   2.661  1.00  0.00           C  
ATOM    188  CEN VAL A  27       1.194  18.759   2.758  1.00  0.00           X  
ATOM    189  H   VAL A  27       2.416  16.359   4.188  1.00  0.00           H  
ATOM    190  N   VAL A  28       1.409  15.349   1.180  1.00  0.00           N  
ATOM    191  CA  VAL A  28       1.273  14.571  -0.046  1.00  0.00           C  
ATOM    192  C   VAL A  28       0.326  13.395   0.151  1.00  0.00           C  
ATOM    193  O   VAL A  28      -0.537  13.133  -0.688  1.00  0.00           O  
ATOM    194  CB  VAL A  28       2.635  14.045  -0.535  1.00  0.00           C  
ATOM    195  CEN VAL A  28       3.115  14.118  -1.025  1.00  0.00           X  
ATOM    196  H   VAL A  28       2.322  15.447   1.601  1.00  0.00           H  
ATOM    197  N   VAL A  29       0.492  12.688   1.263  1.00  0.00           N  
ATOM    198  CA  VAL A  29      -0.349  11.537   1.572  1.00  0.00           C  
ATOM    199  C   VAL A  29      -1.816  11.936   1.668  1.00  0.00           C  
ATOM    200  O   VAL A  29      -2.690  11.258   1.129  1.00  0.00           O  
ATOM    201  CB  VAL A  29       0.077  10.863   2.890  1.00  0.00           C  
ATOM    202  CEN VAL A  29       0.375  10.301   3.155  1.00  0.00           X  
ATOM    203  H   VAL A  29       1.218  12.954   1.912  1.00  0.00           H  
ATOM    204  N   VAL A  30      -2.079  13.041   2.358  1.00  0.00           N  
ATOM    205  CA  VAL A  30      -3.441  13.532   2.526  1.00  0.00           C  
ATOM    206  C   VAL A  30      -4.086  13.840   1.181  1.00  0.00           C  
ATOM    207  O   VAL A  30      -5.237  13.479   0.936  1.00  0.00           O  
ATOM    208  CB  VAL A  30      -3.482  14.797   3.405  1.00  0.00           C  
ATOM    209  CEN VAL A  30      -3.670  15.037   4.023  1.00  0.00           X  
ATOM    210  H   VAL A  30      -1.316  13.553   2.777  1.00  0.00           H  
ATOM    211  N   VAL A  31      -3.337  14.511   0.312  1.00  0.00           N  
ATOM    212  CA  VAL A  31      -3.834  14.869  -1.011  1.00  0.00           C  
ATOM    213  C   VAL A  31      -4.213  13.629  -1.812  1.00  0.00           C  
ATOM    214  O   VAL A  31      -5.266  13.587  -2.447  1.00  0.00           O  
ATOM    215  CB  VAL A  31      -2.794  15.683  -1.805  1.00  0.00           C  
ATOM    216  CEN VAL A  31      -2.651  16.310  -2.050  1.00  0.00           X  
ATOM    217  H   VAL A  31      -2.399  14.779   0.574  1.00  0.00           H  
ATOM    218  N   VAL A  32      -3.347  12.622  -1.778  1.00  0.00           N  
ATOM    219  CA  VAL A  32      -3.589  11.379  -2.500  1.00  0.00           C  
ATOM    220  C   VAL A  32      -4.872  10.708  -2.027  1.00  0.00           C  
ATOM    221  O   VAL A  32      -5.679  10.250  -2.836  1.00  0.00           O  
ATOM    222  CB  VAL A  32      -2.416  10.394  -2.339  1.00  0.00           C  
ATOM    223  CEN VAL A  32      -1.889  10.100  -2.671  1.00  0.00           X  
ATOM    224  H   VAL A  32      -2.499  12.720  -1.237  1.00  0.00           H  
ATOM    225  N   VAL A  33      -5.054  10.652  -0.712  1.00  0.00           N  
ATOM    226  CA  VAL A  33      -6.240  10.036  -0.129  1.00  0.00           C  
ATOM    227  C   VAL A  33      -7.510  10.737  -0.593  1.00  0.00           C  
ATOM    228  O   VAL A  33      -8.491  10.089  -0.959  1.00  0.00           O  
ATOM    229  CB  VAL A  33      -6.188  10.056   1.411  1.00  0.00           C  
ATOM    230  CEN VAL A  33      -6.111   9.659   1.968  1.00  0.00           X  
ATOM    231  H   VAL A  33      -4.354  11.046  -0.101  1.00  0.00           H  
ATOM    232  N   VAL A  34      -7.486  12.066  -0.577  1.00  0.00           N  
ATOM    233  CA  VAL A  34      -8.636  12.858  -0.997  1.00  0.00           C  
ATOM    234  C   VAL A  34      -9.006  12.568  -2.446  1.00  0.00           C  
ATOM    235  O   VAL A  34     -10.179  12.393  -2.774  1.00  0.00           O  
ATOM    236  CB  VAL A  34      -8.372  14.367  -0.837  1.00  0.00           C  
ATOM    237  CEN VAL A  34      -8.540  14.923  -0.467  1.00  0.00           X  
ATOM    238  H   VAL A  34      -6.650  12.539  -0.266  1.00  0.00           H  
ATOM    239  N   VAL A  35      -7.997  12.517  -3.309  1.00  0.00           N  
ATOM    240  CA  VAL A  35      -8.214  12.248  -4.726  1.00  0.00           C  
ATOM    241  C   VAL A  35      -8.875  10.891  -4.934  1.00  0.00           C  
ATOM    242  O   VAL A  35      -9.815  10.761  -5.717  1.00  0.00           O  
ATOM    243  CB  VAL A  35      -6.895  12.293  -5.518  1.00  0.00           C  
ATOM    244  CEN VAL A  35      -6.537  12.658  -5.980  1.00  0.00           X  
ATOM    245  H   VAL A  35      -7.056  12.670  -2.976  1.00  0.00           H  
ATOM    246  N   VAL A  36      -8.376   9.882  -4.227  1.00  0.00           N  
ATOM    247  CA  VAL A  36      -8.917   8.532  -4.333  1.00  0.00           C  
ATOM    248  C   VAL A  36     -10.388   8.496  -3.939  1.00  0.00           C  
ATOM    249  O   VAL A  36     -11.207   7.878  -4.620  1.00  0.00           O  
ATOM    250  CB  VAL A  36      -8.135   7.539  -3.453  1.00  0.00           C  
ATOM    251  CEN VAL A  36      -7.694   7.010  -3.471  1.00  0.00           X  
ATOM    252  H   VAL A  36      -7.603  10.054  -3.601  1.00  0.00           H  
ATOM    253  N   VAL A  37     -10.717   9.161  -2.837  1.00  0.00           N  
ATOM    254  CA  VAL A  37     -12.090   9.205  -2.351  1.00  0.00           C  
ATOM    255  C   VAL A  37     -13.021   9.828  -3.383  1.00  0.00           C  
ATOM    256  O   VAL A  37     -14.110   9.316  -3.641  1.00  0.00           O  
ATOM    257  CB  VAL A  37     -12.198   9.997  -1.034  1.00  0.00           C  
ATOM    258  CEN VAL A  37     -12.308   9.934  -0.356  1.00  0.00           X  
ATOM    259  H   VAL A  37      -9.997   9.648  -2.323  1.00  0.00           H  
ATOM    260  N   VAL A  38     -12.585  10.936  -3.973  1.00  0.00           N  
ATOM    261  CA  VAL A  38     -13.378  11.631  -4.980  1.00  0.00           C  
ATOM    262  C   VAL A  38     -13.664  10.731  -6.174  1.00  0.00           C  
ATOM    263  O   VAL A  38     -14.792  10.674  -6.665  1.00  0.00           O  
ATOM    264  CB  VAL A  38     -12.673  12.910  -5.471  1.00  0.00           C  
ATOM    265  CEN VAL A  38     -12.697  13.598  -5.452  1.00  0.00           X  
ATOM    266  H   VAL A  38     -11.680  11.306  -3.718  1.00  0.00           H  
ATOM    267  N   VAL A  39     -12.636  10.028  -6.639  1.00  0.00           N  
ATOM    268  CA  VAL A  39     -12.776   9.128  -7.777  1.00  0.00           C  
ATOM    269  C   VAL A  39     -13.519   7.856  -7.387  1.00  0.00           C  
ATOM    270  O   VAL A  39     -13.845   7.030  -8.239  1.00  0.00           O  
ATOM    271  CB  VAL A  39     -11.405   8.748  -8.369  1.00  0.00           C  
ATOM    272  CEN VAL A  39     -10.991   8.840  -8.912  1.00  0.00           X  
ATOM    273  H   VAL A  39     -11.736  10.119  -6.191  1.00  0.00           H  
ATOM    274  N   VAL A  40     -13.784   7.706  -6.094  1.00  0.00           N  
ATOM    275  CA  VAL A  40     -14.632   6.624  -5.607  1.00  0.00           C  
ATOM    276  C   VAL A  40     -15.959   7.158  -5.084  1.00  0.00           C  
ATOM    277  O   VAL A  40     -16.566   6.572  -4.188  1.00  0.00           O  
ATOM    278  CB  VAL A  40     -13.938   5.820  -4.491  1.00  0.00           C  
ATOM    279  CEN VAL A  40     -13.645   5.214  -4.345  1.00  0.00           X  
ATOM    280  H   VAL A  40     -13.388   8.357  -5.431  1.00  0.00           H  
ATOM    281  N   VAL A  41     -16.406   8.275  -5.649  1.00  0.00           N  
ATOM    282  CA  VAL A  41     -17.746   8.785  -5.384  1.00  0.00           C  
ATOM    283  C   VAL A  41     -17.885   9.244  -3.939  1.00  0.00           C  
ATOM    284  O   VAL A  41     -18.966   9.170  -3.354  1.00  0.00           O  
ATOM    285  CB  VAL A  41     -18.823   7.725  -5.681  1.00  0.00           C  
ATOM    286  CEN VAL A  41     -19.330   7.556  -6.116  1.00  0.00           X  
ATOM    287  H   VAL A  41     -15.802   8.783  -6.279  1.00  0.00           H  
ATOM    288  N   VAL A  42     -16.784   9.720  -3.366  1.00  0.00           N  
ATOM    289  CA  VAL A  42     -16.820  10.378  -2.065  1.00  0.00           C  
ATOM    290  C   VAL A  42     -17.009  11.882  -2.214  1.00  0.00           C  
ATOM    291  O   VAL A  42     -16.346  12.523  -3.030  1.00  0.00           O  
ATOM    292  CB  VAL A  42     -15.535  10.108  -1.260  1.00  0.00           C  
ATOM    293  CEN VAL A  42     -15.283   9.771  -0.715  1.00  0.00           X  
ATOM    294  H   VAL A  42     -15.900   9.623  -3.844  1.00  0.00           H  
ATOM    295  N   VAL A  43     -17.916  12.441  -1.421  1.00  0.00           N  
ATOM    296  CA  VAL A  43     -18.239  13.860  -1.506  1.00  0.00           C  
ATOM    297  C   VAL A  43     -17.160  14.711  -0.849  1.00  0.00           C  
ATOM    298  O   VAL A  43     -16.272  14.191  -0.174  1.00  0.00           O  
ATOM    299  CB  VAL A  43     -19.597  14.171  -0.849  1.00  0.00           C  
ATOM    300  CEN VAL A  43     -20.248  14.352  -0.981  1.00  0.00           X  
ATOM    301  H   VAL A  43     -18.395  11.867  -0.740  1.00  0.00           H  
ATOM    302  N   VAL A  44     -17.244  16.022  -1.050  1.00  0.00           N  
ATOM    303  CA  VAL A  44     -16.146  16.920  -0.711  1.00  0.00           C  
ATOM    304  C   VAL A  44     -15.955  17.011   0.797  1.00  0.00           C  
ATOM    305  O   VAL A  44     -14.843  17.227   1.280  1.00  0.00           O  
ATOM    306  CB  VAL A  44     -16.378  18.334  -1.276  1.00  0.00           C  
ATOM    307  CEN VAL A  44     -16.163  18.783  -1.752  1.00  0.00           X  
ATOM    308  H   VAL A  44     -18.089  16.406  -1.448  1.00  0.00           H  
ATOM    309  N   VAL A  45     -17.046  16.846   1.538  1.00  0.00           N  
ATOM    310  CA  VAL A  45     -16.993  16.867   2.995  1.00  0.00           C  
ATOM    311  C   VAL A  45     -16.211  15.676   3.535  1.00  0.00           C  
ATOM    312  O   VAL A  45     -15.424  15.811   4.471  1.00  0.00           O  
ATOM    313  CB  VAL A  45     -18.404  16.865   3.612  1.00  0.00           C  
ATOM    314  CEN VAL A  45     -18.862  17.253   3.951  1.00  0.00           X  
ATOM    315  H   VAL A  45     -17.934  16.703   1.080  1.00  0.00           H  
ATOM    316  N   VAL A  46     -16.434  14.510   2.939  1.00  0.00           N  
ATOM    317  CA  VAL A  46     -15.747  13.293   3.356  1.00  0.00           C  
ATOM    318  C   VAL A  46     -14.237  13.437   3.212  1.00  0.00           C  
ATOM    319  O   VAL A  46     -13.480  13.063   4.107  1.00  0.00           O  
ATOM    320  CB  VAL A  46     -16.216  12.072   2.542  1.00  0.00           C  
ATOM    321  CEN VAL A  46     -16.578  11.487   2.579  1.00  0.00           X  
ATOM    322  H   VAL A  46     -17.097  14.464   2.178  1.00  0.00           H  
ATOM    323  N   VAL A  47     -13.805  13.981   2.079  1.00  0.00           N  
ATOM    324  CA  VAL A  47     -12.384  14.176   1.816  1.00  0.00           C  
ATOM    325  C   VAL A  47     -11.748  15.081   2.863  1.00  0.00           C  
ATOM    326  O   VAL A  47     -10.665  14.793   3.372  1.00  0.00           O  
ATOM    327  CB  VAL A  47     -12.145  14.777   0.418  1.00  0.00           C  
ATOM    328  CEN VAL A  47     -11.906  14.637  -0.212  1.00  0.00           X  
ATOM    329  H   VAL A  47     -14.478  14.268   1.383  1.00  0.00           H  
ATOM    330  N   VAL A  48     -12.428  16.178   3.181  1.00  0.00           N  
ATOM    331  CA  VAL A  48     -11.931  17.128   4.169  1.00  0.00           C  
ATOM    332  C   VAL A  48     -11.750  16.465   5.528  1.00  0.00           C  
ATOM    333  O   VAL A  48     -10.733  16.660   6.194  1.00  0.00           O  
ATOM    334  CB  VAL A  48     -12.877  18.334   4.319  1.00  0.00           C  
ATOM    335  CEN VAL A  48     -12.943  19.007   4.188  1.00  0.00           X  
ATOM    336  H   VAL A  48     -13.312  16.357   2.727  1.00  0.00           H  
ATOM    337  N   VAL A  49     -12.741  15.680   5.935  1.00  0.00           N  
ATOM    338  CA  VAL A  49     -12.693  14.987   7.217  1.00  0.00           C  
ATOM    339  C   VAL A  49     -11.497  14.046   7.289  1.00  0.00           C  
ATOM    340  O   VAL A  49     -10.786  14.006   8.293  1.00  0.00           O  
ATOM    341  CB  VAL A  49     -13.982  14.184   7.474  1.00  0.00           C  
ATOM    342  CEN VAL A  49     -14.554  14.162   7.857  1.00  0.00           X  
ATOM    343  H   VAL A  49     -13.550  15.561   5.342  1.00  0.00           H  
ATOM    344  N   VAL A  50     -11.281  13.289   6.219  1.00  0.00           N  
ATOM    345  CA  VAL A  50     -10.170  12.346   6.159  1.00  0.00           C  
ATOM    346  C   VAL A  50      -8.833  13.059   6.316  1.00  0.00           C  
ATOM    347  O   VAL A  50      -7.962  12.608   7.059  1.00  0.00           O  
ATOM    348  CB  VAL A  50     -10.168  11.558   4.835  1.00  0.00           C  
ATOM    349  CEN VAL A  50     -10.280  10.937   4.560  1.00  0.00           X  
ATOM    350  H   VAL A  50     -11.901  13.369   5.426  1.00  0.00           H  
ATOM    351  N   VAL A  51      -8.677  14.175   5.611  1.00  0.00           N  
ATOM    352  CA  VAL A  51      -7.446  14.953   5.671  1.00  0.00           C  
ATOM    353  C   VAL A  51      -7.166  15.434   7.089  1.00  0.00           C  
ATOM    354  O   VAL A  51      -6.039  15.345   7.574  1.00  0.00           O  
ATOM    355  CB  VAL A  51      -7.499  16.170   4.728  1.00  0.00           C  
ATOM    356  CEN VAL A  51      -7.246  16.429   4.142  1.00  0.00           X  
ATOM    357  H   VAL A  51      -9.431  14.493   5.019  1.00  0.00           H  
ATOM    358  N   VAL A  52      -8.200  15.945   7.750  1.00  0.00           N  
ATOM    359  CA  VAL A  52      -8.068  16.441   9.114  1.00  0.00           C  
ATOM    360  C   VAL A  52      -7.604  15.340  10.059  1.00  0.00           C  
ATOM    361  O   VAL A  52      -6.715  15.551  10.884  1.00  0.00           O  
ATOM    362  CB  VAL A  52      -9.395  17.025   9.635  1.00  0.00           C  
ATOM    363  CEN VAL A  52      -9.715  17.611   9.802  1.00  0.00           X  
ATOM    364  H   VAL A  52      -9.101  15.990   7.295  1.00  0.00           H  
ATOM    365  N   VAL A  53      -8.210  14.165   9.932  1.00  0.00           N  
ATOM    366  CA  VAL A  53      -7.860  13.027  10.774  1.00  0.00           C  
ATOM    367  C   VAL A  53      -6.395  12.646  10.604  1.00  0.00           C  
ATOM    368  O   VAL A  53      -5.689  12.402  11.582  1.00  0.00           O  
ATOM    369  CB  VAL A  53      -8.739  11.801  10.463  1.00  0.00           C  
ATOM    370  CEN VAL A  53      -9.247  11.407  10.709  1.00  0.00           X  
ATOM    371  H   VAL A  53      -8.932  14.056   9.234  1.00  0.00           H  
ATOM    372  N   VAL A  54      -5.943  12.596   9.355  1.00  0.00           N  
ATOM    373  CA  VAL A  54      -4.561  12.244   9.054  1.00  0.00           C  
ATOM    374  C   VAL A  54      -3.590  13.223   9.700  1.00  0.00           C  
ATOM    375  O   VAL A  54      -2.588  12.819  10.291  1.00  0.00           O  
ATOM    376  CB  VAL A  54      -4.305  12.209   7.535  1.00  0.00           C  
ATOM    377  CEN VAL A  54      -4.182  11.789   7.003  1.00  0.00           X  
ATOM    378  H   VAL A  54      -6.574  12.807   8.595  1.00  0.00           H  
ATOM    379  N   VAL A  55      -3.892  14.511   9.585  1.00  0.00           N  
ATOM    380  CA  VAL A  55      -3.046  15.551  10.158  1.00  0.00           C  
ATOM    381  C   VAL A  55      -2.923  15.391  11.668  1.00  0.00           C  
ATOM    382  O   VAL A  55      -1.830  15.491  12.226  1.00  0.00           O  
ATOM    383  CB  VAL A  55      -3.587  16.958   9.844  1.00  0.00           C  
ATOM    384  CEN VAL A  55      -3.471  17.527   9.474  1.00  0.00           X  
ATOM    385  H   VAL A  55      -4.729  14.778   9.087  1.00  0.00           H  
ATOM    386  N   VAL A  56      -4.050  15.141  12.325  1.00  0.00           N  
ATOM    387  CA  VAL A  56      -4.071  14.966  13.773  1.00  0.00           C  
ATOM    388  C   VAL A  56      -3.193  13.797  14.199  1.00  0.00           C  
ATOM    389  O   VAL A  56      -2.424  13.902  15.154  1.00  0.00           O  
ATOM    390  CB  VAL A  56      -5.502  14.738  14.294  1.00  0.00           C  
ATOM    391  CEN VAL A  56      -6.015  15.027  14.652  1.00  0.00           X  
ATOM    392  H   VAL A  56      -4.915  15.071  11.809  1.00  0.00           H  
ATOM    393  N   VAL A  57      -3.312  12.683  13.485  1.00  0.00           N  
ATOM    394  CA  VAL A  57      -2.529  11.491  13.788  1.00  0.00           C  
ATOM    395  C   VAL A  57      -1.036  11.772  13.685  1.00  0.00           C  
ATOM    396  O   VAL A  57      -0.258  11.372  14.551  1.00  0.00           O  
ATOM    397  CB  VAL A  57      -2.888  10.325  12.847  1.00  0.00           C  
ATOM    398  CEN VAL A  57      -3.200   9.711  12.819  1.00  0.00           X  
ATOM    399  H   VAL A  57      -3.962  12.661  12.712  1.00  0.00           H  
ATOM    400  N   VAL A  58      -0.641  12.463  12.621  1.00  0.00           N  
ATOM    401  CA  VAL A  58       0.761  12.799  12.403  1.00  0.00           C  
ATOM    402  C   VAL A  58       1.310  13.642  13.547  1.00  0.00           C  
ATOM    403  O   VAL A  58       2.409  13.393  14.043  1.00  0.00           O  
ATOM    404  CB  VAL A  58       0.961  13.558  11.078  1.00  0.00           C  
ATOM    405  CEN VAL A  58       1.216  13.502  10.440  1.00  0.00           X  
ATOM    406  H   VAL A  58      -1.329  12.763  11.946  1.00  0.00           H  
ATOM    407  N   VAL A  59       0.538  14.641  13.962  1.00  0.00           N  
ATOM    408  CA  VAL A  59       0.946  15.523  15.049  1.00  0.00           C  
ATOM    409  C   VAL A  59       1.170  14.742  16.338  1.00  0.00           C  
ATOM    410  O   VAL A  59       2.161  14.951  17.037  1.00  0.00           O  
ATOM    411  CB  VAL A  59      -0.099  16.625  15.304  1.00  0.00           C  
ATOM    412  CEN VAL A  59      -0.219  17.301  15.241  1.00  0.00           X  
ATOM    413  H   VAL A  59      -0.354  14.793  13.513  1.00  0.00           H  
ATOM    414  N   VAL A  60       0.244  13.841  16.647  1.00  0.00           N  
ATOM    415  CA  VAL A  60       0.339  13.026  17.852  1.00  0.00           C  
ATOM    416  C   VAL A  60       1.608  12.184  17.849  1.00  0.00           C  
ATOM    417  O   VAL A  60       2.312  12.101  18.856  1.00  0.00           O  
ATOM    418  CB  VAL A  60      -0.881  12.098  18.005  1.00  0.00           C  
ATOM    419  CEN VAL A  60      -1.452  11.990  18.374  1.00  0.00           X  
ATOM    420  H   VAL A  60      -0.547  13.717  16.030  1.00  0.00           H  
ATOM    421  N   VAL A  61       1.896  11.561  16.712  1.00  0.00           N  
ATOM    422  CA  VAL A  61       3.082  10.724  16.576  1.00  0.00           C  
ATOM    423  C   VAL A  61       4.354  11.525  16.827  1.00  0.00           C  
ATOM    424  O   VAL A  61       5.253  11.073  17.535  1.00  0.00           O  
ATOM    425  CB  VAL A  61       3.161  10.078  15.180  1.00  0.00           C  
ATOM    426  CEN VAL A  61       3.104   9.481  14.841  1.00  0.00           X  
ATOM    427  H   VAL A  61       1.278  11.670  15.921  1.00  0.00           H  
ATOM    428  N   VAL A  62       4.422  12.716  16.242  1.00  0.00           N  
ATOM    429  CA  VAL A  62       5.584  13.582  16.401  1.00  0.00           C  
ATOM    430  C   VAL A  62       5.810  13.937  17.865  1.00  0.00           C  
ATOM    431  O   VAL A  62       6.937  13.892  18.358  1.00  0.00           O  
ATOM    432  CB  VAL A  62       5.437  14.880  15.585  1.00  0.00           C  
ATOM    433  CEN VAL A  62       5.673  15.217  15.032  1.00  0.00           X  
ATOM    434  H   VAL A  62       3.649  13.029  15.672  1.00  0.00           H  
ATOM    435  N   VAL A  63       4.731  14.291  18.556  1.00  0.00           N  
ATOM    436  CA  VAL A  63       4.810  14.655  19.965  1.00  0.00           C  
ATOM    437  C   VAL A  63       5.356  13.505  20.802  1.00  0.00           C  
ATOM    438  O   VAL A  63       6.217  13.702  21.659  1.00  0.00           O  
ATOM    439  CB  VAL A  63       3.434  15.071  20.519  1.00  0.00           C  
ATOM    440  CEN VAL A  63       3.065  15.609  20.740  1.00  0.00           X  
ATOM    441  H   VAL A  63       3.834  14.308  18.092  1.00  0.00           H  
ATOM    442  N   VAL A  64       4.851  12.302  20.547  1.00  0.00           N  
ATOM    443  CA  VAL A  64       5.288  11.118  21.276  1.00  0.00           C  
ATOM    444  C   VAL A  64       6.781  10.877  21.092  1.00  0.00           C  
ATOM    445  O   VAL A  64       7.496  10.594  22.053  1.00  0.00           O  
ATOM    446  CB  VAL A  64       4.517   9.862  20.827  1.00  0.00           C  
ATOM    447  CEN VAL A  64       4.041   9.404  21.023  1.00  0.00           X  
ATOM    448  H   VAL A  64       4.147  12.207  19.829  1.00  0.00           H  
ATOM    449  N   VAL A  65       7.246  10.992  19.853  1.00  0.00           N  
ATOM    450  CA  VAL A  65       8.655  10.787  19.541  1.00  0.00           C  
ATOM    451  C   VAL A  65       9.494  11.983  19.973  1.00  0.00           C  
ATOM    452  O   VAL A  65      10.720  11.898  20.050  1.00  0.00           O  
ATOM    453  CB  VAL A  65       8.871  10.537  18.037  1.00  0.00           C  
ATOM    454  CEN VAL A  65       9.038  10.056  17.573  1.00  0.00           X  
ATOM    455  H   VAL A  65       6.606  11.227  19.107  1.00  0.00           H  
ATOM    456  N   VAL A  66       8.827  13.097  20.255  1.00  0.00           N  
ATOM    457  CA  VAL A  66       9.506  14.302  20.715  1.00  0.00           C  
ATOM    458  C   VAL A  66       9.258  14.542  22.198  1.00  0.00           C  
ATOM    459  O   VAL A  66      10.197  14.718  22.974  1.00  0.00           O  
ATOM    460  CB  VAL A  66       9.056  15.543  19.921  1.00  0.00           C  
ATOM    461  CEN VAL A  66       9.259  16.004  19.452  1.00  0.00           X  
ATOM    462  H   VAL A  66       7.822  13.109  20.147  1.00  0.00           H  
ATOM    463  N   VAL A  67       7.987  14.548  22.587  1.00  0.00           N  
ATOM    464  CA  VAL A  67       7.613  14.756  23.980  1.00  0.00           C  
ATOM    465  C   VAL A  67       7.567  13.437  24.741  1.00  0.00           C  
ATOM    466  O   VAL A  67       6.555  13.099  25.356  1.00  0.00           O  
ATOM    467  CB  VAL A  67       6.245  15.454  24.100  1.00  0.00           C  
ATOM    468  CEN VAL A  67       5.938  16.046  24.272  1.00  0.00           X  
ATOM    469  H   VAL A  67       7.262  14.405  21.898  1.00  0.00           H  
ATOM    470  N   VAL A  68       8.668  12.694  24.695  1.00  0.00           N  
ATOM    471  CA  VAL A  68       8.745  11.397  25.355  1.00  0.00           C  
ATOM    472  C   VAL A  68       8.333  11.497  26.818  1.00  0.00           C  
ATOM    473  O   VAL A  68       7.968  10.500  27.440  1.00  0.00           O  
ATOM    474  CB  VAL A  68      10.163  10.803  25.271  1.00  0.00           C  
ATOM    475  CEN VAL A  68      10.540  10.307  24.976  1.00  0.00           X  
ATOM    476  H   VAL A  68       9.472  13.038  24.190  1.00  0.00           H  
ATOM    477  N   VAL A  69       8.393  12.708  27.363  1.00  0.00           N  
ATOM    478  CA  VAL A  69       8.061  12.935  28.764  1.00  0.00           C  
ATOM    479  C   VAL A  69       6.660  13.516  28.910  1.00  0.00           C  
ATOM    480  O   VAL A  69       6.133  13.619  30.018  1.00  0.00           O  
ATOM    481  CB  VAL A  69       9.072  13.881  29.439  1.00  0.00           C  
ATOM    482  CEN VAL A  69       9.585  13.908  29.897  1.00  0.00           X  
ATOM    483  H   VAL A  69       8.677  13.491  26.791  1.00  0.00           H  
ATOM    484  N   VAL A  70       6.062  13.895  27.786  1.00  0.00           N  
ATOM    485  CA  VAL A  70       4.725  14.477  27.788  1.00  0.00           C  
ATOM    486  C   VAL A  70       3.656  13.401  27.928  1.00  0.00           C  
ATOM    487  O   VAL A  70       3.837  12.270  27.477  1.00  0.00           O  
ATOM    488  CB  VAL A  70       4.459  15.287  26.506  1.00  0.00           C  
ATOM    489  CEN VAL A  70       4.379  15.926  26.260  1.00  0.00           X  
ATOM    490  H   VAL A  70       6.546  13.777  26.907  1.00  0.00           H  
ATOM    491  N   VAL A  71       2.542  13.760  28.557  1.00  0.00           N  
ATOM    492  CA  VAL A  71       1.441  12.825  28.759  1.00  0.00           C  
ATOM    493  C   VAL A  71       0.811  12.421  27.433  1.00  0.00           C  
ATOM    494  O   VAL A  71       0.887  13.156  26.449  1.00  0.00           O  
ATOM    495  CB  VAL A  71       0.354  13.421  29.672  1.00  0.00           C  
ATOM    496  CEN VAL A  71       0.071  13.378  30.299  1.00  0.00           X  
ATOM    497  H   VAL A  71       2.455  14.704  28.904  1.00  0.00           H  
ATOM    498  N   VAL A  72       0.189  11.247  27.412  1.00  0.00           N  
ATOM    499  CA  VAL A  72      -0.464  10.747  26.209  1.00  0.00           C  
ATOM    500  C   VAL A  72      -1.439  11.773  25.644  1.00  0.00           C  
ATOM    501  O   VAL A  72      -1.419  12.071  24.450  1.00  0.00           O  
ATOM    502  CB  VAL A  72      -1.219   9.432  26.480  1.00  0.00           C  
ATOM    503  CEN VAL A  72      -1.212   8.753  26.360  1.00  0.00           X  
ATOM    504  H   VAL A  72       0.169  10.686  28.252  1.00  0.00           H  
ATOM    505  N   VAL A  73      -2.291  12.311  26.510  1.00  0.00           N  
ATOM    506  CA  VAL A  73      -3.277  13.302  26.099  1.00  0.00           C  
ATOM    507  C   VAL A  73      -2.613  14.489  25.414  1.00  0.00           C  
ATOM    508  O   VAL A  73      -3.145  15.039  24.450  1.00  0.00           O  
ATOM    509  CB  VAL A  73      -4.102  13.809  27.297  1.00  0.00           C  
ATOM    510  CEN VAL A  73      -4.726  13.791  27.588  1.00  0.00           X  
ATOM    511  H   VAL A  73      -2.254  12.025  27.479  1.00  0.00           H  
ATOM    512  N   VAL A  74      -1.447  14.880  25.917  1.00  0.00           N  
ATOM    513  CA  VAL A  74      -0.701  15.995  25.347  1.00  0.00           C  
ATOM    514  C   VAL A  74      -0.343  15.731  23.890  1.00  0.00           C  
ATOM    515  O   VAL A  74      -0.494  16.604  23.035  1.00  0.00           O  
ATOM    516  CB  VAL A  74       0.589  16.278  26.140  1.00  0.00           C  
ATOM    517  CEN VAL A  74       0.889  16.725  26.569  1.00  0.00           X  
ATOM    518  H   VAL A  74      -1.067  14.391  26.715  1.00  0.00           H  
ATOM    519  N   VAL A  75       0.133  14.522  23.613  1.00  0.00           N  
ATOM    520  CA  VAL A  75       0.515  14.140  22.259  1.00  0.00           C  
ATOM    521  C   VAL A  75      -0.679  14.195  21.314  1.00  0.00           C  
ATOM    522  O   VAL A  75      -0.549  14.591  20.156  1.00  0.00           O  
ATOM    523  CB  VAL A  75       1.122  12.725  22.220  1.00  0.00           C  
ATOM    524  CEN VAL A  75       1.710  12.377  22.131  1.00  0.00           X  
ATOM    525  H   VAL A  75       0.233  13.850  24.360  1.00  0.00           H  
ATOM    526  N   VAL A  76      -1.843  13.796  21.816  1.00  0.00           N  
ATOM    527  CA  VAL A  76      -3.053  13.755  21.004  1.00  0.00           C  
ATOM    528  C   VAL A  76      -3.928  14.976  21.258  1.00  0.00           C  
ATOM    529  O   VAL A  76      -5.046  15.067  20.752  1.00  0.00           O  
ATOM    530  CB  VAL A  76      -3.875  12.482  21.278  1.00  0.00           C  
ATOM    531  CEN VAL A  76      -4.069  11.878  21.008  1.00  0.00           X  
ATOM    532  H   VAL A  76      -1.890  13.513  22.784  1.00  0.00           H  
ATOM    533  N   VAL A  77      -3.411  15.914  22.045  1.00  0.00           N  
ATOM    534  CA  VAL A  77      -4.142  17.135  22.363  1.00  0.00           C  
ATOM    535  C   VAL A  77      -4.611  17.842  21.097  1.00  0.00           C  
ATOM    536  O   VAL A  77      -3.825  18.079  20.180  1.00  0.00           O  
ATOM    537  CB  VAL A  77      -3.284  18.108  23.194  1.00  0.00           C  
ATOM    538  CEN VAL A  77      -3.207  18.382  23.821  1.00  0.00           X  
ATOM    539  H   VAL A  77      -2.489  15.778  22.433  1.00  0.00           H  
ATOM    540  N   VAL A  78      -5.896  18.176  21.054  1.00  0.00           N  
ATOM    541  CA  VAL A  78      -6.465  18.886  19.914  1.00  0.00           C  
ATOM    542  C   VAL A  78      -6.474  18.010  18.668  1.00  0.00           C  
ATOM    543  O   VAL A  78      -6.851  18.459  17.585  1.00  0.00           O  
ATOM    544  CB  VAL A  78      -5.690  20.183  19.613  1.00  0.00           C  
ATOM    545  CEN VAL A  78      -5.728  20.870  19.640  1.00  0.00           X  
ATOM    546  H   VAL A  78      -6.494  17.932  21.830  1.00  0.00           H  
ATOM    547  N   VAL A  79      -6.058  16.759  18.828  1.00  0.00           N  
ATOM    548  CA  VAL A  79      -6.013  15.819  17.714  1.00  0.00           C  
ATOM    549  C   VAL A  79      -7.405  15.569  17.147  1.00  0.00           C  
ATOM    550  O   VAL A  79      -8.372  15.418  17.894  1.00  0.00           O  
ATOM    551  CB  VAL A  79      -5.392  14.473  18.135  1.00  0.00           C  
ATOM    552  CEN VAL A  79      -4.836  14.074  18.066  1.00  0.00           X  
ATOM    553  H   VAL A  79      -5.765  16.451  19.744  1.00  0.00           H  
ATOM    554  N   VAL A  80      -7.500  15.528  15.823  1.00  0.00           N  
ATOM    555  CA  VAL A  80      -8.773  15.288  15.153  1.00  0.00           C  
ATOM    556  C   VAL A  80      -9.395  13.974  15.607  1.00  0.00           C  
ATOM    557  O   VAL A  80      -8.691  12.992  15.844  1.00  0.00           O  
ATOM    558  CB  VAL A  80      -8.611  15.267  13.622  1.00  0.00           C  
ATOM    559  CEN VAL A  80      -8.749  15.617  13.045  1.00  0.00           X  
ATOM    560  H   VAL A  80      -6.669  15.665  15.265  1.00  0.00           H  
ATOM    561  N   VAL A  81     -10.718  13.961  15.726  1.00  0.00           N  
ATOM    562  CA  VAL A  81     -11.438  12.767  16.152  1.00  0.00           C  
ATOM    563  C   VAL A  81     -10.939  11.531  15.415  1.00  0.00           C  
ATOM    564  O   VAL A  81     -10.633  10.510  16.031  1.00  0.00           O  
ATOM    565  CB  VAL A  81     -12.955  12.910  15.926  1.00  0.00           C  
ATOM    566  CEN VAL A  81     -13.558  12.989  16.248  1.00  0.00           X  
ATOM    567  H   VAL A  81     -11.239  14.801  15.515  1.00  0.00           H  
ATOM    568  N   VAL A  82     -10.860  11.629  14.092  1.00  0.00           N  
ATOM    569  CA  VAL A  82     -10.413  10.513  13.267  1.00  0.00           C  
ATOM    570  C   VAL A  82      -8.993  10.096  13.625  1.00  0.00           C  
ATOM    571  O   VAL A  82      -8.661   8.911  13.610  1.00  0.00           O  
ATOM    572  CB  VAL A  82     -10.473  10.859  11.767  1.00  0.00           C  
ATOM    573  CEN VAL A  82     -10.811  10.729  11.181  1.00  0.00           X  
ATOM    574  H   VAL A  82     -11.115  12.498  13.647  1.00  0.00           H  
ATOM    575  N   VAL A  83      -8.157  11.077  13.948  1.00  0.00           N  
ATOM    576  CA  VAL A  83      -6.772  10.814  14.319  1.00  0.00           C  
ATOM    577  C   VAL A  83      -6.692   9.916  15.547  1.00  0.00           C  
ATOM    578  O   VAL A  83      -5.909   8.967  15.584  1.00  0.00           O  
ATOM    579  CB  VAL A  83      -6.003  12.119  14.598  1.00  0.00           C  
ATOM    580  CEN VAL A  83      -5.513  12.537  14.353  1.00  0.00           X  
ATOM    581  H   VAL A  83      -8.490  12.031  13.936  1.00  0.00           H  
ATOM    582  N   VAL A  84      -7.506  10.222  16.551  1.00  0.00           N  
ATOM    583  CA  VAL A  84      -7.529   9.443  17.783  1.00  0.00           C  
ATOM    584  C   VAL A  84      -7.898   7.990  17.510  1.00  0.00           C  
ATOM    585  O   VAL A  84      -7.269   7.071  18.035  1.00  0.00           O  
ATOM    586  CB  VAL A  84      -8.521  10.031  18.805  1.00  0.00           C  
ATOM    587  CEN VAL A  84      -8.565  10.367  19.405  1.00  0.00           X  
ATOM    588  H   VAL A  84      -8.126  11.014  16.458  1.00  0.00           H  
ATOM    589  N   VAL A  85      -8.920   7.790  16.686  1.00  0.00           N  
ATOM    590  CA  VAL A  85      -9.374   6.448  16.341  1.00  0.00           C  
ATOM    591  C   VAL A  85      -8.266   5.646  15.670  1.00  0.00           C  
ATOM    592  O   VAL A  85      -8.043   4.481  15.998  1.00  0.00           O  
ATOM    593  CB  VAL A  85     -10.601   6.488  15.411  1.00  0.00           C  
ATOM    594  CEN VAL A  85     -11.279   6.368  15.382  1.00  0.00           X  
ATOM    595  H   VAL A  85      -9.395   8.587  16.287  1.00  0.00           H  
ATOM    596  N   VAL A  86      -7.574   6.278  14.727  1.00  0.00           N  
ATOM    597  CA  VAL A  86      -6.488   5.624  14.007  1.00  0.00           C  
ATOM    598  C   VAL A  86      -5.386   5.177  14.960  1.00  0.00           C  
ATOM    599  O   VAL A  86      -4.884   4.058  14.861  1.00  0.00           O  
ATOM    600  CB  VAL A  86      -5.882   6.551  12.936  1.00  0.00           C  
ATOM    601  CEN VAL A  86      -5.830   6.654  12.257  1.00  0.00           X  
ATOM    602  H   VAL A  86      -7.807   7.235  14.504  1.00  0.00           H  
ATOM    603  N   VAL A  87      -5.015   6.059  15.883  1.00  0.00           N  
ATOM    604  CA  VAL A  87      -3.972   5.756  16.855  1.00  0.00           C  
ATOM    605  C   VAL A  87      -4.345   4.548  17.705  1.00  0.00           C  
ATOM    606  O   VAL A  87      -3.524   3.661  17.935  1.00  0.00           O  
ATOM    607  CB  VAL A  87      -3.696   6.957  17.780  1.00  0.00           C  
ATOM    608  CEN VAL A  87      -3.236   7.447  17.930  1.00  0.00           X  
ATOM    609  H   VAL A  87      -5.468   6.961  15.911  1.00  0.00           H  
ATOM    610  N   VAL A  88      -5.590   4.521  18.171  1.00  0.00           N  
ATOM    611  CA  VAL A  88      -6.074   3.421  18.997  1.00  0.00           C  
ATOM    612  C   VAL A  88      -5.986   2.094  18.255  1.00  0.00           C  
ATOM    613  O   VAL A  88      -5.542   1.089  18.811  1.00  0.00           O  
ATOM    614  CB  VAL A  88      -7.529   3.651  19.447  1.00  0.00           C  
ATOM    615  CEN VAL A  88      -7.924   3.799  19.991  1.00  0.00           X  
ATOM    616  H   VAL A  88      -6.216   5.280  17.947  1.00  0.00           H  
ATOM    617  N   VAL A  89      -6.411   2.096  16.996  1.00  0.00           N  
ATOM    618  CA  VAL A  89      -6.381   0.892  16.175  1.00  0.00           C  
ATOM    619  C   VAL A  89      -4.961   0.362  16.026  1.00  0.00           C  
ATOM    620  O   VAL A  89      -4.719  -0.838  16.153  1.00  0.00           O  
ATOM    621  CB  VAL A  89      -6.972   1.147  14.776  1.00  0.00           C  
ATOM    622  CEN VAL A  89      -7.513   1.014  14.369  1.00  0.00           X  
ATOM    623  H   VAL A  89      -6.764   2.955  16.598  1.00  0.00           H  
ATOM    624  N   VAL A  90      -4.023   1.264  15.756  1.00  0.00           N  
ATOM    625  CA  VAL A  90      -2.624   0.889  15.590  1.00  0.00           C  
ATOM    626  C   VAL A  90      -2.076   0.233  16.850  1.00  0.00           C  
ATOM    627  O   VAL A  90      -1.394  -0.790  16.783  1.00  0.00           O  
ATOM    628  CB  VAL A  90      -1.751   2.107  15.235  1.00  0.00           C  
ATOM    629  CEN VAL A  90      -1.390   2.402  14.727  1.00  0.00           X  
ATOM    630  H   VAL A  90      -4.287   2.235  15.664  1.00  0.00           H  
ATOM    631  N   VAL A  91      -2.378   0.828  18.000  1.00  0.00           N  
ATOM    632  CA  VAL A  91      -1.915   0.302  19.278  1.00  0.00           C  
ATOM    633  C   VAL A  91      -2.694  -0.946  19.675  1.00  0.00           C  
ATOM    634  O   VAL A  91      -2.366  -1.607  20.661  1.00  0.00           O  
ATOM    635  CB  VAL A  91      -2.040   1.351  20.399  1.00  0.00           C  
ATOM    636  CEN VAL A  91      -1.679   1.766  20.813  1.00  0.00           X  
ATOM    637  H   VAL A  91      -2.942   1.665  17.987  1.00  0.00           H  
ATOM    638  N   VAL A  92      -3.726  -1.264  18.901  1.00  0.00           N  
ATOM    639  CA  VAL A  92      -4.450  -2.519  19.066  1.00  0.00           C  
ATOM    640  C   VAL A  92      -4.199  -3.457  17.893  1.00  0.00           C  
ATOM    641  O   VAL A  92      -5.052  -4.275  17.546  1.00  0.00           O  
ATOM    642  CB  VAL A  92      -5.965  -2.283  19.208  1.00  0.00           C  
ATOM    643  CEN VAL A  92      -6.490  -2.303  19.654  1.00  0.00           X  
ATOM    644  H   VAL A  92      -4.017  -0.619  18.180  1.00  0.00           H  
ATOM    645  N   VAL A  93      -3.024  -3.336  17.285  1.00  0.00           N  
ATOM    646  CA  VAL A  93      -2.579  -4.294  16.281  1.00  0.00           C  
ATOM    647  C   VAL A  93      -3.441  -4.221  15.027  1.00  0.00           C  
ATOM    648  O   VAL A  93      -3.636  -5.221  14.337  1.00  0.00           O  
ATOM    649  CB  VAL A  93      -2.603  -5.735  16.825  1.00  0.00           C  
ATOM    650  CEN VAL A  93      -2.203  -6.258  17.026  1.00  0.00           X  
ATOM    651  H   VAL A  93      -2.425  -2.559  17.524  1.00  0.00           H  
ATOM    652  N   VAL A  94      -3.956  -3.030  14.739  1.00  0.00           N  
ATOM    653  CA  VAL A  94      -4.627  -2.773  13.470  1.00  0.00           C  
ATOM    654  C   VAL A  94      -3.649  -2.248  12.427  1.00  0.00           C  
ATOM    655  O   VAL A  94      -2.847  -1.357  12.707  1.00  0.00           O  
ATOM    656  CB  VAL A  94      -5.778  -1.763  13.634  1.00  0.00           C  
ATOM    657  CEN VAL A  94      -6.464  -1.699  13.633  1.00  0.00           X  
ATOM    658  H   VAL A  94      -3.881  -2.284  15.416  1.00  0.00           H  
ATOM    659  N   VAL A  95      -3.721  -2.805  11.223  1.00  0.00           N  
ATOM    660  CA  VAL A  95      -2.800  -2.439  10.153  1.00  0.00           C  
ATOM    661  C   VAL A  95      -3.175  -1.097   9.539  1.00  0.00           C  
ATOM    662  O   VAL A  95      -4.244  -0.553   9.817  1.00  0.00           O  
ATOM    663  CB  VAL A  95      -2.767  -3.508   9.045  1.00  0.00           C  
ATOM    664  CEN VAL A  95      -2.379  -4.003   8.763  1.00  0.00           X  
ATOM    665  H   VAL A  95      -4.431  -3.500  11.044  1.00  0.00           H  
ATOM    666  N   VAL A  96      -2.289  -0.566   8.702  1.00  0.00           N  
ATOM    667  CA  VAL A  96      -2.391   0.817   8.255  1.00  0.00           C  
ATOM    668  C   VAL A  96      -3.595   1.014   7.343  1.00  0.00           C  
ATOM    669  O   VAL A  96      -4.180   2.096   7.297  1.00  0.00           O  
ATOM    670  CB  VAL A  96      -1.118   1.267   7.513  1.00  0.00           C  
ATOM    671  CEN VAL A  96      -0.561   1.669   7.561  1.00  0.00           X  
ATOM    672  H   VAL A  96      -1.525  -1.137   8.368  1.00  0.00           H  
ATOM    673  N   VAL A  97      -3.960  -0.037   6.618  1.00  0.00           N  
ATOM    674  CA  VAL A  97      -5.121   0.005   5.737  1.00  0.00           C  
ATOM    675  C   VAL A  97      -6.412   0.146   6.534  1.00  0.00           C  
ATOM    676  O   VAL A  97      -7.308   0.899   6.153  1.00  0.00           O  
ATOM    677  CB  VAL A  97      -5.209  -1.256   4.857  1.00  0.00           C  
ATOM    678  CEN VAL A  97      -5.140  -1.488   4.212  1.00  0.00           X  
ATOM    679  H   VAL A  97      -3.419  -0.888   6.678  1.00  0.00           H  
ATOM    680  N   VAL A  98      -6.500  -0.582   7.643  1.00  0.00           N  
ATOM    681  CA  VAL A  98      -7.679  -0.534   8.499  1.00  0.00           C  
ATOM    682  C   VAL A  98      -7.919   0.874   9.027  1.00  0.00           C  
ATOM    683  O   VAL A  98      -9.048   1.366   9.021  1.00  0.00           O  
ATOM    684  CB  VAL A  98      -7.553  -1.504   9.689  1.00  0.00           C  
ATOM    685  CEN VAL A  98      -7.792  -2.094   9.951  1.00  0.00           X  
ATOM    686  H   VAL A  98      -5.730  -1.183   7.898  1.00  0.00           H  
ATOM    687  N   VAL A  99      -6.851   1.519   9.485  1.00  0.00           N  
ATOM    688  CA  VAL A  99      -6.945   2.873  10.018  1.00  0.00           C  
ATOM    689  C   VAL A  99      -7.473   3.843   8.969  1.00  0.00           C  
ATOM    690  O   VAL A  99      -8.342   4.668   9.254  1.00  0.00           O  
ATOM    691  CB  VAL A  99      -5.580   3.376  10.526  1.00  0.00           C  
ATOM    692  CEN VAL A  99      -5.223   3.529  11.095  1.00  0.00           X  
ATOM    693  H   VAL A  99      -5.952   1.060   9.462  1.00  0.00           H  
ATOM    694  N   VAL A 100      -6.944   3.740   7.755  1.00  0.00           N  
ATOM    695  CA  VAL A 100      -7.362   4.608   6.660  1.00  0.00           C  
ATOM    696  C   VAL A 100      -8.849   4.452   6.370  1.00  0.00           C  
ATOM    697  O   VAL A 100      -9.564   5.438   6.193  1.00  0.00           O  
ATOM    698  CB  VAL A 100      -6.564   4.320   5.375  1.00  0.00           C  
ATOM    699  CEN VAL A 100      -6.081   4.573   4.954  1.00  0.00           X  
ATOM    700  H   VAL A 100      -6.234   3.042   7.585  1.00  0.00           H  
ATOM    701  N   VAL A 101      -9.309   3.206   6.322  1.00  0.00           N  
ATOM    702  CA  VAL A 101     -10.713   2.918   6.053  1.00  0.00           C  
ATOM    703  C   VAL A 101     -11.616   3.547   7.105  1.00  0.00           C  
ATOM    704  O   VAL A 101     -12.638   4.150   6.780  1.00  0.00           O  
ATOM    705  CB  VAL A 101     -10.979   1.402   6.002  1.00  0.00           C  
ATOM    706  CEN VAL A 101     -11.131   0.879   5.579  1.00  0.00           X  
ATOM    707  H   VAL A 101      -8.670   2.439   6.476  1.00  0.00           H  
ATOM    708  N   VAL A 102     -11.233   3.402   8.369  1.00  0.00           N  
ATOM    709  CA  VAL A 102     -12.008   3.956   9.473  1.00  0.00           C  
ATOM    710  C   VAL A 102     -12.133   5.470   9.354  1.00  0.00           C  
ATOM    711  O   VAL A 102     -13.214   6.029   9.535  1.00  0.00           O  
ATOM    712  CB  VAL A 102     -11.379   3.609  10.836  1.00  0.00           C  
ATOM    713  CEN VAL A 102     -11.461   3.227  11.403  1.00  0.00           X  
ATOM    714  H   VAL A 102     -10.383   2.895   8.571  1.00  0.00           H  
ATOM    715  N   VAL A 103     -11.020   6.128   9.047  1.00  0.00           N  
ATOM    716  CA  VAL A 103     -11.003   7.578   8.902  1.00  0.00           C  
ATOM    717  C   VAL A 103     -11.952   8.033   7.801  1.00  0.00           C  
ATOM    718  O   VAL A 103     -12.708   8.989   7.975  1.00  0.00           O  
ATOM    719  CB  VAL A 103      -9.587   8.099   8.594  1.00  0.00           C  
ATOM    720  CEN VAL A 103      -9.055   8.449   8.857  1.00  0.00           X  
ATOM    721  H   VAL A 103     -10.164   5.609   8.910  1.00  0.00           H  
ATOM    722  N   VAL A 104     -11.907   7.343   6.666  1.00  0.00           N  
ATOM    723  CA  VAL A 104     -12.763   7.675   5.533  1.00  0.00           C  
ATOM    724  C   VAL A 104     -14.236   7.572   5.907  1.00  0.00           C  
ATOM    725  O   VAL A 104     -15.033   8.450   5.576  1.00  0.00           O  
ATOM    726  CB  VAL A 104     -12.485   6.759   4.327  1.00  0.00           C  
ATOM    727  CEN VAL A 104     -12.212   6.743   3.694  1.00  0.00           X  
ATOM    728  H   VAL A 104     -11.264   6.568   6.586  1.00  0.00           H  
ATOM    729  N   VAL A 105     -14.592   6.495   6.599  1.00  0.00           N  
ATOM    730  CA  VAL A 105     -15.971   6.275   7.019  1.00  0.00           C  
ATOM    731  C   VAL A 105     -16.458   7.403   7.920  1.00  0.00           C  
ATOM    732  O   VAL A 105     -17.568   7.908   7.752  1.00  0.00           O  
ATOM    733  CB  VAL A 105     -16.129   4.934   7.760  1.00  0.00           C  
ATOM    734  CEN VAL A 105     -16.390   4.299   7.708  1.00  0.00           X  
ATOM    735  H   VAL A 105     -13.889   5.811   6.840  1.00  0.00           H  
ATOM    736  N   VAL A 106     -15.622   7.793   8.876  1.00  0.00           N  
ATOM    737  CA  VAL A 106     -15.967   8.862   9.805  1.00  0.00           C  
ATOM    738  C   VAL A 106     -16.234  10.168   9.068  1.00  0.00           C  
ATOM    739  O   VAL A 106     -17.206  10.866   9.356  1.00  0.00           O  
ATOM    740  CB  VAL A 106     -14.853   9.089  10.844  1.00  0.00           C  
ATOM    741  CEN VAL A 106     -14.690   9.010  11.509  1.00  0.00           X  
ATOM    742  H   VAL A 106     -14.725   7.337   8.961  1.00  0.00           H  
ATOM    743  N   VAL A 107     -15.366  10.493   8.117  1.00  0.00           N  
ATOM    744  CA  VAL A 107     -15.506  11.716   7.336  1.00  0.00           C  
ATOM    745  C   VAL A 107     -16.827  11.737   6.577  1.00  0.00           C  
ATOM    746  O   VAL A 107     -17.529  12.748   6.561  1.00  0.00           O  
ATOM    747  CB  VAL A 107     -14.347  11.885   6.336  1.00  0.00           C  
ATOM    748  CEN VAL A 107     -13.782  12.253   6.199  1.00  0.00           X  
ATOM    749  H   VAL A 107     -14.588   9.876   7.929  1.00  0.00           H  
ATOM    750  N   VAL A 108     -17.160  10.614   5.950  1.00  0.00           N  
ATOM    751  CA  VAL A 108     -18.398  10.501   5.187  1.00  0.00           C  
ATOM    752  C   VAL A 108     -19.614  10.740   6.073  1.00  0.00           C  
ATOM    753  O   VAL A 108     -20.537  11.461   5.695  1.00  0.00           O  
ATOM    754  CB  VAL A 108     -18.525   9.120   4.518  1.00  0.00           C  
ATOM    755  CEN VAL A 108     -18.508   8.794   3.911  1.00  0.00           X  
ATOM    756  H   VAL A 108     -16.540   9.819   6.002  1.00  0.00           H  
ATOM    757  N   VAL A 109     -19.609  10.129   7.253  1.00  0.00           N  
ATOM    758  CA  VAL A 109     -20.712  10.274   8.195  1.00  0.00           C  
ATOM    759  C   VAL A 109     -20.907  11.730   8.595  1.00  0.00           C  
ATOM    760  O   VAL A 109     -22.032  12.229   8.633  1.00  0.00           O  
ATOM    761  CB  VAL A 109     -20.488   9.429   9.463  1.00  0.00           C  
ATOM    762  CEN VAL A 109     -20.704   8.870   9.802  1.00  0.00           X  
ATOM    763  H   VAL A 109     -18.821   9.549   7.504  1.00  0.00           H  
ATOM    764  N   VAL A 110     -19.805  12.409   8.894  1.00  0.00           N  
ATOM    765  CA  VAL A 110     -19.853  13.811   9.292  1.00  0.00           C  
ATOM    766  C   VAL A 110     -20.467  14.674   8.198  1.00  0.00           C  
ATOM    767  O   VAL A 110     -21.462  15.307   8.420  1.00  0.00           O  
ATOM    768  CB  VAL A 110     -18.450  14.350   9.632  1.00  0.00           C  
ATOM    769  CEN VAL A 110     -18.047  14.558  10.150  1.00  0.00           X  
ATOM    770  H   VAL A 110     -18.911  11.942   8.844  1.00  0.00           H  
TER                                                                             
# All scores below are weighted scores, not raw scores.
#BEGIN_POSE_ENERGIES_TABLE ./out/25.pdb
label vdw total
weights 0.1 NA
pose 2.76922 2.76922
VAL:NtermProteinFull_1 0 0
VAL_2 0 0
VAL_3 0 0
VAL_4 0 0
VAL_5 0 0
VAL_6 0.00176 0.00176
VAL_7 0 0
VAL_8 0 0
VAL_9 0 0
VAL_10 0 0
VAL_11 0 0
VAL_12 0 0
VAL_13 0 0
VAL_14 0 0
VAL_15 0 0
VAL_16 0 0
VAL_17 0 0
VAL_18 0 0
VAL_19 0 0
VAL_20 0 0
VAL_21 0 0
VAL_22 0 0
VAL_23 0 0
VAL_24 0 0
VAL_25 0 0
VAL_26 0.00045 0.00045
VAL_27 0 0
VAL_28 0 0
VAL_29 0.00176 0.00176
VAL_30 0 0
VAL_31 0 0
VAL_32 0 0
VAL_33 0 0
VAL_34 0 0
VAL_35 0 0
VAL_36 0 0
VAL_37 0.02095 0.02095
VAL_38 0 0
VAL_39 0 0
VAL_40 0 0
VAL_41 0 0
VAL_42 0.02095 0.02095
VAL_43 0 0
VAL_44 0 0
VAL_45 0 0
VAL_46 0.0045 0.0045
VAL_47 0 0
VAL_48 0 0
VAL_49 0.22171 0.22171
VAL_50 0.01703 0.01703
VAL_51 0 0
VAL_52 0 0
VAL_53 0.52285 0.52285
VAL_54 0 0
VAL_55 0 0
VAL_56 0.41624 0.41624
VAL_57 0.05947 0.05947
VAL_58 0.00045 0.00045
VAL_59 0 0
VAL_60 0 0
VAL_61 0 0
VAL_62 0 0
VAL_63 0 0
VAL_64 0 0
VAL_65 0 0
VAL_66 0 0
VAL_67 0.09871 0.09871
VAL_68 0 0
VAL_69 0 0
VAL_70 0.09871 0.09871
VAL_71 0 0
VAL_72 0 0
VAL_73 0 0
VAL_74 0 0
VAL_75 0 0
VAL_76 0 0
VAL_77 0 0
VAL_78 0 0
VAL_79 0.00472 0.00472
VAL_80 0.18458 0.18458
VAL_81 0 0
VAL_82 0.52285 0.52285
VAL_83 0.28641 0.28641
VAL_84 0 0
VAL_85 0 0
VAL_86 0 0
VAL_87 0 0
VAL_88 0 0
VAL_89 0.02095 0.02095
VAL_90 0 0
VAL_91 0 0
VAL_92 0 0
VAL_93 0 0
VAL_94 0.02095 0.02095
VAL_95 0 0
VAL_96 0 0
VAL_97 0 0
VAL_98 0 0
VAL_99 0 0
VAL_100 0 0
VAL_101 0 0
VAL_102 0 0
VAL_103 0 0
VAL_104 0 0
VAL_105 0 0
VAL_106 0 0
VAL_107 0.24324 0.24324
VAL_108 0 0
VAL_109 0 0
VAL:CtermProteinFull_110 0 0
#END_POSE_ENERGIES_TABLE ./out/25.pdb

REMARK 6 14 18 19 1 8 13 7 12 17 15 12 
REMARK VDW             2.769
REMARK RG             13.890
REMARK NCdist         27.041
REMARK HO              0.379
