# Supplementary material for: Design of complicated all-α protein structures
Source: Nat Struct Mol Biol. 2024 Jan 4;31(2):275–82. doi: 10.1038/s41594-023-01147-9 (PMC11377298; doi:10.1038/s41594-023-01147-9)
Supplement: Supplementary file 11 — Statistical source data. [file 41594_2023_1147_MOESM11_ESM.zip › ED_Fig6/27.pdb]

HEADER                                            09-NOV-21   XXXX              
EXPDTA    THEORETICAL MODEL                                                     
REMARK 220                                                                      
REMARK 220 EXPERIMENTAL DETAILS                                                 
REMARK 220  EXPERIMENT TYPE                : THEORETICAL MODELLING              
REMARK 220  DATE OF DATA COLLECTION        : 09-NOV-21                          
REMARK 220                                                                      
REMARK 220 REMARK: MODEL GENERATED BY ROSETTA                                   
REMARK 220  VERSION 2021.16+release.8ee4f02                                     
ATOM      1  N   VAL A   1       0.000   0.000   0.000  1.00  0.00           N  
ATOM      2  CA  VAL A   1       1.458   0.000   0.000  1.00  0.00           C  
ATOM      3  C   VAL A   1       2.009   1.420   0.000  1.00  0.00           C  
ATOM      4  O   VAL A   1       2.934   1.737   0.748  1.00  0.00           O  
ATOM      5  CB  VAL A   1       2.023  -0.759  -1.215  1.00  0.00           C  
ATOM      6  CEN VAL A   1       2.351  -1.334  -1.406  1.00  0.00           X  
ATOM      7  H   VAL A   1      -0.500  -0.433  -0.750  1.00  0.00           H  
ATOM      8  N   VAL A   2       1.435   2.272  -0.843  1.00  0.00           N  
ATOM      9  CA  VAL A   2       1.868   3.661  -0.942  1.00  0.00           C  
ATOM     10  C   VAL A   2       1.711   4.383   0.390  1.00  0.00           C  
ATOM     11  O   VAL A   2       2.608   5.105   0.825  1.00  0.00           O  
ATOM     12  CB  VAL A   2       1.079   4.423  -2.023  1.00  0.00           C  
ATOM     13  CEN VAL A   2       1.129   4.707  -2.649  1.00  0.00           X  
ATOM     14  H   VAL A   2       0.680   1.949  -1.431  1.00  0.00           H  
ATOM     15  N   VAL A   3       0.566   4.183   1.035  1.00  0.00           N  
ATOM     16  CA  VAL A   3       0.290   4.815   2.319  1.00  0.00           C  
ATOM     17  C   VAL A   3       1.317   4.405   3.367  1.00  0.00           C  
ATOM     18  O   VAL A   3       1.823   5.241   4.115  1.00  0.00           O  
ATOM     19  CB  VAL A   3      -1.120   4.462   2.831  1.00  0.00           C  
ATOM     20  CEN VAL A   3      -1.749   4.719   2.941  1.00  0.00           X  
ATOM     21  H   VAL A   3      -0.130   3.577   0.624  1.00  0.00           H  
ATOM     22  N   VAL A   4       1.620   3.112   3.417  1.00  0.00           N  
ATOM     23  CA  VAL A   4       2.588   2.588   4.374  1.00  0.00           C  
ATOM     24  C   VAL A   4       3.957   3.226   4.177  1.00  0.00           C  
ATOM     25  O   VAL A   4       4.612   3.622   5.141  1.00  0.00           O  
ATOM     26  CB  VAL A   4       2.723   1.058   4.261  1.00  0.00           C  
ATOM     27  CEN VAL A   4       2.581   0.464   4.579  1.00  0.00           X  
ATOM     28  H   VAL A   4       1.169   2.476   2.775  1.00  0.00           H  
ATOM     29  N   VAL A   5       4.385   3.322   2.923  1.00  0.00           N  
ATOM     30  CA  VAL A   5       5.678   3.911   2.597  1.00  0.00           C  
ATOM     31  C   VAL A   5       5.758   5.358   3.069  1.00  0.00           C  
ATOM     32  O   VAL A   5       6.758   5.776   3.653  1.00  0.00           O  
ATOM     33  CB  VAL A   5       5.958   3.859   1.084  1.00  0.00           C  
ATOM     34  CEN VAL A   5       6.345   3.555   0.602  1.00  0.00           X  
ATOM     35  H   VAL A   5       3.799   2.977   2.176  1.00  0.00           H  
ATOM     36  N   VAL A   6       4.700   6.118   2.811  1.00  0.00           N  
ATOM     37  CA  VAL A   6       4.648   7.520   3.209  1.00  0.00           C  
ATOM     38  C   VAL A   6       4.783   7.670   4.719  1.00  0.00           C  
ATOM     39  O   VAL A   6       5.528   8.521   5.204  1.00  0.00           O  
ATOM     40  CB  VAL A   6       3.339   8.190   2.752  1.00  0.00           C  
ATOM     41  CEN VAL A   6       3.075   8.647   2.309  1.00  0.00           X  
ATOM     42  H   VAL A   6       3.910   5.715   2.327  1.00  0.00           H  
ATOM     43  N   VAL A   7       4.059   6.836   5.458  1.00  0.00           N  
ATOM     44  CA  VAL A   7       4.096   6.875   6.915  1.00  0.00           C  
ATOM     45  C   VAL A   7       5.504   6.615   7.437  1.00  0.00           C  
ATOM     46  O   VAL A   7       5.983   7.311   8.332  1.00  0.00           O  
ATOM     47  CB  VAL A   7       3.133   5.844   7.532  1.00  0.00           C  
ATOM     48  CEN VAL A   7       2.540   5.776   7.878  1.00  0.00           X  
ATOM     49  H   VAL A   7       3.467   6.159   4.999  1.00  0.00           H  
ATOM     50  N   VAL A   8       6.163   5.609   6.872  1.00  0.00           N  
ATOM     51  CA  VAL A   8       7.517   5.255   7.279  1.00  0.00           C  
ATOM     52  C   VAL A   8       8.478   6.419   7.067  1.00  0.00           C  
ATOM     53  O   VAL A   8       9.293   6.729   7.935  1.00  0.00           O  
ATOM     54  CB  VAL A   8       8.037   4.027   6.508  1.00  0.00           C  
ATOM     55  CEN VAL A   8       8.197   3.360   6.571  1.00  0.00           X  
ATOM     56  H   VAL A   8       5.713   5.075   6.141  1.00  0.00           H  
ATOM     57  N   VAL A   9       8.376   7.060   5.907  1.00  0.00           N  
ATOM     58  CA  VAL A   9       9.235   8.191   5.579  1.00  0.00           C  
ATOM     59  C   VAL A   9       9.061   9.324   6.581  1.00  0.00           C  
ATOM     60  O   VAL A   9      10.039   9.909   7.047  1.00  0.00           O  
ATOM     61  CB  VAL A   9       8.951   8.723   4.162  1.00  0.00           C  
ATOM     62  CEN VAL A   9       9.208   8.766   3.524  1.00  0.00           X  
ATOM     63  H   VAL A   9       7.685   6.755   5.236  1.00  0.00           H  
ATOM     64  N   VAL A  10       7.810   9.630   6.909  1.00  0.00           N  
ATOM     65  CA  VAL A  10       7.506  10.695   7.857  1.00  0.00           C  
ATOM     66  C   VAL A  10       8.128  10.415   9.219  1.00  0.00           C  
ATOM     67  O   VAL A  10       8.719  11.301   9.836  1.00  0.00           O  
ATOM     68  CB  VAL A  10       5.986  10.883   8.028  1.00  0.00           C  
ATOM     69  CEN VAL A  10       5.461  11.306   7.888  1.00  0.00           X  
ATOM     70  H   VAL A  10       7.051   9.112   6.491  1.00  0.00           H  
ATOM     71  N   VAL A  11       7.993   9.177   9.683  1.00  0.00           N  
ATOM     72  CA  VAL A  11       8.542   8.778  10.973  1.00  0.00           C  
ATOM     73  C   VAL A  11      10.054   8.964  11.009  1.00  0.00           C  
ATOM     74  O   VAL A  11      10.602   9.482  11.982  1.00  0.00           O  
ATOM     75  CB  VAL A  11       8.207   7.311  11.300  1.00  0.00           C  
ATOM     76  CEN VAL A  11       7.826   6.907  11.708  1.00  0.00           X  
ATOM     77  H   VAL A  11       7.496   8.495   9.127  1.00  0.00           H  
ATOM     78  N   VAL A  12      10.723   8.537   9.944  1.00  0.00           N  
ATOM     79  CA  VAL A  12      12.173   8.655   9.852  1.00  0.00           C  
ATOM     80  C   VAL A  12      12.613  10.111   9.938  1.00  0.00           C  
ATOM     81  O   VAL A  12      13.562  10.441  10.650  1.00  0.00           O  
ATOM     82  CB  VAL A  12      12.708   8.043   8.543  1.00  0.00           C  
ATOM     83  CEN VAL A  12      13.065   7.514   8.284  1.00  0.00           X  
ATOM     84  H   VAL A  12      10.214   8.119   9.178  1.00  0.00           H  
ATOM     85  N   VAL A  13      11.920  10.977   9.208  1.00  0.00           N  
ATOM     86  CA  VAL A  13      12.238  12.400   9.200  1.00  0.00           C  
ATOM     87  C   VAL A  13      12.120  12.999  10.596  1.00  0.00           C  
ATOM     88  O   VAL A  13      12.988  13.755  11.033  1.00  0.00           O  
ATOM     89  CB  VAL A  13      11.321  13.180   8.239  1.00  0.00           C  
ATOM     90  CEN VAL A  13      11.305  13.516   7.638  1.00  0.00           X  
ATOM     91  H   VAL A  13      11.152  10.642   8.644  1.00  0.00           H  
ATOM     92  N   VAL A  14      11.041  12.656  11.292  1.00  0.00           N  
ATOM     93  CA  VAL A  14      10.808  13.159  12.640  1.00  0.00           C  
ATOM     94  C   VAL A  14      11.946  12.774  13.577  1.00  0.00           C  
ATOM     95  O   VAL A  14      12.415  13.592  14.368  1.00  0.00           O  
ATOM     96  CB  VAL A  14       9.481  12.632  13.218  1.00  0.00           C  
ATOM     97  CEN VAL A  14       8.841  12.816  13.393  1.00  0.00           X  
ATOM     98  H   VAL A  14      10.366  12.031  10.876  1.00  0.00           H  
ATOM     99  N   VAL A  15      12.387  11.524  13.481  1.00  0.00           N  
ATOM    100  CA  VAL A  15      13.470  11.028  14.323  1.00  0.00           C  
ATOM    101  C   VAL A  15      14.775  11.754  14.027  1.00  0.00           C  
ATOM    102  O   VAL A  15      15.590  11.976  14.923  1.00  0.00           O  
ATOM    103  CB  VAL A  15      13.682   9.514  14.135  1.00  0.00           C  
ATOM    104  CEN VAL A  15      13.605   8.901  14.441  1.00  0.00           X  
ATOM    105  H   VAL A  15      11.962  10.903  12.808  1.00  0.00           H  
ATOM    106  N   VAL A  16      14.969  12.122  12.765  1.00  0.00           N  
ATOM    107  CA  VAL A  16      16.106  12.946  12.373  1.00  0.00           C  
ATOM    108  C   VAL A  16      15.913  14.394  12.806  1.00  0.00           C  
ATOM    109  O   VAL A  16      16.822  15.215  12.684  1.00  0.00           O  
ATOM    110  CB  VAL A  16      16.339  12.902  10.851  1.00  0.00           C  
ATOM    111  CEN VAL A  16      16.761  12.665  10.361  1.00  0.00           X  
ATOM    112  H   VAL A  16      14.311  11.824  12.059  1.00  0.00           H  
ATOM    113  N   VAL A  17      14.724  14.701  13.312  1.00  0.00           N  
ATOM    114  CA  VAL A  17      14.364  16.074  13.644  1.00  0.00           C  
ATOM    115  C   VAL A  17      13.922  16.843  12.405  1.00  0.00           C  
ATOM    116  O   VAL A  17      13.730  18.058  12.452  1.00  0.00           O  
ATOM    117  CB  VAL A  17      15.536  16.821  14.308  1.00  0.00           C  
ATOM    118  CEN VAL A  17      15.759  17.083  14.905  1.00  0.00           X  
ATOM    119  H   VAL A  17      14.051  13.964  13.470  1.00  0.00           H  
ATOM    120  N   VAL A  18      13.763  16.128  11.297  1.00  0.00           N  
ATOM    121  CA  VAL A  18      13.322  16.738  10.048  1.00  0.00           C  
ATOM    122  C   VAL A  18      11.803  16.828   9.985  1.00  0.00           C  
ATOM    123  O   VAL A  18      11.159  16.101   9.228  1.00  0.00           O  
ATOM    124  CB  VAL A  18      13.831  15.952   8.825  1.00  0.00           C  
ATOM    125  CEN VAL A  18      14.273  15.974   8.297  1.00  0.00           X  
ATOM    126  H   VAL A  18      13.951  15.136  11.320  1.00  0.00           H  
ATOM    127  N   VAL A  19      11.235  17.724  10.784  1.00  0.00           N  
ATOM    128  CA  VAL A  19       9.786  17.848  10.889  1.00  0.00           C  
ATOM    129  C   VAL A  19       9.177  18.323   9.576  1.00  0.00           C  
ATOM    130  O   VAL A  19       8.079  17.910   9.204  1.00  0.00           O  
ATOM    131  CB  VAL A  19       9.381  18.821  12.012  1.00  0.00           C  
ATOM    132  CEN VAL A  19       9.100  18.857  12.640  1.00  0.00           X  
ATOM    133  H   VAL A  19      11.822  18.335  11.334  1.00  0.00           H  
ATOM    134  N   VAL A  20       9.898  19.193   8.876  1.00  0.00           N  
ATOM    135  CA  VAL A  20       9.445  19.701   7.586  1.00  0.00           C  
ATOM    136  C   VAL A  20       9.323  18.578   6.564  1.00  0.00           C  
ATOM    137  O   VAL A  20       8.333  18.492   5.839  1.00  0.00           O  
ATOM    138  CB  VAL A  20      10.398  20.780   7.038  1.00  0.00           C  
ATOM    139  CEN VAL A  20      10.458  21.454   6.912  1.00  0.00           X  
ATOM    140  H   VAL A  20      10.782  19.511   9.247  1.00  0.00           H  
ATOM    141  N   VAL A  21      10.336  17.720   6.512  1.00  0.00           N  
ATOM    142  CA  VAL A  21      10.305  16.551   5.641  1.00  0.00           C  
ATOM    143  C   VAL A  21       9.135  15.638   5.984  1.00  0.00           C  
ATOM    144  O   VAL A  21       8.425  15.163   5.098  1.00  0.00           O  
ATOM    145  CB  VAL A  21      11.615  15.746   5.729  1.00  0.00           C  
ATOM    146  CEN VAL A  21      12.188  15.579   5.384  1.00  0.00           X  
ATOM    147  H   VAL A  21      11.147  17.880   7.092  1.00  0.00           H  
ATOM    148  N   VAL A  22       8.940  15.396   7.276  1.00  0.00           N  
ATOM    149  CA  VAL A  22       7.856  14.538   7.739  1.00  0.00           C  
ATOM    150  C   VAL A  22       6.500  15.087   7.313  1.00  0.00           C  
ATOM    151  O   VAL A  22       5.640  14.344   6.838  1.00  0.00           O  
ATOM    152  CB  VAL A  22       7.876  14.379   9.271  1.00  0.00           C  
ATOM    153  CEN VAL A  22       8.005  13.933   9.780  1.00  0.00           X  
ATOM    154  H   VAL A  22       9.559  15.816   7.954  1.00  0.00           H  
ATOM    155  N   VAL A  23       6.314  16.391   7.486  1.00  0.00           N  
ATOM    156  CA  VAL A  23       5.062  17.042   7.120  1.00  0.00           C  
ATOM    157  C   VAL A  23       4.769  16.876   5.634  1.00  0.00           C  
ATOM    158  O   VAL A  23       3.644  16.564   5.245  1.00  0.00           O  
ATOM    159  CB  VAL A  23       5.083  18.543   7.465  1.00  0.00           C  
ATOM    160  CEN VAL A  23       4.823  19.017   7.891  1.00  0.00           X  
ATOM    161  H   VAL A  23       7.060  16.946   7.881  1.00  0.00           H  
ATOM    162  N   VAL A  24       5.788  17.087   4.808  1.00  0.00           N  
ATOM    163  CA  VAL A  24       5.642  16.962   3.363  1.00  0.00           C  
ATOM    164  C   VAL A  24       5.207  15.555   2.974  1.00  0.00           C  
ATOM    165  O   VAL A  24       4.313  15.378   2.146  1.00  0.00           O  
ATOM    166  CB  VAL A  24       6.952  17.305   2.630  1.00  0.00           C  
ATOM    167  CEN VAL A  24       7.256  17.775   2.228  1.00  0.00           X  
ATOM    168  H   VAL A  24       6.687  17.341   5.192  1.00  0.00           H  
ATOM    169  N   VAL A  25       5.845  14.556   3.575  1.00  0.00           N  
ATOM    170  CA  VAL A  25       5.525  13.162   3.291  1.00  0.00           C  
ATOM    171  C   VAL A  25       4.071  12.852   3.624  1.00  0.00           C  
ATOM    172  O   VAL A  25       3.372  12.203   2.846  1.00  0.00           O  
ATOM    173  CB  VAL A  25       6.438  12.202   4.078  1.00  0.00           C  
ATOM    174  CEN VAL A  25       6.956  11.753   4.014  1.00  0.00           X  
ATOM    175  H   VAL A  25       6.570  14.768   4.245  1.00  0.00           H  
ATOM    176  N   VAL A  26       3.622  13.320   4.783  1.00  0.00           N  
ATOM    177  CA  VAL A  26       2.250  13.093   5.221  1.00  0.00           C  
ATOM    178  C   VAL A  26       1.252  13.686   4.235  1.00  0.00           C  
ATOM    179  O   VAL A  26       0.261  13.047   3.879  1.00  0.00           O  
ATOM    180  CB  VAL A  26       1.995  13.692   6.617  1.00  0.00           C  
ATOM    181  CEN VAL A  26       1.884  13.532   7.277  1.00  0.00           X  
ATOM    182  H   VAL A  26       4.247  13.846   5.377  1.00  0.00           H  
ATOM    183  N   VAL A  27       1.519  14.911   3.795  1.00  0.00           N  
ATOM    184  CA  VAL A  27       0.645  15.593   2.848  1.00  0.00           C  
ATOM    185  C   VAL A  27       0.526  14.811   1.547  1.00  0.00           C  
ATOM    186  O   VAL A  27      -0.570  14.641   1.011  1.00  0.00           O  
ATOM    187  CB  VAL A  27       1.149  17.015   2.537  1.00  0.00           C  
ATOM    188  CEN VAL A  27       1.017  17.684   2.636  1.00  0.00           X  
ATOM    189  H   VAL A  27       2.349  15.382   4.125  1.00  0.00           H  
ATOM    190  N   VAL A  28       1.659  14.336   1.042  1.00  0.00           N  
ATOM    191  CA  VAL A  28       1.684  13.571  -0.199  1.00  0.00           C  
ATOM    192  C   VAL A  28       0.838  12.309  -0.085  1.00  0.00           C  
ATOM    193  O   VAL A  28       0.066  11.984  -0.987  1.00  0.00           O  
ATOM    194  CB  VAL A  28       3.121  13.179  -0.593  1.00  0.00           C  
ATOM    195  CEN VAL A  28       3.625  13.304  -1.046  1.00  0.00           X  
ATOM    196  H   VAL A  28       2.526  14.510   1.530  1.00  0.00           H  
ATOM    197  N   VAL A  29       0.988  11.601   1.030  1.00  0.00           N  
ATOM    198  CA  VAL A  29       0.237  10.373   1.264  1.00  0.00           C  
ATOM    199  C   VAL A  29      -1.263  10.635   1.257  1.00  0.00           C  
ATOM    200  O   VAL A  29      -2.030   9.889   0.648  1.00  0.00           O  
ATOM    201  CB  VAL A  29       0.628   9.719   2.602  1.00  0.00           C  
ATOM    202  CEN VAL A  29       0.957   9.182   2.882  1.00  0.00           X  
ATOM    203  H   VAL A  29       1.638  11.922   1.732  1.00  0.00           H  
ATOM    204  N   VAL A  30      -1.677  11.699   1.937  1.00  0.00           N  
ATOM    205  CA  VAL A  30      -3.087  12.061   2.011  1.00  0.00           C  
ATOM    206  C   VAL A  30      -3.659  12.332   0.625  1.00  0.00           C  
ATOM    207  O   VAL A  30      -4.751  11.871   0.293  1.00  0.00           O  
ATOM    208  CB  VAL A  30      -3.307  13.301   2.898  1.00  0.00           C  
ATOM    209  CEN VAL A  30      -3.560  13.512   3.503  1.00  0.00           X  
ATOM    210  H   VAL A  30      -0.996  12.271   2.416  1.00  0.00           H  
ATOM    211  N   VAL A  31      -2.915  13.083  -0.180  1.00  0.00           N  
ATOM    212  CA  VAL A  31      -3.346  13.417  -1.532  1.00  0.00           C  
ATOM    213  C   VAL A  31      -3.550  12.162  -2.371  1.00  0.00           C  
ATOM    214  O   VAL A  31      -4.547  12.034  -3.082  1.00  0.00           O  
ATOM    215  CB  VAL A  31      -2.332  14.336  -2.238  1.00  0.00           C  
ATOM    216  CEN VAL A  31      -2.230  14.978  -2.466  1.00  0.00           X  
ATOM    217  H   VAL A  31      -2.027  13.431   0.153  1.00  0.00           H  
ATOM    218  N   VAL A  32      -2.600  11.238  -2.284  1.00  0.00           N  
ATOM    219  CA  VAL A  32      -2.674   9.990  -3.036  1.00  0.00           C  
ATOM    220  C   VAL A  32      -3.920   9.197  -2.665  1.00  0.00           C  
ATOM    221  O   VAL A  32      -4.621   8.681  -3.535  1.00  0.00           O  
ATOM    222  CB  VAL A  32      -1.429   9.114  -2.799  1.00  0.00           C  
ATOM    223  CEN VAL A  32      -0.855   8.875  -3.095  1.00  0.00           X  
ATOM    224  H   VAL A  32      -1.806  11.403  -1.682  1.00  0.00           H  
ATOM    225  N   VAL A  33      -4.190   9.102  -1.367  1.00  0.00           N  
ATOM    226  CA  VAL A  33      -5.353   8.370  -0.879  1.00  0.00           C  
ATOM    227  C   VAL A  33      -6.646   8.960  -1.427  1.00  0.00           C  
ATOM    228  O   VAL A  33      -7.533   8.231  -1.871  1.00  0.00           O  
ATOM    229  CB  VAL A  33      -5.414   8.368   0.660  1.00  0.00           C  
ATOM    230  CEN VAL A  33      -5.340   7.970   1.218  1.00  0.00           X  
ATOM    231  H   VAL A  33      -3.575   9.548  -0.703  1.00  0.00           H  
ATOM    232  N   VAL A  34      -6.746  10.285  -1.395  1.00  0.00           N  
ATOM    233  CA  VAL A  34      -7.931  10.975  -1.889  1.00  0.00           C  
ATOM    234  C   VAL A  34      -8.167  10.678  -3.365  1.00  0.00           C  
ATOM    235  O   VAL A  34      -9.293  10.402  -3.780  1.00  0.00           O  
ATOM    236  CB  VAL A  34      -7.819  12.499  -1.695  1.00  0.00           C  
ATOM    237  CEN VAL A  34      -8.064  13.031  -1.332  1.00  0.00           X  
ATOM    238  H   VAL A  34      -5.982  10.827  -1.019  1.00  0.00           H  
ATOM    239  N   VAL A  35      -7.099  10.735  -4.153  1.00  0.00           N  
ATOM    240  CA  VAL A  35      -7.188  10.472  -5.584  1.00  0.00           C  
ATOM    241  C   VAL A  35      -7.703   9.064  -5.854  1.00  0.00           C  
ATOM    242  O   VAL A  35      -8.569   8.862  -6.705  1.00  0.00           O  
ATOM    243  CB  VAL A  35      -5.824  10.650  -6.278  1.00  0.00           C  
ATOM    244  CEN VAL A  35      -5.470  11.055  -6.708  1.00  0.00           X  
ATOM    245  H   VAL A  35      -6.202  10.967  -3.750  1.00  0.00           H  
ATOM    246  N   VAL A  36      -7.166   8.092  -5.124  1.00  0.00           N  
ATOM    247  CA  VAL A  36      -7.570   6.701  -5.284  1.00  0.00           C  
ATOM    248  C   VAL A  36      -9.056   6.523  -4.999  1.00  0.00           C  
ATOM    249  O   VAL A  36      -9.764   5.845  -5.743  1.00  0.00           O  
ATOM    250  CB  VAL A  36      -6.765   5.768  -4.359  1.00  0.00           C  
ATOM    251  CEN VAL A  36      -6.277   5.282  -4.350  1.00  0.00           X  
ATOM    252  H   VAL A  36      -6.459   8.324  -4.441  1.00  0.00           H  
ATOM    253  N   VAL A  37      -9.523   7.136  -3.916  1.00  0.00           N  
ATOM    254  CA  VAL A  37     -10.927   7.047  -3.531  1.00  0.00           C  
ATOM    255  C   VAL A  37     -11.834   7.600  -4.622  1.00  0.00           C  
ATOM    256  O   VAL A  37     -12.850   6.995  -4.964  1.00  0.00           O  
ATOM    257  CB  VAL A  37     -11.201   7.802  -2.217  1.00  0.00           C  
ATOM    258  CEN VAL A  37     -11.353   7.718  -1.550  1.00  0.00           X  
ATOM    259  H   VAL A  37      -8.890   7.678  -3.346  1.00  0.00           H  
ATOM    260  N   VAL A  38     -11.461   8.753  -5.167  1.00  0.00           N  
ATOM    261  CA  VAL A  38     -12.241   9.390  -6.221  1.00  0.00           C  
ATOM    262  C   VAL A  38     -12.356   8.488  -7.443  1.00  0.00           C  
ATOM    263  O   VAL A  38     -13.435   8.336  -8.016  1.00  0.00           O  
ATOM    264  CB  VAL A  38     -11.624  10.736  -6.646  1.00  0.00           C  
ATOM    265  CEN VAL A  38     -11.712  11.419  -6.621  1.00  0.00           X  
ATOM    266  H   VAL A  38     -10.615   9.199  -4.842  1.00  0.00           H  
ATOM    267  N   VAL A  39     -11.237   7.890  -7.838  1.00  0.00           N  
ATOM    268  CA  VAL A  39     -11.210   7.001  -8.994  1.00  0.00           C  
ATOM    269  C   VAL A  39     -11.859   5.660  -8.672  1.00  0.00           C  
ATOM    270  O   VAL A  39     -12.045   4.822  -9.555  1.00  0.00           O  
ATOM    271  CB  VAL A  39      -9.772   6.758  -9.488  1.00  0.00           C  
ATOM    272  CEN VAL A  39      -9.330   6.897  -9.998  1.00  0.00           X  
ATOM    273  H   VAL A  39     -10.383   8.055  -7.325  1.00  0.00           H  
ATOM    274  N   VAL A  40     -12.201   5.463  -7.404  1.00  0.00           N  
ATOM    275  CA  VAL A  40     -12.979   4.301  -6.991  1.00  0.00           C  
ATOM    276  C   VAL A  40     -14.384   4.702  -6.561  1.00  0.00           C  
ATOM    277  O   VAL A  40     -14.996   4.047  -5.718  1.00  0.00           O  
ATOM    278  CB  VAL A  40     -12.295   3.544  -5.837  1.00  0.00           C  
ATOM    279  CEN VAL A  40     -11.959   2.965  -5.676  1.00  0.00           X  
ATOM    280  H   VAL A  40     -11.915   6.136  -6.707  1.00  0.00           H  
ATOM    281  N   VAL A  41     -14.890   5.783  -7.146  1.00  0.00           N  
ATOM    282  CA  VAL A  41     -16.287   6.163  -6.974  1.00  0.00           C  
ATOM    283  C   VAL A  41     -16.571   6.583  -5.538  1.00  0.00           C  
ATOM    284  O   VAL A  41     -17.679   6.400  -5.035  1.00  0.00           O  
ATOM    285  CB  VAL A  41     -17.237   5.015  -7.360  1.00  0.00           C  
ATOM    286  CEN VAL A  41     -17.694   4.808  -7.833  1.00  0.00           X  
ATOM    287  H   VAL A  41     -14.292   6.355  -7.724  1.00  0.00           H  
ATOM    288  N   VAL A  42     -15.563   7.148  -4.881  1.00  0.00           N  
ATOM    289  CA  VAL A  42     -15.753   7.777  -3.580  1.00  0.00           C  
ATOM    290  C   VAL A  42     -16.068   9.260  -3.726  1.00  0.00           C  
ATOM    291  O   VAL A  42     -15.411   9.972  -4.484  1.00  0.00           O  
ATOM    292  CB  VAL A  42     -14.509   7.612  -2.686  1.00  0.00           C  
ATOM    293  CEN VAL A  42     -14.267   7.290  -2.127  1.00  0.00           X  
ATOM    294  H   VAL A  42     -14.641   7.140  -5.294  1.00  0.00           H  
ATOM    295  N   VAL A  43     -17.078   9.719  -2.995  1.00  0.00           N  
ATOM    296  CA  VAL A  43     -17.524  11.104  -3.089  1.00  0.00           C  
ATOM    297  C   VAL A  43     -16.578  12.039  -2.345  1.00  0.00           C  
ATOM    298  O   VAL A  43     -15.696  11.591  -1.613  1.00  0.00           O  
ATOM    299  CB  VAL A  43     -18.948  11.279  -2.529  1.00  0.00           C  
ATOM    300  CEN VAL A  43     -19.602  11.402  -2.706  1.00  0.00           X  
ATOM    301  H   VAL A  43     -17.549   9.093  -2.358  1.00  0.00           H  
ATOM    302  N   VAL A  44     -16.768  13.340  -2.538  1.00  0.00           N  
ATOM    303  CA  VAL A  44     -15.785  14.329  -2.110  1.00  0.00           C  
ATOM    304  C   VAL A  44     -15.712  14.411  -0.591  1.00  0.00           C  
ATOM    305  O   VAL A  44     -14.662  14.719  -0.026  1.00  0.00           O  
ATOM    306  CB  VAL A  44     -16.106  15.725  -2.676  1.00  0.00           C  
ATOM    307  CEN VAL A  44     -15.900  16.200  -3.130  1.00  0.00           X  
ATOM    308  H   VAL A  44     -17.614  13.652  -2.992  1.00  0.00           H  
ATOM    309  N   VAL A  45     -16.833  14.134   0.066  1.00  0.00           N  
ATOM    310  CA  VAL A  45     -16.887  14.135   1.523  1.00  0.00           C  
ATOM    311  C   VAL A  45     -16.040  13.011   2.106  1.00  0.00           C  
ATOM    312  O   VAL A  45     -15.337  13.201   3.099  1.00  0.00           O  
ATOM    313  CB  VAL A  45     -18.333  13.993   2.035  1.00  0.00           C  
ATOM    314  CEN VAL A  45     -18.847  14.331   2.344  1.00  0.00           X  
ATOM    315  H   VAL A  45     -17.670  13.918  -0.457  1.00  0.00           H  
ATOM    316  N   VAL A  46     -16.110  11.840   1.483  1.00  0.00           N  
ATOM    317  CA  VAL A  46     -15.345  10.684   1.936  1.00  0.00           C  
ATOM    318  C   VAL A  46     -13.849  10.967   1.904  1.00  0.00           C  
ATOM    319  O   VAL A  46     -13.127  10.648   2.849  1.00  0.00           O  
ATOM    320  CB  VAL A  46     -15.640   9.439   1.078  1.00  0.00           C  
ATOM    321  CEN VAL A  46     -15.948   8.823   1.082  1.00  0.00           X  
ATOM    322  H   VAL A  46     -16.710  11.747   0.676  1.00  0.00           H  
ATOM    323  N   VAL A  47     -13.389  11.569   0.812  1.00  0.00           N  
ATOM    324  CA  VAL A  47     -11.977  11.896   0.656  1.00  0.00           C  
ATOM    325  C   VAL A  47     -11.504  12.838   1.756  1.00  0.00           C  
ATOM    326  O   VAL A  47     -10.439  12.641   2.340  1.00  0.00           O  
ATOM    327  CB  VAL A  47     -11.695  12.541  -0.714  1.00  0.00           C  
ATOM    328  CEN VAL A  47     -11.399  12.434  -1.327  1.00  0.00           X  
ATOM    329  H   VAL A  47     -14.034  11.805   0.072  1.00  0.00           H  
ATOM    330  N   VAL A  48     -12.304  13.862   2.035  1.00  0.00           N  
ATOM    331  CA  VAL A  48     -11.969  14.837   3.066  1.00  0.00           C  
ATOM    332  C   VAL A  48     -11.825  14.170   4.428  1.00  0.00           C  
ATOM    333  O   VAL A  48     -10.880  14.446   5.169  1.00  0.00           O  
ATOM    334  CB  VAL A  48     -13.030  15.948   3.160  1.00  0.00           C  
ATOM    335  CEN VAL A  48     -13.148  16.615   3.032  1.00  0.00           X  
ATOM    336  H   VAL A  48     -13.165  13.968   1.519  1.00  0.00           H  
ATOM    337  N   VAL A  49     -12.766  13.291   4.754  1.00  0.00           N  
ATOM    338  CA  VAL A  49     -12.746  12.582   6.028  1.00  0.00           C  
ATOM    339  C   VAL A  49     -11.477  11.754   6.177  1.00  0.00           C  
ATOM    340  O   VAL A  49     -10.839  11.762   7.230  1.00  0.00           O  
ATOM    341  CB  VAL A  49     -13.970  11.661   6.182  1.00  0.00           C  
ATOM    342  CEN VAL A  49     -14.564  11.580   6.522  1.00  0.00           X  
ATOM    343  H   VAL A  49     -13.516  13.108   4.101  1.00  0.00           H  
ATOM    344  N   VAL A  50     -11.115  11.038   5.117  1.00  0.00           N  
ATOM    345  CA  VAL A  50      -9.921  10.202   5.129  1.00  0.00           C  
ATOM    346  C   VAL A  50      -8.670  11.032   5.390  1.00  0.00           C  
ATOM    347  O   VAL A  50      -7.816  10.649   6.190  1.00  0.00           O  
ATOM    348  CB  VAL A  50      -9.751   9.441   3.801  1.00  0.00           C  
ATOM    349  CEN VAL A  50      -9.785   8.817   3.511  1.00  0.00           X  
ATOM    350  H   VAL A  50     -11.682  11.075   4.282  1.00  0.00           H  
ATOM    351  N   VAL A  51      -8.568  12.169   4.711  1.00  0.00           N  
ATOM    352  CA  VAL A  51      -7.421  13.055   4.869  1.00  0.00           C  
ATOM    353  C   VAL A  51      -7.290  13.535   6.309  1.00  0.00           C  
ATOM    354  O   VAL A  51      -6.196  13.541   6.874  1.00  0.00           O  
ATOM    355  CB  VAL A  51      -7.519  14.278   3.938  1.00  0.00           C  
ATOM    356  CEN VAL A  51      -7.249  14.569   3.374  1.00  0.00           X  
ATOM    357  H   VAL A  51      -9.304  12.427   4.069  1.00  0.00           H  
ATOM    358  N   VAL A  52      -8.411  13.938   6.898  1.00  0.00           N  
ATOM    359  CA  VAL A  52      -8.423  14.421   8.273  1.00  0.00           C  
ATOM    360  C   VAL A  52      -7.928  13.350   9.237  1.00  0.00           C  
ATOM    361  O   VAL A  52      -7.125  13.627  10.128  1.00  0.00           O  
ATOM    362  CB  VAL A  52      -9.833  14.871   8.701  1.00  0.00           C  
ATOM    363  CEN VAL A  52     -10.217  15.423   8.852  1.00  0.00           X  
ATOM    364  H   VAL A  52      -9.277  13.908   6.379  1.00  0.00           H  
ATOM    365  N   VAL A  53      -8.413  12.127   9.054  1.00  0.00           N  
ATOM    366  CA  VAL A  53      -8.020  11.012   9.908  1.00  0.00           C  
ATOM    367  C   VAL A  53      -6.518  10.769   9.841  1.00  0.00           C  
ATOM    368  O   VAL A  53      -5.865  10.574  10.865  1.00  0.00           O  
ATOM    369  CB  VAL A  53      -8.758   9.716   9.520  1.00  0.00           C  
ATOM    370  CEN VAL A  53      -9.244   9.272   9.724  1.00  0.00           X  
ATOM    371  H   VAL A  53      -9.070  11.965   8.305  1.00  0.00           H  
ATOM    372  N   VAL A  54      -5.975  10.782   8.628  1.00  0.00           N  
ATOM    373  CA  VAL A  54      -4.548  10.562   8.425  1.00  0.00           C  
ATOM    374  C   VAL A  54      -3.721  11.615   9.151  1.00  0.00           C  
ATOM    375  O   VAL A  54      -2.731  11.295   9.809  1.00  0.00           O  
ATOM    376  CB  VAL A  54      -4.182  10.578   6.929  1.00  0.00           C  
ATOM    377  CEN VAL A  54      -3.982  10.180   6.403  1.00  0.00           X  
ATOM    378  H   VAL A  54      -6.567  10.947   7.826  1.00  0.00           H  
ATOM    379  N   VAL A  55      -4.131  12.872   9.027  1.00  0.00           N  
ATOM    380  CA  VAL A  55      -3.428  13.975   9.672  1.00  0.00           C  
ATOM    381  C   VAL A  55      -3.400  13.800  11.185  1.00  0.00           C  
ATOM    382  O   VAL A  55      -2.364  13.990  11.822  1.00  0.00           O  
ATOM    383  CB  VAL A  55      -4.074  15.332   9.334  1.00  0.00           C  
ATOM    384  CEN VAL A  55      -3.984  15.916   8.979  1.00  0.00           X  
ATOM    385  H   VAL A  55      -4.952  13.070   8.472  1.00  0.00           H  
ATOM    386  N   VAL A  56      -4.544  13.438  11.755  1.00  0.00           N  
ATOM    387  CA  VAL A  56      -4.652  13.237  13.195  1.00  0.00           C  
ATOM    388  C   VAL A  56      -3.702  12.145  13.672  1.00  0.00           C  
ATOM    389  O   VAL A  56      -3.017  12.303  14.682  1.00  0.00           O  
ATOM    390  CB  VAL A  56      -6.090  12.869  13.608  1.00  0.00           C  
ATOM    391  CEN VAL A  56      -6.651  13.104  13.931  1.00  0.00           X  
ATOM    392  H   VAL A  56      -5.359  13.297  11.176  1.00  0.00           H  
ATOM    393  N   VAL A  57      -3.667  11.037  12.939  1.00  0.00           N  
ATOM    394  CA  VAL A  57      -2.801   9.917  13.286  1.00  0.00           C  
ATOM    395  C   VAL A  57      -1.336  10.335  13.296  1.00  0.00           C  
ATOM    396  O   VAL A  57      -0.589   9.992  14.212  1.00  0.00           O  
ATOM    397  CB  VAL A  57      -2.982   8.739  12.310  1.00  0.00           C  
ATOM    398  CEN VAL A  57      -3.233   8.101  12.252  1.00  0.00           X  
ATOM    399  H   VAL A  57      -4.255  10.970  12.121  1.00  0.00           H  
ATOM    400  N   VAL A  58      -0.931  11.077  12.271  1.00  0.00           N  
ATOM    401  CA  VAL A  58       0.446  11.544  12.160  1.00  0.00           C  
ATOM    402  C   VAL A  58       0.830  12.413  13.350  1.00  0.00           C  
ATOM    403  O   VAL A  58       1.909  12.257  13.922  1.00  0.00           O  
ATOM    404  CB  VAL A  58       0.669  12.340  10.861  1.00  0.00           C  
ATOM    405  CEN VAL A  58       0.973  12.320  10.243  1.00  0.00           X  
ATOM    406  H   VAL A  58      -1.594  11.325  11.550  1.00  0.00           H  
ATOM    407  N   VAL A  59      -0.058  13.330  13.718  1.00  0.00           N  
ATOM    408  CA  VAL A  59       0.187  14.227  14.841  1.00  0.00           C  
ATOM    409  C   VAL A  59       0.390  13.448  16.134  1.00  0.00           C  
ATOM    410  O   VAL A  59       1.305  13.734  16.906  1.00  0.00           O  
ATOM    411  CB  VAL A  59      -0.971  15.225  15.031  1.00  0.00           C  
ATOM    412  CEN VAL A  59      -1.148  15.888  14.966  1.00  0.00           X  
ATOM    413  H   VAL A  59      -0.926  13.408  13.207  1.00  0.00           H  
ATOM    414  N   VAL A  60      -0.469  12.461  16.365  1.00  0.00           N  
ATOM    415  CA  VAL A  60      -0.386  11.638  17.566  1.00  0.00           C  
ATOM    416  C   VAL A  60       0.953  10.915  17.647  1.00  0.00           C  
ATOM    417  O   VAL A  60       1.587  10.879  18.701  1.00  0.00           O  
ATOM    418  CB  VAL A  60      -1.523  10.599  17.619  1.00  0.00           C  
ATOM    419  CEN VAL A  60      -2.107  10.433  17.944  1.00  0.00           X  
ATOM    420  H   VAL A  60      -1.199  12.276  15.691  1.00  0.00           H  
ATOM    421  N   VAL A  61       1.378  10.341  16.527  1.00  0.00           N  
ATOM    422  CA  VAL A  61       2.643   9.618  16.469  1.00  0.00           C  
ATOM    423  C   VAL A  61       3.813  10.527  16.820  1.00  0.00           C  
ATOM    424  O   VAL A  61       4.698  10.147  17.588  1.00  0.00           O  
ATOM    425  CB  VAL A  61       2.881   9.006  15.075  1.00  0.00           C  
ATOM    426  CEN VAL A  61       2.904   8.412  14.727  1.00  0.00           X  
ATOM    427  H   VAL A  61       0.810  10.407  15.694  1.00  0.00           H  
ATOM    428  N   VAL A  62       3.813  11.729  16.255  1.00  0.00           N  
ATOM    429  CA  VAL A  62       4.876  12.695  16.507  1.00  0.00           C  
ATOM    430  C   VAL A  62       4.962  13.044  17.988  1.00  0.00           C  
ATOM    431  O   VAL A  62       6.050  13.093  18.561  1.00  0.00           O  
ATOM    432  CB  VAL A  62       4.669  13.988  15.696  1.00  0.00           C  
ATOM    433  CEN VAL A  62       4.911  14.355  15.166  1.00  0.00           X  
ATOM    434  H   VAL A  62       3.058  11.980  15.633  1.00  0.00           H  
ATOM    435  N   VAL A  63       3.809  13.286  18.602  1.00  0.00           N  
ATOM    436  CA  VAL A  63       3.752  13.631  20.017  1.00  0.00           C  
ATOM    437  C   VAL A  63       4.341  12.521  20.879  1.00  0.00           C  
ATOM    438  O   VAL A  63       5.116  12.782  21.799  1.00  0.00           O  
ATOM    439  CB  VAL A  63       2.308  13.910  20.473  1.00  0.00           C  
ATOM    440  CEN VAL A  63       1.875  14.408  20.672  1.00  0.00           X  
ATOM    441  H   VAL A  63       2.949  13.229  18.074  1.00  0.00           H  
ATOM    442  N   VAL A  64       3.969  11.282  20.575  1.00  0.00           N  
ATOM    443  CA  VAL A  64       4.459  10.130  21.321  1.00  0.00           C  
ATOM    444  C   VAL A  64       5.977  10.030  21.245  1.00  0.00           C  
ATOM    445  O   VAL A  64       6.645   9.797  22.252  1.00  0.00           O  
ATOM    446  CB  VAL A  64       3.842   8.817  20.804  1.00  0.00           C  
ATOM    447  CEN VAL A  64       3.398   8.314  20.960  1.00  0.00           X  
ATOM    448  H   VAL A  64       3.329  11.135  19.807  1.00  0.00           H  
ATOM    449  N   VAL A  65       6.517  10.208  20.044  1.00  0.00           N  
ATOM    450  CA  VAL A  65       7.959  10.139  19.834  1.00  0.00           C  
ATOM    451  C   VAL A  65       8.650  11.399  20.339  1.00  0.00           C  
ATOM    452  O   VAL A  65       9.870  11.425  20.504  1.00  0.00           O  
ATOM    453  CB  VAL A  65       8.304   9.936  18.347  1.00  0.00           C  
ATOM    454  CEN VAL A  65       8.547   9.480  17.891  1.00  0.00           X  
ATOM    455  H   VAL A  65       5.914  10.397  19.256  1.00  0.00           H  
ATOM    456  N   VAL A  66       7.864  12.442  20.582  1.00  0.00           N  
ATOM    457  CA  VAL A  66       8.395  13.696  21.104  1.00  0.00           C  
ATOM    458  C   VAL A  66       8.019  13.886  22.568  1.00  0.00           C  
ATOM    459  O   VAL A  66       8.880  14.134  23.412  1.00  0.00           O  
ATOM    460  CB  VAL A  66       7.891  14.904  20.293  1.00  0.00           C  
ATOM    461  CEN VAL A  66       8.083  15.390  19.844  1.00  0.00           X  
ATOM    462  H   VAL A  66       6.874  12.364  20.402  1.00  0.00           H  
ATOM    463  N   VAL A  67       6.729  13.769  22.862  1.00  0.00           N  
ATOM    464  CA  VAL A  67       6.238  13.918  24.227  1.00  0.00           C  
ATOM    465  C   VAL A  67       6.259  12.587  24.968  1.00  0.00           C  
ATOM    466  O   VAL A  67       5.242  12.148  25.504  1.00  0.00           O  
ATOM    467  CB  VAL A  67       4.807  14.486  24.254  1.00  0.00           C  
ATOM    468  CEN VAL A  67       4.435  15.045  24.410  1.00  0.00           X  
ATOM    469  H   VAL A  67       6.071  13.573  22.121  1.00  0.00           H  
ATOM    470  N   VAL A  68       7.425  11.950  24.995  1.00  0.00           N  
ATOM    471  CA  VAL A  68       7.574  10.653  25.645  1.00  0.00           C  
ATOM    472  C   VAL A  68       7.051  10.690  27.075  1.00  0.00           C  
ATOM    473  O   VAL A  68       6.736   9.653  27.658  1.00  0.00           O  
ATOM    474  CB  VAL A  68       9.044  10.193  25.658  1.00  0.00           C  
ATOM    475  CEN VAL A  68       9.485   9.739  25.387  1.00  0.00           X  
ATOM    476  H   VAL A  68       8.228  12.374  24.554  1.00  0.00           H  
ATOM    477  N   VAL A  69       6.960  11.892  27.635  1.00  0.00           N  
ATOM    478  CA  VAL A  69       6.508  12.063  29.011  1.00  0.00           C  
ATOM    479  C   VAL A  69       5.053  12.511  29.061  1.00  0.00           C  
ATOM    480  O   VAL A  69       4.440  12.546  30.128  1.00  0.00           O  
ATOM    481  CB  VAL A  69       7.376  13.086  29.767  1.00  0.00           C  
ATOM    482  CEN VAL A  69       7.850  13.152  30.263  1.00  0.00           X  
ATOM    483  H   VAL A  69       7.210  12.707  27.094  1.00  0.00           H  
ATOM    484  N   VAL A  70       4.504  12.854  27.900  1.00  0.00           N  
ATOM    485  CA  VAL A  70       3.123  13.311  27.811  1.00  0.00           C  
ATOM    486  C   VAL A  70       2.150  12.140  27.861  1.00  0.00           C  
ATOM    487  O   VAL A  70       2.467  11.038  27.411  1.00  0.00           O  
ATOM    488  CB  VAL A  70       2.876  14.115  26.520  1.00  0.00           C  
ATOM    489  CEN VAL A  70       2.755  14.748  26.276  1.00  0.00           X  
ATOM    490  H   VAL A  70       5.059  12.795  27.058  1.00  0.00           H  
ATOM    491  N   VAL A  71       0.965  12.384  28.410  1.00  0.00           N  
ATOM    492  CA  VAL A  71      -0.056  11.349  28.521  1.00  0.00           C  
ATOM    493  C   VAL A  71      -0.549  10.912  27.148  1.00  0.00           C  
ATOM    494  O   VAL A  71      -0.471  11.668  26.180  1.00  0.00           O  
ATOM    495  CB  VAL A  71      -1.257  11.827  29.359  1.00  0.00           C  
ATOM    496  CEN VAL A  71      -1.578  11.748  29.962  1.00  0.00           X  
ATOM    497  H   VAL A  71       0.767  13.310  28.760  1.00  0.00           H  
ATOM    498  N   VAL A  72      -1.056   9.686  27.070  1.00  0.00           N  
ATOM    499  CA  VAL A  72      -1.573   9.150  25.816  1.00  0.00           C  
ATOM    500  C   VAL A  72      -2.595  10.092  25.193  1.00  0.00           C  
ATOM    501  O   VAL A  72      -2.517  10.411  24.007  1.00  0.00           O  
ATOM    502  CB  VAL A  72      -2.221   7.767  26.018  1.00  0.00           C  
ATOM    503  CEN VAL A  72      -2.142   7.094  25.892  1.00  0.00           X  
ATOM    504  H   VAL A  72      -1.085   9.112  27.900  1.00  0.00           H  
ATOM    505  N   VAL A  73      -3.553  10.535  26.000  1.00  0.00           N  
ATOM    506  CA  VAL A  73      -4.595  11.439  25.529  1.00  0.00           C  
ATOM    507  C   VAL A  73      -3.995  12.693  24.906  1.00  0.00           C  
ATOM    508  O   VAL A  73      -4.506  13.209  23.912  1.00  0.00           O  
ATOM    509  CB  VAL A  73      -5.547  11.848  26.668  1.00  0.00           C  
ATOM    510  CEN VAL A  73      -6.186  11.768  26.912  1.00  0.00           X  
ATOM    511  H   VAL A  73      -3.560  10.237  26.965  1.00  0.00           H  
ATOM    512  N   VAL A  74      -2.910  13.180  25.498  1.00  0.00           N  
ATOM    513  CA  VAL A  74      -2.231  14.369  24.995  1.00  0.00           C  
ATOM    514  C   VAL A  74      -1.746  14.164  23.566  1.00  0.00           C  
ATOM    515  O   VAL A  74      -1.916  15.034  22.712  1.00  0.00           O  
ATOM    516  CB  VAL A  74      -1.033  14.754  25.883  1.00  0.00           C  
ATOM    517  CEN VAL A  74      -0.807  15.219  26.338  1.00  0.00           X  
ATOM    518  H   VAL A  74      -2.545  12.715  26.316  1.00  0.00           H  
ATOM    519  N   VAL A  75      -1.142  13.008  23.312  1.00  0.00           N  
ATOM    520  CA  VAL A  75      -0.631  12.686  21.985  1.00  0.00           C  
ATOM    521  C   VAL A  75      -1.754  12.648  20.956  1.00  0.00           C  
ATOM    522  O   VAL A  75      -1.578  13.075  19.815  1.00  0.00           O  
ATOM    523  CB  VAL A  75       0.106  11.334  21.976  1.00  0.00           C  
ATOM    524  CEN VAL A  75       0.728  11.042  21.926  1.00  0.00           X  
ATOM    525  H   VAL A  75      -1.034  12.335  24.057  1.00  0.00           H  
ATOM    526  N   VAL A  76      -2.909  12.135  21.367  1.00  0.00           N  
ATOM    527  CA  VAL A  76      -4.049  11.999  20.469  1.00  0.00           C  
ATOM    528  C   VAL A  76      -5.048  13.130  20.671  1.00  0.00           C  
ATOM    529  O   VAL A  76      -6.131  13.127  20.086  1.00  0.00           O  
ATOM    530  CB  VAL A  76      -4.767  10.651  20.668  1.00  0.00           C  
ATOM    531  CEN VAL A  76      -4.885  10.037  20.379  1.00  0.00           X  
ATOM    532  H   VAL A  76      -2.999  11.833  22.326  1.00  0.00           H  
ATOM    533  N   VAL A  77      -4.679  14.098  21.503  1.00  0.00           N  
ATOM    534  CA  VAL A  77      -5.540  15.241  21.780  1.00  0.00           C  
ATOM    535  C   VAL A  77      -5.980  15.924  20.491  1.00  0.00           C  
ATOM    536  O   VAL A  77      -5.155  16.248  19.636  1.00  0.00           O  
ATOM    537  CB  VAL A  77      -4.837  16.273  22.682  1.00  0.00           C  
ATOM    538  CEN VAL A  77      -4.831  16.543  23.316  1.00  0.00           X  
ATOM    539  H   VAL A  77      -3.778  14.039  21.956  1.00  0.00           H  
ATOM    540  N   VAL A  78      -7.284  16.140  20.357  1.00  0.00           N  
ATOM    541  CA  VAL A  78      -7.833  16.815  19.187  1.00  0.00           C  
ATOM    542  C   VAL A  78      -7.672  15.963  17.934  1.00  0.00           C  
ATOM    543  O   VAL A  78      -8.010  16.394  16.832  1.00  0.00           O  
ATOM    544  CB  VAL A  78      -7.162  18.182  18.957  1.00  0.00           C  
ATOM    545  CEN VAL A  78      -7.264  18.862  18.989  1.00  0.00           X  
ATOM    546  H   VAL A  78      -7.911  15.828  21.085  1.00  0.00           H  
ATOM    547  N   VAL A  79      -7.154  14.752  18.111  1.00  0.00           N  
ATOM    548  CA  VAL A  79      -6.943  13.839  16.993  1.00  0.00           C  
ATOM    549  C   VAL A  79      -8.261  13.474  16.324  1.00  0.00           C  
ATOM    550  O   VAL A  79      -9.261  13.222  16.996  1.00  0.00           O  
ATOM    551  CB  VAL A  79      -6.232  12.549  17.444  1.00  0.00           C  
ATOM    552  CEN VAL A  79      -5.637  12.204  17.411  1.00  0.00           X  
ATOM    553  H   VAL A  79      -6.900  14.457  19.042  1.00  0.00           H  
ATOM    554  N   VAL A  80      -8.257  13.447  14.995  1.00  0.00           N  
ATOM    555  CA  VAL A  80      -9.451  13.103  14.232  1.00  0.00           C  
ATOM    556  C   VAL A  80      -9.979  11.730  14.625  1.00  0.00           C  
ATOM    557  O   VAL A  80      -9.207  10.813  14.902  1.00  0.00           O  
ATOM    558  CB  VAL A  80      -9.178  13.124  12.716  1.00  0.00           C  
ATOM    559  CEN VAL A  80      -9.305  13.469  12.135  1.00  0.00           X  
ATOM    560  H   VAL A  80      -7.404  13.669  14.502  1.00  0.00           H  
ATOM    561  N   VAL A  81     -11.301  11.595  14.647  1.00  0.00           N  
ATOM    562  CA  VAL A  81     -11.936  10.332  15.007  1.00  0.00           C  
ATOM    563  C   VAL A  81     -11.274   9.160  14.295  1.00  0.00           C  
ATOM    564  O   VAL A  81     -10.919   8.161  14.921  1.00  0.00           O  
ATOM    565  CB  VAL A  81     -13.439  10.340  14.672  1.00  0.00           C  
ATOM    566  CEN VAL A  81     -14.069  10.358  14.950  1.00  0.00           X  
ATOM    567  H   VAL A  81     -11.881  12.386  14.408  1.00  0.00           H  
ATOM    568  N   VAL A  82     -11.109   9.287  12.983  1.00  0.00           N  
ATOM    569  CA  VAL A  82     -10.503   8.231  12.180  1.00  0.00           C  
ATOM    570  C   VAL A  82      -9.079   7.940  12.637  1.00  0.00           C  
ATOM    571  O   VAL A  82      -8.639   6.790  12.634  1.00  0.00           O  
ATOM    572  CB  VAL A  82     -10.487   8.597  10.684  1.00  0.00           C  
ATOM    573  CEN VAL A  82     -10.769   8.446  10.074  1.00  0.00           X  
ATOM    574  H   VAL A  82     -11.411  10.138  12.529  1.00  0.00           H  
ATOM    575  N   VAL A  83      -8.364   8.988  13.030  1.00  0.00           N  
ATOM    576  CA  VAL A  83      -6.990   8.846  13.498  1.00  0.00           C  
ATOM    577  C   VAL A  83      -6.916   7.938  14.719  1.00  0.00           C  
ATOM    578  O   VAL A  83      -6.053   7.064  14.804  1.00  0.00           O  
ATOM    579  CB  VAL A  83      -6.367  10.211  13.847  1.00  0.00           C  
ATOM    580  CEN VAL A  83      -5.902  10.676  13.643  1.00  0.00           X  
ATOM    581  H   VAL A  83      -8.782   9.907  13.004  1.00  0.00           H  
ATOM    582  N   VAL A  84      -7.825   8.151  15.665  1.00  0.00           N  
ATOM    583  CA  VAL A  84      -7.864   7.352  16.884  1.00  0.00           C  
ATOM    584  C   VAL A  84      -8.076   5.877  16.569  1.00  0.00           C  
ATOM    585  O   VAL A  84      -7.405   5.010  17.129  1.00  0.00           O  
ATOM    586  CB  VAL A  84      -8.976   7.829  17.836  1.00  0.00           C  
ATOM    587  CEN VAL A  84      -9.094   8.149  18.435  1.00  0.00           X  
ATOM    588  H   VAL A  84      -8.507   8.885  15.535  1.00  0.00           H  
ATOM    589  N   VAL A  85      -9.014   5.597  15.670  1.00  0.00           N  
ATOM    590  CA  VAL A  85      -9.316   4.226  15.279  1.00  0.00           C  
ATOM    591  C   VAL A  85      -8.094   3.541  14.682  1.00  0.00           C  
ATOM    592  O   VAL A  85      -7.788   2.396  15.014  1.00  0.00           O  
ATOM    593  CB  VAL A  85     -10.472   4.170  14.262  1.00  0.00           C  
ATOM    594  CEN VAL A  85     -11.132   3.989  14.182  1.00  0.00           X  
ATOM    595  H   VAL A  85      -9.530   6.355  15.246  1.00  0.00           H  
ATOM    596  N   VAL A  86      -7.397   4.249  13.799  1.00  0.00           N  
ATOM    597  CA  VAL A  86      -6.206   3.710  13.154  1.00  0.00           C  
ATOM    598  C   VAL A  86      -5.139   3.349  14.179  1.00  0.00           C  
ATOM    599  O   VAL A  86      -4.529   2.283  14.106  1.00  0.00           O  
ATOM    600  CB  VAL A  86      -5.613   4.707  12.140  1.00  0.00           C  
ATOM    601  CEN VAL A  86      -5.522   4.826  11.467  1.00  0.00           X  
ATOM    602  H   VAL A  86      -7.701   5.184  13.569  1.00  0.00           H  
ATOM    603  N   VAL A  87      -4.918   4.245  15.136  1.00  0.00           N  
ATOM    604  CA  VAL A  87      -3.924   4.022  16.179  1.00  0.00           C  
ATOM    605  C   VAL A  87      -4.244   2.771  16.987  1.00  0.00           C  
ATOM    606  O   VAL A  87      -3.363   1.958  17.266  1.00  0.00           O  
ATOM    607  CB  VAL A  87      -3.827   5.227  17.134  1.00  0.00           C  
ATOM    608  CEN VAL A  87      -3.426   5.754  17.322  1.00  0.00           X  
ATOM    609  H   VAL A  87      -5.453   5.102  15.141  1.00  0.00           H  
ATOM    610  N   VAL A  88      -5.511   2.621  17.360  1.00  0.00           N  
ATOM    611  CA  VAL A  88      -5.950   1.468  18.137  1.00  0.00           C  
ATOM    612  C   VAL A  88      -5.686   0.167  17.389  1.00  0.00           C  
ATOM    613  O   VAL A  88      -5.192  -0.802  17.965  1.00  0.00           O  
ATOM    614  CB  VAL A  88      -7.448   1.556  18.481  1.00  0.00           C  
ATOM    615  CEN VAL A  88      -7.894   1.658  18.997  1.00  0.00           X  
ATOM    616  H   VAL A  88      -6.187   3.324  17.098  1.00  0.00           H  
ATOM    617  N   VAL A  89      -6.018   0.153  16.102  1.00  0.00           N  
ATOM    618  CA  VAL A  89      -5.818  -1.029  15.273  1.00  0.00           C  
ATOM    619  C   VAL A  89      -4.348  -1.425  15.223  1.00  0.00           C  
ATOM    620  O   VAL A  89      -4.006  -2.600  15.354  1.00  0.00           O  
ATOM    621  CB  VAL A  89      -6.329  -0.805  13.837  1.00  0.00           C  
ATOM    622  CEN VAL A  89      -6.824  -0.981  13.391  1.00  0.00           X  
ATOM    623  H   VAL A  89      -6.420   0.982  15.689  1.00  0.00           H  
ATOM    624  N   VAL A  90      -3.481  -0.436  15.032  1.00  0.00           N  
ATOM    625  CA  VAL A  90      -2.045  -0.679  14.964  1.00  0.00           C  
ATOM    626  C   VAL A  90      -1.530  -1.304  16.254  1.00  0.00           C  
ATOM    627  O   VAL A  90      -0.754  -2.258  16.226  1.00  0.00           O  
ATOM    628  CB  VAL A  90      -1.265   0.620  14.687  1.00  0.00           C  
ATOM    629  CEN VAL A  90      -0.898   0.956  14.210  1.00  0.00           X  
ATOM    630  H   VAL A  90      -3.826   0.508  14.931  1.00  0.00           H  
ATOM    631  N   VAL A  91      -1.967  -0.759  17.384  1.00  0.00           N  
ATOM    632  CA  VAL A  91      -1.551  -1.263  18.688  1.00  0.00           C  
ATOM    633  C   VAL A  91      -2.238  -2.583  19.013  1.00  0.00           C  
ATOM    634  O   VAL A  91      -1.922  -3.228  20.013  1.00  0.00           O  
ATOM    635  CB  VAL A  91      -1.853  -0.249  19.808  1.00  0.00           C  
ATOM    636  CEN VAL A  91      -1.562   0.190  20.251  1.00  0.00           X  
ATOM    637  H   VAL A  91      -2.604   0.023  17.340  1.00  0.00           H  
ATOM    638  N   VAL A  92      -3.178  -2.980  18.163  1.00  0.00           N  
ATOM    639  CA  VAL A  92      -3.793  -4.299  18.261  1.00  0.00           C  
ATOM    640  C   VAL A  92      -3.373  -5.190  17.100  1.00  0.00           C  
ATOM    641  O   VAL A  92      -4.120  -6.076  16.683  1.00  0.00           O  
ATOM    642  CB  VAL A  92      -5.330  -4.205  18.295  1.00  0.00           C  
ATOM    643  CEN VAL A  92      -5.881  -4.280  18.700  1.00  0.00           X  
ATOM    644  H   VAL A  92      -3.475  -2.353  17.429  1.00  0.00           H  
ATOM    645  N   VAL A  93      -2.174  -4.951  16.580  1.00  0.00           N  
ATOM    646  CA  VAL A  93      -1.570  -5.848  15.601  1.00  0.00           C  
ATOM    647  C   VAL A  93      -2.344  -5.831  14.289  1.00  0.00           C  
ATOM    648  O   VAL A  93      -2.396  -6.833  13.576  1.00  0.00           O  
ATOM    649  CB  VAL A  93      -1.500  -7.294  16.127  1.00  0.00           C  
ATOM    650  CEN VAL A  93      -1.069  -7.782  16.351  1.00  0.00           X  
ATOM    651  H   VAL A  93      -1.667  -4.127  16.871  1.00  0.00           H  
ATOM    652  N   VAL A  94      -2.945  -4.688  13.976  1.00  0.00           N  
ATOM    653  CA  VAL A  94      -3.543  -4.471  12.665  1.00  0.00           C  
ATOM    654  C   VAL A  94      -2.546  -3.841  11.701  1.00  0.00           C  
ATOM    655  O   VAL A  94      -1.851  -2.886  12.048  1.00  0.00           O  
ATOM    656  CB  VAL A  94      -4.792  -3.574  12.755  1.00  0.00           C  
ATOM    657  CEN VAL A  94      -5.479  -3.573  12.704  1.00  0.00           X  
ATOM    658  H   VAL A  94      -2.987  -3.951  14.665  1.00  0.00           H  
ATOM    659  N   VAL A  95      -2.479  -4.382  10.489  1.00  0.00           N  
ATOM    660  CA  VAL A  95      -1.521  -3.915   9.494  1.00  0.00           C  
ATOM    661  C   VAL A  95      -1.974  -2.602   8.868  1.00  0.00           C  
ATOM    662  O   VAL A  95      -3.105  -2.163   9.073  1.00  0.00           O  
ATOM    663  CB  VAL A  95      -1.311  -4.957   8.380  1.00  0.00           C  
ATOM    664  CEN VAL A  95      -0.859  -5.409   8.121  1.00  0.00           X  
ATOM    665  H   VAL A  95      -3.108  -5.136  10.252  1.00  0.00           H  
ATOM    666  N   VAL A  96      -1.083  -1.978   8.104  1.00  0.00           N  
ATOM    667  CA  VAL A  96      -1.280  -0.602   7.665  1.00  0.00           C  
ATOM    668  C   VAL A  96      -2.428  -0.500   6.670  1.00  0.00           C  
ATOM    669  O   VAL A  96      -3.107   0.524   6.593  1.00  0.00           O  
ATOM    670  CB  VAL A  96      -0.004  -0.026   7.023  1.00  0.00           C  
ATOM    671  CEN VAL A  96       0.509   0.425   7.116  1.00  0.00           X  
ATOM    672  H   VAL A  96      -0.248  -2.471   7.821  1.00  0.00           H  
ATOM    673  N   VAL A  97      -2.642  -1.568   5.909  1.00  0.00           N  
ATOM    674  CA  VAL A  97      -3.736  -1.617   4.947  1.00  0.00           C  
ATOM    675  C   VAL A  97      -5.088  -1.608   5.649  1.00  0.00           C  
ATOM    676  O   VAL A  97      -6.020  -0.934   5.211  1.00  0.00           O  
ATOM    677  CB  VAL A  97      -3.643  -2.865   4.049  1.00  0.00           C  
ATOM    678  CEN VAL A  97      -3.507  -3.078   3.408  1.00  0.00           X  
ATOM    679  H   VAL A  97      -2.030  -2.367   6.000  1.00  0.00           H  
ATOM    680  N   VAL A  98      -5.187  -2.360   6.739  1.00  0.00           N  
ATOM    681  CA  VAL A  98      -6.424  -2.435   7.508  1.00  0.00           C  
ATOM    682  C   VAL A  98      -6.831  -1.064   8.032  1.00  0.00           C  
ATOM    683  O   VAL A  98      -7.997  -0.678   7.949  1.00  0.00           O  
ATOM    684  CB  VAL A  98      -6.295  -3.410   8.693  1.00  0.00           C  
ATOM    685  CEN VAL A  98      -6.497  -4.024   8.931  1.00  0.00           X  
ATOM    686  H   VAL A  98      -4.385  -2.893   7.044  1.00  0.00           H  
ATOM    687  N   VAL A  99      -5.863  -0.332   8.573  1.00  0.00           N  
ATOM    688  CA  VAL A  99      -6.119   0.998   9.112  1.00  0.00           C  
ATOM    689  C   VAL A  99      -6.658   1.934   8.038  1.00  0.00           C  
ATOM    690  O   VAL A  99      -7.618   2.670   8.267  1.00  0.00           O  
ATOM    691  CB  VAL A  99      -4.847   1.614   9.724  1.00  0.00           C  
ATOM    692  CEN VAL A  99      -4.547   1.790  10.319  1.00  0.00           X  
ATOM    693  H   VAL A  99      -4.926  -0.707   8.612  1.00  0.00           H  
ATOM    694  N   VAL A 100      -6.036   1.900   6.865  1.00  0.00           N  
ATOM    695  CA  VAL A 100      -6.452   2.746   5.752  1.00  0.00           C  
ATOM    696  C   VAL A 100      -7.894   2.459   5.352  1.00  0.00           C  
ATOM    697  O   VAL A 100      -8.683   3.379   5.134  1.00  0.00           O  
ATOM    698  CB  VAL A 100      -5.542   2.554   4.525  1.00  0.00           C  
ATOM    699  CEN VAL A 100      -5.055   2.857   4.143  1.00  0.00           X  
ATOM    700  H   VAL A 100      -5.254   1.273   6.740  1.00  0.00           H  
ATOM    701  N   VAL A 101      -8.233   1.178   5.257  1.00  0.00           N  
ATOM    702  CA  VAL A 101      -9.581   0.767   4.883  1.00  0.00           C  
ATOM    703  C   VAL A 101     -10.612   1.293   5.874  1.00  0.00           C  
ATOM    704  O   VAL A 101     -11.659   1.806   5.481  1.00  0.00           O  
ATOM    705  CB  VAL A 101      -9.701  -0.766   4.797  1.00  0.00           C  
ATOM    706  CEN VAL A 101      -9.774  -1.293   4.359  1.00  0.00           X  
ATOM    707  H   VAL A 101      -7.538   0.470   5.450  1.00  0.00           H  
ATOM    708  N   VAL A 102     -10.308   1.162   7.161  1.00  0.00           N  
ATOM    709  CA  VAL A 102     -11.208   1.623   8.211  1.00  0.00           C  
ATOM    710  C   VAL A 102     -11.464   3.121   8.098  1.00  0.00           C  
ATOM    711  O   VAL A 102     -12.602   3.576   8.207  1.00  0.00           O  
ATOM    712  CB  VAL A 102     -10.650   1.311   9.612  1.00  0.00           C  
ATOM    713  CEN VAL A 102     -10.736   0.914  10.168  1.00  0.00           X  
ATOM    714  H   VAL A 102      -9.432   0.731   7.418  1.00  0.00           H  
ATOM    715  N   VAL A 103     -10.397   3.883   7.881  1.00  0.00           N  
ATOM    716  CA  VAL A 103     -10.504   5.331   7.753  1.00  0.00           C  
ATOM    717  C   VAL A 103     -11.409   5.717   6.590  1.00  0.00           C  
ATOM    718  O   VAL A 103     -12.261   6.596   6.719  1.00  0.00           O  
ATOM    719  CB  VAL A 103      -9.124   5.985   7.555  1.00  0.00           C  
ATOM    720  CEN VAL A 103      -8.647   6.377   7.860  1.00  0.00           X  
ATOM    721  H   VAL A 103      -9.489   3.448   7.801  1.00  0.00           H  
ATOM    722  N   VAL A 104     -11.220   5.053   5.455  1.00  0.00           N  
ATOM    723  CA  VAL A 104     -12.019   5.325   4.266  1.00  0.00           C  
ATOM    724  C   VAL A 104     -13.500   5.082   4.530  1.00  0.00           C  
ATOM    725  O   VAL A 104     -14.349   5.888   4.151  1.00  0.00           O  
ATOM    726  CB  VAL A 104     -11.571   4.460   3.073  1.00  0.00           C  
ATOM    727  CEN VAL A 104     -11.254   4.479   2.462  1.00  0.00           X  
ATOM    728  H   VAL A 104     -10.504   4.342   5.414  1.00  0.00           H  
ATOM    729  N   VAL A 105     -13.803   3.964   5.182  1.00  0.00           N  
ATOM    730  CA  VAL A 105     -15.182   3.612   5.498  1.00  0.00           C  
ATOM    731  C   VAL A 105     -15.835   4.675   6.373  1.00  0.00           C  
ATOM    732  O   VAL A 105     -16.972   5.080   6.130  1.00  0.00           O  
ATOM    733  CB  VAL A 105     -15.269   2.250   6.212  1.00  0.00           C  
ATOM    734  CEN VAL A 105     -15.466   1.595   6.134  1.00  0.00           X  
ATOM    735  H   VAL A 105     -13.059   3.343   5.467  1.00  0.00           H  
ATOM    736  N   VAL A 106     -15.110   5.123   7.392  1.00  0.00           N  
ATOM    737  CA  VAL A 106     -15.618   6.140   8.305  1.00  0.00           C  
ATOM    738  C   VAL A 106     -15.951   7.429   7.564  1.00  0.00           C  
ATOM    739  O   VAL A 106     -17.001   8.031   7.787  1.00  0.00           O  
ATOM    740  CB  VAL A 106     -14.606   6.450   9.425  1.00  0.00           C  
ATOM    741  CEN VAL A 106     -14.485   6.375  10.099  1.00  0.00           X  
ATOM    742  H   VAL A 106     -14.183   4.750   7.537  1.00  0.00           H  
ATOM    743  N   VAL A 107     -15.050   7.848   6.682  1.00  0.00           N  
ATOM    744  CA  VAL A 107     -15.246   9.067   5.907  1.00  0.00           C  
ATOM    745  C   VAL A 107     -16.505   8.980   5.053  1.00  0.00           C  
ATOM    746  O   VAL A 107     -17.295   9.923   4.996  1.00  0.00           O  
ATOM    747  CB  VAL A 107     -14.039   9.358   4.995  1.00  0.00           C  
ATOM    748  CEN VAL A 107     -13.502   9.779   4.904  1.00  0.00           X  
ATOM    749  H   VAL A 107     -14.207   7.309   6.546  1.00  0.00           H  
ATOM    750  N   VAL A 108     -16.687   7.843   4.391  1.00  0.00           N  
ATOM    751  CA  VAL A 108     -17.851   7.630   3.539  1.00  0.00           C  
ATOM    752  C   VAL A 108     -19.145   7.741   4.336  1.00  0.00           C  
ATOM    753  O   VAL A 108     -20.101   8.382   3.900  1.00  0.00           O  
ATOM    754  CB  VAL A 108     -17.802   6.255   2.848  1.00  0.00           C  
ATOM    755  CEN VAL A 108     -17.711   5.942   2.240  1.00  0.00           X  
ATOM    756  H   VAL A 108     -16.002   7.106   4.480  1.00  0.00           H  
ATOM    757  N   VAL A 109     -19.168   7.113   5.507  1.00  0.00           N  
ATOM    758  CA  VAL A 109     -20.345   7.140   6.367  1.00  0.00           C  
ATOM    759  C   VAL A 109     -20.702   8.566   6.767  1.00  0.00           C  
ATOM    760  O   VAL A 109     -21.868   8.958   6.728  1.00  0.00           O  
ATOM    761  CB  VAL A 109     -20.135   6.297   7.639  1.00  0.00           C  
ATOM    762  CEN VAL A 109     -20.323   5.715   7.956  1.00  0.00           X  
ATOM    763  H   VAL A 109     -18.350   6.604   5.808  1.00  0.00           H  
ATOM    764  N   VAL A 110     -19.691   9.337   7.153  1.00  0.00           N  
ATOM    765  CA  VAL A 110     -19.897  10.721   7.562  1.00  0.00           C  
ATOM    766  C   VAL A 110     -20.508  11.544   6.435  1.00  0.00           C  
ATOM    767  O   VAL A 110     -21.571  12.079   6.590  1.00  0.00           O  
ATOM    768  CB  VAL A 110     -18.579  11.381   8.008  1.00  0.00           C  
ATOM    769  CEN VAL A 110     -18.234  11.615   8.557  1.00  0.00           X  
ATOM    770  H   VAL A 110     -18.757   8.955   7.164  1.00  0.00           H  
TER                                                                             
# All scores below are weighted scores, not raw scores.
#BEGIN_POSE_ENERGIES_TABLE ./out/27.pdb
label vdw total
weights 0.1 NA
pose 3.13545 3.13545
VAL:NtermProteinFull_1 0 0
VAL_2 0 0
VAL_3 0 0
VAL_4 0.00179 0.00179
VAL_5 0 0
VAL_6 0.17665 0.17665
VAL_7 0 0
VAL_8 0 0
VAL_9 0 0
VAL_10 0 0
VAL_11 0 0
VAL_12 0 0
VAL_13 0.00643 0.00643
VAL_14 0 0
VAL_15 0 0
VAL_16 0 0
VAL_17 0 0
VAL_18 0 0
VAL_19 0 0
VAL_20 0 0
VAL_21 0.00642 0.00642
VAL_22 2e-05 2e-05
VAL_23 0 0
VAL_24 0 0
VAL_25 0 0
VAL_26 0.00045 0.00045
VAL_27 0 0
VAL_28 0 0
VAL_29 0.17665 0.17665
VAL_30 0 0
VAL_31 0 0
VAL_32 0 0
VAL_33 0 0
VAL_34 0 0
VAL_35 0 0
VAL_36 0 0
VAL_37 0.02095 0.02095
VAL_38 0 0
VAL_39 0 0
VAL_40 0 0
VAL_41 0 0
VAL_42 0.02095 0.02095
VAL_43 0 0
VAL_44 0 0
VAL_45 0 0
VAL_46 0.0045 0.0045
VAL_47 0 0
VAL_48 0 0
VAL_49 0.22171 0.22171
VAL_50 0.01703 0.01703
VAL_51 0 0
VAL_52 0 0
VAL_53 0.52285 0.52285
VAL_54 0 0
VAL_55 0 0
VAL_56 0.41624 0.41624
VAL_57 0.05947 0.05947
VAL_58 0.00045 0.00045
VAL_59 0 0
VAL_60 0 0
VAL_61 0 0
VAL_62 0 0
VAL_63 0 0
VAL_64 0 0
VAL_65 0 0
VAL_66 0 0
VAL_67 0.09871 0.09871
VAL_68 0 0
VAL_69 0 0
VAL_70 0.09871 0.09871
VAL_71 0 0
VAL_72 0 0
VAL_73 0 0
VAL_74 0 0
VAL_75 0 0
VAL_76 0 0
VAL_77 0 0
VAL_78 0 0
VAL_79 0.00472 0.00472
VAL_80 0.18458 0.18458
VAL_81 0 0
VAL_82 0.52285 0.52285
VAL_83 0.28641 0.28641
VAL_84 0 0
VAL_85 0 0
VAL_86 0 0
VAL_87 0 0
VAL_88 0 0
VAL_89 0.02095 0.02095
VAL_90 0 0
VAL_91 0 0
VAL_92 0 0
VAL_93 0 0
VAL_94 0.02095 0.02095
VAL_95 0 0
VAL_96 0.00179 0.00179
VAL_97 0 0
VAL_98 0 0
VAL_99 0 0
VAL_100 0 0
VAL_101 0 0
VAL_102 0 0
VAL_103 0 0
VAL_104 0 0
VAL_105 0 0
VAL_106 0 0
VAL_107 0.24324 0.24324
VAL_108 0 0
VAL_109 0 0
VAL:CtermProteinFull_110 0 0
#END_POSE_ENERGIES_TABLE ./out/27.pdb

REMARK 6 13 18 19 1 8 13 8 12 17 15 12 
REMARK VDW             3.135
REMARK RG             13.828
REMARK NCdist         25.063
REMARK HO              0.389
