# Supplementary material for: Design of complicated all-α protein structures
Source: Nat Struct Mol Biol. 2024 Jan 4;31(2):275–82. doi: 10.1038/s41594-023-01147-9 (PMC11377298; doi:10.1038/s41594-023-01147-9)
Supplement: Supplementary file 11 — Statistical source data. [file 41594_2023_1147_MOESM11_ESM.zip › ED_Fig6/33.pdb]

HEADER                                            09-NOV-21   XXXX              
EXPDTA    THEORETICAL MODEL                                                     
REMARK 220                                                                      
REMARK 220 EXPERIMENTAL DETAILS                                                 
REMARK 220  EXPERIMENT TYPE                : THEORETICAL MODELLING              
REMARK 220  DATE OF DATA COLLECTION        : 09-NOV-21                          
REMARK 220                                                                      
REMARK 220 REMARK: MODEL GENERATED BY ROSETTA                                   
REMARK 220  VERSION 2021.16+release.8ee4f02                                     
ATOM      1  N   VAL A   1       0.000   0.000   0.000  1.00  0.00           N  
ATOM      2  CA  VAL A   1       1.458   0.000   0.000  1.00  0.00           C  
ATOM      3  C   VAL A   1       2.009   1.420   0.000  1.00  0.00           C  
ATOM      4  O   VAL A   1       2.934   1.737   0.748  1.00  0.00           O  
ATOM      5  CB  VAL A   1       2.023  -0.759  -1.215  1.00  0.00           C  
ATOM      6  CEN VAL A   1       2.351  -1.334  -1.406  1.00  0.00           X  
ATOM      7  H   VAL A   1      -0.500  -0.433  -0.750  1.00  0.00           H  
ATOM      8  N   VAL A   2       1.435   2.272  -0.843  1.00  0.00           N  
ATOM      9  CA  VAL A   2       1.868   3.661  -0.942  1.00  0.00           C  
ATOM     10  C   VAL A   2       1.711   4.383   0.390  1.00  0.00           C  
ATOM     11  O   VAL A   2       2.608   5.105   0.825  1.00  0.00           O  
ATOM     12  CB  VAL A   2       1.079   4.423  -2.023  1.00  0.00           C  
ATOM     13  CEN VAL A   2       1.129   4.707  -2.649  1.00  0.00           X  
ATOM     14  H   VAL A   2       0.680   1.949  -1.431  1.00  0.00           H  
ATOM     15  N   VAL A   3       0.566   4.183   1.035  1.00  0.00           N  
ATOM     16  CA  VAL A   3       0.290   4.815   2.319  1.00  0.00           C  
ATOM     17  C   VAL A   3       1.317   4.405   3.367  1.00  0.00           C  
ATOM     18  O   VAL A   3       1.823   5.241   4.115  1.00  0.00           O  
ATOM     19  CB  VAL A   3      -1.120   4.462   2.831  1.00  0.00           C  
ATOM     20  CEN VAL A   3      -1.749   4.719   2.941  1.00  0.00           X  
ATOM     21  H   VAL A   3      -0.130   3.577   0.624  1.00  0.00           H  
ATOM     22  N   VAL A   4       1.620   3.112   3.417  1.00  0.00           N  
ATOM     23  CA  VAL A   4       2.588   2.588   4.374  1.00  0.00           C  
ATOM     24  C   VAL A   4       3.957   3.226   4.177  1.00  0.00           C  
ATOM     25  O   VAL A   4       4.612   3.622   5.141  1.00  0.00           O  
ATOM     26  CB  VAL A   4       2.723   1.058   4.261  1.00  0.00           C  
ATOM     27  CEN VAL A   4       2.581   0.464   4.579  1.00  0.00           X  
ATOM     28  H   VAL A   4       1.169   2.476   2.775  1.00  0.00           H  
ATOM     29  N   VAL A   5       4.385   3.322   2.923  1.00  0.00           N  
ATOM     30  CA  VAL A   5       5.678   3.911   2.597  1.00  0.00           C  
ATOM     31  C   VAL A   5       5.758   5.358   3.069  1.00  0.00           C  
ATOM     32  O   VAL A   5       6.758   5.776   3.653  1.00  0.00           O  
ATOM     33  CB  VAL A   5       5.958   3.859   1.084  1.00  0.00           C  
ATOM     34  CEN VAL A   5       6.345   3.555   0.602  1.00  0.00           X  
ATOM     35  H   VAL A   5       3.799   2.977   2.176  1.00  0.00           H  
ATOM     36  N   VAL A   6       4.700   6.118   2.811  1.00  0.00           N  
ATOM     37  CA  VAL A   6       4.648   7.520   3.209  1.00  0.00           C  
ATOM     38  C   VAL A   6       4.783   7.670   4.719  1.00  0.00           C  
ATOM     39  O   VAL A   6       5.528   8.521   5.204  1.00  0.00           O  
ATOM     40  CB  VAL A   6       3.339   8.190   2.752  1.00  0.00           C  
ATOM     41  CEN VAL A   6       3.075   8.647   2.309  1.00  0.00           X  
ATOM     42  H   VAL A   6       3.910   5.715   2.327  1.00  0.00           H  
ATOM     43  N   VAL A   7       4.059   6.836   5.458  1.00  0.00           N  
ATOM     44  CA  VAL A   7       4.096   6.875   6.915  1.00  0.00           C  
ATOM     45  C   VAL A   7       5.504   6.615   7.437  1.00  0.00           C  
ATOM     46  O   VAL A   7       5.983   7.311   8.332  1.00  0.00           O  
ATOM     47  CB  VAL A   7       3.133   5.844   7.532  1.00  0.00           C  
ATOM     48  CEN VAL A   7       2.540   5.776   7.878  1.00  0.00           X  
ATOM     49  H   VAL A   7       3.467   6.159   4.999  1.00  0.00           H  
ATOM     50  N   VAL A   8       6.163   5.609   6.872  1.00  0.00           N  
ATOM     51  CA  VAL A   8       7.517   5.255   7.279  1.00  0.00           C  
ATOM     52  C   VAL A   8       8.478   6.419   7.067  1.00  0.00           C  
ATOM     53  O   VAL A   8       9.293   6.729   7.935  1.00  0.00           O  
ATOM     54  CB  VAL A   8       8.037   4.027   6.508  1.00  0.00           C  
ATOM     55  CEN VAL A   8       8.197   3.360   6.571  1.00  0.00           X  
ATOM     56  H   VAL A   8       5.713   5.075   6.141  1.00  0.00           H  
ATOM     57  N   VAL A   9       8.376   7.060   5.907  1.00  0.00           N  
ATOM     58  CA  VAL A   9       9.235   8.191   5.579  1.00  0.00           C  
ATOM     59  C   VAL A   9       9.061   9.324   6.581  1.00  0.00           C  
ATOM     60  O   VAL A   9      10.039   9.909   7.047  1.00  0.00           O  
ATOM     61  CB  VAL A   9       8.951   8.723   4.162  1.00  0.00           C  
ATOM     62  CEN VAL A   9       9.208   8.766   3.524  1.00  0.00           X  
ATOM     63  H   VAL A   9       7.685   6.755   5.236  1.00  0.00           H  
ATOM     64  N   VAL A  10       7.810   9.630   6.909  1.00  0.00           N  
ATOM     65  CA  VAL A  10       7.506  10.695   7.857  1.00  0.00           C  
ATOM     66  C   VAL A  10       8.128  10.415   9.219  1.00  0.00           C  
ATOM     67  O   VAL A  10       8.719  11.301   9.836  1.00  0.00           O  
ATOM     68  CB  VAL A  10       5.986  10.883   8.028  1.00  0.00           C  
ATOM     69  CEN VAL A  10       5.461  11.306   7.888  1.00  0.00           X  
ATOM     70  H   VAL A  10       7.051   9.112   6.491  1.00  0.00           H  
ATOM     71  N   VAL A  11       7.993   9.177   9.683  1.00  0.00           N  
ATOM     72  CA  VAL A  11       8.542   8.778  10.973  1.00  0.00           C  
ATOM     73  C   VAL A  11      10.054   8.964  11.009  1.00  0.00           C  
ATOM     74  O   VAL A  11      10.602   9.482  11.982  1.00  0.00           O  
ATOM     75  CB  VAL A  11       8.207   7.311  11.300  1.00  0.00           C  
ATOM     76  CEN VAL A  11       7.826   6.907  11.708  1.00  0.00           X  
ATOM     77  H   VAL A  11       7.496   8.495   9.127  1.00  0.00           H  
ATOM     78  N   VAL A  12      10.723   8.537   9.944  1.00  0.00           N  
ATOM     79  CA  VAL A  12      12.173   8.655   9.852  1.00  0.00           C  
ATOM     80  C   VAL A  12      12.613  10.111   9.938  1.00  0.00           C  
ATOM     81  O   VAL A  12      13.562  10.441  10.650  1.00  0.00           O  
ATOM     82  CB  VAL A  12      12.708   8.043   8.543  1.00  0.00           C  
ATOM     83  CEN VAL A  12      13.065   7.514   8.284  1.00  0.00           X  
ATOM     84  H   VAL A  12      10.214   8.119   9.178  1.00  0.00           H  
ATOM     85  N   VAL A  13      11.920  10.977   9.208  1.00  0.00           N  
ATOM     86  CA  VAL A  13      12.238  12.400   9.200  1.00  0.00           C  
ATOM     87  C   VAL A  13      12.120  12.999  10.596  1.00  0.00           C  
ATOM     88  O   VAL A  13      12.988  13.755  11.033  1.00  0.00           O  
ATOM     89  CB  VAL A  13      11.321  13.180   8.239  1.00  0.00           C  
ATOM     90  CEN VAL A  13      11.305  13.516   7.638  1.00  0.00           X  
ATOM     91  H   VAL A  13      11.152  10.642   8.644  1.00  0.00           H  
ATOM     92  N   VAL A  14      11.041  12.656  11.292  1.00  0.00           N  
ATOM     93  CA  VAL A  14      10.808  13.159  12.640  1.00  0.00           C  
ATOM     94  C   VAL A  14      11.933  12.751  13.583  1.00  0.00           C  
ATOM     95  O   VAL A  14      12.426  13.564  14.365  1.00  0.00           O  
ATOM     96  CB  VAL A  14       9.468  12.654  13.208  1.00  0.00           C  
ATOM     97  CEN VAL A  14       8.830  12.848  13.379  1.00  0.00           X  
ATOM     98  H   VAL A  14      10.366  12.031  10.876  1.00  0.00           H  
ATOM     99  N   VAL A  15      12.336  11.488  13.503  1.00  0.00           N  
ATOM    100  CA  VAL A  15      13.405  10.970  14.349  1.00  0.00           C  
ATOM    101  C   VAL A  15      14.742  11.612  14.003  1.00  0.00           C  
ATOM    102  O   VAL A  15      15.563  11.872  14.882  1.00  0.00           O  
ATOM    103  CB  VAL A  15      13.534   9.440  14.225  1.00  0.00           C  
ATOM    104  CEN VAL A  15      13.430   8.846  14.557  1.00  0.00           X  
ATOM    105  H   VAL A  15      11.891  10.870  12.840  1.00  0.00           H  
ATOM    106  N   VAL A  16      14.955  11.867  12.716  1.00  0.00           N  
ATOM    107  CA  VAL A  16      16.097  12.656  12.270  1.00  0.00           C  
ATOM    108  C   VAL A  16      15.968  14.109  12.709  1.00  0.00           C  
ATOM    109  O   VAL A  16      16.955  14.843  12.756  1.00  0.00           O  
ATOM    110  CB  VAL A  16      16.255  12.604  10.739  1.00  0.00           C  
ATOM    111  CEN VAL A  16      16.647  12.355  10.230  1.00  0.00           X  
ATOM    112  H   VAL A  16      14.309  11.504  12.030  1.00  0.00           H  
ATOM    113  N   VAL A  17      14.745  14.518  13.029  1.00  0.00           N  
ATOM    114  CA  VAL A  17      14.465  15.911  13.356  1.00  0.00           C  
ATOM    115  C   VAL A  17      14.266  16.743  12.096  1.00  0.00           C  
ATOM    116  O   VAL A  17      14.396  17.967  12.122  1.00  0.00           O  
ATOM    117  CB  VAL A  17      15.595  16.533  14.197  1.00  0.00           C  
ATOM    118  CEN VAL A  17      15.757  16.761  14.827  1.00  0.00           X  
ATOM    119  H   VAL A  17      13.990  13.847  13.047  1.00  0.00           H  
ATOM    120  N   VAL A  18      13.950  16.072  10.994  1.00  0.00           N  
ATOM    121  CA  VAL A  18      13.669  16.754   9.736  1.00  0.00           C  
ATOM    122  C   VAL A  18      12.191  17.098   9.613  1.00  0.00           C  
ATOM    123  O   VAL A  18      11.455  16.459   8.861  1.00  0.00           O  
ATOM    124  CB  VAL A  18      14.090  15.901   8.525  1.00  0.00           C  
ATOM    125  CEN VAL A  18      14.551  15.851   8.015  1.00  0.00           X  
ATOM    126  H   VAL A  18      13.903  15.064  11.028  1.00  0.00           H  
ATOM    127  N   VAL A  19      11.760  18.111  10.358  1.00  0.00           N  
ATOM    128  CA  VAL A  19      10.347  18.465  10.426  1.00  0.00           C  
ATOM    129  C   VAL A  19       9.804  18.830   9.051  1.00  0.00           C  
ATOM    130  O   VAL A  19       8.705  18.418   8.678  1.00  0.00           O  
ATOM    131  CB  VAL A  19      10.106  19.641  11.391  1.00  0.00           C  
ATOM    132  CEN VAL A  19       9.839  19.810  12.004  1.00  0.00           X  
ATOM    133  H   VAL A  19      12.429  18.649  10.890  1.00  0.00           H  
ATOM    134  N   VAL A  20      10.579  19.605   8.300  1.00  0.00           N  
ATOM    135  CA  VAL A  20      10.147  20.083   6.992  1.00  0.00           C  
ATOM    136  C   VAL A  20       9.812  18.923   6.064  1.00  0.00           C  
ATOM    137  O   VAL A  20       8.740  18.889   5.460  1.00  0.00           O  
ATOM    138  CB  VAL A  20      11.223  20.964   6.330  1.00  0.00           C  
ATOM    139  CEN VAL A  20      11.376  21.612   6.150  1.00  0.00           X  
ATOM    140  H   VAL A  20      11.491  19.869   8.644  1.00  0.00           H  
ATOM    141  N   VAL A  21      10.735  17.974   5.954  1.00  0.00           N  
ATOM    142  CA  VAL A  21      10.534  16.804   5.107  1.00  0.00           C  
ATOM    143  C   VAL A  21       9.314  16.007   5.550  1.00  0.00           C  
ATOM    144  O   VAL A  21       8.501  15.590   4.725  1.00  0.00           O  
ATOM    145  CB  VAL A  21      11.768  15.883   5.115  1.00  0.00           C  
ATOM    146  CEN VAL A  21      12.297  15.660   4.733  1.00  0.00           X  
ATOM    147  H   VAL A  21      11.598  18.065   6.471  1.00  0.00           H  
ATOM    148  N   VAL A  22       9.193  15.797   6.856  1.00  0.00           N  
ATOM    149  CA  VAL A  22       8.071  15.049   7.411  1.00  0.00           C  
ATOM    150  C   VAL A  22       6.743  15.716   7.074  1.00  0.00           C  
ATOM    151  O   VAL A  22       5.787  15.051   6.675  1.00  0.00           O  
ATOM    152  CB  VAL A  22       8.188  14.905   8.940  1.00  0.00           C  
ATOM    153  CEN VAL A  22       8.313  14.454   9.446  1.00  0.00           X  
ATOM    154  H   VAL A  22       9.895  16.166   7.481  1.00  0.00           H  
ATOM    155  N   VAL A  23       6.691  17.033   7.237  1.00  0.00           N  
ATOM    156  CA  VAL A  23       5.480  17.793   6.951  1.00  0.00           C  
ATOM    157  C   VAL A  23       5.065  17.639   5.493  1.00  0.00           C  
ATOM    158  O   VAL A  23       3.891  17.429   5.190  1.00  0.00           O  
ATOM    159  CB  VAL A  23       5.663  19.289   7.267  1.00  0.00           C  
ATOM    160  CEN VAL A  23       5.479  19.790   7.703  1.00  0.00           X  
ATOM    161  H   VAL A  23       7.511  17.521   7.568  1.00  0.00           H  
ATOM    162  N   VAL A  24       6.036  17.747   4.592  1.00  0.00           N  
ATOM    163  CA  VAL A  24       5.774  17.620   3.164  1.00  0.00           C  
ATOM    164  C   VAL A  24       5.185  16.255   2.831  1.00  0.00           C  
ATOM    165  O   VAL A  24       4.221  16.153   2.073  1.00  0.00           O  
ATOM    166  CB  VAL A  24       7.053  17.833   2.333  1.00  0.00           C  
ATOM    167  CEN VAL A  24       7.369  18.268   1.902  1.00  0.00           X  
ATOM    168  H   VAL A  24       6.981  17.920   4.906  1.00  0.00           H  
ATOM    169  N   VAL A  25       5.772  15.208   3.402  1.00  0.00           N  
ATOM    170  CA  VAL A  25       5.306  13.847   3.166  1.00  0.00           C  
ATOM    171  C   VAL A  25       3.858  13.676   3.607  1.00  0.00           C  
ATOM    172  O   VAL A  25       3.047  13.086   2.893  1.00  0.00           O  
ATOM    173  CB  VAL A  25       6.182  12.815   3.902  1.00  0.00           C  
ATOM    174  CEN VAL A  25       6.651  12.319   3.809  1.00  0.00           X  
ATOM    175  H   VAL A  25       6.560  15.359   4.014  1.00  0.00           H  
ATOM    176  N   VAL A  26       3.539  14.195   4.788  1.00  0.00           N  
ATOM    177  CA  VAL A  26       2.188  14.101   5.327  1.00  0.00           C  
ATOM    178  C   VAL A  26       1.179  14.773   4.405  1.00  0.00           C  
ATOM    179  O   VAL A  26       0.111  14.225   4.132  1.00  0.00           O  
ATOM    180  CB  VAL A  26       2.092  14.736   6.727  1.00  0.00           C  
ATOM    181  CEN VAL A  26       2.015  14.593   7.396  1.00  0.00           X  
ATOM    182  H   VAL A  26       4.252  14.668   5.326  1.00  0.00           H  
ATOM    183  N   VAL A  27       1.524  15.964   3.926  1.00  0.00           N  
ATOM    184  CA  VAL A  27       0.649  16.713   3.033  1.00  0.00           C  
ATOM    185  C   VAL A  27       0.364  15.932   1.757  1.00  0.00           C  
ATOM    186  O   VAL A  27      -0.779  15.858   1.304  1.00  0.00           O  
ATOM    187  CB  VAL A  27       1.256  18.079   2.661  1.00  0.00           C  
ATOM    188  CEN VAL A  27       1.194  18.759   2.758  1.00  0.00           X  
ATOM    189  H   VAL A  27       2.416  16.359   4.188  1.00  0.00           H  
ATOM    190  N   VAL A  28       1.409  15.349   1.180  1.00  0.00           N  
ATOM    191  CA  VAL A  28       1.273  14.571  -0.046  1.00  0.00           C  
ATOM    192  C   VAL A  28       0.326  13.395   0.151  1.00  0.00           C  
ATOM    193  O   VAL A  28      -0.537  13.133  -0.688  1.00  0.00           O  
ATOM    194  CB  VAL A  28       2.635  14.045  -0.535  1.00  0.00           C  
ATOM    195  CEN VAL A  28       3.115  14.118  -1.025  1.00  0.00           X  
ATOM    196  H   VAL A  28       2.322  15.447   1.601  1.00  0.00           H  
ATOM    197  N   VAL A  29       0.492  12.688   1.263  1.00  0.00           N  
ATOM    198  CA  VAL A  29      -0.349  11.537   1.572  1.00  0.00           C  
ATOM    199  C   VAL A  29      -1.816  11.936   1.668  1.00  0.00           C  
ATOM    200  O   VAL A  29      -2.690  11.258   1.129  1.00  0.00           O  
ATOM    201  CB  VAL A  29       0.077  10.863   2.890  1.00  0.00           C  
ATOM    202  CEN VAL A  29       0.375  10.301   3.155  1.00  0.00           X  
ATOM    203  H   VAL A  29       1.218  12.954   1.912  1.00  0.00           H  
ATOM    204  N   VAL A  30      -2.079  13.041   2.358  1.00  0.00           N  
ATOM    205  CA  VAL A  30      -3.441  13.532   2.526  1.00  0.00           C  
ATOM    206  C   VAL A  30      -4.086  13.840   1.181  1.00  0.00           C  
ATOM    207  O   VAL A  30      -5.237  13.479   0.936  1.00  0.00           O  
ATOM    208  CB  VAL A  30      -3.482  14.797   3.405  1.00  0.00           C  
ATOM    209  CEN VAL A  30      -3.670  15.037   4.023  1.00  0.00           X  
ATOM    210  H   VAL A  30      -1.316  13.553   2.777  1.00  0.00           H  
ATOM    211  N   VAL A  31      -3.337  14.511   0.312  1.00  0.00           N  
ATOM    212  CA  VAL A  31      -3.834  14.869  -1.011  1.00  0.00           C  
ATOM    213  C   VAL A  31      -4.213  13.629  -1.812  1.00  0.00           C  
ATOM    214  O   VAL A  31      -5.266  13.587  -2.447  1.00  0.00           O  
ATOM    215  CB  VAL A  31      -2.794  15.683  -1.805  1.00  0.00           C  
ATOM    216  CEN VAL A  31      -2.651  16.310  -2.050  1.00  0.00           X  
ATOM    217  H   VAL A  31      -2.399  14.779   0.574  1.00  0.00           H  
ATOM    218  N   VAL A  32      -3.347  12.622  -1.778  1.00  0.00           N  
ATOM    219  CA  VAL A  32      -3.589  11.379  -2.500  1.00  0.00           C  
ATOM    220  C   VAL A  32      -4.872  10.708  -2.027  1.00  0.00           C  
ATOM    221  O   VAL A  32      -5.679  10.250  -2.836  1.00  0.00           O  
ATOM    222  CB  VAL A  32      -2.416  10.394  -2.339  1.00  0.00           C  
ATOM    223  CEN VAL A  32      -1.889  10.100  -2.671  1.00  0.00           X  
ATOM    224  H   VAL A  32      -2.499  12.720  -1.237  1.00  0.00           H  
ATOM    225  N   VAL A  33      -5.054  10.652  -0.712  1.00  0.00           N  
ATOM    226  CA  VAL A  33      -6.240  10.036  -0.129  1.00  0.00           C  
ATOM    227  C   VAL A  33      -7.510  10.737  -0.593  1.00  0.00           C  
ATOM    228  O   VAL A  33      -8.491  10.089  -0.959  1.00  0.00           O  
ATOM    229  CB  VAL A  33      -6.188  10.056   1.411  1.00  0.00           C  
ATOM    230  CEN VAL A  33      -6.111   9.659   1.968  1.00  0.00           X  
ATOM    231  H   VAL A  33      -4.354  11.046  -0.101  1.00  0.00           H  
ATOM    232  N   VAL A  34      -7.486  12.066  -0.577  1.00  0.00           N  
ATOM    233  CA  VAL A  34      -8.636  12.858  -0.997  1.00  0.00           C  
ATOM    234  C   VAL A  34      -9.006  12.568  -2.446  1.00  0.00           C  
ATOM    235  O   VAL A  34     -10.179  12.393  -2.774  1.00  0.00           O  
ATOM    236  CB  VAL A  34      -8.372  14.367  -0.837  1.00  0.00           C  
ATOM    237  CEN VAL A  34      -8.540  14.923  -0.467  1.00  0.00           X  
ATOM    238  H   VAL A  34      -6.650  12.539  -0.266  1.00  0.00           H  
ATOM    239  N   VAL A  35      -7.997  12.517  -3.309  1.00  0.00           N  
ATOM    240  CA  VAL A  35      -8.214  12.248  -4.726  1.00  0.00           C  
ATOM    241  C   VAL A  35      -8.875  10.891  -4.934  1.00  0.00           C  
ATOM    242  O   VAL A  35      -9.815  10.761  -5.717  1.00  0.00           O  
ATOM    243  CB  VAL A  35      -6.895  12.293  -5.518  1.00  0.00           C  
ATOM    244  CEN VAL A  35      -6.537  12.658  -5.980  1.00  0.00           X  
ATOM    245  H   VAL A  35      -7.056  12.670  -2.976  1.00  0.00           H  
ATOM    246  N   VAL A  36      -8.376   9.882  -4.227  1.00  0.00           N  
ATOM    247  CA  VAL A  36      -8.917   8.532  -4.333  1.00  0.00           C  
ATOM    248  C   VAL A  36     -10.388   8.496  -3.939  1.00  0.00           C  
ATOM    249  O   VAL A  36     -11.207   7.878  -4.620  1.00  0.00           O  
ATOM    250  CB  VAL A  36      -8.135   7.539  -3.453  1.00  0.00           C  
ATOM    251  CEN VAL A  36      -7.694   7.010  -3.471  1.00  0.00           X  
ATOM    252  H   VAL A  36      -7.603  10.054  -3.601  1.00  0.00           H  
ATOM    253  N   VAL A  37     -10.717   9.161  -2.837  1.00  0.00           N  
ATOM    254  CA  VAL A  37     -12.090   9.205  -2.351  1.00  0.00           C  
ATOM    255  C   VAL A  37     -13.021   9.828  -3.383  1.00  0.00           C  
ATOM    256  O   VAL A  37     -14.110   9.316  -3.641  1.00  0.00           O  
ATOM    257  CB  VAL A  37     -12.198   9.997  -1.034  1.00  0.00           C  
ATOM    258  CEN VAL A  37     -12.308   9.934  -0.356  1.00  0.00           X  
ATOM    259  H   VAL A  37      -9.997   9.648  -2.323  1.00  0.00           H  
ATOM    260  N   VAL A  38     -12.585  10.936  -3.973  1.00  0.00           N  
ATOM    261  CA  VAL A  38     -13.378  11.631  -4.980  1.00  0.00           C  
ATOM    262  C   VAL A  38     -13.664  10.731  -6.174  1.00  0.00           C  
ATOM    263  O   VAL A  38     -14.792  10.674  -6.665  1.00  0.00           O  
ATOM    264  CB  VAL A  38     -12.673  12.910  -5.471  1.00  0.00           C  
ATOM    265  CEN VAL A  38     -12.697  13.598  -5.452  1.00  0.00           X  
ATOM    266  H   VAL A  38     -11.680  11.306  -3.718  1.00  0.00           H  
ATOM    267  N   VAL A  39     -12.636  10.028  -6.639  1.00  0.00           N  
ATOM    268  CA  VAL A  39     -12.776   9.128  -7.777  1.00  0.00           C  
ATOM    269  C   VAL A  39     -13.801   8.037  -7.495  1.00  0.00           C  
ATOM    270  O   VAL A  39     -14.647   7.734  -8.337  1.00  0.00           O  
ATOM    271  CB  VAL A  39     -11.432   8.472  -8.147  1.00  0.00           C  
ATOM    272  CEN VAL A  39     -10.931   8.462  -8.620  1.00  0.00           X  
ATOM    273  H   VAL A  39     -11.736  10.119  -6.191  1.00  0.00           H  
ATOM    274  N   VAL A  40     -13.721   7.450  -6.306  1.00  0.00           N  
ATOM    275  CA  VAL A  40     -14.642   6.391  -5.911  1.00  0.00           C  
ATOM    276  C   VAL A  40     -16.084   6.883  -5.922  1.00  0.00           C  
ATOM    277  O   VAL A  40     -16.979   6.201  -6.422  1.00  0.00           O  
ATOM    278  CB  VAL A  40     -14.308   5.845  -4.510  1.00  0.00           C  
ATOM    279  CEN VAL A  40     -14.056   5.299  -4.173  1.00  0.00           X  
ATOM    280  H   VAL A  40     -13.003   7.744  -5.659  1.00  0.00           H  
ATOM    281  N   VAL A  41     -16.303   8.071  -5.369  1.00  0.00           N  
ATOM    282  CA  VAL A  41     -17.637   8.656  -5.314  1.00  0.00           C  
ATOM    283  C   VAL A  41     -18.222   8.825  -6.711  1.00  0.00           C  
ATOM    284  O   VAL A  41     -19.392   8.521  -6.945  1.00  0.00           O  
ATOM    285  CB  VAL A  41     -17.626  10.023  -4.604  1.00  0.00           C  
ATOM    286  CEN VAL A  41     -17.817  10.351  -4.029  1.00  0.00           X  
ATOM    287  H   VAL A  41     -15.525   8.581  -4.975  1.00  0.00           H  
ATOM    288  N   VAL A  42     -17.402   9.312  -7.635  1.00  0.00           N  
ATOM    289  CA  VAL A  42     -17.837   9.526  -9.010  1.00  0.00           C  
ATOM    290  C   VAL A  42     -18.190   8.209  -9.688  1.00  0.00           C  
ATOM    291  O   VAL A  42     -19.096   8.150 -10.519  1.00  0.00           O  
ATOM    292  CB  VAL A  42     -16.758  10.247  -9.840  1.00  0.00           C  
ATOM    293  CEN VAL A  42     -16.599  10.844 -10.145  1.00  0.00           X  
ATOM    294  H   VAL A  42     -16.451   9.539  -7.380  1.00  0.00           H  
ATOM    295  N   VAL A  43     -17.468   7.153  -9.329  1.00  0.00           N  
ATOM    296  CA  VAL A  43     -17.792   5.809  -9.793  1.00  0.00           C  
ATOM    297  C   VAL A  43     -19.021   5.260  -9.079  1.00  0.00           C  
ATOM    298  O   VAL A  43     -19.530   4.195  -9.428  1.00  0.00           O  
ATOM    299  CB  VAL A  43     -16.614   4.839  -9.585  1.00  0.00           C  
ATOM    300  CEN VAL A  43     -16.127   4.480  -9.914  1.00  0.00           X  
ATOM    301  H   VAL A  43     -16.675   7.284  -8.718  1.00  0.00           H  
ATOM    302  N   VAL A  44     -19.493   5.994  -8.077  1.00  0.00           N  
ATOM    303  CA  VAL A  44     -20.581   5.523  -7.229  1.00  0.00           C  
ATOM    304  C   VAL A  44     -20.071   4.570  -6.156  1.00  0.00           C  
ATOM    305  O   VAL A  44     -20.856   3.944  -5.443  1.00  0.00           O  
ATOM    306  CB  VAL A  44     -21.674   4.815  -8.053  1.00  0.00           C  
ATOM    307  CEN VAL A  44     -22.319   4.875  -8.285  1.00  0.00           X  
ATOM    308  H   VAL A  44     -19.087   6.902  -7.898  1.00  0.00           H  
ATOM    309  N   VAL A  45     -18.751   4.464  -6.045  1.00  0.00           N  
ATOM    310  CA  VAL A  45     -18.133   3.603  -5.044  1.00  0.00           C  
ATOM    311  C   VAL A  45     -17.999   4.321  -3.707  1.00  0.00           C  
ATOM    312  O   VAL A  45     -16.898   4.682  -3.293  1.00  0.00           O  
ATOM    313  CB  VAL A  45     -16.743   3.118  -5.496  1.00  0.00           C  
ATOM    314  CEN VAL A  45     -16.391   2.566  -5.710  1.00  0.00           X  
ATOM    315  H   VAL A  45     -18.161   4.993  -6.671  1.00  0.00           H  
ATOM    316  N   VAL A  46     -19.128   4.526  -3.036  1.00  0.00           N  
ATOM    317  CA  VAL A  46     -19.151   5.282  -1.789  1.00  0.00           C  
ATOM    318  C   VAL A  46     -18.382   4.558  -0.692  1.00  0.00           C  
ATOM    319  O   VAL A  46     -17.733   5.187   0.144  1.00  0.00           O  
ATOM    320  CB  VAL A  46     -20.592   5.537  -1.310  1.00  0.00           C  
ATOM    321  CEN VAL A  46     -21.072   6.025  -1.231  1.00  0.00           X  
ATOM    322  H   VAL A  46     -19.991   4.148  -3.399  1.00  0.00           H  
ATOM    323  N   VAL A  47     -18.460   3.231  -0.698  1.00  0.00           N  
ATOM    324  CA  VAL A  47     -17.744   2.417   0.277  1.00  0.00           C  
ATOM    325  C   VAL A  47     -16.237   2.594   0.143  1.00  0.00           C  
ATOM    326  O   VAL A  47     -15.531   2.760   1.138  1.00  0.00           O  
ATOM    327  CB  VAL A  47     -18.091   0.924   0.130  1.00  0.00           C  
ATOM    328  CEN VAL A  47     -18.425   0.400   0.428  1.00  0.00           X  
ATOM    329  H   VAL A  47     -19.028   2.775  -1.397  1.00  0.00           H  
ATOM    330  N   VAL A  48     -15.750   2.558  -1.093  1.00  0.00           N  
ATOM    331  CA  VAL A  48     -14.339   2.800  -1.367  1.00  0.00           C  
ATOM    332  C   VAL A  48     -13.918   4.189  -0.903  1.00  0.00           C  
ATOM    333  O   VAL A  48     -12.870   4.354  -0.280  1.00  0.00           O  
ATOM    334  CB  VAL A  48     -14.021   2.652  -2.867  1.00  0.00           C  
ATOM    335  CEN VAL A  48     -13.704   2.253  -3.330  1.00  0.00           X  
ATOM    336  H   VAL A  48     -16.373   2.357  -1.862  1.00  0.00           H  
ATOM    337  N   VAL A  49     -14.742   5.185  -1.211  1.00  0.00           N  
ATOM    338  CA  VAL A  49     -14.457   6.562  -0.827  1.00  0.00           C  
ATOM    339  C   VAL A  49     -14.348   6.700   0.686  1.00  0.00           C  
ATOM    340  O   VAL A  49     -13.434   7.347   1.196  1.00  0.00           O  
ATOM    341  CB  VAL A  49     -15.538   7.529  -1.344  1.00  0.00           C  
ATOM    342  CEN VAL A  49     -15.661   8.029  -1.801  1.00  0.00           X  
ATOM    343  H   VAL A  49     -15.587   4.983  -1.725  1.00  0.00           H  
ATOM    344  N   VAL A  50     -15.286   6.087   1.400  1.00  0.00           N  
ATOM    345  CA  VAL A  50     -15.298   6.141   2.857  1.00  0.00           C  
ATOM    346  C   VAL A  50     -14.022   5.548   3.440  1.00  0.00           C  
ATOM    347  O   VAL A  50     -13.420   6.118   4.350  1.00  0.00           O  
ATOM    348  CB  VAL A  50     -16.513   5.395   3.441  1.00  0.00           C  
ATOM    349  CEN VAL A  50     -17.116   5.483   3.761  1.00  0.00           X  
ATOM    350  H   VAL A  50     -16.011   5.571   0.921  1.00  0.00           H  
ATOM    351  N   VAL A  51     -13.614   4.399   2.911  1.00  0.00           N  
ATOM    352  CA  VAL A  51     -12.408   3.726   3.379  1.00  0.00           C  
ATOM    353  C   VAL A  51     -11.180   4.609   3.199  1.00  0.00           C  
ATOM    354  O   VAL A  51     -10.347   4.721   4.099  1.00  0.00           O  
ATOM    355  CB  VAL A  51     -12.182   2.393   2.640  1.00  0.00           C  
ATOM    356  CEN VAL A  51     -12.197   1.709   2.715  1.00  0.00           X  
ATOM    357  H   VAL A  51     -14.153   3.981   2.166  1.00  0.00           H  
ATOM    358  N   VAL A  52     -11.072   5.234   2.031  1.00  0.00           N  
ATOM    359  CA  VAL A  52      -9.945   6.109   1.732  1.00  0.00           C  
ATOM    360  C   VAL A  52      -9.869   7.268   2.717  1.00  0.00           C  
ATOM    361  O   VAL A  52      -8.796   7.598   3.220  1.00  0.00           O  
ATOM    362  CB  VAL A  52     -10.030   6.670   0.300  1.00  0.00           C  
ATOM    363  CEN VAL A  52      -9.746   6.636  -0.327  1.00  0.00           X  
ATOM    364  H   VAL A  52     -11.790   5.100   1.334  1.00  0.00           H  
ATOM    365  N   VAL A  53     -11.016   7.882   2.989  1.00  0.00           N  
ATOM    366  CA  VAL A  53     -11.082   9.006   3.916  1.00  0.00           C  
ATOM    367  C   VAL A  53     -10.603   8.604   5.305  1.00  0.00           C  
ATOM    368  O   VAL A  53      -9.834   9.325   5.940  1.00  0.00           O  
ATOM    369  CB  VAL A  53     -12.511   9.570   4.019  1.00  0.00           C  
ATOM    370  CEN VAL A  53     -12.908  10.108   3.854  1.00  0.00           X  
ATOM    371  H   VAL A  53     -11.863   7.562   2.543  1.00  0.00           H  
ATOM    372  N   VAL A  54     -11.062   7.447   5.771  1.00  0.00           N  
ATOM    373  CA  VAL A  54     -10.681   6.947   7.087  1.00  0.00           C  
ATOM    374  C   VAL A  54      -9.174   6.750   7.186  1.00  0.00           C  
ATOM    375  O   VAL A  54      -8.552   7.133   8.177  1.00  0.00           O  
ATOM    376  CB  VAL A  54     -11.386   5.616   7.411  1.00  0.00           C  
ATOM    377  CEN VAL A  54     -11.871   5.327   7.805  1.00  0.00           X  
ATOM    378  H   VAL A  54     -11.691   6.901   5.200  1.00  0.00           H  
ATOM    379  N   VAL A  55      -8.591   6.150   6.153  1.00  0.00           N  
ATOM    380  CA  VAL A  55      -7.155   5.902   6.123  1.00  0.00           C  
ATOM    381  C   VAL A  55      -6.368   7.203   6.216  1.00  0.00           C  
ATOM    382  O   VAL A  55      -5.397   7.299   6.966  1.00  0.00           O  
ATOM    383  CB  VAL A  55      -6.739   5.152   4.843  1.00  0.00           C  
ATOM    384  CEN VAL A  55      -6.516   4.546   4.603  1.00  0.00           X  
ATOM    385  H   VAL A  55      -9.158   5.860   5.369  1.00  0.00           H  
ATOM    386  N   VAL A  56      -6.794   8.202   5.451  1.00  0.00           N  
ATOM    387  CA  VAL A  56      -6.130   9.500   5.446  1.00  0.00           C  
ATOM    388  C   VAL A  56      -6.150  10.134   6.831  1.00  0.00           C  
ATOM    389  O   VAL A  56      -5.138  10.657   7.299  1.00  0.00           O  
ATOM    390  CB  VAL A  56      -6.785  10.466   4.441  1.00  0.00           C  
ATOM    391  CEN VAL A  56      -6.692  10.785   3.838  1.00  0.00           X  
ATOM    392  H   VAL A  56      -7.599   8.059   4.857  1.00  0.00           H  
ATOM    393  N   VAL A  57      -7.306  10.083   7.483  1.00  0.00           N  
ATOM    394  CA  VAL A  57      -7.459  10.652   8.817  1.00  0.00           C  
ATOM    395  C   VAL A  57      -6.510   9.994   9.809  1.00  0.00           C  
ATOM    396  O   VAL A  57      -5.861  10.672  10.606  1.00  0.00           O  
ATOM    397  CB  VAL A  57      -8.904  10.508   9.330  1.00  0.00           C  
ATOM    398  CEN VAL A  57      -9.480  10.859   9.473  1.00  0.00           X  
ATOM    399  H   VAL A  57      -8.100   9.639   7.044  1.00  0.00           H  
ATOM    400  N   VAL A  58      -6.433   8.669   9.757  1.00  0.00           N  
ATOM    401  CA  VAL A  58      -5.562   7.916  10.651  1.00  0.00           C  
ATOM    402  C   VAL A  58      -4.105   8.323  10.474  1.00  0.00           C  
ATOM    403  O   VAL A  58      -3.384   8.526  11.450  1.00  0.00           O  
ATOM    404  CB  VAL A  58      -5.692   6.398  10.422  1.00  0.00           C  
ATOM    405  CEN VAL A  58      -5.932   5.814  10.698  1.00  0.00           X  
ATOM    406  H   VAL A  58      -6.992   8.170   9.079  1.00  0.00           H  
ATOM    407  N   VAL A  59      -3.677   8.440   9.221  1.00  0.00           N  
ATOM    408  CA  VAL A  59      -2.305   8.824   8.913  1.00  0.00           C  
ATOM    409  C   VAL A  59      -1.973  10.195   9.488  1.00  0.00           C  
ATOM    410  O   VAL A  59      -0.912  10.390  10.081  1.00  0.00           O  
ATOM    411  CB  VAL A  59      -2.050   8.841   7.394  1.00  0.00           C  
ATOM    412  CEN VAL A  59      -1.725   8.513   6.883  1.00  0.00           X  
ATOM    413  H   VAL A  59      -4.320   8.260   8.463  1.00  0.00           H  
ATOM    414  N   VAL A  60      -2.888  11.142   9.311  1.00  0.00           N  
ATOM    415  CA  VAL A  60      -2.694  12.498   9.812  1.00  0.00           C  
ATOM    416  C   VAL A  60      -2.523  12.506  11.326  1.00  0.00           C  
ATOM    417  O   VAL A  60      -1.639  13.178  11.857  1.00  0.00           O  
ATOM    418  CB  VAL A  60      -3.873  13.414   9.434  1.00  0.00           C  
ATOM    419  CEN VAL A  60      -4.058  13.942   9.032  1.00  0.00           X  
ATOM    420  H   VAL A  60      -3.739  10.918   8.815  1.00  0.00           H  
ATOM    421  N   VAL A  61      -3.374  11.754  12.016  1.00  0.00           N  
ATOM    422  CA  VAL A  61      -3.318  11.674  13.471  1.00  0.00           C  
ATOM    423  C   VAL A  61      -1.972  11.138  13.942  1.00  0.00           C  
ATOM    424  O   VAL A  61      -1.373  11.672  14.876  1.00  0.00           O  
ATOM    425  CB  VAL A  61      -4.440  10.778  14.031  1.00  0.00           C  
ATOM    426  CEN VAL A  61      -5.032  10.786  14.382  1.00  0.00           X  
ATOM    427  H   VAL A  61      -4.077  11.226  11.521  1.00  0.00           H  
ATOM    428  N   VAL A  62      -1.501  10.081  13.290  1.00  0.00           N  
ATOM    429  CA  VAL A  62      -0.224   9.471  13.641  1.00  0.00           C  
ATOM    430  C   VAL A  62       0.920  10.466  13.496  1.00  0.00           C  
ATOM    431  O   VAL A  62       1.784  10.565  14.367  1.00  0.00           O  
ATOM    432  CB  VAL A  62       0.070   8.235  12.771  1.00  0.00           C  
ATOM    433  CEN VAL A  62       0.114   7.547  12.781  1.00  0.00           X  
ATOM    434  H   VAL A  62      -2.041   9.689  12.532  1.00  0.00           H  
ATOM    435  N   VAL A  63       0.921  11.202  12.389  1.00  0.00           N  
ATOM    436  CA  VAL A  63       1.959  12.191  12.127  1.00  0.00           C  
ATOM    437  C   VAL A  63       1.991  13.258  13.215  1.00  0.00           C  
ATOM    438  O   VAL A  63       3.058  13.629  13.702  1.00  0.00           O  
ATOM    439  CB  VAL A  63       1.760  12.872  10.760  1.00  0.00           C  
ATOM    440  CEN VAL A  63       2.014  12.919  10.122  1.00  0.00           X  
ATOM    441  H   VAL A  63       0.183  11.072  11.712  1.00  0.00           H  
ATOM    442  N   VAL A  64       0.814  13.747  13.591  1.00  0.00           N  
ATOM    443  CA  VAL A  64       0.704  14.772  14.622  1.00  0.00           C  
ATOM    444  C   VAL A  64       1.022  14.204  15.999  1.00  0.00           C  
ATOM    445  O   VAL A  64       1.701  14.843  16.803  1.00  0.00           O  
ATOM    446  CB  VAL A  64      -0.702  15.399  14.648  1.00  0.00           C  
ATOM    447  CEN VAL A  64      -1.057  15.972  14.504  1.00  0.00           X  
ATOM    448  H   VAL A  64      -0.027  13.399  13.151  1.00  0.00           H  
ATOM    449  N   VAL A  65       0.528  13.000  16.266  1.00  0.00           N  
ATOM    450  CA  VAL A  65       0.771  12.338  17.541  1.00  0.00           C  
ATOM    451  C   VAL A  65       2.241  11.967  17.698  1.00  0.00           C  
ATOM    452  O   VAL A  65       2.850  12.230  18.734  1.00  0.00           O  
ATOM    453  CB  VAL A  65      -0.087  11.068  17.692  1.00  0.00           C  
ATOM    454  CEN VAL A  65      -0.624  10.798  18.029  1.00  0.00           X  
ATOM    455  H   VAL A  65      -0.031  12.532  15.567  1.00  0.00           H  
ATOM    456  N   VAL A  66       2.804  11.354  16.663  1.00  0.00           N  
ATOM    457  CA  VAL A  66       4.188  10.896  16.704  1.00  0.00           C  
ATOM    458  C   VAL A  66       5.157  12.058  16.527  1.00  0.00           C  
ATOM    459  O   VAL A  66       6.373  11.866  16.499  1.00  0.00           O  
ATOM    460  CB  VAL A  66       4.466   9.839  15.619  1.00  0.00           C  
ATOM    461  CEN VAL A  66       4.594   9.170  15.517  1.00  0.00           X  
ATOM    462  H   VAL A  66       2.260  11.200  15.826  1.00  0.00           H  
ATOM    463  N   VAL A  67       4.612  13.264  16.408  1.00  0.00           N  
ATOM    464  CA  VAL A  67       5.429  14.465  16.279  1.00  0.00           C  
ATOM    465  C   VAL A  67       6.229  14.451  14.983  1.00  0.00           C  
ATOM    466  O   VAL A  67       7.258  15.118  14.869  1.00  0.00           O  
ATOM    467  CB  VAL A  67       6.398  14.619  17.467  1.00  0.00           C  
ATOM    468  CEN VAL A  67       6.527  14.990  18.033  1.00  0.00           X  
ATOM    469  H   VAL A  67       3.606  13.351  16.406  1.00  0.00           H  
ATOM    470  N   VAL A  68       5.750  13.688  14.006  1.00  0.00           N  
ATOM    471  CA  VAL A  68       6.369  13.654  12.686  1.00  0.00           C  
ATOM    472  C   VAL A  68       6.236  14.998  11.982  1.00  0.00           C  
ATOM    473  O   VAL A  68       7.176  15.469  11.340  1.00  0.00           O  
ATOM    474  CB  VAL A  68       5.750  12.557  11.800  1.00  0.00           C  
ATOM    475  CEN VAL A  68       5.872  11.944  11.510  1.00  0.00           X  
ATOM    476  H   VAL A  68       4.936  13.116  14.183  1.00  0.00           H  
ATOM    477  N   VAL A  69       5.064  15.612  12.104  1.00  0.00           N  
ATOM    478  CA  VAL A  69       4.868  16.986  11.658  1.00  0.00           C  
ATOM    479  C   VAL A  69       4.169  17.817  12.726  1.00  0.00           C  
ATOM    480  O   VAL A  69       3.615  17.277  13.683  1.00  0.00           O  
ATOM    481  CB  VAL A  69       4.048  17.046  10.356  1.00  0.00           C  
ATOM    482  CEN VAL A  69       4.088  17.181   9.681  1.00  0.00           X  
ATOM    483  H   VAL A  69       4.289  15.113  12.517  1.00  0.00           H  
ATOM    484  N   VAL A  70       4.199  19.135  12.556  1.00  0.00           N  
ATOM    485  CA  VAL A  70       3.563  20.043  13.503  1.00  0.00           C  
ATOM    486  C   VAL A  70       2.126  20.346  13.095  1.00  0.00           C  
ATOM    487  O   VAL A  70       1.756  20.194  11.931  1.00  0.00           O  
ATOM    488  CB  VAL A  70       4.341  21.367  13.626  1.00  0.00           C  
ATOM    489  CEN VAL A  70       4.743  21.737  14.046  1.00  0.00           X  
ATOM    490  H   VAL A  70       4.674  19.516  11.751  1.00  0.00           H  
ATOM    491  N   VAL A  71       1.321  20.777  14.060  1.00  0.00           N  
ATOM    492  CA  VAL A  71      -0.035  21.234  13.780  1.00  0.00           C  
ATOM    493  C   VAL A  71      -0.048  22.260  12.654  1.00  0.00           C  
ATOM    494  O   VAL A  71      -0.874  22.187  11.744  1.00  0.00           O  
ATOM    495  CB  VAL A  71      -0.693  21.849  15.029  1.00  0.00           C  
ATOM    496  CEN VAL A  71      -1.179  21.747  15.507  1.00  0.00           X  
ATOM    497  H   VAL A  71       1.657  20.787  15.013  1.00  0.00           H  
ATOM    498  N   VAL A  72       0.873  23.216  12.720  1.00  0.00           N  
ATOM    499  CA  VAL A  72       0.988  24.242  11.691  1.00  0.00           C  
ATOM    500  C   VAL A  72       1.157  23.620  10.310  1.00  0.00           C  
ATOM    501  O   VAL A  72       0.547  24.066   9.339  1.00  0.00           O  
ATOM    502  CB  VAL A  72       2.173  25.187  11.965  1.00  0.00           C  
ATOM    503  CEN VAL A  72       2.338  25.828  12.157  1.00  0.00           X  
ATOM    504  H   VAL A  72       1.509  23.233  13.505  1.00  0.00           H  
ATOM    505  N   VAL A  73       1.988  22.586  10.230  1.00  0.00           N  
ATOM    506  CA  VAL A  73       2.214  21.880   8.975  1.00  0.00           C  
ATOM    507  C   VAL A  73       0.919  21.284   8.437  1.00  0.00           C  
ATOM    508  O   VAL A  73       0.621  21.394   7.248  1.00  0.00           O  
ATOM    509  CB  VAL A  73       3.256  20.757   9.137  1.00  0.00           C  
ATOM    510  CEN VAL A  73       3.899  20.571   8.977  1.00  0.00           X  
ATOM    511  H   VAL A  73       2.477  22.282  11.060  1.00  0.00           H  
ATOM    512  N   VAL A  74       0.153  20.654   9.321  1.00  0.00           N  
ATOM    513  CA  VAL A  74      -1.112  20.039   8.936  1.00  0.00           C  
ATOM    514  C   VAL A  74      -2.091  21.079   8.406  1.00  0.00           C  
ATOM    515  O   VAL A  74      -2.838  20.818   7.463  1.00  0.00           O  
ATOM    516  CB  VAL A  74      -1.760  19.293  10.118  1.00  0.00           C  
ATOM    517  CEN VAL A  74      -1.909  18.667  10.364  1.00  0.00           X  
ATOM    518  H   VAL A  74       0.454  20.599  10.283  1.00  0.00           H  
ATOM    519  N   VAL A  75      -2.083  22.258   9.019  1.00  0.00           N  
ATOM    520  CA  VAL A  75      -3.002  23.325   8.640  1.00  0.00           C  
ATOM    521  C   VAL A  75      -2.320  24.345   7.738  1.00  0.00           C  
ATOM    522  O   VAL A  75      -2.899  25.379   7.405  1.00  0.00           O  
ATOM    523  CB  VAL A  75      -3.571  24.046   9.876  1.00  0.00           C  
ATOM    524  CEN VAL A  75      -4.142  24.136  10.251  1.00  0.00           X  
ATOM    525  H   VAL A  75      -1.423  22.420   9.766  1.00  0.00           H  
ATOM    526  N   VAL A  76      -1.087  24.048   7.344  1.00  0.00           N  
ATOM    527  CA  VAL A  76      -0.325  24.937   6.474  1.00  0.00           C  
ATOM    528  C   VAL A  76      -1.110  25.281   5.215  1.00  0.00           C  
ATOM    529  O   VAL A  76      -1.619  24.395   4.527  1.00  0.00           O  
ATOM    530  CB  VAL A  76       1.024  24.313   6.071  1.00  0.00           C  
ATOM    531  CEN VAL A  76       1.706  24.358   6.163  1.00  0.00           X  
ATOM    532  H   VAL A  76      -0.665  23.184   7.655  1.00  0.00           H  
ATOM    533  N   VAL A  77      -1.206  26.572   4.918  1.00  0.00           N  
ATOM    534  CA  VAL A  77      -1.901  27.034   3.722  1.00  0.00           C  
ATOM    535  C   VAL A  77      -3.399  26.770   3.819  1.00  0.00           C  
ATOM    536  O   VAL A  77      -4.146  27.025   2.875  1.00  0.00           O  
ATOM    537  CB  VAL A  77      -1.352  26.357   2.452  1.00  0.00           C  
ATOM    538  CEN VAL A  77      -0.984  26.467   1.880  1.00  0.00           X  
ATOM    539  H   VAL A  77      -0.786  27.252   5.536  1.00  0.00           H  
ATOM    540  N   VAL A  78      -3.831  26.259   4.967  1.00  0.00           N  
ATOM    541  CA  VAL A  78      -5.240  25.955   5.188  1.00  0.00           C  
ATOM    542  C   VAL A  78      -6.093  27.215   5.116  1.00  0.00           C  
ATOM    543  O   VAL A  78      -5.716  28.262   5.643  1.00  0.00           O  
ATOM    544  CB  VAL A  78      -5.464  25.272   6.550  1.00  0.00           C  
ATOM    545  CEN VAL A  78      -5.627  24.673   6.850  1.00  0.00           X  
ATOM    546  H   VAL A  78      -3.166  26.075   5.705  1.00  0.00           H  
ATOM    547  N   VAL A  79      -7.244  27.107   4.461  1.00  0.00           N  
ATOM    548  CA  VAL A  79      -8.157  28.236   4.327  1.00  0.00           C  
ATOM    549  C   VAL A  79      -8.560  28.784   5.690  1.00  0.00           C  
ATOM    550  O   VAL A  79      -8.738  28.028   6.645  1.00  0.00           O  
ATOM    551  CB  VAL A  79      -9.425  27.847   3.545  1.00  0.00           C  
ATOM    552  CEN VAL A  79      -9.756  27.932   2.946  1.00  0.00           X  
ATOM    553  H   VAL A  79      -7.493  26.221   4.046  1.00  0.00           H  
ATOM    554  N   VAL A  80      -8.704  30.102   5.773  1.00  0.00           N  
ATOM    555  CA  VAL A  80      -9.086  30.753   7.021  1.00  0.00           C  
ATOM    556  C   VAL A  80     -10.249  30.029   7.687  1.00  0.00           C  
ATOM    557  O   VAL A  80     -10.199  29.717   8.876  1.00  0.00           O  
ATOM    558  CB  VAL A  80      -9.474  32.227   6.793  1.00  0.00           C  
ATOM    559  CEN VAL A  80      -9.271  32.876   6.899  1.00  0.00           X  
ATOM    560  H   VAL A  80      -8.544  30.667   4.952  1.00  0.00           H  
ATOM    561  N   VAL A  81     -11.296  29.764   6.913  1.00  0.00           N  
ATOM    562  CA  VAL A  81     -12.481  29.091   7.430  1.00  0.00           C  
ATOM    563  C   VAL A  81     -12.138  27.705   7.961  1.00  0.00           C  
ATOM    564  O   VAL A  81     -12.699  27.257   8.962  1.00  0.00           O  
ATOM    565  CB  VAL A  81     -13.574  28.962   6.353  1.00  0.00           C  
ATOM    566  CEN VAL A  81     -14.193  29.194   6.161  1.00  0.00           X  
ATOM    567  H   VAL A  81     -11.270  30.037   5.940  1.00  0.00           H  
ATOM    568  N   VAL A  82     -11.215  27.029   7.285  1.00  0.00           N  
ATOM    569  CA  VAL A  82     -10.791  25.695   7.692  1.00  0.00           C  
ATOM    570  C   VAL A  82     -10.204  25.708   9.098  1.00  0.00           C  
ATOM    571  O   VAL A  82     -10.519  24.848   9.920  1.00  0.00           O  
ATOM    572  CB  VAL A  82      -9.751  25.111   6.718  1.00  0.00           C  
ATOM    573  CEN VAL A  82      -9.654  24.634   6.230  1.00  0.00           X  
ATOM    574  H   VAL A  82     -10.797  27.451   6.468  1.00  0.00           H  
ATOM    575  N   VAL A  83      -9.350  26.689   9.367  1.00  0.00           N  
ATOM    576  CA  VAL A  83      -8.718  26.817  10.675  1.00  0.00           C  
ATOM    577  C   VAL A  83      -9.757  26.993  11.775  1.00  0.00           C  
ATOM    578  O   VAL A  83      -9.674  26.360  12.828  1.00  0.00           O  
ATOM    579  CB  VAL A  83      -7.736  28.003  10.715  1.00  0.00           C  
ATOM    580  CEN VAL A  83      -7.068  28.169  10.741  1.00  0.00           X  
ATOM    581  H   VAL A  83      -9.133  27.365   8.648  1.00  0.00           H  
ATOM    582  N   VAL A  84     -10.735  27.856  11.524  1.00  0.00           N  
ATOM    583  CA  VAL A  84     -11.793  28.117  12.493  1.00  0.00           C  
ATOM    584  C   VAL A  84     -12.569  26.847  12.817  1.00  0.00           C  
ATOM    585  O   VAL A  84     -12.850  26.559  13.981  1.00  0.00           O  
ATOM    586  CB  VAL A  84     -12.774  29.190  11.984  1.00  0.00           C  
ATOM    587  CEN VAL A  84     -12.981  29.841  12.076  1.00  0.00           X  
ATOM    588  H   VAL A  84     -10.747  28.344  10.640  1.00  0.00           H  
ATOM    589  N   VAL A  85     -12.914  26.090  11.781  1.00  0.00           N  
ATOM    590  CA  VAL A  85     -13.659  24.848  11.954  1.00  0.00           C  
ATOM    591  C   VAL A  85     -12.890  23.861  12.823  1.00  0.00           C  
ATOM    592  O   VAL A  85     -13.456  23.239  13.722  1.00  0.00           O  
ATOM    593  CB  VAL A  85     -13.975  24.186  10.600  1.00  0.00           C  
ATOM    594  CEN VAL A  85     -14.484  24.044  10.157  1.00  0.00           X  
ATOM    595  H   VAL A  85     -12.653  26.382  10.850  1.00  0.00           H  
ATOM    596  N   VAL A  86     -11.597  23.722  12.550  1.00  0.00           N  
ATOM    597  CA  VAL A  86     -10.748  22.810  13.307  1.00  0.00           C  
ATOM    598  C   VAL A  86     -10.719  23.182  14.784  1.00  0.00           C  
ATOM    599  O   VAL A  86     -10.834  22.318  15.653  1.00  0.00           O  
ATOM    600  CB  VAL A  86      -9.307  22.796  12.762  1.00  0.00           C  
ATOM    601  CEN VAL A  86      -8.848  22.414  12.419  1.00  0.00           X  
ATOM    602  H   VAL A  86     -11.192  24.261  11.798  1.00  0.00           H  
ATOM    603  N   VAL A  87     -10.565  24.472  15.060  1.00  0.00           N  
ATOM    604  CA  VAL A  87     -10.521  24.961  16.433  1.00  0.00           C  
ATOM    605  C   VAL A  87     -11.808  24.631  17.178  1.00  0.00           C  
ATOM    606  O   VAL A  87     -11.776  24.176  18.321  1.00  0.00           O  
ATOM    607  CB  VAL A  87     -10.286  26.482  16.484  1.00  0.00           C  
ATOM    608  CEN VAL A  87      -9.823  26.967  16.645  1.00  0.00           X  
ATOM    609  H   VAL A  87     -10.477  25.131  14.300  1.00  0.00           H  
ATOM    610  N   VAL A  88     -12.941  24.862  16.522  1.00  0.00           N  
ATOM    611  CA  VAL A  88     -14.242  24.590  17.121  1.00  0.00           C  
ATOM    612  C   VAL A  88     -14.384  23.117  17.484  1.00  0.00           C  
ATOM    613  O   VAL A  88     -14.848  22.778  18.572  1.00  0.00           O  
ATOM    614  CB  VAL A  88     -15.392  24.990  16.179  1.00  0.00           C  
ATOM    615  CEN VAL A  88     -15.899  25.447  16.085  1.00  0.00           X  
ATOM    616  H   VAL A  88     -12.899  25.237  15.585  1.00  0.00           H  
ATOM    617  N   VAL A  89     -13.981  22.245  16.565  1.00  0.00           N  
ATOM    618  CA  VAL A  89     -14.062  20.807  16.787  1.00  0.00           C  
ATOM    619  C   VAL A  89     -13.241  20.389  18.000  1.00  0.00           C  
ATOM    620  O   VAL A  89     -13.699  19.605  18.832  1.00  0.00           O  
ATOM    621  CB  VAL A  89     -13.580  20.017  15.556  1.00  0.00           C  
ATOM    622  CEN VAL A  89     -13.791  19.617  15.036  1.00  0.00           X  
ATOM    623  H   VAL A  89     -13.608  22.588  15.692  1.00  0.00           H  
ATOM    624  N   VAL A  90     -12.025  20.916  18.095  1.00  0.00           N  
ATOM    625  CA  VAL A  90     -11.137  20.598  19.207  1.00  0.00           C  
ATOM    626  C   VAL A  90     -11.758  20.997  20.539  1.00  0.00           C  
ATOM    627  O   VAL A  90     -11.722  20.235  21.505  1.00  0.00           O  
ATOM    628  CB  VAL A  90      -9.772  21.297  19.058  1.00  0.00           C  
ATOM    629  CEN VAL A  90      -9.105  21.188  18.924  1.00  0.00           X  
ATOM    630  H   VAL A  90     -11.708  21.553  17.378  1.00  0.00           H  
ATOM    631  N   VAL A  91     -12.328  22.197  20.585  1.00  0.00           N  
ATOM    632  CA  VAL A  91     -12.959  22.699  21.799  1.00  0.00           C  
ATOM    633  C   VAL A  91     -14.201  21.891  22.150  1.00  0.00           C  
ATOM    634  O   VAL A  91     -14.489  21.654  23.324  1.00  0.00           O  
ATOM    635  CB  VAL A  91     -13.346  24.184  21.662  1.00  0.00           C  
ATOM    636  CEN VAL A  91     -13.188  24.820  21.875  1.00  0.00           X  
ATOM    637  H   VAL A  91     -12.325  22.775  19.757  1.00  0.00           H  
ATOM    638  N   VAL A  92     -14.935  21.470  21.126  1.00  0.00           N  
ATOM    639  CA  VAL A  92     -16.031  20.524  21.306  1.00  0.00           C  
ATOM    640  C   VAL A  92     -15.512  19.152  21.717  1.00  0.00           C  
ATOM    641  O   VAL A  92     -16.255  18.333  22.258  1.00  0.00           O  
ATOM    642  CB  VAL A  92     -16.871  20.382  20.023  1.00  0.00           C  
ATOM    643  CEN VAL A  92     -17.482  20.530  19.742  1.00  0.00           X  
ATOM    644  H   VAL A  92     -14.730  21.813  20.199  1.00  0.00           H  
ATOM    645  N   VAL A  93     -14.232  18.906  21.455  1.00  0.00           N  
ATOM    646  CA  VAL A  93     -13.640  17.596  21.693  1.00  0.00           C  
ATOM    647  C   VAL A  93     -13.918  16.647  20.534  1.00  0.00           C  
ATOM    648  O   VAL A  93     -13.846  15.428  20.686  1.00  0.00           O  
ATOM    649  CB  VAL A  93     -14.165  16.965  22.996  1.00  0.00           C  
ATOM    650  CEN VAL A  93     -13.990  16.797  23.641  1.00  0.00           X  
ATOM    651  H   VAL A  93     -13.655  19.647  21.083  1.00  0.00           H  
ATOM    652  N   VAL A  94     -14.234  17.214  19.375  1.00  0.00           N  
ATOM    653  CA  VAL A  94     -14.461  16.423  18.171  1.00  0.00           C  
ATOM    654  C   VAL A  94     -13.166  16.217  17.396  1.00  0.00           C  
ATOM    655  O   VAL A  94     -12.951  16.835  16.353  1.00  0.00           O  
ATOM    656  CB  VAL A  94     -15.501  17.084  17.248  1.00  0.00           C  
ATOM    657  CEN VAL A  94     -16.145  17.028  17.008  1.00  0.00           X  
ATOM    658  H   VAL A  94     -14.320  18.219  19.326  1.00  0.00           H  
ATOM    659  N   VAL A  95     -12.306  15.345  17.911  1.00  0.00           N  
ATOM    660  CA  VAL A  95     -10.981  15.144  17.336  1.00  0.00           C  
ATOM    661  C   VAL A  95     -11.074  14.679  15.888  1.00  0.00           C  
ATOM    662  O   VAL A  95     -10.335  15.153  15.026  1.00  0.00           O  
ATOM    663  CB  VAL A  95     -10.164  14.118  18.143  1.00  0.00           C  
ATOM    664  CEN VAL A  95      -9.628  14.049  18.571  1.00  0.00           X  
ATOM    665  H   VAL A  95     -12.577  14.808  18.722  1.00  0.00           H  
ATOM    666  N   VAL A  96     -11.987  13.749  15.629  1.00  0.00           N  
ATOM    667  CA  VAL A  96     -12.131  13.167  14.299  1.00  0.00           C  
ATOM    668  C   VAL A  96     -12.422  14.240  13.258  1.00  0.00           C  
ATOM    669  O   VAL A  96     -11.757  14.311  12.224  1.00  0.00           O  
ATOM    670  CB  VAL A  96     -13.253  12.113  14.263  1.00  0.00           C  
ATOM    671  CEN VAL A  96     -13.377  11.437  14.212  1.00  0.00           X  
ATOM    672  H   VAL A  96     -12.596  13.436  16.371  1.00  0.00           H  
ATOM    673  N   VAL A  97     -13.419  15.073  13.536  1.00  0.00           N  
ATOM    674  CA  VAL A  97     -13.792  16.151  12.628  1.00  0.00           C  
ATOM    675  C   VAL A  97     -12.631  17.112  12.407  1.00  0.00           C  
ATOM    676  O   VAL A  97     -12.348  17.510  11.277  1.00  0.00           O  
ATOM    677  CB  VAL A  97     -15.005  16.940  13.155  1.00  0.00           C  
ATOM    678  CEN VAL A  97     -15.675  17.063  13.050  1.00  0.00           X  
ATOM    679  H   VAL A  97     -13.931  14.956  14.398  1.00  0.00           H  
ATOM    680  N   VAL A  98     -11.962  17.483  13.493  1.00  0.00           N  
ATOM    681  CA  VAL A  98     -10.830  18.399  13.421  1.00  0.00           C  
ATOM    682  C   VAL A  98      -9.719  17.833  12.544  1.00  0.00           C  
ATOM    683  O   VAL A  98      -9.153  18.540  11.710  1.00  0.00           O  
ATOM    684  CB  VAL A  98     -10.261  18.706  14.818  1.00  0.00           C  
ATOM    685  CEN VAL A  98     -10.205  19.197  15.299  1.00  0.00           X  
ATOM    686  H   VAL A  98     -12.245  17.121  14.393  1.00  0.00           H  
ATOM    687  N   VAL A  99      -9.412  16.555  12.739  1.00  0.00           N  
ATOM    688  CA  VAL A  99      -8.368  15.892  11.966  1.00  0.00           C  
ATOM    689  C   VAL A  99      -8.686  15.917  10.476  1.00  0.00           C  
ATOM    690  O   VAL A  99      -7.819  16.208   9.652  1.00  0.00           O  
ATOM    691  CB  VAL A  99      -8.173  14.432  12.416  1.00  0.00           C  
ATOM    692  CEN VAL A  99      -7.743  14.006  12.744  1.00  0.00           X  
ATOM    693  H   VAL A  99      -9.914  16.030  13.439  1.00  0.00           H  
ATOM    694  N   VAL A 100      -9.933  15.610  10.137  1.00  0.00           N  
ATOM    695  CA  VAL A 100     -10.368  15.596   8.746  1.00  0.00           C  
ATOM    696  C   VAL A 100     -10.194  16.965   8.101  1.00  0.00           C  
ATOM    697  O   VAL A 100      -9.703  17.075   6.977  1.00  0.00           O  
ATOM    698  CB  VAL A 100     -11.840  15.162   8.617  1.00  0.00           C  
ATOM    699  CEN VAL A 100     -12.251  14.650   8.407  1.00  0.00           X  
ATOM    700  H   VAL A 100     -10.598  15.380  10.863  1.00  0.00           H  
ATOM    701  N   VAL A 101     -10.600  18.007   8.818  1.00  0.00           N  
ATOM    702  CA  VAL A 101     -10.491  19.372   8.317  1.00  0.00           C  
ATOM    703  C   VAL A 101      -9.041  19.737   8.025  1.00  0.00           C  
ATOM    704  O   VAL A 101      -8.734  20.318   6.984  1.00  0.00           O  
ATOM    705  CB  VAL A 101     -11.074  20.389   9.316  1.00  0.00           C  
ATOM    706  CEN VAL A 101     -11.600  20.821   9.423  1.00  0.00           X  
ATOM    707  H   VAL A 101     -10.995  17.850   9.735  1.00  0.00           H  
ATOM    708  N   VAL A 102      -8.151  19.392   8.950  1.00  0.00           N  
ATOM    709  CA  VAL A 102      -6.731  19.682   8.794  1.00  0.00           C  
ATOM    710  C   VAL A 102      -6.166  19.012   7.548  1.00  0.00           C  
ATOM    711  O   VAL A 102      -5.427  19.629   6.781  1.00  0.00           O  
ATOM    712  CB  VAL A 102      -5.922  19.226  10.022  1.00  0.00           C  
ATOM    713  CEN VAL A 102      -5.571  19.452  10.570  1.00  0.00           X  
ATOM    714  H   VAL A 102      -8.467  18.916   9.783  1.00  0.00           H  
ATOM    715  N   VAL A 103      -6.517  17.746   7.353  1.00  0.00           N  
ATOM    716  CA  VAL A 103      -6.045  16.989   6.199  1.00  0.00           C  
ATOM    717  C   VAL A 103      -6.484  17.642   4.895  1.00  0.00           C  
ATOM    718  O   VAL A 103      -5.694  17.777   3.961  1.00  0.00           O  
ATOM    719  CB  VAL A 103      -6.554  15.535   6.230  1.00  0.00           C  
ATOM    720  CEN VAL A 103      -6.359  14.881   6.325  1.00  0.00           X  
ATOM    721  H   VAL A 103      -7.127  17.296   8.020  1.00  0.00           H  
ATOM    722  N   VAL A 104      -7.748  18.047   4.837  1.00  0.00           N  
ATOM    723  CA  VAL A 104      -8.294  18.687   3.647  1.00  0.00           C  
ATOM    724  C   VAL A 104      -7.539  19.967   3.314  1.00  0.00           C  
ATOM    725  O   VAL A 104      -7.197  20.215   2.158  1.00  0.00           O  
ATOM    726  CB  VAL A 104      -9.790  19.015   3.817  1.00  0.00           C  
ATOM    727  CEN VAL A 104     -10.423  18.838   3.611  1.00  0.00           X  
ATOM    728  H   VAL A 104      -8.346  17.907   5.639  1.00  0.00           H  
ATOM    729  N   VAL A 105      -7.281  20.778   4.335  1.00  0.00           N  
ATOM    730  CA  VAL A 105      -6.564  22.035   4.152  1.00  0.00           C  
ATOM    731  C   VAL A 105      -5.173  21.798   3.579  1.00  0.00           C  
ATOM    732  O   VAL A 105      -4.744  22.493   2.658  1.00  0.00           O  
ATOM    733  CB  VAL A 105      -6.438  22.811   5.477  1.00  0.00           C  
ATOM    734  CEN VAL A 105      -6.660  23.367   5.817  1.00  0.00           X  
ATOM    735  H   VAL A 105      -7.588  20.517   5.261  1.00  0.00           H  
ATOM    736  N   VAL A 106      -4.472  20.813   4.129  1.00  0.00           N  
ATOM    737  CA  VAL A 106      -3.127  20.483   3.673  1.00  0.00           C  
ATOM    738  C   VAL A 106      -3.126  20.087   2.202  1.00  0.00           C  
ATOM    739  O   VAL A 106      -2.276  20.531   1.430  1.00  0.00           O  
ATOM    740  CB  VAL A 106      -2.514  19.339   4.503  1.00  0.00           C  
ATOM    741  CEN VAL A 106      -2.034  19.192   4.975  1.00  0.00           X  
ATOM    742  H   VAL A 106      -4.881  20.279   4.882  1.00  0.00           H  
ATOM    743  N   VAL A 107      -4.084  19.249   1.819  1.00  0.00           N  
ATOM    744  CA  VAL A 107      -4.195  18.792   0.439  1.00  0.00           C  
ATOM    745  C   VAL A 107      -4.401  19.962  -0.514  1.00  0.00           C  
ATOM    746  O   VAL A 107      -3.767  20.036  -1.567  1.00  0.00           O  
ATOM    747  CB  VAL A 107      -5.354  17.792   0.267  1.00  0.00           C  
ATOM    748  CEN VAL A 107      -5.502  17.129   0.152  1.00  0.00           X  
ATOM    749  H   VAL A 107      -4.752  18.921   2.502  1.00  0.00           H  
ATOM    750  N   VAL A 108      -5.290  20.875  -0.139  1.00  0.00           N  
ATOM    751  CA  VAL A 108      -5.581  22.044  -0.960  1.00  0.00           C  
ATOM    752  C   VAL A 108      -4.333  22.890  -1.176  1.00  0.00           C  
ATOM    753  O   VAL A 108      -4.054  23.329  -2.291  1.00  0.00           O  
ATOM    754  CB  VAL A 108      -6.680  22.919  -0.329  1.00  0.00           C  
ATOM    755  CEN VAL A 108      -7.336  23.118  -0.394  1.00  0.00           X  
ATOM    756  H   VAL A 108      -5.777  20.756   0.738  1.00  0.00           H  
ATOM    757  N   VAL A 109      -3.584  23.115  -0.101  1.00  0.00           N  
ATOM    758  CA  VAL A 109      -2.364  23.910  -0.171  1.00  0.00           C  
ATOM    759  C   VAL A 109      -1.357  23.290  -1.132  1.00  0.00           C  
ATOM    760  O   VAL A 109      -0.752  23.987  -1.946  1.00  0.00           O  
ATOM    761  CB  VAL A 109      -1.709  24.063   1.215  1.00  0.00           C  
ATOM    762  CEN VAL A 109      -1.581  24.513   1.721  1.00  0.00           X  
ATOM    763  H   VAL A 109      -3.868  22.726   0.787  1.00  0.00           H  
ATOM    764  N   VAL A 110      -1.182  21.977  -1.031  1.00  0.00           N  
ATOM    765  CA  VAL A 110      -0.248  21.261  -1.891  1.00  0.00           C  
ATOM    766  C   VAL A 110      -0.620  21.417  -3.360  1.00  0.00           C  
ATOM    767  O   VAL A 110       0.155  21.919  -4.125  1.00  0.00           O  
ATOM    768  CB  VAL A 110      -0.194  19.761  -1.542  1.00  0.00           C  
ATOM    769  CEN VAL A 110       0.201  19.271  -1.261  1.00  0.00           X  
ATOM    770  H   VAL A 110      -1.709  21.462  -0.341  1.00  0.00           H  
TER                                                                             
# All scores below are weighted scores, not raw scores.
#BEGIN_POSE_ENERGIES_TABLE ./out/33.pdb
label vdw total
weights 0.1 NA
pose 2.12264 2.12264
VAL:NtermProteinFull_1 0 0
VAL_2 0 0
VAL_3 0 0
VAL_4 0 0
VAL_5 0 0
VAL_6 0.00176 0.00176
VAL_7 0 0
VAL_8 0 0
VAL_9 0 0
VAL_10 0 0
VAL_11 0 0
VAL_12 0 0
VAL_13 0 0
VAL_14 0.04108 0.04108
VAL_15 0 0
VAL_16 0 0
VAL_17 0 0
VAL_18 0 0
VAL_19 0 0
VAL_20 0 0
VAL_21 0 0
VAL_22 1e-05 1e-05
VAL_23 0.17107 0.17107
VAL_24 0 0
VAL_25 0 0
VAL_26 0.00518 0.00518
VAL_27 0 0
VAL_28 0 0
VAL_29 0.00176 0.00176
VAL_30 0 0
VAL_31 0.00573 0.00573
VAL_32 0 0
VAL_33 0.17665 0.17665
VAL_34 0 0
VAL_35 0 0
VAL_36 0 0
VAL_37 0 0
VAL_38 0 0
VAL_39 0 0
VAL_40 0.00643 0.00643
VAL_41 0 0
VAL_42 0 0
VAL_43 0 0
VAL_44 0 0
VAL_45 0 0
VAL_46 0 0
VAL_47 0 0
VAL_48 0.00642 0.00642
VAL_49 2e-05 2e-05
VAL_50 0 0
VAL_51 0 0
VAL_52 0 0
VAL_53 0 0
VAL_54 0 0
VAL_55 0 0
VAL_56 0.17665 0.17665
VAL_57 0 0
VAL_58 0 0
VAL_59 0 0
VAL_60 0 0
VAL_61 0 0
VAL_62 0 0
VAL_63 0.00518 0.00518
VAL_64 0 0
VAL_65 0 0
VAL_66 0 0
VAL_67 0 0
VAL_68 0.04109 0.04109
VAL_69 0.00184 0.00184
VAL_70 0 0
VAL_71 0 0
VAL_72 0 0
VAL_73 0.16923 0.16923
VAL_74 0 0
VAL_75 0 0
VAL_76 0 0
VAL_77 0.34507 0.34507
VAL_78 0.30657 0.30657
VAL_79 0 0
VAL_80 0 0
VAL_81 0 0
VAL_82 0.00176 0.00176
VAL_83 0 0
VAL_84 0 0
VAL_85 0 0
VAL_86 0 0
VAL_87 0 0
VAL_88 0 0
VAL_89 0 0
VAL_90 0 0
VAL_91 0 0
VAL_92 0 0
VAL_93 0 0
VAL_94 0 0
VAL_95 0 0
VAL_96 0 0
VAL_97 0 0
VAL_98 0 0
VAL_99 0 0
VAL_100 0 0
VAL_101 0 0
VAL_102 0 0
VAL_103 0 0
VAL_104 0 0
VAL_105 0.30833 0.30833
VAL_106 0 0
VAL_107 0.00573 0.00573
VAL_108 0 0
VAL_109 0.34507 0.34507
VAL:CtermProteinFull_110 0 0
#END_POSE_ENERGIES_TABLE ./out/33.pdb

REMARK 6 14 20 16 1 9 14 7 8 16 15 7 
REMARK VDW             2.123
REMARK RG             13.977
REMARK NCdist         21.413
REMARK HO              0.431
