# Supplementary material for: Design of complicated all-α protein structures
Source: Nat Struct Mol Biol. 2024 Jan 4;31(2):275–82. doi: 10.1038/s41594-023-01147-9 (PMC11377298; doi:10.1038/s41594-023-01147-9)
Supplement: Supplementary file 11 — Statistical source data. [file 41594_2023_1147_MOESM11_ESM.zip › ED_Fig6/32.pdb]

HEADER                                            09-NOV-21   XXXX              
EXPDTA    THEORETICAL MODEL                                                     
REMARK 220                                                                      
REMARK 220 EXPERIMENTAL DETAILS                                                 
REMARK 220  EXPERIMENT TYPE                : THEORETICAL MODELLING              
REMARK 220  DATE OF DATA COLLECTION        : 09-NOV-21                          
REMARK 220                                                                      
REMARK 220 REMARK: MODEL GENERATED BY ROSETTA                                   
REMARK 220  VERSION 2021.16+release.8ee4f02                                     
ATOM      1  N   VAL A   1       0.000   0.000   0.000  1.00  0.00           N  
ATOM      2  CA  VAL A   1       1.458   0.000   0.000  1.00  0.00           C  
ATOM      3  C   VAL A   1       2.009   1.420   0.000  1.00  0.00           C  
ATOM      4  O   VAL A   1       2.934   1.737   0.748  1.00  0.00           O  
ATOM      5  CB  VAL A   1       2.023  -0.759  -1.215  1.00  0.00           C  
ATOM      6  CEN VAL A   1       2.351  -1.334  -1.406  1.00  0.00           X  
ATOM      7  H   VAL A   1      -0.500  -0.433  -0.750  1.00  0.00           H  
ATOM      8  N   VAL A   2       1.435   2.272  -0.843  1.00  0.00           N  
ATOM      9  CA  VAL A   2       1.868   3.661  -0.942  1.00  0.00           C  
ATOM     10  C   VAL A   2       1.711   4.383   0.390  1.00  0.00           C  
ATOM     11  O   VAL A   2       2.608   5.105   0.825  1.00  0.00           O  
ATOM     12  CB  VAL A   2       1.079   4.423  -2.023  1.00  0.00           C  
ATOM     13  CEN VAL A   2       1.129   4.707  -2.649  1.00  0.00           X  
ATOM     14  H   VAL A   2       0.680   1.949  -1.431  1.00  0.00           H  
ATOM     15  N   VAL A   3       0.566   4.183   1.035  1.00  0.00           N  
ATOM     16  CA  VAL A   3       0.290   4.815   2.319  1.00  0.00           C  
ATOM     17  C   VAL A   3       1.317   4.405   3.367  1.00  0.00           C  
ATOM     18  O   VAL A   3       1.823   5.241   4.115  1.00  0.00           O  
ATOM     19  CB  VAL A   3      -1.120   4.462   2.831  1.00  0.00           C  
ATOM     20  CEN VAL A   3      -1.749   4.719   2.941  1.00  0.00           X  
ATOM     21  H   VAL A   3      -0.130   3.577   0.624  1.00  0.00           H  
ATOM     22  N   VAL A   4       1.620   3.112   3.417  1.00  0.00           N  
ATOM     23  CA  VAL A   4       2.588   2.588   4.374  1.00  0.00           C  
ATOM     24  C   VAL A   4       3.957   3.226   4.177  1.00  0.00           C  
ATOM     25  O   VAL A   4       4.612   3.622   5.141  1.00  0.00           O  
ATOM     26  CB  VAL A   4       2.723   1.058   4.261  1.00  0.00           C  
ATOM     27  CEN VAL A   4       2.581   0.464   4.579  1.00  0.00           X  
ATOM     28  H   VAL A   4       1.169   2.476   2.775  1.00  0.00           H  
ATOM     29  N   VAL A   5       4.385   3.322   2.923  1.00  0.00           N  
ATOM     30  CA  VAL A   5       5.678   3.911   2.597  1.00  0.00           C  
ATOM     31  C   VAL A   5       5.758   5.358   3.069  1.00  0.00           C  
ATOM     32  O   VAL A   5       6.758   5.776   3.653  1.00  0.00           O  
ATOM     33  CB  VAL A   5       5.958   3.859   1.084  1.00  0.00           C  
ATOM     34  CEN VAL A   5       6.345   3.555   0.602  1.00  0.00           X  
ATOM     35  H   VAL A   5       3.799   2.977   2.176  1.00  0.00           H  
ATOM     36  N   VAL A   6       4.700   6.118   2.811  1.00  0.00           N  
ATOM     37  CA  VAL A   6       4.648   7.520   3.209  1.00  0.00           C  
ATOM     38  C   VAL A   6       4.783   7.670   4.719  1.00  0.00           C  
ATOM     39  O   VAL A   6       5.528   8.521   5.204  1.00  0.00           O  
ATOM     40  CB  VAL A   6       3.339   8.190   2.752  1.00  0.00           C  
ATOM     41  CEN VAL A   6       3.075   8.647   2.309  1.00  0.00           X  
ATOM     42  H   VAL A   6       3.910   5.715   2.327  1.00  0.00           H  
ATOM     43  N   VAL A   7       4.059   6.836   5.458  1.00  0.00           N  
ATOM     44  CA  VAL A   7       4.096   6.875   6.915  1.00  0.00           C  
ATOM     45  C   VAL A   7       5.504   6.615   7.437  1.00  0.00           C  
ATOM     46  O   VAL A   7       5.983   7.311   8.332  1.00  0.00           O  
ATOM     47  CB  VAL A   7       3.133   5.844   7.532  1.00  0.00           C  
ATOM     48  CEN VAL A   7       2.540   5.776   7.878  1.00  0.00           X  
ATOM     49  H   VAL A   7       3.467   6.159   4.999  1.00  0.00           H  
ATOM     50  N   VAL A   8       6.163   5.609   6.872  1.00  0.00           N  
ATOM     51  CA  VAL A   8       7.517   5.255   7.279  1.00  0.00           C  
ATOM     52  C   VAL A   8       8.478   6.419   7.067  1.00  0.00           C  
ATOM     53  O   VAL A   8       9.293   6.729   7.935  1.00  0.00           O  
ATOM     54  CB  VAL A   8       8.037   4.027   6.508  1.00  0.00           C  
ATOM     55  CEN VAL A   8       8.197   3.360   6.571  1.00  0.00           X  
ATOM     56  H   VAL A   8       5.713   5.075   6.141  1.00  0.00           H  
ATOM     57  N   VAL A   9       8.376   7.060   5.907  1.00  0.00           N  
ATOM     58  CA  VAL A   9       9.235   8.191   5.579  1.00  0.00           C  
ATOM     59  C   VAL A   9       9.061   9.324   6.581  1.00  0.00           C  
ATOM     60  O   VAL A   9      10.039   9.909   7.047  1.00  0.00           O  
ATOM     61  CB  VAL A   9       8.951   8.723   4.162  1.00  0.00           C  
ATOM     62  CEN VAL A   9       9.208   8.766   3.524  1.00  0.00           X  
ATOM     63  H   VAL A   9       7.685   6.755   5.236  1.00  0.00           H  
ATOM     64  N   VAL A  10       7.810   9.630   6.909  1.00  0.00           N  
ATOM     65  CA  VAL A  10       7.506  10.695   7.857  1.00  0.00           C  
ATOM     66  C   VAL A  10       8.128  10.415   9.219  1.00  0.00           C  
ATOM     67  O   VAL A  10       8.719  11.301   9.836  1.00  0.00           O  
ATOM     68  CB  VAL A  10       5.986  10.883   8.028  1.00  0.00           C  
ATOM     69  CEN VAL A  10       5.461  11.306   7.888  1.00  0.00           X  
ATOM     70  H   VAL A  10       7.051   9.112   6.491  1.00  0.00           H  
ATOM     71  N   VAL A  11       7.993   9.177   9.683  1.00  0.00           N  
ATOM     72  CA  VAL A  11       8.542   8.778  10.973  1.00  0.00           C  
ATOM     73  C   VAL A  11      10.054   8.964  11.009  1.00  0.00           C  
ATOM     74  O   VAL A  11      10.602   9.482  11.982  1.00  0.00           O  
ATOM     75  CB  VAL A  11       8.207   7.311  11.300  1.00  0.00           C  
ATOM     76  CEN VAL A  11       7.826   6.907  11.708  1.00  0.00           X  
ATOM     77  H   VAL A  11       7.496   8.495   9.127  1.00  0.00           H  
ATOM     78  N   VAL A  12      10.723   8.537   9.944  1.00  0.00           N  
ATOM     79  CA  VAL A  12      12.173   8.655   9.852  1.00  0.00           C  
ATOM     80  C   VAL A  12      12.613  10.111   9.938  1.00  0.00           C  
ATOM     81  O   VAL A  12      13.562  10.441  10.650  1.00  0.00           O  
ATOM     82  CB  VAL A  12      12.708   8.043   8.543  1.00  0.00           C  
ATOM     83  CEN VAL A  12      13.065   7.514   8.284  1.00  0.00           X  
ATOM     84  H   VAL A  12      10.214   8.119   9.178  1.00  0.00           H  
ATOM     85  N   VAL A  13      11.920  10.977   9.208  1.00  0.00           N  
ATOM     86  CA  VAL A  13      12.238  12.400   9.200  1.00  0.00           C  
ATOM     87  C   VAL A  13      12.120  12.999  10.596  1.00  0.00           C  
ATOM     88  O   VAL A  13      12.988  13.755  11.033  1.00  0.00           O  
ATOM     89  CB  VAL A  13      11.321  13.180   8.239  1.00  0.00           C  
ATOM     90  CEN VAL A  13      11.305  13.516   7.638  1.00  0.00           X  
ATOM     91  H   VAL A  13      11.152  10.642   8.644  1.00  0.00           H  
ATOM     92  N   VAL A  14      11.041  12.656  11.292  1.00  0.00           N  
ATOM     93  CA  VAL A  14      10.808  13.159  12.640  1.00  0.00           C  
ATOM     94  C   VAL A  14      11.723  12.476  13.649  1.00  0.00           C  
ATOM     95  O   VAL A  14      11.764  12.854  14.820  1.00  0.00           O  
ATOM     96  CB  VAL A  14       9.343  12.958  13.073  1.00  0.00           C  
ATOM     97  CEN VAL A  14       8.753  13.289  13.202  1.00  0.00           X  
ATOM     98  H   VAL A  14      10.366  12.031  10.876  1.00  0.00           H  
ATOM     99  N   VAL A  15      12.457  11.469  13.188  1.00  0.00           N  
ATOM    100  CA  VAL A  15      13.493  10.842  13.999  1.00  0.00           C  
ATOM    101  C   VAL A  15      14.882  11.159  13.460  1.00  0.00           C  
ATOM    102  O   VAL A  15      15.813  10.369  13.614  1.00  0.00           O  
ATOM    103  CB  VAL A  15      13.314   9.313  14.061  1.00  0.00           C  
ATOM    104  CEN VAL A  15      13.136   8.792  14.475  1.00  0.00           X  
ATOM    105  H   VAL A  15      12.292  11.129  12.251  1.00  0.00           H  
ATOM    106  N   VAL A  16      15.015  12.320  12.829  1.00  0.00           N  
ATOM    107  CA  VAL A  16      16.322  12.834  12.438  1.00  0.00           C  
ATOM    108  C   VAL A  16      16.955  11.966  11.358  1.00  0.00           C  
ATOM    109  O   VAL A  16      18.178  11.845  11.283  1.00  0.00           O  
ATOM    110  CB  VAL A  16      17.279  12.919  13.641  1.00  0.00           C  
ATOM    111  CEN VAL A  16      17.599  13.358  14.065  1.00  0.00           X  
ATOM    112  H   VAL A  16      14.189  12.861  12.614  1.00  0.00           H  
ATOM    113  N   VAL A  17      16.115  11.363  10.523  1.00  0.00           N  
ATOM    114  CA  VAL A  17      16.587  10.673   9.329  1.00  0.00           C  
ATOM    115  C   VAL A  17      16.609  11.606   8.125  1.00  0.00           C  
ATOM    116  O   VAL A  17      15.652  12.340   7.879  1.00  0.00           O  
ATOM    117  CB  VAL A  17      15.710   9.449   9.000  1.00  0.00           C  
ATOM    118  CEN VAL A  17      15.700   8.760   8.994  1.00  0.00           X  
ATOM    119  H   VAL A  17      15.125  11.384  10.721  1.00  0.00           H  
ATOM    120  N   VAL A  18      17.708  11.574   7.378  1.00  0.00           N  
ATOM    121  CA  VAL A  18      17.884  12.463   6.236  1.00  0.00           C  
ATOM    122  C   VAL A  18      17.072  11.987   5.038  1.00  0.00           C  
ATOM    123  O   VAL A  18      16.531  10.881   5.042  1.00  0.00           O  
ATOM    124  CB  VAL A  18      19.365  12.573   5.828  1.00  0.00           C  
ATOM    125  CEN VAL A  18      19.909  12.996   5.823  1.00  0.00           X  
ATOM    126  H   VAL A  18      18.440  10.917   7.608  1.00  0.00           H  
ATOM    127  N   VAL A  19      16.990  12.829   4.013  1.00  0.00           N  
ATOM    128  CA  VAL A  19      16.040  12.623   2.927  1.00  0.00           C  
ATOM    129  C   VAL A  19      16.414  11.406   2.091  1.00  0.00           C  
ATOM    130  O   VAL A  19      15.548  10.741   1.523  1.00  0.00           O  
ATOM    131  CB  VAL A  19      15.954  13.858   2.009  1.00  0.00           C  
ATOM    132  CEN VAL A  19      15.550  14.383   1.823  1.00  0.00           X  
ATOM    133  H   VAL A  19      17.601  13.633   3.987  1.00  0.00           H  
ATOM    134  N   VAL A  20      17.709  11.119   2.020  1.00  0.00           N  
ATOM    135  CA  VAL A  20      18.197   9.956   1.288  1.00  0.00           C  
ATOM    136  C   VAL A  20      17.749   8.660   1.952  1.00  0.00           C  
ATOM    137  O   VAL A  20      17.356   7.709   1.277  1.00  0.00           O  
ATOM    138  CB  VAL A  20      19.734   9.961   1.179  1.00  0.00           C  
ATOM    139  CEN VAL A  20      20.258  10.046   0.740  1.00  0.00           X  
ATOM    140  H   VAL A  20      18.373  11.723   2.484  1.00  0.00           H  
ATOM    141  N   VAL A  21      17.811   8.629   3.279  1.00  0.00           N  
ATOM    142  CA  VAL A  21      17.406   7.452   4.038  1.00  0.00           C  
ATOM    143  C   VAL A  21      15.945   7.108   3.783  1.00  0.00           C  
ATOM    144  O   VAL A  21      15.598   5.946   3.571  1.00  0.00           O  
ATOM    145  CB  VAL A  21      17.620   7.652   5.550  1.00  0.00           C  
ATOM    146  CEN VAL A  21      18.007   7.458   6.086  1.00  0.00           X  
ATOM    147  H   VAL A  21      18.147   9.442   3.775  1.00  0.00           H  
ATOM    148  N   VAL A  22      15.090   8.125   3.803  1.00  0.00           N  
ATOM    149  CA  VAL A  22      13.663   7.932   3.574  1.00  0.00           C  
ATOM    150  C   VAL A  22      13.403   7.331   2.199  1.00  0.00           C  
ATOM    151  O   VAL A  22      12.606   6.403   2.058  1.00  0.00           O  
ATOM    152  CB  VAL A  22      12.887   9.256   3.700  1.00  0.00           C  
ATOM    153  CEN VAL A  22      12.441   9.603   4.095  1.00  0.00           X  
ATOM    154  H   VAL A  22      15.438   9.056   3.982  1.00  0.00           H  
ATOM    155  N   VAL A  23      14.079   7.864   1.188  1.00  0.00           N  
ATOM    156  CA  VAL A  23      13.922   7.380  -0.179  1.00  0.00           C  
ATOM    157  C   VAL A  23      14.299   5.908  -0.289  1.00  0.00           C  
ATOM    158  O   VAL A  23      13.590   5.121  -0.916  1.00  0.00           O  
ATOM    159  CB  VAL A  23      14.777   8.194  -1.168  1.00  0.00           C  
ATOM    160  CEN VAL A  23      14.745   8.656  -1.678  1.00  0.00           X  
ATOM    161  H   VAL A  23      14.719   8.623   1.370  1.00  0.00           H  
ATOM    162  N   VAL A  24      15.420   5.542   0.324  1.00  0.00           N  
ATOM    163  CA  VAL A  24      15.893   4.163   0.296  1.00  0.00           C  
ATOM    164  C   VAL A  24      14.872   3.218   0.915  1.00  0.00           C  
ATOM    165  O   VAL A  24      14.586   2.152   0.368  1.00  0.00           O  
ATOM    166  CB  VAL A  24      17.235   4.011   1.037  1.00  0.00           C  
ATOM    167  CEN VAL A  24      17.908   3.897   0.946  1.00  0.00           X  
ATOM    168  H   VAL A  24      15.957   6.237   0.822  1.00  0.00           H  
ATOM    169  N   VAL A  25      14.325   3.613   2.060  1.00  0.00           N  
ATOM    170  CA  VAL A  25      13.334   2.801   2.756  1.00  0.00           C  
ATOM    171  C   VAL A  25      12.107   2.563   1.886  1.00  0.00           C  
ATOM    172  O   VAL A  25      11.602   1.444   1.800  1.00  0.00           O  
ATOM    173  CB  VAL A  25      12.894   3.457   4.079  1.00  0.00           C  
ATOM    174  CEN VAL A  25      12.936   3.405   4.764  1.00  0.00           X  
ATOM    175  H   VAL A  25      14.602   4.499   2.457  1.00  0.00           H  
ATOM    176  N   VAL A  26      11.630   3.623   1.242  1.00  0.00           N  
ATOM    177  CA  VAL A  26      10.460   3.531   0.377  1.00  0.00           C  
ATOM    178  C   VAL A  26      10.694   2.549  -0.764  1.00  0.00           C  
ATOM    179  O   VAL A  26       9.834   1.724  -1.072  1.00  0.00           O  
ATOM    180  CB  VAL A  26      10.082   4.904  -0.211  1.00  0.00           C  
ATOM    181  CEN VAL A  26       9.614   5.409  -0.184  1.00  0.00           X  
ATOM    182  H   VAL A  26      12.090   4.515   1.355  1.00  0.00           H  
ATOM    183  N   VAL A  27      11.863   2.643  -1.388  1.00  0.00           N  
ATOM    184  CA  VAL A  27      12.213   1.762  -2.496  1.00  0.00           C  
ATOM    185  C   VAL A  27      12.203   0.301  -2.063  1.00  0.00           C  
ATOM    186  O   VAL A  27      11.670  -0.560  -2.764  1.00  0.00           O  
ATOM    187  CB  VAL A  27      13.597   2.106  -3.076  1.00  0.00           C  
ATOM    188  CEN VAL A  27      13.918   2.377  -3.622  1.00  0.00           X  
ATOM    189  H   VAL A  27      12.527   3.342  -1.087  1.00  0.00           H  
ATOM    190  N   VAL A  28      12.794   0.029  -0.905  1.00  0.00           N  
ATOM    191  CA  VAL A  28      12.854  -1.329  -0.377  1.00  0.00           C  
ATOM    192  C   VAL A  28      11.458  -1.898  -0.159  1.00  0.00           C  
ATOM    193  O   VAL A  28      11.181  -3.043  -0.517  1.00  0.00           O  
ATOM    194  CB  VAL A  28      13.633  -1.385   0.950  1.00  0.00           C  
ATOM    195  CEN VAL A  28      14.221  -1.598   1.240  1.00  0.00           X  
ATOM    196  H   VAL A  28      13.212   0.781  -0.377  1.00  0.00           H  
ATOM    197  N   VAL A  29      10.581  -1.091   0.429  1.00  0.00           N  
ATOM    198  CA  VAL A  29       9.211  -1.513   0.696  1.00  0.00           C  
ATOM    199  C   VAL A  29       8.405  -1.614  -0.593  1.00  0.00           C  
ATOM    200  O   VAL A  29       7.629  -2.551  -0.778  1.00  0.00           O  
ATOM    201  CB  VAL A  29       8.499  -0.545   1.660  1.00  0.00           C  
ATOM    202  CEN VAL A  29       8.255  -0.481   2.301  1.00  0.00           X  
ATOM    203  H   VAL A  29      10.871  -0.162   0.699  1.00  0.00           H  
ATOM    204  N   VAL A  30       8.595  -0.644  -1.481  1.00  0.00           N  
ATOM    205  CA  VAL A  30       7.897  -0.631  -2.761  1.00  0.00           C  
ATOM    206  C   VAL A  30       8.355  -1.780  -3.650  1.00  0.00           C  
ATOM    207  O   VAL A  30       7.536  -2.498  -4.223  1.00  0.00           O  
ATOM    208  CB  VAL A  30       8.111   0.700  -3.507  1.00  0.00           C  
ATOM    209  CEN VAL A  30       7.799   1.281  -3.704  1.00  0.00           X  
ATOM    210  H   VAL A  30       9.238   0.103  -1.263  1.00  0.00           H  
ATOM    211  N   VAL A  31       9.668  -1.949  -3.760  1.00  0.00           N  
ATOM    212  CA  VAL A  31      10.238  -2.977  -4.623  1.00  0.00           C  
ATOM    213  C   VAL A  31      10.128  -4.355  -3.984  1.00  0.00           C  
ATOM    214  O   VAL A  31      10.586  -5.349  -4.547  1.00  0.00           O  
ATOM    215  CB  VAL A  31      11.716  -2.688  -4.945  1.00  0.00           C  
ATOM    216  CEN VAL A  31      12.147  -2.493  -5.447  1.00  0.00           X  
ATOM    217  H   VAL A  31      10.287  -1.349  -3.233  1.00  0.00           H  
ATOM    218  N   VAL A  32       9.517  -4.408  -2.805  1.00  0.00           N  
ATOM    219  CA  VAL A  32       9.305  -5.671  -2.109  1.00  0.00           C  
ATOM    220  C   VAL A  32      10.629  -6.307  -1.704  1.00  0.00           C  
ATOM    221  O   VAL A  32      10.710  -7.518  -1.499  1.00  0.00           O  
ATOM    222  CB  VAL A  32       8.512  -6.668  -2.975  1.00  0.00           C  
ATOM    223  CEN VAL A  32       7.902  -6.981  -3.042  1.00  0.00           X  
ATOM    224  H   VAL A  32       9.192  -3.551  -2.381  1.00  0.00           H  
ATOM    225  N   VAL A  33      11.665  -5.483  -1.591  1.00  0.00           N  
ATOM    226  CA  VAL A  33      12.966  -5.947  -1.126  1.00  0.00           C  
ATOM    227  C   VAL A  33      12.902  -6.398   0.328  1.00  0.00           C  
ATOM    228  O   VAL A  33      13.492  -7.413   0.700  1.00  0.00           O  
ATOM    229  CB  VAL A  33      14.041  -4.852  -1.266  1.00  0.00           C  
ATOM    230  CEN VAL A  33      14.601  -4.668  -1.622  1.00  0.00           X  
ATOM    231  H   VAL A  33      11.548  -4.509  -1.834  1.00  0.00           H  
ATOM    232  N   VAL A  34      12.183  -5.638   1.147  1.00  0.00           N  
ATOM    233  CA  VAL A  34      11.869  -6.060   2.507  1.00  0.00           C  
ATOM    234  C   VAL A  34      10.389  -5.871   2.815  1.00  0.00           C  
ATOM    235  O   VAL A  34       9.676  -5.185   2.083  1.00  0.00           O  
ATOM    236  CB  VAL A  34      12.702  -5.287   3.545  1.00  0.00           C  
ATOM    237  CEN VAL A  34      13.219  -5.346   3.998  1.00  0.00           X  
ATOM    238  H   VAL A  34      11.844  -4.745   0.819  1.00  0.00           H  
ATOM    239  N   VAL A  35       9.933  -6.484   3.902  1.00  0.00           N  
ATOM    240  CA  VAL A  35       8.538  -6.379   4.312  1.00  0.00           C  
ATOM    241  C   VAL A  35       8.332  -5.215   5.273  1.00  0.00           C  
ATOM    242  O   VAL A  35       9.275  -4.753   5.915  1.00  0.00           O  
ATOM    243  CB  VAL A  35       8.047  -7.677   4.981  1.00  0.00           C  
ATOM    244  CEN VAL A  35       7.638  -8.224   4.894  1.00  0.00           X  
ATOM    245  H   VAL A  35      10.570  -7.036   4.459  1.00  0.00           H  
ATOM    246  N   VAL A  36       7.093  -4.745   5.367  1.00  0.00           N  
ATOM    247  CA  VAL A  36       6.732  -3.729   6.349  1.00  0.00           C  
ATOM    248  C   VAL A  36       7.202  -4.120   7.744  1.00  0.00           C  
ATOM    249  O   VAL A  36       7.765  -3.302   8.472  1.00  0.00           O  
ATOM    250  CB  VAL A  36       5.211  -3.488   6.380  1.00  0.00           C  
ATOM    251  CEN VAL A  36       4.718  -3.035   6.217  1.00  0.00           X  
ATOM    252  H   VAL A  36       6.383  -5.100   4.743  1.00  0.00           H  
ATOM    253  N   VAL A  37       6.968  -5.375   8.112  1.00  0.00           N  
ATOM    254  CA  VAL A  37       7.395  -5.886   9.410  1.00  0.00           C  
ATOM    255  C   VAL A  37       8.889  -5.680   9.618  1.00  0.00           C  
ATOM    256  O   VAL A  37       9.327  -5.286  10.699  1.00  0.00           O  
ATOM    257  CB  VAL A  37       7.066  -7.382   9.564  1.00  0.00           C  
ATOM    258  CEN VAL A  37       6.656  -7.829   9.891  1.00  0.00           X  
ATOM    259  H   VAL A  37       6.482  -5.992   7.476  1.00  0.00           H  
ATOM    260  N   VAL A  38       9.670  -5.949   8.577  1.00  0.00           N  
ATOM    261  CA  VAL A  38      11.115  -5.763   8.634  1.00  0.00           C  
ATOM    262  C   VAL A  38      11.472  -4.312   8.928  1.00  0.00           C  
ATOM    263  O   VAL A  38      12.336  -4.031   9.758  1.00  0.00           O  
ATOM    264  CB  VAL A  38      11.792  -6.192   7.319  1.00  0.00           C  
ATOM    265  CEN VAL A  38      12.196  -6.672   7.034  1.00  0.00           X  
ATOM    266  H   VAL A  38       9.251  -6.292   7.724  1.00  0.00           H  
ATOM    267  N   VAL A  39      10.801  -3.392   8.242  1.00  0.00           N  
ATOM    268  CA  VAL A  39      11.047  -1.967   8.429  1.00  0.00           C  
ATOM    269  C   VAL A  39      10.422  -1.465   9.724  1.00  0.00           C  
ATOM    270  O   VAL A  39      10.742  -0.374  10.197  1.00  0.00           O  
ATOM    271  CB  VAL A  39      10.498  -1.140   7.251  1.00  0.00           C  
ATOM    272  CEN VAL A  39      10.682  -0.765   6.704  1.00  0.00           X  
ATOM    273  H   VAL A  39      10.104  -3.688   7.575  1.00  0.00           H  
ATOM    274  N   VAL A  40       9.530  -2.268  10.295  1.00  0.00           N  
ATOM    275  CA  VAL A  40       8.886  -1.923  11.556  1.00  0.00           C  
ATOM    276  C   VAL A  40       9.426  -2.771  12.700  1.00  0.00           C  
ATOM    277  O   VAL A  40       9.849  -2.245  13.730  1.00  0.00           O  
ATOM    278  CB  VAL A  40       7.358  -2.099  11.477  1.00  0.00           C  
ATOM    279  CEN VAL A  40       6.761  -1.757  11.457  1.00  0.00           X  
ATOM    280  H   VAL A  40       9.293  -3.139   9.843  1.00  0.00           H  
ATOM    281  N   VAL A  41       9.410  -4.087  12.514  1.00  0.00           N  
ATOM    282  CA  VAL A  41       9.909  -5.010  13.526  1.00  0.00           C  
ATOM    283  C   VAL A  41      11.400  -5.267  13.351  1.00  0.00           C  
ATOM    284  O   VAL A  41      11.834  -6.414  13.242  1.00  0.00           O  
ATOM    285  CB  VAL A  41       9.158  -6.354  13.484  1.00  0.00           C  
ATOM    286  CEN VAL A  41       8.704  -6.747  13.822  1.00  0.00           X  
ATOM    287  H   VAL A  41       9.043  -4.457  11.649  1.00  0.00           H  
ATOM    288  N   VAL A  42      12.181  -4.192  13.324  1.00  0.00           N  
ATOM    289  CA  VAL A  42      13.623  -4.297  13.131  1.00  0.00           C  
ATOM    290  C   VAL A  42      14.241  -5.275  14.122  1.00  0.00           C  
ATOM    291  O   VAL A  42      15.337  -5.788  13.900  1.00  0.00           O  
ATOM    292  CB  VAL A  42      14.314  -2.928  13.277  1.00  0.00           C  
ATOM    293  CEN VAL A  42      14.635  -2.429  12.927  1.00  0.00           X  
ATOM    294  H   VAL A  42      11.766  -3.279  13.440  1.00  0.00           H  
ATOM    295  N   VAL A  43      13.531  -5.529  15.216  1.00  0.00           N  
ATOM    296  CA  VAL A  43      14.025  -6.419  16.261  1.00  0.00           C  
ATOM    297  C   VAL A  43      13.380  -7.795  16.161  1.00  0.00           C  
ATOM    298  O   VAL A  43      13.789  -8.734  16.845  1.00  0.00           O  
ATOM    299  CB  VAL A  43      13.765  -5.841  17.665  1.00  0.00           C  
ATOM    300  CEN VAL A  43      14.072  -5.563  18.215  1.00  0.00           X  
ATOM    301  H   VAL A  43      12.626  -5.094  15.328  1.00  0.00           H  
ATOM    302  N   VAL A  44      12.370  -7.910  15.306  1.00  0.00           N  
ATOM    303  CA  VAL A  44      11.659  -9.170  15.124  1.00  0.00           C  
ATOM    304  C   VAL A  44      12.447 -10.123  14.234  1.00  0.00           C  
ATOM    305  O   VAL A  44      13.180  -9.693  13.344  1.00  0.00           O  
ATOM    306  CB  VAL A  44      10.263  -8.948  14.513  1.00  0.00           C  
ATOM    307  CEN VAL A  44       9.588  -8.966  14.650  1.00  0.00           X  
ATOM    308  H   VAL A  44      12.087  -7.103  14.768  1.00  0.00           H  
ATOM    309  N   VAL A  45      12.290 -11.419  14.480  1.00  0.00           N  
ATOM    310  CA  VAL A  45      12.988 -12.436  13.702  1.00  0.00           C  
ATOM    311  C   VAL A  45      12.517 -12.440  12.253  1.00  0.00           C  
ATOM    312  O   VAL A  45      11.399 -12.023  11.952  1.00  0.00           O  
ATOM    313  CB  VAL A  45      12.788 -13.841  14.300  1.00  0.00           C  
ATOM    314  CEN VAL A  45      13.107 -14.350  14.637  1.00  0.00           X  
ATOM    315  H   VAL A  45      11.673 -11.707  15.225  1.00  0.00           H  
ATOM    316  N   VAL A  46      13.378 -12.913  11.358  1.00  0.00           N  
ATOM    317  CA  VAL A  46      13.048 -12.982   9.939  1.00  0.00           C  
ATOM    318  C   VAL A  46      11.730 -13.714   9.716  1.00  0.00           C  
ATOM    319  O   VAL A  46      10.856 -13.231   8.997  1.00  0.00           O  
ATOM    320  CB  VAL A  46      14.157 -13.685   9.134  1.00  0.00           C  
ATOM    321  CEN VAL A  46      14.660 -13.581   8.675  1.00  0.00           X  
ATOM    322  H   VAL A  46      14.284 -13.234  11.668  1.00  0.00           H  
ATOM    323  N   VAL A  47      11.595 -14.881  10.335  1.00  0.00           N  
ATOM    324  CA  VAL A  47      10.385 -15.683  10.202  1.00  0.00           C  
ATOM    325  C   VAL A  47       9.148 -14.885  10.594  1.00  0.00           C  
ATOM    326  O   VAL A  47       8.091 -15.016   9.977  1.00  0.00           O  
ATOM    327  CB  VAL A  47      10.454 -16.959  11.063  1.00  0.00           C  
ATOM    328  CEN VAL A  47      10.517 -17.644  11.034  1.00  0.00           X  
ATOM    329  H   VAL A  47      12.349 -15.221  10.914  1.00  0.00           H  
ATOM    330  N   VAL A  48       9.287 -14.056  11.623  1.00  0.00           N  
ATOM    331  CA  VAL A  48       8.184 -13.226  12.093  1.00  0.00           C  
ATOM    332  C   VAL A  48       7.697 -12.287  10.996  1.00  0.00           C  
ATOM    333  O   VAL A  48       6.494 -12.139  10.782  1.00  0.00           O  
ATOM    334  CB  VAL A  48       8.587 -12.394  13.325  1.00  0.00           C  
ATOM    335  CEN VAL A  48       8.493 -12.328  14.004  1.00  0.00           X  
ATOM    336  H   VAL A  48      10.179 -14.000  12.093  1.00  0.00           H  
ATOM    337  N   VAL A  49       8.638 -11.654  10.305  1.00  0.00           N  
ATOM    338  CA  VAL A  49       8.306 -10.727   9.229  1.00  0.00           C  
ATOM    339  C   VAL A  49       7.519 -11.424   8.126  1.00  0.00           C  
ATOM    340  O   VAL A  49       6.522 -10.896   7.634  1.00  0.00           O  
ATOM    341  CB  VAL A  49       9.570 -10.090   8.621  1.00  0.00           C  
ATOM    342  CEN VAL A  49       9.926  -9.503   8.573  1.00  0.00           X  
ATOM    343  H   VAL A  49       9.609 -11.818  10.530  1.00  0.00           H  
ATOM    344  N   VAL A  50       7.975 -12.611   7.741  1.00  0.00           N  
ATOM    345  CA  VAL A  50       7.314 -13.382   6.694  1.00  0.00           C  
ATOM    346  C   VAL A  50       5.875 -13.705   7.073  1.00  0.00           C  
ATOM    347  O   VAL A  50       4.962 -13.567   6.258  1.00  0.00           O  
ATOM    348  CB  VAL A  50       8.064 -14.695   6.401  1.00  0.00           C  
ATOM    349  CEN VAL A  50       8.456 -15.018   5.935  1.00  0.00           X  
ATOM    350  H   VAL A  50       8.800 -12.989   8.184  1.00  0.00           H  
ATOM    351  N   VAL A  51       5.677 -14.135   8.315  1.00  0.00           N  
ATOM    352  CA  VAL A  51       4.347 -14.479   8.804  1.00  0.00           C  
ATOM    353  C   VAL A  51       3.408 -13.282   8.733  1.00  0.00           C  
ATOM    354  O   VAL A  51       2.264 -13.403   8.295  1.00  0.00           O  
ATOM    355  CB  VAL A  51       4.395 -14.996  10.254  1.00  0.00           C  
ATOM    356  CEN VAL A  51       4.325 -15.560  10.644  1.00  0.00           X  
ATOM    357  H   VAL A  51       6.469 -14.227   8.935  1.00  0.00           H  
ATOM    358  N   VAL A  52       3.898 -12.125   9.166  1.00  0.00           N  
ATOM    359  CA  VAL A  52       3.103 -10.903   9.153  1.00  0.00           C  
ATOM    360  C   VAL A  52       2.663 -10.548   7.739  1.00  0.00           C  
ATOM    361  O   VAL A  52       1.505 -10.200   7.508  1.00  0.00           O  
ATOM    362  CB  VAL A  52       3.881  -9.716   9.751  1.00  0.00           C  
ATOM    363  CEN VAL A  52       3.918  -9.295  10.295  1.00  0.00           X  
ATOM    364  H   VAL A  52       4.846 -12.092   9.514  1.00  0.00           H  
ATOM    365  N   VAL A  53       3.593 -10.638   6.794  1.00  0.00           N  
ATOM    366  CA  VAL A  53       3.303 -10.326   5.400  1.00  0.00           C  
ATOM    367  C   VAL A  53       2.208 -11.231   4.850  1.00  0.00           C  
ATOM    368  O   VAL A  53       1.286 -10.769   4.178  1.00  0.00           O  
ATOM    369  CB  VAL A  53       4.558 -10.460   4.517  1.00  0.00           C  
ATOM    370  CEN VAL A  53       5.023 -10.102   4.158  1.00  0.00           X  
ATOM    371  H   VAL A  53       4.526 -10.929   7.049  1.00  0.00           H  
ATOM    372  N   VAL A  54       2.316 -12.524   5.139  1.00  0.00           N  
ATOM    373  CA  VAL A  54       1.335 -13.497   4.673  1.00  0.00           C  
ATOM    374  C   VAL A  54      -0.057 -13.171   5.200  1.00  0.00           C  
ATOM    375  O   VAL A  54      -1.038 -13.213   4.457  1.00  0.00           O  
ATOM    376  CB  VAL A  54       1.712 -14.928   5.099  1.00  0.00           C  
ATOM    377  CEN VAL A  54       1.938 -15.535   4.864  1.00  0.00           X  
ATOM    378  H   VAL A  54       3.097 -12.840   5.695  1.00  0.00           H  
ATOM    379  N   VAL A  55      -0.136 -12.847   6.486  1.00  0.00           N  
ATOM    380  CA  VAL A  55      -1.409 -12.513   7.115  1.00  0.00           C  
ATOM    381  C   VAL A  55      -2.055 -11.307   6.445  1.00  0.00           C  
ATOM    382  O   VAL A  55      -3.254 -11.308   6.165  1.00  0.00           O  
ATOM    383  CB  VAL A  55      -1.238 -12.223   8.618  1.00  0.00           C  
ATOM    384  CEN VAL A  55      -1.367 -12.470   9.248  1.00  0.00           X  
ATOM    385  H   VAL A  55       0.706 -12.831   7.042  1.00  0.00           H  
ATOM    386  N   VAL A  56      -1.253 -10.278   6.191  1.00  0.00           N  
ATOM    387  CA  VAL A  56      -1.746  -9.063   5.553  1.00  0.00           C  
ATOM    388  C   VAL A  56      -2.324  -9.359   4.176  1.00  0.00           C  
ATOM    389  O   VAL A  56      -3.397  -8.868   3.824  1.00  0.00           O  
ATOM    390  CB  VAL A  56      -0.633  -8.006   5.416  1.00  0.00           C  
ATOM    391  CEN VAL A  56      -0.413  -7.399   5.654  1.00  0.00           X  
ATOM    392  H   VAL A  56      -0.278 -10.340   6.446  1.00  0.00           H  
ATOM    393  N   VAL A  57      -1.608 -10.164   3.399  1.00  0.00           N  
ATOM    394  CA  VAL A  57      -2.049 -10.528   2.058  1.00  0.00           C  
ATOM    395  C   VAL A  57      -3.394 -11.241   2.095  1.00  0.00           C  
ATOM    396  O   VAL A  57      -4.288 -10.943   1.303  1.00  0.00           O  
ATOM    397  CB  VAL A  57      -1.021 -11.429   1.349  1.00  0.00           C  
ATOM    398  CEN VAL A  57      -0.553 -11.445   0.843  1.00  0.00           X  
ATOM    399  H   VAL A  57      -0.735 -10.535   3.747  1.00  0.00           H  
ATOM    400  N   VAL A  58      -3.533 -12.185   3.020  1.00  0.00           N  
ATOM    401  CA  VAL A  58      -4.770 -12.944   3.162  1.00  0.00           C  
ATOM    402  C   VAL A  58      -5.946 -12.026   3.471  1.00  0.00           C  
ATOM    403  O   VAL A  58      -7.021 -12.160   2.886  1.00  0.00           O  
ATOM    404  CB  VAL A  58      -4.657 -14.008   4.270  1.00  0.00           C  
ATOM    405  CEN VAL A  58      -4.614 -14.685   4.385  1.00  0.00           X  
ATOM    406  H   VAL A  58      -2.761 -12.383   3.640  1.00  0.00           H  
ATOM    407  N   VAL A  59      -5.735 -11.093   4.393  1.00  0.00           N  
ATOM    408  CA  VAL A  59      -6.778 -10.151   4.782  1.00  0.00           C  
ATOM    409  C   VAL A  59      -7.240  -9.319   3.592  1.00  0.00           C  
ATOM    410  O   VAL A  59      -8.438  -9.128   3.384  1.00  0.00           O  
ATOM    411  CB  VAL A  59      -6.299  -9.207   5.901  1.00  0.00           C  
ATOM    412  CEN VAL A  59      -6.373  -9.057   6.569  1.00  0.00           X  
ATOM    413  H   VAL A  59      -4.830 -11.035   4.837  1.00  0.00           H  
ATOM    414  N   VAL A  60      -6.282  -8.826   2.814  1.00  0.00           N  
ATOM    415  CA  VAL A  60      -6.589  -8.013   1.643  1.00  0.00           C  
ATOM    416  C   VAL A  60      -7.440  -8.786   0.644  1.00  0.00           C  
ATOM    417  O   VAL A  60      -8.419  -8.262   0.112  1.00  0.00           O  
ATOM    418  CB  VAL A  60      -5.307  -7.526   0.942  1.00  0.00           C  
ATOM    419  CEN VAL A  60      -4.920  -6.970   0.818  1.00  0.00           X  
ATOM    420  H   VAL A  60      -5.317  -9.020   3.039  1.00  0.00           H  
ATOM    421  N   VAL A  61      -7.062 -10.035   0.392  1.00  0.00           N  
ATOM    422  CA  VAL A  61      -7.790 -10.882  -0.544  1.00  0.00           C  
ATOM    423  C   VAL A  61      -9.235 -11.075  -0.104  1.00  0.00           C  
ATOM    424  O   VAL A  61     -10.159 -10.979  -0.912  1.00  0.00           O  
ATOM    425  CB  VAL A  61      -7.122 -12.262  -0.695  1.00  0.00           C  
ATOM    426  CEN VAL A  61      -6.761 -12.659  -1.127  1.00  0.00           X  
ATOM    427  H   VAL A  61      -6.248 -10.406   0.862  1.00  0.00           H  
ATOM    428  N   VAL A  62      -9.425 -11.346   1.183  1.00  0.00           N  
ATOM    429  CA  VAL A  62     -10.759 -11.552   1.734  1.00  0.00           C  
ATOM    430  C   VAL A  62     -11.632 -10.319   1.540  1.00  0.00           C  
ATOM    431  O   VAL A  62     -12.792 -10.424   1.140  1.00  0.00           O  
ATOM    432  CB  VAL A  62     -10.705 -11.900   3.233  1.00  0.00           C  
ATOM    433  CEN VAL A  62     -10.796 -12.409   3.688  1.00  0.00           X  
ATOM    434  H   VAL A  62      -8.625 -11.411   1.795  1.00  0.00           H  
ATOM    435  N   VAL A  63     -11.068  -9.150   1.825  1.00  0.00           N  
ATOM    436  CA  VAL A  63     -11.794  -7.894   1.683  1.00  0.00           C  
ATOM    437  C   VAL A  63     -12.249  -7.681   0.245  1.00  0.00           C  
ATOM    438  O   VAL A  63     -13.391  -7.295  -0.004  1.00  0.00           O  
ATOM    439  CB  VAL A  63     -10.936  -6.693   2.123  1.00  0.00           C  
ATOM    440  CEN VAL A  63     -10.863  -6.214   2.613  1.00  0.00           X  
ATOM    441  H   VAL A  63     -10.112  -9.132   2.149  1.00  0.00           H  
ATOM    442  N   VAL A  64     -11.349  -7.933  -0.699  1.00  0.00           N  
ATOM    443  CA  VAL A  64     -11.656  -7.769  -2.114  1.00  0.00           C  
ATOM    444  C   VAL A  64     -12.813  -8.667  -2.535  1.00  0.00           C  
ATOM    445  O   VAL A  64     -13.724  -8.233  -3.239  1.00  0.00           O  
ATOM    446  CB  VAL A  64     -10.433  -8.077  -2.998  1.00  0.00           C  
ATOM    447  CEN VAL A  64      -9.957  -7.791  -3.406  1.00  0.00           X  
ATOM    448  H   VAL A  64     -10.427  -8.247  -0.429  1.00  0.00           H  
ATOM    449  N   VAL A  65     -12.770  -9.921  -2.098  1.00  0.00           N  
ATOM    450  CA  VAL A  65     -13.815 -10.883  -2.428  1.00  0.00           C  
ATOM    451  C   VAL A  65     -15.086 -10.610  -1.635  1.00  0.00           C  
ATOM    452  O   VAL A  65     -16.121 -11.236  -1.866  1.00  0.00           O  
ATOM    453  CB  VAL A  65     -13.357 -12.329  -2.162  1.00  0.00           C  
ATOM    454  CEN VAL A  65     -13.175 -12.919  -2.469  1.00  0.00           X  
ATOM    455  H   VAL A  65     -11.994 -10.216  -1.523  1.00  0.00           H  
ATOM    456  N   VAL A  66     -15.003  -9.670  -0.699  1.00  0.00           N  
ATOM    457  CA  VAL A  66     -16.182  -9.193   0.014  1.00  0.00           C  
ATOM    458  C   VAL A  66     -16.522  -7.761  -0.380  1.00  0.00           C  
ATOM    459  O   VAL A  66     -17.080  -7.004   0.414  1.00  0.00           O  
ATOM    460  CB  VAL A  66     -15.985  -9.261   1.540  1.00  0.00           C  
ATOM    461  CEN VAL A  66     -16.181  -9.595   2.110  1.00  0.00           X  
ATOM    462  H   VAL A  66     -14.100  -9.276  -0.476  1.00  0.00           H  
ATOM    463  N   VAL A  67     -16.183  -7.396  -1.612  1.00  0.00           N  
ATOM    464  CA  VAL A  67     -16.621  -6.128  -2.183  1.00  0.00           C  
ATOM    465  C   VAL A  67     -15.982  -4.949  -1.461  1.00  0.00           C  
ATOM    466  O   VAL A  67     -16.574  -3.874  -1.361  1.00  0.00           O  
ATOM    467  CB  VAL A  67     -18.153  -5.982  -2.127  1.00  0.00           C  
ATOM    468  CEN VAL A  67     -18.724  -5.975  -2.513  1.00  0.00           X  
ATOM    469  H   VAL A  67     -15.607  -8.012  -2.167  1.00  0.00           H  
ATOM    470  N   VAL A  68     -14.770  -5.156  -0.958  1.00  0.00           N  
ATOM    471  CA  VAL A  68     -13.964  -4.064  -0.425  1.00  0.00           C  
ATOM    472  C   VAL A  68     -13.067  -3.465  -1.500  1.00  0.00           C  
ATOM    473  O   VAL A  68     -12.412  -4.189  -2.250  1.00  0.00           O  
ATOM    474  CB  VAL A  68     -13.092  -4.529   0.757  1.00  0.00           C  
ATOM    475  CEN VAL A  68     -13.014  -4.482   1.440  1.00  0.00           X  
ATOM    476  H   VAL A  68     -14.396  -6.094  -0.945  1.00  0.00           H  
ATOM    477  N   VAL A  69     -13.041  -2.138  -1.571  1.00  0.00           N  
ATOM    478  CA  VAL A  69     -12.274  -1.441  -2.595  1.00  0.00           C  
ATOM    479  C   VAL A  69     -10.787  -1.438  -2.264  1.00  0.00           C  
ATOM    480  O   VAL A  69     -10.386  -1.810  -1.161  1.00  0.00           O  
ATOM    481  CB  VAL A  69     -12.753   0.013  -2.769  1.00  0.00           C  
ATOM    482  CEN VAL A  69     -13.086   0.440  -3.195  1.00  0.00           X  
ATOM    483  H   VAL A  69     -13.566  -1.599  -0.897  1.00  0.00           H  
ATOM    484  N   VAL A  70      -9.972  -1.017  -3.226  1.00  0.00           N  
ATOM    485  CA  VAL A  70      -8.529  -1.211  -3.147  1.00  0.00           C  
ATOM    486  C   VAL A  70      -7.918  -0.354  -2.046  1.00  0.00           C  
ATOM    487  O   VAL A  70      -6.907  -0.723  -1.448  1.00  0.00           O  
ATOM    488  CB  VAL A  70      -7.841  -0.879  -4.484  1.00  0.00           C  
ATOM    489  CEN VAL A  70      -7.517  -1.157  -5.025  1.00  0.00           X  
ATOM    490  H   VAL A  70     -10.363  -0.550  -4.032  1.00  0.00           H  
ATOM    491  N   VAL A  71      -8.536   0.792  -1.782  1.00  0.00           N  
ATOM    492  CA  VAL A  71      -8.079   1.683  -0.723  1.00  0.00           C  
ATOM    493  C   VAL A  71      -8.260   1.047   0.649  1.00  0.00           C  
ATOM    494  O   VAL A  71      -7.389   1.154   1.513  1.00  0.00           O  
ATOM    495  CB  VAL A  71      -8.826   3.030  -0.756  1.00  0.00           C  
ATOM    496  CEN VAL A  71      -8.755   3.700  -0.899  1.00  0.00           X  
ATOM    497  H   VAL A  71      -9.344   1.052  -2.330  1.00  0.00           H  
ATOM    498  N   VAL A  72      -9.395   0.384   0.843  1.00  0.00           N  
ATOM    499  CA  VAL A  72      -9.689  -0.276   2.109  1.00  0.00           C  
ATOM    500  C   VAL A  72      -8.646  -1.338   2.433  1.00  0.00           C  
ATOM    501  O   VAL A  72      -8.167  -1.427   3.563  1.00  0.00           O  
ATOM    502  CB  VAL A  72     -11.084  -0.929   2.095  1.00  0.00           C  
ATOM    503  CEN VAL A  72     -11.722  -0.880   2.350  1.00  0.00           X  
ATOM    504  H   VAL A  72     -10.071   0.336   0.095  1.00  0.00           H  
ATOM    505  N   VAL A  73      -8.298  -2.142   1.434  1.00  0.00           N  
ATOM    506  CA  VAL A  73      -7.310  -3.200   1.610  1.00  0.00           C  
ATOM    507  C   VAL A  73      -5.964  -2.630   2.040  1.00  0.00           C  
ATOM    508  O   VAL A  73      -5.320  -3.152   2.950  1.00  0.00           O  
ATOM    509  CB  VAL A  73      -7.121  -4.018   0.319  1.00  0.00           C  
ATOM    510  CEN VAL A  73      -7.242  -4.631   0.029  1.00  0.00           X  
ATOM    511  H   VAL A  73      -8.728  -2.017   0.529  1.00  0.00           H  
ATOM    512  N   VAL A  74      -5.543  -1.557   1.379  1.00  0.00           N  
ATOM    513  CA  VAL A  74      -4.272  -0.914   1.692  1.00  0.00           C  
ATOM    514  C   VAL A  74      -4.241  -0.428   3.135  1.00  0.00           C  
ATOM    515  O   VAL A  74      -3.255  -0.625   3.845  1.00  0.00           O  
ATOM    516  CB  VAL A  74      -3.995   0.276   0.754  1.00  0.00           C  
ATOM    517  CEN VAL A  74      -3.599   0.490   0.232  1.00  0.00           X  
ATOM    518  H   VAL A  74      -6.119  -1.176   0.642  1.00  0.00           H  
ATOM    519  N   VAL A  75      -5.326   0.208   3.564  1.00  0.00           N  
ATOM    520  CA  VAL A  75      -5.425   0.723   4.924  1.00  0.00           C  
ATOM    521  C   VAL A  75      -5.291  -0.396   5.948  1.00  0.00           C  
ATOM    522  O   VAL A  75      -4.575  -0.260   6.940  1.00  0.00           O  
ATOM    523  CB  VAL A  75      -6.758   1.459   5.154  1.00  0.00           C  
ATOM    524  CEN VAL A  75      -7.039   2.081   5.249  1.00  0.00           X  
ATOM    525  H   VAL A  75      -6.103   0.337   2.931  1.00  0.00           H  
ATOM    526  N   VAL A  76      -5.984  -1.502   5.703  1.00  0.00           N  
ATOM    527  CA  VAL A  76      -5.943  -2.648   6.604  1.00  0.00           C  
ATOM    528  C   VAL A  76      -4.526  -3.189   6.743  1.00  0.00           C  
ATOM    529  O   VAL A  76      -4.069  -3.481   7.849  1.00  0.00           O  
ATOM    530  CB  VAL A  76      -6.869  -3.780   6.120  1.00  0.00           C  
ATOM    531  CEN VAL A  76      -7.458  -4.111   6.256  1.00  0.00           X  
ATOM    532  H   VAL A  76      -6.554  -1.551   4.870  1.00  0.00           H  
ATOM    533  N   VAL A  77      -3.835  -3.320   5.617  1.00  0.00           N  
ATOM    534  CA  VAL A  77      -2.467  -3.827   5.611  1.00  0.00           C  
ATOM    535  C   VAL A  77      -1.549  -2.941   6.443  1.00  0.00           C  
ATOM    536  O   VAL A  77      -0.742  -3.433   7.231  1.00  0.00           O  
ATOM    537  CB  VAL A  77      -1.908  -3.929   4.180  1.00  0.00           C  
ATOM    538  CEN VAL A  77      -1.725  -4.374   3.687  1.00  0.00           X  
ATOM    539  H   VAL A  77      -4.267  -3.063   4.741  1.00  0.00           H  
ATOM    540  N   VAL A  78      -1.676  -1.630   6.262  1.00  0.00           N  
ATOM    541  CA  VAL A  78      -0.857  -0.673   6.996  1.00  0.00           C  
ATOM    542  C   VAL A  78      -1.068  -0.805   8.499  1.00  0.00           C  
ATOM    543  O   VAL A  78      -0.110  -0.808   9.271  1.00  0.00           O  
ATOM    544  CB  VAL A  78      -1.163   0.776   6.570  1.00  0.00           C  
ATOM    545  CEN VAL A  78      -0.910   1.319   6.230  1.00  0.00           X  
ATOM    546  H   VAL A  78      -2.358  -1.289   5.600  1.00  0.00           H  
ATOM    547  N   VAL A  79      -2.327  -0.915   8.907  1.00  0.00           N  
ATOM    548  CA  VAL A  79      -2.666  -1.047  10.319  1.00  0.00           C  
ATOM    549  C   VAL A  79      -2.030  -2.293  10.923  1.00  0.00           C  
ATOM    550  O   VAL A  79      -1.468  -2.246  12.018  1.00  0.00           O  
ATOM    551  CB  VAL A  79      -4.191  -1.107  10.531  1.00  0.00           C  
ATOM    552  CEN VAL A  79      -4.731  -0.755  10.773  1.00  0.00           X  
ATOM    553  H   VAL A  79      -3.069  -0.905   8.222  1.00  0.00           H  
ATOM    554  N   VAL A  80      -2.121  -3.406  10.204  1.00  0.00           N  
ATOM    555  CA  VAL A  80      -1.555  -4.667  10.668  1.00  0.00           C  
ATOM    556  C   VAL A  80      -0.051  -4.550  10.878  1.00  0.00           C  
ATOM    557  O   VAL A  80       0.482  -5.009  11.889  1.00  0.00           O  
ATOM    558  CB  VAL A  80      -1.838  -5.812   9.678  1.00  0.00           C  
ATOM    559  CEN VAL A  80      -2.204  -6.389   9.587  1.00  0.00           X  
ATOM    560  H   VAL A  80      -2.596  -3.378   9.312  1.00  0.00           H  
ATOM    561  N   VAL A  81       0.630  -3.935   9.917  1.00  0.00           N  
ATOM    562  CA  VAL A  81       2.075  -3.757   9.995  1.00  0.00           C  
ATOM    563  C   VAL A  81       2.465  -2.947  11.225  1.00  0.00           C  
ATOM    564  O   VAL A  81       3.403  -3.300  11.940  1.00  0.00           O  
ATOM    565  CB  VAL A  81       2.627  -3.060   8.738  1.00  0.00           C  
ATOM    566  CEN VAL A  81       3.001  -3.159   8.168  1.00  0.00           X  
ATOM    567  H   VAL A  81       0.133  -3.580   9.112  1.00  0.00           H  
ATOM    568  N   VAL A  82       1.739  -1.861  11.467  1.00  0.00           N  
ATOM    569  CA  VAL A  82       2.008  -0.999  12.612  1.00  0.00           C  
ATOM    570  C   VAL A  82       1.873  -1.765  13.921  1.00  0.00           C  
ATOM    571  O   VAL A  82       2.715  -1.645  14.811  1.00  0.00           O  
ATOM    572  CB  VAL A  82       1.061   0.216  12.639  1.00  0.00           C  
ATOM    573  CEN VAL A  82       1.032   0.898  12.550  1.00  0.00           X  
ATOM    574  H   VAL A  82       0.982  -1.626  10.841  1.00  0.00           H  
ATOM    575  N   VAL A  83       0.809  -2.553  14.034  1.00  0.00           N  
ATOM    576  CA  VAL A  83       0.562  -3.340  15.235  1.00  0.00           C  
ATOM    577  C   VAL A  83       1.704  -4.313  15.501  1.00  0.00           C  
ATOM    578  O   VAL A  83       2.170  -4.445  16.632  1.00  0.00           O  
ATOM    579  CB  VAL A  83      -0.757  -4.128  15.134  1.00  0.00           C  
ATOM    580  CEN VAL A  83      -1.402  -4.164  15.376  1.00  0.00           X  
ATOM    581  H   VAL A  83       0.155  -2.608  13.266  1.00  0.00           H  
ATOM    582  N   VAL A  84       2.150  -4.994  14.450  1.00  0.00           N  
ATOM    583  CA  VAL A  84       3.239  -5.957  14.568  1.00  0.00           C  
ATOM    584  C   VAL A  84       4.511  -5.291  15.075  1.00  0.00           C  
ATOM    585  O   VAL A  84       5.189  -5.817  15.958  1.00  0.00           O  
ATOM    586  CB  VAL A  84       3.533  -6.645  13.221  1.00  0.00           C  
ATOM    587  CEN VAL A  84       3.481  -7.241  12.880  1.00  0.00           X  
ATOM    588  H   VAL A  84       1.725  -4.840  13.547  1.00  0.00           H  
ATOM    589  N   VAL A  85       4.830  -4.130  14.513  1.00  0.00           N  
ATOM    590  CA  VAL A  85       6.023  -3.390  14.908  1.00  0.00           C  
ATOM    591  C   VAL A  85       5.979  -3.022  16.385  1.00  0.00           C  
ATOM    592  O   VAL A  85       6.967  -3.175  17.103  1.00  0.00           O  
ATOM    593  CB  VAL A  85       6.192  -2.106  14.074  1.00  0.00           C  
ATOM    594  CEN VAL A  85       6.573  -1.811  13.582  1.00  0.00           X  
ATOM    595  H   VAL A  85       4.231  -3.751  13.793  1.00  0.00           H  
ATOM    596  N   VAL A  86       4.826  -2.536  16.835  1.00  0.00           N  
ATOM    597  CA  VAL A  86       4.651  -2.146  18.229  1.00  0.00           C  
ATOM    598  C   VAL A  86       4.882  -3.325  19.164  1.00  0.00           C  
ATOM    599  O   VAL A  86       5.563  -3.198  20.182  1.00  0.00           O  
ATOM    600  CB  VAL A  86       3.246  -1.570  18.482  1.00  0.00           C  
ATOM    601  CEN VAL A  86       2.901  -0.989  18.619  1.00  0.00           X  
ATOM    602  H   VAL A  86       4.052  -2.435  16.195  1.00  0.00           H  
ATOM    603  N   VAL A  87       4.311  -4.472  18.814  1.00  0.00           N  
ATOM    604  CA  VAL A  87       4.454  -5.677  19.623  1.00  0.00           C  
ATOM    605  C   VAL A  87       5.917  -6.082  19.756  1.00  0.00           C  
ATOM    606  O   VAL A  87       6.382  -6.414  20.845  1.00  0.00           O  
ATOM    607  CB  VAL A  87       3.658  -6.855  19.028  1.00  0.00           C  
ATOM    608  CEN VAL A  87       3.105  -7.254  19.122  1.00  0.00           X  
ATOM    609  H   VAL A  87       3.764  -4.511  17.966  1.00  0.00           H  
ATOM    610  N   VAL A  88       6.638  -6.050  18.640  1.00  0.00           N  
ATOM    611  CA  VAL A  88       8.050  -6.413  18.630  1.00  0.00           C  
ATOM    612  C   VAL A  88       8.857  -5.509  19.552  1.00  0.00           C  
ATOM    613  O   VAL A  88       9.697  -5.980  20.319  1.00  0.00           O  
ATOM    614  CB  VAL A  88       8.641  -6.342  17.210  1.00  0.00           C  
ATOM    615  CEN VAL A  88       8.878  -6.724  16.688  1.00  0.00           X  
ATOM    616  H   VAL A  88       6.196  -5.768  17.777  1.00  0.00           H  
ATOM    617  N   VAL A  89       8.599  -4.209  19.472  1.00  0.00           N  
ATOM    618  CA  VAL A  89       9.302  -3.236  20.300  1.00  0.00           C  
ATOM    619  C   VAL A  89       9.080  -3.510  21.782  1.00  0.00           C  
ATOM    620  O   VAL A  89      10.020  -3.479  22.576  1.00  0.00           O  
ATOM    621  CB  VAL A  89       8.856  -1.796  19.982  1.00  0.00           C  
ATOM    622  CEN VAL A  89       9.057  -1.204  19.693  1.00  0.00           X  
ATOM    623  H   VAL A  89       7.897  -3.885  18.822  1.00  0.00           H  
ATOM    624  N   VAL A  90       7.831  -3.780  22.148  1.00  0.00           N  
ATOM    625  CA  VAL A  90       7.484  -4.060  23.536  1.00  0.00           C  
ATOM    626  C   VAL A  90       8.234  -5.280  24.056  1.00  0.00           C  
ATOM    627  O   VAL A  90       8.769  -5.265  25.164  1.00  0.00           O  
ATOM    628  CB  VAL A  90       5.970  -4.291  23.703  1.00  0.00           C  
ATOM    629  CEN VAL A  90       5.392  -4.016  23.959  1.00  0.00           X  
ATOM    630  H   VAL A  90       7.104  -3.790  21.447  1.00  0.00           H  
ATOM    631  N   VAL A  91       8.270  -6.334  23.248  1.00  0.00           N  
ATOM    632  CA  VAL A  91       8.956  -7.565  23.626  1.00  0.00           C  
ATOM    633  C   VAL A  91      10.433  -7.311  23.899  1.00  0.00           C  
ATOM    634  O   VAL A  91      10.968  -7.744  24.920  1.00  0.00           O  
ATOM    635  CB  VAL A  91       8.824  -8.643  22.534  1.00  0.00           C  
ATOM    636  CEN VAL A  91       8.525  -9.245  22.382  1.00  0.00           X  
ATOM    637  H   VAL A  91       7.811  -6.283  22.350  1.00  0.00           H  
ATOM    638  N   VAL A  92      11.086  -6.607  22.982  1.00  0.00           N  
ATOM    639  CA  VAL A  92      12.514  -6.336  23.098  1.00  0.00           C  
ATOM    640  C   VAL A  92      12.774  -5.123  23.982  1.00  0.00           C  
ATOM    641  O   VAL A  92      13.923  -4.788  24.272  1.00  0.00           O  
ATOM    642  CB  VAL A  92      13.159  -6.101  21.719  1.00  0.00           C  
ATOM    643  CEN VAL A  92      13.584  -6.376  21.252  1.00  0.00           X  
ATOM    644  H   VAL A  92      10.581  -6.250  22.183  1.00  0.00           H  
ATOM    645  N   VAL A  93      11.700  -4.467  24.409  1.00  0.00           N  
ATOM    646  CA  VAL A  93      11.811  -3.268  25.231  1.00  0.00           C  
ATOM    647  C   VAL A  93      12.551  -2.160  24.493  1.00  0.00           C  
ATOM    648  O   VAL A  93      13.443  -1.519  25.048  1.00  0.00           O  
ATOM    649  CB  VAL A  93      12.535  -3.558  26.559  1.00  0.00           C  
ATOM    650  CEN VAL A  93      12.443  -3.618  27.240  1.00  0.00           X  
ATOM    651  H   VAL A  93      10.783  -4.808  24.158  1.00  0.00           H  
ATOM    652  N   VAL A  94      12.174  -1.939  23.238  1.00  0.00           N  
ATOM    653  CA  VAL A  94      12.791  -0.898  22.425  1.00  0.00           C  
ATOM    654  C   VAL A  94      11.758   0.116  21.951  1.00  0.00           C  
ATOM    655  O   VAL A  94      10.577  -0.204  21.816  1.00  0.00           O  
ATOM    656  CB  VAL A  94      13.514  -1.490  21.201  1.00  0.00           C  
ATOM    657  CEN VAL A  94      14.135  -1.611  20.928  1.00  0.00           X  
ATOM    658  H   VAL A  94      11.442  -2.507  22.836  1.00  0.00           H  
ATOM    659  N   VAL A  95      12.209   1.341  21.701  1.00  0.00           N  
ATOM    660  CA  VAL A  95      11.348   2.374  21.138  1.00  0.00           C  
ATOM    661  C   VAL A  95      10.961   2.047  19.702  1.00  0.00           C  
ATOM    662  O   VAL A  95      11.782   1.564  18.922  1.00  0.00           O  
ATOM    663  CB  VAL A  95      12.027   3.756  21.174  1.00  0.00           C  
ATOM    664  CEN VAL A  95      12.013   4.373  21.480  1.00  0.00           X  
ATOM    665  H   VAL A  95      13.174   1.561  21.905  1.00  0.00           H  
ATOM    666  N   VAL A  96       9.705   2.313  19.358  1.00  0.00           N  
ATOM    667  CA  VAL A  96       9.219   2.091  18.001  1.00  0.00           C  
ATOM    668  C   VAL A  96      10.144   2.729  16.973  1.00  0.00           C  
ATOM    669  O   VAL A  96      10.351   2.185  15.888  1.00  0.00           O  
ATOM    670  CB  VAL A  96       7.796   2.648  17.813  1.00  0.00           C  
ATOM    671  CEN VAL A  96       7.136   2.468  17.726  1.00  0.00           X  
ATOM    672  H   VAL A  96       9.071   2.678  20.054  1.00  0.00           H  
ATOM    673  N   VAL A  97      10.699   3.885  17.321  1.00  0.00           N  
ATOM    674  CA  VAL A  97      11.624   4.587  16.439  1.00  0.00           C  
ATOM    675  C   VAL A  97      12.862   3.745  16.157  1.00  0.00           C  
ATOM    676  O   VAL A  97      13.444   3.824  15.076  1.00  0.00           O  
ATOM    677  CB  VAL A  97      12.059   5.938  17.037  1.00  0.00           C  
ATOM    678  CEN VAL A  97      11.994   6.621  16.970  1.00  0.00           X  
ATOM    679  H   VAL A  97      10.474   4.288  18.219  1.00  0.00           H  
ATOM    680  N   VAL A  98      13.259   2.939  17.136  1.00  0.00           N  
ATOM    681  CA  VAL A  98      14.399   2.045  16.977  1.00  0.00           C  
ATOM    682  C   VAL A  98      14.174   1.064  15.833  1.00  0.00           C  
ATOM    683  O   VAL A  98      15.064   0.836  15.014  1.00  0.00           O  
ATOM    684  CB  VAL A  98      14.683   1.256  18.269  1.00  0.00           C  
ATOM    685  CEN VAL A  98      15.125   1.191  18.793  1.00  0.00           X  
ATOM    686  H   VAL A  98      12.758   2.947  18.013  1.00  0.00           H  
ATOM    687  N   VAL A  99      12.979   0.485  15.783  1.00  0.00           N  
ATOM    688  CA  VAL A  99      12.635  -0.473  14.740  1.00  0.00           C  
ATOM    689  C   VAL A  99      12.737   0.158  13.357  1.00  0.00           C  
ATOM    690  O   VAL A  99      13.287  -0.438  12.431  1.00  0.00           O  
ATOM    691  CB  VAL A  99      11.214  -1.034  14.934  1.00  0.00           C  
ATOM    692  CEN VAL A  99      10.859  -1.598  15.110  1.00  0.00           X  
ATOM    693  H   VAL A  99      12.291   0.715  16.487  1.00  0.00           H  
ATOM    694  N   VAL A 100      12.204   1.368  13.224  1.00  0.00           N  
ATOM    695  CA  VAL A 100      12.234   2.082  11.953  1.00  0.00           C  
ATOM    696  C   VAL A 100      13.665   2.316  11.486  1.00  0.00           C  
ATOM    697  O   VAL A 100      13.988   2.110  10.316  1.00  0.00           O  
ATOM    698  CB  VAL A 100      11.508   3.438  12.050  1.00  0.00           C  
ATOM    699  CEN VAL A 100      10.944   3.780  11.853  1.00  0.00           X  
ATOM    700  H   VAL A 100      11.767   1.804  14.023  1.00  0.00           H  
ATOM    701  N   VAL A 101      14.520   2.747  12.408  1.00  0.00           N  
ATOM    702  CA  VAL A 101      15.919   3.009  12.092  1.00  0.00           C  
ATOM    703  C   VAL A 101      16.613   1.753  11.581  1.00  0.00           C  
ATOM    704  O   VAL A 101      17.346   1.796  10.593  1.00  0.00           O  
ATOM    705  CB  VAL A 101      16.684   3.546  13.316  1.00  0.00           C  
ATOM    706  CEN VAL A 101      16.980   4.108  13.582  1.00  0.00           X  
ATOM    707  H   VAL A 101      14.192   2.897  13.351  1.00  0.00           H  
ATOM    708  N   VAL A 102      16.378   0.636  12.261  1.00  0.00           N  
ATOM    709  CA  VAL A 102      16.981  -0.635  11.877  1.00  0.00           C  
ATOM    710  C   VAL A 102      16.573  -1.034  10.465  1.00  0.00           C  
ATOM    711  O   VAL A 102      17.407  -1.458   9.664  1.00  0.00           O  
ATOM    712  CB  VAL A 102      16.590  -1.762  12.851  1.00  0.00           C  
ATOM    713  CEN VAL A 102      16.832  -2.174  13.348  1.00  0.00           X  
ATOM    714  H   VAL A 102      15.766   0.668  13.064  1.00  0.00           H  
ATOM    715  N   VAL A 103      15.286  -0.895  10.164  1.00  0.00           N  
ATOM    716  CA  VAL A 103      14.766  -1.241   8.847  1.00  0.00           C  
ATOM    717  C   VAL A 103      15.435  -0.415   7.756  1.00  0.00           C  
ATOM    718  O   VAL A 103      15.827  -0.944   6.716  1.00  0.00           O  
ATOM    719  CB  VAL A 103      13.241  -1.036   8.770  1.00  0.00           C  
ATOM    720  CEN VAL A 103      12.638  -1.368   8.733  1.00  0.00           X  
ATOM    721  H   VAL A 103      14.653  -0.541  10.866  1.00  0.00           H  
ATOM    722  N   VAL A 104      15.562   0.885   7.999  1.00  0.00           N  
ATOM    723  CA  VAL A 104      16.184   1.787   7.038  1.00  0.00           C  
ATOM    724  C   VAL A 104      17.623   1.379   6.750  1.00  0.00           C  
ATOM    725  O   VAL A 104      18.051   1.349   5.596  1.00  0.00           O  
ATOM    726  CB  VAL A 104      16.164   3.245   7.536  1.00  0.00           C  
ATOM    727  CEN VAL A 104      15.877   3.862   7.432  1.00  0.00           X  
ATOM    728  H   VAL A 104      15.219   1.258   8.873  1.00  0.00           H  
ATOM    729  N   VAL A 105      18.366   1.064   7.806  1.00  0.00           N  
ATOM    730  CA  VAL A 105      19.759   0.657   7.668  1.00  0.00           C  
ATOM    731  C   VAL A 105      19.884  -0.596   6.811  1.00  0.00           C  
ATOM    732  O   VAL A 105      20.742  -0.676   5.932  1.00  0.00           O  
ATOM    733  CB  VAL A 105      20.410   0.396   9.039  1.00  0.00           C  
ATOM    734  CEN VAL A 105      20.869   0.640   9.491  1.00  0.00           X  
ATOM    735  H   VAL A 105      17.955   1.109   8.727  1.00  0.00           H  
ATOM    736  N   VAL A 106      19.023  -1.574   7.072  1.00  0.00           N  
ATOM    737  CA  VAL A 106      19.036  -2.826   6.325  1.00  0.00           C  
ATOM    738  C   VAL A 106      18.796  -2.584   4.840  1.00  0.00           C  
ATOM    739  O   VAL A 106      19.486  -3.147   3.990  1.00  0.00           O  
ATOM    740  CB  VAL A 106      17.975  -3.810   6.852  1.00  0.00           C  
ATOM    741  CEN VAL A 106      17.888  -4.399   7.199  1.00  0.00           X  
ATOM    742  H   VAL A 106      18.342  -1.447   7.807  1.00  0.00           H  
ATOM    743  N   VAL A 107      17.814  -1.743   4.534  1.00  0.00           N  
ATOM    744  CA  VAL A 107      17.481  -1.424   3.151  1.00  0.00           C  
ATOM    745  C   VAL A 107      18.667  -0.799   2.429  1.00  0.00           C  
ATOM    746  O   VAL A 107      18.979  -1.164   1.295  1.00  0.00           O  
ATOM    747  CB  VAL A 107      16.278  -0.467   3.065  1.00  0.00           C  
ATOM    748  CEN VAL A 107      15.613  -0.426   2.889  1.00  0.00           X  
ATOM    749  H   VAL A 107      17.284  -1.313   5.279  1.00  0.00           H  
ATOM    750  N   VAL A 108      19.327   0.145   3.092  1.00  0.00           N  
ATOM    751  CA  VAL A 108      20.481   0.823   2.515  1.00  0.00           C  
ATOM    752  C   VAL A 108      21.593  -0.165   2.185  1.00  0.00           C  
ATOM    753  O   VAL A 108      22.189  -0.107   1.110  1.00  0.00           O  
ATOM    754  CB  VAL A 108      21.033   1.905   3.462  1.00  0.00           C  
ATOM    755  CEN VAL A 108      21.093   2.585   3.552  1.00  0.00           X  
ATOM    756  H   VAL A 108      19.021   0.399   4.021  1.00  0.00           H  
ATOM    757  N   VAL A 109      21.867  -1.072   3.117  1.00  0.00           N  
ATOM    758  CA  VAL A 109      22.908  -2.075   2.927  1.00  0.00           C  
ATOM    759  C   VAL A 109      22.616  -2.948   1.714  1.00  0.00           C  
ATOM    760  O   VAL A 109      23.503  -3.219   0.904  1.00  0.00           O  
ATOM    761  CB  VAL A 109      23.061  -2.972   4.169  1.00  0.00           C  
ATOM    762  CEN VAL A 109      23.476  -3.119   4.699  1.00  0.00           X  
ATOM    763  H   VAL A 109      21.341  -1.066   3.979  1.00  0.00           H  
ATOM    764  N   VAL A 110      21.368  -3.387   1.593  1.00  0.00           N  
ATOM    765  CA  VAL A 110      20.957  -4.232   0.478  1.00  0.00           C  
ATOM    766  C   VAL A 110      21.173  -3.527  -0.855  1.00  0.00           C  
ATOM    767  O   VAL A 110      21.903  -4.008  -1.677  1.00  0.00           O  
ATOM    768  CB  VAL A 110      19.477  -4.643   0.596  1.00  0.00           C  
ATOM    769  CEN VAL A 110      19.058  -5.175   0.724  1.00  0.00           X  
ATOM    770  H   VAL A 110      20.686  -3.129   2.292  1.00  0.00           H  
TER                                                                             
# All scores below are weighted scores, not raw scores.
#BEGIN_POSE_ENERGIES_TABLE ./out/32.pdb
label vdw total
weights 0.1 NA
pose 2.80583 2.80583
VAL:NtermProteinFull_1 0 0
VAL_2 0 0
VAL_3 0 0
VAL_4 0 0
VAL_5 0 0
VAL_6 0 0
VAL_7 0 0
VAL_8 0 0
VAL_9 0 0
VAL_10 0 0
VAL_11 0 0
VAL_12 0.02095 0.02095
VAL_13 0 0
VAL_14 0 0
VAL_15 0 0
VAL_16 0 0
VAL_17 0.02095 0.02095
VAL_18 0 0
VAL_19 0 0
VAL_20 0 0
VAL_21 0 0
VAL_22 0 0
VAL_23 0 0
VAL_24 0 0
VAL_25 0 0
VAL_26 0 0
VAL_27 0 0
VAL_28 0.1032 0.1032
VAL_29 0 0
VAL_30 0 0
VAL_31 0 0
VAL_32 0 0
VAL_33 0 0
VAL_34 0 0
VAL_35 0.00106 0.00106
VAL_36 0.07902 0.07902
VAL_37 0.00944 0.00944
VAL_38 0 0
VAL_39 0.39928 0.39928
VAL_40 0.32217 0.32217
VAL_41 0.13471 0.13471
VAL_42 0.29459 0.29459
VAL_43 0.00618 0.00618
VAL_44 0.10962 0.10962
VAL_45 0 0
VAL_46 0 0
VAL_47 0 0
VAL_48 0 0
VAL_49 0 0
VAL_50 0 0
VAL_51 0 0
VAL_52 0.00989 0.00989
VAL_53 0.00106 0.00106
VAL_54 0 0
VAL_55 0 0
VAL_56 0 0
VAL_57 0 0
VAL_58 0 0
VAL_59 0 0
VAL_60 0 0
VAL_61 0 0
VAL_62 0 0
VAL_63 0.02095 0.02095
VAL_64 0 0
VAL_65 0 0
VAL_66 0 0
VAL_67 0 0
VAL_68 0.02095 0.02095
VAL_69 0 0
VAL_70 0 0
VAL_71 0 0
VAL_72 0 0
VAL_73 0 0
VAL_74 0 0
VAL_75 0 0
VAL_76 0 0
VAL_77 0 0
VAL_78 0 0
VAL_79 0 0
VAL_80 0 0
VAL_81 0.07902 0.07902
VAL_82 0 0
VAL_83 0 0
VAL_84 0.00045 0.00045
VAL_85 0.2568 0.2568
VAL_86 0 0
VAL_87 0 0
VAL_88 0.04692 0.04692
VAL_89 0 0
VAL_90 0 0
VAL_91 0 0
VAL_92 0.00618 0.00618
VAL_93 0 0
VAL_94 0 0
VAL_95 0 0
VAL_96 0 0
VAL_97 0 0
VAL_98 0 0
VAL_99 0.06538 0.06538
VAL_100 0 0
VAL_101 0 0
VAL_102 0.29459 0.29459
VAL_103 0.39928 0.39928
VAL_104 0 0
VAL_105 0 0
VAL_106 0 0
VAL_107 0.1032 0.1032
VAL_108 0 0
VAL_109 0 0
VAL:CtermProteinFull_110 0 0
#END_POSE_ENERGIES_TABLE ./out/32.pdb

REMARK 6 13 8 1 17 19 13 12 16 17 12 11 
REMARK VDW             2.806
REMARK RG             13.923
REMARK NCdist         19.958
REMARK HO              0.424
