# Supplementary material for: Design of complicated all-α protein structures
Source: Nat Struct Mol Biol. 2024 Jan 4;31(2):275–82. doi: 10.1038/s41594-023-01147-9 (PMC11377298; doi:10.1038/s41594-023-01147-9)
Supplement: Supplementary file 11 — Statistical source data. [file 41594_2023_1147_MOESM11_ESM.zip › ED_Fig6/69.pdb]

HEADER                                            09-NOV-21   XXXX              
EXPDTA    THEORETICAL MODEL                                                     
REMARK 220                                                                      
REMARK 220 EXPERIMENTAL DETAILS                                                 
REMARK 220  EXPERIMENT TYPE                : THEORETICAL MODELLING              
REMARK 220  DATE OF DATA COLLECTION        : 09-NOV-21                          
REMARK 220                                                                      
REMARK 220 REMARK: MODEL GENERATED BY ROSETTA                                   
REMARK 220  VERSION 2021.16+release.8ee4f02                                     
ATOM      1  N   VAL A   1       0.000   0.000   0.000  1.00  0.00           N  
ATOM      2  CA  VAL A   1       1.458   0.000   0.000  1.00  0.00           C  
ATOM      3  C   VAL A   1       2.009   1.420   0.000  1.00  0.00           C  
ATOM      4  O   VAL A   1       2.934   1.737   0.748  1.00  0.00           O  
ATOM      5  CB  VAL A   1       2.023  -0.759  -1.215  1.00  0.00           C  
ATOM      6  CEN VAL A   1       2.351  -1.334  -1.406  1.00  0.00           X  
ATOM      7  H   VAL A   1      -0.500  -0.433  -0.750  1.00  0.00           H  
ATOM      8  N   VAL A   2       1.435   2.272  -0.843  1.00  0.00           N  
ATOM      9  CA  VAL A   2       1.868   3.661  -0.942  1.00  0.00           C  
ATOM     10  C   VAL A   2       1.711   4.383   0.390  1.00  0.00           C  
ATOM     11  O   VAL A   2       2.608   5.105   0.825  1.00  0.00           O  
ATOM     12  CB  VAL A   2       1.079   4.423  -2.023  1.00  0.00           C  
ATOM     13  CEN VAL A   2       1.129   4.707  -2.649  1.00  0.00           X  
ATOM     14  H   VAL A   2       0.680   1.949  -1.431  1.00  0.00           H  
ATOM     15  N   VAL A   3       0.566   4.183   1.035  1.00  0.00           N  
ATOM     16  CA  VAL A   3       0.290   4.815   2.319  1.00  0.00           C  
ATOM     17  C   VAL A   3       1.317   4.405   3.367  1.00  0.00           C  
ATOM     18  O   VAL A   3       1.823   5.241   4.115  1.00  0.00           O  
ATOM     19  CB  VAL A   3      -1.120   4.462   2.831  1.00  0.00           C  
ATOM     20  CEN VAL A   3      -1.749   4.719   2.941  1.00  0.00           X  
ATOM     21  H   VAL A   3      -0.130   3.577   0.624  1.00  0.00           H  
ATOM     22  N   VAL A   4       1.620   3.112   3.417  1.00  0.00           N  
ATOM     23  CA  VAL A   4       2.588   2.588   4.374  1.00  0.00           C  
ATOM     24  C   VAL A   4       3.957   3.226   4.177  1.00  0.00           C  
ATOM     25  O   VAL A   4       4.612   3.622   5.141  1.00  0.00           O  
ATOM     26  CB  VAL A   4       2.723   1.058   4.261  1.00  0.00           C  
ATOM     27  CEN VAL A   4       2.581   0.464   4.579  1.00  0.00           X  
ATOM     28  H   VAL A   4       1.169   2.476   2.775  1.00  0.00           H  
ATOM     29  N   VAL A   5       4.385   3.322   2.923  1.00  0.00           N  
ATOM     30  CA  VAL A   5       5.678   3.911   2.597  1.00  0.00           C  
ATOM     31  C   VAL A   5       5.758   5.358   3.069  1.00  0.00           C  
ATOM     32  O   VAL A   5       6.758   5.776   3.653  1.00  0.00           O  
ATOM     33  CB  VAL A   5       5.958   3.859   1.084  1.00  0.00           C  
ATOM     34  CEN VAL A   5       6.345   3.555   0.602  1.00  0.00           X  
ATOM     35  H   VAL A   5       3.799   2.977   2.176  1.00  0.00           H  
ATOM     36  N   VAL A   6       4.700   6.118   2.811  1.00  0.00           N  
ATOM     37  CA  VAL A   6       4.648   7.520   3.209  1.00  0.00           C  
ATOM     38  C   VAL A   6       4.783   7.670   4.719  1.00  0.00           C  
ATOM     39  O   VAL A   6       5.528   8.521   5.204  1.00  0.00           O  
ATOM     40  CB  VAL A   6       3.339   8.190   2.752  1.00  0.00           C  
ATOM     41  CEN VAL A   6       3.075   8.647   2.309  1.00  0.00           X  
ATOM     42  H   VAL A   6       3.910   5.715   2.327  1.00  0.00           H  
ATOM     43  N   VAL A   7       4.059   6.836   5.458  1.00  0.00           N  
ATOM     44  CA  VAL A   7       4.096   6.875   6.915  1.00  0.00           C  
ATOM     45  C   VAL A   7       5.504   6.615   7.437  1.00  0.00           C  
ATOM     46  O   VAL A   7       5.983   7.311   8.332  1.00  0.00           O  
ATOM     47  CB  VAL A   7       3.133   5.844   7.532  1.00  0.00           C  
ATOM     48  CEN VAL A   7       2.540   5.776   7.878  1.00  0.00           X  
ATOM     49  H   VAL A   7       3.467   6.159   4.999  1.00  0.00           H  
ATOM     50  N   VAL A   8       6.163   5.609   6.872  1.00  0.00           N  
ATOM     51  CA  VAL A   8       7.517   5.255   7.279  1.00  0.00           C  
ATOM     52  C   VAL A   8       8.478   6.419   7.067  1.00  0.00           C  
ATOM     53  O   VAL A   8       9.293   6.729   7.935  1.00  0.00           O  
ATOM     54  CB  VAL A   8       8.037   4.027   6.508  1.00  0.00           C  
ATOM     55  CEN VAL A   8       8.197   3.360   6.571  1.00  0.00           X  
ATOM     56  H   VAL A   8       5.713   5.075   6.141  1.00  0.00           H  
ATOM     57  N   VAL A   9       8.376   7.060   5.907  1.00  0.00           N  
ATOM     58  CA  VAL A   9       9.235   8.191   5.579  1.00  0.00           C  
ATOM     59  C   VAL A   9       9.061   9.324   6.581  1.00  0.00           C  
ATOM     60  O   VAL A   9      10.039   9.909   7.047  1.00  0.00           O  
ATOM     61  CB  VAL A   9       8.951   8.723   4.162  1.00  0.00           C  
ATOM     62  CEN VAL A   9       9.208   8.766   3.524  1.00  0.00           X  
ATOM     63  H   VAL A   9       7.685   6.755   5.236  1.00  0.00           H  
ATOM     64  N   VAL A  10       7.810   9.630   6.909  1.00  0.00           N  
ATOM     65  CA  VAL A  10       7.506  10.695   7.857  1.00  0.00           C  
ATOM     66  C   VAL A  10       8.128  10.415   9.219  1.00  0.00           C  
ATOM     67  O   VAL A  10       8.719  11.301   9.836  1.00  0.00           O  
ATOM     68  CB  VAL A  10       5.986  10.883   8.028  1.00  0.00           C  
ATOM     69  CEN VAL A  10       5.461  11.306   7.888  1.00  0.00           X  
ATOM     70  H   VAL A  10       7.051   9.112   6.491  1.00  0.00           H  
ATOM     71  N   VAL A  11       7.993   9.177   9.683  1.00  0.00           N  
ATOM     72  CA  VAL A  11       8.542   8.778  10.973  1.00  0.00           C  
ATOM     73  C   VAL A  11      10.054   8.964  11.009  1.00  0.00           C  
ATOM     74  O   VAL A  11      10.602   9.482  11.982  1.00  0.00           O  
ATOM     75  CB  VAL A  11       8.207   7.311  11.300  1.00  0.00           C  
ATOM     76  CEN VAL A  11       7.826   6.907  11.708  1.00  0.00           X  
ATOM     77  H   VAL A  11       7.496   8.495   9.127  1.00  0.00           H  
ATOM     78  N   VAL A  12      10.723   8.537   9.944  1.00  0.00           N  
ATOM     79  CA  VAL A  12      12.173   8.655   9.852  1.00  0.00           C  
ATOM     80  C   VAL A  12      12.613  10.111   9.938  1.00  0.00           C  
ATOM     81  O   VAL A  12      13.562  10.441  10.650  1.00  0.00           O  
ATOM     82  CB  VAL A  12      12.708   8.043   8.543  1.00  0.00           C  
ATOM     83  CEN VAL A  12      13.065   7.514   8.284  1.00  0.00           X  
ATOM     84  H   VAL A  12      10.214   8.119   9.178  1.00  0.00           H  
ATOM     85  N   VAL A  13      11.920  10.977   9.208  1.00  0.00           N  
ATOM     86  CA  VAL A  13      12.238  12.400   9.200  1.00  0.00           C  
ATOM     87  C   VAL A  13      12.120  12.999  10.596  1.00  0.00           C  
ATOM     88  O   VAL A  13      12.988  13.755  11.033  1.00  0.00           O  
ATOM     89  CB  VAL A  13      11.321  13.180   8.239  1.00  0.00           C  
ATOM     90  CEN VAL A  13      11.305  13.516   7.638  1.00  0.00           X  
ATOM     91  H   VAL A  13      11.152  10.642   8.644  1.00  0.00           H  
ATOM     92  N   VAL A  14      11.041  12.656  11.292  1.00  0.00           N  
ATOM     93  CA  VAL A  14      10.808  13.159  12.640  1.00  0.00           C  
ATOM     94  C   VAL A  14      11.933  12.751  13.583  1.00  0.00           C  
ATOM     95  O   VAL A  14      12.426  13.564  14.365  1.00  0.00           O  
ATOM     96  CB  VAL A  14       9.468  12.654  13.208  1.00  0.00           C  
ATOM     97  CEN VAL A  14       8.830  12.848  13.379  1.00  0.00           X  
ATOM     98  H   VAL A  14      10.366  12.031  10.876  1.00  0.00           H  
ATOM     99  N   VAL A  15      12.336  11.488  13.503  1.00  0.00           N  
ATOM    100  CA  VAL A  15      13.405  10.970  14.349  1.00  0.00           C  
ATOM    101  C   VAL A  15      14.705  11.730  14.122  1.00  0.00           C  
ATOM    102  O   VAL A  15      15.394  12.100  15.072  1.00  0.00           O  
ATOM    103  CB  VAL A  15      13.648   9.470  14.098  1.00  0.00           C  
ATOM    104  CEN VAL A  15      13.574   8.842  14.373  1.00  0.00           X  
ATOM    105  H   VAL A  15      11.891  10.870  12.840  1.00  0.00           H  
ATOM    106  N   VAL A  16      15.036  11.960  12.855  1.00  0.00           N  
ATOM    107  CA  VAL A  16      16.255  12.677  12.500  1.00  0.00           C  
ATOM    108  C   VAL A  16      16.024  14.182  12.484  1.00  0.00           C  
ATOM    109  O   VAL A  16      16.893  14.958  12.881  1.00  0.00           O  
ATOM    110  CB  VAL A  16      16.791  12.235  11.125  1.00  0.00           C  
ATOM    111  CEN VAL A  16      17.297  11.887  10.813  1.00  0.00           X  
ATOM    112  H   VAL A  16      14.428  11.630  12.120  1.00  0.00           H  
ATOM    113  N   VAL A  17      14.847  14.590  12.022  1.00  0.00           N  
ATOM    114  CA  VAL A  17      14.496  16.004  11.959  1.00  0.00           C  
ATOM    115  C   VAL A  17      14.361  16.601  13.354  1.00  0.00           C  
ATOM    116  O   VAL A  17      14.627  17.785  13.561  1.00  0.00           O  
ATOM    117  CB  VAL A  17      13.183  16.227  11.185  1.00  0.00           C  
ATOM    118  CEN VAL A  17      12.920  16.474  10.598  1.00  0.00           X  
ATOM    119  H   VAL A  17      14.177  13.903  11.707  1.00  0.00           H  
ATOM    120  N   VAL A  18      13.944  15.775  14.307  1.00  0.00           N  
ATOM    121  CA  VAL A  18      13.745  16.227  15.679  1.00  0.00           C  
ATOM    122  C   VAL A  18      14.746  15.576  16.624  1.00  0.00           C  
ATOM    123  O   VAL A  18      14.502  15.471  17.826  1.00  0.00           O  
ATOM    124  CB  VAL A  18      12.317  15.924  16.172  1.00  0.00           C  
ATOM    125  CEN VAL A  18      11.714  16.214  16.337  1.00  0.00           X  
ATOM    126  H   VAL A  18      13.761  14.809  14.076  1.00  0.00           H  
ATOM    127  N   VAL A  19      15.875  15.141  16.075  1.00  0.00           N  
ATOM    128  CA  VAL A  19      16.890  14.446  16.857  1.00  0.00           C  
ATOM    129  C   VAL A  19      17.282  15.251  18.090  1.00  0.00           C  
ATOM    130  O   VAL A  19      17.544  14.688  19.153  1.00  0.00           O  
ATOM    131  CB  VAL A  19      18.151  14.161  16.020  1.00  0.00           C  
ATOM    132  CEN VAL A  19      18.514  13.659  15.716  1.00  0.00           X  
ATOM    133  H   VAL A  19      16.033  15.295  15.089  1.00  0.00           H  
ATOM    134  N   VAL A  20      17.320  16.570  17.941  1.00  0.00           N  
ATOM    135  CA  VAL A  20      17.685  17.455  19.041  1.00  0.00           C  
ATOM    136  C   VAL A  20      16.604  17.476  20.113  1.00  0.00           C  
ATOM    137  O   VAL A  20      16.893  17.347  21.303  1.00  0.00           O  
ATOM    138  CB  VAL A  20      17.936  18.893  18.550  1.00  0.00           C  
ATOM    139  CEN VAL A  20      18.426  19.365  18.442  1.00  0.00           X  
ATOM    140  H   VAL A  20      17.090  16.971  17.043  1.00  0.00           H  
ATOM    141  N   VAL A  21      15.356  17.640  19.685  1.00  0.00           N  
ATOM    142  CA  VAL A  21      14.227  17.663  20.607  1.00  0.00           C  
ATOM    143  C   VAL A  21      14.124  16.358  21.385  1.00  0.00           C  
ATOM    144  O   VAL A  21      13.921  16.362  22.599  1.00  0.00           O  
ATOM    145  CB  VAL A  21      12.899  17.915  19.868  1.00  0.00           C  
ATOM    146  CEN VAL A  21      12.402  18.380  19.765  1.00  0.00           X  
ATOM    147  H   VAL A  21      15.186  17.751  18.696  1.00  0.00           H  
ATOM    148  N   VAL A  22      14.265  15.241  20.679  1.00  0.00           N  
ATOM    149  CA  VAL A  22      14.189  13.925  21.302  1.00  0.00           C  
ATOM    150  C   VAL A  22      15.379  13.681  22.220  1.00  0.00           C  
ATOM    151  O   VAL A  22      15.386  12.731  23.003  1.00  0.00           O  
ATOM    152  CB  VAL A  22      14.126  12.804  20.248  1.00  0.00           C  
ATOM    153  CEN VAL A  22      13.713  12.331  19.966  1.00  0.00           X  
ATOM    154  H   VAL A  22      14.430  15.306  19.684  1.00  0.00           H  
ATOM    155  N   VAL A  23      16.385  14.543  22.120  1.00  0.00           N  
ATOM    156  CA  VAL A  23      17.557  14.456  22.981  1.00  0.00           C  
ATOM    157  C   VAL A  23      17.558  15.566  24.024  1.00  0.00           C  
ATOM    158  O   VAL A  23      18.533  15.745  24.755  1.00  0.00           O  
ATOM    159  CB  VAL A  23      18.863  14.529  22.168  1.00  0.00           C  
ATOM    160  CEN VAL A  23      19.403  14.159  21.951  1.00  0.00           X  
ATOM    161  H   VAL A  23      16.336  15.277  21.428  1.00  0.00           H  
ATOM    162  N   VAL A  24      16.459  16.311  24.089  1.00  0.00           N  
ATOM    163  CA  VAL A  24      16.331  17.407  25.042  1.00  0.00           C  
ATOM    164  C   VAL A  24      16.337  16.893  26.476  1.00  0.00           C  
ATOM    165  O   VAL A  24      15.908  15.771  26.746  1.00  0.00           O  
ATOM    166  CB  VAL A  24      15.044  18.217  24.802  1.00  0.00           C  
ATOM    167  CEN VAL A  24      14.803  18.822  24.576  1.00  0.00           X  
ATOM    168  H   VAL A  24      15.693  16.112  23.462  1.00  0.00           H  
ATOM    169  N   VAL A  25      16.825  17.721  27.394  1.00  0.00           N  
ATOM    170  CA  VAL A  25      16.849  17.368  28.809  1.00  0.00           C  
ATOM    171  C   VAL A  25      15.438  17.244  29.369  1.00  0.00           C  
ATOM    172  O   VAL A  25      15.198  16.485  30.309  1.00  0.00           O  
ATOM    173  CB  VAL A  25      17.631  18.405  29.636  1.00  0.00           C  
ATOM    174  CEN VAL A  25      18.213  18.508  29.990  1.00  0.00           X  
ATOM    175  H   VAL A  25      17.189  18.617  27.104  1.00  0.00           H  
ATOM    176  N   VAL A  26      14.508  17.994  28.788  1.00  0.00           N  
ATOM    177  CA  VAL A  26      13.136  18.030  29.280  1.00  0.00           C  
ATOM    178  C   VAL A  26      12.319  16.874  28.719  1.00  0.00           C  
ATOM    179  O   VAL A  26      12.258  16.675  27.505  1.00  0.00           O  
ATOM    180  CB  VAL A  26      12.442  19.358  28.922  1.00  0.00           C  
ATOM    181  CEN VAL A  26      12.204  19.948  29.185  1.00  0.00           X  
ATOM    182  H   VAL A  26      14.758  18.553  27.985  1.00  0.00           H  
ATOM    183  N   VAL A  27      11.691  16.113  29.609  1.00  0.00           N  
ATOM    184  CA  VAL A  27      10.822  15.015  29.201  1.00  0.00           C  
ATOM    185  C   VAL A  27       9.679  15.513  28.326  1.00  0.00           C  
ATOM    186  O   VAL A  27       9.243  14.823  27.405  1.00  0.00           O  
ATOM    187  CB  VAL A  27      10.238  14.274  30.419  1.00  0.00           C  
ATOM    188  CEN VAL A  27      10.265  13.685  30.775  1.00  0.00           X  
ATOM    189  H   VAL A  27      11.818  16.299  30.593  1.00  0.00           H  
ATOM    190  N   VAL A  28       9.196  16.716  28.620  1.00  0.00           N  
ATOM    191  CA  VAL A  28       8.069  17.288  27.893  1.00  0.00           C  
ATOM    192  C   VAL A  28       8.420  17.523  26.429  1.00  0.00           C  
ATOM    193  O   VAL A  28       7.620  17.241  25.537  1.00  0.00           O  
ATOM    194  CB  VAL A  28       7.608  18.617  28.520  1.00  0.00           C  
ATOM    195  CEN VAL A  28       7.101  18.913  28.881  1.00  0.00           X  
ATOM    196  H   VAL A  28       9.621  17.248  29.366  1.00  0.00           H  
ATOM    197  N   VAL A  29       9.620  18.041  26.190  1.00  0.00           N  
ATOM    198  CA  VAL A  29      10.084  18.302  24.832  1.00  0.00           C  
ATOM    199  C   VAL A  29      10.123  17.021  24.008  1.00  0.00           C  
ATOM    200  O   VAL A  29       9.682  16.998  22.859  1.00  0.00           O  
ATOM    201  CB  VAL A  29      11.483  18.946  24.828  1.00  0.00           C  
ATOM    202  CEN VAL A  29      11.823  19.533  24.705  1.00  0.00           X  
ATOM    203  H   VAL A  29      10.226  18.259  26.967  1.00  0.00           H  
ATOM    204  N   VAL A  30      10.654  15.958  24.601  1.00  0.00           N  
ATOM    205  CA  VAL A  30      10.751  14.671  23.922  1.00  0.00           C  
ATOM    206  C   VAL A  30       9.376  14.154  23.521  1.00  0.00           C  
ATOM    207  O   VAL A  30       9.182  13.682  22.400  1.00  0.00           O  
ATOM    208  CB  VAL A  30      11.447  13.618  24.805  1.00  0.00           C  
ATOM    209  CEN VAL A  30      12.025  13.251  24.879  1.00  0.00           X  
ATOM    210  H   VAL A  30      10.998  16.042  25.547  1.00  0.00           H  
ATOM    211  N   VAL A  31       8.423  14.246  24.442  1.00  0.00           N  
ATOM    212  CA  VAL A  31       7.063  13.788  24.185  1.00  0.00           C  
ATOM    213  C   VAL A  31       6.441  14.537  23.013  1.00  0.00           C  
ATOM    214  O   VAL A  31       5.817  13.934  22.139  1.00  0.00           O  
ATOM    215  CB  VAL A  31       6.165  13.959  25.425  1.00  0.00           C  
ATOM    216  CEN VAL A  31       5.835  13.615  25.923  1.00  0.00           X  
ATOM    217  H   VAL A  31       8.646  14.644  25.343  1.00  0.00           H  
ATOM    218  N   VAL A  32       6.615  15.854  23.000  1.00  0.00           N  
ATOM    219  CA  VAL A  32       6.071  16.688  21.935  1.00  0.00           C  
ATOM    220  C   VAL A  32       6.632  16.283  20.578  1.00  0.00           C  
ATOM    221  O   VAL A  32       5.893  16.169  19.599  1.00  0.00           O  
ATOM    222  CB  VAL A  32       6.368  18.180  22.178  1.00  0.00           C  
ATOM    223  CEN VAL A  32       6.080  18.782  22.347  1.00  0.00           X  
ATOM    224  H   VAL A  32       7.137  16.289  23.747  1.00  0.00           H  
ATOM    225  N   VAL A  33       7.941  16.066  20.525  1.00  0.00           N  
ATOM    226  CA  VAL A  33       8.604  15.674  19.287  1.00  0.00           C  
ATOM    227  C   VAL A  33       8.046  14.359  18.757  1.00  0.00           C  
ATOM    228  O   VAL A  33       7.773  14.225  17.564  1.00  0.00           O  
ATOM    229  CB  VAL A  33      10.125  15.534  19.480  1.00  0.00           C  
ATOM    230  CEN VAL A  33      10.732  15.821  19.327  1.00  0.00           X  
ATOM    231  H   VAL A  33       8.493  16.177  21.364  1.00  0.00           H  
ATOM    232  N   VAL A  34       7.878  13.390  19.650  1.00  0.00           N  
ATOM    233  CA  VAL A  34       7.352  12.083  19.274  1.00  0.00           C  
ATOM    234  C   VAL A  34       5.957  12.203  18.674  1.00  0.00           C  
ATOM    235  O   VAL A  34       5.655  11.586  17.653  1.00  0.00           O  
ATOM    236  CB  VAL A  34       7.302  11.126  20.480  1.00  0.00           C  
ATOM    237  CEN VAL A  34       7.592  10.564  20.754  1.00  0.00           X  
ATOM    238  H   VAL A  34       8.122  13.563  20.615  1.00  0.00           H  
ATOM    239  N   VAL A  35       5.109  13.000  19.316  1.00  0.00           N  
ATOM    240  CA  VAL A  35       3.744  13.202  18.847  1.00  0.00           C  
ATOM    241  C   VAL A  35       3.725  13.789  17.441  1.00  0.00           C  
ATOM    242  O   VAL A  35       2.967  13.341  16.581  1.00  0.00           O  
ATOM    243  CB  VAL A  35       2.953  14.128  19.790  1.00  0.00           C  
ATOM    244  CEN VAL A  35       2.446  14.143  20.255  1.00  0.00           X  
ATOM    245  H   VAL A  35       5.419  13.478  20.150  1.00  0.00           H  
ATOM    246  N   VAL A  36       4.564  14.793  17.214  1.00  0.00           N  
ATOM    247  CA  VAL A  36       4.646  15.444  15.912  1.00  0.00           C  
ATOM    248  C   VAL A  36       5.040  14.453  14.825  1.00  0.00           C  
ATOM    249  O   VAL A  36       4.452  14.436  13.744  1.00  0.00           O  
ATOM    250  CB  VAL A  36       5.656  16.607  15.923  1.00  0.00           C  
ATOM    251  CEN VAL A  36       5.711  17.293  15.903  1.00  0.00           X  
ATOM    252  H   VAL A  36       5.161  15.115  17.963  1.00  0.00           H  
ATOM    253  N   VAL A  37       6.040  13.628  15.117  1.00  0.00           N  
ATOM    254  CA  VAL A  37       6.515  12.631  14.165  1.00  0.00           C  
ATOM    255  C   VAL A  37       5.405  11.659  13.785  1.00  0.00           C  
ATOM    256  O   VAL A  37       5.221  11.341  12.611  1.00  0.00           O  
ATOM    257  CB  VAL A  37       7.709  11.837  14.726  1.00  0.00           C  
ATOM    258  CEN VAL A  37       8.389  11.740  14.664  1.00  0.00           X  
ATOM    259  H   VAL A  37       6.482  13.692  16.023  1.00  0.00           H  
ATOM    260  N   VAL A  38       4.668  11.190  14.787  1.00  0.00           N  
ATOM    261  CA  VAL A  38       3.574  10.253  14.559  1.00  0.00           C  
ATOM    262  C   VAL A  38       2.516  10.853  13.643  1.00  0.00           C  
ATOM    263  O   VAL A  38       2.037  10.197  12.718  1.00  0.00           O  
ATOM    264  CB  VAL A  38       2.912   9.826  15.883  1.00  0.00           C  
ATOM    265  CEN VAL A  38       2.835   9.299  16.320  1.00  0.00           X  
ATOM    266  H   VAL A  38       4.870  11.491  15.729  1.00  0.00           H  
ATOM    267  N   VAL A  39       2.154  12.105  13.906  1.00  0.00           N  
ATOM    268  CA  VAL A  39       1.151  12.796  13.105  1.00  0.00           C  
ATOM    269  C   VAL A  39       1.580  12.892  11.647  1.00  0.00           C  
ATOM    270  O   VAL A  39       0.788  12.642  10.739  1.00  0.00           O  
ATOM    271  CB  VAL A  39       0.876  14.213  13.644  1.00  0.00           C  
ATOM    272  CEN VAL A  39       0.409  14.602  13.968  1.00  0.00           X  
ATOM    273  H   VAL A  39       2.585  12.589  14.680  1.00  0.00           H  
ATOM    274  N   VAL A  40       2.839  13.257  11.429  1.00  0.00           N  
ATOM    275  CA  VAL A  40       3.376  13.387  10.080  1.00  0.00           C  
ATOM    276  C   VAL A  40       3.296  12.066   9.326  1.00  0.00           C  
ATOM    277  O   VAL A  40       2.895  12.028   8.162  1.00  0.00           O  
ATOM    278  CB  VAL A  40       4.839  13.868  10.098  1.00  0.00           C  
ATOM    279  CEN VAL A  40       5.248  14.405   9.959  1.00  0.00           X  
ATOM    280  H   VAL A  40       3.439  13.449  12.219  1.00  0.00           H  
ATOM    281  N   VAL A  41       3.680  10.984   9.994  1.00  0.00           N  
ATOM    282  CA  VAL A  41       3.652   9.659   9.388  1.00  0.00           C  
ATOM    283  C   VAL A  41       2.241   9.279   8.958  1.00  0.00           C  
ATOM    284  O   VAL A  41       2.032   8.770   7.857  1.00  0.00           O  
ATOM    285  CB  VAL A  41       4.191   8.585  10.351  1.00  0.00           C  
ATOM    286  CEN VAL A  41       4.721   8.160  10.467  1.00  0.00           X  
ATOM    287  H   VAL A  41       3.999  11.082  10.947  1.00  0.00           H  
ATOM    288  N   VAL A  42       1.274   9.530   9.834  1.00  0.00           N  
ATOM    289  CA  VAL A  42      -0.121   9.214   9.547  1.00  0.00           C  
ATOM    290  C   VAL A  42      -0.612   9.962   8.314  1.00  0.00           C  
ATOM    291  O   VAL A  42      -1.271   9.385   7.449  1.00  0.00           O  
ATOM    292  CB  VAL A  42      -1.034   9.555  10.740  1.00  0.00           C  
ATOM    293  CEN VAL A  42      -1.418   9.279  11.241  1.00  0.00           X  
ATOM    294  H   VAL A  42       1.510   9.949  10.722  1.00  0.00           H  
ATOM    295  N   VAL A  43      -0.287  11.248   8.239  1.00  0.00           N  
ATOM    296  CA  VAL A  43      -0.695  12.077   7.111  1.00  0.00           C  
ATOM    297  C   VAL A  43      -0.139  11.535   5.801  1.00  0.00           C  
ATOM    298  O   VAL A  43      -0.851  11.451   4.800  1.00  0.00           O  
ATOM    299  CB  VAL A  43      -0.237  13.537   7.288  1.00  0.00           C  
ATOM    300  CEN VAL A  43      -0.459  14.176   7.414  1.00  0.00           X  
ATOM    301  H   VAL A  43       0.256  11.662   8.983  1.00  0.00           H  
ATOM    302  N   VAL A  44       1.139  11.169   5.812  1.00  0.00           N  
ATOM    303  CA  VAL A  44       1.793  10.635   4.624  1.00  0.00           C  
ATOM    304  C   VAL A  44       1.106   9.364   4.141  1.00  0.00           C  
ATOM    305  O   VAL A  44       0.860   9.195   2.946  1.00  0.00           O  
ATOM    306  CB  VAL A  44       3.281  10.335   4.885  1.00  0.00           C  
ATOM    307  CEN VAL A  44       3.922  10.543   4.742  1.00  0.00           X  
ATOM    308  H   VAL A  44       1.670  11.264   6.666  1.00  0.00           H  
ATOM    309  N   VAL A  45       0.798   8.472   5.076  1.00  0.00           N  
ATOM    310  CA  VAL A  45       0.138   7.214   4.747  1.00  0.00           C  
ATOM    311  C   VAL A  45      -1.213   7.457   4.087  1.00  0.00           C  
ATOM    312  O   VAL A  45      -1.548   6.822   3.087  1.00  0.00           O  
ATOM    313  CB  VAL A  45      -0.063   6.338   5.998  1.00  0.00           C  
ATOM    314  CEN VAL A  45       0.151   5.764   6.313  1.00  0.00           X  
ATOM    315  H   VAL A  45       1.027   8.671   6.040  1.00  0.00           H  
ATOM    316  N   VAL A  46      -1.985   8.379   4.651  1.00  0.00           N  
ATOM    317  CA  VAL A  46      -3.301   8.708   4.118  1.00  0.00           C  
ATOM    318  C   VAL A  46      -3.204   9.213   2.684  1.00  0.00           C  
ATOM    319  O   VAL A  46      -3.979   8.806   1.818  1.00  0.00           O  
ATOM    320  CB  VAL A  46      -4.011   9.769   4.979  1.00  0.00           C  
ATOM    321  CEN VAL A  46      -4.530   9.867   5.422  1.00  0.00           X  
ATOM    322  H   VAL A  46      -1.651   8.866   5.471  1.00  0.00           H  
ATOM    323  N   VAL A  47      -2.248  10.102   2.439  1.00  0.00           N  
ATOM    324  CA  VAL A  47      -2.048  10.665   1.109  1.00  0.00           C  
ATOM    325  C   VAL A  47      -1.733   9.576   0.091  1.00  0.00           C  
ATOM    326  O   VAL A  47      -2.283   9.565  -1.010  1.00  0.00           O  
ATOM    327  CB  VAL A  47      -0.912  11.705   1.100  1.00  0.00           C  
ATOM    328  CEN VAL A  47      -0.777  12.378   1.046  1.00  0.00           X  
ATOM    329  H   VAL A  47      -1.644  10.395   3.193  1.00  0.00           H  
ATOM    330  N   VAL A  48      -0.846   8.661   0.467  1.00  0.00           N  
ATOM    331  CA  VAL A  48      -0.457   7.565  -0.413  1.00  0.00           C  
ATOM    332  C   VAL A  48      -1.657   6.705  -0.786  1.00  0.00           C  
ATOM    333  O   VAL A  48      -1.837   6.344  -1.949  1.00  0.00           O  
ATOM    334  CB  VAL A  48       0.619   6.674   0.236  1.00  0.00           C  
ATOM    335  CEN VAL A  48       1.284   6.497   0.207  1.00  0.00           X  
ATOM    336  H   VAL A  48      -0.430   8.726   1.385  1.00  0.00           H  
ATOM    337  N   VAL A  49      -2.477   6.379   0.208  1.00  0.00           N  
ATOM    338  CA  VAL A  49      -3.663   5.561  -0.014  1.00  0.00           C  
ATOM    339  C   VAL A  49      -4.613   6.224  -1.002  1.00  0.00           C  
ATOM    340  O   VAL A  49      -5.133   5.575  -1.910  1.00  0.00           O  
ATOM    341  CB  VAL A  49      -4.415   5.286   1.302  1.00  0.00           C  
ATOM    342  CEN VAL A  49      -4.566   4.797   1.762  1.00  0.00           X  
ATOM    343  H   VAL A  49      -2.274   6.708   1.141  1.00  0.00           H  
ATOM    344  N   VAL A  50      -4.838   7.521  -0.819  1.00  0.00           N  
ATOM    345  CA  VAL A  50      -5.727   8.276  -1.695  1.00  0.00           C  
ATOM    346  C   VAL A  50      -5.240   8.240  -3.137  1.00  0.00           C  
ATOM    347  O   VAL A  50      -6.024   8.030  -4.063  1.00  0.00           O  
ATOM    348  CB  VAL A  50      -5.855   9.742  -1.242  1.00  0.00           C  
ATOM    349  CEN VAL A  50      -6.285  10.199  -0.958  1.00  0.00           X  
ATOM    350  H   VAL A  50      -4.380   7.997  -0.055  1.00  0.00           H  
ATOM    351  N   VAL A  51      -3.940   8.447  -3.323  1.00  0.00           N  
ATOM    352  CA  VAL A  51      -3.346   8.440  -4.654  1.00  0.00           C  
ATOM    353  C   VAL A  51      -3.552   7.096  -5.342  1.00  0.00           C  
ATOM    354  O   VAL A  51      -3.915   7.038  -6.517  1.00  0.00           O  
ATOM    355  CB  VAL A  51      -1.839   8.753  -4.602  1.00  0.00           C  
ATOM    356  CEN VAL A  51      -1.366   9.231  -4.753  1.00  0.00           X  
ATOM    357  H   VAL A  51      -3.349   8.614  -2.521  1.00  0.00           H  
ATOM    358  N   VAL A  52      -3.318   6.017  -4.603  1.00  0.00           N  
ATOM    359  CA  VAL A  52      -3.478   4.671  -5.140  1.00  0.00           C  
ATOM    360  C   VAL A  52      -4.908   4.430  -5.606  1.00  0.00           C  
ATOM    361  O   VAL A  52      -5.136   3.886  -6.687  1.00  0.00           O  
ATOM    362  CB  VAL A  52      -3.099   3.599  -4.101  1.00  0.00           C  
ATOM    363  CEN VAL A  52      -2.626   3.124  -3.942  1.00  0.00           X  
ATOM    364  H   VAL A  52      -3.022   6.132  -3.644  1.00  0.00           H  
ATOM    365  N   VAL A  53      -5.869   4.837  -4.784  1.00  0.00           N  
ATOM    366  CA  VAL A  53      -7.280   4.666  -5.110  1.00  0.00           C  
ATOM    367  C   VAL A  53      -7.722   5.656  -6.180  1.00  0.00           C  
ATOM    368  O   VAL A  53      -8.845   5.586  -6.678  1.00  0.00           O  
ATOM    369  CB  VAL A  53      -8.172   4.836  -3.866  1.00  0.00           C  
ATOM    370  CEN VAL A  53      -8.573   4.497  -3.420  1.00  0.00           X  
ATOM    371  H   VAL A  53      -5.616   5.277  -3.910  1.00  0.00           H  
ATOM    372  N   VAL A  54      -6.832   6.579  -6.529  1.00  0.00           N  
ATOM    373  CA  VAL A  54      -7.061   7.478  -7.654  1.00  0.00           C  
ATOM    374  C   VAL A  54      -6.124   7.162  -8.812  1.00  0.00           C  
ATOM    375  O   VAL A  54      -5.762   8.045  -9.589  1.00  0.00           O  
ATOM    376  CB  VAL A  54      -6.879   8.952  -7.245  1.00  0.00           C  
ATOM    377  CEN VAL A  54      -7.216   9.541  -7.130  1.00  0.00           X  
ATOM    378  H   VAL A  54      -5.974   6.659  -6.002  1.00  0.00           H  
ATOM    379  N   VAL A  55      -5.733   5.897  -8.922  1.00  0.00           N  
ATOM    380  CA  VAL A  55      -4.999   5.420 -10.088  1.00  0.00           C  
ATOM    381  C   VAL A  55      -3.612   6.046 -10.159  1.00  0.00           C  
ATOM    382  O   VAL A  55      -3.069   6.254 -11.244  1.00  0.00           O  
ATOM    383  CB  VAL A  55      -5.756   5.723 -11.395  1.00  0.00           C  
ATOM    384  CEN VAL A  55      -6.110   5.433 -11.910  1.00  0.00           X  
ATOM    385  H   VAL A  55      -5.950   5.248  -8.178  1.00  0.00           H  
ATOM    386  N   VAL A  56      -3.043   6.346  -8.996  1.00  0.00           N  
ATOM    387  CA  VAL A  56      -1.647   6.757  -8.910  1.00  0.00           C  
ATOM    388  C   VAL A  56      -0.732   5.560  -8.685  1.00  0.00           C  
ATOM    389  O   VAL A  56      -1.008   4.706  -7.843  1.00  0.00           O  
ATOM    390  CB  VAL A  56      -1.428   7.778  -7.777  1.00  0.00           C  
ATOM    391  CEN VAL A  56      -1.288   8.440  -7.646  1.00  0.00           X  
ATOM    392  H   VAL A  56      -3.592   6.287  -8.150  1.00  0.00           H  
ATOM    393  N   VAL A  57       0.357   5.504  -9.444  1.00  0.00           N  
ATOM    394  CA  VAL A  57       1.282   4.379  -9.374  1.00  0.00           C  
ATOM    395  C   VAL A  57       2.165   4.468  -8.136  1.00  0.00           C  
ATOM    396  O   VAL A  57       2.183   5.487  -7.447  1.00  0.00           O  
ATOM    397  CB  VAL A  57       2.176   4.303 -10.626  1.00  0.00           C  
ATOM    398  CEN VAL A  57       2.297   3.942 -11.200  1.00  0.00           X  
ATOM    399  H   VAL A  57       0.550   6.260 -10.085  1.00  0.00           H  
ATOM    400  N   VAL A  58       2.897   3.394  -7.860  1.00  0.00           N  
ATOM    401  CA  VAL A  58       3.574   3.238  -6.578  1.00  0.00           C  
ATOM    402  C   VAL A  58       4.714   4.238  -6.432  1.00  0.00           C  
ATOM    403  O   VAL A  58       5.043   4.661  -5.324  1.00  0.00           O  
ATOM    404  CB  VAL A  58       4.130   1.812  -6.402  1.00  0.00           C  
ATOM    405  CEN VAL A  58       4.045   1.222  -6.056  1.00  0.00           X  
ATOM    406  H   VAL A  58       2.986   2.667  -8.555  1.00  0.00           H  
ATOM    407  N   VAL A  59       5.314   4.612  -7.557  1.00  0.00           N  
ATOM    408  CA  VAL A  59       6.389   5.596  -7.561  1.00  0.00           C  
ATOM    409  C   VAL A  59       5.880   6.971  -7.147  1.00  0.00           C  
ATOM    410  O   VAL A  59       6.538   7.686  -6.392  1.00  0.00           O  
ATOM    411  CB  VAL A  59       7.054   5.701  -8.946  1.00  0.00           C  
ATOM    412  CEN VAL A  59       7.629   5.558  -9.298  1.00  0.00           X  
ATOM    413  H   VAL A  59       5.016   4.205  -8.432  1.00  0.00           H  
ATOM    414  N   VAL A  60       4.704   7.336  -7.647  1.00  0.00           N  
ATOM    415  CA  VAL A  60       4.102   8.624  -7.326  1.00  0.00           C  
ATOM    416  C   VAL A  60       3.863   8.762  -5.828  1.00  0.00           C  
ATOM    417  O   VAL A  60       4.159   9.800  -5.235  1.00  0.00           O  
ATOM    418  CB  VAL A  60       2.767   8.825  -8.069  1.00  0.00           C  
ATOM    419  CEN VAL A  60       2.462   9.179  -8.575  1.00  0.00           X  
ATOM    420  H   VAL A  60       4.216   6.705  -8.266  1.00  0.00           H  
ATOM    421  N   VAL A  61       3.326   7.710  -5.220  1.00  0.00           N  
ATOM    422  CA  VAL A  61       3.047   7.711  -3.789  1.00  0.00           C  
ATOM    423  C   VAL A  61       4.319   7.927  -2.979  1.00  0.00           C  
ATOM    424  O   VAL A  61       4.339   8.716  -2.034  1.00  0.00           O  
ATOM    425  CB  VAL A  61       2.382   6.396  -3.341  1.00  0.00           C  
ATOM    426  CEN VAL A  61       1.790   6.121  -3.122  1.00  0.00           X  
ATOM    427  H   VAL A  61       3.106   6.887  -5.763  1.00  0.00           H  
ATOM    428  N   VAL A  62       5.381   7.222  -3.356  1.00  0.00           N  
ATOM    429  CA  VAL A  62       6.660   7.336  -2.665  1.00  0.00           C  
ATOM    430  C   VAL A  62       7.193   8.762  -2.723  1.00  0.00           C  
ATOM    431  O   VAL A  62       7.657   9.302  -1.719  1.00  0.00           O  
ATOM    432  CB  VAL A  62       7.711   6.381  -3.262  1.00  0.00           C  
ATOM    433  CEN VAL A  62       8.070   5.806  -3.141  1.00  0.00           X  
ATOM    434  H   VAL A  62       5.300   6.592  -4.141  1.00  0.00           H  
ATOM    435  N   VAL A  63       7.122   9.367  -3.904  1.00  0.00           N  
ATOM    436  CA  VAL A  63       7.597  10.732  -4.095  1.00  0.00           C  
ATOM    437  C   VAL A  63       6.847  11.707  -3.196  1.00  0.00           C  
ATOM    438  O   VAL A  63       7.451  12.573  -2.563  1.00  0.00           O  
ATOM    439  CB  VAL A  63       7.450  11.182  -5.560  1.00  0.00           C  
ATOM    440  CEN VAL A  63       7.803  11.330  -6.133  1.00  0.00           X  
ATOM    441  H   VAL A  63       6.729   8.869  -4.690  1.00  0.00           H  
ATOM    442  N   VAL A  64       5.528  11.561  -3.144  1.00  0.00           N  
ATOM    443  CA  VAL A  64       4.692  12.428  -2.323  1.00  0.00           C  
ATOM    444  C   VAL A  64       5.077  12.332  -0.852  1.00  0.00           C  
ATOM    445  O   VAL A  64       5.193  13.346  -0.163  1.00  0.00           O  
ATOM    446  CB  VAL A  64       3.199  12.085  -2.476  1.00  0.00           C  
ATOM    447  CEN VAL A  64       2.602  12.309  -2.737  1.00  0.00           X  
ATOM    448  H   VAL A  64       5.092  10.830  -3.688  1.00  0.00           H  
ATOM    449  N   VAL A  65       5.275  11.108  -0.376  1.00  0.00           N  
ATOM    450  CA  VAL A  65       5.648  10.877   1.014  1.00  0.00           C  
ATOM    451  C   VAL A  65       6.965  11.562   1.352  1.00  0.00           C  
ATOM    452  O   VAL A  65       7.093  12.205   2.395  1.00  0.00           O  
ATOM    453  CB  VAL A  65       5.768   9.373   1.325  1.00  0.00           C  
ATOM    454  CEN VAL A  65       5.470   8.851   1.662  1.00  0.00           X  
ATOM    455  H   VAL A  65       5.164  10.316  -0.994  1.00  0.00           H  
ATOM    456  N   VAL A  66       7.944  11.422   0.465  1.00  0.00           N  
ATOM    457  CA  VAL A  66       9.255  12.027   0.668  1.00  0.00           C  
ATOM    458  C   VAL A  66       9.150  13.542   0.783  1.00  0.00           C  
ATOM    459  O   VAL A  66       9.762  14.152   1.660  1.00  0.00           O  
ATOM    460  CB  VAL A  66      10.224  11.675  -0.477  1.00  0.00           C  
ATOM    461  CEN VAL A  66      10.783  11.306  -0.636  1.00  0.00           X  
ATOM    462  H   VAL A  66       7.776  10.881  -0.372  1.00  0.00           H  
ATOM    463  N   VAL A  67       8.371  14.146  -0.108  1.00  0.00           N  
ATOM    464  CA  VAL A  67       8.184  15.592  -0.108  1.00  0.00           C  
ATOM    465  C   VAL A  67       7.585  16.070   1.208  1.00  0.00           C  
ATOM    466  O   VAL A  67       8.036  17.061   1.783  1.00  0.00           O  
ATOM    467  CB  VAL A  67       7.277  16.045  -1.268  1.00  0.00           C  
ATOM    468  CEN VAL A  67       7.274  16.375  -1.872  1.00  0.00           X  
ATOM    469  H   VAL A  67       7.896  13.588  -0.804  1.00  0.00           H  
ATOM    470  N   VAL A  68       6.567  15.360   1.682  1.00  0.00           N  
ATOM    471  CA  VAL A  68       5.904  15.710   2.932  1.00  0.00           C  
ATOM    472  C   VAL A  68       6.880  15.678   4.101  1.00  0.00           C  
ATOM    473  O   VAL A  68       6.896  16.585   4.934  1.00  0.00           O  
ATOM    474  CB  VAL A  68       4.727  14.764   3.233  1.00  0.00           C  
ATOM    475  CEN VAL A  68       4.040  14.725   3.261  1.00  0.00           X  
ATOM    476  H   VAL A  68       6.244  14.556   1.162  1.00  0.00           H  
ATOM    477  N   VAL A  69       7.693  14.629   4.157  1.00  0.00           N  
ATOM    478  CA  VAL A  69       8.675  14.477   5.225  1.00  0.00           C  
ATOM    479  C   VAL A  69       9.659  15.640   5.238  1.00  0.00           C  
ATOM    480  O   VAL A  69       9.970  16.190   6.294  1.00  0.00           O  
ATOM    481  CB  VAL A  69       9.456  13.157   5.090  1.00  0.00           C  
ATOM    482  CEN VAL A  69       9.543  12.533   5.369  1.00  0.00           X  
ATOM    483  H   VAL A  69       7.630  13.919   3.442  1.00  0.00           H  
ATOM    484  N   VAL A  70      10.147  16.008   4.058  1.00  0.00           N  
ATOM    485  CA  VAL A  70      11.098  17.107   3.932  1.00  0.00           C  
ATOM    486  C   VAL A  70      10.504  18.411   4.449  1.00  0.00           C  
ATOM    487  O   VAL A  70      11.159  19.156   5.178  1.00  0.00           O  
ATOM    488  CB  VAL A  70      11.545  17.301   2.471  1.00  0.00           C  
ATOM    489  CEN VAL A  70      12.077  17.227   2.040  1.00  0.00           X  
ATOM    490  H   VAL A  70       9.852  15.515   3.228  1.00  0.00           H  
ATOM    491  N   VAL A  71       9.261  18.682   4.068  1.00  0.00           N  
ATOM    492  CA  VAL A  71       8.576  19.897   4.492  1.00  0.00           C  
ATOM    493  C   VAL A  71       8.462  19.963   6.010  1.00  0.00           C  
ATOM    494  O   VAL A  71       8.715  21.004   6.616  1.00  0.00           O  
ATOM    495  CB  VAL A  71       7.169  19.998   3.876  1.00  0.00           C  
ATOM    496  CEN VAL A  71       6.789  20.339   3.413  1.00  0.00           X  
ATOM    497  H   VAL A  71       8.777  18.029   3.468  1.00  0.00           H  
ATOM    498  N   VAL A  72       8.077  18.846   6.618  1.00  0.00           N  
ATOM    499  CA  VAL A  72       7.928  18.775   8.067  1.00  0.00           C  
ATOM    500  C   VAL A  72       9.243  19.081   8.772  1.00  0.00           C  
ATOM    501  O   VAL A  72       9.277  19.836   9.743  1.00  0.00           O  
ATOM    502  CB  VAL A  72       7.426  17.390   8.516  1.00  0.00           C  
ATOM    503  CEN VAL A  72       6.883  17.054   8.773  1.00  0.00           X  
ATOM    504  H   VAL A  72       7.884  18.025   6.063  1.00  0.00           H  
ATOM    505  N   VAL A  73      10.325  18.490   8.277  1.00  0.00           N  
ATOM    506  CA  VAL A  73      11.646  18.699   8.859  1.00  0.00           C  
ATOM    507  C   VAL A  73      12.042  20.169   8.814  1.00  0.00           C  
ATOM    508  O   VAL A  73      12.544  20.717   9.795  1.00  0.00           O  
ATOM    509  CB  VAL A  73      12.720  17.865   8.135  1.00  0.00           C  
ATOM    510  CEN VAL A  73      13.139  17.322   8.202  1.00  0.00           X  
ATOM    511  H   VAL A  73      10.231  17.881   7.477  1.00  0.00           H  
ATOM    512  N   VAL A  74      11.812  20.803   7.669  1.00  0.00           N  
ATOM    513  CA  VAL A  74      12.145  22.212   7.494  1.00  0.00           C  
ATOM    514  C   VAL A  74      11.394  23.083   8.493  1.00  0.00           C  
ATOM    515  O   VAL A  74      11.972  23.981   9.107  1.00  0.00           O  
ATOM    516  CB  VAL A  74      11.827  22.695   6.067  1.00  0.00           C  
ATOM    517  CEN VAL A  74      12.113  22.893   5.472  1.00  0.00           X  
ATOM    518  H   VAL A  74      11.397  20.297   6.901  1.00  0.00           H  
ATOM    519  N   VAL A  75      10.103  22.814   8.652  1.00  0.00           N  
ATOM    520  CA  VAL A  75       9.270  23.573   9.577  1.00  0.00           C  
ATOM    521  C   VAL A  75       9.792  23.465  11.004  1.00  0.00           C  
ATOM    522  O   VAL A  75       9.878  24.462  11.721  1.00  0.00           O  
ATOM    523  CB  VAL A  75       7.805  23.098   9.540  1.00  0.00           C  
ATOM    524  CEN VAL A  75       7.170  23.275   9.340  1.00  0.00           X  
ATOM    525  H   VAL A  75       9.687  22.064   8.118  1.00  0.00           H  
ATOM    526  N   VAL A  76      10.140  22.249  11.411  1.00  0.00           N  
ATOM    527  CA  VAL A  76      10.654  22.008  12.754  1.00  0.00           C  
ATOM    528  C   VAL A  76      11.995  22.700  12.962  1.00  0.00           C  
ATOM    529  O   VAL A  76      12.261  23.251  14.031  1.00  0.00           O  
ATOM    530  CB  VAL A  76      10.816  20.502  13.035  1.00  0.00           C  
ATOM    531  CEN VAL A  76      10.558  19.975  13.396  1.00  0.00           X  
ATOM    532  H   VAL A  76      10.045  21.471  10.774  1.00  0.00           H  
ATOM    533  N   VAL A  77      12.838  22.669  11.935  1.00  0.00           N  
ATOM    534  CA  VAL A  77      14.139  23.324  11.992  1.00  0.00           C  
ATOM    535  C   VAL A  77      13.994  24.816  12.262  1.00  0.00           C  
ATOM    536  O   VAL A  77      14.796  25.406  12.985  1.00  0.00           O  
ATOM    537  CB  VAL A  77      14.930  23.123  10.685  1.00  0.00           C  
ATOM    538  CEN VAL A  77      15.472  22.800  10.409  1.00  0.00           X  
ATOM    539  H   VAL A  77      12.569  22.179  11.094  1.00  0.00           H  
ATOM    540  N   VAL A  78      12.966  25.421  11.676  1.00  0.00           N  
ATOM    541  CA  VAL A  78      12.728  26.850  11.833  1.00  0.00           C  
ATOM    542  C   VAL A  78      11.988  27.146  13.132  1.00  0.00           C  
ATOM    543  O   VAL A  78      11.695  28.301  13.441  1.00  0.00           O  
ATOM    544  CB  VAL A  78      11.920  27.422  10.652  1.00  0.00           C  
ATOM    545  CEN VAL A  78      11.963  27.824  10.095  1.00  0.00           X  
ATOM    546  H   VAL A  78      12.333  24.876  11.108  1.00  0.00           H  
ATOM    547  N   VAL A  79      11.689  26.096  13.889  1.00  0.00           N  
ATOM    548  CA  VAL A  79      11.025  26.246  15.178  1.00  0.00           C  
ATOM    549  C   VAL A  79       9.597  26.749  15.008  1.00  0.00           C  
ATOM    550  O   VAL A  79       9.076  27.467  15.861  1.00  0.00           O  
ATOM    551  CB  VAL A  79      11.793  27.211  16.100  1.00  0.00           C  
ATOM    552  CEN VAL A  79      12.182  27.244  16.668  1.00  0.00           X  
ATOM    553  H   VAL A  79      11.927  25.171  13.562  1.00  0.00           H  
ATOM    554  N   VAL A  80       8.969  26.368  13.901  1.00  0.00           N  
ATOM    555  CA  VAL A  80       7.598  26.774  13.620  1.00  0.00           C  
ATOM    556  C   VAL A  80       6.610  26.038  14.516  1.00  0.00           C  
ATOM    557  O   VAL A  80       6.886  24.933  14.984  1.00  0.00           O  
ATOM    558  CB  VAL A  80       7.224  26.523  12.147  1.00  0.00           C  
ATOM    559  CEN VAL A  80       7.091  26.836  11.547  1.00  0.00           X  
ATOM    560  H   VAL A  80       9.455  25.782  13.237  1.00  0.00           H  
ATOM    561  N   VAL A  81       5.458  26.656  14.752  1.00  0.00           N  
ATOM    562  CA  VAL A  81       4.435  26.069  15.610  1.00  0.00           C  
ATOM    563  C   VAL A  81       3.618  25.026  14.858  1.00  0.00           C  
ATOM    564  O   VAL A  81       3.455  25.112  13.641  1.00  0.00           O  
ATOM    565  CB  VAL A  81       3.486  27.143  16.173  1.00  0.00           C  
ATOM    566  CEN VAL A  81       3.307  27.479  16.747  1.00  0.00           X  
ATOM    567  H   VAL A  81       5.287  27.556  14.327  1.00  0.00           H  
ATOM    568  N   VAL A  82       3.107  24.043  15.590  1.00  0.00           N  
ATOM    569  CA  VAL A  82       2.272  23.003  15.000  1.00  0.00           C  
ATOM    570  C   VAL A  82       1.207  23.603  14.090  1.00  0.00           C  
ATOM    571  O   VAL A  82       1.093  23.230  12.923  1.00  0.00           O  
ATOM    572  CB  VAL A  82       1.586  22.147  16.081  1.00  0.00           C  
ATOM    573  CEN VAL A  82       1.582  21.524  16.375  1.00  0.00           X  
ATOM    574  H   VAL A  82       3.302  24.014  16.580  1.00  0.00           H  
ATOM    575  N   VAL A  83       0.428  24.533  14.632  1.00  0.00           N  
ATOM    576  CA  VAL A  83      -0.674  25.136  13.892  1.00  0.00           C  
ATOM    577  C   VAL A  83      -0.178  25.823  12.627  1.00  0.00           C  
ATOM    578  O   VAL A  83      -0.808  25.735  11.573  1.00  0.00           O  
ATOM    579  CB  VAL A  83      -1.440  26.158  14.753  1.00  0.00           C  
ATOM    580  CEN VAL A  83      -2.035  26.270  15.084  1.00  0.00           X  
ATOM    581  H   VAL A  83       0.605  24.831  15.581  1.00  0.00           H  
ATOM    582  N   VAL A  84       0.956  26.508  12.738  1.00  0.00           N  
ATOM    583  CA  VAL A  84       1.516  27.249  11.614  1.00  0.00           C  
ATOM    584  C   VAL A  84       1.820  26.325  10.442  1.00  0.00           C  
ATOM    585  O   VAL A  84       1.507  26.639   9.293  1.00  0.00           O  
ATOM    586  CB  VAL A  84       2.803  27.995  12.013  1.00  0.00           C  
ATOM    587  CEN VAL A  84       3.067  28.620  12.132  1.00  0.00           X  
ATOM    588  H   VAL A  84       1.441  26.516  13.623  1.00  0.00           H  
ATOM    589  N   VAL A  85       2.431  25.183  10.738  1.00  0.00           N  
ATOM    590  CA  VAL A  85       2.778  24.210   9.709  1.00  0.00           C  
ATOM    591  C   VAL A  85       1.538  23.721   8.972  1.00  0.00           C  
ATOM    592  O   VAL A  85       1.529  23.630   7.744  1.00  0.00           O  
ATOM    593  CB  VAL A  85       3.521  22.999  10.304  1.00  0.00           C  
ATOM    594  CEN VAL A  85       4.135  22.688  10.340  1.00  0.00           X  
ATOM    595  H   VAL A  85       2.661  24.983  11.701  1.00  0.00           H  
ATOM    596  N   VAL A  86       0.492  23.407   9.728  1.00  0.00           N  
ATOM    597  CA  VAL A  86      -0.756  22.927   9.148  1.00  0.00           C  
ATOM    598  C   VAL A  86      -1.353  23.955   8.196  1.00  0.00           C  
ATOM    599  O   VAL A  86      -1.793  23.617   7.097  1.00  0.00           O  
ATOM    600  CB  VAL A  86      -1.792  22.587  10.237  1.00  0.00           C  
ATOM    601  CEN VAL A  86      -2.119  22.067  10.548  1.00  0.00           X  
ATOM    602  H   VAL A  86       0.563  23.504  10.731  1.00  0.00           H  
ATOM    603  N   VAL A  87      -1.366  25.213   8.625  1.00  0.00           N  
ATOM    604  CA  VAL A  87      -1.910  26.294   7.811  1.00  0.00           C  
ATOM    605  C   VAL A  87      -1.161  26.419   6.491  1.00  0.00           C  
ATOM    606  O   VAL A  87      -1.771  26.563   5.431  1.00  0.00           O  
ATOM    607  CB  VAL A  87      -1.853  27.643   8.552  1.00  0.00           C  
ATOM    608  CEN VAL A  87      -2.239  28.123   8.861  1.00  0.00           X  
ATOM    609  H   VAL A  87      -0.990  25.425   9.538  1.00  0.00           H  
ATOM    610  N   VAL A  88       0.165  26.364   6.560  1.00  0.00           N  
ATOM    611  CA  VAL A  88       1.000  26.471   5.370  1.00  0.00           C  
ATOM    612  C   VAL A  88       0.690  25.358   4.378  1.00  0.00           C  
ATOM    613  O   VAL A  88       0.563  25.600   3.178  1.00  0.00           O  
ATOM    614  CB  VAL A  88       2.498  26.428   5.725  1.00  0.00           C  
ATOM    615  CEN VAL A  88       3.071  26.809   5.759  1.00  0.00           X  
ATOM    616  H   VAL A  88       0.605  26.245   7.461  1.00  0.00           H  
ATOM    617  N   VAL A  89       0.570  24.136   4.886  1.00  0.00           N  
ATOM    618  CA  VAL A  89       0.275  22.982   4.045  1.00  0.00           C  
ATOM    619  C   VAL A  89      -1.054  23.154   3.321  1.00  0.00           C  
ATOM    620  O   VAL A  89      -1.159  22.884   2.124  1.00  0.00           O  
ATOM    621  CB  VAL A  89       0.236  21.679   4.866  1.00  0.00           C  
ATOM    622  CEN VAL A  89       0.572  21.090   4.988  1.00  0.00           X  
ATOM    623  H   VAL A  89       0.686  24.003   5.881  1.00  0.00           H  
ATOM    624  N   VAL A  90      -2.067  23.604   4.053  1.00  0.00           N  
ATOM    625  CA  VAL A  90      -3.392  23.813   3.481  1.00  0.00           C  
ATOM    626  C   VAL A  90      -3.348  24.827   2.345  1.00  0.00           C  
ATOM    627  O   VAL A  90      -3.943  24.616   1.288  1.00  0.00           O  
ATOM    628  CB  VAL A  90      -4.398  24.291   4.544  1.00  0.00           C  
ATOM    629  CEN VAL A  90      -4.948  24.100   4.913  1.00  0.00           X  
ATOM    630  H   VAL A  90      -1.916  23.808   5.030  1.00  0.00           H  
ATOM    631  N   VAL A  91      -2.640  25.929   2.569  1.00  0.00           N  
ATOM    632  CA  VAL A  91      -2.517  26.979   1.565  1.00  0.00           C  
ATOM    633  C   VAL A  91      -1.592  26.552   0.433  1.00  0.00           C  
ATOM    634  O   VAL A  91      -1.900  26.753  -0.742  1.00  0.00           O  
ATOM    635  CB  VAL A  91      -1.991  28.290   2.179  1.00  0.00           C  
ATOM    636  CEN VAL A  91      -2.170  28.932   2.352  1.00  0.00           X  
ATOM    637  H   VAL A  91      -2.175  26.042   3.459  1.00  0.00           H  
ATOM    638  N   VAL A  92      -0.457  25.962   0.793  1.00  0.00           N  
ATOM    639  CA  VAL A  92       0.499  25.475  -0.194  1.00  0.00           C  
ATOM    640  C   VAL A  92      -0.042  24.256  -0.930  1.00  0.00           C  
ATOM    641  O   VAL A  92       0.234  24.060  -2.113  1.00  0.00           O  
ATOM    642  CB  VAL A  92       1.847  25.112   0.457  1.00  0.00           C  
ATOM    643  CEN VAL A  92       2.505  25.307   0.515  1.00  0.00           X  
ATOM    644  H   VAL A  92      -0.252  25.849   1.775  1.00  0.00           H  
ATOM    645  N   VAL A  93      -0.814  23.438  -0.222  1.00  0.00           N  
ATOM    646  CA  VAL A  93      -1.408  22.244  -0.811  1.00  0.00           C  
ATOM    647  C   VAL A  93      -2.919  22.227  -0.619  1.00  0.00           C  
ATOM    648  O   VAL A  93      -3.456  21.362   0.074  1.00  0.00           O  
ATOM    649  CB  VAL A  93      -0.809  20.959  -0.208  1.00  0.00           C  
ATOM    650  CEN VAL A  93      -0.399  20.422  -0.343  1.00  0.00           X  
ATOM    651  H   VAL A  93      -0.995  23.650   0.749  1.00  0.00           H  
ATOM    652  N   VAL A  94      -3.599  23.186  -1.236  1.00  0.00           N  
ATOM    653  CA  VAL A  94      -5.015  23.414  -0.970  1.00  0.00           C  
ATOM    654  C   VAL A  94      -5.858  22.229  -1.425  1.00  0.00           C  
ATOM    655  O   VAL A  94      -6.998  22.064  -0.992  1.00  0.00           O  
ATOM    656  CB  VAL A  94      -5.523  24.690  -1.666  1.00  0.00           C  
ATOM    657  CEN VAL A  94      -5.736  25.336  -1.554  1.00  0.00           X  
ATOM    658  H   VAL A  94      -3.124  23.774  -1.906  1.00  0.00           H  
ATOM    659  N   VAL A  95      -5.290  21.407  -2.301  1.00  0.00           N  
ATOM    660  CA  VAL A  95      -6.013  20.277  -2.872  1.00  0.00           C  
ATOM    661  C   VAL A  95      -5.621  18.972  -2.192  1.00  0.00           C  
ATOM    662  O   VAL A  95      -6.037  17.892  -2.612  1.00  0.00           O  
ATOM    663  CB  VAL A  95      -5.762  20.152  -4.386  1.00  0.00           C  
ATOM    664  CEN VAL A  95      -6.055  20.229  -5.005  1.00  0.00           X  
ATOM    665  H   VAL A  95      -4.332  21.569  -2.578  1.00  0.00           H  
ATOM    666  N   VAL A  96      -4.817  19.077  -1.139  1.00  0.00           N  
ATOM    667  CA  VAL A  96      -4.335  17.902  -0.423  1.00  0.00           C  
ATOM    668  C   VAL A  96      -5.273  17.527   0.717  1.00  0.00           C  
ATOM    669  O   VAL A  96      -5.135  18.023   1.835  1.00  0.00           O  
ATOM    670  CB  VAL A  96      -2.920  18.126   0.142  1.00  0.00           C  
ATOM    671  CEN VAL A  96      -2.258  17.947   0.070  1.00  0.00           X  
ATOM    672  H   VAL A  96      -4.533  19.994  -0.827  1.00  0.00           H  
ATOM    673  N   VAL A  97      -6.228  16.650   0.426  1.00  0.00           N  
ATOM    674  CA  VAL A  97      -7.228  16.254   1.410  1.00  0.00           C  
ATOM    675  C   VAL A  97      -6.574  15.736   2.684  1.00  0.00           C  
ATOM    676  O   VAL A  97      -7.020  16.040   3.790  1.00  0.00           O  
ATOM    677  CB  VAL A  97      -8.171  15.171   0.852  1.00  0.00           C  
ATOM    678  CEN VAL A  97      -8.815  15.054   0.636  1.00  0.00           X  
ATOM    679  H   VAL A  97      -6.261  16.248  -0.499  1.00  0.00           H  
ATOM    680  N   VAL A  98      -5.514  14.951   2.522  1.00  0.00           N  
ATOM    681  CA  VAL A  98      -4.744  14.459   3.658  1.00  0.00           C  
ATOM    682  C   VAL A  98      -4.200  15.610   4.495  1.00  0.00           C  
ATOM    683  O   VAL A  98      -4.055  15.491   5.711  1.00  0.00           O  
ATOM    684  CB  VAL A  98      -3.572  13.569   3.203  1.00  0.00           C  
ATOM    685  CEN VAL A  98      -3.342  12.920   3.187  1.00  0.00           X  
ATOM    686  H   VAL A  98      -5.234  14.689   1.587  1.00  0.00           H  
ATOM    687  N   VAL A  99      -3.902  16.725   3.836  1.00  0.00           N  
ATOM    688  CA  VAL A  99      -3.497  17.940   4.532  1.00  0.00           C  
ATOM    689  C   VAL A  99      -4.586  18.419   5.483  1.00  0.00           C  
ATOM    690  O   VAL A  99      -4.310  18.782   6.626  1.00  0.00           O  
ATOM    691  CB  VAL A  99      -3.160  19.072   3.542  1.00  0.00           C  
ATOM    692  CEN VAL A  99      -2.642  19.443   3.280  1.00  0.00           X  
ATOM    693  H   VAL A  99      -3.957  16.730   2.828  1.00  0.00           H  
ATOM    694  N   VAL A 100      -5.826  18.417   5.004  1.00  0.00           N  
ATOM    695  CA  VAL A 100      -6.960  18.852   5.812  1.00  0.00           C  
ATOM    696  C   VAL A 100      -7.104  17.996   7.064  1.00  0.00           C  
ATOM    697  O   VAL A 100      -7.314  18.514   8.160  1.00  0.00           O  
ATOM    698  CB  VAL A 100      -8.275  18.801   5.012  1.00  0.00           C  
ATOM    699  CEN VAL A 100      -8.759  19.192   4.715  1.00  0.00           X  
ATOM    700  H   VAL A 100      -5.987  18.107   4.057  1.00  0.00           H  
ATOM    701  N   VAL A 101      -6.991  16.683   6.893  1.00  0.00           N  
ATOM    702  CA  VAL A 101      -7.109  15.752   8.009  1.00  0.00           C  
ATOM    703  C   VAL A 101      -6.048  16.025   9.068  1.00  0.00           C  
ATOM    704  O   VAL A 101      -6.342  16.047  10.263  1.00  0.00           O  
ATOM    705  CB  VAL A 101      -6.988  14.290   7.541  1.00  0.00           C  
ATOM    706  CEN VAL A 101      -7.343  13.707   7.446  1.00  0.00           X  
ATOM    707  H   VAL A 101      -6.818  16.320   5.966  1.00  0.00           H  
ATOM    708  N   VAL A 102      -4.814  16.233   8.623  1.00  0.00           N  
ATOM    709  CA  VAL A 102      -3.707  16.505   9.532  1.00  0.00           C  
ATOM    710  C   VAL A 102      -3.963  17.764  10.350  1.00  0.00           C  
ATOM    711  O   VAL A 102      -3.744  17.784  11.561  1.00  0.00           O  
ATOM    712  CB  VAL A 102      -2.376  16.660   8.772  1.00  0.00           C  
ATOM    713  CEN VAL A 102      -1.770  16.357   8.649  1.00  0.00           X  
ATOM    714  H   VAL A 102      -4.638  16.202   7.629  1.00  0.00           H  
ATOM    715  N   VAL A 103      -4.427  18.814   9.681  1.00  0.00           N  
ATOM    716  CA  VAL A 103      -4.713  20.080  10.345  1.00  0.00           C  
ATOM    717  C   VAL A 103      -5.768  19.906  11.430  1.00  0.00           C  
ATOM    718  O   VAL A 103      -5.624  20.423  12.538  1.00  0.00           O  
ATOM    719  CB  VAL A 103      -5.192  21.148   9.344  1.00  0.00           C  
ATOM    720  CEN VAL A 103      -5.010  21.733   9.028  1.00  0.00           X  
ATOM    721  H   VAL A 103      -4.586  18.733   8.687  1.00  0.00           H  
ATOM    722  N   VAL A 104      -6.829  19.176  11.105  1.00  0.00           N  
ATOM    723  CA  VAL A 104      -7.911  18.933  12.052  1.00  0.00           C  
ATOM    724  C   VAL A 104      -7.404  18.215  13.296  1.00  0.00           C  
ATOM    725  O   VAL A 104      -7.749  18.580  14.420  1.00  0.00           O  
ATOM    726  CB  VAL A 104      -9.042  18.102  11.417  1.00  0.00           C  
ATOM    727  CEN VAL A 104      -9.691  18.133  11.188  1.00  0.00           X  
ATOM    728  H   VAL A 104      -6.888  18.779  10.178  1.00  0.00           H  
ATOM    729  N   VAL A 105      -6.582  17.191  13.088  1.00  0.00           N  
ATOM    730  CA  VAL A 105      -6.025  16.419  14.193  1.00  0.00           C  
ATOM    731  C   VAL A 105      -5.200  17.302  15.120  1.00  0.00           C  
ATOM    732  O   VAL A 105      -5.320  17.217  16.343  1.00  0.00           O  
ATOM    733  CB  VAL A 105      -5.146  15.261  13.686  1.00  0.00           C  
ATOM    734  CEN VAL A 105      -5.114  14.576  13.623  1.00  0.00           X  
ATOM    735  H   VAL A 105      -6.337  16.942  12.141  1.00  0.00           H  
ATOM    736  N   VAL A 106      -4.363  18.149  14.533  1.00  0.00           N  
ATOM    737  CA  VAL A 106      -3.515  19.049  15.306  1.00  0.00           C  
ATOM    738  C   VAL A 106      -4.351  19.983  16.172  1.00  0.00           C  
ATOM    739  O   VAL A 106      -4.050  20.189  17.349  1.00  0.00           O  
ATOM    740  CB  VAL A 106      -2.604  19.891  14.393  1.00  0.00           C  
ATOM    741  CEN VAL A 106      -1.951  19.980  14.192  1.00  0.00           X  
ATOM    742  H   VAL A 106      -4.311  18.170  13.524  1.00  0.00           H  
ATOM    743  N   VAL A 107      -5.401  20.547  15.585  1.00  0.00           N  
ATOM    744  CA  VAL A 107      -6.282  21.460  16.302  1.00  0.00           C  
ATOM    745  C   VAL A 107      -6.923  20.777  17.504  1.00  0.00           C  
ATOM    746  O   VAL A 107      -6.977  21.343  18.596  1.00  0.00           O  
ATOM    747  CB  VAL A 107      -7.390  22.012  15.387  1.00  0.00           C  
ATOM    748  CEN VAL A 107      -7.610  22.579  15.062  1.00  0.00           X  
ATOM    749  H   VAL A 107      -5.593  20.337  14.616  1.00  0.00           H  
ATOM    750  N   VAL A 108      -7.407  19.557  17.296  1.00  0.00           N  
ATOM    751  CA  VAL A 108      -8.045  18.795  18.362  1.00  0.00           C  
ATOM    752  C   VAL A 108      -7.086  18.559  19.521  1.00  0.00           C  
ATOM    753  O   VAL A 108      -7.451  18.723  20.685  1.00  0.00           O  
ATOM    754  CB  VAL A 108      -8.563  17.436  17.853  1.00  0.00           C  
ATOM    755  CEN VAL A 108      -9.134  17.081  17.705  1.00  0.00           X  
ATOM    756  H   VAL A 108      -7.331  19.148  16.376  1.00  0.00           H  
ATOM    757  N   VAL A 109      -5.857  18.173  19.197  1.00  0.00           N  
ATOM    758  CA  VAL A 109      -4.842  17.914  20.211  1.00  0.00           C  
ATOM    759  C   VAL A 109      -4.570  19.157  21.048  1.00  0.00           C  
ATOM    760  O   VAL A 109      -4.485  19.085  22.274  1.00  0.00           O  
ATOM    761  CB  VAL A 109      -3.521  17.434  19.579  1.00  0.00           C  
ATOM    762  CEN VAL A 109      -3.112  16.886  19.501  1.00  0.00           X  
ATOM    763  H   VAL A 109      -5.619  18.056  18.222  1.00  0.00           H  
ATOM    764  N   VAL A 110      -4.435  20.297  20.379  1.00  0.00           N  
ATOM    765  CA  VAL A 110      -4.173  21.559  21.061  1.00  0.00           C  
ATOM    766  C   VAL A 110      -5.289  21.899  22.040  1.00  0.00           C  
ATOM    767  O   VAL A 110      -5.045  22.027  23.208  1.00  0.00           O  
ATOM    768  CB  VAL A 110      -4.010  22.719  20.061  1.00  0.00           C  
ATOM    769  CEN VAL A 110      -3.551  23.152  19.784  1.00  0.00           X  
ATOM    770  H   VAL A 110      -4.516  20.289  19.373  1.00  0.00           H  
TER                                                                             
# All scores below are weighted scores, not raw scores.
#BEGIN_POSE_ENERGIES_TABLE ./out/69.pdb
label vdw total
weights 0.1 NA
pose 3.84702 3.84702
VAL:NtermProteinFull_1 0 0
VAL_2 0.61458 0.61458
VAL_3 0.12318 0.12318
VAL_4 0 0
VAL_5 0 0
VAL_6 0.2911 0.2911
VAL_7 0.03784 0.03784
VAL_8 0 0
VAL_9 0 0
VAL_10 0.05265 0.05265
VAL_11 0 0
VAL_12 0 0
VAL_13 0.01849 0.01849
VAL_14 0.58235 0.58235
VAL_15 0 0
VAL_16 0 0
VAL_17 0.09259 0.09259
VAL_18 0.00679 0.00679
VAL_19 0 0
VAL_20 0 0
VAL_21 0.01295 0.01295
VAL_22 0 0
VAL_23 0 0
VAL_24 0.01462 0.01462
VAL_25 0 0
VAL_26 0 0
VAL_27 0 0
VAL_28 0 0
VAL_29 0.01462 0.01462
VAL_30 0 0
VAL_31 0 0
VAL_32 0 0
VAL_33 0.01973 0.01973
VAL_34 0 0
VAL_35 0 0
VAL_36 0 0
VAL_37 0.58235 0.58235
VAL_38 0 0
VAL_39 0 0
VAL_40 0.01886 0.01886
VAL_41 0.03424 0.03424
VAL_42 0 0
VAL_43 0.04163 0.04163
VAL_44 0.02908 0.02908
VAL_45 0.05607 0.05607
VAL_46 0 0
VAL_47 0 0
VAL_48 0.25468 0.25468
VAL_49 0.01573 0.01573
VAL_50 0 0
VAL_51 0.02095 0.02095
VAL_52 0 0
VAL_53 0 0
VAL_54 0 0
VAL_55 0 0
VAL_56 0.02095 0.02095
VAL_57 0 0
VAL_58 0 0
VAL_59 0 0
VAL_60 0 0
VAL_61 0.44912 0.44912
VAL_62 0 0
VAL_63 0 0
VAL_64 0 0
VAL_65 0.26201 0.26201
VAL_66 0 0
VAL_67 0 0
VAL_68 0 0
VAL_69 0.01744 0.01744
VAL_70 0 0
VAL_71 0 0
VAL_72 0.00045 0.00045
VAL_73 0.09154 0.09154
VAL_74 0 0
VAL_75 0.00277 0.00277
VAL_76 0 0
VAL_77 0 0
VAL_78 0 0
VAL_79 0 0
VAL_80 0 0
VAL_81 0 0
VAL_82 0 0
VAL_83 0 0
VAL_84 0 0
VAL_85 0.00277 0.00277
VAL_86 0.00157 0.00157
VAL_87 0 0
VAL_88 0 0
VAL_89 0 0
VAL_90 0 0
VAL_91 0 0
VAL_92 0 0
VAL_93 0.01006 0.01006
VAL_94 0 0
VAL_95 0 0
VAL_96 0.01006 0.01006
VAL_97 0 0
VAL_98 0 0
VAL_99 0 0
VAL_100 0 0
VAL_101 0 0
VAL_102 0.04163 0.04163
VAL_103 0.00157 0.00157
VAL_104 0 0
VAL_105 0 0
VAL_106 0 0
VAL_107 0 0
VAL_108 0 0
VAL_109 0 0
VAL:CtermProteinFull_110 0 0
#END_POSE_ENERGIES_TABLE ./out/69.pdb

REMARK 6 15 1 24 16 7 12 0 10 12 13 14 
REMARK VDW             3.847
REMARK RG             13.970
REMARK NCdist         30.660
REMARK HO              0.670
