# Supplementary material for: Design of complicated all-α protein structures
Source: Nat Struct Mol Biol. 2024 Jan 4;31(2):275–82. doi: 10.1038/s41594-023-01147-9 (PMC11377298; doi:10.1038/s41594-023-01147-9)
Supplement: Supplementary file 11 — Statistical source data. [file 41594_2023_1147_MOESM11_ESM.zip › ED_Fig6/41.pdb]

HEADER                                            09-NOV-21   XXXX              
EXPDTA    THEORETICAL MODEL                                                     
REMARK 220                                                                      
REMARK 220 EXPERIMENTAL DETAILS                                                 
REMARK 220  EXPERIMENT TYPE                : THEORETICAL MODELLING              
REMARK 220  DATE OF DATA COLLECTION        : 09-NOV-21                          
REMARK 220                                                                      
REMARK 220 REMARK: MODEL GENERATED BY ROSETTA                                   
REMARK 220  VERSION 2021.16+release.8ee4f02                                     
ATOM      1  N   VAL A   1       0.000   0.000   0.000  1.00  0.00           N  
ATOM      2  CA  VAL A   1       1.458   0.000   0.000  1.00  0.00           C  
ATOM      3  C   VAL A   1       2.009   1.420   0.000  1.00  0.00           C  
ATOM      4  O   VAL A   1       2.934   1.737   0.748  1.00  0.00           O  
ATOM      5  CB  VAL A   1       2.023  -0.759  -1.215  1.00  0.00           C  
ATOM      6  CEN VAL A   1       2.351  -1.334  -1.406  1.00  0.00           X  
ATOM      7  H   VAL A   1      -0.500  -0.433  -0.750  1.00  0.00           H  
ATOM      8  N   VAL A   2       1.435   2.272  -0.843  1.00  0.00           N  
ATOM      9  CA  VAL A   2       1.868   3.661  -0.942  1.00  0.00           C  
ATOM     10  C   VAL A   2       1.711   4.383   0.390  1.00  0.00           C  
ATOM     11  O   VAL A   2       2.608   5.105   0.825  1.00  0.00           O  
ATOM     12  CB  VAL A   2       1.079   4.423  -2.023  1.00  0.00           C  
ATOM     13  CEN VAL A   2       1.129   4.707  -2.649  1.00  0.00           X  
ATOM     14  H   VAL A   2       0.680   1.949  -1.431  1.00  0.00           H  
ATOM     15  N   VAL A   3       0.566   4.183   1.035  1.00  0.00           N  
ATOM     16  CA  VAL A   3       0.290   4.815   2.319  1.00  0.00           C  
ATOM     17  C   VAL A   3       1.317   4.405   3.367  1.00  0.00           C  
ATOM     18  O   VAL A   3       1.823   5.241   4.115  1.00  0.00           O  
ATOM     19  CB  VAL A   3      -1.120   4.462   2.831  1.00  0.00           C  
ATOM     20  CEN VAL A   3      -1.749   4.719   2.941  1.00  0.00           X  
ATOM     21  H   VAL A   3      -0.130   3.577   0.624  1.00  0.00           H  
ATOM     22  N   VAL A   4       1.620   3.112   3.417  1.00  0.00           N  
ATOM     23  CA  VAL A   4       2.588   2.588   4.374  1.00  0.00           C  
ATOM     24  C   VAL A   4       3.957   3.226   4.177  1.00  0.00           C  
ATOM     25  O   VAL A   4       4.612   3.622   5.141  1.00  0.00           O  
ATOM     26  CB  VAL A   4       2.723   1.058   4.261  1.00  0.00           C  
ATOM     27  CEN VAL A   4       2.581   0.464   4.579  1.00  0.00           X  
ATOM     28  H   VAL A   4       1.169   2.476   2.775  1.00  0.00           H  
ATOM     29  N   VAL A   5       4.385   3.322   2.923  1.00  0.00           N  
ATOM     30  CA  VAL A   5       5.678   3.911   2.597  1.00  0.00           C  
ATOM     31  C   VAL A   5       5.758   5.358   3.069  1.00  0.00           C  
ATOM     32  O   VAL A   5       6.758   5.776   3.653  1.00  0.00           O  
ATOM     33  CB  VAL A   5       5.958   3.859   1.084  1.00  0.00           C  
ATOM     34  CEN VAL A   5       6.345   3.555   0.602  1.00  0.00           X  
ATOM     35  H   VAL A   5       3.799   2.977   2.176  1.00  0.00           H  
ATOM     36  N   VAL A   6       4.700   6.118   2.811  1.00  0.00           N  
ATOM     37  CA  VAL A   6       4.648   7.520   3.209  1.00  0.00           C  
ATOM     38  C   VAL A   6       4.783   7.670   4.719  1.00  0.00           C  
ATOM     39  O   VAL A   6       5.528   8.521   5.204  1.00  0.00           O  
ATOM     40  CB  VAL A   6       3.339   8.190   2.752  1.00  0.00           C  
ATOM     41  CEN VAL A   6       3.075   8.647   2.309  1.00  0.00           X  
ATOM     42  H   VAL A   6       3.910   5.715   2.327  1.00  0.00           H  
ATOM     43  N   VAL A   7       4.059   6.836   5.458  1.00  0.00           N  
ATOM     44  CA  VAL A   7       4.096   6.875   6.915  1.00  0.00           C  
ATOM     45  C   VAL A   7       5.504   6.615   7.437  1.00  0.00           C  
ATOM     46  O   VAL A   7       5.983   7.311   8.332  1.00  0.00           O  
ATOM     47  CB  VAL A   7       3.133   5.844   7.532  1.00  0.00           C  
ATOM     48  CEN VAL A   7       2.540   5.776   7.878  1.00  0.00           X  
ATOM     49  H   VAL A   7       3.467   6.159   4.999  1.00  0.00           H  
ATOM     50  N   VAL A   8       6.163   5.609   6.872  1.00  0.00           N  
ATOM     51  CA  VAL A   8       7.517   5.255   7.279  1.00  0.00           C  
ATOM     52  C   VAL A   8       8.478   6.419   7.067  1.00  0.00           C  
ATOM     53  O   VAL A   8       9.293   6.729   7.935  1.00  0.00           O  
ATOM     54  CB  VAL A   8       8.037   4.027   6.508  1.00  0.00           C  
ATOM     55  CEN VAL A   8       8.197   3.360   6.571  1.00  0.00           X  
ATOM     56  H   VAL A   8       5.713   5.075   6.141  1.00  0.00           H  
ATOM     57  N   VAL A   9       8.376   7.060   5.907  1.00  0.00           N  
ATOM     58  CA  VAL A   9       9.235   8.191   5.579  1.00  0.00           C  
ATOM     59  C   VAL A   9       9.061   9.324   6.581  1.00  0.00           C  
ATOM     60  O   VAL A   9      10.039   9.909   7.047  1.00  0.00           O  
ATOM     61  CB  VAL A   9       8.951   8.723   4.162  1.00  0.00           C  
ATOM     62  CEN VAL A   9       9.208   8.766   3.524  1.00  0.00           X  
ATOM     63  H   VAL A   9       7.685   6.755   5.236  1.00  0.00           H  
ATOM     64  N   VAL A  10       7.810   9.630   6.909  1.00  0.00           N  
ATOM     65  CA  VAL A  10       7.506  10.695   7.857  1.00  0.00           C  
ATOM     66  C   VAL A  10       8.128  10.415   9.219  1.00  0.00           C  
ATOM     67  O   VAL A  10       8.719  11.301   9.836  1.00  0.00           O  
ATOM     68  CB  VAL A  10       5.986  10.883   8.028  1.00  0.00           C  
ATOM     69  CEN VAL A  10       5.461  11.306   7.888  1.00  0.00           X  
ATOM     70  H   VAL A  10       7.051   9.112   6.491  1.00  0.00           H  
ATOM     71  N   VAL A  11       7.993   9.177   9.683  1.00  0.00           N  
ATOM     72  CA  VAL A  11       8.542   8.778  10.973  1.00  0.00           C  
ATOM     73  C   VAL A  11      10.054   8.964  11.009  1.00  0.00           C  
ATOM     74  O   VAL A  11      10.602   9.482  11.982  1.00  0.00           O  
ATOM     75  CB  VAL A  11       8.207   7.311  11.300  1.00  0.00           C  
ATOM     76  CEN VAL A  11       7.826   6.907  11.708  1.00  0.00           X  
ATOM     77  H   VAL A  11       7.496   8.495   9.127  1.00  0.00           H  
ATOM     78  N   VAL A  12      10.723   8.537   9.944  1.00  0.00           N  
ATOM     79  CA  VAL A  12      12.173   8.655   9.852  1.00  0.00           C  
ATOM     80  C   VAL A  12      12.613  10.111   9.938  1.00  0.00           C  
ATOM     81  O   VAL A  12      13.562  10.441  10.650  1.00  0.00           O  
ATOM     82  CB  VAL A  12      12.708   8.043   8.543  1.00  0.00           C  
ATOM     83  CEN VAL A  12      13.065   7.514   8.284  1.00  0.00           X  
ATOM     84  H   VAL A  12      10.214   8.119   9.178  1.00  0.00           H  
ATOM     85  N   VAL A  13      11.920  10.977   9.208  1.00  0.00           N  
ATOM     86  CA  VAL A  13      12.238  12.400   9.200  1.00  0.00           C  
ATOM     87  C   VAL A  13      12.120  12.999  10.596  1.00  0.00           C  
ATOM     88  O   VAL A  13      12.988  13.755  11.033  1.00  0.00           O  
ATOM     89  CB  VAL A  13      11.321  13.180   8.239  1.00  0.00           C  
ATOM     90  CEN VAL A  13      11.305  13.516   7.638  1.00  0.00           X  
ATOM     91  H   VAL A  13      11.152  10.642   8.644  1.00  0.00           H  
ATOM     92  N   VAL A  14      11.041  12.656  11.292  1.00  0.00           N  
ATOM     93  CA  VAL A  14      10.808  13.159  12.640  1.00  0.00           C  
ATOM     94  C   VAL A  14      11.933  12.751  13.583  1.00  0.00           C  
ATOM     95  O   VAL A  14      12.426  13.564  14.365  1.00  0.00           O  
ATOM     96  CB  VAL A  14       9.468  12.654  13.208  1.00  0.00           C  
ATOM     97  CEN VAL A  14       8.830  12.848  13.379  1.00  0.00           X  
ATOM     98  H   VAL A  14      10.366  12.031  10.876  1.00  0.00           H  
ATOM     99  N   VAL A  15      12.336  11.488  13.503  1.00  0.00           N  
ATOM    100  CA  VAL A  15      13.405  10.970  14.349  1.00  0.00           C  
ATOM    101  C   VAL A  15      14.730  11.659  14.047  1.00  0.00           C  
ATOM    102  O   VAL A  15      15.372  12.210  14.941  1.00  0.00           O  
ATOM    103  CB  VAL A  15      13.577   9.449  14.175  1.00  0.00           C  
ATOM    104  CEN VAL A  15      13.484   8.842  14.486  1.00  0.00           X  
ATOM    105  H   VAL A  15      11.891  10.870  12.840  1.00  0.00           H  
ATOM    106  N   VAL A  16      15.134  11.624  12.782  1.00  0.00           N  
ATOM    107  CA  VAL A  16      16.449  12.112  12.384  1.00  0.00           C  
ATOM    108  C   VAL A  16      16.626  13.580  12.749  1.00  0.00           C  
ATOM    109  O   VAL A  16      17.711  14.005  13.145  1.00  0.00           O  
ATOM    110  CB  VAL A  16      16.683  11.937  10.872  1.00  0.00           C  
ATOM    111  CEN VAL A  16      17.038  11.577  10.403  1.00  0.00           X  
ATOM    112  H   VAL A  16      14.514  11.250  12.078  1.00  0.00           H  
ATOM    113  N   VAL A  17      15.553  14.352  12.612  1.00  0.00           N  
ATOM    114  CA  VAL A  17      15.609  15.790  12.843  1.00  0.00           C  
ATOM    115  C   VAL A  17      15.352  16.123  14.307  1.00  0.00           C  
ATOM    116  O   VAL A  17      15.217  17.291  14.674  1.00  0.00           O  
ATOM    117  CB  VAL A  17      14.589  16.543  11.969  1.00  0.00           C  
ATOM    118  CEN VAL A  17      14.528  16.965  11.427  1.00  0.00           X  
ATOM    119  H   VAL A  17      14.675  13.931  12.341  1.00  0.00           H  
ATOM    120  N   VAL A  18      15.285  15.091  15.141  1.00  0.00           N  
ATOM    121  CA  VAL A  18      15.163  15.276  16.582  1.00  0.00           C  
ATOM    122  C   VAL A  18      13.707  15.444  16.995  1.00  0.00           C  
ATOM    123  O   VAL A  18      13.405  15.658  18.169  1.00  0.00           O  
ATOM    124  CB  VAL A  18      15.967  16.498  17.064  1.00  0.00           C  
ATOM    125  CEN VAL A  18      16.526  16.690  17.418  1.00  0.00           X  
ATOM    126  H   VAL A  18      15.318  14.153  14.766  1.00  0.00           H  
ATOM    127  N   VAL A  19      12.806  15.345  16.023  1.00  0.00           N  
ATOM    128  CA  VAL A  19      11.385  15.555  16.271  1.00  0.00           C  
ATOM    129  C   VAL A  19      10.810  14.450  17.148  1.00  0.00           C  
ATOM    130  O   VAL A  19      10.068  14.718  18.093  1.00  0.00           O  
ATOM    131  CB  VAL A  19      10.585  15.621  14.956  1.00  0.00           C  
ATOM    132  CEN VAL A  19      10.239  16.046  14.538  1.00  0.00           X  
ATOM    133  H   VAL A  19      13.114  15.118  15.088  1.00  0.00           H  
ATOM    134  N   VAL A  20      11.156  13.208  16.830  1.00  0.00           N  
ATOM    135  CA  VAL A  20      10.683  12.061  17.595  1.00  0.00           C  
ATOM    136  C   VAL A  20      11.178  12.115  19.034  1.00  0.00           C  
ATOM    137  O   VAL A  20      10.470  11.720  19.960  1.00  0.00           O  
ATOM    138  CB  VAL A  20      11.132  10.732  16.958  1.00  0.00           C  
ATOM    139  CEN VAL A  20      10.909  10.179  16.614  1.00  0.00           X  
ATOM    140  H   VAL A  20      11.764  13.054  16.038  1.00  0.00           H  
ATOM    141  N   VAL A  21      12.399  12.608  19.216  1.00  0.00           N  
ATOM    142  CA  VAL A  21      12.972  12.763  20.547  1.00  0.00           C  
ATOM    143  C   VAL A  21      12.126  13.693  21.407  1.00  0.00           C  
ATOM    144  O   VAL A  21      11.853  13.400  22.571  1.00  0.00           O  
ATOM    145  CB  VAL A  21      14.412  13.307  20.483  1.00  0.00           C  
ATOM    146  CEN VAL A  21      15.073  13.138  20.577  1.00  0.00           X  
ATOM    147  H   VAL A  21      12.943  12.883  18.411  1.00  0.00           H  
ATOM    148  N   VAL A  22      11.713  14.814  20.827  1.00  0.00           N  
ATOM    149  CA  VAL A  22      10.896  15.790  21.539  1.00  0.00           C  
ATOM    150  C   VAL A  22       9.463  15.298  21.697  1.00  0.00           C  
ATOM    151  O   VAL A  22       8.654  15.925  22.380  1.00  0.00           O  
ATOM    152  CB  VAL A  22      10.885  17.151  20.819  1.00  0.00           C  
ATOM    153  CEN VAL A  22      11.111  17.801  20.858  1.00  0.00           X  
ATOM    154  H   VAL A  22      11.971  14.996  19.867  1.00  0.00           H  
ATOM    155  N   VAL A  23       9.156  14.173  21.062  1.00  0.00           N  
ATOM    156  CA  VAL A  23       7.876  13.504  21.263  1.00  0.00           C  
ATOM    157  C   VAL A  23       8.052  12.191  22.013  1.00  0.00           C  
ATOM    158  O   VAL A  23       7.275  11.253  21.834  1.00  0.00           O  
ATOM    159  CB  VAL A  23       7.166  13.228  19.924  1.00  0.00           C  
ATOM    160  CEN VAL A  23       6.632  13.416  19.530  1.00  0.00           X  
ATOM    161  H   VAL A  23       9.826  13.770  20.422  1.00  0.00           H  
ATOM    162  N   VAL A  24       9.079  12.129  22.855  1.00  0.00           N  
ATOM    163  CA  VAL A  24       9.249  11.011  23.775  1.00  0.00           C  
ATOM    164  C   VAL A  24       9.551   9.721  23.025  1.00  0.00           C  
ATOM    165  O   VAL A  24       9.188   8.632  23.470  1.00  0.00           O  
ATOM    166  CB  VAL A  24       7.998  10.804  24.650  1.00  0.00           C  
ATOM    167  CEN VAL A  24       7.753  10.867  25.291  1.00  0.00           X  
ATOM    168  H   VAL A  24       9.759  12.876  22.857  1.00  0.00           H  
ATOM    169  N   VAL A  25      10.218   9.849  21.882  1.00  0.00           N  
ATOM    170  CA  VAL A  25      10.747   8.692  21.170  1.00  0.00           C  
ATOM    171  C   VAL A  25      12.176   8.386  21.600  1.00  0.00           C  
ATOM    172  O   VAL A  25      13.012   9.285  21.693  1.00  0.00           O  
ATOM    173  CB  VAL A  25      10.714   8.903  19.645  1.00  0.00           C  
ATOM    174  CEN VAL A  25      10.402   8.704  19.064  1.00  0.00           X  
ATOM    175  H   VAL A  25      10.362  10.771  21.498  1.00  0.00           H  
ATOM    176  N   VAL A  26      12.450   7.113  21.862  1.00  0.00           N  
ATOM    177  CA  VAL A  26      13.761   6.695  22.344  1.00  0.00           C  
ATOM    178  C   VAL A  26      14.781   6.668  21.213  1.00  0.00           C  
ATOM    179  O   VAL A  26      14.426   6.791  20.041  1.00  0.00           O  
ATOM    180  CB  VAL A  26      13.704   5.305  23.004  1.00  0.00           C  
ATOM    181  CEN VAL A  26      13.742   4.976  23.608  1.00  0.00           X  
ATOM    182  H   VAL A  26      11.732   6.416  21.724  1.00  0.00           H  
ATOM    183  N   VAL A  27      16.050   6.506  21.571  1.00  0.00           N  
ATOM    184  CA  VAL A  27      17.145   6.726  20.634  1.00  0.00           C  
ATOM    185  C   VAL A  27      17.160   5.662  19.544  1.00  0.00           C  
ATOM    186  O   VAL A  27      17.584   5.919  18.418  1.00  0.00           O  
ATOM    187  CB  VAL A  27      18.509   6.734  21.349  1.00  0.00           C  
ATOM    188  CEN VAL A  27      19.031   7.139  21.543  1.00  0.00           X  
ATOM    189  H   VAL A  27      16.262   6.224  22.517  1.00  0.00           H  
ATOM    190  N   VAL A  28      16.694   4.465  19.887  1.00  0.00           N  
ATOM    191  CA  VAL A  28      16.613   3.371  18.927  1.00  0.00           C  
ATOM    192  C   VAL A  28      15.592   3.670  17.837  1.00  0.00           C  
ATOM    193  O   VAL A  28      15.829   3.398  16.660  1.00  0.00           O  
ATOM    194  CB  VAL A  28      16.242   2.043  19.614  1.00  0.00           C  
ATOM    195  CEN VAL A  28      16.488   1.427  19.798  1.00  0.00           X  
ATOM    196  H   VAL A  28      16.389   4.310  20.837  1.00  0.00           H  
ATOM    197  N   VAL A  29      14.455   4.231  18.235  1.00  0.00           N  
ATOM    198  CA  VAL A  29      13.398   4.573  17.291  1.00  0.00           C  
ATOM    199  C   VAL A  29      13.891   5.568  16.248  1.00  0.00           C  
ATOM    200  O   VAL A  29      13.630   5.411  15.055  1.00  0.00           O  
ATOM    201  CB  VAL A  29      12.170   5.164  18.008  1.00  0.00           C  
ATOM    202  CEN VAL A  29      11.517   5.035  18.187  1.00  0.00           X  
ATOM    203  H   VAL A  29      14.320   4.426  19.217  1.00  0.00           H  
ATOM    204  N   VAL A  30      14.606   6.590  16.704  1.00  0.00           N  
ATOM    205  CA  VAL A  30      15.138   7.613  15.811  1.00  0.00           C  
ATOM    206  C   VAL A  30      16.079   7.006  14.778  1.00  0.00           C  
ATOM    207  O   VAL A  30      16.005   7.328  13.592  1.00  0.00           O  
ATOM    208  CB  VAL A  30      15.885   8.711  16.590  1.00  0.00           C  
ATOM    209  CEN VAL A  30      15.852   9.370  16.789  1.00  0.00           X  
ATOM    210  H   VAL A  30      14.786   6.661  17.696  1.00  0.00           H  
ATOM    211  N   VAL A  31      16.965   6.128  15.236  1.00  0.00           N  
ATOM    212  CA  VAL A  31      17.923   5.475  14.353  1.00  0.00           C  
ATOM    213  C   VAL A  31      17.215   4.672  13.269  1.00  0.00           C  
ATOM    214  O   VAL A  31      17.583   4.735  12.096  1.00  0.00           O  
ATOM    215  CB  VAL A  31      18.867   4.542  15.134  1.00  0.00           C  
ATOM    216  CEN VAL A  31      19.516   4.466  15.352  1.00  0.00           X  
ATOM    217  H   VAL A  31      16.974   5.907  16.222  1.00  0.00           H  
ATOM    218  N   VAL A  32      16.196   3.918  13.668  1.00  0.00           N  
ATOM    219  CA  VAL A  32      15.434   3.102  12.731  1.00  0.00           C  
ATOM    220  C   VAL A  32      14.786   3.960  11.652  1.00  0.00           C  
ATOM    221  O   VAL A  32      14.831   3.625  10.469  1.00  0.00           O  
ATOM    222  CB  VAL A  32      14.342   2.287  13.450  1.00  0.00           C  
ATOM    223  CEN VAL A  32      14.161   1.651  13.641  1.00  0.00           X  
ATOM    224  H   VAL A  32      15.943   3.911  14.646  1.00  0.00           H  
ATOM    225  N   VAL A  33      14.184   5.069  12.068  1.00  0.00           N  
ATOM    226  CA  VAL A  33      13.526   5.979  11.138  1.00  0.00           C  
ATOM    227  C   VAL A  33      14.509   6.521  10.109  1.00  0.00           C  
ATOM    228  O   VAL A  33      14.211   6.568   8.915  1.00  0.00           O  
ATOM    229  CB  VAL A  33      12.865   7.159  11.874  1.00  0.00           C  
ATOM    230  CEN VAL A  33      12.257   7.430  12.054  1.00  0.00           X  
ATOM    231  H   VAL A  33      14.183   5.288  13.054  1.00  0.00           H  
ATOM    232  N   VAL A  34      15.683   6.931  10.578  1.00  0.00           N  
ATOM    233  CA  VAL A  34      16.713   7.472   9.699  1.00  0.00           C  
ATOM    234  C   VAL A  34      17.133   6.451   8.650  1.00  0.00           C  
ATOM    235  O   VAL A  34      17.264   6.777   7.470  1.00  0.00           O  
ATOM    236  CB  VAL A  34      17.955   7.918  10.493  1.00  0.00           C  
ATOM    237  CEN VAL A  34      18.310   8.470  10.703  1.00  0.00           X  
ATOM    238  H   VAL A  34      15.866   6.866  11.569  1.00  0.00           H  
ATOM    239  N   VAL A  35      17.342   5.213   9.086  1.00  0.00           N  
ATOM    240  CA  VAL A  35      17.748   4.141   8.185  1.00  0.00           C  
ATOM    241  C   VAL A  35      16.710   3.919   7.092  1.00  0.00           C  
ATOM    242  O   VAL A  35      17.052   3.777   5.918  1.00  0.00           O  
ATOM    243  CB  VAL A  35      17.972   2.820   8.943  1.00  0.00           C  
ATOM    244  CEN VAL A  35      18.456   2.378   9.156  1.00  0.00           X  
ATOM    245  H   VAL A  35      17.217   5.010  10.067  1.00  0.00           H  
ATOM    246  N   VAL A  36      15.442   3.888   7.485  1.00  0.00           N  
ATOM    247  CA  VAL A  36      14.351   3.682   6.539  1.00  0.00           C  
ATOM    248  C   VAL A  36      14.327   4.777   5.480  1.00  0.00           C  
ATOM    249  O   VAL A  36      14.174   4.500   4.290  1.00  0.00           O  
ATOM    250  CB  VAL A  36      12.986   3.640   7.251  1.00  0.00           C  
ATOM    251  CEN VAL A  36      12.468   3.223   7.432  1.00  0.00           X  
ATOM    252  H   VAL A  36      15.227   4.011   8.464  1.00  0.00           H  
ATOM    253  N   VAL A  37      14.478   6.022   5.919  1.00  0.00           N  
ATOM    254  CA  VAL A  37      14.473   7.161   5.010  1.00  0.00           C  
ATOM    255  C   VAL A  37      15.594   7.052   3.984  1.00  0.00           C  
ATOM    256  O   VAL A  37      15.383   7.284   2.793  1.00  0.00           O  
ATOM    257  CB  VAL A  37      14.616   8.493   5.771  1.00  0.00           C  
ATOM    258  CEN VAL A  37      14.278   9.062   5.960  1.00  0.00           X  
ATOM    259  H   VAL A  37      14.599   6.183   6.909  1.00  0.00           H  
ATOM    260  N   VAL A  38      16.785   6.696   4.452  1.00  0.00           N  
ATOM    261  CA  VAL A  38      17.942   6.555   3.575  1.00  0.00           C  
ATOM    262  C   VAL A  38      17.696   5.499   2.505  1.00  0.00           C  
ATOM    263  O   VAL A  38      17.998   5.710   1.331  1.00  0.00           O  
ATOM    264  CB  VAL A  38      19.209   6.183   4.368  1.00  0.00           C  
ATOM    265  CEN VAL A  38      19.817   6.423   4.586  1.00  0.00           X  
ATOM    266  H   VAL A  38      16.893   6.519   5.440  1.00  0.00           H  
ATOM    267  N   VAL A  39      17.147   4.362   2.918  1.00  0.00           N  
ATOM    268  CA  VAL A  39      16.860   3.270   1.995  1.00  0.00           C  
ATOM    269  C   VAL A  39      15.891   3.710   0.906  1.00  0.00           C  
ATOM    270  O   VAL A  39      16.092   3.418  -0.273  1.00  0.00           O  
ATOM    271  CB  VAL A  39      16.273   2.050   2.729  1.00  0.00           C  
ATOM    272  CEN VAL A  39      16.409   1.405   2.930  1.00  0.00           X  
ATOM    273  H   VAL A  39      16.923   4.251   3.897  1.00  0.00           H  
ATOM    274  N   VAL A  40      14.838   4.415   1.307  1.00  0.00           N  
ATOM    275  CA  VAL A  40      13.835   4.897   0.365  1.00  0.00           C  
ATOM    276  C   VAL A  40      14.454   5.822  -0.674  1.00  0.00           C  
ATOM    277  O   VAL A  40      14.175   5.706  -1.867  1.00  0.00           O  
ATOM    278  CB  VAL A  40      12.694   5.641   1.086  1.00  0.00           C  
ATOM    279  CEN VAL A  40      12.030   5.599   1.264  1.00  0.00           X  
ATOM    280  H   VAL A  40      14.729   4.621   2.290  1.00  0.00           H  
ATOM    281  N   VAL A  41      15.298   6.740  -0.214  1.00  0.00           N  
ATOM    282  CA  VAL A  41      15.959   7.687  -1.103  1.00  0.00           C  
ATOM    283  C   VAL A  41      16.813   6.966  -2.139  1.00  0.00           C  
ATOM    284  O   VAL A  41      16.782   7.299  -3.324  1.00  0.00           O  
ATOM    285  CB  VAL A  41      16.844   8.674  -0.320  1.00  0.00           C  
ATOM    286  CEN VAL A  41      16.898   9.331  -0.118  1.00  0.00           X  
ATOM    287  H   VAL A  41      15.485   6.783   0.777  1.00  0.00           H  
ATOM    288  N   VAL A  42      17.575   5.977  -1.685  1.00  0.00           N  
ATOM    289  CA  VAL A  42      18.439   5.207  -2.572  1.00  0.00           C  
ATOM    290  C   VAL A  42      17.631   4.509  -3.659  1.00  0.00           C  
ATOM    291  O   VAL A  42      18.005   4.527  -4.832  1.00  0.00           O  
ATOM    292  CB  VAL A  42      19.252   4.155  -1.795  1.00  0.00           C  
ATOM    293  CEN VAL A  42      19.886   3.994  -1.577  1.00  0.00           X  
ATOM    294  H   VAL A  42      17.555   5.753  -0.701  1.00  0.00           H  
ATOM    295  N   VAL A  43      16.522   3.894  -3.262  1.00  0.00           N  
ATOM    296  CA  VAL A  43      15.659   3.189  -4.202  1.00  0.00           C  
ATOM    297  C   VAL A  43      15.130   4.129  -5.277  1.00  0.00           C  
ATOM    298  O   VAL A  43      15.130   3.796  -6.462  1.00  0.00           O  
ATOM    299  CB  VAL A  43      14.470   2.522  -3.486  1.00  0.00           C  
ATOM    300  CEN VAL A  43      14.206   1.914  -3.296  1.00  0.00           X  
ATOM    301  H   VAL A  43      16.271   3.916  -2.284  1.00  0.00           H  
ATOM    302  N   VAL A  44      14.679   5.306  -4.856  1.00  0.00           N  
ATOM    303  CA  VAL A  44      14.146   6.298  -5.782  1.00  0.00           C  
ATOM    304  C   VAL A  44      15.192   6.711  -6.809  1.00  0.00           C  
ATOM    305  O   VAL A  44      14.903   6.801  -8.003  1.00  0.00           O  
ATOM    306  CB  VAL A  44      13.646   7.552  -5.041  1.00  0.00           C  
ATOM    307  CEN VAL A  44      13.080   7.900  -4.859  1.00  0.00           X  
ATOM    308  H   VAL A  44      14.707   5.519  -3.869  1.00  0.00           H  
ATOM    309  N   VAL A  45      16.410   6.961  -6.339  1.00  0.00           N  
ATOM    310  CA  VAL A  45      17.502   7.365  -7.216  1.00  0.00           C  
ATOM    311  C   VAL A  45      17.784   6.302  -8.270  1.00  0.00           C  
ATOM    312  O   VAL A  45      17.957   6.613  -9.449  1.00  0.00           O  
ATOM    313  CB  VAL A  45      18.792   7.641  -6.422  1.00  0.00           C  
ATOM    314  CEN VAL A  45      19.216   8.141  -6.209  1.00  0.00           X  
ATOM    315  H   VAL A  45      16.583   6.869  -5.348  1.00  0.00           H  
ATOM    316  N   VAL A  46      17.829   5.046  -7.839  1.00  0.00           N  
ATOM    317  CA  VAL A  46      18.090   3.934  -8.745  1.00  0.00           C  
ATOM    318  C   VAL A  46      16.880   3.644  -9.624  1.00  0.00           C  
ATOM    319  O   VAL A  46      17.012   3.441 -10.832  1.00  0.00           O  
ATOM    320  CB  VAL A  46      18.471   2.655  -7.976  1.00  0.00           C  
ATOM    321  CEN VAL A  46      18.993   2.230  -7.831  1.00  0.00           X  
ATOM    322  H   VAL A  46      17.678   4.856  -6.859  1.00  0.00           H  
ATOM    323  N   VAL A  47      15.701   3.625  -9.012  1.00  0.00           N  
ATOM    324  CA  VAL A  47      14.461   3.394  -9.744  1.00  0.00           C  
ATOM    325  C   VAL A  47      14.117   4.583 -10.633  1.00  0.00           C  
ATOM    326  O   VAL A  47      13.556   4.418 -11.716  1.00  0.00           O  
ATOM    327  CB  VAL A  47      13.284   3.121  -8.790  1.00  0.00           C  
ATOM    328  CEN VAL A  47      12.855   2.632  -8.564  1.00  0.00           X  
ATOM    329  H   VAL A  47      15.662   3.774  -8.014  1.00  0.00           H  
ATOM    330  N   VAL A  48      14.457   5.780 -10.169  1.00  0.00           N  
ATOM    331  CA  VAL A  48      14.198   6.998 -10.927  1.00  0.00           C  
ATOM    332  C   VAL A  48      15.472   7.810 -11.119  1.00  0.00           C  
ATOM    333  O   VAL A  48      15.591   8.926 -10.612  1.00  0.00           O  
ATOM    334  CB  VAL A  48      13.139   7.878 -10.237  1.00  0.00           C  
ATOM    335  CEN VAL A  48      12.489   8.104 -10.284  1.00  0.00           X  
ATOM    336  H   VAL A  48      14.908   5.849  -9.267  1.00  0.00           H  
ATOM    337  N   VAL A  49      16.423   7.244 -11.854  1.00  0.00           N  
ATOM    338  CA  VAL A  49      17.763   7.812 -11.942  1.00  0.00           C  
ATOM    339  C   VAL A  49      17.741   9.170 -12.633  1.00  0.00           C  
ATOM    340  O   VAL A  49      18.678   9.958 -12.505  1.00  0.00           O  
ATOM    341  CB  VAL A  49      18.725   6.878 -12.700  1.00  0.00           C  
ATOM    342  CEN VAL A  49      19.265   6.457 -12.623  1.00  0.00           X  
ATOM    343  H   VAL A  49      16.213   6.398 -12.364  1.00  0.00           H  
ATOM    344  N   VAL A  50      16.666   9.438 -13.366  1.00  0.00           N  
ATOM    345  CA  VAL A  50      16.551  10.670 -14.137  1.00  0.00           C  
ATOM    346  C   VAL A  50      15.666  11.685 -13.426  1.00  0.00           C  
ATOM    347  O   VAL A  50      15.355  12.743 -13.973  1.00  0.00           O  
ATOM    348  CB  VAL A  50      15.983  10.405 -15.544  1.00  0.00           C  
ATOM    349  CEN VAL A  50      16.145  10.389 -16.214  1.00  0.00           X  
ATOM    350  H   VAL A  50      15.908   8.770 -13.390  1.00  0.00           H  
ATOM    351  N   VAL A  51      15.264  11.357 -12.202  1.00  0.00           N  
ATOM    352  CA  VAL A  51      14.381  12.221 -11.429  1.00  0.00           C  
ATOM    353  C   VAL A  51      15.177  13.197 -10.573  1.00  0.00           C  
ATOM    354  O   VAL A  51      15.544  12.888  -9.439  1.00  0.00           O  
ATOM    355  CB  VAL A  51      13.443  11.404 -10.521  1.00  0.00           C  
ATOM    356  CEN VAL A  51      12.789  11.209 -10.432  1.00  0.00           X  
ATOM    357  H   VAL A  51      15.578  10.486 -11.798  1.00  0.00           H  
ATOM    358  N   VAL A  52      15.443  14.378 -11.121  1.00  0.00           N  
ATOM    359  CA  VAL A  52      16.248  15.379 -10.433  1.00  0.00           C  
ATOM    360  C   VAL A  52      15.681  15.690  -9.054  1.00  0.00           C  
ATOM    361  O   VAL A  52      16.425  15.836  -8.084  1.00  0.00           O  
ATOM    362  CB  VAL A  52      16.342  16.685 -11.245  1.00  0.00           C  
ATOM    363  CEN VAL A  52      16.769  17.076 -11.619  1.00  0.00           X  
ATOM    364  H   VAL A  52      15.076  14.587 -12.039  1.00  0.00           H  
ATOM    365  N   VAL A  53      14.359  15.790  -8.973  1.00  0.00           N  
ATOM    366  CA  VAL A  53      13.683  15.998  -7.698  1.00  0.00           C  
ATOM    367  C   VAL A  53      14.009  14.883  -6.713  1.00  0.00           C  
ATOM    368  O   VAL A  53      14.062  15.105  -5.503  1.00  0.00           O  
ATOM    369  CB  VAL A  53      12.155  16.084  -7.875  1.00  0.00           C  
ATOM    370  CEN VAL A  53      11.618  16.515  -7.855  1.00  0.00           X  
ATOM    371  H   VAL A  53      13.807  15.720  -9.816  1.00  0.00           H  
ATOM    372  N   VAL A  54      14.227  13.682  -7.238  1.00  0.00           N  
ATOM    373  CA  VAL A  54      14.674  12.559  -6.423  1.00  0.00           C  
ATOM    374  C   VAL A  54      16.011  12.859  -5.758  1.00  0.00           C  
ATOM    375  O   VAL A  54      16.198  12.594  -4.571  1.00  0.00           O  
ATOM    376  CB  VAL A  54      14.804  11.271  -7.258  1.00  0.00           C  
ATOM    377  CEN VAL A  54      14.523  10.652  -7.370  1.00  0.00           X  
ATOM    378  H   VAL A  54      14.079  13.543  -8.228  1.00  0.00           H  
ATOM    379  N   VAL A  55      16.939  13.412  -6.531  1.00  0.00           N  
ATOM    380  CA  VAL A  55      18.262  13.749  -6.018  1.00  0.00           C  
ATOM    381  C   VAL A  55      18.170  14.748  -4.872  1.00  0.00           C  
ATOM    382  O   VAL A  55      18.832  14.592  -3.846  1.00  0.00           O  
ATOM    383  CB  VAL A  55      19.165  14.332  -7.122  1.00  0.00           C  
ATOM    384  CEN VAL A  55      19.713  14.199  -7.517  1.00  0.00           X  
ATOM    385  H   VAL A  55      16.723  13.605  -7.499  1.00  0.00           H  
ATOM    386  N   VAL A  56      17.346  15.775  -5.053  1.00  0.00           N  
ATOM    387  CA  VAL A  56      17.166  16.802  -4.034  1.00  0.00           C  
ATOM    388  C   VAL A  56      16.642  16.203  -2.735  1.00  0.00           C  
ATOM    389  O   VAL A  56      17.128  16.525  -1.651  1.00  0.00           O  
ATOM    390  CB  VAL A  56      16.199  17.904  -4.506  1.00  0.00           C  
ATOM    391  CEN VAL A  56      16.164  18.562  -4.706  1.00  0.00           X  
ATOM    392  H   VAL A  56      16.831  15.845  -5.919  1.00  0.00           H  
ATOM    393  N   VAL A  57      15.648  15.329  -2.851  1.00  0.00           N  
ATOM    394  CA  VAL A  57      15.056  14.683  -1.685  1.00  0.00           C  
ATOM    395  C   VAL A  57      16.095  13.877  -0.915  1.00  0.00           C  
ATOM    396  O   VAL A  57      16.160  13.944   0.312  1.00  0.00           O  
ATOM    397  CB  VAL A  57      13.893  13.754  -2.083  1.00  0.00           C  
ATOM    398  CEN VAL A  57      13.208  13.683  -2.061  1.00  0.00           X  
ATOM    399  H   VAL A  57      15.293  15.106  -3.770  1.00  0.00           H  
ATOM    400  N   VAL A  58      16.905  13.117  -1.643  1.00  0.00           N  
ATOM    401  CA  VAL A  58      17.943  12.297  -1.029  1.00  0.00           C  
ATOM    402  C   VAL A  58      18.932  13.153  -0.248  1.00  0.00           C  
ATOM    403  O   VAL A  58      19.302  12.820   0.877  1.00  0.00           O  
ATOM    404  CB  VAL A  58      18.710  11.475  -2.082  1.00  0.00           C  
ATOM    405  CEN VAL A  58      18.810  10.837  -2.323  1.00  0.00           X  
ATOM    406  H   VAL A  58      16.800  13.106  -2.647  1.00  0.00           H  
ATOM    407  N   VAL A  59      19.356  14.258  -0.852  1.00  0.00           N  
ATOM    408  CA  VAL A  59      20.303  15.164  -0.215  1.00  0.00           C  
ATOM    409  C   VAL A  59      19.745  15.715   1.092  1.00  0.00           C  
ATOM    410  O   VAL A  59      20.442  15.761   2.105  1.00  0.00           O  
ATOM    411  CB  VAL A  59      20.671  16.340  -1.139  1.00  0.00           C  
ATOM    412  CEN VAL A  59      21.178  16.607  -1.522  1.00  0.00           X  
ATOM    413  H   VAL A  59      19.013  14.475  -1.777  1.00  0.00           H  
ATOM    414  N   VAL A  60      18.483  16.131   1.061  1.00  0.00           N  
ATOM    415  CA  VAL A  60      17.829  16.679   2.243  1.00  0.00           C  
ATOM    416  C   VAL A  60      17.797  15.662   3.377  1.00  0.00           C  
ATOM    417  O   VAL A  60      18.089  15.991   4.527  1.00  0.00           O  
ATOM    418  CB  VAL A  60      16.390  17.132   1.933  1.00  0.00           C  
ATOM    419  CEN VAL A  60      15.987  17.686   1.858  1.00  0.00           X  
ATOM    420  H   VAL A  60      17.964  16.066   0.197  1.00  0.00           H  
ATOM    421  N   VAL A  61      17.442  14.425   3.046  1.00  0.00           N  
ATOM    422  CA  VAL A  61      17.372  13.357   4.036  1.00  0.00           C  
ATOM    423  C   VAL A  61      18.725  13.130   4.697  1.00  0.00           C  
ATOM    424  O   VAL A  61      18.815  12.992   5.917  1.00  0.00           O  
ATOM    425  CB  VAL A  61      16.889  12.036   3.409  1.00  0.00           C  
ATOM    426  CEN VAL A  61      16.359  11.597   3.380  1.00  0.00           X  
ATOM    427  H   VAL A  61      17.215  14.220   2.083  1.00  0.00           H  
ATOM    428  N   VAL A  62      19.776  13.091   3.885  1.00  0.00           N  
ATOM    429  CA  VAL A  62      21.127  12.880   4.391  1.00  0.00           C  
ATOM    430  C   VAL A  62      21.527  13.976   5.370  1.00  0.00           C  
ATOM    431  O   VAL A  62      22.084  13.700   6.432  1.00  0.00           O  
ATOM    432  CB  VAL A  62      22.157  12.828   3.246  1.00  0.00           C  
ATOM    433  CEN VAL A  62      22.576  12.408   2.896  1.00  0.00           X  
ATOM    434  H   VAL A  62      19.635  13.211   2.893  1.00  0.00           H  
ATOM    435  N   VAL A  63      21.238  15.221   5.007  1.00  0.00           N  
ATOM    436  CA  VAL A  63      21.566  16.362   5.854  1.00  0.00           C  
ATOM    437  C   VAL A  63      20.875  16.260   7.207  1.00  0.00           C  
ATOM    438  O   VAL A  63      21.490  16.493   8.248  1.00  0.00           O  
ATOM    439  CB  VAL A  63      21.173  17.693   5.186  1.00  0.00           C  
ATOM    440  CEN VAL A  63      21.427  18.260   4.888  1.00  0.00           X  
ATOM    441  H   VAL A  63      20.779  15.381   4.122  1.00  0.00           H  
ATOM    442  N   VAL A  64      19.593  15.911   7.187  1.00  0.00           N  
ATOM    443  CA  VAL A  64      18.816  15.778   8.413  1.00  0.00           C  
ATOM    444  C   VAL A  64      19.415  14.722   9.333  1.00  0.00           C  
ATOM    445  O   VAL A  64      19.544  14.937  10.539  1.00  0.00           O  
ATOM    446  CB  VAL A  64      17.349  15.414   8.116  1.00  0.00           C  
ATOM    447  CEN VAL A  64      16.705  15.657   8.123  1.00  0.00           X  
ATOM    448  H   VAL A  64      19.146  15.734   6.299  1.00  0.00           H  
ATOM    449  N   VAL A  65      19.779  13.581   8.758  1.00  0.00           N  
ATOM    450  CA  VAL A  65      20.365  12.489   9.526  1.00  0.00           C  
ATOM    451  C   VAL A  65      21.657  12.925  10.206  1.00  0.00           C  
ATOM    452  O   VAL A  65      21.879  12.636  11.382  1.00  0.00           O  
ATOM    453  CB  VAL A  65      20.652  11.264   8.638  1.00  0.00           C  
ATOM    454  CEN VAL A  65      20.450  10.620   8.499  1.00  0.00           X  
ATOM    455  H   VAL A  65      19.646  13.468   7.763  1.00  0.00           H  
ATOM    456  N   VAL A  66      22.506  13.623   9.459  1.00  0.00           N  
ATOM    457  CA  VAL A  66      23.778  14.100   9.989  1.00  0.00           C  
ATOM    458  C   VAL A  66      23.566  15.030  11.176  1.00  0.00           C  
ATOM    459  O   VAL A  66      24.245  14.915  12.196  1.00  0.00           O  
ATOM    460  CB  VAL A  66      24.598  14.836   8.912  1.00  0.00           C  
ATOM    461  CEN VAL A  66      25.157  14.790   8.513  1.00  0.00           X  
ATOM    462  H   VAL A  66      22.265  13.827   8.500  1.00  0.00           H  
ATOM    463  N   VAL A  67      22.620  15.953  11.037  1.00  0.00           N  
ATOM    464  CA  VAL A  67      22.316  16.905  12.098  1.00  0.00           C  
ATOM    465  C   VAL A  67      21.876  16.191  13.370  1.00  0.00           C  
ATOM    466  O   VAL A  67      22.321  16.526  14.467  1.00  0.00           O  
ATOM    467  CB  VAL A  67      21.218  17.897  11.671  1.00  0.00           C  
ATOM    468  CEN VAL A  67      21.101  18.553  11.498  1.00  0.00           X  
ATOM    469  H   VAL A  67      22.097  15.995  10.174  1.00  0.00           H  
ATOM    470  N   VAL A  68      20.998  15.206  13.215  1.00  0.00           N  
ATOM    471  CA  VAL A  68      20.495  14.442  14.350  1.00  0.00           C  
ATOM    472  C   VAL A  68      21.628  13.741  15.088  1.00  0.00           C  
ATOM    473  O   VAL A  68      21.688  13.763  16.317  1.00  0.00           O  
ATOM    474  CB  VAL A  68      19.455  13.394  13.911  1.00  0.00           C  
ATOM    475  CEN VAL A  68      18.785  13.237  13.929  1.00  0.00           X  
ATOM    476  H   VAL A  68      20.671  14.980  12.286  1.00  0.00           H  
ATOM    477  N   VAL A  69      22.525  13.119  14.331  1.00  0.00           N  
ATOM    478  CA  VAL A  69      23.658  12.410  14.911  1.00  0.00           C  
ATOM    479  C   VAL A  69      24.535  13.349  15.730  1.00  0.00           C  
ATOM    480  O   VAL A  69      24.948  13.017  16.841  1.00  0.00           O  
ATOM    481  CB  VAL A  69      24.519  11.735  13.827  1.00  0.00           C  
ATOM    482  CEN VAL A  69      24.696  11.125  13.559  1.00  0.00           X  
ATOM    483  H   VAL A  69      22.418  13.138  13.326  1.00  0.00           H  
ATOM    484  N   VAL A  70      24.816  14.522  15.174  1.00  0.00           N  
ATOM    485  CA  VAL A  70      25.645  15.512  15.852  1.00  0.00           C  
ATOM    486  C   VAL A  70      25.026  15.933  17.179  1.00  0.00           C  
ATOM    487  O   VAL A  70      25.716  16.023  18.195  1.00  0.00           O  
ATOM    488  CB  VAL A  70      25.861  16.762  14.978  1.00  0.00           C  
ATOM    489  CEN VAL A  70      26.329  17.106  14.608  1.00  0.00           X  
ATOM    490  H   VAL A  70      24.446  14.734  14.258  1.00  0.00           H  
ATOM    491  N   VAL A  71      23.723  16.189  17.163  1.00  0.00           N  
ATOM    492  CA  VAL A  71      23.009  16.601  18.366  1.00  0.00           C  
ATOM    493  C   VAL A  71      23.108  15.541  19.455  1.00  0.00           C  
ATOM    494  O   VAL A  71      23.360  15.855  20.619  1.00  0.00           O  
ATOM    495  CB  VAL A  71      21.524  16.884  18.072  1.00  0.00           C  
ATOM    496  CEN VAL A  71      21.055  17.386  18.019  1.00  0.00           X  
ATOM    497  H   VAL A  71      23.213  16.097  16.296  1.00  0.00           H  
ATOM    498  N   VAL A  72      22.909  14.285  19.072  1.00  0.00           N  
ATOM    499  CA  VAL A  72      22.975  13.176  20.016  1.00  0.00           C  
ATOM    500  C   VAL A  72      24.348  13.091  20.670  1.00  0.00           C  
ATOM    501  O   VAL A  72      24.459  12.914  21.883  1.00  0.00           O  
ATOM    502  CB  VAL A  72      22.659  11.832  19.332  1.00  0.00           C  
ATOM    503  CEN VAL A  72      22.188  11.332  19.284  1.00  0.00           X  
ATOM    504  H   VAL A  72      22.706  14.093  18.101  1.00  0.00           H  
ATOM    505  N   VAL A  73      25.393  13.218  19.859  1.00  0.00           N  
ATOM    506  CA  VAL A  73      26.762  13.156  20.358  1.00  0.00           C  
ATOM    507  C   VAL A  73      27.110  14.399  21.167  1.00  0.00           C  
ATOM    508  O   VAL A  73      27.755  14.311  22.211  1.00  0.00           O  
ATOM    509  CB  VAL A  73      27.776  13.002  19.209  1.00  0.00           C  
ATOM    510  CEN VAL A  73      28.214  12.562  18.911  1.00  0.00           X  
ATOM    511  H   VAL A  73      25.235  13.361  18.872  1.00  0.00           H  
ATOM    512  N   VAL A  74      26.680  15.557  20.678  1.00  0.00           N  
ATOM    513  CA  VAL A  74      26.932  16.819  21.362  1.00  0.00           C  
ATOM    514  C   VAL A  74      26.177  16.890  22.683  1.00  0.00           C  
ATOM    515  O   VAL A  74      26.745  17.242  23.717  1.00  0.00           O  
ATOM    516  CB  VAL A  74      26.535  18.025  20.490  1.00  0.00           C  
ATOM    517  CEN VAL A  74      26.787  18.551  20.124  1.00  0.00           X  
ATOM    518  H   VAL A  74      26.164  15.563  19.809  1.00  0.00           H  
ATOM    519  N   VAL A  75      24.892  16.553  22.643  1.00  0.00           N  
ATOM    520  CA  VAL A  75      24.042  16.630  23.825  1.00  0.00           C  
ATOM    521  C   VAL A  75      24.305  15.464  24.769  1.00  0.00           C  
ATOM    522  O   VAL A  75      23.658  15.336  25.809  1.00  0.00           O  
ATOM    523  CB  VAL A  75      22.549  16.646  23.448  1.00  0.00           C  
ATOM    524  CEN VAL A  75      21.988  17.045  23.423  1.00  0.00           X  
ATOM    525  H   VAL A  75      24.494  16.236  21.771  1.00  0.00           H  
ATOM    526  N   VAL A  76      25.258  14.614  24.401  1.00  0.00           N  
ATOM    527  CA  VAL A  76      25.639  13.482  25.237  1.00  0.00           C  
ATOM    528  C   VAL A  76      24.493  12.488  25.374  1.00  0.00           C  
ATOM    529  O   VAL A  76      24.442  11.713  26.330  1.00  0.00           O  
ATOM    530  CB  VAL A  76      26.081  13.938  26.640  1.00  0.00           C  
ATOM    531  CEN VAL A  76      26.627  14.006  27.054  1.00  0.00           X  
ATOM    532  H   VAL A  76      25.730  14.756  23.520  1.00  0.00           H  
ATOM    533  N   VAL A  77      23.576  12.514  24.414  1.00  0.00           N  
ATOM    534  CA  VAL A  77      22.477  11.557  24.378  1.00  0.00           C  
ATOM    535  C   VAL A  77      22.986  10.142  24.137  1.00  0.00           C  
ATOM    536  O   VAL A  77      22.513   9.187  24.754  1.00  0.00           O  
ATOM    537  CB  VAL A  77      21.450  11.915  23.286  1.00  0.00           C  
ATOM    538  CEN VAL A  77      20.812  12.152  23.182  1.00  0.00           X  
ATOM    539  H   VAL A  77      23.641  13.215  23.690  1.00  0.00           H  
ATOM    540  N   VAL A  78      23.954  10.012  23.236  1.00  0.00           N  
ATOM    541  CA  VAL A  78      24.672   8.755  23.057  1.00  0.00           C  
ATOM    542  C   VAL A  78      26.178   8.981  23.022  1.00  0.00           C  
ATOM    543  O   VAL A  78      26.643  10.111  22.876  1.00  0.00           O  
ATOM    544  CB  VAL A  78      24.240   8.037  21.765  1.00  0.00           C  
ATOM    545  CEN VAL A  78      23.893   7.493  21.523  1.00  0.00           X  
ATOM    546  H   VAL A  78      24.200  10.805  22.660  1.00  0.00           H  
ATOM    547  N   VAL A  79      26.936   7.898  23.157  1.00  0.00           N  
ATOM    548  CA  VAL A  79      28.392   7.975  23.135  1.00  0.00           C  
ATOM    549  C   VAL A  79      28.933   7.785  21.724  1.00  0.00           C  
ATOM    550  O   VAL A  79      28.259   7.219  20.862  1.00  0.00           O  
ATOM    551  CB  VAL A  79      29.028   6.924  24.064  1.00  0.00           C  
ATOM    552  CEN VAL A  79      29.369   6.842  24.657  1.00  0.00           X  
ATOM    553  H   VAL A  79      26.493   6.999  23.278  1.00  0.00           H  
ATOM    554  N   VAL A  80      30.152   8.260  21.493  1.00  0.00           N  
ATOM    555  CA  VAL A  80      30.841   8.022  20.231  1.00  0.00           C  
ATOM    556  C   VAL A  80      30.828   6.543  19.867  1.00  0.00           C  
ATOM    557  O   VAL A  80      30.555   6.177  18.724  1.00  0.00           O  
ATOM    558  CB  VAL A  80      32.299   8.515  20.281  1.00  0.00           C  
ATOM    559  CEN VAL A  80      32.729   8.999  20.046  1.00  0.00           X  
ATOM    560  H   VAL A  80      30.613   8.800  22.211  1.00  0.00           H  
ATOM    561  N   VAL A  81      31.125   5.695  20.846  1.00  0.00           N  
ATOM    562  CA  VAL A  81      31.119   4.252  20.638  1.00  0.00           C  
ATOM    563  C   VAL A  81      29.777   3.780  20.094  1.00  0.00           C  
ATOM    564  O   VAL A  81      29.721   2.949  19.188  1.00  0.00           O  
ATOM    565  CB  VAL A  81      31.430   3.492  21.941  1.00  0.00           C  
ATOM    566  CEN VAL A  81      31.908   3.112  22.261  1.00  0.00           X  
ATOM    567  H   VAL A  81      31.362   6.060  21.757  1.00  0.00           H  
ATOM    568  N   VAL A  82      28.696   4.315  20.653  1.00  0.00           N  
ATOM    569  CA  VAL A  82      27.352   3.973  20.203  1.00  0.00           C  
ATOM    570  C   VAL A  82      27.156   4.329  18.735  1.00  0.00           C  
ATOM    571  O   VAL A  82      26.611   3.540  17.963  1.00  0.00           O  
ATOM    572  CB  VAL A  82      26.277   4.688  21.043  1.00  0.00           C  
ATOM    573  CEN VAL A  82      25.787   4.589  21.517  1.00  0.00           X  
ATOM    574  H   VAL A  82      28.809   4.975  21.409  1.00  0.00           H  
ATOM    575  N   VAL A  83      27.602   5.521  18.356  1.00  0.00           N  
ATOM    576  CA  VAL A  83      27.477   5.984  16.979  1.00  0.00           C  
ATOM    577  C   VAL A  83      28.205   5.054  16.016  1.00  0.00           C  
ATOM    578  O   VAL A  83      27.675   4.695  14.965  1.00  0.00           O  
ATOM    579  CB  VAL A  83      28.025   7.413  16.810  1.00  0.00           C  
ATOM    580  CEN VAL A  83      27.842   8.068  16.700  1.00  0.00           X  
ATOM    581  H   VAL A  83      28.040   6.123  19.039  1.00  0.00           H  
ATOM    582  N   VAL A  84      29.422   4.667  16.383  1.00  0.00           N  
ATOM    583  CA  VAL A  84      30.226   3.778  15.552  1.00  0.00           C  
ATOM    584  C   VAL A  84      29.524   2.444  15.334  1.00  0.00           C  
ATOM    585  O   VAL A  84      29.479   1.931  14.216  1.00  0.00           O  
ATOM    586  CB  VAL A  84      31.611   3.522  16.175  1.00  0.00           C  
ATOM    587  CEN VAL A  84      32.283   3.657  16.106  1.00  0.00           X  
ATOM    588  H   VAL A  84      29.800   4.998  17.259  1.00  0.00           H  
ATOM    589  N   VAL A  85      28.976   1.887  16.409  1.00  0.00           N  
ATOM    590  CA  VAL A  85      28.275   0.610  16.337  1.00  0.00           C  
ATOM    591  C   VAL A  85      27.090   0.686  15.384  1.00  0.00           C  
ATOM    592  O   VAL A  85      26.880  -0.209  14.566  1.00  0.00           O  
ATOM    593  CB  VAL A  85      27.778   0.159  17.724  1.00  0.00           C  
ATOM    594  CEN VAL A  85      27.881  -0.300  18.227  1.00  0.00           X  
ATOM    595  H   VAL A  85      29.048   2.359  17.299  1.00  0.00           H  
ATOM    596  N   VAL A  86      26.316   1.761  15.494  1.00  0.00           N  
ATOM    597  CA  VAL A  86      25.149   1.955  14.642  1.00  0.00           C  
ATOM    598  C   VAL A  86      25.543   2.001  13.171  1.00  0.00           C  
ATOM    599  O   VAL A  86      24.900   1.378  12.327  1.00  0.00           O  
ATOM    600  CB  VAL A  86      24.396   3.250  15.002  1.00  0.00           C  
ATOM    601  CEN VAL A  86      23.818   3.494  15.287  1.00  0.00           X  
ATOM    602  H   VAL A  86      26.542   2.461  16.187  1.00  0.00           H  
ATOM    603  N   VAL A  87      26.603   2.743  12.870  1.00  0.00           N  
ATOM    604  CA  VAL A  87      27.085   2.871  11.500  1.00  0.00           C  
ATOM    605  C   VAL A  87      27.475   1.516  10.924  1.00  0.00           C  
ATOM    606  O   VAL A  87      27.131   1.191   9.788  1.00  0.00           O  
ATOM    607  CB  VAL A  87      28.293   3.823  11.413  1.00  0.00           C  
ATOM    608  CEN VAL A  87      28.495   4.443  11.193  1.00  0.00           X  
ATOM    609  H   VAL A  87      27.088   3.230  13.610  1.00  0.00           H  
ATOM    610  N   VAL A  88      28.197   0.729  11.715  1.00  0.00           N  
ATOM    611  CA  VAL A  88      28.636  -0.594  11.285  1.00  0.00           C  
ATOM    612  C   VAL A  88      27.448  -1.487  10.950  1.00  0.00           C  
ATOM    613  O   VAL A  88      27.445  -2.176   9.930  1.00  0.00           O  
ATOM    614  CB  VAL A  88      29.495  -1.282  12.362  1.00  0.00           C  
ATOM    615  CEN VAL A  88      30.137  -1.481  12.516  1.00  0.00           X  
ATOM    616  H   VAL A  88      28.448   1.054  12.637  1.00  0.00           H  
ATOM    617  N   VAL A  89      26.439  -1.470  11.815  1.00  0.00           N  
ATOM    618  CA  VAL A  89      25.243  -2.278  11.613  1.00  0.00           C  
ATOM    619  C   VAL A  89      24.545  -1.913  10.309  1.00  0.00           C  
ATOM    620  O   VAL A  89      24.139  -2.788   9.545  1.00  0.00           O  
ATOM    621  CB  VAL A  89      24.249  -2.118  12.779  1.00  0.00           C  
ATOM    622  CEN VAL A  89      23.975  -2.440  13.323  1.00  0.00           X  
ATOM    623  H   VAL A  89      26.503  -0.882  12.634  1.00  0.00           H  
ATOM    624  N   VAL A  90      24.409  -0.615  10.060  1.00  0.00           N  
ATOM    625  CA  VAL A  90      23.760  -0.131   8.848  1.00  0.00           C  
ATOM    626  C   VAL A  90      24.490  -0.616   7.602  1.00  0.00           C  
ATOM    627  O   VAL A  90      23.865  -1.070   6.642  1.00  0.00           O  
ATOM    628  CB  VAL A  90      23.686   1.407   8.822  1.00  0.00           C  
ATOM    629  CEN VAL A  90      23.255   1.942   8.871  1.00  0.00           X  
ATOM    630  H   VAL A  90      24.765   0.054  10.728  1.00  0.00           H  
ATOM    631  N   VAL A  91      25.814  -0.517   7.622  1.00  0.00           N  
ATOM    632  CA  VAL A  91      26.632  -0.946   6.493  1.00  0.00           C  
ATOM    633  C   VAL A  91      26.591  -2.460   6.326  1.00  0.00           C  
ATOM    634  O   VAL A  91      27.029  -2.994   5.307  1.00  0.00           O  
ATOM    635  CB  VAL A  91      28.096  -0.496   6.652  1.00  0.00           C  
ATOM    636  CEN VAL A  91      28.573  -0.062   6.409  1.00  0.00           X  
ATOM    637  H   VAL A  91      26.267  -0.136   8.440  1.00  0.00           H  
ATOM    638  N   VAL A  92      26.061  -3.146   7.333  1.00  0.00           N  
ATOM    639  CA  VAL A  92      25.908  -4.595   7.275  1.00  0.00           C  
ATOM    640  C   VAL A  92      24.449  -4.988   7.086  1.00  0.00           C  
ATOM    641  O   VAL A  92      24.100  -6.167   7.152  1.00  0.00           O  
ATOM    642  CB  VAL A  92      26.452  -5.272   8.548  1.00  0.00           C  
ATOM    643  CEN VAL A  92      26.962  -5.665   8.792  1.00  0.00           X  
ATOM    644  H   VAL A  92      25.756  -2.652   8.159  1.00  0.00           H  
ATOM    645  N   VAL A  93      23.599  -3.994   6.851  1.00  0.00           N  
ATOM    646  CA  VAL A  93      22.175  -4.234   6.653  1.00  0.00           C  
ATOM    647  C   VAL A  93      21.923  -5.046   5.389  1.00  0.00           C  
ATOM    648  O   VAL A  93      22.688  -4.968   4.427  1.00  0.00           O  
ATOM    649  CB  VAL A  93      21.386  -2.914   6.570  1.00  0.00           C  
ATOM    650  CEN VAL A  93      20.936  -2.515   6.906  1.00  0.00           X  
ATOM    651  H   VAL A  93      23.949  -3.048   6.807  1.00  0.00           H  
ATOM    652  N   VAL A  94      20.847  -5.824   5.396  1.00  0.00           N  
ATOM    653  CA  VAL A  94      20.469  -6.620   4.234  1.00  0.00           C  
ATOM    654  C   VAL A  94      20.075  -5.731   3.062  1.00  0.00           C  
ATOM    655  O   VAL A  94      20.234  -6.112   1.902  1.00  0.00           O  
ATOM    656  CB  VAL A  94      19.303  -7.574   4.557  1.00  0.00           C  
ATOM    657  CEN VAL A  94      19.138  -8.236   4.653  1.00  0.00           X  
ATOM    658  H   VAL A  94      20.275  -5.866   6.228  1.00  0.00           H  
ATOM    659  N   VAL A  95      19.561  -4.546   3.371  1.00  0.00           N  
ATOM    660  CA  VAL A  95      19.069  -3.633   2.346  1.00  0.00           C  
ATOM    661  C   VAL A  95      20.203  -2.803   1.758  1.00  0.00           C  
ATOM    662  O   VAL A  95      20.952  -2.152   2.487  1.00  0.00           O  
ATOM    663  CB  VAL A  95      17.989  -2.687   2.903  1.00  0.00           C  
ATOM    664  CEN VAL A  95      17.315  -2.545   2.886  1.00  0.00           X  
ATOM    665  H   VAL A  95      19.510  -4.270   4.341  1.00  0.00           H  
ATOM    666  N   VAL A  96      20.325  -2.830   0.435  1.00  0.00           N  
ATOM    667  CA  VAL A  96      21.325  -2.028  -0.259  1.00  0.00           C  
ATOM    668  C   VAL A  96      21.135  -0.543   0.026  1.00  0.00           C  
ATOM    669  O   VAL A  96      22.104   0.210   0.116  1.00  0.00           O  
ATOM    670  CB  VAL A  96      21.278  -2.258  -1.781  1.00  0.00           C  
ATOM    671  CEN VAL A  96      21.617  -2.542  -2.310  1.00  0.00           X  
ATOM    672  H   VAL A  96      19.708  -3.422  -0.104  1.00  0.00           H  
ATOM    673  N   VAL A  97      19.880  -0.129   0.167  1.00  0.00           N  
ATOM    674  CA  VAL A  97      19.558   1.275   0.392  1.00  0.00           C  
ATOM    675  C   VAL A  97      20.121   1.764   1.720  1.00  0.00           C  
ATOM    676  O   VAL A  97      20.666   2.864   1.807  1.00  0.00           O  
ATOM    677  CB  VAL A  97      18.037   1.516   0.370  1.00  0.00           C  
ATOM    678  CEN VAL A  97      17.525   1.797   0.005  1.00  0.00           X  
ATOM    679  H   VAL A  97      19.131  -0.804   0.117  1.00  0.00           H  
ATOM    680  N   VAL A  98      19.986   0.939   2.753  1.00  0.00           N  
ATOM    681  CA  VAL A  98      20.494   1.280   4.077  1.00  0.00           C  
ATOM    682  C   VAL A  98      22.000   1.505   4.048  1.00  0.00           C  
ATOM    683  O   VAL A  98      22.505   2.468   4.625  1.00  0.00           O  
ATOM    684  CB  VAL A  98      20.169   0.183   5.107  1.00  0.00           C  
ATOM    685  CEN VAL A  98      19.779   0.035   5.656  1.00  0.00           X  
ATOM    686  H   VAL A  98      19.520   0.053   2.618  1.00  0.00           H  
ATOM    687  N   VAL A  99      22.714   0.611   3.372  1.00  0.00           N  
ATOM    688  CA  VAL A  99      24.165   0.710   3.266  1.00  0.00           C  
ATOM    689  C   VAL A  99      24.581   2.014   2.598  1.00  0.00           C  
ATOM    690  O   VAL A  99      25.497   2.694   3.059  1.00  0.00           O  
ATOM    691  CB  VAL A  99      24.756  -0.472   2.475  1.00  0.00           C  
ATOM    692  CEN VAL A  99      25.130  -1.048   2.535  1.00  0.00           X  
ATOM    693  H   VAL A  99      22.239  -0.158   2.920  1.00  0.00           H  
ATOM    694  N   VAL A 100      23.901   2.358   1.509  1.00  0.00           N  
ATOM    695  CA  VAL A 100      24.199   3.582   0.775  1.00  0.00           C  
ATOM    696  C   VAL A 100      24.022   4.811   1.658  1.00  0.00           C  
ATOM    697  O   VAL A 100      24.862   5.711   1.662  1.00  0.00           O  
ATOM    698  CB  VAL A 100      23.306   3.725  -0.472  1.00  0.00           C  
ATOM    699  CEN VAL A 100      23.308   3.702  -1.160  1.00  0.00           X  
ATOM    700  H   VAL A 100      23.159   1.756   1.182  1.00  0.00           H  
ATOM    701  N   VAL A 101      22.924   4.843   2.405  1.00  0.00           N  
ATOM    702  CA  VAL A 101      22.634   5.962   3.294  1.00  0.00           C  
ATOM    703  C   VAL A 101      23.730   6.134   4.338  1.00  0.00           C  
ATOM    704  O   VAL A 101      24.182   7.249   4.599  1.00  0.00           O  
ATOM    705  CB  VAL A 101      21.282   5.780   4.009  1.00  0.00           C  
ATOM    706  CEN VAL A 101      20.635   6.015   4.040  1.00  0.00           X  
ATOM    707  H   VAL A 101      22.273   4.072   2.357  1.00  0.00           H  
ATOM    708  N   VAL A 102      24.154   5.024   4.932  1.00  0.00           N  
ATOM    709  CA  VAL A 102      25.199   5.051   5.949  1.00  0.00           C  
ATOM    710  C   VAL A 102      26.495   5.624   5.392  1.00  0.00           C  
ATOM    711  O   VAL A 102      27.143   6.453   6.031  1.00  0.00           O  
ATOM    712  CB  VAL A 102      25.472   3.644   6.515  1.00  0.00           C  
ATOM    713  CEN VAL A 102      25.397   3.247   7.073  1.00  0.00           X  
ATOM    714  H   VAL A 102      23.742   4.139   4.673  1.00  0.00           H  
ATOM    715  N   VAL A 103      26.868   5.178   4.197  1.00  0.00           N  
ATOM    716  CA  VAL A 103      28.089   5.647   3.552  1.00  0.00           C  
ATOM    717  C   VAL A 103      28.050   7.153   3.328  1.00  0.00           C  
ATOM    718  O   VAL A 103      29.026   7.855   3.593  1.00  0.00           O  
ATOM    719  CB  VAL A 103      28.321   4.943   2.202  1.00  0.00           C  
ATOM    720  CEN VAL A 103      28.717   4.482   1.878  1.00  0.00           X  
ATOM    721  H   VAL A 103      26.292   4.497   3.724  1.00  0.00           H  
ATOM    722  N   VAL A 104      26.917   7.644   2.838  1.00  0.00           N  
ATOM    723  CA  VAL A 104      26.749   9.069   2.577  1.00  0.00           C  
ATOM    724  C   VAL A 104      26.922   9.886   3.850  1.00  0.00           C  
ATOM    725  O   VAL A 104      27.600  10.914   3.853  1.00  0.00           O  
ATOM    726  CB  VAL A 104      25.368   9.373   1.967  1.00  0.00           C  
ATOM    727  CEN VAL A 104      25.047   9.564   1.388  1.00  0.00           X  
ATOM    728  H   VAL A 104      26.152   7.015   2.641  1.00  0.00           H  
ATOM    729  N   VAL A 105      26.304   9.424   4.932  1.00  0.00           N  
ATOM    730  CA  VAL A 105      26.388  10.112   6.215  1.00  0.00           C  
ATOM    731  C   VAL A 105      27.831  10.210   6.694  1.00  0.00           C  
ATOM    732  O   VAL A 105      28.273  11.263   7.151  1.00  0.00           O  
ATOM    733  CB  VAL A 105      25.546   9.403   7.293  1.00  0.00           C  
ATOM    734  CEN VAL A 105      24.975   9.457   7.674  1.00  0.00           X  
ATOM    735  H   VAL A 105      25.762   8.575   4.864  1.00  0.00           H  
ATOM    736  N   VAL A 106      28.560   9.105   6.587  1.00  0.00           N  
ATOM    737  CA  VAL A 106      29.955   9.063   7.009  1.00  0.00           C  
ATOM    738  C   VAL A 106      30.795  10.072   6.235  1.00  0.00           C  
ATOM    739  O   VAL A 106      31.608  10.792   6.815  1.00  0.00           O  
ATOM    740  CB  VAL A 106      30.560   7.659   6.826  1.00  0.00           C  
ATOM    741  CEN VAL A 106      30.784   7.103   7.166  1.00  0.00           X  
ATOM    742  H   VAL A 106      28.138   8.271   6.202  1.00  0.00           H  
ATOM    743  N   VAL A 107      30.594  10.118   4.922  1.00  0.00           N  
ATOM    744  CA  VAL A 107      31.333  11.038   4.066  1.00  0.00           C  
ATOM    745  C   VAL A 107      31.088  12.486   4.473  1.00  0.00           C  
ATOM    746  O   VAL A 107      32.022  13.282   4.561  1.00  0.00           O  
ATOM    747  CB  VAL A 107      30.952  10.861   2.584  1.00  0.00           C  
ATOM    748  CEN VAL A 107      31.181  10.631   1.977  1.00  0.00           X  
ATOM    749  H   VAL A 107      29.912   9.500   4.507  1.00  0.00           H  
ATOM    750  N   VAL A 108      29.826  12.820   4.722  1.00  0.00           N  
ATOM    751  CA  VAL A 108      29.457  14.173   5.120  1.00  0.00           C  
ATOM    752  C   VAL A 108      30.149  14.574   6.416  1.00  0.00           C  
ATOM    753  O   VAL A 108      30.676  15.681   6.533  1.00  0.00           O  
ATOM    754  CB  VAL A 108      27.933  14.313   5.299  1.00  0.00           C  
ATOM    755  CEN VAL A 108      27.366  14.592   5.026  1.00  0.00           X  
ATOM    756  H   VAL A 108      29.105  12.119   4.632  1.00  0.00           H  
ATOM    757  N   VAL A 109      30.146  13.668   7.388  1.00  0.00           N  
ATOM    758  CA  VAL A 109      30.774  13.926   8.678  1.00  0.00           C  
ATOM    759  C   VAL A 109      32.262  14.211   8.519  1.00  0.00           C  
ATOM    760  O   VAL A 109      32.793  15.146   9.119  1.00  0.00           O  
ATOM    761  CB  VAL A 109      30.588  12.741   9.644  1.00  0.00           C  
ATOM    762  CEN VAL A 109      30.261  12.537  10.215  1.00  0.00           X  
ATOM    763  H   VAL A 109      29.696  12.778   7.229  1.00  0.00           H  
ATOM    764  N   VAL A 110      32.931  13.399   7.707  1.00  0.00           N  
ATOM    765  CA  VAL A 110      34.360  13.563   7.468  1.00  0.00           C  
ATOM    766  C   VAL A 110      34.665  14.929   6.868  1.00  0.00           C  
ATOM    767  O   VAL A 110      35.391  15.690   7.447  1.00  0.00           O  
ATOM    768  CB  VAL A 110      34.904  12.469   6.530  1.00  0.00           C  
ATOM    769  CEN VAL A 110      35.299  11.905   6.507  1.00  0.00           X  
ATOM    770  H   VAL A 110      32.437  12.650   7.244  1.00  0.00           H  
TER                                                                             
# All scores below are weighted scores, not raw scores.
#BEGIN_POSE_ENERGIES_TABLE ./out/41.pdb
label vdw total
weights 0.1 NA
pose 3.26682 3.26682
VAL:NtermProteinFull_1 0 0
VAL_2 0 0
VAL_3 0 0
VAL_4 0 0
VAL_5 0 0
VAL_6 0 0
VAL_7 0 0
VAL_8 0 0
VAL_9 0 0
VAL_10 0 0
VAL_11 0.00525 0.00525
VAL_12 0.27525 0.27525
VAL_13 0 0
VAL_14 0 0
VAL_15 0.098 0.098
VAL_16 0.17939 0.17939
VAL_17 0 0
VAL_18 0 0
VAL_19 0 0
VAL_20 0.03177 0.03177
VAL_21 0 0
VAL_22 0 0
VAL_23 0 0
VAL_24 0 0
VAL_25 0.03177 0.03177
VAL_26 0 0
VAL_27 0 0
VAL_28 0 0
VAL_29 0 0
VAL_30 0.08345 0.08345
VAL_31 0 0
VAL_32 0 0
VAL_33 0.27842 0.27842
VAL_34 3e-05 3e-05
VAL_35 0 0
VAL_36 0 0
VAL_37 0.01662 0.01662
VAL_38 0.87585 0.87585
VAL_39 0.1287 0.1287
VAL_40 0 0
VAL_41 0.00157 0.00157
VAL_42 0 0
VAL_43 0 0
VAL_44 0 0
VAL_45 0 0
VAL_46 0 0
VAL_47 0 0
VAL_48 0.01006 0.01006
VAL_49 0 0
VAL_50 0 0
VAL_51 0.01006 0.01006
VAL_52 0 0
VAL_53 0 0
VAL_54 0 0
VAL_55 0 0
VAL_56 0 0
VAL_57 0 0
VAL_58 0.00157 0.00157
VAL_59 0 0
VAL_60 0 0
VAL_61 0 0
VAL_62 0 0
VAL_63 0 0
VAL_64 0 0
VAL_65 0 0
VAL_66 0 0
VAL_67 0 0
VAL_68 0.17936 0.17936
VAL_69 0 0
VAL_70 0 0
VAL_71 0 0
VAL_72 0 0
VAL_73 0 0
VAL_74 0 0
VAL_75 0 0
VAL_76 0 0
VAL_77 0 0
VAL_78 0 0
VAL_79 0 0
VAL_80 0 0
VAL_81 0 0
VAL_82 0 0
VAL_83 0 0
VAL_84 0 0
VAL_85 0 0
VAL_86 0 0
VAL_87 0 0
VAL_88 0 0
VAL_89 0 0
VAL_90 0.01295 0.01295
VAL_91 0 0
VAL_92 0 0
VAL_93 0.01462 0.01462
VAL_94 0 0
VAL_95 0 0
VAL_96 0 0
VAL_97 0.1287 0.1287
VAL_98 0.01462 0.01462
VAL_99 0 0
VAL_100 0 0
VAL_101 0.87585 0.87585
VAL_102 0.01295 0.01295
VAL_103 0 0
VAL_104 0 0
VAL_105 0 0
VAL_106 0 0
VAL_107 0 0
VAL_108 0 0
VAL_109 0 0
VAL:CtermProteinFull_110 0 0
#END_POSE_ENERGIES_TABLE ./out/41.pdb

REMARK 6 14 1 17 19 9 13 5 12 14 16 10 
REMARK VDW             3.267
REMARK RG             13.845
REMARK NCdist         36.363
REMARK HO              0.486
