# Supplementary material for: Design of complicated all-α protein structures
Source: Nat Struct Mol Biol. 2024 Jan 4;31(2):275–82. doi: 10.1038/s41594-023-01147-9 (PMC11377298; doi:10.1038/s41594-023-01147-9)
Supplement: Supplementary file 11 — Statistical source data. [file 41594_2023_1147_MOESM11_ESM.zip › ED_Fig6/55.pdb]

HEADER                                            09-NOV-21   XXXX              
EXPDTA    THEORETICAL MODEL                                                     
REMARK 220                                                                      
REMARK 220 EXPERIMENTAL DETAILS                                                 
REMARK 220  EXPERIMENT TYPE                : THEORETICAL MODELLING              
REMARK 220  DATE OF DATA COLLECTION        : 09-NOV-21                          
REMARK 220                                                                      
REMARK 220 REMARK: MODEL GENERATED BY ROSETTA                                   
REMARK 220  VERSION 2021.16+release.8ee4f02                                     
ATOM      1  N   VAL A   1       0.000   0.000   0.000  1.00  0.00           N  
ATOM      2  CA  VAL A   1       1.458   0.000   0.000  1.00  0.00           C  
ATOM      3  C   VAL A   1       2.009   1.420   0.000  1.00  0.00           C  
ATOM      4  O   VAL A   1       2.934   1.737   0.748  1.00  0.00           O  
ATOM      5  CB  VAL A   1       2.023  -0.759  -1.215  1.00  0.00           C  
ATOM      6  CEN VAL A   1       2.351  -1.334  -1.406  1.00  0.00           X  
ATOM      7  H   VAL A   1      -0.500  -0.433  -0.750  1.00  0.00           H  
ATOM      8  N   VAL A   2       1.435   2.272  -0.843  1.00  0.00           N  
ATOM      9  CA  VAL A   2       1.868   3.661  -0.942  1.00  0.00           C  
ATOM     10  C   VAL A   2       1.711   4.383   0.390  1.00  0.00           C  
ATOM     11  O   VAL A   2       2.608   5.105   0.825  1.00  0.00           O  
ATOM     12  CB  VAL A   2       1.079   4.423  -2.023  1.00  0.00           C  
ATOM     13  CEN VAL A   2       1.129   4.707  -2.649  1.00  0.00           X  
ATOM     14  H   VAL A   2       0.680   1.949  -1.431  1.00  0.00           H  
ATOM     15  N   VAL A   3       0.566   4.183   1.035  1.00  0.00           N  
ATOM     16  CA  VAL A   3       0.290   4.815   2.319  1.00  0.00           C  
ATOM     17  C   VAL A   3       1.317   4.405   3.367  1.00  0.00           C  
ATOM     18  O   VAL A   3       1.823   5.241   4.115  1.00  0.00           O  
ATOM     19  CB  VAL A   3      -1.120   4.462   2.831  1.00  0.00           C  
ATOM     20  CEN VAL A   3      -1.749   4.719   2.941  1.00  0.00           X  
ATOM     21  H   VAL A   3      -0.130   3.577   0.624  1.00  0.00           H  
ATOM     22  N   VAL A   4       1.620   3.112   3.417  1.00  0.00           N  
ATOM     23  CA  VAL A   4       2.588   2.588   4.374  1.00  0.00           C  
ATOM     24  C   VAL A   4       3.957   3.226   4.177  1.00  0.00           C  
ATOM     25  O   VAL A   4       4.612   3.622   5.141  1.00  0.00           O  
ATOM     26  CB  VAL A   4       2.723   1.058   4.261  1.00  0.00           C  
ATOM     27  CEN VAL A   4       2.581   0.464   4.579  1.00  0.00           X  
ATOM     28  H   VAL A   4       1.169   2.476   2.775  1.00  0.00           H  
ATOM     29  N   VAL A   5       4.385   3.322   2.923  1.00  0.00           N  
ATOM     30  CA  VAL A   5       5.678   3.911   2.597  1.00  0.00           C  
ATOM     31  C   VAL A   5       5.758   5.358   3.069  1.00  0.00           C  
ATOM     32  O   VAL A   5       6.758   5.776   3.653  1.00  0.00           O  
ATOM     33  CB  VAL A   5       5.958   3.859   1.084  1.00  0.00           C  
ATOM     34  CEN VAL A   5       6.345   3.555   0.602  1.00  0.00           X  
ATOM     35  H   VAL A   5       3.799   2.977   2.176  1.00  0.00           H  
ATOM     36  N   VAL A   6       4.700   6.118   2.811  1.00  0.00           N  
ATOM     37  CA  VAL A   6       4.648   7.520   3.209  1.00  0.00           C  
ATOM     38  C   VAL A   6       4.783   7.670   4.719  1.00  0.00           C  
ATOM     39  O   VAL A   6       5.528   8.521   5.204  1.00  0.00           O  
ATOM     40  CB  VAL A   6       3.339   8.190   2.752  1.00  0.00           C  
ATOM     41  CEN VAL A   6       3.075   8.647   2.309  1.00  0.00           X  
ATOM     42  H   VAL A   6       3.910   5.715   2.327  1.00  0.00           H  
ATOM     43  N   VAL A   7       4.059   6.836   5.458  1.00  0.00           N  
ATOM     44  CA  VAL A   7       4.096   6.875   6.915  1.00  0.00           C  
ATOM     45  C   VAL A   7       5.504   6.615   7.437  1.00  0.00           C  
ATOM     46  O   VAL A   7       5.983   7.311   8.332  1.00  0.00           O  
ATOM     47  CB  VAL A   7       3.133   5.844   7.532  1.00  0.00           C  
ATOM     48  CEN VAL A   7       2.540   5.776   7.878  1.00  0.00           X  
ATOM     49  H   VAL A   7       3.467   6.159   4.999  1.00  0.00           H  
ATOM     50  N   VAL A   8       6.163   5.609   6.872  1.00  0.00           N  
ATOM     51  CA  VAL A   8       7.517   5.255   7.279  1.00  0.00           C  
ATOM     52  C   VAL A   8       8.478   6.419   7.067  1.00  0.00           C  
ATOM     53  O   VAL A   8       9.293   6.729   7.935  1.00  0.00           O  
ATOM     54  CB  VAL A   8       8.037   4.027   6.508  1.00  0.00           C  
ATOM     55  CEN VAL A   8       8.197   3.360   6.571  1.00  0.00           X  
ATOM     56  H   VAL A   8       5.713   5.075   6.141  1.00  0.00           H  
ATOM     57  N   VAL A   9       8.376   7.060   5.907  1.00  0.00           N  
ATOM     58  CA  VAL A   9       9.235   8.191   5.579  1.00  0.00           C  
ATOM     59  C   VAL A   9       9.061   9.324   6.581  1.00  0.00           C  
ATOM     60  O   VAL A   9      10.039   9.909   7.047  1.00  0.00           O  
ATOM     61  CB  VAL A   9       8.951   8.723   4.162  1.00  0.00           C  
ATOM     62  CEN VAL A   9       9.208   8.766   3.524  1.00  0.00           X  
ATOM     63  H   VAL A   9       7.685   6.755   5.236  1.00  0.00           H  
ATOM     64  N   VAL A  10       7.810   9.630   6.909  1.00  0.00           N  
ATOM     65  CA  VAL A  10       7.506  10.695   7.857  1.00  0.00           C  
ATOM     66  C   VAL A  10       8.128  10.415   9.219  1.00  0.00           C  
ATOM     67  O   VAL A  10       8.719  11.301   9.836  1.00  0.00           O  
ATOM     68  CB  VAL A  10       5.986  10.883   8.028  1.00  0.00           C  
ATOM     69  CEN VAL A  10       5.461  11.306   7.888  1.00  0.00           X  
ATOM     70  H   VAL A  10       7.051   9.112   6.491  1.00  0.00           H  
ATOM     71  N   VAL A  11       7.993   9.177   9.683  1.00  0.00           N  
ATOM     72  CA  VAL A  11       8.542   8.778  10.973  1.00  0.00           C  
ATOM     73  C   VAL A  11      10.054   8.964  11.009  1.00  0.00           C  
ATOM     74  O   VAL A  11      10.602   9.482  11.982  1.00  0.00           O  
ATOM     75  CB  VAL A  11       8.207   7.311  11.300  1.00  0.00           C  
ATOM     76  CEN VAL A  11       7.826   6.907  11.708  1.00  0.00           X  
ATOM     77  H   VAL A  11       7.496   8.495   9.127  1.00  0.00           H  
ATOM     78  N   VAL A  12      10.723   8.537   9.944  1.00  0.00           N  
ATOM     79  CA  VAL A  12      12.173   8.655   9.852  1.00  0.00           C  
ATOM     80  C   VAL A  12      12.613  10.111   9.938  1.00  0.00           C  
ATOM     81  O   VAL A  12      13.562  10.441  10.650  1.00  0.00           O  
ATOM     82  CB  VAL A  12      12.708   8.043   8.543  1.00  0.00           C  
ATOM     83  CEN VAL A  12      13.065   7.514   8.284  1.00  0.00           X  
ATOM     84  H   VAL A  12      10.214   8.119   9.178  1.00  0.00           H  
ATOM     85  N   VAL A  13      11.920  10.977   9.208  1.00  0.00           N  
ATOM     86  CA  VAL A  13      12.238  12.400   9.200  1.00  0.00           C  
ATOM     87  C   VAL A  13      12.120  12.999  10.596  1.00  0.00           C  
ATOM     88  O   VAL A  13      12.988  13.755  11.033  1.00  0.00           O  
ATOM     89  CB  VAL A  13      11.321  13.180   8.239  1.00  0.00           C  
ATOM     90  CEN VAL A  13      11.305  13.516   7.638  1.00  0.00           X  
ATOM     91  H   VAL A  13      11.152  10.642   8.644  1.00  0.00           H  
ATOM     92  N   VAL A  14      11.041  12.656  11.292  1.00  0.00           N  
ATOM     93  CA  VAL A  14      10.808  13.159  12.640  1.00  0.00           C  
ATOM     94  C   VAL A  14      11.933  12.751  13.583  1.00  0.00           C  
ATOM     95  O   VAL A  14      12.426  13.564  14.365  1.00  0.00           O  
ATOM     96  CB  VAL A  14       9.468  12.654  13.208  1.00  0.00           C  
ATOM     97  CEN VAL A  14       8.830  12.848  13.379  1.00  0.00           X  
ATOM     98  H   VAL A  14      10.366  12.031  10.876  1.00  0.00           H  
ATOM     99  N   VAL A  15      12.336  11.488  13.503  1.00  0.00           N  
ATOM    100  CA  VAL A  15      13.405  10.970  14.349  1.00  0.00           C  
ATOM    101  C   VAL A  15      14.730  11.659  14.047  1.00  0.00           C  
ATOM    102  O   VAL A  15      15.372  12.210  14.941  1.00  0.00           O  
ATOM    103  CB  VAL A  15      13.577   9.449  14.175  1.00  0.00           C  
ATOM    104  CEN VAL A  15      13.484   8.842  14.486  1.00  0.00           X  
ATOM    105  H   VAL A  15      11.891  10.870  12.840  1.00  0.00           H  
ATOM    106  N   VAL A  16      15.134  11.624  12.782  1.00  0.00           N  
ATOM    107  CA  VAL A  16      16.449  12.112  12.384  1.00  0.00           C  
ATOM    108  C   VAL A  16      16.626  13.580  12.749  1.00  0.00           C  
ATOM    109  O   VAL A  16      17.711  14.005  13.145  1.00  0.00           O  
ATOM    110  CB  VAL A  16      16.683  11.937  10.872  1.00  0.00           C  
ATOM    111  CEN VAL A  16      17.038  11.577  10.403  1.00  0.00           X  
ATOM    112  H   VAL A  16      14.514  11.250  12.078  1.00  0.00           H  
ATOM    113  N   VAL A  17      15.553  14.352  12.612  1.00  0.00           N  
ATOM    114  CA  VAL A  17      15.609  15.790  12.843  1.00  0.00           C  
ATOM    115  C   VAL A  17      15.352  16.123  14.307  1.00  0.00           C  
ATOM    116  O   VAL A  17      15.217  17.291  14.674  1.00  0.00           O  
ATOM    117  CB  VAL A  17      14.589  16.543  11.969  1.00  0.00           C  
ATOM    118  CEN VAL A  17      14.528  16.965  11.427  1.00  0.00           X  
ATOM    119  H   VAL A  17      14.675  13.931  12.341  1.00  0.00           H  
ATOM    120  N   VAL A  18      15.285  15.091  15.141  1.00  0.00           N  
ATOM    121  CA  VAL A  18      15.163  15.276  16.582  1.00  0.00           C  
ATOM    122  C   VAL A  18      13.707  15.444  16.995  1.00  0.00           C  
ATOM    123  O   VAL A  18      13.405  15.658  18.169  1.00  0.00           O  
ATOM    124  CB  VAL A  18      15.967  16.498  17.064  1.00  0.00           C  
ATOM    125  CEN VAL A  18      16.526  16.690  17.418  1.00  0.00           X  
ATOM    126  H   VAL A  18      15.318  14.153  14.766  1.00  0.00           H  
ATOM    127  N   VAL A  19      12.806  15.345  16.023  1.00  0.00           N  
ATOM    128  CA  VAL A  19      11.385  15.555  16.271  1.00  0.00           C  
ATOM    129  C   VAL A  19      10.810  14.450  17.148  1.00  0.00           C  
ATOM    130  O   VAL A  19      10.068  14.718  18.093  1.00  0.00           O  
ATOM    131  CB  VAL A  19      10.585  15.621  14.956  1.00  0.00           C  
ATOM    132  CEN VAL A  19      10.239  16.046  14.538  1.00  0.00           X  
ATOM    133  H   VAL A  19      13.114  15.118  15.088  1.00  0.00           H  
ATOM    134  N   VAL A  20      11.156  13.208  16.830  1.00  0.00           N  
ATOM    135  CA  VAL A  20      10.683  12.061  17.595  1.00  0.00           C  
ATOM    136  C   VAL A  20      11.178  12.115  19.034  1.00  0.00           C  
ATOM    137  O   VAL A  20      10.470  11.720  19.960  1.00  0.00           O  
ATOM    138  CB  VAL A  20      11.132  10.732  16.958  1.00  0.00           C  
ATOM    139  CEN VAL A  20      10.909  10.179  16.614  1.00  0.00           X  
ATOM    140  H   VAL A  20      11.764  13.054  16.038  1.00  0.00           H  
ATOM    141  N   VAL A  21      12.399  12.608  19.216  1.00  0.00           N  
ATOM    142  CA  VAL A  21      12.972  12.763  20.547  1.00  0.00           C  
ATOM    143  C   VAL A  21      12.126  13.693  21.407  1.00  0.00           C  
ATOM    144  O   VAL A  21      11.853  13.400  22.571  1.00  0.00           O  
ATOM    145  CB  VAL A  21      14.412  13.307  20.483  1.00  0.00           C  
ATOM    146  CEN VAL A  21      15.073  13.138  20.577  1.00  0.00           X  
ATOM    147  H   VAL A  21      12.943  12.883  18.411  1.00  0.00           H  
ATOM    148  N   VAL A  22      11.713  14.814  20.827  1.00  0.00           N  
ATOM    149  CA  VAL A  22      10.896  15.790  21.539  1.00  0.00           C  
ATOM    150  C   VAL A  22       9.463  15.298  21.697  1.00  0.00           C  
ATOM    151  O   VAL A  22       8.654  15.925  22.380  1.00  0.00           O  
ATOM    152  CB  VAL A  22      10.885  17.151  20.819  1.00  0.00           C  
ATOM    153  CEN VAL A  22      11.111  17.801  20.858  1.00  0.00           X  
ATOM    154  H   VAL A  22      11.971  14.996  19.867  1.00  0.00           H  
ATOM    155  N   VAL A  23       9.156  14.173  21.062  1.00  0.00           N  
ATOM    156  CA  VAL A  23       7.876  13.504  21.263  1.00  0.00           C  
ATOM    157  C   VAL A  23       8.052  12.191  22.013  1.00  0.00           C  
ATOM    158  O   VAL A  23       7.275  11.253  21.834  1.00  0.00           O  
ATOM    159  CB  VAL A  23       7.166  13.228  19.924  1.00  0.00           C  
ATOM    160  CEN VAL A  23       6.632  13.416  19.530  1.00  0.00           X  
ATOM    161  H   VAL A  23       9.826  13.770  20.422  1.00  0.00           H  
ATOM    162  N   VAL A  24       9.079  12.129  22.855  1.00  0.00           N  
ATOM    163  CA  VAL A  24       9.249  11.011  23.775  1.00  0.00           C  
ATOM    164  C   VAL A  24       9.551   9.721  23.025  1.00  0.00           C  
ATOM    165  O   VAL A  24       9.188   8.632  23.470  1.00  0.00           O  
ATOM    166  CB  VAL A  24       7.998  10.804  24.650  1.00  0.00           C  
ATOM    167  CEN VAL A  24       7.753  10.867  25.291  1.00  0.00           X  
ATOM    168  H   VAL A  24       9.759  12.876  22.857  1.00  0.00           H  
ATOM    169  N   VAL A  25      10.218   9.849  21.882  1.00  0.00           N  
ATOM    170  CA  VAL A  25      10.747   8.692  21.170  1.00  0.00           C  
ATOM    171  C   VAL A  25      12.176   8.386  21.600  1.00  0.00           C  
ATOM    172  O   VAL A  25      13.012   9.285  21.693  1.00  0.00           O  
ATOM    173  CB  VAL A  25      10.714   8.903  19.645  1.00  0.00           C  
ATOM    174  CEN VAL A  25      10.402   8.704  19.064  1.00  0.00           X  
ATOM    175  H   VAL A  25      10.362  10.771  21.498  1.00  0.00           H  
ATOM    176  N   VAL A  26      12.450   7.113  21.862  1.00  0.00           N  
ATOM    177  CA  VAL A  26      13.761   6.695  22.344  1.00  0.00           C  
ATOM    178  C   VAL A  26      14.781   6.668  21.213  1.00  0.00           C  
ATOM    179  O   VAL A  26      14.426   6.791  20.041  1.00  0.00           O  
ATOM    180  CB  VAL A  26      13.704   5.305  23.004  1.00  0.00           C  
ATOM    181  CEN VAL A  26      13.742   4.976  23.608  1.00  0.00           X  
ATOM    182  H   VAL A  26      11.732   6.416  21.724  1.00  0.00           H  
ATOM    183  N   VAL A  27      16.050   6.506  21.571  1.00  0.00           N  
ATOM    184  CA  VAL A  27      17.145   6.726  20.634  1.00  0.00           C  
ATOM    185  C   VAL A  27      17.160   5.662  19.544  1.00  0.00           C  
ATOM    186  O   VAL A  27      17.584   5.919  18.418  1.00  0.00           O  
ATOM    187  CB  VAL A  27      18.509   6.734  21.349  1.00  0.00           C  
ATOM    188  CEN VAL A  27      19.031   7.139  21.543  1.00  0.00           X  
ATOM    189  H   VAL A  27      16.262   6.224  22.517  1.00  0.00           H  
ATOM    190  N   VAL A  28      16.694   4.465  19.887  1.00  0.00           N  
ATOM    191  CA  VAL A  28      16.613   3.371  18.927  1.00  0.00           C  
ATOM    192  C   VAL A  28      15.592   3.670  17.837  1.00  0.00           C  
ATOM    193  O   VAL A  28      15.829   3.398  16.660  1.00  0.00           O  
ATOM    194  CB  VAL A  28      16.242   2.043  19.614  1.00  0.00           C  
ATOM    195  CEN VAL A  28      16.488   1.427  19.798  1.00  0.00           X  
ATOM    196  H   VAL A  28      16.389   4.310  20.837  1.00  0.00           H  
ATOM    197  N   VAL A  29      14.455   4.231  18.235  1.00  0.00           N  
ATOM    198  CA  VAL A  29      13.398   4.573  17.291  1.00  0.00           C  
ATOM    199  C   VAL A  29      13.891   5.568  16.248  1.00  0.00           C  
ATOM    200  O   VAL A  29      13.630   5.411  15.055  1.00  0.00           O  
ATOM    201  CB  VAL A  29      12.170   5.164  18.008  1.00  0.00           C  
ATOM    202  CEN VAL A  29      11.517   5.035  18.187  1.00  0.00           X  
ATOM    203  H   VAL A  29      14.320   4.426  19.217  1.00  0.00           H  
ATOM    204  N   VAL A  30      14.606   6.590  16.704  1.00  0.00           N  
ATOM    205  CA  VAL A  30      15.138   7.613  15.811  1.00  0.00           C  
ATOM    206  C   VAL A  30      16.079   7.006  14.778  1.00  0.00           C  
ATOM    207  O   VAL A  30      16.005   7.328  13.592  1.00  0.00           O  
ATOM    208  CB  VAL A  30      15.885   8.711  16.590  1.00  0.00           C  
ATOM    209  CEN VAL A  30      15.852   9.370  16.789  1.00  0.00           X  
ATOM    210  H   VAL A  30      14.786   6.661  17.696  1.00  0.00           H  
ATOM    211  N   VAL A  31      16.965   6.128  15.236  1.00  0.00           N  
ATOM    212  CA  VAL A  31      17.923   5.475  14.353  1.00  0.00           C  
ATOM    213  C   VAL A  31      17.215   4.672  13.269  1.00  0.00           C  
ATOM    214  O   VAL A  31      17.583   4.735  12.096  1.00  0.00           O  
ATOM    215  CB  VAL A  31      18.867   4.542  15.134  1.00  0.00           C  
ATOM    216  CEN VAL A  31      19.516   4.466  15.352  1.00  0.00           X  
ATOM    217  H   VAL A  31      16.974   5.907  16.222  1.00  0.00           H  
ATOM    218  N   VAL A  32      16.196   3.918  13.668  1.00  0.00           N  
ATOM    219  CA  VAL A  32      15.434   3.102  12.731  1.00  0.00           C  
ATOM    220  C   VAL A  32      14.786   3.960  11.652  1.00  0.00           C  
ATOM    221  O   VAL A  32      14.831   3.625  10.469  1.00  0.00           O  
ATOM    222  CB  VAL A  32      14.342   2.287  13.450  1.00  0.00           C  
ATOM    223  CEN VAL A  32      14.161   1.651  13.641  1.00  0.00           X  
ATOM    224  H   VAL A  32      15.943   3.911  14.646  1.00  0.00           H  
ATOM    225  N   VAL A  33      14.184   5.069  12.068  1.00  0.00           N  
ATOM    226  CA  VAL A  33      13.526   5.979  11.138  1.00  0.00           C  
ATOM    227  C   VAL A  33      14.509   6.521  10.109  1.00  0.00           C  
ATOM    228  O   VAL A  33      14.211   6.568   8.915  1.00  0.00           O  
ATOM    229  CB  VAL A  33      12.865   7.159  11.874  1.00  0.00           C  
ATOM    230  CEN VAL A  33      12.257   7.430  12.054  1.00  0.00           X  
ATOM    231  H   VAL A  33      14.183   5.288  13.054  1.00  0.00           H  
ATOM    232  N   VAL A  34      15.683   6.931  10.578  1.00  0.00           N  
ATOM    233  CA  VAL A  34      16.713   7.472   9.699  1.00  0.00           C  
ATOM    234  C   VAL A  34      17.133   6.451   8.650  1.00  0.00           C  
ATOM    235  O   VAL A  34      17.264   6.777   7.470  1.00  0.00           O  
ATOM    236  CB  VAL A  34      17.955   7.918  10.493  1.00  0.00           C  
ATOM    237  CEN VAL A  34      18.310   8.470  10.703  1.00  0.00           X  
ATOM    238  H   VAL A  34      15.866   6.866  11.569  1.00  0.00           H  
ATOM    239  N   VAL A  35      17.342   5.213   9.086  1.00  0.00           N  
ATOM    240  CA  VAL A  35      17.748   4.141   8.185  1.00  0.00           C  
ATOM    241  C   VAL A  35      16.710   3.919   7.092  1.00  0.00           C  
ATOM    242  O   VAL A  35      17.052   3.777   5.918  1.00  0.00           O  
ATOM    243  CB  VAL A  35      17.972   2.820   8.943  1.00  0.00           C  
ATOM    244  CEN VAL A  35      18.456   2.378   9.156  1.00  0.00           X  
ATOM    245  H   VAL A  35      17.217   5.010  10.067  1.00  0.00           H  
ATOM    246  N   VAL A  36      15.442   3.888   7.485  1.00  0.00           N  
ATOM    247  CA  VAL A  36      14.351   3.682   6.539  1.00  0.00           C  
ATOM    248  C   VAL A  36      14.327   4.777   5.480  1.00  0.00           C  
ATOM    249  O   VAL A  36      14.174   4.500   4.290  1.00  0.00           O  
ATOM    250  CB  VAL A  36      12.986   3.640   7.251  1.00  0.00           C  
ATOM    251  CEN VAL A  36      12.468   3.223   7.432  1.00  0.00           X  
ATOM    252  H   VAL A  36      15.227   4.011   8.464  1.00  0.00           H  
ATOM    253  N   VAL A  37      14.478   6.022   5.919  1.00  0.00           N  
ATOM    254  CA  VAL A  37      14.473   7.161   5.010  1.00  0.00           C  
ATOM    255  C   VAL A  37      15.594   7.052   3.984  1.00  0.00           C  
ATOM    256  O   VAL A  37      15.383   7.284   2.793  1.00  0.00           O  
ATOM    257  CB  VAL A  37      14.616   8.493   5.771  1.00  0.00           C  
ATOM    258  CEN VAL A  37      14.278   9.062   5.960  1.00  0.00           X  
ATOM    259  H   VAL A  37      14.599   6.183   6.909  1.00  0.00           H  
ATOM    260  N   VAL A  38      16.785   6.696   4.452  1.00  0.00           N  
ATOM    261  CA  VAL A  38      17.942   6.555   3.575  1.00  0.00           C  
ATOM    262  C   VAL A  38      17.696   5.499   2.505  1.00  0.00           C  
ATOM    263  O   VAL A  38      17.998   5.710   1.331  1.00  0.00           O  
ATOM    264  CB  VAL A  38      19.209   6.183   4.368  1.00  0.00           C  
ATOM    265  CEN VAL A  38      19.817   6.423   4.586  1.00  0.00           X  
ATOM    266  H   VAL A  38      16.893   6.519   5.440  1.00  0.00           H  
ATOM    267  N   VAL A  39      17.147   4.362   2.918  1.00  0.00           N  
ATOM    268  CA  VAL A  39      16.860   3.270   1.995  1.00  0.00           C  
ATOM    269  C   VAL A  39      15.891   3.710   0.906  1.00  0.00           C  
ATOM    270  O   VAL A  39      16.092   3.418  -0.273  1.00  0.00           O  
ATOM    271  CB  VAL A  39      16.273   2.050   2.729  1.00  0.00           C  
ATOM    272  CEN VAL A  39      16.409   1.405   2.930  1.00  0.00           X  
ATOM    273  H   VAL A  39      16.923   4.251   3.897  1.00  0.00           H  
ATOM    274  N   VAL A  40      14.838   4.415   1.307  1.00  0.00           N  
ATOM    275  CA  VAL A  40      13.835   4.897   0.365  1.00  0.00           C  
ATOM    276  C   VAL A  40      14.454   5.822  -0.674  1.00  0.00           C  
ATOM    277  O   VAL A  40      14.175   5.706  -1.867  1.00  0.00           O  
ATOM    278  CB  VAL A  40      12.694   5.641   1.086  1.00  0.00           C  
ATOM    279  CEN VAL A  40      12.030   5.599   1.264  1.00  0.00           X  
ATOM    280  H   VAL A  40      14.729   4.621   2.290  1.00  0.00           H  
ATOM    281  N   VAL A  41      15.298   6.740  -0.214  1.00  0.00           N  
ATOM    282  CA  VAL A  41      15.959   7.687  -1.103  1.00  0.00           C  
ATOM    283  C   VAL A  41      16.813   6.966  -2.139  1.00  0.00           C  
ATOM    284  O   VAL A  41      16.782   7.299  -3.324  1.00  0.00           O  
ATOM    285  CB  VAL A  41      16.844   8.674  -0.320  1.00  0.00           C  
ATOM    286  CEN VAL A  41      16.898   9.331  -0.118  1.00  0.00           X  
ATOM    287  H   VAL A  41      15.485   6.783   0.777  1.00  0.00           H  
ATOM    288  N   VAL A  42      17.575   5.977  -1.685  1.00  0.00           N  
ATOM    289  CA  VAL A  42      18.439   5.207  -2.572  1.00  0.00           C  
ATOM    290  C   VAL A  42      17.631   4.509  -3.659  1.00  0.00           C  
ATOM    291  O   VAL A  42      18.005   4.527  -4.832  1.00  0.00           O  
ATOM    292  CB  VAL A  42      19.252   4.155  -1.795  1.00  0.00           C  
ATOM    293  CEN VAL A  42      19.886   3.994  -1.577  1.00  0.00           X  
ATOM    294  H   VAL A  42      17.555   5.753  -0.701  1.00  0.00           H  
ATOM    295  N   VAL A  43      16.522   3.894  -3.262  1.00  0.00           N  
ATOM    296  CA  VAL A  43      15.659   3.189  -4.202  1.00  0.00           C  
ATOM    297  C   VAL A  43      15.130   4.129  -5.277  1.00  0.00           C  
ATOM    298  O   VAL A  43      15.130   3.796  -6.462  1.00  0.00           O  
ATOM    299  CB  VAL A  43      14.470   2.522  -3.486  1.00  0.00           C  
ATOM    300  CEN VAL A  43      14.206   1.914  -3.296  1.00  0.00           X  
ATOM    301  H   VAL A  43      16.271   3.916  -2.284  1.00  0.00           H  
ATOM    302  N   VAL A  44      14.679   5.306  -4.856  1.00  0.00           N  
ATOM    303  CA  VAL A  44      14.146   6.298  -5.782  1.00  0.00           C  
ATOM    304  C   VAL A  44      15.192   6.711  -6.809  1.00  0.00           C  
ATOM    305  O   VAL A  44      14.903   6.801  -8.003  1.00  0.00           O  
ATOM    306  CB  VAL A  44      13.646   7.552  -5.041  1.00  0.00           C  
ATOM    307  CEN VAL A  44      13.080   7.900  -4.859  1.00  0.00           X  
ATOM    308  H   VAL A  44      14.707   5.519  -3.869  1.00  0.00           H  
ATOM    309  N   VAL A  45      16.410   6.961  -6.339  1.00  0.00           N  
ATOM    310  CA  VAL A  45      17.502   7.365  -7.216  1.00  0.00           C  
ATOM    311  C   VAL A  45      17.784   6.302  -8.270  1.00  0.00           C  
ATOM    312  O   VAL A  45      17.957   6.613  -9.449  1.00  0.00           O  
ATOM    313  CB  VAL A  45      18.792   7.641  -6.422  1.00  0.00           C  
ATOM    314  CEN VAL A  45      19.216   8.141  -6.209  1.00  0.00           X  
ATOM    315  H   VAL A  45      16.583   6.869  -5.348  1.00  0.00           H  
ATOM    316  N   VAL A  46      17.829   5.046  -7.839  1.00  0.00           N  
ATOM    317  CA  VAL A  46      18.090   3.934  -8.745  1.00  0.00           C  
ATOM    318  C   VAL A  46      17.032   3.854  -9.838  1.00  0.00           C  
ATOM    319  O   VAL A  46      17.352   3.673 -11.013  1.00  0.00           O  
ATOM    320  CB  VAL A  46      18.139   2.591  -7.992  1.00  0.00           C  
ATOM    321  CEN VAL A  46      18.560   2.088  -7.782  1.00  0.00           X  
ATOM    322  H   VAL A  46      17.678   4.856  -6.859  1.00  0.00           H  
ATOM    323  N   VAL A  47      15.770   3.989  -9.445  1.00  0.00           N  
ATOM    324  CA  VAL A  47      14.662   3.932 -10.391  1.00  0.00           C  
ATOM    325  C   VAL A  47      14.782   5.025 -11.446  1.00  0.00           C  
ATOM    326  O   VAL A  47      14.594   4.775 -12.636  1.00  0.00           O  
ATOM    327  CB  VAL A  47      13.303   4.066  -9.679  1.00  0.00           C  
ATOM    328  CEN VAL A  47      12.735   3.721  -9.498  1.00  0.00           X  
ATOM    329  H   VAL A  47      15.574   4.135  -8.465  1.00  0.00           H  
ATOM    330  N   VAL A  48      15.096   6.237 -11.001  1.00  0.00           N  
ATOM    331  CA  VAL A  48      15.241   7.371 -11.906  1.00  0.00           C  
ATOM    332  C   VAL A  48      16.337   7.119 -12.933  1.00  0.00           C  
ATOM    333  O   VAL A  48      16.159   7.382 -14.123  1.00  0.00           O  
ATOM    334  CB  VAL A  48      15.558   8.669 -11.140  1.00  0.00           C  
ATOM    335  CEN VAL A  48      15.297   9.277 -10.948  1.00  0.00           X  
ATOM    336  H   VAL A  48      15.237   6.377 -10.011  1.00  0.00           H  
ATOM    337  N   VAL A  49      17.472   6.608 -12.467  1.00  0.00           N  
ATOM    338  CA  VAL A  49      18.600   6.319 -13.345  1.00  0.00           C  
ATOM    339  C   VAL A  49      18.210   5.330 -14.435  1.00  0.00           C  
ATOM    340  O   VAL A  49      18.562   5.506 -15.602  1.00  0.00           O  
ATOM    341  CB  VAL A  49      19.798   5.756 -12.558  1.00  0.00           C  
ATOM    342  CEN VAL A  49      20.433   5.902 -12.335  1.00  0.00           X  
ATOM    343  H   VAL A  49      17.555   6.414 -11.479  1.00  0.00           H  
ATOM    344  N   VAL A  50      17.482   4.288 -14.049  1.00  0.00           N  
ATOM    345  CA  VAL A  50      17.046   3.265 -14.992  1.00  0.00           C  
ATOM    346  C   VAL A  50      16.089   3.842 -16.027  1.00  0.00           C  
ATOM    347  O   VAL A  50      16.082   3.421 -17.184  1.00  0.00           O  
ATOM    348  CB  VAL A  50      16.361   2.088 -14.274  1.00  0.00           C  
ATOM    349  CEN VAL A  50      16.436   1.426 -14.098  1.00  0.00           X  
ATOM    350  H   VAL A  50      17.223   4.202 -13.076  1.00  0.00           H  
ATOM    351  N   VAL A  51      15.281   4.808 -15.604  1.00  0.00           N  
ATOM    352  CA  VAL A  51      14.418   5.542 -16.522  1.00  0.00           C  
ATOM    353  C   VAL A  51      15.219   6.528 -17.363  1.00  0.00           C  
ATOM    354  O   VAL A  51      14.689   7.144 -18.287  1.00  0.00           O  
ATOM    355  CB  VAL A  51      13.311   6.304 -15.770  1.00  0.00           C  
ATOM    356  CEN VAL A  51      12.634   6.317 -15.644  1.00  0.00           X  
ATOM    357  H   VAL A  51      15.264   5.040 -14.621  1.00  0.00           H  
ATOM    358  N   VAL A  52      16.498   6.673 -17.035  1.00  0.00           N  
ATOM    359  CA  VAL A  52      17.343   7.676 -17.673  1.00  0.00           C  
ATOM    360  C   VAL A  52      17.133   9.050 -17.049  1.00  0.00           C  
ATOM    361  O   VAL A  52      17.637  10.054 -17.552  1.00  0.00           O  
ATOM    362  CB  VAL A  52      17.072   7.764 -19.187  1.00  0.00           C  
ATOM    363  CEN VAL A  52      17.338   7.623 -19.806  1.00  0.00           X  
ATOM    364  H   VAL A  52      16.896   6.073 -16.327  1.00  0.00           H  
ATOM    365  N   VAL A  53      16.386   9.087 -15.951  1.00  0.00           N  
ATOM    366  CA  VAL A  53      16.126  10.336 -15.243  1.00  0.00           C  
ATOM    367  C   VAL A  53      17.249  10.659 -14.266  1.00  0.00           C  
ATOM    368  O   VAL A  53      17.074  10.564 -13.051  1.00  0.00           O  
ATOM    369  CB  VAL A  53      14.791  10.284 -14.477  1.00  0.00           C  
ATOM    370  CEN VAL A  53      14.147  10.528 -14.469  1.00  0.00           X  
ATOM    371  H   VAL A  53      15.989   8.229 -15.596  1.00  0.00           H  
ATOM    372  N   VAL A  54      18.402  11.042 -14.803  1.00  0.00           N  
ATOM    373  CA  VAL A  54      19.583  11.292 -13.985  1.00  0.00           C  
ATOM    374  C   VAL A  54      19.372  12.488 -13.064  1.00  0.00           C  
ATOM    375  O   VAL A  54      19.856  12.505 -11.933  1.00  0.00           O  
ATOM    376  CB  VAL A  54      20.831  11.539 -14.853  1.00  0.00           C  
ATOM    377  CEN VAL A  54      21.431  11.265 -15.052  1.00  0.00           X  
ATOM    378  H   VAL A  54      18.463  11.164 -15.804  1.00  0.00           H  
ATOM    379  N   VAL A  55      18.648  13.486 -13.557  1.00  0.00           N  
ATOM    380  CA  VAL A  55      18.344  14.674 -12.768  1.00  0.00           C  
ATOM    381  C   VAL A  55      17.510  14.323 -11.542  1.00  0.00           C  
ATOM    382  O   VAL A  55      17.788  14.788 -10.436  1.00  0.00           O  
ATOM    383  CB  VAL A  55      17.593  15.730 -13.601  1.00  0.00           C  
ATOM    384  CEN VAL A  55      17.656  16.347 -13.900  1.00  0.00           X  
ATOM    385  H   VAL A  55      18.298  13.421 -14.502  1.00  0.00           H  
ATOM    386  N   VAL A  56      16.487  13.499 -11.744  1.00  0.00           N  
ATOM    387  CA  VAL A  56      15.664  13.015 -10.643  1.00  0.00           C  
ATOM    388  C   VAL A  56      16.498  12.239  -9.632  1.00  0.00           C  
ATOM    389  O   VAL A  56      16.363  12.432  -8.423  1.00  0.00           O  
ATOM    390  CB  VAL A  56      14.518  12.118 -11.146  1.00  0.00           C  
ATOM    391  CEN VAL A  56      13.835  12.088 -11.235  1.00  0.00           X  
ATOM    392  H   VAL A  56      16.275  13.201 -12.686  1.00  0.00           H  
ATOM    393  N   VAL A  57      17.359  11.361 -10.133  1.00  0.00           N  
ATOM    394  CA  VAL A  57      18.217  10.553  -9.274  1.00  0.00           C  
ATOM    395  C   VAL A  57      19.123  11.430  -8.419  1.00  0.00           C  
ATOM    396  O   VAL A  57      19.275  11.198  -7.220  1.00  0.00           O  
ATOM    397  CB  VAL A  57      19.086   9.582 -10.095  1.00  0.00           C  
ATOM    398  CEN VAL A  57      19.176   8.917 -10.253  1.00  0.00           X  
ATOM    399  H   VAL A  57      17.422  11.250 -11.135  1.00  0.00           H  
ATOM    400  N   VAL A  58      19.722  12.438  -9.043  1.00  0.00           N  
ATOM    401  CA  VAL A  58      20.614  13.352  -8.340  1.00  0.00           C  
ATOM    402  C   VAL A  58      19.889  14.069  -7.208  1.00  0.00           C  
ATOM    403  O   VAL A  58      20.409  14.183  -6.098  1.00  0.00           O  
ATOM    404  CB  VAL A  58      21.217  14.400  -9.295  1.00  0.00           C  
ATOM    405  CEN VAL A  58      21.799  14.595  -9.607  1.00  0.00           X  
ATOM    406  H   VAL A  58      19.555  12.575 -10.029  1.00  0.00           H  
ATOM    407  N   VAL A  59      18.684  14.550  -7.495  1.00  0.00           N  
ATOM    408  CA  VAL A  59      17.885  15.257  -6.502  1.00  0.00           C  
ATOM    409  C   VAL A  59      17.590  14.370  -5.299  1.00  0.00           C  
ATOM    410  O   VAL A  59      17.710  14.802  -4.153  1.00  0.00           O  
ATOM    411  CB  VAL A  59      16.555  15.756  -7.098  1.00  0.00           C  
ATOM    412  CEN VAL A  59      16.212  16.320  -7.294  1.00  0.00           X  
ATOM    413  H   VAL A  59      18.313  14.424  -8.426  1.00  0.00           H  
ATOM    414  N   VAL A  60      17.205  13.127  -5.568  1.00  0.00           N  
ATOM    415  CA  VAL A  60      16.892  12.176  -4.508  1.00  0.00           C  
ATOM    416  C   VAL A  60      18.096  11.944  -3.604  1.00  0.00           C  
ATOM    417  O   VAL A  60      17.971  11.931  -2.379  1.00  0.00           O  
ATOM    418  CB  VAL A  60      16.424  10.825  -5.080  1.00  0.00           C  
ATOM    419  CEN VAL A  60      15.875  10.416  -5.158  1.00  0.00           X  
ATOM    420  H   VAL A  60      17.126  12.834  -6.531  1.00  0.00           H  
ATOM    421  N   VAL A  61      19.261  11.759  -4.214  1.00  0.00           N  
ATOM    422  CA  VAL A  61      20.490  11.527  -3.466  1.00  0.00           C  
ATOM    423  C   VAL A  61      20.801  12.696  -2.540  1.00  0.00           C  
ATOM    424  O   VAL A  61      21.153  12.503  -1.376  1.00  0.00           O  
ATOM    425  CB  VAL A  61      21.689  11.295  -4.404  1.00  0.00           C  
ATOM    426  CEN VAL A  61      22.128  10.817  -4.635  1.00  0.00           X  
ATOM    427  H   VAL A  61      19.297  11.781  -5.224  1.00  0.00           H  
ATOM    428  N   VAL A  62      20.670  13.910  -3.064  1.00  0.00           N  
ATOM    429  CA  VAL A  62      20.936  15.114  -2.286  1.00  0.00           C  
ATOM    430  C   VAL A  62      20.024  15.196  -1.069  1.00  0.00           C  
ATOM    431  O   VAL A  62      20.473  15.503   0.036  1.00  0.00           O  
ATOM    432  CB  VAL A  62      20.759  16.387  -3.135  1.00  0.00           C  
ATOM    433  CEN VAL A  62      21.100  16.904  -3.437  1.00  0.00           X  
ATOM    434  H   VAL A  62      20.377  14.001  -4.027  1.00  0.00           H  
ATOM    435  N   VAL A  63      18.741  14.920  -1.277  1.00  0.00           N  
ATOM    436  CA  VAL A  63      17.763  14.962  -0.197  1.00  0.00           C  
ATOM    437  C   VAL A  63      18.121  13.978   0.909  1.00  0.00           C  
ATOM    438  O   VAL A  63      18.064  14.312   2.093  1.00  0.00           O  
ATOM    439  CB  VAL A  63      16.344  14.652  -0.707  1.00  0.00           C  
ATOM    440  CEN VAL A  63      15.727  14.931  -0.834  1.00  0.00           X  
ATOM    441  H   VAL A  63      18.436  14.675  -2.208  1.00  0.00           H  
ATOM    442  N   VAL A  64      18.490  12.764   0.517  1.00  0.00           N  
ATOM    443  CA  VAL A  64      18.859  11.728   1.474  1.00  0.00           C  
ATOM    444  C   VAL A  64      20.048  12.160   2.323  1.00  0.00           C  
ATOM    445  O   VAL A  64      20.049  11.985   3.541  1.00  0.00           O  
ATOM    446  CB  VAL A  64      19.198  10.401   0.770  1.00  0.00           C  
ATOM    447  CEN VAL A  64      18.975   9.759   0.660  1.00  0.00           X  
ATOM    448  H   VAL A  64      18.517  12.552  -0.471  1.00  0.00           H  
ATOM    449  N   VAL A  65      21.059  12.724   1.671  1.00  0.00           N  
ATOM    450  CA  VAL A  65      22.257  13.182   2.365  1.00  0.00           C  
ATOM    451  C   VAL A  65      21.920  14.244   3.404  1.00  0.00           C  
ATOM    452  O   VAL A  65      22.409  14.199   4.532  1.00  0.00           O  
ATOM    453  CB  VAL A  65      23.296  13.752   1.381  1.00  0.00           C  
ATOM    454  CEN VAL A  65      23.909  13.632   1.091  1.00  0.00           X  
ATOM    455  H   VAL A  65      20.996  12.839   0.670  1.00  0.00           H  
ATOM    456  N   VAL A  66      21.081  15.199   3.016  1.00  0.00           N  
ATOM    457  CA  VAL A  66      20.676  16.274   3.914  1.00  0.00           C  
ATOM    458  C   VAL A  66      19.979  15.725   5.152  1.00  0.00           C  
ATOM    459  O   VAL A  66      20.259  16.149   6.273  1.00  0.00           O  
ATOM    460  CB  VAL A  66      19.741  17.275   3.211  1.00  0.00           C  
ATOM    461  CEN VAL A  66      19.702  17.916   2.959  1.00  0.00           X  
ATOM    462  H   VAL A  66      20.713  15.179   2.076  1.00  0.00           H  
ATOM    463  N   VAL A  67      19.068  14.781   4.942  1.00  0.00           N  
ATOM    464  CA  VAL A  67      18.328  14.172   6.041  1.00  0.00           C  
ATOM    465  C   VAL A  67      19.268  13.490   7.027  1.00  0.00           C  
ATOM    466  O   VAL A  67      19.125  13.639   8.240  1.00  0.00           O  
ATOM    467  CB  VAL A  67      17.302  13.143   5.530  1.00  0.00           C  
ATOM    468  CEN VAL A  67      16.628  13.027   5.446  1.00  0.00           X  
ATOM    469  H   VAL A  67      18.884  14.476   3.996  1.00  0.00           H  
ATOM    470  N   VAL A  68      20.230  12.741   6.498  1.00  0.00           N  
ATOM    471  CA  VAL A  68      21.196  12.034   7.331  1.00  0.00           C  
ATOM    472  C   VAL A  68      21.991  13.003   8.195  1.00  0.00           C  
ATOM    473  O   VAL A  68      22.188  12.769   9.388  1.00  0.00           O  
ATOM    474  CB  VAL A  68      22.172  11.200   6.480  1.00  0.00           C  
ATOM    475  CEN VAL A  68      22.346  10.556   6.307  1.00  0.00           X  
ATOM    476  H   VAL A  68      20.294  12.659   5.493  1.00  0.00           H  
ATOM    477  N   VAL A  69      22.447  14.093   7.588  1.00  0.00           N  
ATOM    478  CA  VAL A  69      23.222  15.101   8.301  1.00  0.00           C  
ATOM    479  C   VAL A  69      22.425  15.695   9.455  1.00  0.00           C  
ATOM    480  O   VAL A  69      22.940  15.853  10.562  1.00  0.00           O  
ATOM    481  CB  VAL A  69      23.672  16.237   7.363  1.00  0.00           C  
ATOM    482  CEN VAL A  69      24.220  16.512   7.049  1.00  0.00           X  
ATOM    483  H   VAL A  69      22.251  14.227   6.606  1.00  0.00           H  
ATOM    484  N   VAL A  70      21.164  16.022   9.190  1.00  0.00           N  
ATOM    485  CA  VAL A  70      20.293  16.599  10.207  1.00  0.00           C  
ATOM    486  C   VAL A  70      20.131  15.657  11.393  1.00  0.00           C  
ATOM    487  O   VAL A  70      20.208  16.077  12.547  1.00  0.00           O  
ATOM    488  CB  VAL A  70      18.902  16.933   9.635  1.00  0.00           C  
ATOM    489  CEN VAL A  70      18.487  17.452   9.455  1.00  0.00           X  
ATOM    490  H   VAL A  70      20.801  15.867   8.261  1.00  0.00           H  
ATOM    491  N   VAL A  71      19.906  14.380  11.101  1.00  0.00           N  
ATOM    492  CA  VAL A  71      19.732  13.375  12.144  1.00  0.00           C  
ATOM    493  C   VAL A  71      20.967  13.283  13.031  1.00  0.00           C  
ATOM    494  O   VAL A  71      20.861  13.230  14.256  1.00  0.00           O  
ATOM    495  CB  VAL A  71      19.436  11.987  11.547  1.00  0.00           C  
ATOM    496  CEN VAL A  71      18.943  11.512  11.466  1.00  0.00           X  
ATOM    497  H   VAL A  71      19.853  14.098  10.133  1.00  0.00           H  
ATOM    498  N   VAL A  72      22.139  13.264  12.404  1.00  0.00           N  
ATOM    499  CA  VAL A  72      23.397  13.177  13.136  1.00  0.00           C  
ATOM    500  C   VAL A  72      23.566  14.358  14.083  1.00  0.00           C  
ATOM    501  O   VAL A  72      23.954  14.189  15.239  1.00  0.00           O  
ATOM    502  CB  VAL A  72      24.604  13.122  12.180  1.00  0.00           C  
ATOM    503  CEN VAL A  72      25.098  12.710  11.935  1.00  0.00           X  
ATOM    504  H   VAL A  72      22.159  13.310  11.396  1.00  0.00           H  
ATOM    505  N   VAL A  73      23.272  15.555  13.586  1.00  0.00           N  
ATOM    506  CA  VAL A  73      23.391  16.767  14.388  1.00  0.00           C  
ATOM    507  C   VAL A  73      22.491  16.706  15.616  1.00  0.00           C  
ATOM    508  O   VAL A  73      22.910  17.046  16.722  1.00  0.00           O  
ATOM    509  CB  VAL A  73      23.040  18.023  13.568  1.00  0.00           C  
ATOM    510  CEN VAL A  73      23.307  18.586  13.274  1.00  0.00           X  
ATOM    511  H   VAL A  73      22.958  15.627  12.629  1.00  0.00           H  
ATOM    512  N   VAL A  74      21.252  16.271  15.414  1.00  0.00           N  
ATOM    513  CA  VAL A  74      20.290  16.164  16.505  1.00  0.00           C  
ATOM    514  C   VAL A  74      20.787  15.212  17.586  1.00  0.00           C  
ATOM    515  O   VAL A  74      20.702  15.512  18.777  1.00  0.00           O  
ATOM    516  CB  VAL A  74      18.917  15.683  16.002  1.00  0.00           C  
ATOM    517  CEN VAL A  74      18.267  15.882  15.887  1.00  0.00           X  
ATOM    518  H   VAL A  74      20.969  16.006  14.481  1.00  0.00           H  
ATOM    519  N   VAL A  75      21.305  14.064  17.163  1.00  0.00           N  
ATOM    520  CA  VAL A  75      21.816  13.066  18.095  1.00  0.00           C  
ATOM    521  C   VAL A  75      22.950  13.631  18.940  1.00  0.00           C  
ATOM    522  O   VAL A  75      22.990  13.433  20.155  1.00  0.00           O  
ATOM    523  CB  VAL A  75      22.315  11.808  17.358  1.00  0.00           C  
ATOM    524  CEN VAL A  75      22.176  11.145  17.237  1.00  0.00           X  
ATOM    525  H   VAL A  75      21.346  13.878  16.171  1.00  0.00           H  
ATOM    526  N   VAL A  76      23.871  14.335  18.291  1.00  0.00           N  
ATOM    527  CA  VAL A  76      25.009  14.930  18.983  1.00  0.00           C  
ATOM    528  C   VAL A  76      24.550  15.918  20.048  1.00  0.00           C  
ATOM    529  O   VAL A  76      25.056  15.914  21.170  1.00  0.00           O  
ATOM    530  CB  VAL A  76      25.953  15.649  18.001  1.00  0.00           C  
ATOM    531  CEN VAL A  76      26.573  15.615  17.703  1.00  0.00           X  
ATOM    532  H   VAL A  76      23.781  14.460  17.293  1.00  0.00           H  
ATOM    533  N   VAL A  77      23.590  16.763  19.689  1.00  0.00           N  
ATOM    534  CA  VAL A  77      23.061  17.759  20.614  1.00  0.00           C  
ATOM    535  C   VAL A  77      22.307  17.100  21.761  1.00  0.00           C  
ATOM    536  O   VAL A  77      22.361  17.565  22.900  1.00  0.00           O  
ATOM    537  CB  VAL A  77      22.124  18.752  19.900  1.00  0.00           C  
ATOM    538  CEN VAL A  77      22.068  19.403  19.683  1.00  0.00           X  
ATOM    539  H   VAL A  77      23.217  16.715  18.752  1.00  0.00           H  
ATOM    540  N   VAL A  78      21.605  16.014  21.455  1.00  0.00           N  
ATOM    541  CA  VAL A  78      21.004  15.175  22.485  1.00  0.00           C  
ATOM    542  C   VAL A  78      22.070  14.459  23.304  1.00  0.00           C  
ATOM    543  O   VAL A  78      21.809  14.004  24.418  1.00  0.00           O  
ATOM    544  CB  VAL A  78      20.050  14.130  21.876  1.00  0.00           C  
ATOM    545  CEN VAL A  78      19.387  13.956  21.811  1.00  0.00           X  
ATOM    546  H   VAL A  78      21.485  15.764  20.484  1.00  0.00           H  
ATOM    547  N   VAL A  79      23.272  14.363  22.746  1.00  0.00           N  
ATOM    548  CA  VAL A  79      24.349  13.605  23.372  1.00  0.00           C  
ATOM    549  C   VAL A  79      24.233  12.119  23.057  1.00  0.00           C  
ATOM    550  O   VAL A  79      24.787  11.279  23.767  1.00  0.00           O  
ATOM    551  CB  VAL A  79      24.360  13.796  24.901  1.00  0.00           C  
ATOM    552  CEN VAL A  79      24.706  14.087  25.421  1.00  0.00           X  
ATOM    553  H   VAL A  79      23.444  14.826  21.865  1.00  0.00           H  
ATOM    554  N   VAL A  80      23.510  11.801  21.989  1.00  0.00           N  
ATOM    555  CA  VAL A  80      23.373  10.420  21.540  1.00  0.00           C  
ATOM    556  C   VAL A  80      24.476  10.049  20.557  1.00  0.00           C  
ATOM    557  O   VAL A  80      24.238   9.943  19.354  1.00  0.00           O  
ATOM    558  CB  VAL A  80      22.004  10.175  20.878  1.00  0.00           C  
ATOM    559  CEN VAL A  80      21.396   9.862  20.962  1.00  0.00           X  
ATOM    560  H   VAL A  80      23.044  12.534  21.474  1.00  0.00           H  
ATOM    561  N   VAL A  81      25.682   9.850  21.077  1.00  0.00           N  
ATOM    562  CA  VAL A  81      26.848   9.609  20.235  1.00  0.00           C  
ATOM    563  C   VAL A  81      26.662   8.360  19.382  1.00  0.00           C  
ATOM    564  O   VAL A  81      26.989   8.354  18.195  1.00  0.00           O  
ATOM    565  CB  VAL A  81      28.130   9.458  21.076  1.00  0.00           C  
ATOM    566  CEN VAL A  81      28.724   9.766  21.242  1.00  0.00           X  
ATOM    567  H   VAL A  81      25.795   9.868  22.080  1.00  0.00           H  
ATOM    568  N   VAL A  82      26.137   7.305  19.994  1.00  0.00           N  
ATOM    569  CA  VAL A  82      25.971   6.027  19.310  1.00  0.00           C  
ATOM    570  C   VAL A  82      25.103   6.176  18.067  1.00  0.00           C  
ATOM    571  O   VAL A  82      25.481   5.741  16.979  1.00  0.00           O  
ATOM    572  CB  VAL A  82      25.345   4.968  20.237  1.00  0.00           C  
ATOM    573  CEN VAL A  82      25.477   4.389  20.587  1.00  0.00           X  
ATOM    574  H   VAL A  82      25.844   7.389  20.957  1.00  0.00           H  
ATOM    575  N   VAL A  83      23.939   6.794  18.235  1.00  0.00           N  
ATOM    576  CA  VAL A  83      23.020   7.012  17.124  1.00  0.00           C  
ATOM    577  C   VAL A  83      23.667   7.852  16.030  1.00  0.00           C  
ATOM    578  O   VAL A  83      23.558   7.536  14.845  1.00  0.00           O  
ATOM    579  CB  VAL A  83      21.724   7.702  17.588  1.00  0.00           C  
ATOM    580  CEN VAL A  83      21.051   7.603  17.696  1.00  0.00           X  
ATOM    581  H   VAL A  83      23.684   7.121  19.155  1.00  0.00           H  
ATOM    582  N   VAL A  84      24.342   8.922  16.435  1.00  0.00           N  
ATOM    583  CA  VAL A  84      25.009   9.810  15.490  1.00  0.00           C  
ATOM    584  C   VAL A  84      26.060   9.063  14.680  1.00  0.00           C  
ATOM    585  O   VAL A  84      26.147   9.221  13.462  1.00  0.00           O  
ATOM    586  CB  VAL A  84      25.676  11.000  16.206  1.00  0.00           C  
ATOM    587  CEN VAL A  84      25.633  11.679  16.309  1.00  0.00           X  
ATOM    588  H   VAL A  84      24.395   9.126  17.422  1.00  0.00           H  
ATOM    589  N   VAL A  85      26.858   8.249  15.363  1.00  0.00           N  
ATOM    590  CA  VAL A  85      27.906   7.476  14.707  1.00  0.00           C  
ATOM    591  C   VAL A  85      27.324   6.538  13.658  1.00  0.00           C  
ATOM    592  O   VAL A  85      27.842   6.438  12.545  1.00  0.00           O  
ATOM    593  CB  VAL A  85      28.719   6.652  15.723  1.00  0.00           C  
ATOM    594  CEN VAL A  85      29.333   6.602  16.033  1.00  0.00           X  
ATOM    595  H   VAL A  85      26.735   8.164  16.362  1.00  0.00           H  
ATOM    596  N   VAL A  86      26.244   5.852  14.018  1.00  0.00           N  
ATOM    597  CA  VAL A  86      25.590   4.920  13.107  1.00  0.00           C  
ATOM    598  C   VAL A  86      25.107   5.629  11.848  1.00  0.00           C  
ATOM    599  O   VAL A  86      25.295   5.135  10.736  1.00  0.00           O  
ATOM    600  CB  VAL A  86      24.395   4.218  13.780  1.00  0.00           C  
ATOM    601  CEN VAL A  86      24.175   3.615  14.030  1.00  0.00           X  
ATOM    602  H   VAL A  86      25.868   5.979  14.946  1.00  0.00           H  
ATOM    603  N   VAL A  87      24.483   6.788  12.029  1.00  0.00           N  
ATOM    604  CA  VAL A  87      23.972   7.566  10.907  1.00  0.00           C  
ATOM    605  C   VAL A  87      25.093   7.958   9.952  1.00  0.00           C  
ATOM    606  O   VAL A  87      24.952   7.843   8.735  1.00  0.00           O  
ATOM    607  CB  VAL A  87      23.250   8.840  11.386  1.00  0.00           C  
ATOM    608  CEN VAL A  87      22.632   9.137  11.448  1.00  0.00           X  
ATOM    609  H   VAL A  87      24.360   7.139  12.968  1.00  0.00           H  
ATOM    610  N   VAL A  88      26.206   8.420  10.512  1.00  0.00           N  
ATOM    611  CA  VAL A  88      27.353   8.829   9.711  1.00  0.00           C  
ATOM    612  C   VAL A  88      27.880   7.672   8.871  1.00  0.00           C  
ATOM    613  O   VAL A  88      28.170   7.834   7.686  1.00  0.00           O  
ATOM    614  CB  VAL A  88      28.493   9.372  10.592  1.00  0.00           C  
ATOM    615  CEN VAL A  88      28.831   9.945  10.772  1.00  0.00           X  
ATOM    616  H   VAL A  88      26.258   8.489  11.518  1.00  0.00           H  
ATOM    617  N   VAL A  89      28.001   6.504   9.493  1.00  0.00           N  
ATOM    618  CA  VAL A  89      28.493   5.317   8.804  1.00  0.00           C  
ATOM    619  C   VAL A  89      27.600   4.955   7.625  1.00  0.00           C  
ATOM    620  O   VAL A  89      28.086   4.653   6.535  1.00  0.00           O  
ATOM    621  CB  VAL A  89      28.587   4.109   9.755  1.00  0.00           C  
ATOM    622  CEN VAL A  89      29.028   3.697  10.087  1.00  0.00           X  
ATOM    623  H   VAL A  89      27.746   6.437  10.468  1.00  0.00           H  
ATOM    624  N   VAL A  90      26.291   4.986   7.849  1.00  0.00           N  
ATOM    625  CA  VAL A  90      25.327   4.661   6.805  1.00  0.00           C  
ATOM    626  C   VAL A  90      25.465   5.601   5.615  1.00  0.00           C  
ATOM    627  O   VAL A  90      25.460   5.166   4.464  1.00  0.00           O  
ATOM    628  CB  VAL A  90      23.880   4.724   7.332  1.00  0.00           C  
ATOM    629  CEN VAL A  90      23.334   4.339   7.499  1.00  0.00           X  
ATOM    630  H   VAL A  90      25.955   5.242   8.767  1.00  0.00           H  
ATOM    631  N   VAL A  91      25.588   6.893   5.900  1.00  0.00           N  
ATOM    632  CA  VAL A  91      25.728   7.899   4.853  1.00  0.00           C  
ATOM    633  C   VAL A  91      26.921   7.596   3.955  1.00  0.00           C  
ATOM    634  O   VAL A  91      27.035   8.138   2.855  1.00  0.00           O  
ATOM    635  CB  VAL A  91      25.888   9.312   5.444  1.00  0.00           C  
ATOM    636  CEN VAL A  91      25.571   9.918   5.527  1.00  0.00           X  
ATOM    637  H   VAL A  91      25.585   7.187   6.866  1.00  0.00           H  
ATOM    638  N   VAL A  92      27.808   6.728   4.430  1.00  0.00           N  
ATOM    639  CA  VAL A  92      28.987   6.342   3.664  1.00  0.00           C  
ATOM    640  C   VAL A  92      28.827   4.947   3.073  1.00  0.00           C  
ATOM    641  O   VAL A  92      29.634   4.515   2.250  1.00  0.00           O  
ATOM    642  CB  VAL A  92      30.260   6.378   4.531  1.00  0.00           C  
ATOM    643  CEN VAL A  92      30.848   6.721   4.638  1.00  0.00           X  
ATOM    644  H   VAL A  92      27.661   6.326   5.345  1.00  0.00           H  
ATOM    645  N   VAL A  93      27.780   4.247   3.497  1.00  0.00           N  
ATOM    646  CA  VAL A  93      27.404   2.981   2.879  1.00  0.00           C  
ATOM    647  C   VAL A  93      26.851   3.196   1.476  1.00  0.00           C  
ATOM    648  O   VAL A  93      26.338   4.268   1.158  1.00  0.00           O  
ATOM    649  CB  VAL A  93      26.358   2.229   3.722  1.00  0.00           C  
ATOM    650  CEN VAL A  93      26.264   1.681   4.129  1.00  0.00           X  
ATOM    651  H   VAL A  93      27.231   4.601   4.267  1.00  0.00           H  
ATOM    652  N   VAL A  94      26.960   2.169   0.639  1.00  0.00           N  
ATOM    653  CA  VAL A  94      26.374   2.203  -0.696  1.00  0.00           C  
ATOM    654  C   VAL A  94      24.852   2.190  -0.629  1.00  0.00           C  
ATOM    655  O   VAL A  94      24.268   1.784   0.375  1.00  0.00           O  
ATOM    656  CB  VAL A  94      26.850   1.015  -1.553  1.00  0.00           C  
ATOM    657  CEN VAL A  94      27.246   0.842  -2.089  1.00  0.00           X  
ATOM    658  H   VAL A  94      27.462   1.344   0.935  1.00  0.00           H  
ATOM    659  N   VAL A  95      24.214   2.638  -1.705  1.00  0.00           N  
ATOM    660  CA  VAL A  95      22.765   2.793  -1.728  1.00  0.00           C  
ATOM    661  C   VAL A  95      22.065   1.481  -1.396  1.00  0.00           C  
ATOM    662  O   VAL A  95      21.017   1.471  -0.750  1.00  0.00           O  
ATOM    663  CB  VAL A  95      22.271   3.294  -3.098  1.00  0.00           C  
ATOM    664  CEN VAL A  95      22.004   3.838  -3.426  1.00  0.00           X  
ATOM    665  H   VAL A  95      24.747   2.877  -2.529  1.00  0.00           H  
ATOM    666  N   VAL A  96      22.652   0.375  -1.840  1.00  0.00           N  
ATOM    667  CA  VAL A  96      22.107  -0.948  -1.558  1.00  0.00           C  
ATOM    668  C   VAL A  96      22.431  -1.385  -0.135  1.00  0.00           C  
ATOM    669  O   VAL A  96      21.682  -2.146   0.477  1.00  0.00           O  
ATOM    670  CB  VAL A  96      22.644  -2.003  -2.543  1.00  0.00           C  
ATOM    671  CEN VAL A  96      22.469  -2.406  -3.074  1.00  0.00           X  
ATOM    672  H   VAL A  96      23.497   0.452  -2.388  1.00  0.00           H  
ATOM    673  N   VAL A  97      23.552  -0.898   0.387  1.00  0.00           N  
ATOM    674  CA  VAL A  97      23.907  -1.122   1.783  1.00  0.00           C  
ATOM    675  C   VAL A  97      22.850  -0.552   2.720  1.00  0.00           C  
ATOM    676  O   VAL A  97      22.446  -1.201   3.684  1.00  0.00           O  
ATOM    677  CB  VAL A  97      25.273  -0.498   2.126  1.00  0.00           C  
ATOM    678  CEN VAL A  97      25.929  -0.647   2.278  1.00  0.00           X  
ATOM    679  H   VAL A  97      24.173  -0.358  -0.198  1.00  0.00           H  
ATOM    680  N   VAL A  98      22.405   0.666   2.430  1.00  0.00           N  
ATOM    681  CA  VAL A  98      21.393   1.327   3.246  1.00  0.00           C  
ATOM    682  C   VAL A  98      20.102   0.520   3.281  1.00  0.00           C  
ATOM    683  O   VAL A  98      19.503   0.336   4.341  1.00  0.00           O  
ATOM    684  CB  VAL A  98      21.087   2.745   2.728  1.00  0.00           C  
ATOM    685  CEN VAL A  98      21.165   3.415   2.868  1.00  0.00           X  
ATOM    686  H   VAL A  98      22.778   1.147   1.623  1.00  0.00           H  
ATOM    687  N   VAL A  99      19.677   0.041   2.117  1.00  0.00           N  
ATOM    688  CA  VAL A  99      18.455  -0.747   2.013  1.00  0.00           C  
ATOM    689  C   VAL A  99      18.540  -2.010   2.860  1.00  0.00           C  
ATOM    690  O   VAL A  99      17.598  -2.355   3.574  1.00  0.00           O  
ATOM    691  CB  VAL A  99      18.158  -1.139   0.553  1.00  0.00           C  
ATOM    692  CEN VAL A  99      17.736  -1.021   0.022  1.00  0.00           X  
ATOM    693  H   VAL A  99      20.215   0.228   1.282  1.00  0.00           H  
ATOM    694  N   VAL A 100      19.674  -2.696   2.778  1.00  0.00           N  
ATOM    695  CA  VAL A 100      19.885  -3.923   3.537  1.00  0.00           C  
ATOM    696  C   VAL A 100      19.779  -3.668   5.036  1.00  0.00           C  
ATOM    697  O   VAL A 100      19.138  -4.428   5.761  1.00  0.00           O  
ATOM    698  CB  VAL A 100      21.257  -4.551   3.229  1.00  0.00           C  
ATOM    699  CEN VAL A 100      21.566  -5.081   2.916  1.00  0.00           X  
ATOM    700  H   VAL A 100      20.410  -2.360   2.173  1.00  0.00           H  
ATOM    701  N   VAL A 101      20.413  -2.594   5.494  1.00  0.00           N  
ATOM    702  CA  VAL A 101      20.392  -2.236   6.907  1.00  0.00           C  
ATOM    703  C   VAL A 101      18.969  -1.993   7.392  1.00  0.00           C  
ATOM    704  O   VAL A 101      18.578  -2.465   8.460  1.00  0.00           O  
ATOM    705  CB  VAL A 101      21.240  -0.981   7.185  1.00  0.00           C  
ATOM    706  CEN VAL A 101      21.824  -0.760   7.477  1.00  0.00           X  
ATOM    707  H   VAL A 101      20.922  -2.010   4.846  1.00  0.00           H  
ATOM    708  N   VAL A 102      18.197  -1.254   6.602  1.00  0.00           N  
ATOM    709  CA  VAL A 102      16.815  -0.947   6.950  1.00  0.00           C  
ATOM    710  C   VAL A 102      15.989  -2.218   7.097  1.00  0.00           C  
ATOM    711  O   VAL A 102      15.220  -2.363   8.048  1.00  0.00           O  
ATOM    712  CB  VAL A 102      16.156  -0.037   5.897  1.00  0.00           C  
ATOM    713  CEN VAL A 102      15.924   0.602   5.783  1.00  0.00           X  
ATOM    714  H   VAL A 102      18.578  -0.896   5.738  1.00  0.00           H  
ATOM    715  N   VAL A 103      16.152  -3.137   6.151  1.00  0.00           N  
ATOM    716  CA  VAL A 103      15.421  -4.398   6.174  1.00  0.00           C  
ATOM    717  C   VAL A 103      15.728  -5.190   7.438  1.00  0.00           C  
ATOM    718  O   VAL A 103      14.825  -5.724   8.082  1.00  0.00           O  
ATOM    719  CB  VAL A 103      15.750  -5.264   4.944  1.00  0.00           C  
ATOM    720  CEN VAL A 103      15.495  -5.506   4.352  1.00  0.00           X  
ATOM    721  H   VAL A 103      16.799  -2.957   5.397  1.00  0.00           H  
ATOM    722  N   VAL A 104      17.008  -5.262   7.789  1.00  0.00           N  
ATOM    723  CA  VAL A 104      17.437  -5.990   8.977  1.00  0.00           C  
ATOM    724  C   VAL A 104      16.798  -5.415  10.235  1.00  0.00           C  
ATOM    725  O   VAL A 104      16.314  -6.156  11.091  1.00  0.00           O  
ATOM    726  CB  VAL A 104      18.969  -5.963   9.133  1.00  0.00           C  
ATOM    727  CEN VAL A 104      19.537  -6.351   9.093  1.00  0.00           X  
ATOM    728  H   VAL A 104      17.701  -4.801   7.217  1.00  0.00           H  
ATOM    729  N   VAL A 105      16.799  -4.091  10.341  1.00  0.00           N  
ATOM    730  CA  VAL A 105      16.219  -3.414  11.496  1.00  0.00           C  
ATOM    731  C   VAL A 105      14.738  -3.740  11.639  1.00  0.00           C  
ATOM    732  O   VAL A 105      14.259  -4.028  12.735  1.00  0.00           O  
ATOM    733  CB  VAL A 105      16.392  -1.887  11.401  1.00  0.00           C  
ATOM    734  CEN VAL A 105      16.729  -1.349  11.669  1.00  0.00           X  
ATOM    735  H   VAL A 105      17.212  -3.538   9.604  1.00  0.00           H  
ATOM    736  N   VAL A 106      14.017  -3.693  10.524  1.00  0.00           N  
ATOM    737  CA  VAL A 106      12.588  -3.983  10.523  1.00  0.00           C  
ATOM    738  C   VAL A 106      12.313  -5.398  11.016  1.00  0.00           C  
ATOM    739  O   VAL A 106      11.414  -5.619  11.827  1.00  0.00           O  
ATOM    740  CB  VAL A 106      11.977  -3.812   9.119  1.00  0.00           C  
ATOM    741  CEN VAL A 106      11.562  -3.413   8.740  1.00  0.00           X  
ATOM    742  H   VAL A 106      14.470  -3.450   9.654  1.00  0.00           H  
ATOM    743  N   VAL A 107      13.093  -6.354  10.522  1.00  0.00           N  
ATOM    744  CA  VAL A 107      12.935  -7.750  10.911  1.00  0.00           C  
ATOM    745  C   VAL A 107      13.130  -7.928  12.411  1.00  0.00           C  
ATOM    746  O   VAL A 107      12.356  -8.623  13.069  1.00  0.00           O  
ATOM    747  CB  VAL A 107      13.925  -8.661  10.162  1.00  0.00           C  
ATOM    748  CEN VAL A 107      13.973  -9.145   9.674  1.00  0.00           X  
ATOM    749  H   VAL A 107      13.814  -6.106   9.859  1.00  0.00           H  
ATOM    750  N   VAL A 108      14.170  -7.298  12.947  1.00  0.00           N  
ATOM    751  CA  VAL A 108      14.469  -7.386  14.371  1.00  0.00           C  
ATOM    752  C   VAL A 108      13.313  -6.857  15.211  1.00  0.00           C  
ATOM    753  O   VAL A 108      12.920  -7.472  16.202  1.00  0.00           O  
ATOM    754  CB  VAL A 108      15.749  -6.608  14.729  1.00  0.00           C  
ATOM    755  CEN VAL A 108      16.406  -6.680  14.922  1.00  0.00           X  
ATOM    756  H   VAL A 108      14.768  -6.742  12.352  1.00  0.00           H  
ATOM    757  N   VAL A 109      12.771  -5.713  14.808  1.00  0.00           N  
ATOM    758  CA  VAL A 109      11.659  -5.098  15.523  1.00  0.00           C  
ATOM    759  C   VAL A 109      10.449  -6.024  15.559  1.00  0.00           C  
ATOM    760  O   VAL A 109       9.814  -6.190  16.600  1.00  0.00           O  
ATOM    761  CB  VAL A 109      11.248  -3.758  14.885  1.00  0.00           C  
ATOM    762  CEN VAL A 109      11.254  -3.075  14.977  1.00  0.00           X  
ATOM    763  H   VAL A 109      13.139  -5.256  13.986  1.00  0.00           H  
ATOM    764  N   VAL A 110      10.135  -6.624  14.416  1.00  0.00           N  
ATOM    765  CA  VAL A 110       9.001  -7.534  14.314  1.00  0.00           C  
ATOM    766  C   VAL A 110       9.159  -8.719  15.259  1.00  0.00           C  
ATOM    767  O   VAL A 110       8.341  -8.918  16.114  1.00  0.00           O  
ATOM    768  CB  VAL A 110       8.822  -8.057  12.877  1.00  0.00           C  
ATOM    769  CEN VAL A 110       8.420  -8.018  12.319  1.00  0.00           X  
ATOM    770  H   VAL A 110      10.697  -6.445  13.596  1.00  0.00           H  
TER                                                                             
# All scores below are weighted scores, not raw scores.
#BEGIN_POSE_ENERGIES_TABLE ./out/55.pdb
label vdw total
weights 0.1 NA
pose 2.16237 2.16237
VAL:NtermProteinFull_1 0 0
VAL_2 0 0
VAL_3 0 0
VAL_4 0 0
VAL_5 0 0
VAL_6 0 0
VAL_7 0 0
VAL_8 0 0
VAL_9 0 0
VAL_10 0 0
VAL_11 0.00525 0.00525
VAL_12 0.27525 0.27525
VAL_13 0 0
VAL_14 0 0
VAL_15 0.098 0.098
VAL_16 0.27312 0.27312
VAL_17 0 0
VAL_18 0.1186 0.1186
VAL_19 0 0
VAL_20 0.03177 0.03177
VAL_21 0 0
VAL_22 0 0
VAL_23 0 0
VAL_24 0 0
VAL_25 0.03177 0.03177
VAL_26 0 0
VAL_27 0 0
VAL_28 0 0
VAL_29 0 0
VAL_30 0.08345 0.08345
VAL_31 0 0
VAL_32 0 0
VAL_33 0.27842 0.27842
VAL_34 0.00521 0.00521
VAL_35 0 0
VAL_36 0 0
VAL_37 0.01662 0.01662
VAL_38 0 0
VAL_39 0.02315 0.02315
VAL_40 0 0
VAL_41 0.17665 0.17665
VAL_42 0.04605 0.04605
VAL_43 0 0
VAL_44 0 0
VAL_45 0 0
VAL_46 0 0
VAL_47 0 0
VAL_48 0.00643 0.00643
VAL_49 0 0
VAL_50 0 0
VAL_51 0 0
VAL_52 0 0
VAL_53 0 0
VAL_54 0 0
VAL_55 0 0
VAL_56 0.00642 0.00642
VAL_57 2e-05 2e-05
VAL_58 0 0
VAL_59 0 0
VAL_60 0 0
VAL_61 0 0
VAL_62 0 0
VAL_63 0 0
VAL_64 0.17665 0.17665
VAL_65 0 0
VAL_66 0 0
VAL_67 0 0
VAL_68 0 0
VAL_69 0 0
VAL_70 0 0
VAL_71 0.27827 0.27827
VAL_72 0 0
VAL_73 0 0
VAL_74 0.1186 0.1186
VAL_75 0 0
VAL_76 0 0
VAL_77 0 0
VAL_78 0 0
VAL_79 0 0
VAL_80 0 0
VAL_81 0 0
VAL_82 0 0
VAL_83 0 0
VAL_84 0 0
VAL_85 0 0
VAL_86 0 0
VAL_87 0 0
VAL_88 0 0
VAL_89 0 0
VAL_90 0 0
VAL_91 0 0
VAL_92 0 0
VAL_93 0.02173 0.02173
VAL_94 0 0
VAL_95 0.04605 0.04605
VAL_96 0 0
VAL_97 0.02173 0.02173
VAL_98 0 0
VAL_99 0.00248 0.00248
VAL_100 0 0
VAL_101 0 0
VAL_102 0.02067 0.02067
VAL_103 0 0
VAL_104 0 0
VAL_105 0 0
VAL_106 0 0
VAL_107 0 0
VAL_108 0 0
VAL_109 0 0
VAL:CtermProteinFull_110 0 0
#END_POSE_ENERGIES_TABLE ./out/55.pdb

REMARK 6 14 1 20 21 8 14 5 12 8 7 6 
REMARK VDW             2.162
REMARK RG             13.957
REMARK NCdist         17.848
REMARK HO              0.577
