# Supplementary material for: Design of complicated all-α protein structures
Source: Nat Struct Mol Biol. 2024 Jan 4;31(2):275–82. doi: 10.1038/s41594-023-01147-9 (PMC11377298; doi:10.1038/s41594-023-01147-9)
Supplement: Supplementary file 11 — Statistical source data. [file 41594_2023_1147_MOESM11_ESM.zip › ED_Fig6/7.pdb]

HEADER                                            09-NOV-21   XXXX              
EXPDTA    THEORETICAL MODEL                                                     
REMARK 220                                                                      
REMARK 220 EXPERIMENTAL DETAILS                                                 
REMARK 220  EXPERIMENT TYPE                : THEORETICAL MODELLING              
REMARK 220  DATE OF DATA COLLECTION        : 09-NOV-21                          
REMARK 220                                                                      
REMARK 220 REMARK: MODEL GENERATED BY ROSETTA                                   
REMARK 220  VERSION 2021.16+release.8ee4f02                                     
ATOM      1  N   VAL A   1       0.000   0.000   0.000  1.00  0.00           N  
ATOM      2  CA  VAL A   1       1.458   0.000   0.000  1.00  0.00           C  
ATOM      3  C   VAL A   1       2.009   1.420   0.000  1.00  0.00           C  
ATOM      4  O   VAL A   1       2.934   1.737   0.748  1.00  0.00           O  
ATOM      5  CB  VAL A   1       2.023  -0.759  -1.215  1.00  0.00           C  
ATOM      6  CEN VAL A   1       2.351  -1.334  -1.406  1.00  0.00           X  
ATOM      7  H   VAL A   1      -0.500  -0.433  -0.750  1.00  0.00           H  
ATOM      8  N   VAL A   2       1.435   2.272  -0.843  1.00  0.00           N  
ATOM      9  CA  VAL A   2       1.868   3.661  -0.942  1.00  0.00           C  
ATOM     10  C   VAL A   2       1.711   4.383   0.390  1.00  0.00           C  
ATOM     11  O   VAL A   2       2.608   5.105   0.825  1.00  0.00           O  
ATOM     12  CB  VAL A   2       1.079   4.423  -2.023  1.00  0.00           C  
ATOM     13  CEN VAL A   2       1.129   4.707  -2.649  1.00  0.00           X  
ATOM     14  H   VAL A   2       0.680   1.949  -1.431  1.00  0.00           H  
ATOM     15  N   VAL A   3       0.566   4.183   1.035  1.00  0.00           N  
ATOM     16  CA  VAL A   3       0.290   4.815   2.319  1.00  0.00           C  
ATOM     17  C   VAL A   3       1.317   4.405   3.367  1.00  0.00           C  
ATOM     18  O   VAL A   3       1.823   5.241   4.115  1.00  0.00           O  
ATOM     19  CB  VAL A   3      -1.120   4.462   2.831  1.00  0.00           C  
ATOM     20  CEN VAL A   3      -1.749   4.719   2.941  1.00  0.00           X  
ATOM     21  H   VAL A   3      -0.130   3.577   0.624  1.00  0.00           H  
ATOM     22  N   VAL A   4       1.620   3.112   3.417  1.00  0.00           N  
ATOM     23  CA  VAL A   4       2.588   2.588   4.374  1.00  0.00           C  
ATOM     24  C   VAL A   4       3.957   3.226   4.177  1.00  0.00           C  
ATOM     25  O   VAL A   4       4.612   3.622   5.141  1.00  0.00           O  
ATOM     26  CB  VAL A   4       2.723   1.058   4.261  1.00  0.00           C  
ATOM     27  CEN VAL A   4       2.581   0.464   4.579  1.00  0.00           X  
ATOM     28  H   VAL A   4       1.169   2.476   2.775  1.00  0.00           H  
ATOM     29  N   VAL A   5       4.385   3.322   2.923  1.00  0.00           N  
ATOM     30  CA  VAL A   5       5.678   3.911   2.597  1.00  0.00           C  
ATOM     31  C   VAL A   5       5.758   5.358   3.069  1.00  0.00           C  
ATOM     32  O   VAL A   5       6.758   5.776   3.653  1.00  0.00           O  
ATOM     33  CB  VAL A   5       5.958   3.859   1.084  1.00  0.00           C  
ATOM     34  CEN VAL A   5       6.345   3.555   0.602  1.00  0.00           X  
ATOM     35  H   VAL A   5       3.799   2.977   2.176  1.00  0.00           H  
ATOM     36  N   VAL A   6       4.700   6.118   2.811  1.00  0.00           N  
ATOM     37  CA  VAL A   6       4.648   7.520   3.209  1.00  0.00           C  
ATOM     38  C   VAL A   6       4.783   7.670   4.719  1.00  0.00           C  
ATOM     39  O   VAL A   6       5.528   8.521   5.204  1.00  0.00           O  
ATOM     40  CB  VAL A   6       3.339   8.190   2.752  1.00  0.00           C  
ATOM     41  CEN VAL A   6       3.075   8.647   2.309  1.00  0.00           X  
ATOM     42  H   VAL A   6       3.910   5.715   2.327  1.00  0.00           H  
ATOM     43  N   VAL A   7       4.059   6.836   5.458  1.00  0.00           N  
ATOM     44  CA  VAL A   7       4.096   6.875   6.915  1.00  0.00           C  
ATOM     45  C   VAL A   7       5.504   6.615   7.437  1.00  0.00           C  
ATOM     46  O   VAL A   7       5.983   7.311   8.332  1.00  0.00           O  
ATOM     47  CB  VAL A   7       3.133   5.844   7.532  1.00  0.00           C  
ATOM     48  CEN VAL A   7       2.540   5.776   7.878  1.00  0.00           X  
ATOM     49  H   VAL A   7       3.467   6.159   4.999  1.00  0.00           H  
ATOM     50  N   VAL A   8       6.163   5.609   6.872  1.00  0.00           N  
ATOM     51  CA  VAL A   8       7.517   5.255   7.279  1.00  0.00           C  
ATOM     52  C   VAL A   8       8.478   6.419   7.067  1.00  0.00           C  
ATOM     53  O   VAL A   8       9.293   6.729   7.935  1.00  0.00           O  
ATOM     54  CB  VAL A   8       8.037   4.027   6.508  1.00  0.00           C  
ATOM     55  CEN VAL A   8       8.197   3.360   6.571  1.00  0.00           X  
ATOM     56  H   VAL A   8       5.713   5.075   6.141  1.00  0.00           H  
ATOM     57  N   VAL A   9       8.376   7.060   5.907  1.00  0.00           N  
ATOM     58  CA  VAL A   9       9.235   8.191   5.579  1.00  0.00           C  
ATOM     59  C   VAL A   9       9.061   9.324   6.581  1.00  0.00           C  
ATOM     60  O   VAL A   9      10.039   9.909   7.047  1.00  0.00           O  
ATOM     61  CB  VAL A   9       8.951   8.723   4.162  1.00  0.00           C  
ATOM     62  CEN VAL A   9       9.208   8.766   3.524  1.00  0.00           X  
ATOM     63  H   VAL A   9       7.685   6.755   5.236  1.00  0.00           H  
ATOM     64  N   VAL A  10       7.810   9.630   6.909  1.00  0.00           N  
ATOM     65  CA  VAL A  10       7.506  10.695   7.857  1.00  0.00           C  
ATOM     66  C   VAL A  10       8.128  10.415   9.219  1.00  0.00           C  
ATOM     67  O   VAL A  10       8.719  11.301   9.836  1.00  0.00           O  
ATOM     68  CB  VAL A  10       5.986  10.883   8.028  1.00  0.00           C  
ATOM     69  CEN VAL A  10       5.461  11.306   7.888  1.00  0.00           X  
ATOM     70  H   VAL A  10       7.051   9.112   6.491  1.00  0.00           H  
ATOM     71  N   VAL A  11       7.993   9.177   9.683  1.00  0.00           N  
ATOM     72  CA  VAL A  11       8.542   8.778  10.973  1.00  0.00           C  
ATOM     73  C   VAL A  11      10.054   8.964  11.009  1.00  0.00           C  
ATOM     74  O   VAL A  11      10.602   9.482  11.982  1.00  0.00           O  
ATOM     75  CB  VAL A  11       8.207   7.311  11.300  1.00  0.00           C  
ATOM     76  CEN VAL A  11       7.826   6.907  11.708  1.00  0.00           X  
ATOM     77  H   VAL A  11       7.496   8.495   9.127  1.00  0.00           H  
ATOM     78  N   VAL A  12      10.723   8.537   9.944  1.00  0.00           N  
ATOM     79  CA  VAL A  12      12.173   8.655   9.852  1.00  0.00           C  
ATOM     80  C   VAL A  12      12.613  10.111   9.938  1.00  0.00           C  
ATOM     81  O   VAL A  12      13.562  10.441  10.650  1.00  0.00           O  
ATOM     82  CB  VAL A  12      12.708   8.043   8.543  1.00  0.00           C  
ATOM     83  CEN VAL A  12      13.065   7.514   8.284  1.00  0.00           X  
ATOM     84  H   VAL A  12      10.214   8.119   9.178  1.00  0.00           H  
ATOM     85  N   VAL A  13      11.920  10.977   9.208  1.00  0.00           N  
ATOM     86  CA  VAL A  13      12.238  12.400   9.200  1.00  0.00           C  
ATOM     87  C   VAL A  13      11.806  13.068  10.499  1.00  0.00           C  
ATOM     88  O   VAL A  13      12.552  13.856  11.081  1.00  0.00           O  
ATOM     89  CB  VAL A  13      11.569  13.123   8.015  1.00  0.00           C  
ATOM     90  CEN VAL A  13      11.694  13.428   7.410  1.00  0.00           X  
ATOM     91  H   VAL A  13      11.152  10.642   8.644  1.00  0.00           H  
ATOM     92  N   VAL A  14      10.597  12.750  10.949  1.00  0.00           N  
ATOM     93  CA  VAL A  14      10.077  13.292  12.198  1.00  0.00           C  
ATOM     94  C   VAL A  14      10.810  12.708  13.399  1.00  0.00           C  
ATOM     95  O   VAL A  14      11.005  13.385  14.409  1.00  0.00           O  
ATOM     96  CB  VAL A  14       8.568  13.019  12.348  1.00  0.00           C  
ATOM     97  CEN VAL A  14       7.948  13.318  12.343  1.00  0.00           X  
ATOM     98  H   VAL A  14      10.023  12.116  10.411  1.00  0.00           H  
ATOM     99  N   VAL A  15      11.214  11.448  13.284  1.00  0.00           N  
ATOM    100  CA  VAL A  15      11.939  10.774  14.354  1.00  0.00           C  
ATOM    101  C   VAL A  15      13.256  10.198  13.850  1.00  0.00           C  
ATOM    102  O   VAL A  15      13.448   8.982  13.837  1.00  0.00           O  
ATOM    103  CB  VAL A  15      11.102   9.644  14.980  1.00  0.00           C  
ATOM    104  CEN VAL A  15      10.754   9.459  15.546  1.00  0.00           X  
ATOM    105  H   VAL A  15      11.014  10.943  12.432  1.00  0.00           H  
ATOM    106  N   VAL A  16      14.162  11.078  13.437  1.00  0.00           N  
ATOM    107  CA  VAL A  16      15.372  10.662  12.739  1.00  0.00           C  
ATOM    108  C   VAL A  16      16.276   9.839  13.648  1.00  0.00           C  
ATOM    109  O   VAL A  16      17.153   9.115  13.177  1.00  0.00           O  
ATOM    110  CB  VAL A  16      16.162  11.872  12.206  1.00  0.00           C  
ATOM    111  CEN VAL A  16      16.341  12.207  11.631  1.00  0.00           X  
ATOM    112  H   VAL A  16      14.007  12.061  13.610  1.00  0.00           H  
ATOM    113  N   VAL A  17      16.058   9.956  14.954  1.00  0.00           N  
ATOM    114  CA  VAL A  17      16.899   9.280  15.935  1.00  0.00           C  
ATOM    115  C   VAL A  17      16.221   8.025  16.470  1.00  0.00           C  
ATOM    116  O   VAL A  17      16.722   7.382  17.392  1.00  0.00           O  
ATOM    117  CB  VAL A  17      17.247  10.206  17.115  1.00  0.00           C  
ATOM    118  CEN VAL A  17      17.760  10.562  17.408  1.00  0.00           X  
ATOM    119  H   VAL A  17      15.289  10.527  15.275  1.00  0.00           H  
ATOM    120  N   VAL A  18      15.077   7.682  15.887  1.00  0.00           N  
ATOM    121  CA  VAL A  18      14.308   6.526  16.331  1.00  0.00           C  
ATOM    122  C   VAL A  18      14.716   5.268  15.574  1.00  0.00           C  
ATOM    123  O   VAL A  18      14.177   4.971  14.508  1.00  0.00           O  
ATOM    124  CB  VAL A  18      12.795   6.752  16.152  1.00  0.00           C  
ATOM    125  CEN VAL A  18      12.206   6.861  16.493  1.00  0.00           X  
ATOM    126  H   VAL A  18      14.733   8.235  15.116  1.00  0.00           H  
ATOM    127  N   VAL A  19      15.672   4.533  16.132  1.00  0.00           N  
ATOM    128  CA  VAL A  19      16.198   3.339  15.481  1.00  0.00           C  
ATOM    129  C   VAL A  19      15.081   2.362  15.137  1.00  0.00           C  
ATOM    130  O   VAL A  19      15.076   1.762  14.062  1.00  0.00           O  
ATOM    131  CB  VAL A  19      17.237   2.624  16.365  1.00  0.00           C  
ATOM    132  CEN VAL A  19      17.909   2.485  16.428  1.00  0.00           X  
ATOM    133  H   VAL A  19      16.044   4.808  17.029  1.00  0.00           H  
ATOM    134  N   VAL A  20      14.135   2.205  16.057  1.00  0.00           N  
ATOM    135  CA  VAL A  20      12.966   1.367  15.819  1.00  0.00           C  
ATOM    136  C   VAL A  20      12.189   1.839  14.597  1.00  0.00           C  
ATOM    137  O   VAL A  20      11.579   1.037  13.889  1.00  0.00           O  
ATOM    138  CB  VAL A  20      12.025   1.350  17.038  1.00  0.00           C  
ATOM    139  CEN VAL A  20      11.793   0.956  17.554  1.00  0.00           X  
ATOM    140  H   VAL A  20      14.227   2.680  16.944  1.00  0.00           H  
ATOM    141  N   VAL A  21      12.214   3.145  14.354  1.00  0.00           N  
ATOM    142  CA  VAL A  21      11.622   3.712  13.148  1.00  0.00           C  
ATOM    143  C   VAL A  21      12.278   3.146  11.895  1.00  0.00           C  
ATOM    144  O   VAL A  21      11.596   2.779  10.938  1.00  0.00           O  
ATOM    145  CB  VAL A  21      11.740   5.248  13.129  1.00  0.00           C  
ATOM    146  CEN VAL A  21      11.380   5.832  13.184  1.00  0.00           X  
ATOM    147  H   VAL A  21      12.655   3.761  15.023  1.00  0.00           H  
ATOM    148  N   VAL A  22      13.605   3.079  11.906  1.00  0.00           N  
ATOM    149  CA  VAL A  22      14.355   2.558  10.770  1.00  0.00           C  
ATOM    150  C   VAL A  22      13.969   1.115  10.470  1.00  0.00           C  
ATOM    151  O   VAL A  22      13.760   0.745   9.315  1.00  0.00           O  
ATOM    152  CB  VAL A  22      15.874   2.633  11.013  1.00  0.00           C  
ATOM    153  CEN VAL A  22      16.450   2.959  10.823  1.00  0.00           X  
ATOM    154  H   VAL A  22      14.107   3.398  12.723  1.00  0.00           H  
ATOM    155  N   VAL A  23      13.876   0.303  11.518  1.00  0.00           N  
ATOM    156  CA  VAL A  23      13.516  -1.102  11.369  1.00  0.00           C  
ATOM    157  C   VAL A  23      12.140  -1.252  10.731  1.00  0.00           C  
ATOM    158  O   VAL A  23      11.950  -2.068   9.829  1.00  0.00           O  
ATOM    159  CB  VAL A  23      13.526  -1.835  12.723  1.00  0.00           C  
ATOM    160  CEN VAL A  23      13.865  -2.302  13.098  1.00  0.00           X  
ATOM    161  H   VAL A  23      14.061   0.668  12.441  1.00  0.00           H  
ATOM    162  N   VAL A  24      11.184  -0.461  11.205  1.00  0.00           N  
ATOM    163  CA  VAL A  24       9.824  -0.506  10.682  1.00  0.00           C  
ATOM    164  C   VAL A  24       9.795  -0.178   9.195  1.00  0.00           C  
ATOM    165  O   VAL A  24       9.126  -0.854   8.413  1.00  0.00           O  
ATOM    166  CB  VAL A  24       8.898   0.471  11.432  1.00  0.00           C  
ATOM    167  CEN VAL A  24       8.374   0.507  11.877  1.00  0.00           X  
ATOM    168  H   VAL A  24      11.405   0.187  11.948  1.00  0.00           H  
ATOM    169  N   VAL A  25      10.524   0.864   8.810  1.00  0.00           N  
ATOM    170  CA  VAL A  25      10.583   1.284   7.415  1.00  0.00           C  
ATOM    171  C   VAL A  25      11.129   0.172   6.527  1.00  0.00           C  
ATOM    172  O   VAL A  25      10.588  -0.101   5.456  1.00  0.00           O  
ATOM    173  CB  VAL A  25      11.455   2.541   7.239  1.00  0.00           C  
ATOM    174  CEN VAL A  25      11.434   3.215   7.098  1.00  0.00           X  
ATOM    175  H   VAL A  25      11.051   1.378   9.501  1.00  0.00           H  
ATOM    176  N   VAL A  26      12.202  -0.467   6.980  1.00  0.00           N  
ATOM    177  CA  VAL A  26      12.823  -1.551   6.228  1.00  0.00           C  
ATOM    178  C   VAL A  26      11.845  -2.697   6.006  1.00  0.00           C  
ATOM    179  O   VAL A  26      11.743  -3.234   4.903  1.00  0.00           O  
ATOM    180  CB  VAL A  26      14.076  -2.089   6.943  1.00  0.00           C  
ATOM    181  CEN VAL A  26      14.764  -2.115   6.913  1.00  0.00           X  
ATOM    182  H   VAL A  26      12.598  -0.194   7.869  1.00  0.00           H  
ATOM    183  N   VAL A  27      11.126  -3.068   7.060  1.00  0.00           N  
ATOM    184  CA  VAL A  27      10.154  -4.152   6.981  1.00  0.00           C  
ATOM    185  C   VAL A  27       9.072  -3.849   5.954  1.00  0.00           C  
ATOM    186  O   VAL A  27       8.706  -4.707   5.151  1.00  0.00           O  
ATOM    187  CB  VAL A  27       9.493  -4.418   8.347  1.00  0.00           C  
ATOM    188  CEN VAL A  27       9.459  -4.867   8.869  1.00  0.00           X  
ATOM    189  H   VAL A  27      11.256  -2.587   7.938  1.00  0.00           H  
ATOM    190  N   VAL A  28       8.562  -2.622   5.984  1.00  0.00           N  
ATOM    191  CA  VAL A  28       7.520  -2.202   5.055  1.00  0.00           C  
ATOM    192  C   VAL A  28       7.992  -2.311   3.611  1.00  0.00           C  
ATOM    193  O   VAL A  28       7.270  -2.806   2.747  1.00  0.00           O  
ATOM    194  CB  VAL A  28       7.067  -0.756   5.329  1.00  0.00           C  
ATOM    195  CEN VAL A  28       6.547  -0.374   5.571  1.00  0.00           X  
ATOM    196  H   VAL A  28       8.905  -1.963   6.669  1.00  0.00           H  
ATOM    197  N   VAL A  29       9.210  -1.845   3.356  1.00  0.00           N  
ATOM    198  CA  VAL A  29       9.782  -1.888   2.016  1.00  0.00           C  
ATOM    199  C   VAL A  29       9.880  -3.320   1.505  1.00  0.00           C  
ATOM    200  O   VAL A  29       9.532  -3.606   0.360  1.00  0.00           O  
ATOM    201  CB  VAL A  29      11.180  -1.243   1.976  1.00  0.00           C  
ATOM    202  CEN VAL A  29      11.531  -0.695   1.752  1.00  0.00           X  
ATOM    203  H   VAL A  29       9.754  -1.450   4.110  1.00  0.00           H  
ATOM    204  N   VAL A  30      10.356  -4.217   2.362  1.00  0.00           N  
ATOM    205  CA  VAL A  30      10.501  -5.622   1.999  1.00  0.00           C  
ATOM    206  C   VAL A  30       9.159  -6.233   1.617  1.00  0.00           C  
ATOM    207  O   VAL A  30       9.053  -6.947   0.619  1.00  0.00           O  
ATOM    208  CB  VAL A  30      11.119  -6.442   3.147  1.00  0.00           C  
ATOM    209  CEN VAL A  30      11.688  -6.775   3.347  1.00  0.00           X  
ATOM    210  H   VAL A  30      10.625  -3.918   3.288  1.00  0.00           H  
ATOM    211  N   VAL A  31       8.136  -5.950   2.416  1.00  0.00           N  
ATOM    212  CA  VAL A  31       6.799  -6.471   2.163  1.00  0.00           C  
ATOM    213  C   VAL A  31       6.276  -6.012   0.808  1.00  0.00           C  
ATOM    214  O   VAL A  31       5.720  -6.803   0.046  1.00  0.00           O  
ATOM    215  CB  VAL A  31       5.807  -6.038   3.259  1.00  0.00           C  
ATOM    216  CEN VAL A  31       5.437  -6.266   3.794  1.00  0.00           X  
ATOM    217  H   VAL A  31       8.290  -5.357   3.220  1.00  0.00           H  
ATOM    218  N   VAL A  32       6.457  -4.729   0.513  1.00  0.00           N  
ATOM    219  CA  VAL A  32       6.003  -4.162  -0.751  1.00  0.00           C  
ATOM    220  C   VAL A  32       6.667  -4.854  -1.935  1.00  0.00           C  
ATOM    221  O   VAL A  32       6.008  -5.194  -2.917  1.00  0.00           O  
ATOM    222  CB  VAL A  32       6.287  -2.650  -0.827  1.00  0.00           C  
ATOM    223  CEN VAL A  32       5.990  -2.029  -0.820  1.00  0.00           X  
ATOM    224  H   VAL A  32       6.920  -4.131   1.182  1.00  0.00           H  
ATOM    225  N   VAL A  33       7.976  -5.060  -1.835  1.00  0.00           N  
ATOM    226  CA  VAL A  33       8.733  -5.712  -2.897  1.00  0.00           C  
ATOM    227  C   VAL A  33       8.212  -7.119  -3.160  1.00  0.00           C  
ATOM    228  O   VAL A  33       8.034  -7.520  -4.311  1.00  0.00           O  
ATOM    229  CB  VAL A  33      10.234  -5.785  -2.559  1.00  0.00           C  
ATOM    230  CEN VAL A  33      10.852  -5.531  -2.724  1.00  0.00           X  
ATOM    231  H   VAL A  33       8.460  -4.757  -1.001  1.00  0.00           H  
ATOM    232  N   VAL A  34       7.969  -7.865  -2.088  1.00  0.00           N  
ATOM    233  CA  VAL A  34       7.468  -9.229  -2.201  1.00  0.00           C  
ATOM    234  C   VAL A  34       6.126  -9.265  -2.920  1.00  0.00           C  
ATOM    235  O   VAL A  34       5.903 -10.099  -3.798  1.00  0.00           O  
ATOM    236  CB  VAL A  34       7.318  -9.893  -0.820  1.00  0.00           C  
ATOM    237  CEN VAL A  34       7.582 -10.375  -0.404  1.00  0.00           X  
ATOM    238  H   VAL A  34       8.136  -7.477  -1.171  1.00  0.00           H  
ATOM    239  N   VAL A  35       5.234  -8.356  -2.542  1.00  0.00           N  
ATOM    240  CA  VAL A  35       3.910  -8.282  -3.150  1.00  0.00           C  
ATOM    241  C   VAL A  35       4.006  -8.025  -4.649  1.00  0.00           C  
ATOM    242  O   VAL A  35       3.316  -8.664  -5.443  1.00  0.00           O  
ATOM    243  CB  VAL A  35       3.052  -7.178  -2.504  1.00  0.00           C  
ATOM    244  CEN VAL A  35       2.509  -7.066  -2.095  1.00  0.00           X  
ATOM    245  H   VAL A  35       5.478  -7.699  -1.815  1.00  0.00           H  
ATOM    246  N   VAL A  36       4.866  -7.086  -5.029  1.00  0.00           N  
ATOM    247  CA  VAL A  36       5.054  -6.743  -6.434  1.00  0.00           C  
ATOM    248  C   VAL A  36       5.528  -7.948  -7.236  1.00  0.00           C  
ATOM    249  O   VAL A  36       5.027  -8.214  -8.329  1.00  0.00           O  
ATOM    250  CB  VAL A  36       6.065  -5.594  -6.604  1.00  0.00           C  
ATOM    251  CEN VAL A  36       6.126  -4.929  -6.774  1.00  0.00           X  
ATOM    252  H   VAL A  36       5.403  -6.597  -4.327  1.00  0.00           H  
ATOM    253  N   VAL A  37       6.497  -8.673  -6.688  1.00  0.00           N  
ATOM    254  CA  VAL A  37       7.041  -9.851  -7.353  1.00  0.00           C  
ATOM    255  C   VAL A  37       5.985 -10.940  -7.496  1.00  0.00           C  
ATOM    256  O   VAL A  37       5.722 -11.422  -8.598  1.00  0.00           O  
ATOM    257  CB  VAL A  37       8.251 -10.422  -6.590  1.00  0.00           C  
ATOM    258  CEN VAL A  37       8.936 -10.499  -6.614  1.00  0.00           X  
ATOM    259  H   VAL A  37       6.866  -8.401  -5.788  1.00  0.00           H  
ATOM    260  N   VAL A  38       5.381 -11.323  -6.376  1.00  0.00           N  
ATOM    261  CA  VAL A  38       4.463 -12.455  -6.349  1.00  0.00           C  
ATOM    262  C   VAL A  38       3.292 -12.237  -7.299  1.00  0.00           C  
ATOM    263  O   VAL A  38       2.820 -13.173  -7.944  1.00  0.00           O  
ATOM    264  CB  VAL A  38       3.920 -12.709  -4.930  1.00  0.00           C  
ATOM    265  CEN VAL A  38       3.948 -13.141  -4.395  1.00  0.00           X  
ATOM    266  H   VAL A  38       5.564 -10.817  -5.521  1.00  0.00           H  
ATOM    267  N   VAL A  39       2.827 -10.995  -7.381  1.00  0.00           N  
ATOM    268  CA  VAL A  39       1.656 -10.667  -8.185  1.00  0.00           C  
ATOM    269  C   VAL A  39       2.046 -10.348  -9.623  1.00  0.00           C  
ATOM    270  O   VAL A  39       1.215  -9.911 -10.419  1.00  0.00           O  
ATOM    271  CB  VAL A  39       0.882  -9.473  -7.597  1.00  0.00           C  
ATOM    272  CEN VAL A  39       0.301  -9.294  -7.272  1.00  0.00           X  
ATOM    273  H   VAL A  39       3.297 -10.259  -6.874  1.00  0.00           H  
ATOM    274  N   VAL A  40       3.315 -10.570  -9.949  1.00  0.00           N  
ATOM    275  CA  VAL A  40       3.791 -10.420 -11.319  1.00  0.00           C  
ATOM    276  C   VAL A  40       4.179  -8.977 -11.613  1.00  0.00           C  
ATOM    277  O   VAL A  40       4.562  -8.643 -12.735  1.00  0.00           O  
ATOM    278  CB  VAL A  40       2.729 -10.874 -12.339  1.00  0.00           C  
ATOM    279  CEN VAL A  40       2.573 -11.366 -12.795  1.00  0.00           X  
ATOM    280  H   VAL A  40       3.966 -10.848  -9.229  1.00  0.00           H  
ATOM    281  N   VAL A  41       4.079  -8.124 -10.599  1.00  0.00           N  
ATOM    282  CA  VAL A  41       4.352  -6.702 -10.765  1.00  0.00           C  
ATOM    283  C   VAL A  41       5.828  -6.454 -11.049  1.00  0.00           C  
ATOM    284  O   VAL A  41       6.176  -5.679 -11.940  1.00  0.00           O  
ATOM    285  CB  VAL A  41       3.937  -5.898  -9.518  1.00  0.00           C  
ATOM    286  CEN VAL A  41       3.477  -5.445  -9.278  1.00  0.00           X  
ATOM    287  H   VAL A  41       3.806  -8.470  -9.691  1.00  0.00           H  
ATOM    288  N   VAL A  42       6.691  -7.116 -10.288  1.00  0.00           N  
ATOM    289  CA  VAL A  42       8.132  -6.976 -10.463  1.00  0.00           C  
ATOM    290  C   VAL A  42       8.568  -7.457 -11.841  1.00  0.00           C  
ATOM    291  O   VAL A  42       9.479  -6.891 -12.446  1.00  0.00           O  
ATOM    292  CB  VAL A  42       8.911  -7.757  -9.388  1.00  0.00           C  
ATOM    293  CEN VAL A  42       9.304  -7.686  -8.827  1.00  0.00           X  
ATOM    294  H   VAL A  42       6.341  -7.733  -9.569  1.00  0.00           H  
ATOM    295  N   VAL A  43       7.913  -8.503 -12.333  1.00  0.00           N  
ATOM    296  CA  VAL A  43       8.198  -9.030 -13.662  1.00  0.00           C  
ATOM    297  C   VAL A  43       7.959  -7.976 -14.735  1.00  0.00           C  
ATOM    298  O   VAL A  43       8.772  -7.806 -15.643  1.00  0.00           O  
ATOM    299  CB  VAL A  43       7.340 -10.271 -13.973  1.00  0.00           C  
ATOM    300  CEN VAL A  43       7.363 -10.954 -14.057  1.00  0.00           X  
ATOM    301  H   VAL A  43       7.199  -8.944 -11.771  1.00  0.00           H  
ATOM    302  N   VAL A  44       6.838  -7.271 -14.626  1.00  0.00           N  
ATOM    303  CA  VAL A  44       6.490  -6.232 -15.588  1.00  0.00           C  
ATOM    304  C   VAL A  44       7.525  -5.115 -15.591  1.00  0.00           C  
ATOM    305  O   VAL A  44       7.855  -4.564 -16.641  1.00  0.00           O  
ATOM    306  CB  VAL A  44       5.102  -5.632 -15.293  1.00  0.00           C  
ATOM    307  CEN VAL A  44       4.452  -5.600 -15.520  1.00  0.00           X  
ATOM    308  H   VAL A  44       6.211  -7.460 -13.857  1.00  0.00           H  
ATOM    309  N   VAL A  45       8.035  -4.785 -14.409  1.00  0.00           N  
ATOM    310  CA  VAL A  45       9.000  -3.701 -14.267  1.00  0.00           C  
ATOM    311  C   VAL A  45      10.422  -4.239 -14.175  1.00  0.00           C  
ATOM    312  O   VAL A  45      11.367  -3.486 -13.937  1.00  0.00           O  
ATOM    313  CB  VAL A  45       8.705  -2.840 -13.024  1.00  0.00           C  
ATOM    314  CEN VAL A  45       8.478  -2.224 -12.818  1.00  0.00           X  
ATOM    315  H   VAL A  45       7.746  -5.297 -13.588  1.00  0.00           H  
ATOM    316  N   VAL A  46      10.569  -5.546 -14.364  1.00  0.00           N  
ATOM    317  CA  VAL A  46      11.877  -6.186 -14.308  1.00  0.00           C  
ATOM    318  C   VAL A  46      12.867  -5.500 -15.242  1.00  0.00           C  
ATOM    319  O   VAL A  46      12.580  -5.290 -16.420  1.00  0.00           O  
ATOM    320  CB  VAL A  46      11.792  -7.680 -14.675  1.00  0.00           C  
ATOM    321  CEN VAL A  46      11.834  -8.317 -14.417  1.00  0.00           X  
ATOM    322  H   VAL A  46       9.752  -6.110 -14.552  1.00  0.00           H  
ATOM    323  N   VAL A  47      14.033  -5.153 -14.708  1.00  0.00           N  
ATOM    324  CA  VAL A  47      15.080  -4.519 -15.500  1.00  0.00           C  
ATOM    325  C   VAL A  47      14.669  -3.119 -15.938  1.00  0.00           C  
ATOM    326  O   VAL A  47      15.393  -2.452 -16.677  1.00  0.00           O  
ATOM    327  CB  VAL A  47      15.428  -5.355 -16.747  1.00  0.00           C  
ATOM    328  CEN VAL A  47      15.914  -5.754 -17.028  1.00  0.00           X  
ATOM    329  H   VAL A  47      14.198  -5.332 -13.728  1.00  0.00           H  
ATOM    330  N   VAL A  48      13.503  -2.679 -15.477  1.00  0.00           N  
ATOM    331  CA  VAL A  48      12.991  -1.359 -15.824  1.00  0.00           C  
ATOM    332  C   VAL A  48      13.915  -0.259 -15.316  1.00  0.00           C  
ATOM    333  O   VAL A  48      14.414  -0.325 -14.193  1.00  0.00           O  
ATOM    334  CB  VAL A  48      11.578  -1.133 -15.255  1.00  0.00           C  
ATOM    335  CEN VAL A  48      10.914  -1.074 -15.428  1.00  0.00           X  
ATOM    336  H   VAL A  48      12.957  -3.275 -14.871  1.00  0.00           H  
ATOM    337  N   VAL A  49      14.137   0.752 -16.149  1.00  0.00           N  
ATOM    338  CA  VAL A  49      14.995   1.872 -15.782  1.00  0.00           C  
ATOM    339  C   VAL A  49      14.502   2.549 -14.510  1.00  0.00           C  
ATOM    340  O   VAL A  49      13.298   2.665 -14.283  1.00  0.00           O  
ATOM    341  CB  VAL A  49      15.072   2.918 -16.911  1.00  0.00           C  
ATOM    342  CEN VAL A  49      15.487   3.185 -17.392  1.00  0.00           X  
ATOM    343  H   VAL A  49      13.701   0.743 -17.060  1.00  0.00           H  
ATOM    344  N   VAL A  50      15.441   2.994 -13.681  1.00  0.00           N  
ATOM    345  CA  VAL A  50      15.104   3.660 -12.428  1.00  0.00           C  
ATOM    346  C   VAL A  50      14.011   4.701 -12.634  1.00  0.00           C  
ATOM    347  O   VAL A  50      13.018   4.724 -11.907  1.00  0.00           O  
ATOM    348  CB  VAL A  50      16.335   4.339 -11.800  1.00  0.00           C  
ATOM    349  CEN VAL A  50      16.783   4.302 -11.278  1.00  0.00           X  
ATOM    350  H   VAL A  50      16.413   2.869 -13.926  1.00  0.00           H  
ATOM    351  N   VAL A  51      14.200   5.561 -13.629  1.00  0.00           N  
ATOM    352  CA  VAL A  51      13.239   6.617 -13.922  1.00  0.00           C  
ATOM    353  C   VAL A  51      11.876   6.038 -14.277  1.00  0.00           C  
ATOM    354  O   VAL A  51      10.840   6.598 -13.920  1.00  0.00           O  
ATOM    355  CB  VAL A  51      13.721   7.516 -15.076  1.00  0.00           C  
ATOM    356  CEN VAL A  51      13.959   8.145 -15.227  1.00  0.00           X  
ATOM    357  H   VAL A  51      15.032   5.481 -14.197  1.00  0.00           H  
ATOM    358  N   VAL A  52      11.883   4.912 -14.984  1.00  0.00           N  
ATOM    359  CA  VAL A  52      10.646   4.250 -15.383  1.00  0.00           C  
ATOM    360  C   VAL A  52       9.817   3.854 -14.168  1.00  0.00           C  
ATOM    361  O   VAL A  52       8.604   4.064 -14.138  1.00  0.00           O  
ATOM    362  CB  VAL A  52      10.925   2.996 -16.232  1.00  0.00           C  
ATOM    363  CEN VAL A  52      10.883   2.737 -16.869  1.00  0.00           X  
ATOM    364  H   VAL A  52      12.767   4.505 -15.251  1.00  0.00           H  
ATOM    365  N   VAL A  53      10.478   3.281 -13.168  1.00  0.00           N  
ATOM    366  CA  VAL A  53       9.802   2.855 -11.948  1.00  0.00           C  
ATOM    367  C   VAL A  53       9.132   4.031 -11.250  1.00  0.00           C  
ATOM    368  O   VAL A  53       7.985   3.934 -10.813  1.00  0.00           O  
ATOM    369  CB  VAL A  53      10.779   2.177 -10.969  1.00  0.00           C  
ATOM    370  CEN VAL A  53      10.955   1.572 -10.691  1.00  0.00           X  
ATOM    371  H   VAL A  53      11.473   3.138 -13.255  1.00  0.00           H  
ATOM    372  N   VAL A  54       9.854   5.142 -11.147  1.00  0.00           N  
ATOM    373  CA  VAL A  54       9.330   6.339 -10.501  1.00  0.00           C  
ATOM    374  C   VAL A  54       8.077   6.842 -11.206  1.00  0.00           C  
ATOM    375  O   VAL A  54       7.087   7.188 -10.562  1.00  0.00           O  
ATOM    376  CB  VAL A  54      10.378   7.468 -10.469  1.00  0.00           C  
ATOM    377  CEN VAL A  54      10.795   7.825 -10.053  1.00  0.00           X  
ATOM    378  H   VAL A  54      10.790   5.157 -11.527  1.00  0.00           H  
ATOM    379  N   VAL A  55       8.127   6.881 -12.534  1.00  0.00           N  
ATOM    380  CA  VAL A  55       6.996   7.343 -13.329  1.00  0.00           C  
ATOM    381  C   VAL A  55       5.763   6.481 -13.086  1.00  0.00           C  
ATOM    382  O   VAL A  55       4.659   6.996 -12.912  1.00  0.00           O  
ATOM    383  CB  VAL A  55       7.324   7.338 -14.834  1.00  0.00           C  
ATOM    384  CEN VAL A  55       7.448   7.745 -15.376  1.00  0.00           X  
ATOM    385  H   VAL A  55       8.970   6.584 -13.003  1.00  0.00           H  
ATOM    386  N   VAL A  56       5.959   5.167 -13.074  1.00  0.00           N  
ATOM    387  CA  VAL A  56       4.863   4.232 -12.852  1.00  0.00           C  
ATOM    388  C   VAL A  56       4.207   4.464 -11.497  1.00  0.00           C  
ATOM    389  O   VAL A  56       2.981   4.484 -11.385  1.00  0.00           O  
ATOM    390  CB  VAL A  56       5.342   2.770 -12.935  1.00  0.00           C  
ATOM    391  CEN VAL A  56       5.315   2.199 -13.320  1.00  0.00           X  
ATOM    392  H   VAL A  56       6.891   4.807 -13.224  1.00  0.00           H  
ATOM    393  N   VAL A  57       5.030   4.639 -10.469  1.00  0.00           N  
ATOM    394  CA  VAL A  57       4.531   4.870  -9.118  1.00  0.00           C  
ATOM    395  C   VAL A  57       3.677   6.129  -9.055  1.00  0.00           C  
ATOM    396  O   VAL A  57       2.602   6.133  -8.454  1.00  0.00           O  
ATOM    397  CB  VAL A  57       5.683   4.991  -8.103  1.00  0.00           C  
ATOM    398  CEN VAL A  57       5.996   4.672  -7.579  1.00  0.00           X  
ATOM    399  H   VAL A  57       6.027   4.610 -10.626  1.00  0.00           H  
ATOM    400  N   VAL A  58       4.160   7.198  -9.679  1.00  0.00           N  
ATOM    401  CA  VAL A  58       3.442   8.467  -9.695  1.00  0.00           C  
ATOM    402  C   VAL A  58       2.072   8.316 -10.344  1.00  0.00           C  
ATOM    403  O   VAL A  58       1.072   8.819  -9.832  1.00  0.00           O  
ATOM    404  CB  VAL A  58       4.235   9.557 -10.440  1.00  0.00           C  
ATOM    405  CEN VAL A  58       4.594  10.138 -10.353  1.00  0.00           X  
ATOM    406  H   VAL A  58       5.049   7.130 -10.155  1.00  0.00           H  
ATOM    407  N   VAL A  59       2.033   7.620 -11.476  1.00  0.00           N  
ATOM    408  CA  VAL A  59       0.785   7.402 -12.198  1.00  0.00           C  
ATOM    409  C   VAL A  59      -0.227   6.659 -11.336  1.00  0.00           C  
ATOM    410  O   VAL A  59      -1.401   7.025 -11.286  1.00  0.00           O  
ATOM    411  CB  VAL A  59       1.016   6.610 -13.499  1.00  0.00           C  
ATOM    412  CEN VAL A  59       1.022   6.662 -14.186  1.00  0.00           X  
ATOM    413  H   VAL A  59       2.889   7.233 -11.845  1.00  0.00           H  
ATOM    414  N   VAL A  60       0.234   5.613 -10.659  1.00  0.00           N  
ATOM    415  CA  VAL A  60      -0.631   4.816  -9.797  1.00  0.00           C  
ATOM    416  C   VAL A  60      -1.238   5.666  -8.688  1.00  0.00           C  
ATOM    417  O   VAL A  60      -2.433   5.574  -8.407  1.00  0.00           O  
ATOM    418  CB  VAL A  60       0.132   3.636  -9.166  1.00  0.00           C  
ATOM    419  CEN VAL A  60       0.200   2.950  -9.177  1.00  0.00           X  
ATOM    420  H   VAL A  60       1.209   5.364 -10.743  1.00  0.00           H  
ATOM    421  N   VAL A  61      -0.408   6.492  -8.061  1.00  0.00           N  
ATOM    422  CA  VAL A  61      -0.862   7.361  -6.982  1.00  0.00           C  
ATOM    423  C   VAL A  61      -1.951   8.312  -7.461  1.00  0.00           C  
ATOM    424  O   VAL A  61      -2.965   8.499  -6.788  1.00  0.00           O  
ATOM    425  CB  VAL A  61       0.299   8.182  -6.391  1.00  0.00           C  
ATOM    426  CEN VAL A  61       0.702   8.253  -5.836  1.00  0.00           X  
ATOM    427  H   VAL A  61       0.562   6.520  -8.340  1.00  0.00           H  
ATOM    428  N   VAL A  62      -1.736   8.911  -8.627  1.00  0.00           N  
ATOM    429  CA  VAL A  62      -2.699   9.844  -9.198  1.00  0.00           C  
ATOM    430  C   VAL A  62      -4.045   9.171  -9.434  1.00  0.00           C  
ATOM    431  O   VAL A  62      -5.094   9.730  -9.114  1.00  0.00           O  
ATOM    432  CB  VAL A  62      -2.192  10.437 -10.527  1.00  0.00           C  
ATOM    433  CEN VAL A  62      -1.956  11.012 -10.822  1.00  0.00           X  
ATOM    434  H   VAL A  62      -0.882   8.715  -9.130  1.00  0.00           H  
ATOM    435  N   VAL A  63      -4.008   7.968  -9.997  1.00  0.00           N  
ATOM    436  CA  VAL A  63      -5.226   7.216 -10.278  1.00  0.00           C  
ATOM    437  C   VAL A  63      -5.804   6.610  -9.005  1.00  0.00           C  
ATOM    438  O   VAL A  63      -6.956   6.177  -8.981  1.00  0.00           O  
ATOM    439  CB  VAL A  63      -4.973   6.093 -11.301  1.00  0.00           C  
ATOM    440  CEN VAL A  63      -5.095   5.897 -11.950  1.00  0.00           X  
ATOM    441  H   VAL A  63      -3.114   7.564 -10.237  1.00  0.00           H  
ATOM    442  N   VAL A  64      -4.998   6.582  -7.950  1.00  0.00           N  
ATOM    443  CA  VAL A  64      -5.440   6.062  -6.661  1.00  0.00           C  
ATOM    444  C   VAL A  64      -5.658   7.188  -5.659  1.00  0.00           C  
ATOM    445  O   VAL A  64      -6.720   7.289  -5.045  1.00  0.00           O  
ATOM    446  CB  VAL A  64      -4.427   5.059  -6.079  1.00  0.00           C  
ATOM    447  CEN VAL A  64      -4.324   4.391  -5.942  1.00  0.00           X  
ATOM    448  H   VAL A  64      -4.054   6.930  -8.042  1.00  0.00           H  
ATOM    449  N   VAL A  65      -4.646   8.034  -5.497  1.00  0.00           N  
ATOM    450  CA  VAL A  65      -4.729   9.161  -4.576  1.00  0.00           C  
ATOM    451  C   VAL A  65      -5.305  10.392  -5.263  1.00  0.00           C  
ATOM    452  O   VAL A  65      -4.697  11.462  -5.253  1.00  0.00           O  
ATOM    453  CB  VAL A  65      -3.350   9.512  -3.986  1.00  0.00           C  
ATOM    454  CEN VAL A  65      -2.973   9.494  -3.410  1.00  0.00           X  
ATOM    455  H   VAL A  65      -3.797   7.892  -6.025  1.00  0.00           H  
ATOM    456  N   VAL A  66      -6.482  10.234  -5.860  1.00  0.00           N  
ATOM    457  CA  VAL A  66      -7.129  11.325  -6.580  1.00  0.00           C  
ATOM    458  C   VAL A  66      -7.231  12.573  -5.712  1.00  0.00           C  
ATOM    459  O   VAL A  66      -7.386  13.683  -6.220  1.00  0.00           O  
ATOM    460  CB  VAL A  66      -8.537  10.928  -7.060  1.00  0.00           C  
ATOM    461  CEN VAL A  66      -8.910  10.777  -7.619  1.00  0.00           X  
ATOM    462  H   VAL A  66      -6.940   9.335  -5.814  1.00  0.00           H  
ATOM    463  N   VAL A  67      -7.143  12.383  -4.400  1.00  0.00           N  
ATOM    464  CA  VAL A  67      -7.262  13.489  -3.457  1.00  0.00           C  
ATOM    465  C   VAL A  67      -5.894  13.931  -2.952  1.00  0.00           C  
ATOM    466  O   VAL A  67      -5.771  14.957  -2.282  1.00  0.00           O  
ATOM    467  CB  VAL A  67      -8.145  13.113  -2.253  1.00  0.00           C  
ATOM    468  CEN VAL A  67      -8.757  13.227  -1.956  1.00  0.00           X  
ATOM    469  H   VAL A  67      -6.991  11.450  -4.046  1.00  0.00           H  
ATOM    470  N   VAL A  68      -4.869  13.152  -3.277  1.00  0.00           N  
ATOM    471  CA  VAL A  68      -3.509  13.455  -2.848  1.00  0.00           C  
ATOM    472  C   VAL A  68      -2.886  14.541  -3.717  1.00  0.00           C  
ATOM    473  O   VAL A  68      -3.201  14.658  -4.901  1.00  0.00           O  
ATOM    474  CB  VAL A  68      -2.611  12.204  -2.886  1.00  0.00           C  
ATOM    475  CEN VAL A  68      -2.282  11.746  -2.490  1.00  0.00           X  
ATOM    476  H   VAL A  68      -5.035  12.327  -3.836  1.00  0.00           H  
ATOM    477  N   VAL A  69      -2.001  15.333  -3.121  1.00  0.00           N  
ATOM    478  CA  VAL A  69      -1.334  16.412  -3.840  1.00  0.00           C  
ATOM    479  C   VAL A  69      -0.423  15.866  -4.932  1.00  0.00           C  
ATOM    480  O   VAL A  69       0.044  14.730  -4.853  1.00  0.00           O  
ATOM    481  CB  VAL A  69      -0.506  17.297  -2.889  1.00  0.00           C  
ATOM    482  CEN VAL A  69      -0.477  17.919  -2.594  1.00  0.00           X  
ATOM    483  H   VAL A  69      -1.786  15.184  -2.146  1.00  0.00           H  
ATOM    484  N   VAL A  70      -0.175  16.682  -5.951  1.00  0.00           N  
ATOM    485  CA  VAL A  70       0.689  16.286  -7.056  1.00  0.00           C  
ATOM    486  C   VAL A  70       2.037  15.787  -6.551  1.00  0.00           C  
ATOM    487  O   VAL A  70       2.508  14.724  -6.955  1.00  0.00           O  
ATOM    488  CB  VAL A  70       0.919  17.449  -8.039  1.00  0.00           C  
ATOM    489  CEN VAL A  70       0.769  17.679  -8.671  1.00  0.00           X  
ATOM    490  H   VAL A  70      -0.596  17.600  -5.960  1.00  0.00           H  
ATOM    491  N   VAL A  71       2.654  16.561  -5.664  1.00  0.00           N  
ATOM    492  CA  VAL A  71       3.951  16.202  -5.104  1.00  0.00           C  
ATOM    493  C   VAL A  71       3.909  14.822  -4.459  1.00  0.00           C  
ATOM    494  O   VAL A  71       4.867  14.054  -4.550  1.00  0.00           O  
ATOM    495  CB  VAL A  71       4.421  17.232  -4.060  1.00  0.00           C  
ATOM    496  CEN VAL A  71       4.878  17.734  -3.943  1.00  0.00           X  
ATOM    497  H   VAL A  71       2.212  17.421  -5.371  1.00  0.00           H  
ATOM    498  N   VAL A  72       2.794  14.514  -3.806  1.00  0.00           N  
ATOM    499  CA  VAL A  72       2.620  13.221  -3.154  1.00  0.00           C  
ATOM    500  C   VAL A  72       2.724  12.080  -4.157  1.00  0.00           C  
ATOM    501  O   VAL A  72       3.389  11.076  -3.903  1.00  0.00           O  
ATOM    502  CB  VAL A  72       1.265  13.132  -2.427  1.00  0.00           C  
ATOM    503  CEN VAL A  72       0.969  13.116  -1.805  1.00  0.00           X  
ATOM    504  H   VAL A  72       2.047  15.192  -3.760  1.00  0.00           H  
ATOM    505  N   VAL A  73       2.063  12.240  -5.298  1.00  0.00           N  
ATOM    506  CA  VAL A  73       2.079  11.223  -6.343  1.00  0.00           C  
ATOM    507  C   VAL A  73       3.497  10.961  -6.834  1.00  0.00           C  
ATOM    508  O   VAL A  73       3.905   9.811  -7.000  1.00  0.00           O  
ATOM    509  CB  VAL A  73       1.197  11.627  -7.539  1.00  0.00           C  
ATOM    510  CEN VAL A  73       0.609  11.484  -7.867  1.00  0.00           X  
ATOM    511  H   VAL A  73       1.535  13.088  -5.446  1.00  0.00           H  
ATOM    512  N   VAL A  74       4.244  12.035  -7.067  1.00  0.00           N  
ATOM    513  CA  VAL A  74       5.619  11.923  -7.541  1.00  0.00           C  
ATOM    514  C   VAL A  74       6.481  11.148  -6.553  1.00  0.00           C  
ATOM    515  O   VAL A  74       7.257  10.275  -6.943  1.00  0.00           O  
ATOM    516  CB  VAL A  74       6.248  13.308  -7.780  1.00  0.00           C  
ATOM    517  CEN VAL A  74       6.463  13.743  -8.269  1.00  0.00           X  
ATOM    518  H   VAL A  74       3.850  12.952  -6.912  1.00  0.00           H  
ATOM    519  N   VAL A  75       6.340  11.471  -5.272  1.00  0.00           N  
ATOM    520  CA  VAL A  75       7.106  10.805  -4.225  1.00  0.00           C  
ATOM    521  C   VAL A  75       6.825   9.308  -4.205  1.00  0.00           C  
ATOM    522  O   VAL A  75       7.744   8.495  -4.106  1.00  0.00           O  
ATOM    523  CB  VAL A  75       6.796  11.394  -2.836  1.00  0.00           C  
ATOM    524  CEN VAL A  75       7.055  11.777  -2.326  1.00  0.00           X  
ATOM    525  H   VAL A  75       5.685  12.196  -5.017  1.00  0.00           H  
ATOM    526  N   VAL A  76       5.549   8.949  -4.299  1.00  0.00           N  
ATOM    527  CA  VAL A  76       5.145   7.548  -4.292  1.00  0.00           C  
ATOM    528  C   VAL A  76       5.772   6.788  -5.453  1.00  0.00           C  
ATOM    529  O   VAL A  76       6.279   5.679  -5.280  1.00  0.00           O  
ATOM    530  CB  VAL A  76       3.613   7.402  -4.363  1.00  0.00           C  
ATOM    531  CEN VAL A  76       3.056   7.223  -3.999  1.00  0.00           X  
ATOM    532  H   VAL A  76       4.841   9.665  -4.378  1.00  0.00           H  
ATOM    533  N   VAL A  77       5.735   7.389  -6.637  1.00  0.00           N  
ATOM    534  CA  VAL A  77       6.300   6.770  -7.830  1.00  0.00           C  
ATOM    535  C   VAL A  77       7.790   6.504  -7.659  1.00  0.00           C  
ATOM    536  O   VAL A  77       8.280   5.427  -7.998  1.00  0.00           O  
ATOM    537  CB  VAL A  77       6.084   7.646  -9.078  1.00  0.00           C  
ATOM    538  CEN VAL A  77       5.733   7.692  -9.669  1.00  0.00           X  
ATOM    539  H   VAL A  77       5.304   8.300  -6.713  1.00  0.00           H  
ATOM    540  N   VAL A  78       8.505   7.491  -7.132  1.00  0.00           N  
ATOM    541  CA  VAL A  78       9.942   7.365  -6.915  1.00  0.00           C  
ATOM    542  C   VAL A  78      10.257   6.210  -5.973  1.00  0.00           C  
ATOM    543  O   VAL A  78      11.166   5.420  -6.228  1.00  0.00           O  
ATOM    544  CB  VAL A  78      10.542   8.662  -6.340  1.00  0.00           C  
ATOM    545  CEN VAL A  78      10.945   9.201  -6.490  1.00  0.00           X  
ATOM    546  H   VAL A  78       8.042   8.351  -6.874  1.00  0.00           H  
ATOM    547  N   VAL A  79       9.502   6.118  -4.884  1.00  0.00           N  
ATOM    548  CA  VAL A  79       9.701   5.059  -3.902  1.00  0.00           C  
ATOM    549  C   VAL A  79       9.516   3.684  -4.530  1.00  0.00           C  
ATOM    550  O   VAL A  79      10.312   2.773  -4.299  1.00  0.00           O  
ATOM    551  CB  VAL A  79       8.733   5.203  -2.712  1.00  0.00           C  
ATOM    552  CEN VAL A  79       8.697   5.365  -2.043  1.00  0.00           X  
ATOM    553  H   VAL A  79       8.772   6.799  -4.732  1.00  0.00           H  
ATOM    554  N   VAL A  80       8.461   3.539  -5.325  1.00  0.00           N  
ATOM    555  CA  VAL A  80       8.170   2.273  -5.988  1.00  0.00           C  
ATOM    556  C   VAL A  80       9.314   1.855  -6.903  1.00  0.00           C  
ATOM    557  O   VAL A  80       9.727   0.695  -6.906  1.00  0.00           O  
ATOM    558  CB  VAL A  80       6.870   2.353  -6.811  1.00  0.00           C  
ATOM    559  CEN VAL A  80       6.216   2.139  -6.836  1.00  0.00           X  
ATOM    560  H   VAL A  80       7.846   4.325  -5.474  1.00  0.00           H  
ATOM    561  N   VAL A  81       9.822   2.806  -7.679  1.00  0.00           N  
ATOM    562  CA  VAL A  81      10.920   2.538  -8.600  1.00  0.00           C  
ATOM    563  C   VAL A  81      12.155   2.044  -7.857  1.00  0.00           C  
ATOM    564  O   VAL A  81      12.798   1.081  -8.274  1.00  0.00           O  
ATOM    565  CB  VAL A  81      11.291   3.789  -9.418  1.00  0.00           C  
ATOM    566  CEN VAL A  81      11.266   4.068 -10.048  1.00  0.00           X  
ATOM    567  H   VAL A  81       9.438   3.739  -7.630  1.00  0.00           H  
ATOM    568  N   VAL A  82      12.481   2.710  -6.755  1.00  0.00           N  
ATOM    569  CA  VAL A  82      13.640   2.341  -5.951  1.00  0.00           C  
ATOM    570  C   VAL A  82      13.518   0.914  -5.432  1.00  0.00           C  
ATOM    571  O   VAL A  82      14.473   0.139  -5.488  1.00  0.00           O  
ATOM    572  CB  VAL A  82      13.828   3.296  -4.757  1.00  0.00           C  
ATOM    573  CEN VAL A  82      14.227   3.799  -4.507  1.00  0.00           X  
ATOM    574  H   VAL A  82      11.911   3.493  -6.466  1.00  0.00           H  
ATOM    575  N   VAL A  83      12.337   0.572  -4.928  1.00  0.00           N  
ATOM    576  CA  VAL A  83      12.088  -0.764  -4.398  1.00  0.00           C  
ATOM    577  C   VAL A  83      12.294  -1.828  -5.468  1.00  0.00           C  
ATOM    578  O   VAL A  83      12.923  -2.857  -5.221  1.00  0.00           O  
ATOM    579  CB  VAL A  83      10.662  -0.890  -3.830  1.00  0.00           C  
ATOM    580  CEN VAL A  83      10.301  -0.949  -3.246  1.00  0.00           X  
ATOM    581  H   VAL A  83      11.593   1.254  -4.911  1.00  0.00           H  
ATOM    582  N   VAL A  84      11.760  -1.574  -6.658  1.00  0.00           N  
ATOM    583  CA  VAL A  84      11.884  -2.511  -7.769  1.00  0.00           C  
ATOM    584  C   VAL A  84      13.345  -2.753  -8.125  1.00  0.00           C  
ATOM    585  O   VAL A  84      13.763  -3.892  -8.332  1.00  0.00           O  
ATOM    586  CB  VAL A  84      11.139  -2.007  -9.019  1.00  0.00           C  
ATOM    587  CEN VAL A  84      10.588  -2.117  -9.418  1.00  0.00           X  
ATOM    588  H   VAL A  84      11.256  -0.710  -6.797  1.00  0.00           H  
ATOM    589  N   VAL A  85      14.119  -1.675  -8.194  1.00  0.00           N  
ATOM    590  CA  VAL A  85      15.536  -1.768  -8.525  1.00  0.00           C  
ATOM    591  C   VAL A  85      16.282  -2.627  -7.512  1.00  0.00           C  
ATOM    592  O   VAL A  85      17.092  -3.478  -7.882  1.00  0.00           O  
ATOM    593  CB  VAL A  85      16.194  -0.378  -8.589  1.00  0.00           C  
ATOM    594  CEN VAL A  85      16.462   0.090  -9.018  1.00  0.00           X  
ATOM    595  H   VAL A  85      13.715  -0.767  -8.013  1.00  0.00           H  
ATOM    596  N   VAL A  86      16.006  -2.399  -6.233  1.00  0.00           N  
ATOM    597  CA  VAL A  86      16.651  -3.151  -5.164  1.00  0.00           C  
ATOM    598  C   VAL A  86      16.362  -4.642  -5.287  1.00  0.00           C  
ATOM    599  O   VAL A  86      17.262  -5.472  -5.152  1.00  0.00           O  
ATOM    600  CB  VAL A  86      16.196  -2.664  -3.775  1.00  0.00           C  
ATOM    601  CEN VAL A  86      16.401  -2.324  -3.212  1.00  0.00           X  
ATOM    602  H   VAL A  86      15.331  -1.686  -5.995  1.00  0.00           H  
ATOM    603  N   VAL A  87      15.102  -4.976  -5.544  1.00  0.00           N  
ATOM    604  CA  VAL A  87      14.693  -6.368  -5.687  1.00  0.00           C  
ATOM    605  C   VAL A  87      15.438  -7.048  -6.828  1.00  0.00           C  
ATOM    606  O   VAL A  87      15.918  -8.172  -6.687  1.00  0.00           O  
ATOM    607  CB  VAL A  87      13.177  -6.489  -5.932  1.00  0.00           C  
ATOM    608  CEN VAL A  87      12.583  -6.687  -5.645  1.00  0.00           X  
ATOM    609  H   VAL A  87      14.411  -4.247  -5.644  1.00  0.00           H  
ATOM    610  N   VAL A  88      15.531  -6.358  -7.961  1.00  0.00           N  
ATOM    611  CA  VAL A  88      16.218  -6.894  -9.129  1.00  0.00           C  
ATOM    612  C   VAL A  88      17.680  -7.192  -8.821  1.00  0.00           C  
ATOM    613  O   VAL A  88      18.199  -8.247  -9.186  1.00  0.00           O  
ATOM    614  CB  VAL A  88      16.143  -5.924 -10.323  1.00  0.00           C  
ATOM    615  CEN VAL A  88      15.859  -5.829 -10.943  1.00  0.00           X  
ATOM    616  H   VAL A  88      15.115  -5.439  -8.013  1.00  0.00           H  
ATOM    617  N   VAL A  89      18.340  -6.256  -8.146  1.00  0.00           N  
ATOM    618  CA  VAL A  89      19.744  -6.416  -7.787  1.00  0.00           C  
ATOM    619  C   VAL A  89      19.950  -7.643  -6.908  1.00  0.00           C  
ATOM    620  O   VAL A  89      20.877  -8.424  -7.123  1.00  0.00           O  
ATOM    621  CB  VAL A  89      20.285  -5.174  -7.055  1.00  0.00           C  
ATOM    622  CEN VAL A  89      20.704  -4.631  -7.119  1.00  0.00           X  
ATOM    623  H   VAL A  89      17.856  -5.412  -7.876  1.00  0.00           H  
ATOM    624  N   VAL A  90      19.082  -7.806  -5.915  1.00  0.00           N  
ATOM    625  CA  VAL A  90      19.168  -8.939  -5.001  1.00  0.00           C  
ATOM    626  C   VAL A  90      19.045 -10.261  -5.748  1.00  0.00           C  
ATOM    627  O   VAL A  90      19.807 -11.196  -5.503  1.00  0.00           O  
ATOM    628  CB  VAL A  90      18.079  -8.871  -3.914  1.00  0.00           C  
ATOM    629  CEN VAL A  90      17.971  -8.760  -3.243  1.00  0.00           X  
ATOM    630  H   VAL A  90      18.343  -7.129  -5.792  1.00  0.00           H  
ATOM    631  N   VAL A  91      18.082 -10.332  -6.660  1.00  0.00           N  
ATOM    632  CA  VAL A  91      17.858 -11.540  -7.445  1.00  0.00           C  
ATOM    633  C   VAL A  91      19.024 -11.809  -8.387  1.00  0.00           C  
ATOM    634  O   VAL A  91      19.396 -12.960  -8.617  1.00  0.00           O  
ATOM    635  CB  VAL A  91      16.558 -11.447  -8.266  1.00  0.00           C  
ATOM    636  CEN VAL A  91      15.915 -11.691  -8.317  1.00  0.00           X  
ATOM    637  H   VAL A  91      17.490  -9.528  -6.814  1.00  0.00           H  
ATOM    638  N   VAL A  92      19.598 -10.741  -8.930  1.00  0.00           N  
ATOM    639  CA  VAL A  92      20.841 -10.840  -9.686  1.00  0.00           C  
ATOM    640  C   VAL A  92      22.007 -11.215  -8.781  1.00  0.00           C  
ATOM    641  O   VAL A  92      23.040 -11.694  -9.249  1.00  0.00           O  
ATOM    642  CB  VAL A  92      21.169  -9.521 -10.409  1.00  0.00           C  
ATOM    643  CEN VAL A  92      21.201  -9.221 -11.029  1.00  0.00           X  
ATOM    644  H   VAL A  92      19.162  -9.837  -8.817  1.00  0.00           H  
ATOM    645  N   VAL A  93      21.836 -10.995  -7.481  1.00  0.00           N  
ATOM    646  CA  VAL A  93      22.913 -11.203  -6.521  1.00  0.00           C  
ATOM    647  C   VAL A  93      23.842  -9.997  -6.464  1.00  0.00           C  
ATOM    648  O   VAL A  93      24.987 -10.103  -6.026  1.00  0.00           O  
ATOM    649  CB  VAL A  93      23.738 -12.458  -6.860  1.00  0.00           C  
ATOM    650  CEN VAL A  93      23.877 -13.102  -6.657  1.00  0.00           X  
ATOM    651  H   VAL A  93      20.937 -10.675  -7.151  1.00  0.00           H  
ATOM    652  N   VAL A  94      23.341  -8.850  -6.911  1.00  0.00           N  
ATOM    653  CA  VAL A  94      24.103  -7.608  -6.853  1.00  0.00           C  
ATOM    654  C   VAL A  94      23.863  -6.876  -5.539  1.00  0.00           C  
ATOM    655  O   VAL A  94      23.158  -5.868  -5.498  1.00  0.00           O  
ATOM    656  CB  VAL A  94      23.746  -6.671  -8.023  1.00  0.00           C  
ATOM    657  CEN VAL A  94      23.984  -6.405  -8.612  1.00  0.00           X  
ATOM    658  H   VAL A  94      22.410  -8.838  -7.301  1.00  0.00           H  
ATOM    659  N   VAL A  95      24.455  -7.389  -4.466  1.00  0.00           N  
ATOM    660  CA  VAL A  95      24.212  -6.859  -3.129  1.00  0.00           C  
ATOM    661  C   VAL A  95      24.610  -5.391  -3.039  1.00  0.00           C  
ATOM    662  O   VAL A  95      23.891  -4.578  -2.459  1.00  0.00           O  
ATOM    663  CB  VAL A  95      24.978  -7.656  -2.057  1.00  0.00           C  
ATOM    664  CEN VAL A  95      24.901  -8.100  -1.536  1.00  0.00           X  
ATOM    665  H   VAL A  95      25.089  -8.167  -4.578  1.00  0.00           H  
ATOM    666  N   VAL A  96      25.761  -5.059  -3.614  1.00  0.00           N  
ATOM    667  CA  VAL A  96      26.291  -3.703  -3.540  1.00  0.00           C  
ATOM    668  C   VAL A  96      25.308  -2.694  -4.120  1.00  0.00           C  
ATOM    669  O   VAL A  96      24.985  -1.691  -3.483  1.00  0.00           O  
ATOM    670  CB  VAL A  96      27.635  -3.580  -4.282  1.00  0.00           C  
ATOM    671  CEN VAL A  96      28.313  -3.498  -4.191  1.00  0.00           X  
ATOM    672  H   VAL A  96      26.281  -5.764  -4.116  1.00  0.00           H  
ATOM    673  N   VAL A  97      24.835  -2.966  -5.331  1.00  0.00           N  
ATOM    674  CA  VAL A  97      23.879  -2.088  -5.995  1.00  0.00           C  
ATOM    675  C   VAL A  97      22.599  -1.952  -5.181  1.00  0.00           C  
ATOM    676  O   VAL A  97      22.077  -0.850  -5.005  1.00  0.00           O  
ATOM    677  CB  VAL A  97      23.527  -2.599  -7.405  1.00  0.00           C  
ATOM    678  CEN VAL A  97      23.609  -2.473  -8.077  1.00  0.00           X  
ATOM    679  H   VAL A  97      25.146  -3.802  -5.804  1.00  0.00           H  
ATOM    680  N   VAL A  98      22.096  -3.077  -4.685  1.00  0.00           N  
ATOM    681  CA  VAL A  98      20.875  -3.086  -3.888  1.00  0.00           C  
ATOM    682  C   VAL A  98      21.029  -2.232  -2.636  1.00  0.00           C  
ATOM    683  O   VAL A  98      20.143  -1.449  -2.294  1.00  0.00           O  
ATOM    684  CB  VAL A  98      20.479  -4.516  -3.476  1.00  0.00           C  
ATOM    685  CEN VAL A  98      20.019  -5.017  -3.586  1.00  0.00           X  
ATOM    686  H   VAL A  98      22.572  -3.950  -4.865  1.00  0.00           H  
ATOM    687  N   VAL A  99      22.160  -2.386  -1.955  1.00  0.00           N  
ATOM    688  CA  VAL A  99      22.432  -1.629  -0.739  1.00  0.00           C  
ATOM    689  C   VAL A  99      22.431  -0.131  -1.012  1.00  0.00           C  
ATOM    690  O   VAL A  99      21.848   0.647  -0.256  1.00  0.00           O  
ATOM    691  CB  VAL A  99      23.783  -2.028  -0.116  1.00  0.00           C  
ATOM    692  CEN VAL A  99      24.074  -2.355   0.416  1.00  0.00           X  
ATOM    693  H   VAL A  99      22.849  -3.046  -2.289  1.00  0.00           H  
ATOM    694  N   VAL A 100      23.088   0.269  -2.096  1.00  0.00           N  
ATOM    695  CA  VAL A 100      23.164   1.676  -2.470  1.00  0.00           C  
ATOM    696  C   VAL A 100      21.777   2.258  -2.710  1.00  0.00           C  
ATOM    697  O   VAL A 100      21.466   3.356  -2.248  1.00  0.00           O  
ATOM    698  CB  VAL A 100      24.021   1.879  -3.733  1.00  0.00           C  
ATOM    699  CEN VAL A 100      24.623   2.125  -3.962  1.00  0.00           X  
ATOM    700  H   VAL A 100      23.546  -0.420  -2.675  1.00  0.00           H  
ATOM    701  N   VAL A 101      20.947   1.516  -3.434  1.00  0.00           N  
ATOM    702  CA  VAL A 101      19.591   1.957  -3.737  1.00  0.00           C  
ATOM    703  C   VAL A 101      18.786   2.178  -2.462  1.00  0.00           C  
ATOM    704  O   VAL A 101      18.087   3.182  -2.324  1.00  0.00           O  
ATOM    705  CB  VAL A 101      18.852   0.943  -4.630  1.00  0.00           C  
ATOM    706  CEN VAL A 101      18.608   0.839  -5.266  1.00  0.00           X  
ATOM    707  H   VAL A 101      21.263   0.623  -3.784  1.00  0.00           H  
ATOM    708  N   VAL A 102      18.888   1.233  -1.534  1.00  0.00           N  
ATOM    709  CA  VAL A 102      18.169   1.322  -0.268  1.00  0.00           C  
ATOM    710  C   VAL A 102      18.571   2.570   0.507  1.00  0.00           C  
ATOM    711  O   VAL A 102      17.720   3.283   1.039  1.00  0.00           O  
ATOM    712  CB  VAL A 102      18.417   0.082   0.611  1.00  0.00           C  
ATOM    713  CEN VAL A 102      18.122  -0.488   0.862  1.00  0.00           X  
ATOM    714  H   VAL A 102      19.479   0.433  -1.709  1.00  0.00           H  
ATOM    715  N   VAL A 103      19.873   2.830   0.567  1.00  0.00           N  
ATOM    716  CA  VAL A 103      20.390   3.993   1.277  1.00  0.00           C  
ATOM    717  C   VAL A 103      19.838   5.287   0.692  1.00  0.00           C  
ATOM    718  O   VAL A 103      19.421   6.183   1.425  1.00  0.00           O  
ATOM    719  CB  VAL A 103      21.929   4.040   1.239  1.00  0.00           C  
ATOM    720  CEN VAL A 103      22.496   3.965   1.624  1.00  0.00           X  
ATOM    721  H   VAL A 103      20.521   2.205   0.108  1.00  0.00           H  
ATOM    722  N   VAL A 104      19.837   5.377  -0.634  1.00  0.00           N  
ATOM    723  CA  VAL A 104      19.336   6.562  -1.320  1.00  0.00           C  
ATOM    724  C   VAL A 104      17.871   6.813  -0.987  1.00  0.00           C  
ATOM    725  O   VAL A 104      17.473   7.944  -0.709  1.00  0.00           O  
ATOM    726  CB  VAL A 104      19.490   6.438  -2.848  1.00  0.00           C  
ATOM    727  CEN VAL A 104      19.842   6.675  -3.391  1.00  0.00           X  
ATOM    728  H   VAL A 104      20.193   4.606  -1.180  1.00  0.00           H  
ATOM    729  N   VAL A 105      17.072   5.752  -1.016  1.00  0.00           N  
ATOM    730  CA  VAL A 105      15.649   5.856  -0.717  1.00  0.00           C  
ATOM    731  C   VAL A 105      15.420   6.383   0.694  1.00  0.00           C  
ATOM    732  O   VAL A 105      14.581   7.258   0.911  1.00  0.00           O  
ATOM    733  CB  VAL A 105      14.939   4.497  -0.868  1.00  0.00           C  
ATOM    734  CEN VAL A 105      14.495   4.144  -1.259  1.00  0.00           X  
ATOM    735  H   VAL A 105      17.461   4.850  -1.252  1.00  0.00           H  
ATOM    736  N   VAL A 106      16.169   5.846   1.650  1.00  0.00           N  
ATOM    737  CA  VAL A 106      16.049   6.262   3.042  1.00  0.00           C  
ATOM    738  C   VAL A 106      16.351   7.746   3.202  1.00  0.00           C  
ATOM    739  O   VAL A 106      15.631   8.465   3.893  1.00  0.00           O  
ATOM    740  CB  VAL A 106      16.990   5.455   3.956  1.00  0.00           C  
ATOM    741  CEN VAL A 106      17.007   4.971   4.446  1.00  0.00           X  
ATOM    742  H   VAL A 106      16.840   5.131   1.406  1.00  0.00           H  
ATOM    743  N   VAL A 107      17.422   8.199   2.558  1.00  0.00           N  
ATOM    744  CA  VAL A 107      17.821   9.600   2.627  1.00  0.00           C  
ATOM    745  C   VAL A 107      16.724  10.513   2.096  1.00  0.00           C  
ATOM    746  O   VAL A 107      16.407  11.536   2.702  1.00  0.00           O  
ATOM    747  CB  VAL A 107      19.118   9.857   1.837  1.00  0.00           C  
ATOM    748  CEN VAL A 107      19.788  10.004   1.903  1.00  0.00           X  
ATOM    749  H   VAL A 107      17.972   7.557   2.006  1.00  0.00           H  
ATOM    750  N   VAL A 108      16.147  10.137   0.960  1.00  0.00           N  
ATOM    751  CA  VAL A 108      15.084  10.921   0.344  1.00  0.00           C  
ATOM    752  C   VAL A 108      13.886  11.054   1.276  1.00  0.00           C  
ATOM    753  O   VAL A 108      13.327  12.139   1.434  1.00  0.00           O  
ATOM    754  CB  VAL A 108      14.620  10.299  -0.986  1.00  0.00           C  
ATOM    755  CEN VAL A 108      14.627  10.382  -1.670  1.00  0.00           X  
ATOM    756  H   VAL A 108      16.453   9.285   0.511  1.00  0.00           H  
ATOM    757  N   VAL A 109      13.497   9.943   1.892  1.00  0.00           N  
ATOM    758  CA  VAL A 109      12.364   9.933   2.811  1.00  0.00           C  
ATOM    759  C   VAL A 109      12.598  10.877   3.983  1.00  0.00           C  
ATOM    760  O   VAL A 109      11.709  11.639   4.365  1.00  0.00           O  
ATOM    761  CB  VAL A 109      12.088   8.517   3.352  1.00  0.00           C  
ATOM    762  CEN VAL A 109      11.647   7.989   3.323  1.00  0.00           X  
ATOM    763  H   VAL A 109      13.998   9.083   1.720  1.00  0.00           H  
ATOM    764  N   VAL A 110      13.798  10.822   4.551  1.00  0.00           N  
ATOM    765  CA  VAL A 110      14.150  11.673   5.681  1.00  0.00           C  
ATOM    766  C   VAL A 110      14.042  13.148   5.315  1.00  0.00           C  
ATOM    767  O   VAL A 110      13.288  13.862   5.917  1.00  0.00           O  
ATOM    768  CB  VAL A 110      15.576  11.382   6.185  1.00  0.00           C  
ATOM    769  CEN VAL A 110      15.935  11.106   6.704  1.00  0.00           X  
ATOM    770  H   VAL A 110      14.483  10.174   4.190  1.00  0.00           H  
TER                                                                             
# All scores below are weighted scores, not raw scores.
#BEGIN_POSE_ENERGIES_TABLE ./out/7.pdb
label vdw total
weights 0.1 NA
pose 3.9589 3.9589
VAL:NtermProteinFull_1 0 0
VAL_2 0 0
VAL_3 0 0
VAL_4 0 0
VAL_5 0 0
VAL_6 0 0
VAL_7 0 0
VAL_8 0.00157 0.00157
VAL_9 0.08453 0.08453
VAL_10 0 0
VAL_11 0 0
VAL_12 0 0
VAL_13 0.00645 0.00645
VAL_14 0 0
VAL_15 0.01006 0.01006
VAL_16 0 0
VAL_17 0 0
VAL_18 0.01006 0.01006
VAL_19 0 0
VAL_20 0 0
VAL_21 0 0
VAL_22 0 0
VAL_23 0 0
VAL_24 0 0
VAL_25 0.00157 0.00157
VAL_26 0 0
VAL_27 0 0
VAL_28 0 0
VAL_29 0 0
VAL_30 0 0
VAL_31 0 0
VAL_32 0 0
VAL_33 0 0
VAL_34 0 0
VAL_35 0 0
VAL_36 0 0
VAL_37 0 0
VAL_38 0 0
VAL_39 0 0
VAL_40 0 0
VAL_41 0 0
VAL_42 0 0
VAL_43 0 0
VAL_44 0 0
VAL_45 0 0
VAL_46 0 0
VAL_47 0 0
VAL_48 0 0
VAL_49 0 0
VAL_50 0 0
VAL_51 0 0
VAL_52 0 0
VAL_53 0.53237 0.53237
VAL_54 0.26415 0.26415
VAL_55 0 0
VAL_56 0 0
VAL_57 0.50538 0.50538
VAL_58 0.46688 0.46688
VAL_59 0 0
VAL_60 0 0
VAL_61 0.00759 0.00759
VAL_62 0 0
VAL_63 0 0
VAL_64 0 0
VAL_65 0.09871 0.09871
VAL_66 0 0
VAL_67 0 0
VAL_68 0.09871 0.09871
VAL_69 0 0
VAL_70 0 0
VAL_71 0 0
VAL_72 0 0
VAL_73 0 0
VAL_74 0 0
VAL_75 0 0
VAL_76 0.00817 0.00817
VAL_77 1.00992 1.00992
VAL_78 0 0
VAL_79 0 0
VAL_80 0.0902 0.0902
VAL_81 0.66808 0.66808
VAL_82 0.00176 0.00176
VAL_83 0 0
VAL_84 0 0
VAL_85 0 0
VAL_86 0 0
VAL_87 0 0
VAL_88 0 0
VAL_89 0 0
VAL_90 0 0
VAL_91 0 0
VAL_92 0 0
VAL_93 0 0
VAL_94 0 0
VAL_95 0 0
VAL_96 0 0
VAL_97 0 0
VAL_98 0 0
VAL_99 0 0
VAL_100 0 0
VAL_101 0 0
VAL_102 0 0
VAL_103 0 0
VAL_104 0 0
VAL_105 0.00176 0.00176
VAL_106 0 0
VAL_107 0 0
VAL_108 0 0
VAL_109 0.08453 0.08453
VAL:CtermProteinFull_110 0.00645 0.00645
#END_POSE_ENERGIES_TABLE ./out/7.pdb

REMARK 6 12 16 1 11 19 14 14 5 15 17 7 
REMARK VDW             3.959
REMARK RG             13.787
REMARK NCdist         18.155
REMARK HO              0.257
