# Supplementary material for: Design of complicated all-α protein structures
Source: Nat Struct Mol Biol. 2024 Jan 4;31(2):275–82. doi: 10.1038/s41594-023-01147-9 (PMC11377298; doi:10.1038/s41594-023-01147-9)
Supplement: Supplementary file 11 — Statistical source data. [file 41594_2023_1147_MOESM11_ESM.zip › ED_Fig6/82.pdb]

HEADER                                            09-NOV-21   XXXX              
EXPDTA    THEORETICAL MODEL                                                     
REMARK 220                                                                      
REMARK 220 EXPERIMENTAL DETAILS                                                 
REMARK 220  EXPERIMENT TYPE                : THEORETICAL MODELLING              
REMARK 220  DATE OF DATA COLLECTION        : 09-NOV-21                          
REMARK 220                                                                      
REMARK 220 REMARK: MODEL GENERATED BY ROSETTA                                   
REMARK 220  VERSION 2021.16+release.8ee4f02                                     
ATOM      1  N   VAL A   1       0.000   0.000   0.000  1.00  0.00           N  
ATOM      2  CA  VAL A   1       1.458   0.000   0.000  1.00  0.00           C  
ATOM      3  C   VAL A   1       2.009   1.420   0.000  1.00  0.00           C  
ATOM      4  O   VAL A   1       2.934   1.737   0.748  1.00  0.00           O  
ATOM      5  CB  VAL A   1       2.023  -0.759  -1.215  1.00  0.00           C  
ATOM      6  CEN VAL A   1       2.351  -1.334  -1.406  1.00  0.00           X  
ATOM      7  H   VAL A   1      -0.500  -0.433  -0.750  1.00  0.00           H  
ATOM      8  N   VAL A   2       1.435   2.272  -0.843  1.00  0.00           N  
ATOM      9  CA  VAL A   2       1.868   3.661  -0.942  1.00  0.00           C  
ATOM     10  C   VAL A   2       1.711   4.383   0.390  1.00  0.00           C  
ATOM     11  O   VAL A   2       2.608   5.105   0.825  1.00  0.00           O  
ATOM     12  CB  VAL A   2       1.079   4.423  -2.023  1.00  0.00           C  
ATOM     13  CEN VAL A   2       1.129   4.707  -2.649  1.00  0.00           X  
ATOM     14  H   VAL A   2       0.680   1.949  -1.431  1.00  0.00           H  
ATOM     15  N   VAL A   3       0.566   4.183   1.035  1.00  0.00           N  
ATOM     16  CA  VAL A   3       0.290   4.815   2.319  1.00  0.00           C  
ATOM     17  C   VAL A   3       1.317   4.405   3.367  1.00  0.00           C  
ATOM     18  O   VAL A   3       1.823   5.241   4.115  1.00  0.00           O  
ATOM     19  CB  VAL A   3      -1.120   4.462   2.831  1.00  0.00           C  
ATOM     20  CEN VAL A   3      -1.749   4.719   2.941  1.00  0.00           X  
ATOM     21  H   VAL A   3      -0.130   3.577   0.624  1.00  0.00           H  
ATOM     22  N   VAL A   4       1.620   3.112   3.417  1.00  0.00           N  
ATOM     23  CA  VAL A   4       2.588   2.588   4.374  1.00  0.00           C  
ATOM     24  C   VAL A   4       3.957   3.226   4.177  1.00  0.00           C  
ATOM     25  O   VAL A   4       4.612   3.622   5.141  1.00  0.00           O  
ATOM     26  CB  VAL A   4       2.723   1.058   4.261  1.00  0.00           C  
ATOM     27  CEN VAL A   4       2.581   0.464   4.579  1.00  0.00           X  
ATOM     28  H   VAL A   4       1.169   2.476   2.775  1.00  0.00           H  
ATOM     29  N   VAL A   5       4.385   3.322   2.923  1.00  0.00           N  
ATOM     30  CA  VAL A   5       5.678   3.911   2.597  1.00  0.00           C  
ATOM     31  C   VAL A   5       5.758   5.358   3.069  1.00  0.00           C  
ATOM     32  O   VAL A   5       6.758   5.776   3.653  1.00  0.00           O  
ATOM     33  CB  VAL A   5       5.958   3.859   1.084  1.00  0.00           C  
ATOM     34  CEN VAL A   5       6.345   3.555   0.602  1.00  0.00           X  
ATOM     35  H   VAL A   5       3.799   2.977   2.176  1.00  0.00           H  
ATOM     36  N   VAL A   6       4.700   6.118   2.811  1.00  0.00           N  
ATOM     37  CA  VAL A   6       4.648   7.520   3.209  1.00  0.00           C  
ATOM     38  C   VAL A   6       4.783   7.670   4.719  1.00  0.00           C  
ATOM     39  O   VAL A   6       5.528   8.521   5.204  1.00  0.00           O  
ATOM     40  CB  VAL A   6       3.339   8.190   2.752  1.00  0.00           C  
ATOM     41  CEN VAL A   6       3.075   8.647   2.309  1.00  0.00           X  
ATOM     42  H   VAL A   6       3.910   5.715   2.327  1.00  0.00           H  
ATOM     43  N   VAL A   7       4.059   6.836   5.458  1.00  0.00           N  
ATOM     44  CA  VAL A   7       4.096   6.875   6.915  1.00  0.00           C  
ATOM     45  C   VAL A   7       5.504   6.615   7.437  1.00  0.00           C  
ATOM     46  O   VAL A   7       5.983   7.311   8.332  1.00  0.00           O  
ATOM     47  CB  VAL A   7       3.133   5.844   7.532  1.00  0.00           C  
ATOM     48  CEN VAL A   7       2.540   5.776   7.878  1.00  0.00           X  
ATOM     49  H   VAL A   7       3.467   6.159   4.999  1.00  0.00           H  
ATOM     50  N   VAL A   8       6.163   5.609   6.872  1.00  0.00           N  
ATOM     51  CA  VAL A   8       7.517   5.255   7.279  1.00  0.00           C  
ATOM     52  C   VAL A   8       8.478   6.419   7.067  1.00  0.00           C  
ATOM     53  O   VAL A   8       9.293   6.729   7.935  1.00  0.00           O  
ATOM     54  CB  VAL A   8       8.037   4.027   6.508  1.00  0.00           C  
ATOM     55  CEN VAL A   8       8.197   3.360   6.571  1.00  0.00           X  
ATOM     56  H   VAL A   8       5.713   5.075   6.141  1.00  0.00           H  
ATOM     57  N   VAL A   9       8.376   7.060   5.907  1.00  0.00           N  
ATOM     58  CA  VAL A   9       9.235   8.191   5.579  1.00  0.00           C  
ATOM     59  C   VAL A   9       9.061   9.324   6.581  1.00  0.00           C  
ATOM     60  O   VAL A   9      10.039   9.909   7.047  1.00  0.00           O  
ATOM     61  CB  VAL A   9       8.951   8.723   4.162  1.00  0.00           C  
ATOM     62  CEN VAL A   9       9.208   8.766   3.524  1.00  0.00           X  
ATOM     63  H   VAL A   9       7.685   6.755   5.236  1.00  0.00           H  
ATOM     64  N   VAL A  10       7.810   9.630   6.909  1.00  0.00           N  
ATOM     65  CA  VAL A  10       7.506  10.695   7.857  1.00  0.00           C  
ATOM     66  C   VAL A  10       8.128  10.415   9.219  1.00  0.00           C  
ATOM     67  O   VAL A  10       8.719  11.301   9.836  1.00  0.00           O  
ATOM     68  CB  VAL A  10       5.986  10.883   8.028  1.00  0.00           C  
ATOM     69  CEN VAL A  10       5.461  11.306   7.888  1.00  0.00           X  
ATOM     70  H   VAL A  10       7.051   9.112   6.491  1.00  0.00           H  
ATOM     71  N   VAL A  11       7.993   9.177   9.683  1.00  0.00           N  
ATOM     72  CA  VAL A  11       8.542   8.778  10.973  1.00  0.00           C  
ATOM     73  C   VAL A  11      10.054   8.964  11.009  1.00  0.00           C  
ATOM     74  O   VAL A  11      10.602   9.482  11.982  1.00  0.00           O  
ATOM     75  CB  VAL A  11       8.207   7.311  11.300  1.00  0.00           C  
ATOM     76  CEN VAL A  11       7.826   6.907  11.708  1.00  0.00           X  
ATOM     77  H   VAL A  11       7.496   8.495   9.127  1.00  0.00           H  
ATOM     78  N   VAL A  12      10.723   8.537   9.944  1.00  0.00           N  
ATOM     79  CA  VAL A  12      12.173   8.655   9.852  1.00  0.00           C  
ATOM     80  C   VAL A  12      12.591  10.088   9.547  1.00  0.00           C  
ATOM     81  O   VAL A  12      13.757  10.450   9.698  1.00  0.00           O  
ATOM     82  CB  VAL A  12      12.749   7.722   8.770  1.00  0.00           C  
ATOM     83  CEN VAL A  12      13.119   7.149   8.671  1.00  0.00           X  
ATOM     84  H   VAL A  12      10.214   8.119   9.178  1.00  0.00           H  
ATOM     85  N   VAL A  13      11.631  10.900   9.117  1.00  0.00           N  
ATOM     86  CA  VAL A  13      11.889  12.305   8.826  1.00  0.00           C  
ATOM     87  C   VAL A  13      11.289  13.209   9.895  1.00  0.00           C  
ATOM     88  O   VAL A  13      11.976  14.060  10.460  1.00  0.00           O  
ATOM     89  CB  VAL A  13      11.327  12.709   7.450  1.00  0.00           C  
ATOM     90  CEN VAL A  13      11.505  12.884   6.808  1.00  0.00           X  
ATOM     91  H   VAL A  13      10.698  10.534   8.990  1.00  0.00           H  
ATOM     92  N   VAL A  14      10.002  13.020  10.168  1.00  0.00           N  
ATOM     93  CA  VAL A  14       9.309  13.810  11.178  1.00  0.00           C  
ATOM     94  C   VAL A  14       9.427  13.170  12.555  1.00  0.00           C  
ATOM     95  O   VAL A  14       8.422  12.915  13.219  1.00  0.00           O  
ATOM     96  CB  VAL A  14       7.819  13.989  10.831  1.00  0.00           C  
ATOM     97  CEN VAL A  14       7.349  14.448  10.623  1.00  0.00           X  
ATOM     98  H   VAL A  14       9.491  12.310   9.663  1.00  0.00           H  
ATOM     99  N   VAL A  15      10.659  12.913  12.979  1.00  0.00           N  
ATOM    100  CA  VAL A  15      10.909  12.274  14.266  1.00  0.00           C  
ATOM    101  C   VAL A  15      10.192  13.006  15.393  1.00  0.00           C  
ATOM    102  O   VAL A  15       9.959  12.443  16.462  1.00  0.00           O  
ATOM    103  CB  VAL A  15      12.415  12.213  14.583  1.00  0.00           C  
ATOM    104  CEN VAL A  15      12.953  11.786  14.638  1.00  0.00           X  
ATOM    105  H   VAL A  15      11.443  13.166  12.395  1.00  0.00           H  
ATOM    106  N   VAL A  16       9.845  14.265  15.147  1.00  0.00           N  
ATOM    107  CA  VAL A  16       9.185  15.088  16.153  1.00  0.00           C  
ATOM    108  C   VAL A  16       7.687  15.179  15.894  1.00  0.00           C  
ATOM    109  O   VAL A  16       6.933  15.686  16.725  1.00  0.00           O  
ATOM    110  CB  VAL A  16       9.775  16.510  16.196  1.00  0.00           C  
ATOM    111  CEN VAL A  16      10.161  16.939  16.573  1.00  0.00           X  
ATOM    112  H   VAL A  16      10.043  14.662  14.239  1.00  0.00           H  
ATOM    113  N   VAL A  17       7.260  14.684  14.737  1.00  0.00           N  
ATOM    114  CA  VAL A  17       5.852  14.719  14.362  1.00  0.00           C  
ATOM    115  C   VAL A  17       5.069  13.613  15.059  1.00  0.00           C  
ATOM    116  O   VAL A  17       5.606  12.543  15.343  1.00  0.00           O  
ATOM    117  CB  VAL A  17       5.669  14.582  12.839  1.00  0.00           C  
ATOM    118  CEN VAL A  17       5.490  14.925  12.269  1.00  0.00           X  
ATOM    119  H   VAL A  17       7.929  14.274  14.101  1.00  0.00           H  
ATOM    120  N   VAL A  18       3.796  13.879  15.332  1.00  0.00           N  
ATOM    121  CA  VAL A  18       2.936  12.907  15.997  1.00  0.00           C  
ATOM    122  C   VAL A  18       2.711  11.680  15.122  1.00  0.00           C  
ATOM    123  O   VAL A  18       2.809  11.754  13.897  1.00  0.00           O  
ATOM    124  CB  VAL A  18       1.572  13.519  16.368  1.00  0.00           C  
ATOM    125  CEN VAL A  18       1.185  13.731  16.896  1.00  0.00           X  
ATOM    126  H   VAL A  18       3.413  14.776  15.071  1.00  0.00           H  
ATOM    127  N   VAL A  19       2.409  10.554  15.758  1.00  0.00           N  
ATOM    128  CA  VAL A  19       2.158   9.311  15.038  1.00  0.00           C  
ATOM    129  C   VAL A  19       1.104   9.504  13.956  1.00  0.00           C  
ATOM    130  O   VAL A  19       1.297   9.104  12.808  1.00  0.00           O  
ATOM    131  CB  VAL A  19       1.704   8.188  15.989  1.00  0.00           C  
ATOM    132  CEN VAL A  19       1.900   7.595  16.280  1.00  0.00           X  
ATOM    133  H   VAL A  19       2.351  10.558  16.766  1.00  0.00           H  
ATOM    134  N   VAL A  20      -0.013  10.120  14.329  1.00  0.00           N  
ATOM    135  CA  VAL A  20      -1.103  10.364  13.392  1.00  0.00           C  
ATOM    136  C   VAL A  20      -0.618  11.136  12.172  1.00  0.00           C  
ATOM    137  O   VAL A  20      -1.056  10.883  11.050  1.00  0.00           O  
ATOM    138  CB  VAL A  20      -2.255  11.142  14.055  1.00  0.00           C  
ATOM    139  CEN VAL A  20      -2.903  11.086  14.284  1.00  0.00           X  
ATOM    140  H   VAL A  20      -0.110  10.426  15.287  1.00  0.00           H  
ATOM    141  N   VAL A  21       0.289  12.080  12.398  1.00  0.00           N  
ATOM    142  CA  VAL A  21       0.844  12.884  11.316  1.00  0.00           C  
ATOM    143  C   VAL A  21       1.549  12.011  10.287  1.00  0.00           C  
ATOM    144  O   VAL A  21       1.372  12.189   9.082  1.00  0.00           O  
ATOM    145  CB  VAL A  21       1.835  13.938  11.846  1.00  0.00           C  
ATOM    146  CEN VAL A  21       1.923  14.613  11.951  1.00  0.00           X  
ATOM    147  H   VAL A  21       0.602  12.245  13.344  1.00  0.00           H  
ATOM    148  N   VAL A  22       2.350  11.066  10.768  1.00  0.00           N  
ATOM    149  CA  VAL A  22       3.083  10.162   9.891  1.00  0.00           C  
ATOM    150  C   VAL A  22       2.156   9.129   9.264  1.00  0.00           C  
ATOM    151  O   VAL A  22       2.232   8.858   8.065  1.00  0.00           O  
ATOM    152  CB  VAL A  22       4.212   9.434  10.645  1.00  0.00           C  
ATOM    153  CEN VAL A  22       4.896   9.393  10.714  1.00  0.00           X  
ATOM    154  H   VAL A  22       2.453  10.971  11.769  1.00  0.00           H  
ATOM    155  N   VAL A  23       1.279   8.555  10.081  1.00  0.00           N  
ATOM    156  CA  VAL A  23       0.311   7.577   9.601  1.00  0.00           C  
ATOM    157  C   VAL A  23      -0.750   8.234   8.728  1.00  0.00           C  
ATOM    158  O   VAL A  23      -1.246   7.631   7.776  1.00  0.00           O  
ATOM    159  CB  VAL A  23      -0.379   6.845  10.767  1.00  0.00           C  
ATOM    160  CEN VAL A  23      -0.423   6.240  11.094  1.00  0.00           X  
ATOM    161  H   VAL A  23       1.284   8.803  11.060  1.00  0.00           H  
ATOM    162  N   VAL A  24      -1.095   9.474   9.058  1.00  0.00           N  
ATOM    163  CA  VAL A  24      -2.089  10.221   8.296  1.00  0.00           C  
ATOM    164  C   VAL A  24      -1.534  11.561   7.832  1.00  0.00           C  
ATOM    165  O   VAL A  24      -2.008  12.618   8.249  1.00  0.00           O  
ATOM    166  CB  VAL A  24      -3.368  10.464   9.120  1.00  0.00           C  
ATOM    167  CEN VAL A  24      -4.030  10.285   9.181  1.00  0.00           X  
ATOM    168  H   VAL A  24      -0.658   9.910   9.857  1.00  0.00           H  
ATOM    169  N   VAL A  25      -0.526  11.511   6.967  1.00  0.00           N  
ATOM    170  CA  VAL A  25       0.233  12.702   6.605  1.00  0.00           C  
ATOM    171  C   VAL A  25      -0.638  13.705   5.859  1.00  0.00           C  
ATOM    172  O   VAL A  25      -0.306  14.887   5.772  1.00  0.00           O  
ATOM    173  CB  VAL A  25       1.455  12.351   5.735  1.00  0.00           C  
ATOM    174  CEN VAL A  25       2.142  12.314   5.735  1.00  0.00           X  
ATOM    175  H   VAL A  25      -0.280  10.625   6.549  1.00  0.00           H  
ATOM    176  N   VAL A  26      -1.755  13.226   5.321  1.00  0.00           N  
ATOM    177  CA  VAL A  26      -2.640  14.063   4.519  1.00  0.00           C  
ATOM    178  C   VAL A  26      -3.850  14.515   5.326  1.00  0.00           C  
ATOM    179  O   VAL A  26      -4.770  15.133   4.789  1.00  0.00           O  
ATOM    180  CB  VAL A  26      -3.123  13.326   3.256  1.00  0.00           C  
ATOM    181  CEN VAL A  26      -3.063  13.304   2.570  1.00  0.00           X  
ATOM    182  H   VAL A  26      -1.997  12.257   5.471  1.00  0.00           H  
ATOM    183  N   VAL A  27      -3.844  14.204   6.617  1.00  0.00           N  
ATOM    184  CA  VAL A  27      -4.960  14.542   7.492  1.00  0.00           C  
ATOM    185  C   VAL A  27      -4.761  15.909   8.135  1.00  0.00           C  
ATOM    186  O   VAL A  27      -4.150  16.022   9.198  1.00  0.00           O  
ATOM    187  CB  VAL A  27      -5.152  13.488   8.598  1.00  0.00           C  
ATOM    188  CEN VAL A  27      -5.564  12.981   8.815  1.00  0.00           X  
ATOM    189  H   VAL A  27      -3.046  13.720   7.003  1.00  0.00           H  
ATOM    190  N   VAL A  28      -5.280  16.945   7.485  1.00  0.00           N  
ATOM    191  CA  VAL A  28      -5.108  18.312   7.960  1.00  0.00           C  
ATOM    192  C   VAL A  28      -5.580  18.458   9.401  1.00  0.00           C  
ATOM    193  O   VAL A  28      -4.939  19.130  10.210  1.00  0.00           O  
ATOM    194  CB  VAL A  28      -5.870  19.318   7.077  1.00  0.00           C  
ATOM    195  CEN VAL A  28      -5.789  19.819   6.611  1.00  0.00           X  
ATOM    196  H   VAL A  28      -5.808  16.780   6.640  1.00  0.00           H  
ATOM    197  N   VAL A  29      -6.704  17.825   9.717  1.00  0.00           N  
ATOM    198  CA  VAL A  29      -7.219  17.812  11.082  1.00  0.00           C  
ATOM    199  C   VAL A  29      -6.202  17.218  12.048  1.00  0.00           C  
ATOM    200  O   VAL A  29      -6.139  17.608  13.214  1.00  0.00           O  
ATOM    201  CB  VAL A  29      -8.534  17.016  11.182  1.00  0.00           C  
ATOM    202  CEN VAL A  29      -9.213  17.078  11.277  1.00  0.00           X  
ATOM    203  H   VAL A  29      -7.216  17.341   8.994  1.00  0.00           H  
ATOM    204  N   VAL A  30      -5.408  16.274  11.556  1.00  0.00           N  
ATOM    205  CA  VAL A  30      -4.308  15.716  12.335  1.00  0.00           C  
ATOM    206  C   VAL A  30      -3.308  16.796  12.727  1.00  0.00           C  
ATOM    207  O   VAL A  30      -2.862  16.855  13.873  1.00  0.00           O  
ATOM    208  CB  VAL A  30      -3.573  14.606  11.560  1.00  0.00           C  
ATOM    209  CEN VAL A  30      -3.465  13.926  11.534  1.00  0.00           X  
ATOM    210  H   VAL A  30      -5.569  15.933  10.619  1.00  0.00           H  
ATOM    211  N   VAL A  31      -2.959  17.648  11.770  1.00  0.00           N  
ATOM    212  CA  VAL A  31      -2.010  18.728  12.014  1.00  0.00           C  
ATOM    213  C   VAL A  31      -2.512  19.667  13.103  1.00  0.00           C  
ATOM    214  O   VAL A  31      -1.761  20.053  13.998  1.00  0.00           O  
ATOM    215  CB  VAL A  31      -1.737  19.541  10.734  1.00  0.00           C  
ATOM    216  CEN VAL A  31      -1.263  19.675  10.253  1.00  0.00           X  
ATOM    217  H   VAL A  31      -3.361  17.545  10.849  1.00  0.00           H  
ATOM    218  N   VAL A  32      -3.787  20.031  13.021  1.00  0.00           N  
ATOM    219  CA  VAL A  32      -4.393  20.926  14.000  1.00  0.00           C  
ATOM    220  C   VAL A  32      -4.323  20.336  15.403  1.00  0.00           C  
ATOM    221  O   VAL A  32      -3.979  21.028  16.361  1.00  0.00           O  
ATOM    222  CB  VAL A  32      -5.862  21.231  13.654  1.00  0.00           C  
ATOM    223  CEN VAL A  32      -6.288  21.723  13.429  1.00  0.00           X  
ATOM    224  H   VAL A  32      -4.352  19.679  12.261  1.00  0.00           H  
ATOM    225  N   VAL A  33      -4.652  19.054  15.517  1.00  0.00           N  
ATOM    226  CA  VAL A  33      -4.628  18.368  16.803  1.00  0.00           C  
ATOM    227  C   VAL A  33      -3.232  18.390  17.413  1.00  0.00           C  
ATOM    228  O   VAL A  33      -3.068  18.661  18.602  1.00  0.00           O  
ATOM    229  CB  VAL A  33      -5.098  16.907  16.674  1.00  0.00           C  
ATOM    230  CEN VAL A  33      -5.612  16.475  16.825  1.00  0.00           X  
ATOM    231  H   VAL A  33      -4.926  18.541  14.691  1.00  0.00           H  
ATOM    232  N   VAL A  34      -2.228  18.104  16.591  1.00  0.00           N  
ATOM    233  CA  VAL A  34      -0.844  18.091  17.048  1.00  0.00           C  
ATOM    234  C   VAL A  34      -0.429  19.453  17.588  1.00  0.00           C  
ATOM    235  O   VAL A  34       0.198  19.548  18.643  1.00  0.00           O  
ATOM    236  CB  VAL A  34       0.120  17.682  15.918  1.00  0.00           C  
ATOM    237  CEN VAL A  34       0.534  17.177  15.697  1.00  0.00           X  
ATOM    238  H   VAL A  34      -2.429  17.890  15.624  1.00  0.00           H  
ATOM    239  N   VAL A  35      -0.782  20.506  16.859  1.00  0.00           N  
ATOM    240  CA  VAL A  35      -0.447  21.866  17.264  1.00  0.00           C  
ATOM    241  C   VAL A  35      -1.056  22.203  18.619  1.00  0.00           C  
ATOM    242  O   VAL A  35      -0.392  22.773  19.484  1.00  0.00           O  
ATOM    243  CB  VAL A  35      -0.925  22.899  16.226  1.00  0.00           C  
ATOM    244  CEN VAL A  35      -0.709  23.341  15.744  1.00  0.00           X  
ATOM    245  H   VAL A  35      -1.296  20.360  16.002  1.00  0.00           H  
ATOM    246  N   VAL A  36      -2.324  21.847  18.797  1.00  0.00           N  
ATOM    247  CA  VAL A  36      -3.025  22.111  20.048  1.00  0.00           C  
ATOM    248  C   VAL A  36      -2.337  21.424  21.221  1.00  0.00           C  
ATOM    249  O   VAL A  36      -2.147  22.024  22.279  1.00  0.00           O  
ATOM    250  CB  VAL A  36      -4.492  21.647  19.982  1.00  0.00           C  
ATOM    251  CEN VAL A  36      -5.143  21.870  19.952  1.00  0.00           X  
ATOM    252  H   VAL A  36      -2.814  21.381  18.047  1.00  0.00           H  
ATOM    253  N   VAL A  37      -1.966  20.163  21.026  1.00  0.00           N  
ATOM    254  CA  VAL A  37      -1.298  19.392  22.068  1.00  0.00           C  
ATOM    255  C   VAL A  37       0.014  20.046  22.483  1.00  0.00           C  
ATOM    256  O   VAL A  37       0.313  20.162  23.671  1.00  0.00           O  
ATOM    257  CB  VAL A  37      -1.018  17.948  21.611  1.00  0.00           C  
ATOM    258  CEN VAL A  37      -1.204  17.291  21.703  1.00  0.00           X  
ATOM    259  H   VAL A  37      -2.151  19.728  20.134  1.00  0.00           H  
ATOM    260  N   VAL A  38       0.794  20.473  21.496  1.00  0.00           N  
ATOM    261  CA  VAL A  38       2.076  21.117  21.756  1.00  0.00           C  
ATOM    262  C   VAL A  38       1.884  22.518  22.323  1.00  0.00           C  
ATOM    263  O   VAL A  38       2.789  23.077  22.943  1.00  0.00           O  
ATOM    264  CB  VAL A  38       2.935  21.203  20.480  1.00  0.00           C  
ATOM    265  CEN VAL A  38       3.497  20.951  20.172  1.00  0.00           X  
ATOM    266  H   VAL A  38       0.491  20.349  20.540  1.00  0.00           H  
ATOM    267  N   VAL A  39       0.700  23.081  22.106  1.00  0.00           N  
ATOM    268  CA  VAL A  39       0.412  24.446  22.529  1.00  0.00           C  
ATOM    269  C   VAL A  39      -0.521  24.464  23.734  1.00  0.00           C  
ATOM    270  O   VAL A  39      -1.020  25.518  24.129  1.00  0.00           O  
ATOM    271  CB  VAL A  39      -0.219  25.270  21.391  1.00  0.00           C  
ATOM    272  CEN VAL A  39      -0.102  25.783  20.947  1.00  0.00           X  
ATOM    273  H   VAL A  39      -0.019  22.550  21.636  1.00  0.00           H  
ATOM    274  N   VAL A  40      -0.752  23.291  24.314  1.00  0.00           N  
ATOM    275  CA  VAL A  40      -1.554  23.182  25.526  1.00  0.00           C  
ATOM    276  C   VAL A  40      -0.684  22.869  26.737  1.00  0.00           C  
ATOM    277  O   VAL A  40       0.135  21.951  26.704  1.00  0.00           O  
ATOM    278  CB  VAL A  40      -2.637  22.094  25.391  1.00  0.00           C  
ATOM    279  CEN VAL A  40      -3.315  21.992  25.327  1.00  0.00           X  
ATOM    280  H   VAL A  40      -0.362  22.455  23.905  1.00  0.00           H  
ATOM    281  N   VAL A  41      -0.866  23.639  27.804  1.00  0.00           N  
ATOM    282  CA  VAL A  41      -0.132  23.415  29.044  1.00  0.00           C  
ATOM    283  C   VAL A  41      -1.003  22.719  30.082  1.00  0.00           C  
ATOM    284  O   VAL A  41      -0.512  22.270  31.117  1.00  0.00           O  
ATOM    285  CB  VAL A  41       0.396  24.736  29.635  1.00  0.00           C  
ATOM    286  CEN VAL A  41       0.968  25.104  29.748  1.00  0.00           X  
ATOM    287  H   VAL A  41      -1.529  24.399  27.755  1.00  0.00           H  
ATOM    288  N   VAL A  42      -2.298  22.633  29.798  1.00  0.00           N  
ATOM    289  CA  VAL A  42      -3.253  22.062  30.740  1.00  0.00           C  
ATOM    290  C   VAL A  42      -3.286  20.542  30.638  1.00  0.00           C  
ATOM    291  O   VAL A  42      -3.705  19.987  29.623  1.00  0.00           O  
ATOM    292  CB  VAL A  42      -4.673  22.612  30.510  1.00  0.00           C  
ATOM    293  CEN VAL A  42      -5.158  23.024  30.775  1.00  0.00           X  
ATOM    294  H   VAL A  42      -2.630  22.972  28.906  1.00  0.00           H  
ATOM    295  N   VAL A  43      -2.840  19.874  31.696  1.00  0.00           N  
ATOM    296  CA  VAL A  43      -2.532  18.450  31.629  1.00  0.00           C  
ATOM    297  C   VAL A  43      -3.798  17.620  31.456  1.00  0.00           C  
ATOM    298  O   VAL A  43      -3.751  16.496  30.957  1.00  0.00           O  
ATOM    299  CB  VAL A  43      -1.786  17.973  32.890  1.00  0.00           C  
ATOM    300  CEN VAL A  43      -1.175  17.759  33.124  1.00  0.00           X  
ATOM    301  H   VAL A  43      -2.712  20.364  32.570  1.00  0.00           H  
ATOM    302  N   VAL A  44      -4.929  18.181  31.871  1.00  0.00           N  
ATOM    303  CA  VAL A  44      -6.212  17.499  31.752  1.00  0.00           C  
ATOM    304  C   VAL A  44      -6.692  17.479  30.306  1.00  0.00           C  
ATOM    305  O   VAL A  44      -7.192  16.463  29.823  1.00  0.00           O  
ATOM    306  CB  VAL A  44      -7.288  18.162  32.631  1.00  0.00           C  
ATOM    307  CEN VAL A  44      -7.670  18.078  33.199  1.00  0.00           X  
ATOM    308  H   VAL A  44      -4.899  19.105  32.280  1.00  0.00           H  
ATOM    309  N   VAL A  45      -6.537  18.606  29.620  1.00  0.00           N  
ATOM    310  CA  VAL A  45      -6.826  18.681  28.193  1.00  0.00           C  
ATOM    311  C   VAL A  45      -5.957  17.710  27.404  1.00  0.00           C  
ATOM    312  O   VAL A  45      -6.444  17.004  26.520  1.00  0.00           O  
ATOM    313  CB  VAL A  45      -6.614  20.105  27.647  1.00  0.00           C  
ATOM    314  CEN VAL A  45      -6.941  20.662  27.408  1.00  0.00           X  
ATOM    315  H   VAL A  45      -6.210  19.433  30.100  1.00  0.00           H  
ATOM    316  N   VAL A  46      -4.669  17.679  27.727  1.00  0.00           N  
ATOM    317  CA  VAL A  46      -3.730  16.795  27.048  1.00  0.00           C  
ATOM    318  C   VAL A  46      -4.131  15.334  27.213  1.00  0.00           C  
ATOM    319  O   VAL A  46      -4.114  14.564  26.253  1.00  0.00           O  
ATOM    320  CB  VAL A  46      -2.294  16.985  27.573  1.00  0.00           C  
ATOM    321  CEN VAL A  46      -1.672  17.231  27.409  1.00  0.00           X  
ATOM    322  H   VAL A  46      -4.332  18.284  28.462  1.00  0.00           H  
ATOM    323  N   VAL A  47      -4.491  14.960  28.436  1.00  0.00           N  
ATOM    324  CA  VAL A  47      -4.897  13.590  28.729  1.00  0.00           C  
ATOM    325  C   VAL A  47      -6.113  13.188  27.906  1.00  0.00           C  
ATOM    326  O   VAL A  47      -6.159  12.096  27.340  1.00  0.00           O  
ATOM    327  CB  VAL A  47      -5.216  13.403  30.224  1.00  0.00           C  
ATOM    328  CEN VAL A  47      -4.992  13.112  30.807  1.00  0.00           X  
ATOM    329  H   VAL A  47      -4.483  15.641  29.182  1.00  0.00           H  
ATOM    330  N   VAL A  48      -7.098  14.078  27.842  1.00  0.00           N  
ATOM    331  CA  VAL A  48      -8.318  13.817  27.087  1.00  0.00           C  
ATOM    332  C   VAL A  48      -8.014  13.578  25.614  1.00  0.00           C  
ATOM    333  O   VAL A  48      -8.543  12.650  25.003  1.00  0.00           O  
ATOM    334  CB  VAL A  48      -9.320  14.981  27.212  1.00  0.00           C  
ATOM    335  CEN VAL A  48      -9.923  15.166  27.489  1.00  0.00           X  
ATOM    336  H   VAL A  48      -7.000  14.957  28.329  1.00  0.00           H  
ATOM    337  N   VAL A  49      -7.158  14.422  25.047  1.00  0.00           N  
ATOM    338  CA  VAL A  49      -6.781  14.304  23.644  1.00  0.00           C  
ATOM    339  C   VAL A  49      -6.130  12.957  23.359  1.00  0.00           C  
ATOM    340  O   VAL A  49      -6.448  12.300  22.368  1.00  0.00           O  
ATOM    341  CB  VAL A  49      -5.817  15.429  23.221  1.00  0.00           C  
ATOM    342  CEN VAL A  49      -5.767  16.004  22.846  1.00  0.00           X  
ATOM    343  H   VAL A  49      -6.758  15.164  25.604  1.00  0.00           H  
ATOM    344  N   VAL A  50      -5.217  12.550  24.235  1.00  0.00           N  
ATOM    345  CA  VAL A  50      -4.519  11.280  24.079  1.00  0.00           C  
ATOM    346  C   VAL A  50      -5.496  10.111  24.078  1.00  0.00           C  
ATOM    347  O   VAL A  50      -5.395   9.206  23.249  1.00  0.00           O  
ATOM    348  CB  VAL A  50      -3.479  11.066  25.195  1.00  0.00           C  
ATOM    349  CEN VAL A  50      -2.803  11.045  25.326  1.00  0.00           X  
ATOM    350  H   VAL A  50      -5.000  13.137  25.028  1.00  0.00           H  
ATOM    351  N   VAL A  51      -6.441  10.136  25.011  1.00  0.00           N  
ATOM    352  CA  VAL A  51      -7.438   9.078  25.119  1.00  0.00           C  
ATOM    353  C   VAL A  51      -8.260   8.963  23.842  1.00  0.00           C  
ATOM    354  O   VAL A  51      -8.500   7.863  23.343  1.00  0.00           O  
ATOM    355  CB  VAL A  51      -8.388   9.316  26.309  1.00  0.00           C  
ATOM    356  CEN VAL A  51      -8.558   9.088  26.936  1.00  0.00           X  
ATOM    357  H   VAL A  51      -6.469  10.907  25.662  1.00  0.00           H  
ATOM    358  N   VAL A  52      -8.690  10.105  23.316  1.00  0.00           N  
ATOM    359  CA  VAL A  52      -9.486  10.134  22.094  1.00  0.00           C  
ATOM    360  C   VAL A  52      -8.727   9.516  20.927  1.00  0.00           C  
ATOM    361  O   VAL A  52      -9.281   8.724  20.165  1.00  0.00           O  
ATOM    362  CB  VAL A  52      -9.897  11.571  21.723  1.00  0.00           C  
ATOM    363  CEN VAL A  52     -10.433  12.004  21.690  1.00  0.00           X  
ATOM    364  H   VAL A  52      -8.459  10.975  23.773  1.00  0.00           H  
ATOM    365  N   VAL A  53      -7.457   9.882  20.793  1.00  0.00           N  
ATOM    366  CA  VAL A  53      -6.620   9.363  19.718  1.00  0.00           C  
ATOM    367  C   VAL A  53      -6.504   7.846  19.793  1.00  0.00           C  
ATOM    368  O   VAL A  53      -6.620   7.154  18.782  1.00  0.00           O  
ATOM    369  CB  VAL A  53      -5.208   9.979  19.754  1.00  0.00           C  
ATOM    370  CEN VAL A  53      -4.785  10.414  19.429  1.00  0.00           X  
ATOM    371  H   VAL A  53      -7.061  10.536  21.453  1.00  0.00           H  
ATOM    372  N   VAL A  54      -6.274   7.334  20.997  1.00  0.00           N  
ATOM    373  CA  VAL A  54      -6.141   5.898  21.207  1.00  0.00           C  
ATOM    374  C   VAL A  54      -7.407   5.161  20.788  1.00  0.00           C  
ATOM    375  O   VAL A  54      -7.345   4.130  20.118  1.00  0.00           O  
ATOM    376  CB  VAL A  54      -5.829   5.567  22.678  1.00  0.00           C  
ATOM    377  CEN VAL A  54      -5.337   5.342  23.104  1.00  0.00           X  
ATOM    378  H   VAL A  54      -6.188   7.957  21.788  1.00  0.00           H  
ATOM    379  N   VAL A  55      -8.556   5.696  21.188  1.00  0.00           N  
ATOM    380  CA  VAL A  55      -9.840   5.090  20.855  1.00  0.00           C  
ATOM    381  C   VAL A  55     -10.037   5.011  19.347  1.00  0.00           C  
ATOM    382  O   VAL A  55     -10.467   3.985  18.820  1.00  0.00           O  
ATOM    383  CB  VAL A  55     -11.012   5.873  21.476  1.00  0.00           C  
ATOM    384  CEN VAL A  55     -11.499   5.848  21.963  1.00  0.00           X  
ATOM    385  H   VAL A  55      -8.540   6.544  21.737  1.00  0.00           H  
ATOM    386  N   VAL A  56      -9.721   6.101  18.656  1.00  0.00           N  
ATOM    387  CA  VAL A  56      -9.863   6.157  17.206  1.00  0.00           C  
ATOM    388  C   VAL A  56      -9.008   5.095  16.527  1.00  0.00           C  
ATOM    389  O   VAL A  56      -9.465   4.406  15.615  1.00  0.00           O  
ATOM    390  CB  VAL A  56      -9.478   7.543  16.654  1.00  0.00           C  
ATOM    391  CEN VAL A  56      -9.732   8.117  16.371  1.00  0.00           X  
ATOM    392  H   VAL A  56      -9.373   6.912  19.148  1.00  0.00           H  
ATOM    393  N   VAL A  57      -7.764   4.967  16.977  1.00  0.00           N  
ATOM    394  CA  VAL A  57      -6.842   3.989  16.414  1.00  0.00           C  
ATOM    395  C   VAL A  57      -7.380   2.572  16.569  1.00  0.00           C  
ATOM    396  O   VAL A  57      -7.337   1.775  15.633  1.00  0.00           O  
ATOM    397  CB  VAL A  57      -5.453   4.075  17.074  1.00  0.00           C  
ATOM    398  CEN VAL A  57      -4.799   4.264  16.967  1.00  0.00           X  
ATOM    399  H   VAL A  57      -7.449   5.564  17.729  1.00  0.00           H  
ATOM    400  N   VAL A  58      -7.888   2.264  17.758  1.00  0.00           N  
ATOM    401  CA  VAL A  58      -8.436   0.943  18.039  1.00  0.00           C  
ATOM    402  C   VAL A  58      -9.597   0.619  17.107  1.00  0.00           C  
ATOM    403  O   VAL A  58      -9.680  -0.483  16.563  1.00  0.00           O  
ATOM    404  CB  VAL A  58      -8.914   0.827  19.498  1.00  0.00           C  
ATOM    405  CEN VAL A  58      -8.773   0.536  20.106  1.00  0.00           X  
ATOM    406  H   VAL A  58      -7.894   2.964  18.486  1.00  0.00           H  
ATOM    407  N   VAL A  59     -10.492   1.584  16.927  1.00  0.00           N  
ATOM    408  CA  VAL A  59     -11.650   1.403  16.061  1.00  0.00           C  
ATOM    409  C   VAL A  59     -11.226   1.097  14.630  1.00  0.00           C  
ATOM    410  O   VAL A  59     -11.771   0.198  13.990  1.00  0.00           O  
ATOM    411  CB  VAL A  59     -12.556   2.649  16.062  1.00  0.00           C  
ATOM    412  CEN VAL A  59     -13.165   2.892  16.273  1.00  0.00           X  
ATOM    413  H   VAL A  59     -10.366   2.466  17.403  1.00  0.00           H  
ATOM    414  N   VAL A  60     -10.250   1.850  14.134  1.00  0.00           N  
ATOM    415  CA  VAL A  60      -9.751   1.660  12.777  1.00  0.00           C  
ATOM    416  C   VAL A  60      -9.192   0.256  12.588  1.00  0.00           C  
ATOM    417  O   VAL A  60      -9.468  -0.402  11.584  1.00  0.00           O  
ATOM    418  CB  VAL A  60      -8.658   2.688  12.428  1.00  0.00           C  
ATOM    419  CEN VAL A  60      -8.523   3.246  12.048  1.00  0.00           X  
ATOM    420  H   VAL A  60      -9.844   2.572  14.711  1.00  0.00           H  
ATOM    421  N   VAL A  61      -8.406  -0.199  13.557  1.00  0.00           N  
ATOM    422  CA  VAL A  61      -7.807  -1.527  13.499  1.00  0.00           C  
ATOM    423  C   VAL A  61      -8.875  -2.611  13.426  1.00  0.00           C  
ATOM    424  O   VAL A  61      -8.772  -3.545  12.630  1.00  0.00           O  
ATOM    425  CB  VAL A  61      -6.902  -1.794  14.717  1.00  0.00           C  
ATOM    426  CEN VAL A  61      -6.247  -1.867  14.915  1.00  0.00           X  
ATOM    427  H   VAL A  61      -8.219   0.390  14.356  1.00  0.00           H  
ATOM    428  N   VAL A  62      -9.901  -2.480  14.260  1.00  0.00           N  
ATOM    429  CA  VAL A  62     -10.991  -3.448  14.291  1.00  0.00           C  
ATOM    430  C   VAL A  62     -11.692  -3.533  12.941  1.00  0.00           C  
ATOM    431  O   VAL A  62     -11.975  -4.623  12.445  1.00  0.00           O  
ATOM    432  CB  VAL A  62     -12.027  -3.098  15.375  1.00  0.00           C  
ATOM    433  CEN VAL A  62     -12.276  -3.292  15.988  1.00  0.00           X  
ATOM    434  H   VAL A  62      -9.927  -1.690  14.888  1.00  0.00           H  
ATOM    435  N   VAL A  63     -11.969  -2.375  12.351  1.00  0.00           N  
ATOM    436  CA  VAL A  63     -12.638  -2.316  11.056  1.00  0.00           C  
ATOM    437  C   VAL A  63     -11.825  -3.029   9.984  1.00  0.00           C  
ATOM    438  O   VAL A  63     -12.368  -3.795   9.187  1.00  0.00           O  
ATOM    439  CB  VAL A  63     -12.887  -0.861  10.615  1.00  0.00           C  
ATOM    440  CEN VAL A  63     -13.378  -0.387  10.521  1.00  0.00           X  
ATOM    441  H   VAL A  63     -11.710  -1.514  12.811  1.00  0.00           H  
ATOM    442  N   VAL A  64     -10.521  -2.774   9.968  1.00  0.00           N  
ATOM    443  CA  VAL A  64      -9.631  -3.391   8.993  1.00  0.00           C  
ATOM    444  C   VAL A  64      -9.653  -4.910   9.111  1.00  0.00           C  
ATOM    445  O   VAL A  64      -9.729  -5.619   8.108  1.00  0.00           O  
ATOM    446  CB  VAL A  64      -8.182  -2.894   9.155  1.00  0.00           C  
ATOM    447  CEN VAL A  64      -7.694  -2.505   8.865  1.00  0.00           X  
ATOM    448  H   VAL A  64     -10.137  -2.135  10.650  1.00  0.00           H  
ATOM    449  N   VAL A  65      -9.585  -5.403  10.343  1.00  0.00           N  
ATOM    450  CA  VAL A  65      -9.597  -6.839  10.595  1.00  0.00           C  
ATOM    451  C   VAL A  65     -10.862  -7.485  10.045  1.00  0.00           C  
ATOM    452  O   VAL A  65     -10.810  -8.547   9.426  1.00  0.00           O  
ATOM    453  CB  VAL A  65      -9.485  -7.150  12.099  1.00  0.00           C  
ATOM    454  CEN VAL A  65      -9.065  -7.402  12.584  1.00  0.00           X  
ATOM    455  H   VAL A  65      -9.524  -4.767  11.125  1.00  0.00           H  
ATOM    456  N   VAL A  66     -11.999  -6.836  10.275  1.00  0.00           N  
ATOM    457  CA  VAL A  66     -13.281  -7.348   9.807  1.00  0.00           C  
ATOM    458  C   VAL A  66     -13.340  -7.379   8.285  1.00  0.00           C  
ATOM    459  O   VAL A  66     -13.960  -8.264   7.696  1.00  0.00           O  
ATOM    460  CB  VAL A  66     -14.455  -6.505  10.339  1.00  0.00           C  
ATOM    461  CEN VAL A  66     -14.986  -6.508  10.777  1.00  0.00           X  
ATOM    462  H   VAL A  66     -11.974  -5.966  10.787  1.00  0.00           H  
ATOM    463  N   VAL A  67     -12.689  -6.408   7.653  1.00  0.00           N  
ATOM    464  CA  VAL A  67     -12.547  -6.399   6.202  1.00  0.00           C  
ATOM    465  C   VAL A  67     -11.526  -7.432   5.743  1.00  0.00           C  
ATOM    466  O   VAL A  67     -11.364  -7.669   4.546  1.00  0.00           O  
ATOM    467  CB  VAL A  67     -12.126  -5.011   5.684  1.00  0.00           C  
ATOM    468  CEN VAL A  67     -12.346  -4.459   5.336  1.00  0.00           X  
ATOM    469  H   VAL A  67     -12.283  -5.656   8.192  1.00  0.00           H  
ATOM    470  N   VAL A  68     -10.840  -8.046   6.701  1.00  0.00           N  
ATOM    471  CA  VAL A  68      -9.746  -8.960   6.395  1.00  0.00           C  
ATOM    472  C   VAL A  68      -8.459  -8.199   6.102  1.00  0.00           C  
ATOM    473  O   VAL A  68      -7.466  -8.784   5.670  1.00  0.00           O  
ATOM    474  CB  VAL A  68     -10.083  -9.862   5.194  1.00  0.00           C  
ATOM    475  CEN VAL A  68     -10.237 -10.509   5.012  1.00  0.00           X  
ATOM    476  H   VAL A  68     -11.083  -7.875   7.667  1.00  0.00           H  
ATOM    477  N   VAL A  69      -8.483  -6.892   6.340  1.00  0.00           N  
ATOM    478  CA  VAL A  69      -7.311  -6.053   6.122  1.00  0.00           C  
ATOM    479  C   VAL A  69      -6.390  -6.067   7.335  1.00  0.00           C  
ATOM    480  O   VAL A  69      -6.292  -5.079   8.063  1.00  0.00           O  
ATOM    481  CB  VAL A  69      -7.708  -4.598   5.808  1.00  0.00           C  
ATOM    482  CEN VAL A  69      -7.732  -4.125   5.307  1.00  0.00           X  
ATOM    483  H   VAL A  69      -9.335  -6.469   6.680  1.00  0.00           H  
ATOM    484  N   VAL A  70      -5.716  -7.192   7.547  1.00  0.00           N  
ATOM    485  CA  VAL A  70      -4.872  -7.370   8.723  1.00  0.00           C  
ATOM    486  C   VAL A  70      -3.685  -6.416   8.698  1.00  0.00           C  
ATOM    487  O   VAL A  70      -3.252  -5.922   9.739  1.00  0.00           O  
ATOM    488  CB  VAL A  70      -4.354  -8.816   8.833  1.00  0.00           C  
ATOM    489  CEN VAL A  70      -4.413  -9.400   9.193  1.00  0.00           X  
ATOM    490  H   VAL A  70      -5.791  -7.944   6.876  1.00  0.00           H  
ATOM    491  N   VAL A  71      -3.163  -6.160   7.503  1.00  0.00           N  
ATOM    492  CA  VAL A  71      -2.045  -5.239   7.337  1.00  0.00           C  
ATOM    493  C   VAL A  71      -2.426  -3.828   7.765  1.00  0.00           C  
ATOM    494  O   VAL A  71      -1.673  -3.159   8.473  1.00  0.00           O  
ATOM    495  CB  VAL A  71      -1.552  -5.207   5.878  1.00  0.00           C  
ATOM    496  CEN VAL A  71      -1.033  -5.391   5.464  1.00  0.00           X  
ATOM    497  H   VAL A  71      -3.550  -6.616   6.689  1.00  0.00           H  
ATOM    498  N   VAL A  72      -3.600  -3.380   7.332  1.00  0.00           N  
ATOM    499  CA  VAL A  72      -4.122  -2.081   7.740  1.00  0.00           C  
ATOM    500  C   VAL A  72      -4.296  -2.008   9.252  1.00  0.00           C  
ATOM    501  O   VAL A  72      -3.924  -1.017   9.881  1.00  0.00           O  
ATOM    502  CB  VAL A  72      -5.472  -1.777   7.063  1.00  0.00           C  
ATOM    503  CEN VAL A  72      -5.777  -1.382   6.588  1.00  0.00           X  
ATOM    504  H   VAL A  72      -4.144  -3.954   6.704  1.00  0.00           H  
ATOM    505  N   VAL A  73      -4.862  -3.062   9.829  1.00  0.00           N  
ATOM    506  CA  VAL A  73      -5.086  -3.118  11.269  1.00  0.00           C  
ATOM    507  C   VAL A  73      -3.774  -3.007  12.035  1.00  0.00           C  
ATOM    508  O   VAL A  73      -3.678  -2.270  13.016  1.00  0.00           O  
ATOM    509  CB  VAL A  73      -5.800  -4.420  11.679  1.00  0.00           C  
ATOM    510  CEN VAL A  73      -6.397  -4.676  11.908  1.00  0.00           X  
ATOM    511  H   VAL A  73      -5.145  -3.844   9.256  1.00  0.00           H  
ATOM    512  N   VAL A  74      -2.766  -3.744  11.582  1.00  0.00           N  
ATOM    513  CA  VAL A  74      -1.457  -3.730  12.224  1.00  0.00           C  
ATOM    514  C   VAL A  74      -0.854  -2.331  12.214  1.00  0.00           C  
ATOM    515  O   VAL A  74      -0.324  -1.866  13.223  1.00  0.00           O  
ATOM    516  CB  VAL A  74      -0.481  -4.704  11.539  1.00  0.00           C  
ATOM    517  CEN VAL A  74      -0.147  -5.302  11.617  1.00  0.00           X  
ATOM    518  H   VAL A  74      -2.910  -4.330  10.771  1.00  0.00           H  
ATOM    519  N   VAL A  75      -0.938  -1.664  11.068  1.00  0.00           N  
ATOM    520  CA  VAL A  75      -0.401  -0.316  10.925  1.00  0.00           C  
ATOM    521  C   VAL A  75      -1.064   0.648  11.900  1.00  0.00           C  
ATOM    522  O   VAL A  75      -0.393   1.450  12.549  1.00  0.00           O  
ATOM    523  CB  VAL A  75      -0.581   0.214   9.490  1.00  0.00           C  
ATOM    524  CEN VAL A  75      -0.243   0.373   8.911  1.00  0.00           X  
ATOM    525  H   VAL A  75      -1.386  -2.102  10.276  1.00  0.00           H  
ATOM    526  N   VAL A  76      -2.387   0.565  11.998  1.00  0.00           N  
ATOM    527  CA  VAL A  76      -3.144   1.430  12.894  1.00  0.00           C  
ATOM    528  C   VAL A  76      -2.708   1.241  14.341  1.00  0.00           C  
ATOM    529  O   VAL A  76      -2.514   2.211  15.073  1.00  0.00           O  
ATOM    530  CB  VAL A  76      -4.658   1.170  12.786  1.00  0.00           C  
ATOM    531  CEN VAL A  76      -5.252   1.436  12.560  1.00  0.00           X  
ATOM    532  H   VAL A  76      -2.880  -0.115  11.437  1.00  0.00           H  
ATOM    533  N   VAL A  77      -2.556  -0.015  14.749  1.00  0.00           N  
ATOM    534  CA  VAL A  77      -2.143  -0.334  16.110  1.00  0.00           C  
ATOM    535  C   VAL A  77      -0.780   0.267  16.427  1.00  0.00           C  
ATOM    536  O   VAL A  77      -0.580   0.849  17.493  1.00  0.00           O  
ATOM    537  CB  VAL A  77      -2.089  -1.856  16.342  1.00  0.00           C  
ATOM    538  CEN VAL A  77      -2.400  -2.378  16.665  1.00  0.00           X  
ATOM    539  H   VAL A  77      -2.732  -0.767  14.099  1.00  0.00           H  
ATOM    540  N   VAL A  78       0.156   0.123  15.495  1.00  0.00           N  
ATOM    541  CA  VAL A  78       1.503   0.651  15.673  1.00  0.00           C  
ATOM    542  C   VAL A  78       1.481   2.162  15.866  1.00  0.00           C  
ATOM    543  O   VAL A  78       2.157   2.695  16.746  1.00  0.00           O  
ATOM    544  CB  VAL A  78       2.407   0.310  14.474  1.00  0.00           C  
ATOM    545  CEN VAL A  78       2.941  -0.078  14.274  1.00  0.00           X  
ATOM    546  H   VAL A  78      -0.072  -0.365  14.640  1.00  0.00           H  
ATOM    547  N   VAL A  79       0.701   2.848  15.038  1.00  0.00           N  
ATOM    548  CA  VAL A  79       0.589   4.300  15.116  1.00  0.00           C  
ATOM    549  C   VAL A  79       0.067   4.740  16.477  1.00  0.00           C  
ATOM    550  O   VAL A  79       0.590   5.676  17.081  1.00  0.00           O  
ATOM    551  CB  VAL A  79      -0.337   4.855  14.018  1.00  0.00           C  
ATOM    552  CEN VAL A  79      -0.346   5.216  13.430  1.00  0.00           X  
ATOM    553  H   VAL A  79       0.171   2.351  14.336  1.00  0.00           H  
ATOM    554  N   VAL A  80      -0.968   4.058  16.957  1.00  0.00           N  
ATOM    555  CA  VAL A  80      -1.564   4.377  18.249  1.00  0.00           C  
ATOM    556  C   VAL A  80      -0.546   4.238  19.374  1.00  0.00           C  
ATOM    557  O   VAL A  80      -0.452   5.098  20.249  1.00  0.00           O  
ATOM    558  CB  VAL A  80      -2.776   3.476  18.551  1.00  0.00           C  
ATOM    559  CEN VAL A  80      -3.462   3.470  18.606  1.00  0.00           X  
ATOM    560  H   VAL A  80      -1.352   3.299  16.412  1.00  0.00           H  
ATOM    561  N   VAL A  81       0.213   3.148  19.346  1.00  0.00           N  
ATOM    562  CA  VAL A  81       1.226   2.893  20.364  1.00  0.00           C  
ATOM    563  C   VAL A  81       2.269   4.003  20.393  1.00  0.00           C  
ATOM    564  O   VAL A  81       2.648   4.483  21.461  1.00  0.00           O  
ATOM    565  CB  VAL A  81       1.932   1.544  20.133  1.00  0.00           C  
ATOM    566  CEN VAL A  81       1.997   0.903  20.377  1.00  0.00           X  
ATOM    567  H   VAL A  81       0.086   2.478  18.600  1.00  0.00           H  
ATOM    568  N   VAL A  82       2.729   4.406  19.214  1.00  0.00           N  
ATOM    569  CA  VAL A  82       3.730   5.461  19.102  1.00  0.00           C  
ATOM    570  C   VAL A  82       3.225   6.765  19.706  1.00  0.00           C  
ATOM    571  O   VAL A  82       3.945   7.439  20.443  1.00  0.00           O  
ATOM    572  CB  VAL A  82       4.131   5.707  17.636  1.00  0.00           C  
ATOM    573  CEN VAL A  82       4.641   5.628  17.180  1.00  0.00           X  
ATOM    574  H   VAL A  82       2.377   3.971  18.373  1.00  0.00           H  
ATOM    575  N   VAL A  83       1.984   7.116  19.390  1.00  0.00           N  
ATOM    576  CA  VAL A  83       1.380   8.341  19.900  1.00  0.00           C  
ATOM    577  C   VAL A  83       1.327   8.336  21.423  1.00  0.00           C  
ATOM    578  O   VAL A  83       1.657   9.331  22.068  1.00  0.00           O  
ATOM    579  CB  VAL A  83      -0.043   8.543  19.348  1.00  0.00           C  
ATOM    580  CEN VAL A  83      -0.422   8.926  18.918  1.00  0.00           X  
ATOM    581  H   VAL A  83       1.444   6.520  18.779  1.00  0.00           H  
ATOM    582  N   VAL A  84       0.909   7.210  21.991  1.00  0.00           N  
ATOM    583  CA  VAL A  84       0.812   7.073  23.439  1.00  0.00           C  
ATOM    584  C   VAL A  84       2.167   7.277  24.104  1.00  0.00           C  
ATOM    585  O   VAL A  84       2.277   7.980  25.109  1.00  0.00           O  
ATOM    586  CB  VAL A  84       0.257   5.694  23.841  1.00  0.00           C  
ATOM    587  CEN VAL A  84      -0.293   5.372  24.104  1.00  0.00           X  
ATOM    588  H   VAL A  84       0.652   6.429  21.405  1.00  0.00           H  
ATOM    589  N   VAL A  85       3.197   6.659  23.537  1.00  0.00           N  
ATOM    590  CA  VAL A  85       4.548   6.772  24.074  1.00  0.00           C  
ATOM    591  C   VAL A  85       5.018   8.221  24.085  1.00  0.00           C  
ATOM    592  O   VAL A  85       5.585   8.692  25.070  1.00  0.00           O  
ATOM    593  CB  VAL A  85       5.550   5.924  23.267  1.00  0.00           C  
ATOM    594  CEN VAL A  85       5.942   5.358  23.290  1.00  0.00           X  
ATOM    595  H   VAL A  85       3.041   6.096  22.713  1.00  0.00           H  
ATOM    596  N   VAL A  86       4.778   8.923  22.983  1.00  0.00           N  
ATOM    597  CA  VAL A  86       5.176  10.321  22.863  1.00  0.00           C  
ATOM    598  C   VAL A  86       4.510  11.177  23.933  1.00  0.00           C  
ATOM    599  O   VAL A  86       5.157  12.011  24.566  1.00  0.00           O  
ATOM    600  CB  VAL A  86       4.829  10.890  21.475  1.00  0.00           C  
ATOM    601  CEN VAL A  86       5.102  11.104  20.879  1.00  0.00           X  
ATOM    602  H   VAL A  86       4.308   8.478  22.208  1.00  0.00           H  
ATOM    603  N   VAL A  87       3.213  10.964  24.132  1.00  0.00           N  
ATOM    604  CA  VAL A  87       2.457  11.716  25.126  1.00  0.00           C  
ATOM    605  C   VAL A  87       3.027  11.509  26.523  1.00  0.00           C  
ATOM    606  O   VAL A  87       3.192  12.463  27.284  1.00  0.00           O  
ATOM    607  CB  VAL A  87       0.970  11.317  25.125  1.00  0.00           C  
ATOM    608  CEN VAL A  87       0.337  11.535  24.960  1.00  0.00           X  
ATOM    609  H   VAL A  87       2.740  10.264  23.579  1.00  0.00           H  
ATOM    610  N   VAL A  88       3.327  10.258  26.856  1.00  0.00           N  
ATOM    611  CA  VAL A  88       3.880   9.924  28.163  1.00  0.00           C  
ATOM    612  C   VAL A  88       5.204  10.639  28.400  1.00  0.00           C  
ATOM    613  O   VAL A  88       5.438  11.193  29.474  1.00  0.00           O  
ATOM    614  CB  VAL A  88       4.092   8.407  28.316  1.00  0.00           C  
ATOM    615  CEN VAL A  88       3.858   7.843  28.637  1.00  0.00           X  
ATOM    616  H   VAL A  88       3.168   9.520  26.186  1.00  0.00           H  
ATOM    617  N   VAL A  89       6.068  10.623  27.391  1.00  0.00           N  
ATOM    618  CA  VAL A  89       7.371  11.270  27.488  1.00  0.00           C  
ATOM    619  C   VAL A  89       7.227  12.762  27.755  1.00  0.00           C  
ATOM    620  O   VAL A  89       7.922  13.321  28.604  1.00  0.00           O  
ATOM    621  CB  VAL A  89       8.200  11.066  26.206  1.00  0.00           C  
ATOM    622  CEN VAL A  89       8.748  10.739  25.946  1.00  0.00           X  
ATOM    623  H   VAL A  89       5.815  10.151  26.534  1.00  0.00           H  
ATOM    624  N   VAL A  90       6.321  13.404  27.026  1.00  0.00           N  
ATOM    625  CA  VAL A  90       6.083  14.834  27.183  1.00  0.00           C  
ATOM    626  C   VAL A  90       5.638  15.166  28.601  1.00  0.00           C  
ATOM    627  O   VAL A  90       6.121  16.123  29.206  1.00  0.00           O  
ATOM    628  CB  VAL A  90       5.022  15.344  26.190  1.00  0.00           C  
ATOM    629  CEN VAL A  90       4.931  15.725  25.623  1.00  0.00           X  
ATOM    630  H   VAL A  90       5.782  12.888  26.345  1.00  0.00           H  
ATOM    631  N   VAL A  91       4.713  14.370  29.127  1.00  0.00           N  
ATOM    632  CA  VAL A  91       4.200  14.578  30.476  1.00  0.00           C  
ATOM    633  C   VAL A  91       5.220  14.151  31.525  1.00  0.00           C  
ATOM    634  O   VAL A  91       5.021  14.365  32.720  1.00  0.00           O  
ATOM    635  CB  VAL A  91       2.887  13.806  30.707  1.00  0.00           C  
ATOM    636  CEN VAL A  91       2.208  13.881  30.791  1.00  0.00           X  
ATOM    637  H   VAL A  91       4.356  13.601  28.578  1.00  0.00           H  
ATOM    638  N   VAL A  92       6.311  13.545  31.069  1.00  0.00           N  
ATOM    639  CA  VAL A  92       7.438  13.238  31.943  1.00  0.00           C  
ATOM    640  C   VAL A  92       8.646  14.103  31.608  1.00  0.00           C  
ATOM    641  O   VAL A  92       9.789  13.692  31.804  1.00  0.00           O  
ATOM    642  CB  VAL A  92       7.839  11.754  31.847  1.00  0.00           C  
ATOM    643  CEN VAL A  92       7.835  11.156  32.188  1.00  0.00           X  
ATOM    644  H   VAL A  92       6.362  13.291  30.093  1.00  0.00           H  
ATOM    645  N   VAL A  93       8.386  15.304  31.103  1.00  0.00           N  
ATOM    646  CA  VAL A  93       9.433  16.302  30.921  1.00  0.00           C  
ATOM    647  C   VAL A  93      10.430  15.868  29.855  1.00  0.00           C  
ATOM    648  O   VAL A  93      11.611  16.208  29.919  1.00  0.00           O  
ATOM    649  CB  VAL A  93      10.188  16.574  32.236  1.00  0.00           C  
ATOM    650  CEN VAL A  93      10.286  17.041  32.733  1.00  0.00           X  
ATOM    651  H   VAL A  93       7.438  15.531  30.837  1.00  0.00           H  
ATOM    652  N   VAL A  94       9.947  15.113  28.873  1.00  0.00           N  
ATOM    653  CA  VAL A  94      10.737  14.799  27.689  1.00  0.00           C  
ATOM    654  C   VAL A  94      10.506  15.822  26.585  1.00  0.00           C  
ATOM    655  O   VAL A  94       9.368  16.185  26.289  1.00  0.00           O  
ATOM    656  CB  VAL A  94      10.411  13.393  27.149  1.00  0.00           C  
ATOM    657  CEN VAL A  94      10.660  12.754  27.081  1.00  0.00           X  
ATOM    658  H   VAL A  94       9.008  14.748  28.950  1.00  0.00           H  
ATOM    659  N   VAL A  95      11.594  16.286  25.978  1.00  0.00           N  
ATOM    660  CA  VAL A  95      11.516  17.316  24.949  1.00  0.00           C  
ATOM    661  C   VAL A  95      11.041  16.735  23.623  1.00  0.00           C  
ATOM    662  O   VAL A  95      10.954  15.518  23.463  1.00  0.00           O  
ATOM    663  CB  VAL A  95      12.877  18.006  24.737  1.00  0.00           C  
ATOM    664  CEN VAL A  95      13.221  18.595  24.835  1.00  0.00           X  
ATOM    665  H   VAL A  95      12.497  15.915  26.236  1.00  0.00           H  
ATOM    666  N   VAL A  96      10.733  17.613  22.675  1.00  0.00           N  
ATOM    667  CA  VAL A  96      10.020  17.218  21.466  1.00  0.00           C  
ATOM    668  C   VAL A  96      10.888  16.336  20.578  1.00  0.00           C  
ATOM    669  O   VAL A  96      10.383  15.480  19.852  1.00  0.00           O  
ATOM    670  CB  VAL A  96       9.554  18.443  20.658  1.00  0.00           C  
ATOM    671  CEN VAL A  96       8.999  18.806  20.471  1.00  0.00           X  
ATOM    672  H   VAL A  96      11.000  18.580  22.794  1.00  0.00           H  
ATOM    673  N   VAL A  97      12.198  16.549  20.641  1.00  0.00           N  
ATOM    674  CA  VAL A  97      13.143  15.746  19.875  1.00  0.00           C  
ATOM    675  C   VAL A  97      13.160  14.302  20.362  1.00  0.00           C  
ATOM    676  O   VAL A  97      13.207  13.368  19.562  1.00  0.00           O  
ATOM    677  CB  VAL A  97      14.570  16.321  19.955  1.00  0.00           C  
ATOM    678  CEN VAL A  97      15.058  16.645  19.593  1.00  0.00           X  
ATOM    679  H   VAL A  97      12.549  17.288  21.234  1.00  0.00           H  
ATOM    680  N   VAL A  98      13.121  14.127  21.678  1.00  0.00           N  
ATOM    681  CA  VAL A  98      13.126  12.796  22.274  1.00  0.00           C  
ATOM    682  C   VAL A  98      11.925  11.982  21.813  1.00  0.00           C  
ATOM    683  O   VAL A  98      12.056  10.810  21.459  1.00  0.00           O  
ATOM    684  CB  VAL A  98      13.126  12.866  23.813  1.00  0.00           C  
ATOM    685  CEN VAL A  98      13.513  12.759  24.373  1.00  0.00           X  
ATOM    686  H   VAL A  98      13.088  14.936  22.281  1.00  0.00           H  
ATOM    687  N   VAL A  99      10.754  12.609  21.819  1.00  0.00           N  
ATOM    688  CA  VAL A  99       9.526  11.943  21.401  1.00  0.00           C  
ATOM    689  C   VAL A  99       9.621  11.468  19.956  1.00  0.00           C  
ATOM    690  O   VAL A  99       9.243  10.341  19.637  1.00  0.00           O  
ATOM    691  CB  VAL A  99       8.303  12.868  21.547  1.00  0.00           C  
ATOM    692  CEN VAL A  99       7.730  12.975  21.914  1.00  0.00           X  
ATOM    693  H   VAL A  99      10.713  13.572  22.121  1.00  0.00           H  
ATOM    694  N   VAL A 100      10.129  12.334  19.086  1.00  0.00           N  
ATOM    695  CA  VAL A 100      10.275  12.005  17.673  1.00  0.00           C  
ATOM    696  C   VAL A 100      11.182  10.796  17.480  1.00  0.00           C  
ATOM    697  O   VAL A 100      10.872   9.893  16.705  1.00  0.00           O  
ATOM    698  CB  VAL A 100      10.840  13.192  16.872  1.00  0.00           C  
ATOM    699  CEN VAL A 100      10.680  13.673  16.405  1.00  0.00           X  
ATOM    700  H   VAL A 100      10.421  13.244  19.412  1.00  0.00           H  
ATOM    701  N   VAL A 101      12.305  10.787  18.191  1.00  0.00           N  
ATOM    702  CA  VAL A 101      13.260   9.689  18.099  1.00  0.00           C  
ATOM    703  C   VAL A 101      12.620   8.367  18.503  1.00  0.00           C  
ATOM    704  O   VAL A 101      12.799   7.349  17.833  1.00  0.00           O  
ATOM    705  CB  VAL A 101      14.497   9.940  18.982  1.00  0.00           C  
ATOM    706  CEN VAL A 101      15.169  10.091  18.965  1.00  0.00           X  
ATOM    707  H   VAL A 101      12.502  11.559  18.811  1.00  0.00           H  
ATOM    708  N   VAL A 102      11.874   8.388  19.602  1.00  0.00           N  
ATOM    709  CA  VAL A 102      11.206   7.190  20.098  1.00  0.00           C  
ATOM    710  C   VAL A 102      10.231   6.637  19.066  1.00  0.00           C  
ATOM    711  O   VAL A 102      10.191   5.431  18.821  1.00  0.00           O  
ATOM    712  CB  VAL A 102      10.448   7.468  21.409  1.00  0.00           C  
ATOM    713  CEN VAL A 102      10.451   7.348  22.088  1.00  0.00           X  
ATOM    714  H   VAL A 102      11.767   9.256  20.108  1.00  0.00           H  
ATOM    715  N   VAL A 103       9.447   7.524  18.465  1.00  0.00           N  
ATOM    716  CA  VAL A 103       8.470   7.126  17.459  1.00  0.00           C  
ATOM    717  C   VAL A 103       9.145   6.449  16.273  1.00  0.00           C  
ATOM    718  O   VAL A 103       8.684   5.415  15.790  1.00  0.00           O  
ATOM    719  CB  VAL A 103       7.655   8.332  16.953  1.00  0.00           C  
ATOM    720  CEN VAL A 103       7.032   8.625  16.967  1.00  0.00           X  
ATOM    721  H   VAL A 103       9.529   8.500  18.712  1.00  0.00           H  
ATOM    722  N   VAL A 104      10.241   7.039  15.807  1.00  0.00           N  
ATOM    723  CA  VAL A 104      10.983   6.494  14.677  1.00  0.00           C  
ATOM    724  C   VAL A 104      11.485   5.087  14.974  1.00  0.00           C  
ATOM    725  O   VAL A 104      11.372   4.188  14.140  1.00  0.00           O  
ATOM    726  CB  VAL A 104      12.181   7.387  14.303  1.00  0.00           C  
ATOM    727  CEN VAL A 104      12.420   7.823  13.826  1.00  0.00           X  
ATOM    728  H   VAL A 104      10.569   7.886  16.248  1.00  0.00           H  
ATOM    729  N   VAL A 105      12.039   4.901  16.167  1.00  0.00           N  
ATOM    730  CA  VAL A 105      12.560   3.602  16.576  1.00  0.00           C  
ATOM    731  C   VAL A 105      11.465   2.544  16.571  1.00  0.00           C  
ATOM    732  O   VAL A 105      11.666   1.432  16.082  1.00  0.00           O  
ATOM    733  CB  VAL A 105      13.193   3.664  17.979  1.00  0.00           C  
ATOM    734  CEN VAL A 105      13.793   3.643  18.318  1.00  0.00           X  
ATOM    735  H   VAL A 105      12.102   5.680  16.807  1.00  0.00           H  
ATOM    736  N   VAL A 106      10.306   2.895  17.117  1.00  0.00           N  
ATOM    737  CA  VAL A 106       9.176   1.976  17.175  1.00  0.00           C  
ATOM    738  C   VAL A 106       8.747   1.540  15.780  1.00  0.00           C  
ATOM    739  O   VAL A 106       8.503   0.358  15.536  1.00  0.00           O  
ATOM    740  CB  VAL A 106       7.971   2.606  17.899  1.00  0.00           C  
ATOM    741  CEN VAL A 106       7.597   2.583  18.477  1.00  0.00           X  
ATOM    742  H   VAL A 106      10.205   3.824  17.501  1.00  0.00           H  
ATOM    743  N   VAL A 107       8.658   2.501  14.867  1.00  0.00           N  
ATOM    744  CA  VAL A 107       8.258   2.218  13.494  1.00  0.00           C  
ATOM    745  C   VAL A 107       9.221   1.242  12.830  1.00  0.00           C  
ATOM    746  O   VAL A 107       8.800   0.295  12.165  1.00  0.00           O  
ATOM    747  CB  VAL A 107       8.184   3.505  12.650  1.00  0.00           C  
ATOM    748  CEN VAL A 107       7.750   3.940  12.339  1.00  0.00           X  
ATOM    749  H   VAL A 107       8.872   3.452  15.131  1.00  0.00           H  
ATOM    750  N   VAL A 108      10.515   1.478  13.014  1.00  0.00           N  
ATOM    751  CA  VAL A 108      11.541   0.619  12.433  1.00  0.00           C  
ATOM    752  C   VAL A 108      11.408  -0.813  12.933  1.00  0.00           C  
ATOM    753  O   VAL A 108      11.487  -1.763  12.154  1.00  0.00           O  
ATOM    754  CB  VAL A 108      12.957   1.135  12.752  1.00  0.00           C  
ATOM    755  CEN VAL A 108      13.514   1.431  12.476  1.00  0.00           X  
ATOM    756  H   VAL A 108      10.796   2.272  13.570  1.00  0.00           H  
ATOM    757  N   VAL A 109      11.206  -0.963  14.238  1.00  0.00           N  
ATOM    758  CA  VAL A 109      11.062  -2.281  14.845  1.00  0.00           C  
ATOM    759  C   VAL A 109       9.875  -3.032  14.254  1.00  0.00           C  
ATOM    760  O   VAL A 109       9.976  -4.215  13.931  1.00  0.00           O  
ATOM    761  CB  VAL A 109      10.887  -2.184  16.372  1.00  0.00           C  
ATOM    762  CEN VAL A 109      11.199  -2.303  16.974  1.00  0.00           X  
ATOM    763  H   VAL A 109      11.151  -0.142  14.824  1.00  0.00           H  
ATOM    764  N   VAL A 110       8.751  -2.338  14.116  1.00  0.00           N  
ATOM    765  CA  VAL A 110       7.542  -2.938  13.565  1.00  0.00           C  
ATOM    766  C   VAL A 110       7.776  -3.443  12.147  1.00  0.00           C  
ATOM    767  O   VAL A 110       7.625  -4.606  11.891  1.00  0.00           O  
ATOM    768  CB  VAL A 110       6.369  -1.941  13.557  1.00  0.00           C  
ATOM    769  CEN VAL A 110       5.764  -1.793  13.853  1.00  0.00           X  
ATOM    770  H   VAL A 110       8.733  -1.369  14.401  1.00  0.00           H  
TER                                                                             
# All scores below are weighted scores, not raw scores.
#BEGIN_POSE_ENERGIES_TABLE ./out/82.pdb
label vdw total
weights 0.1 NA
pose 3.65345 3.65345
VAL:NtermProteinFull_1 0 0
VAL_2 0 0
VAL_3 0 0
VAL_4 0 0
VAL_5 0 0
VAL_6 0 0
VAL_7 0 0
VAL_8 0 0
VAL_9 0 0
VAL_10 0 0
VAL_11 0.01759 0.01759
VAL_12 0 0
VAL_13 0 0
VAL_14 0.09871 0.09871
VAL_15 0.96029 0.96029
VAL_16 0.44528 0.44528
VAL_17 0.09871 0.09871
VAL_18 0 0
VAL_19 0 0
VAL_20 0 0
VAL_21 0 0
VAL_22 0 0
VAL_23 0.08514 0.08514
VAL_24 0.01006 0.01006
VAL_25 0 0
VAL_26 0 0
VAL_27 0.01006 0.01006
VAL_28 0 0
VAL_29 0 0
VAL_30 0 0
VAL_31 0 0
VAL_32 0 0
VAL_33 0 0
VAL_34 0 0
VAL_35 0 0
VAL_36 0 0
VAL_37 0 0
VAL_38 0 0
VAL_39 0 0
VAL_40 0 0
VAL_41 0 0
VAL_42 0 0
VAL_43 0 0
VAL_44 0 0
VAL_45 0 0
VAL_46 0 0
VAL_47 0 0
VAL_48 0 0
VAL_49 0 0
VAL_50 0.00518 0.00518
VAL_51 0 0
VAL_52 0 0
VAL_53 0 0
VAL_54 0 0
VAL_55 0 0
VAL_56 0 0
VAL_57 0.17665 0.17665
VAL_58 0 0
VAL_59 0 0
VAL_60 0 0
VAL_61 0 0
VAL_62 0 0
VAL_63 0 0
VAL_64 0.00643 0.00643
VAL_65 0 0
VAL_66 0 0
VAL_67 0 0
VAL_68 0 0
VAL_69 0 0
VAL_70 0 0
VAL_71 0 0
VAL_72 0.00642 0.00642
VAL_73 2e-05 2e-05
VAL_74 0 0
VAL_75 0 0
VAL_76 0 0
VAL_77 0 0
VAL_78 0.00045 0.00045
VAL_79 0.08514 0.08514
VAL_80 0.17665 0.17665
VAL_81 0 0
VAL_82 0 0
VAL_83 0 0
VAL_84 0 0
VAL_85 0 0
VAL_86 0 0
VAL_87 0.00518 0.00518
VAL_88 0 0
VAL_89 0.02095 0.02095
VAL_90 0 0
VAL_91 0 0
VAL_92 0 0
VAL_93 0 0
VAL_94 0.02095 0.02095
VAL_95 0 0
VAL_96 0 0
VAL_97 0 0
VAL_98 0 0
VAL_99 0 0
VAL_100 1.40557 1.40557
VAL_101 0 0
VAL_102 0 0
VAL_103 0 0
VAL_104 0 0
VAL_105 0 0
VAL_106 0 0
VAL_107 0.01759 0.01759
VAL_108 0 0
VAL_109 0 0
VAL:CtermProteinFull_110 0.00045 0.00045
#END_POSE_ENERGIES_TABLE ./out/82.pdb

REMARK 6 11 1 8 20 19 13 17 14 9 8 12 
REMARK VDW             3.653
REMARK RG             13.882
REMARK NCdist         15.154
REMARK HO              0.754
