# Supplementary material for: Design of complicated all-α protein structures
Source: Nat Struct Mol Biol. 2024 Jan 4;31(2):275–82. doi: 10.1038/s41594-023-01147-9 (PMC11377298; doi:10.1038/s41594-023-01147-9)
Supplement: Supplementary file 11 — Statistical source data. [file 41594_2023_1147_MOESM11_ESM.zip › ED_Fig6/97.pdb]

HEADER                                            09-NOV-21   XXXX              
EXPDTA    THEORETICAL MODEL                                                     
REMARK 220                                                                      
REMARK 220 EXPERIMENTAL DETAILS                                                 
REMARK 220  EXPERIMENT TYPE                : THEORETICAL MODELLING              
REMARK 220  DATE OF DATA COLLECTION        : 09-NOV-21                          
REMARK 220                                                                      
REMARK 220 REMARK: MODEL GENERATED BY ROSETTA                                   
REMARK 220  VERSION 2021.16+release.8ee4f02                                     
ATOM      1  N   VAL A   1       0.000   0.000   0.000  1.00  0.00           N  
ATOM      2  CA  VAL A   1       1.458   0.000   0.000  1.00  0.00           C  
ATOM      3  C   VAL A   1       2.009   1.420   0.000  1.00  0.00           C  
ATOM      4  O   VAL A   1       2.934   1.737   0.748  1.00  0.00           O  
ATOM      5  CB  VAL A   1       2.023  -0.759  -1.215  1.00  0.00           C  
ATOM      6  CEN VAL A   1       2.351  -1.334  -1.406  1.00  0.00           X  
ATOM      7  H   VAL A   1      -0.500  -0.433  -0.750  1.00  0.00           H  
ATOM      8  N   VAL A   2       1.435   2.272  -0.843  1.00  0.00           N  
ATOM      9  CA  VAL A   2       1.868   3.661  -0.942  1.00  0.00           C  
ATOM     10  C   VAL A   2       1.711   4.383   0.390  1.00  0.00           C  
ATOM     11  O   VAL A   2       2.608   5.105   0.825  1.00  0.00           O  
ATOM     12  CB  VAL A   2       1.079   4.423  -2.023  1.00  0.00           C  
ATOM     13  CEN VAL A   2       1.129   4.707  -2.649  1.00  0.00           X  
ATOM     14  H   VAL A   2       0.680   1.949  -1.431  1.00  0.00           H  
ATOM     15  N   VAL A   3       0.566   4.183   1.035  1.00  0.00           N  
ATOM     16  CA  VAL A   3       0.290   4.815   2.319  1.00  0.00           C  
ATOM     17  C   VAL A   3       1.317   4.405   3.367  1.00  0.00           C  
ATOM     18  O   VAL A   3       1.823   5.241   4.115  1.00  0.00           O  
ATOM     19  CB  VAL A   3      -1.120   4.462   2.831  1.00  0.00           C  
ATOM     20  CEN VAL A   3      -1.749   4.719   2.941  1.00  0.00           X  
ATOM     21  H   VAL A   3      -0.130   3.577   0.624  1.00  0.00           H  
ATOM     22  N   VAL A   4       1.620   3.112   3.417  1.00  0.00           N  
ATOM     23  CA  VAL A   4       2.588   2.588   4.374  1.00  0.00           C  
ATOM     24  C   VAL A   4       3.957   3.226   4.177  1.00  0.00           C  
ATOM     25  O   VAL A   4       4.612   3.622   5.141  1.00  0.00           O  
ATOM     26  CB  VAL A   4       2.723   1.058   4.261  1.00  0.00           C  
ATOM     27  CEN VAL A   4       2.581   0.464   4.579  1.00  0.00           X  
ATOM     28  H   VAL A   4       1.169   2.476   2.775  1.00  0.00           H  
ATOM     29  N   VAL A   5       4.385   3.322   2.923  1.00  0.00           N  
ATOM     30  CA  VAL A   5       5.678   3.911   2.597  1.00  0.00           C  
ATOM     31  C   VAL A   5       5.758   5.358   3.069  1.00  0.00           C  
ATOM     32  O   VAL A   5       6.758   5.776   3.653  1.00  0.00           O  
ATOM     33  CB  VAL A   5       5.958   3.859   1.084  1.00  0.00           C  
ATOM     34  CEN VAL A   5       6.345   3.555   0.602  1.00  0.00           X  
ATOM     35  H   VAL A   5       3.799   2.977   2.176  1.00  0.00           H  
ATOM     36  N   VAL A   6       4.700   6.118   2.811  1.00  0.00           N  
ATOM     37  CA  VAL A   6       4.648   7.520   3.209  1.00  0.00           C  
ATOM     38  C   VAL A   6       4.783   7.670   4.719  1.00  0.00           C  
ATOM     39  O   VAL A   6       5.528   8.521   5.204  1.00  0.00           O  
ATOM     40  CB  VAL A   6       3.339   8.190   2.752  1.00  0.00           C  
ATOM     41  CEN VAL A   6       3.075   8.647   2.309  1.00  0.00           X  
ATOM     42  H   VAL A   6       3.910   5.715   2.327  1.00  0.00           H  
ATOM     43  N   VAL A   7       4.059   6.836   5.458  1.00  0.00           N  
ATOM     44  CA  VAL A   7       4.096   6.875   6.915  1.00  0.00           C  
ATOM     45  C   VAL A   7       5.504   6.615   7.437  1.00  0.00           C  
ATOM     46  O   VAL A   7       5.983   7.311   8.332  1.00  0.00           O  
ATOM     47  CB  VAL A   7       3.133   5.844   7.532  1.00  0.00           C  
ATOM     48  CEN VAL A   7       2.540   5.776   7.878  1.00  0.00           X  
ATOM     49  H   VAL A   7       3.467   6.159   4.999  1.00  0.00           H  
ATOM     50  N   VAL A   8       6.163   5.609   6.872  1.00  0.00           N  
ATOM     51  CA  VAL A   8       7.517   5.255   7.279  1.00  0.00           C  
ATOM     52  C   VAL A   8       8.478   6.419   7.067  1.00  0.00           C  
ATOM     53  O   VAL A   8       9.293   6.729   7.935  1.00  0.00           O  
ATOM     54  CB  VAL A   8       8.037   4.027   6.508  1.00  0.00           C  
ATOM     55  CEN VAL A   8       8.197   3.360   6.571  1.00  0.00           X  
ATOM     56  H   VAL A   8       5.713   5.075   6.141  1.00  0.00           H  
ATOM     57  N   VAL A   9       8.376   7.060   5.907  1.00  0.00           N  
ATOM     58  CA  VAL A   9       9.235   8.191   5.579  1.00  0.00           C  
ATOM     59  C   VAL A   9       9.061   9.324   6.581  1.00  0.00           C  
ATOM     60  O   VAL A   9      10.039   9.909   7.047  1.00  0.00           O  
ATOM     61  CB  VAL A   9       8.951   8.723   4.162  1.00  0.00           C  
ATOM     62  CEN VAL A   9       9.208   8.766   3.524  1.00  0.00           X  
ATOM     63  H   VAL A   9       7.685   6.755   5.236  1.00  0.00           H  
ATOM     64  N   VAL A  10       7.810   9.630   6.909  1.00  0.00           N  
ATOM     65  CA  VAL A  10       7.506  10.695   7.857  1.00  0.00           C  
ATOM     66  C   VAL A  10       8.128  10.415   9.219  1.00  0.00           C  
ATOM     67  O   VAL A  10       8.719  11.301   9.836  1.00  0.00           O  
ATOM     68  CB  VAL A  10       5.986  10.883   8.028  1.00  0.00           C  
ATOM     69  CEN VAL A  10       5.461  11.306   7.888  1.00  0.00           X  
ATOM     70  H   VAL A  10       7.051   9.112   6.491  1.00  0.00           H  
ATOM     71  N   VAL A  11       7.993   9.177   9.683  1.00  0.00           N  
ATOM     72  CA  VAL A  11       8.542   8.778  10.973  1.00  0.00           C  
ATOM     73  C   VAL A  11      10.054   8.964  11.009  1.00  0.00           C  
ATOM     74  O   VAL A  11      10.602   9.482  11.982  1.00  0.00           O  
ATOM     75  CB  VAL A  11       8.207   7.311  11.300  1.00  0.00           C  
ATOM     76  CEN VAL A  11       7.826   6.907  11.708  1.00  0.00           X  
ATOM     77  H   VAL A  11       7.496   8.495   9.127  1.00  0.00           H  
ATOM     78  N   VAL A  12      10.723   8.537   9.944  1.00  0.00           N  
ATOM     79  CA  VAL A  12      12.173   8.655   9.852  1.00  0.00           C  
ATOM     80  C   VAL A  12      12.613  10.111   9.938  1.00  0.00           C  
ATOM     81  O   VAL A  12      13.562  10.441  10.650  1.00  0.00           O  
ATOM     82  CB  VAL A  12      12.708   8.043   8.543  1.00  0.00           C  
ATOM     83  CEN VAL A  12      13.065   7.514   8.284  1.00  0.00           X  
ATOM     84  H   VAL A  12      10.214   8.119   9.178  1.00  0.00           H  
ATOM     85  N   VAL A  13      11.920  10.977   9.208  1.00  0.00           N  
ATOM     86  CA  VAL A  13      12.238  12.400   9.200  1.00  0.00           C  
ATOM     87  C   VAL A  13      12.120  12.999  10.596  1.00  0.00           C  
ATOM     88  O   VAL A  13      12.988  13.755  11.033  1.00  0.00           O  
ATOM     89  CB  VAL A  13      11.321  13.180   8.239  1.00  0.00           C  
ATOM     90  CEN VAL A  13      11.305  13.516   7.638  1.00  0.00           X  
ATOM     91  H   VAL A  13      11.152  10.642   8.644  1.00  0.00           H  
ATOM     92  N   VAL A  14      11.041  12.656  11.292  1.00  0.00           N  
ATOM     93  CA  VAL A  14      10.808  13.159  12.640  1.00  0.00           C  
ATOM     94  C   VAL A  14      11.946  12.774  13.577  1.00  0.00           C  
ATOM     95  O   VAL A  14      12.415  13.592  14.368  1.00  0.00           O  
ATOM     96  CB  VAL A  14       9.481  12.632  13.218  1.00  0.00           C  
ATOM     97  CEN VAL A  14       8.841  12.816  13.393  1.00  0.00           X  
ATOM     98  H   VAL A  14      10.366  12.031  10.876  1.00  0.00           H  
ATOM     99  N   VAL A  15      12.387  11.524  13.481  1.00  0.00           N  
ATOM    100  CA  VAL A  15      13.470  11.028  14.323  1.00  0.00           C  
ATOM    101  C   VAL A  15      14.775  11.754  14.027  1.00  0.00           C  
ATOM    102  O   VAL A  15      15.590  11.976  14.923  1.00  0.00           O  
ATOM    103  CB  VAL A  15      13.682   9.514  14.135  1.00  0.00           C  
ATOM    104  CEN VAL A  15      13.605   8.901  14.441  1.00  0.00           X  
ATOM    105  H   VAL A  15      11.962  10.903  12.808  1.00  0.00           H  
ATOM    106  N   VAL A  16      14.969  12.122  12.765  1.00  0.00           N  
ATOM    107  CA  VAL A  16      16.106  12.946  12.373  1.00  0.00           C  
ATOM    108  C   VAL A  16      15.913  14.394  12.806  1.00  0.00           C  
ATOM    109  O   VAL A  16      16.822  15.215  12.684  1.00  0.00           O  
ATOM    110  CB  VAL A  16      16.339  12.902  10.851  1.00  0.00           C  
ATOM    111  CEN VAL A  16      16.761  12.665  10.361  1.00  0.00           X  
ATOM    112  H   VAL A  16      14.311  11.824  12.059  1.00  0.00           H  
ATOM    113  N   VAL A  17      14.724  14.701  13.312  1.00  0.00           N  
ATOM    114  CA  VAL A  17      14.364  16.074  13.644  1.00  0.00           C  
ATOM    115  C   VAL A  17      13.922  16.843  12.405  1.00  0.00           C  
ATOM    116  O   VAL A  17      13.730  18.058  12.452  1.00  0.00           O  
ATOM    117  CB  VAL A  17      15.536  16.821  14.308  1.00  0.00           C  
ATOM    118  CEN VAL A  17      15.759  17.083  14.905  1.00  0.00           X  
ATOM    119  H   VAL A  17      14.051  13.964  13.470  1.00  0.00           H  
ATOM    120  N   VAL A  18      13.763  16.128  11.297  1.00  0.00           N  
ATOM    121  CA  VAL A  18      13.322  16.738  10.048  1.00  0.00           C  
ATOM    122  C   VAL A  18      11.803  16.828   9.985  1.00  0.00           C  
ATOM    123  O   VAL A  18      11.159  16.101   9.228  1.00  0.00           O  
ATOM    124  CB  VAL A  18      13.831  15.952   8.825  1.00  0.00           C  
ATOM    125  CEN VAL A  18      14.273  15.974   8.297  1.00  0.00           X  
ATOM    126  H   VAL A  18      13.951  15.136  11.320  1.00  0.00           H  
ATOM    127  N   VAL A  19      11.235  17.724  10.784  1.00  0.00           N  
ATOM    128  CA  VAL A  19       9.786  17.848  10.889  1.00  0.00           C  
ATOM    129  C   VAL A  19       9.177  18.323   9.576  1.00  0.00           C  
ATOM    130  O   VAL A  19       8.079  17.910   9.204  1.00  0.00           O  
ATOM    131  CB  VAL A  19       9.381  18.821  12.012  1.00  0.00           C  
ATOM    132  CEN VAL A  19       9.100  18.857  12.640  1.00  0.00           X  
ATOM    133  H   VAL A  19      11.822  18.335  11.334  1.00  0.00           H  
ATOM    134  N   VAL A  20       9.898  19.193   8.876  1.00  0.00           N  
ATOM    135  CA  VAL A  20       9.445  19.701   7.586  1.00  0.00           C  
ATOM    136  C   VAL A  20       9.323  18.578   6.564  1.00  0.00           C  
ATOM    137  O   VAL A  20       8.333  18.492   5.839  1.00  0.00           O  
ATOM    138  CB  VAL A  20      10.398  20.780   7.038  1.00  0.00           C  
ATOM    139  CEN VAL A  20      10.458  21.454   6.912  1.00  0.00           X  
ATOM    140  H   VAL A  20      10.782  19.511   9.247  1.00  0.00           H  
ATOM    141  N   VAL A  21      10.336  17.720   6.512  1.00  0.00           N  
ATOM    142  CA  VAL A  21      10.305  16.551   5.641  1.00  0.00           C  
ATOM    143  C   VAL A  21       9.135  15.638   5.984  1.00  0.00           C  
ATOM    144  O   VAL A  21       8.425  15.163   5.098  1.00  0.00           O  
ATOM    145  CB  VAL A  21      11.615  15.746   5.729  1.00  0.00           C  
ATOM    146  CEN VAL A  21      12.188  15.579   5.384  1.00  0.00           X  
ATOM    147  H   VAL A  21      11.147  17.880   7.092  1.00  0.00           H  
ATOM    148  N   VAL A  22       8.940  15.396   7.276  1.00  0.00           N  
ATOM    149  CA  VAL A  22       7.856  14.538   7.739  1.00  0.00           C  
ATOM    150  C   VAL A  22       6.500  15.087   7.313  1.00  0.00           C  
ATOM    151  O   VAL A  22       5.640  14.344   6.838  1.00  0.00           O  
ATOM    152  CB  VAL A  22       7.876  14.379   9.271  1.00  0.00           C  
ATOM    153  CEN VAL A  22       8.005  13.933   9.780  1.00  0.00           X  
ATOM    154  H   VAL A  22       9.559  15.816   7.954  1.00  0.00           H  
ATOM    155  N   VAL A  23       6.314  16.391   7.486  1.00  0.00           N  
ATOM    156  CA  VAL A  23       5.062  17.042   7.120  1.00  0.00           C  
ATOM    157  C   VAL A  23       4.769  16.876   5.634  1.00  0.00           C  
ATOM    158  O   VAL A  23       3.644  16.564   5.245  1.00  0.00           O  
ATOM    159  CB  VAL A  23       5.083  18.543   7.465  1.00  0.00           C  
ATOM    160  CEN VAL A  23       4.823  19.017   7.891  1.00  0.00           X  
ATOM    161  H   VAL A  23       7.060  16.946   7.881  1.00  0.00           H  
ATOM    162  N   VAL A  24       5.788  17.087   4.808  1.00  0.00           N  
ATOM    163  CA  VAL A  24       5.642  16.962   3.363  1.00  0.00           C  
ATOM    164  C   VAL A  24       5.207  15.555   2.974  1.00  0.00           C  
ATOM    165  O   VAL A  24       4.313  15.378   2.146  1.00  0.00           O  
ATOM    166  CB  VAL A  24       6.952  17.305   2.630  1.00  0.00           C  
ATOM    167  CEN VAL A  24       7.256  17.775   2.228  1.00  0.00           X  
ATOM    168  H   VAL A  24       6.687  17.341   5.192  1.00  0.00           H  
ATOM    169  N   VAL A  25       5.845  14.556   3.575  1.00  0.00           N  
ATOM    170  CA  VAL A  25       5.525  13.162   3.291  1.00  0.00           C  
ATOM    171  C   VAL A  25       4.071  12.852   3.624  1.00  0.00           C  
ATOM    172  O   VAL A  25       3.372  12.203   2.846  1.00  0.00           O  
ATOM    173  CB  VAL A  25       6.438  12.202   4.078  1.00  0.00           C  
ATOM    174  CEN VAL A  25       6.956  11.753   4.014  1.00  0.00           X  
ATOM    175  H   VAL A  25       6.570  14.768   4.245  1.00  0.00           H  
ATOM    176  N   VAL A  26       3.622  13.320   4.783  1.00  0.00           N  
ATOM    177  CA  VAL A  26       2.250  13.093   5.221  1.00  0.00           C  
ATOM    178  C   VAL A  26       1.252  13.686   4.235  1.00  0.00           C  
ATOM    179  O   VAL A  26       0.261  13.047   3.879  1.00  0.00           O  
ATOM    180  CB  VAL A  26       1.995  13.692   6.617  1.00  0.00           C  
ATOM    181  CEN VAL A  26       1.884  13.532   7.277  1.00  0.00           X  
ATOM    182  H   VAL A  26       4.247  13.846   5.377  1.00  0.00           H  
ATOM    183  N   VAL A  27       1.519  14.911   3.795  1.00  0.00           N  
ATOM    184  CA  VAL A  27       0.645  15.593   2.848  1.00  0.00           C  
ATOM    185  C   VAL A  27       0.526  14.811   1.547  1.00  0.00           C  
ATOM    186  O   VAL A  27      -0.570  14.641   1.011  1.00  0.00           O  
ATOM    187  CB  VAL A  27       1.149  17.015   2.537  1.00  0.00           C  
ATOM    188  CEN VAL A  27       1.017  17.684   2.636  1.00  0.00           X  
ATOM    189  H   VAL A  27       2.349  15.382   4.125  1.00  0.00           H  
ATOM    190  N   VAL A  28       1.659  14.336   1.042  1.00  0.00           N  
ATOM    191  CA  VAL A  28       1.684  13.571  -0.199  1.00  0.00           C  
ATOM    192  C   VAL A  28       0.838  12.309  -0.085  1.00  0.00           C  
ATOM    193  O   VAL A  28       0.066  11.984  -0.987  1.00  0.00           O  
ATOM    194  CB  VAL A  28       3.121  13.179  -0.593  1.00  0.00           C  
ATOM    195  CEN VAL A  28       3.625  13.304  -1.046  1.00  0.00           X  
ATOM    196  H   VAL A  28       2.526  14.510   1.530  1.00  0.00           H  
ATOM    197  N   VAL A  29       0.988  11.601   1.030  1.00  0.00           N  
ATOM    198  CA  VAL A  29       0.237  10.373   1.264  1.00  0.00           C  
ATOM    199  C   VAL A  29      -1.263  10.635   1.257  1.00  0.00           C  
ATOM    200  O   VAL A  29      -2.030   9.889   0.648  1.00  0.00           O  
ATOM    201  CB  VAL A  29       0.628   9.719   2.602  1.00  0.00           C  
ATOM    202  CEN VAL A  29       0.957   9.182   2.882  1.00  0.00           X  
ATOM    203  H   VAL A  29       1.638  11.922   1.732  1.00  0.00           H  
ATOM    204  N   VAL A  30      -1.677  11.699   1.937  1.00  0.00           N  
ATOM    205  CA  VAL A  30      -3.087  12.061   2.011  1.00  0.00           C  
ATOM    206  C   VAL A  30      -3.659  12.332   0.625  1.00  0.00           C  
ATOM    207  O   VAL A  30      -4.751  11.871   0.293  1.00  0.00           O  
ATOM    208  CB  VAL A  30      -3.307  13.301   2.898  1.00  0.00           C  
ATOM    209  CEN VAL A  30      -3.560  13.512   3.503  1.00  0.00           X  
ATOM    210  H   VAL A  30      -0.996  12.271   2.416  1.00  0.00           H  
ATOM    211  N   VAL A  31      -2.915  13.083  -0.180  1.00  0.00           N  
ATOM    212  CA  VAL A  31      -3.346  13.417  -1.532  1.00  0.00           C  
ATOM    213  C   VAL A  31      -3.550  12.162  -2.371  1.00  0.00           C  
ATOM    214  O   VAL A  31      -4.547  12.034  -3.082  1.00  0.00           O  
ATOM    215  CB  VAL A  31      -2.332  14.336  -2.238  1.00  0.00           C  
ATOM    216  CEN VAL A  31      -2.230  14.978  -2.466  1.00  0.00           X  
ATOM    217  H   VAL A  31      -2.027  13.431   0.153  1.00  0.00           H  
ATOM    218  N   VAL A  32      -2.600  11.238  -2.284  1.00  0.00           N  
ATOM    219  CA  VAL A  32      -2.674   9.990  -3.036  1.00  0.00           C  
ATOM    220  C   VAL A  32      -3.920   9.197  -2.665  1.00  0.00           C  
ATOM    221  O   VAL A  32      -4.621   8.681  -3.535  1.00  0.00           O  
ATOM    222  CB  VAL A  32      -1.429   9.114  -2.799  1.00  0.00           C  
ATOM    223  CEN VAL A  32      -0.855   8.875  -3.095  1.00  0.00           X  
ATOM    224  H   VAL A  32      -1.806  11.403  -1.682  1.00  0.00           H  
ATOM    225  N   VAL A  33      -4.190   9.102  -1.367  1.00  0.00           N  
ATOM    226  CA  VAL A  33      -5.353   8.370  -0.879  1.00  0.00           C  
ATOM    227  C   VAL A  33      -6.646   8.960  -1.427  1.00  0.00           C  
ATOM    228  O   VAL A  33      -7.533   8.231  -1.871  1.00  0.00           O  
ATOM    229  CB  VAL A  33      -5.414   8.368   0.660  1.00  0.00           C  
ATOM    230  CEN VAL A  33      -5.340   7.970   1.218  1.00  0.00           X  
ATOM    231  H   VAL A  33      -3.575   9.548  -0.703  1.00  0.00           H  
ATOM    232  N   VAL A  34      -6.746  10.285  -1.395  1.00  0.00           N  
ATOM    233  CA  VAL A  34      -7.931  10.975  -1.889  1.00  0.00           C  
ATOM    234  C   VAL A  34      -8.167  10.678  -3.365  1.00  0.00           C  
ATOM    235  O   VAL A  34      -9.293  10.402  -3.780  1.00  0.00           O  
ATOM    236  CB  VAL A  34      -7.819  12.499  -1.695  1.00  0.00           C  
ATOM    237  CEN VAL A  34      -8.064  13.031  -1.332  1.00  0.00           X  
ATOM    238  H   VAL A  34      -5.982  10.827  -1.019  1.00  0.00           H  
ATOM    239  N   VAL A  35      -7.099  10.735  -4.153  1.00  0.00           N  
ATOM    240  CA  VAL A  35      -7.188  10.472  -5.584  1.00  0.00           C  
ATOM    241  C   VAL A  35      -7.703   9.064  -5.854  1.00  0.00           C  
ATOM    242  O   VAL A  35      -8.569   8.862  -6.705  1.00  0.00           O  
ATOM    243  CB  VAL A  35      -5.824  10.650  -6.278  1.00  0.00           C  
ATOM    244  CEN VAL A  35      -5.470  11.055  -6.708  1.00  0.00           X  
ATOM    245  H   VAL A  35      -6.202  10.967  -3.750  1.00  0.00           H  
ATOM    246  N   VAL A  36      -7.166   8.092  -5.124  1.00  0.00           N  
ATOM    247  CA  VAL A  36      -7.570   6.701  -5.284  1.00  0.00           C  
ATOM    248  C   VAL A  36      -9.056   6.523  -4.999  1.00  0.00           C  
ATOM    249  O   VAL A  36      -9.764   5.845  -5.743  1.00  0.00           O  
ATOM    250  CB  VAL A  36      -6.765   5.768  -4.359  1.00  0.00           C  
ATOM    251  CEN VAL A  36      -6.277   5.282  -4.350  1.00  0.00           X  
ATOM    252  H   VAL A  36      -6.459   8.324  -4.441  1.00  0.00           H  
ATOM    253  N   VAL A  37      -9.523   7.136  -3.916  1.00  0.00           N  
ATOM    254  CA  VAL A  37     -10.927   7.047  -3.531  1.00  0.00           C  
ATOM    255  C   VAL A  37     -11.834   7.600  -4.622  1.00  0.00           C  
ATOM    256  O   VAL A  37     -12.850   6.995  -4.964  1.00  0.00           O  
ATOM    257  CB  VAL A  37     -11.201   7.802  -2.217  1.00  0.00           C  
ATOM    258  CEN VAL A  37     -11.353   7.718  -1.550  1.00  0.00           X  
ATOM    259  H   VAL A  37      -8.890   7.678  -3.346  1.00  0.00           H  
ATOM    260  N   VAL A  38     -11.461   8.753  -5.167  1.00  0.00           N  
ATOM    261  CA  VAL A  38     -12.241   9.390  -6.221  1.00  0.00           C  
ATOM    262  C   VAL A  38     -12.082   8.654  -7.545  1.00  0.00           C  
ATOM    263  O   VAL A  38     -13.060   8.410  -8.252  1.00  0.00           O  
ATOM    264  CB  VAL A  38     -11.835  10.863  -6.413  1.00  0.00           C  
ATOM    265  CEN VAL A  38     -12.044  11.513  -6.319  1.00  0.00           X  
ATOM    266  H   VAL A  38     -10.615   9.199  -4.842  1.00  0.00           H  
ATOM    267  N   VAL A  39     -10.844   8.301  -7.876  1.00  0.00           N  
ATOM    268  CA  VAL A  39     -10.560   7.560  -9.099  1.00  0.00           C  
ATOM    269  C   VAL A  39     -11.073   6.129  -9.009  1.00  0.00           C  
ATOM    270  O   VAL A  39     -11.503   5.549 -10.006  1.00  0.00           O  
ATOM    271  CB  VAL A  39      -9.050   7.535  -9.406  1.00  0.00           C  
ATOM    272  CEN VAL A  39      -8.567   7.779  -9.832  1.00  0.00           X  
ATOM    273  H   VAL A  39     -10.081   8.552  -7.264  1.00  0.00           H  
ATOM    274  N   VAL A  40     -11.026   5.564  -7.807  1.00  0.00           N  
ATOM    275  CA  VAL A  40     -11.500   4.203  -7.582  1.00  0.00           C  
ATOM    276  C   VAL A  40     -12.537   4.159  -6.466  1.00  0.00           C  
ATOM    277  O   VAL A  40     -12.306   3.560  -5.416  1.00  0.00           O  
ATOM    278  CB  VAL A  40     -10.341   3.252  -7.230  1.00  0.00           C  
ATOM    279  CEN VAL A  40      -9.961   2.729  -7.469  1.00  0.00           X  
ATOM    280  H   VAL A  40     -10.653   6.090  -7.030  1.00  0.00           H  
ATOM    281  N   VAL A  41     -13.678   4.796  -6.700  1.00  0.00           N  
ATOM    282  CA  VAL A  41     -14.665   5.012  -5.649  1.00  0.00           C  
ATOM    283  C   VAL A  41     -15.254   3.692  -5.167  1.00  0.00           C  
ATOM    284  O   VAL A  41     -15.826   3.617  -4.080  1.00  0.00           O  
ATOM    285  CB  VAL A  41     -15.807   5.929  -6.125  1.00  0.00           C  
ATOM    286  CEN VAL A  41     -16.080   6.558  -6.055  1.00  0.00           X  
ATOM    287  H   VAL A  41     -13.868   5.141  -7.631  1.00  0.00           H  
ATOM    288  N   VAL A  42     -15.110   2.653  -5.983  1.00  0.00           N  
ATOM    289  CA  VAL A  42     -15.690   1.351  -5.675  1.00  0.00           C  
ATOM    290  C   VAL A  42     -14.638   0.394  -5.130  1.00  0.00           C  
ATOM    291  O   VAL A  42     -14.909  -0.788  -4.921  1.00  0.00           O  
ATOM    292  CB  VAL A  42     -16.352   0.720  -6.914  1.00  0.00           C  
ATOM    293  CEN VAL A  42     -16.959   0.557  -7.196  1.00  0.00           X  
ATOM    294  H   VAL A  42     -14.586   2.768  -6.838  1.00  0.00           H  
ATOM    295  N   VAL A  43     -13.436   0.912  -4.901  1.00  0.00           N  
ATOM    296  CA  VAL A  43     -12.329   0.096  -4.418  1.00  0.00           C  
ATOM    297  C   VAL A  43     -12.276   0.085  -2.896  1.00  0.00           C  
ATOM    298  O   VAL A  43     -11.650   0.948  -2.281  1.00  0.00           O  
ATOM    299  CB  VAL A  43     -10.978   0.593  -4.966  1.00  0.00           C  
ATOM    300  CEN VAL A  43     -10.468   0.442  -5.402  1.00  0.00           X  
ATOM    301  H   VAL A  43     -13.285   1.897  -5.067  1.00  0.00           H  
ATOM    302  N   VAL A  44     -12.937  -0.897  -2.293  1.00  0.00           N  
ATOM    303  CA  VAL A  44     -13.018  -0.987  -0.840  1.00  0.00           C  
ATOM    304  C   VAL A  44     -11.631  -0.983  -0.210  1.00  0.00           C  
ATOM    305  O   VAL A  44     -11.405  -0.339   0.815  1.00  0.00           O  
ATOM    306  CB  VAL A  44     -13.770  -2.254  -0.392  1.00  0.00           C  
ATOM    307  CEN VAL A  44     -14.356  -2.480  -0.110  1.00  0.00           X  
ATOM    308  H   VAL A  44     -13.396  -1.599  -2.855  1.00  0.00           H  
ATOM    309  N   VAL A  45     -10.703  -1.706  -0.829  1.00  0.00           N  
ATOM    310  CA  VAL A  45      -9.316  -1.719  -0.380  1.00  0.00           C  
ATOM    311  C   VAL A  45      -8.723  -0.316  -0.383  1.00  0.00           C  
ATOM    312  O   VAL A  45      -7.867   0.008   0.440  1.00  0.00           O  
ATOM    313  CB  VAL A  45      -8.446  -2.635  -1.261  1.00  0.00           C  
ATOM    314  CEN VAL A  45      -8.104  -3.233  -1.271  1.00  0.00           X  
ATOM    315  H   VAL A  45     -10.966  -2.260  -1.631  1.00  0.00           H  
ATOM    316  N   VAL A  46      -9.184   0.514  -1.312  1.00  0.00           N  
ATOM    317  CA  VAL A  46      -8.797   1.920  -1.344  1.00  0.00           C  
ATOM    318  C   VAL A  46      -9.201   2.631  -0.059  1.00  0.00           C  
ATOM    319  O   VAL A  46      -8.419   3.388   0.515  1.00  0.00           O  
ATOM    320  CB  VAL A  46      -9.426   2.652  -2.544  1.00  0.00           C  
ATOM    321  CEN VAL A  46      -9.285   2.940  -3.154  1.00  0.00           X  
ATOM    322  H   VAL A  46      -9.818   0.162  -2.015  1.00  0.00           H  
ATOM    323  N   VAL A  47     -10.428   2.383   0.388  1.00  0.00           N  
ATOM    324  CA  VAL A  47     -10.938   3.000   1.607  1.00  0.00           C  
ATOM    325  C   VAL A  47     -10.083   2.629   2.812  1.00  0.00           C  
ATOM    326  O   VAL A  47      -9.741   3.484   3.629  1.00  0.00           O  
ATOM    327  CB  VAL A  47     -12.397   2.589   1.880  1.00  0.00           C  
ATOM    328  CEN VAL A  47     -13.047   2.819   1.884  1.00  0.00           X  
ATOM    329  H   VAL A  47     -11.022   1.751  -0.129  1.00  0.00           H  
ATOM    330  N   VAL A  48      -9.740   1.349   2.916  1.00  0.00           N  
ATOM    331  CA  VAL A  48      -8.923   0.863   4.022  1.00  0.00           C  
ATOM    332  C   VAL A  48      -7.567   1.556   4.052  1.00  0.00           C  
ATOM    333  O   VAL A  48      -7.097   1.976   5.109  1.00  0.00           O  
ATOM    334  CB  VAL A  48      -8.709  -0.660   3.939  1.00  0.00           C  
ATOM    335  CEN VAL A  48      -8.877  -1.260   4.232  1.00  0.00           X  
ATOM    336  H   VAL A  48     -10.052   0.697   2.211  1.00  0.00           H  
ATOM    337  N   VAL A  49      -6.942   1.673   2.885  1.00  0.00           N  
ATOM    338  CA  VAL A  49      -5.638   2.315   2.775  1.00  0.00           C  
ATOM    339  C   VAL A  49      -5.696   3.762   3.248  1.00  0.00           C  
ATOM    340  O   VAL A  49      -4.824   4.219   3.988  1.00  0.00           O  
ATOM    341  CB  VAL A  49      -5.109   2.278   1.329  1.00  0.00           C  
ATOM    342  CEN VAL A  49      -4.636   1.992   0.919  1.00  0.00           X  
ATOM    343  H   VAL A  49      -7.382   1.307   2.053  1.00  0.00           H  
ATOM    344  N   VAL A  50      -6.727   4.480   2.816  1.00  0.00           N  
ATOM    345  CA  VAL A  50      -6.900   5.877   3.194  1.00  0.00           C  
ATOM    346  C   VAL A  50      -7.023   6.028   4.705  1.00  0.00           C  
ATOM    347  O   VAL A  50      -6.403   6.908   5.303  1.00  0.00           O  
ATOM    348  CB  VAL A  50      -8.142   6.495   2.524  1.00  0.00           C  
ATOM    349  CEN VAL A  50      -8.347   6.942   2.042  1.00  0.00           X  
ATOM    350  H   VAL A  50      -7.409   4.046   2.210  1.00  0.00           H  
ATOM    351  N   VAL A  51      -7.825   5.164   5.317  1.00  0.00           N  
ATOM    352  CA  VAL A  51      -8.030   5.200   6.760  1.00  0.00           C  
ATOM    353  C   VAL A  51      -6.719   4.997   7.508  1.00  0.00           C  
ATOM    354  O   VAL A  51      -6.424   5.709   8.467  1.00  0.00           O  
ATOM    355  CB  VAL A  51      -9.041   4.130   7.214  1.00  0.00           C  
ATOM    356  CEN VAL A  51      -9.679   4.037   7.457  1.00  0.00           X  
ATOM    357  H   VAL A  51      -8.305   4.465   4.769  1.00  0.00           H  
ATOM    358  N   VAL A  52      -5.936   4.020   7.064  1.00  0.00           N  
ATOM    359  CA  VAL A  52      -4.654   3.720   7.691  1.00  0.00           C  
ATOM    360  C   VAL A  52      -3.720   4.922   7.636  1.00  0.00           C  
ATOM    361  O   VAL A  52      -3.072   5.263   8.626  1.00  0.00           O  
ATOM    362  CB  VAL A  52      -3.965   2.516   7.022  1.00  0.00           C  
ATOM    363  CEN VAL A  52      -3.791   1.856   7.113  1.00  0.00           X  
ATOM    364  H   VAL A  52      -6.236   3.470   6.272  1.00  0.00           H  
ATOM    365  N   VAL A  53      -3.655   5.562   6.473  1.00  0.00           N  
ATOM    366  CA  VAL A  53      -2.799   6.727   6.287  1.00  0.00           C  
ATOM    367  C   VAL A  53      -3.183   7.850   7.242  1.00  0.00           C  
ATOM    368  O   VAL A  53      -2.320   8.473   7.861  1.00  0.00           O  
ATOM    369  CB  VAL A  53      -2.866   7.252   4.840  1.00  0.00           C  
ATOM    370  CEN VAL A  53      -2.510   7.307   4.253  1.00  0.00           X  
ATOM    371  H   VAL A  53      -4.212   5.231   5.698  1.00  0.00           H  
ATOM    372  N   VAL A  54      -4.482   8.104   7.357  1.00  0.00           N  
ATOM    373  CA  VAL A  54      -4.982   9.153   8.238  1.00  0.00           C  
ATOM    374  C   VAL A  54      -4.582   8.895   9.685  1.00  0.00           C  
ATOM    375  O   VAL A  54      -4.137   9.803  10.387  1.00  0.00           O  
ATOM    376  CB  VAL A  54      -6.515   9.279   8.154  1.00  0.00           C  
ATOM    377  CEN VAL A  54      -7.027   9.680   7.927  1.00  0.00           X  
ATOM    378  H   VAL A  54      -5.140   7.557   6.821  1.00  0.00           H  
ATOM    379  N   VAL A  55      -4.742   7.652  10.125  1.00  0.00           N  
ATOM    380  CA  VAL A  55      -4.398   7.272  11.490  1.00  0.00           C  
ATOM    381  C   VAL A  55      -2.922   7.518  11.775  1.00  0.00           C  
ATOM    382  O   VAL A  55      -2.564   8.056  12.822  1.00  0.00           O  
ATOM    383  CB  VAL A  55      -4.723   5.791  11.763  1.00  0.00           C  
ATOM    384  CEN VAL A  55      -5.149   5.371  12.104  1.00  0.00           X  
ATOM    385  H   VAL A  55      -5.112   6.952   9.498  1.00  0.00           H  
ATOM    386  N   VAL A  56      -2.069   7.122  10.836  1.00  0.00           N  
ATOM    387  CA  VAL A  56      -0.630   7.299  10.985  1.00  0.00           C  
ATOM    388  C   VAL A  56      -0.269   8.772  11.136  1.00  0.00           C  
ATOM    389  O   VAL A  56       0.534   9.139  11.994  1.00  0.00           O  
ATOM    390  CB  VAL A  56       0.139   6.713   9.785  1.00  0.00           C  
ATOM    391  CEN VAL A  56       0.554   6.200   9.590  1.00  0.00           X  
ATOM    392  H   VAL A  56      -2.427   6.686   9.998  1.00  0.00           H  
ATOM    393  N   VAL A  57      -0.867   9.611  10.298  1.00  0.00           N  
ATOM    394  CA  VAL A  57      -0.610  11.046  10.338  1.00  0.00           C  
ATOM    395  C   VAL A  57      -0.981  11.635  11.692  1.00  0.00           C  
ATOM    396  O   VAL A  57      -0.229  12.425  12.264  1.00  0.00           O  
ATOM    397  CB  VAL A  57      -1.386  11.790   9.235  1.00  0.00           C  
ATOM    398  CEN VAL A  57      -1.316  12.127   8.638  1.00  0.00           X  
ATOM    399  H   VAL A  57      -1.517   9.247   9.616  1.00  0.00           H  
ATOM    400  N   VAL A  58      -2.145  11.247  12.202  1.00  0.00           N  
ATOM    401  CA  VAL A  58      -2.618  11.736  13.491  1.00  0.00           C  
ATOM    402  C   VAL A  58      -1.649  11.372  14.608  1.00  0.00           C  
ATOM    403  O   VAL A  58      -1.326  12.203  15.458  1.00  0.00           O  
ATOM    404  CB  VAL A  58      -4.012  11.176  13.831  1.00  0.00           C  
ATOM    405  CEN VAL A  58      -4.677  11.344  13.894  1.00  0.00           X  
ATOM    406  H   VAL A  58      -2.717  10.596  11.683  1.00  0.00           H  
ATOM    407  N   VAL A  59      -1.187  10.127  14.602  1.00  0.00           N  
ATOM    408  CA  VAL A  59      -0.253   9.650  15.615  1.00  0.00           C  
ATOM    409  C   VAL A  59       1.035  10.463  15.602  1.00  0.00           C  
ATOM    410  O   VAL A  59       1.541  10.858  16.652  1.00  0.00           O  
ATOM    411  CB  VAL A  59       0.089   8.162  15.413  1.00  0.00           C  
ATOM    412  CEN VAL A  59      -0.005   7.531  15.675  1.00  0.00           X  
ATOM    413  H   VAL A  59      -1.491   9.493  13.876  1.00  0.00           H  
ATOM    414  N   VAL A  60       1.561  10.710  14.407  1.00  0.00           N  
ATOM    415  CA  VAL A  60       2.792  11.477  14.255  1.00  0.00           C  
ATOM    416  C   VAL A  60       2.641  12.880  14.828  1.00  0.00           C  
ATOM    417  O   VAL A  60       3.520  13.369  15.539  1.00  0.00           O  
ATOM    418  CB  VAL A  60       3.216  11.579  12.778  1.00  0.00           C  
ATOM    419  CEN VAL A  60       3.682  11.364  12.319  1.00  0.00           X  
ATOM    420  H   VAL A  60       1.096  10.357  13.582  1.00  0.00           H  
ATOM    421  N   VAL A  61       1.522  13.524  14.516  1.00  0.00           N  
ATOM    422  CA  VAL A  61       1.253  14.873  15.000  1.00  0.00           C  
ATOM    423  C   VAL A  61       1.228  14.917  16.522  1.00  0.00           C  
ATOM    424  O   VAL A  61       1.808  15.812  17.137  1.00  0.00           O  
ATOM    425  CB  VAL A  61      -0.084  15.412  14.458  1.00  0.00           C  
ATOM    426  CEN VAL A  61      -0.362  15.868  14.022  1.00  0.00           X  
ATOM    427  H   VAL A  61       0.839  13.067  13.928  1.00  0.00           H  
ATOM    428  N   VAL A  62       0.551  13.946  17.126  1.00  0.00           N  
ATOM    429  CA  VAL A  62       0.448  13.873  18.579  1.00  0.00           C  
ATOM    430  C   VAL A  62       1.823  13.746  19.222  1.00  0.00           C  
ATOM    431  O   VAL A  62       2.123  14.422  20.206  1.00  0.00           O  
ATOM    432  CB  VAL A  62      -0.428  12.687  19.024  1.00  0.00           C  
ATOM    433  CEN VAL A  62      -1.036  12.520  19.302  1.00  0.00           X  
ATOM    434  H   VAL A  62       0.096  13.241  16.564  1.00  0.00           H  
ATOM    435  N   VAL A  63       2.656  12.875  18.661  1.00  0.00           N  
ATOM    436  CA  VAL A  63       4.001  12.658  19.179  1.00  0.00           C  
ATOM    437  C   VAL A  63       4.819  13.943  19.145  1.00  0.00           C  
ATOM    438  O   VAL A  63       5.503  14.280  20.111  1.00  0.00           O  
ATOM    439  CB  VAL A  63       4.743  11.567  18.385  1.00  0.00           C  
ATOM    440  CEN VAL A  63       4.981  10.922  18.419  1.00  0.00           X  
ATOM    441  H   VAL A  63       2.349  12.351  17.855  1.00  0.00           H  
ATOM    442  N   VAL A  64       4.743  14.657  18.027  1.00  0.00           N  
ATOM    443  CA  VAL A  64       5.476  15.906  17.864  1.00  0.00           C  
ATOM    444  C   VAL A  64       5.065  16.927  18.918  1.00  0.00           C  
ATOM    445  O   VAL A  64       5.912  17.588  19.519  1.00  0.00           O  
ATOM    446  CB  VAL A  64       5.259  16.512  16.465  1.00  0.00           C  
ATOM    447  CEN VAL A  64       5.565  16.636  15.861  1.00  0.00           X  
ATOM    448  H   VAL A  64       4.162  14.325  17.270  1.00  0.00           H  
ATOM    449  N   VAL A  65       3.760  17.052  19.136  1.00  0.00           N  
ATOM    450  CA  VAL A  65       3.234  17.993  20.118  1.00  0.00           C  
ATOM    451  C   VAL A  65       3.759  17.683  21.514  1.00  0.00           C  
ATOM    452  O   VAL A  65       4.171  18.583  22.246  1.00  0.00           O  
ATOM    453  CB  VAL A  65       1.694  17.980  20.145  1.00  0.00           C  
ATOM    454  CEN VAL A  65       1.134  18.345  19.981  1.00  0.00           X  
ATOM    455  H   VAL A  65       3.116  16.480  18.609  1.00  0.00           H  
ATOM    456  N   VAL A  66       3.742  16.405  21.877  1.00  0.00           N  
ATOM    457  CA  VAL A  66       4.216  15.975  23.187  1.00  0.00           C  
ATOM    458  C   VAL A  66       5.681  16.339  23.390  1.00  0.00           C  
ATOM    459  O   VAL A  66       6.066  16.842  24.446  1.00  0.00           O  
ATOM    460  CB  VAL A  66       4.044  14.456  23.379  1.00  0.00           C  
ATOM    461  CEN VAL A  66       3.682  13.978  23.718  1.00  0.00           X  
ATOM    462  H   VAL A  66       3.391  15.714  21.230  1.00  0.00           H  
ATOM    463  N   VAL A  67       6.496  16.083  22.372  1.00  0.00           N  
ATOM    464  CA  VAL A  67       7.921  16.384  22.436  1.00  0.00           C  
ATOM    465  C   VAL A  67       8.174  17.881  22.312  1.00  0.00           C  
ATOM    466  O   VAL A  67       9.303  18.345  22.469  1.00  0.00           O  
ATOM    467  CB  VAL A  67       8.705  15.648  21.333  1.00  0.00           C  
ATOM    468  CEN VAL A  67       9.153  15.138  21.218  1.00  0.00           X  
ATOM    469  H   VAL A  67       6.118  15.669  21.531  1.00  0.00           H  
ATOM    470  N   VAL A  68       7.116  18.633  22.029  1.00  0.00           N  
ATOM    471  CA  VAL A  68       7.184  20.090  22.049  1.00  0.00           C  
ATOM    472  C   VAL A  68       6.385  20.663  23.212  1.00  0.00           C  
ATOM    473  O   VAL A  68       5.867  21.777  23.133  1.00  0.00           O  
ATOM    474  CB  VAL A  68       6.664  20.698  20.733  1.00  0.00           C  
ATOM    475  CEN VAL A  68       6.858  21.025  20.158  1.00  0.00           X  
ATOM    476  H   VAL A  68       6.242  18.185  21.794  1.00  0.00           H  
ATOM    477  N   VAL A  69       6.289  19.895  24.292  1.00  0.00           N  
ATOM    478  CA  VAL A  69       5.724  20.395  25.540  1.00  0.00           C  
ATOM    479  C   VAL A  69       4.237  20.690  25.392  1.00  0.00           C  
ATOM    480  O   VAL A  69       3.704  21.586  26.046  1.00  0.00           O  
ATOM    481  CB  VAL A  69       6.445  21.670  26.016  1.00  0.00           C  
ATOM    482  CEN VAL A  69       6.874  21.919  26.494  1.00  0.00           X  
ATOM    483  H   VAL A  69       6.615  18.940  24.248  1.00  0.00           H  
ATOM    484  N   VAL A  70       3.571  19.930  24.529  1.00  0.00           N  
ATOM    485  CA  VAL A  70       2.116  19.966  24.440  1.00  0.00           C  
ATOM    486  C   VAL A  70       1.481  18.927  25.355  1.00  0.00           C  
ATOM    487  O   VAL A  70       1.906  17.772  25.387  1.00  0.00           O  
ATOM    488  CB  VAL A  70       1.632  19.729  22.997  1.00  0.00           C  
ATOM    489  CEN VAL A  70       1.345  20.036  22.451  1.00  0.00           X  
ATOM    490  H   VAL A  70       4.086  19.311  23.920  1.00  0.00           H  
ATOM    491  N   VAL A  71       0.462  19.344  26.098  1.00  0.00           N  
ATOM    492  CA  VAL A  71      -0.193  18.467  27.061  1.00  0.00           C  
ATOM    493  C   VAL A  71      -1.121  17.480  26.366  1.00  0.00           C  
ATOM    494  O   VAL A  71      -1.391  17.602  25.171  1.00  0.00           O  
ATOM    495  CB  VAL A  71      -0.999  19.270  28.100  1.00  0.00           C  
ATOM    496  CEN VAL A  71      -1.015  19.464  28.761  1.00  0.00           X  
ATOM    497  H   VAL A  71       0.131  20.293  25.992  1.00  0.00           H  
ATOM    498  N   VAL A  72      -1.607  16.500  27.121  1.00  0.00           N  
ATOM    499  CA  VAL A  72      -2.283  15.347  26.538  1.00  0.00           C  
ATOM    500  C   VAL A  72      -3.620  15.743  25.926  1.00  0.00           C  
ATOM    501  O   VAL A  72      -4.078  15.131  24.961  1.00  0.00           O  
ATOM    502  CB  VAL A  72      -2.515  14.240  27.583  1.00  0.00           C  
ATOM    503  CEN VAL A  72      -2.315  13.610  27.778  1.00  0.00           X  
ATOM    504  H   VAL A  72      -1.507  16.556  28.124  1.00  0.00           H  
ATOM    505  N   VAL A  73      -4.244  16.770  26.493  1.00  0.00           N  
ATOM    506  CA  VAL A  73      -5.510  17.277  25.978  1.00  0.00           C  
ATOM    507  C   VAL A  73      -5.334  17.897  24.598  1.00  0.00           C  
ATOM    508  O   VAL A  73      -6.163  17.702  23.709  1.00  0.00           O  
ATOM    509  CB  VAL A  73      -6.127  18.323  26.925  1.00  0.00           C  
ATOM    510  CEN VAL A  73      -6.642  18.433  27.370  1.00  0.00           X  
ATOM    511  H   VAL A  73      -3.830  17.211  27.302  1.00  0.00           H  
ATOM    512  N   VAL A  74      -4.250  18.645  24.425  1.00  0.00           N  
ATOM    513  CA  VAL A  74      -3.960  19.291  23.150  1.00  0.00           C  
ATOM    514  C   VAL A  74      -3.816  18.265  22.033  1.00  0.00           C  
ATOM    515  O   VAL A  74      -4.357  18.442  20.941  1.00  0.00           O  
ATOM    516  CB  VAL A  74      -2.676  20.138  23.224  1.00  0.00           C  
ATOM    517  CEN VAL A  74      -2.437  20.784  23.231  1.00  0.00           X  
ATOM    518  H   VAL A  74      -3.610  18.770  25.196  1.00  0.00           H  
ATOM    519  N   VAL A  75      -3.084  17.193  22.312  1.00  0.00           N  
ATOM    520  CA  VAL A  75      -2.867  16.136  21.331  1.00  0.00           C  
ATOM    521  C   VAL A  75      -4.186  15.511  20.895  1.00  0.00           C  
ATOM    522  O   VAL A  75      -4.416  15.292  19.705  1.00  0.00           O  
ATOM    523  CB  VAL A  75      -1.946  15.032  21.884  1.00  0.00           C  
ATOM    524  CEN VAL A  75      -1.316  14.758  21.831  1.00  0.00           X  
ATOM    525  H   VAL A  75      -2.666  17.107  23.228  1.00  0.00           H  
ATOM    526  N   VAL A  76      -5.050  15.227  21.863  1.00  0.00           N  
ATOM    527  CA  VAL A  76      -6.348  14.626  21.580  1.00  0.00           C  
ATOM    528  C   VAL A  76      -7.181  15.519  20.669  1.00  0.00           C  
ATOM    529  O   VAL A  76      -7.792  15.045  19.711  1.00  0.00           O  
ATOM    530  CB  VAL A  76      -7.138  14.352  22.874  1.00  0.00           C  
ATOM    531  CEN VAL A  76      -7.365  13.851  23.289  1.00  0.00           X  
ATOM    532  H   VAL A  76      -4.801  15.432  22.820  1.00  0.00           H  
ATOM    533  N   VAL A  77      -7.200  16.812  20.972  1.00  0.00           N  
ATOM    534  CA  VAL A  77      -7.958  17.773  20.180  1.00  0.00           C  
ATOM    535  C   VAL A  77      -7.478  17.797  18.735  1.00  0.00           C  
ATOM    536  O   VAL A  77      -8.283  17.798  17.803  1.00  0.00           O  
ATOM    537  CB  VAL A  77      -7.857  19.194  20.768  1.00  0.00           C  
ATOM    538  CEN VAL A  77      -8.212  19.684  21.098  1.00  0.00           X  
ATOM    539  H   VAL A  77      -6.677  17.138  21.772  1.00  0.00           H  
ATOM    540  N   VAL A  78      -6.162  17.815  18.554  1.00  0.00           N  
ATOM    541  CA  VAL A  78      -5.572  17.839  17.221  1.00  0.00           C  
ATOM    542  C   VAL A  78      -5.983  16.613  16.415  1.00  0.00           C  
ATOM    543  O   VAL A  78      -6.347  16.722  15.244  1.00  0.00           O  
ATOM    544  CB  VAL A  78      -4.034  17.907  17.285  1.00  0.00           C  
ATOM    545  CEN VAL A  78      -3.492  18.318  17.173  1.00  0.00           X  
ATOM    546  H   VAL A  78      -5.554  17.813  19.361  1.00  0.00           H  
ATOM    547  N   VAL A  79      -5.922  15.447  17.049  1.00  0.00           N  
ATOM    548  CA  VAL A  79      -6.288  14.198  16.392  1.00  0.00           C  
ATOM    549  C   VAL A  79      -7.737  14.226  15.923  1.00  0.00           C  
ATOM    550  O   VAL A  79      -8.044  13.827  14.799  1.00  0.00           O  
ATOM    551  CB  VAL A  79      -6.084  12.988  17.324  1.00  0.00           C  
ATOM    552  CEN VAL A  79      -5.692  12.433  17.433  1.00  0.00           X  
ATOM    553  H   VAL A  79      -5.615  15.425  18.011  1.00  0.00           H  
ATOM    554  N   VAL A  80      -8.625  14.700  16.790  1.00  0.00           N  
ATOM    555  CA  VAL A  80     -10.044  14.781  16.465  1.00  0.00           C  
ATOM    556  C   VAL A  80     -10.282  15.672  15.253  1.00  0.00           C  
ATOM    557  O   VAL A  80     -11.047  15.322  14.354  1.00  0.00           O  
ATOM    558  CB  VAL A  80     -10.866  15.318  17.653  1.00  0.00           C  
ATOM    559  CEN VAL A  80     -11.324  15.140  18.136  1.00  0.00           X  
ATOM    560  H   VAL A  80      -8.309  15.012  17.697  1.00  0.00           H  
ATOM    561  N   VAL A  81      -9.622  16.825  15.233  1.00  0.00           N  
ATOM    562  CA  VAL A  81      -9.760  17.769  14.130  1.00  0.00           C  
ATOM    563  C   VAL A  81      -8.988  17.299  12.904  1.00  0.00           C  
ATOM    564  O   VAL A  81      -9.194  17.802  11.799  1.00  0.00           O  
ATOM    565  CB  VAL A  81      -9.272  19.175  14.525  1.00  0.00           C  
ATOM    566  CEN VAL A  81      -9.482  19.816  14.666  1.00  0.00           X  
ATOM    567  H   VAL A  81      -9.009  17.054  16.002  1.00  0.00           H  
ATOM    568  N   VAL A  82      -8.099  16.333  13.105  1.00  0.00           N  
ATOM    569  CA  VAL A  82      -7.321  15.768  12.009  1.00  0.00           C  
ATOM    570  C   VAL A  82      -7.805  14.368  11.654  1.00  0.00           C  
ATOM    571  O   VAL A  82      -8.096  14.077  10.494  1.00  0.00           O  
ATOM    572  CB  VAL A  82      -5.820  15.710  12.353  1.00  0.00           C  
ATOM    573  CEN VAL A  82      -5.207  15.989  12.208  1.00  0.00           X  
ATOM    574  H   VAL A  82      -7.959  15.980  14.041  1.00  0.00           H  
ATOM    575  N   VAL A  83      -7.888  13.503  12.659  1.00  0.00           N  
ATOM    576  CA  VAL A  83      -8.347  12.135  12.457  1.00  0.00           C  
ATOM    577  C   VAL A  83      -9.861  12.036  12.591  1.00  0.00           C  
ATOM    578  O   VAL A  83     -10.374  11.240  13.378  1.00  0.00           O  
ATOM    579  CB  VAL A  83      -7.689  11.164  13.455  1.00  0.00           C  
ATOM    580  CEN VAL A  83      -7.230  10.652  13.511  1.00  0.00           X  
ATOM    581  H   VAL A  83      -7.626  13.802  13.588  1.00  0.00           H  
ATOM    582  N   VAL A  84     -10.573  12.850  11.819  1.00  0.00           N  
ATOM    583  CA  VAL A  84     -12.030  12.877  11.872  1.00  0.00           C  
ATOM    584  C   VAL A  84     -12.613  11.480  11.708  1.00  0.00           C  
ATOM    585  O   VAL A  84     -13.756  11.225  12.089  1.00  0.00           O  
ATOM    586  CB  VAL A  84     -12.618  13.799  10.787  1.00  0.00           C  
ATOM    587  CEN VAL A  84     -12.938  14.400  10.684  1.00  0.00           X  
ATOM    588  H   VAL A  84     -10.092  13.465  11.178  1.00  0.00           H  
ATOM    589  N   VAL A  85     -11.822  10.577  11.138  1.00  0.00           N  
ATOM    590  CA  VAL A  85     -12.272   9.212  10.890  1.00  0.00           C  
ATOM    591  C   VAL A  85     -11.726   8.253  11.940  1.00  0.00           C  
ATOM    592  O   VAL A  85     -12.128   7.091  12.002  1.00  0.00           O  
ATOM    593  CB  VAL A  85     -11.848   8.722   9.492  1.00  0.00           C  
ATOM    594  CEN VAL A  85     -12.084   8.564   8.865  1.00  0.00           X  
ATOM    595  H   VAL A  85     -10.886  10.843  10.869  1.00  0.00           H  
ATOM    596  N   VAL A  86     -10.808   8.747  12.764  1.00  0.00           N  
ATOM    597  CA  VAL A  86     -10.197   7.931  13.807  1.00  0.00           C  
ATOM    598  C   VAL A  86     -11.122   7.792  15.010  1.00  0.00           C  
ATOM    599  O   VAL A  86     -11.906   8.692  15.310  1.00  0.00           O  
ATOM    600  CB  VAL A  86      -8.852   8.521  14.271  1.00  0.00           C  
ATOM    601  CEN VAL A  86      -8.170   8.426  14.256  1.00  0.00           X  
ATOM    602  H   VAL A  86     -10.527   9.711  12.666  1.00  0.00           H  
ATOM    603  N   VAL A  87     -11.024   6.658  15.696  1.00  0.00           N  
ATOM    604  CA  VAL A  87     -11.853   6.398  16.867  1.00  0.00           C  
ATOM    605  C   VAL A  87     -11.519   7.358  18.002  1.00  0.00           C  
ATOM    606  O   VAL A  87     -10.410   7.886  18.076  1.00  0.00           O  
ATOM    607  CB  VAL A  87     -11.687   4.951  17.367  1.00  0.00           C  
ATOM    608  CEN VAL A  87     -12.004   4.341  17.416  1.00  0.00           X  
ATOM    609  H   VAL A  87     -10.359   5.958  15.399  1.00  0.00           H  
ATOM    610  N   VAL A  88     -12.487   7.581  18.885  1.00  0.00           N  
ATOM    611  CA  VAL A  88     -12.294   8.470  20.024  1.00  0.00           C  
ATOM    612  C   VAL A  88     -11.051   8.088  20.818  1.00  0.00           C  
ATOM    613  O   VAL A  88     -10.218   8.938  21.133  1.00  0.00           O  
ATOM    614  CB  VAL A  88     -13.515   8.458  20.964  1.00  0.00           C  
ATOM    615  CEN VAL A  88     -14.050   8.832  21.182  1.00  0.00           X  
ATOM    616  H   VAL A  88     -13.378   7.123  18.764  1.00  0.00           H  
ATOM    617  N   VAL A  89     -10.932   6.804  21.138  1.00  0.00           N  
ATOM    618  CA  VAL A  89      -9.791   6.307  21.899  1.00  0.00           C  
ATOM    619  C   VAL A  89      -8.477   6.666  21.218  1.00  0.00           C  
ATOM    620  O   VAL A  89      -7.491   6.990  21.881  1.00  0.00           O  
ATOM    621  CB  VAL A  89      -9.860   4.780  22.088  1.00  0.00           C  
ATOM    622  CEN VAL A  89      -9.968   4.283  22.553  1.00  0.00           X  
ATOM    623  H   VAL A  89     -11.649   6.156  20.847  1.00  0.00           H  
ATOM    624  N   VAL A  90      -8.468   6.607  19.891  1.00  0.00           N  
ATOM    625  CA  VAL A  90      -7.277   6.936  19.117  1.00  0.00           C  
ATOM    626  C   VAL A  90      -6.835   8.372  19.371  1.00  0.00           C  
ATOM    627  O   VAL A  90      -5.650   8.642  19.566  1.00  0.00           O  
ATOM    628  CB  VAL A  90      -7.512   6.741  17.607  1.00  0.00           C  
ATOM    629  CEN VAL A  90      -7.351   6.344  17.068  1.00  0.00           X  
ATOM    630  H   VAL A  90      -9.308   6.326  19.405  1.00  0.00           H  
ATOM    631  N   VAL A  91      -7.795   9.291  19.366  1.00  0.00           N  
ATOM    632  CA  VAL A  91      -7.507  10.701  19.596  1.00  0.00           C  
ATOM    633  C   VAL A  91      -7.151  10.960  21.054  1.00  0.00           C  
ATOM    634  O   VAL A  91      -6.531  11.972  21.381  1.00  0.00           O  
ATOM    635  CB  VAL A  91      -8.700  11.593  19.202  1.00  0.00           C  
ATOM    636  CEN VAL A  91      -8.919  12.053  18.738  1.00  0.00           X  
ATOM    637  H   VAL A  91      -8.749   9.004  19.199  1.00  0.00           H  
ATOM    638  N   VAL A  92      -7.547  10.040  21.927  1.00  0.00           N  
ATOM    639  CA  VAL A  92      -7.336  10.203  23.360  1.00  0.00           C  
ATOM    640  C   VAL A  92      -6.234   9.279  23.863  1.00  0.00           C  
ATOM    641  O   VAL A  92      -6.029   9.141  25.069  1.00  0.00           O  
ATOM    642  CB  VAL A  92      -8.625   9.929  24.156  1.00  0.00           C  
ATOM    643  CEN VAL A  92      -9.121  10.229  24.529  1.00  0.00           X  
ATOM    644  H   VAL A  92      -8.006   9.207  21.589  1.00  0.00           H  
ATOM    645  N   VAL A  93      -5.527   8.648  22.932  1.00  0.00           N  
ATOM    646  CA  VAL A  93      -4.389   7.804  23.275  1.00  0.00           C  
ATOM    647  C   VAL A  93      -3.074   8.470  22.891  1.00  0.00           C  
ATOM    648  O   VAL A  93      -2.910   8.939  21.764  1.00  0.00           O  
ATOM    649  CB  VAL A  93      -4.476   6.429  22.587  1.00  0.00           C  
ATOM    650  CEN VAL A  93      -4.588   5.759  22.699  1.00  0.00           X  
ATOM    651  H   VAL A  93      -5.785   8.756  21.961  1.00  0.00           H  
ATOM    652  N   VAL A  94      -2.138   8.509  23.834  1.00  0.00           N  
ATOM    653  CA  VAL A  94      -0.818   9.074  23.581  1.00  0.00           C  
ATOM    654  C   VAL A  94       0.219   7.979  23.371  1.00  0.00           C  
ATOM    655  O   VAL A  94       1.345   8.248  22.954  1.00  0.00           O  
ATOM    656  CB  VAL A  94      -0.362   9.985  24.737  1.00  0.00           C  
ATOM    657  CEN VAL A  94      -0.247  10.640  24.913  1.00  0.00           X  
ATOM    658  H   VAL A  94      -2.347   8.138  24.750  1.00  0.00           H  
ATOM    659  N   VAL A  95      -0.167   6.741  23.663  1.00  0.00           N  
ATOM    660  CA  VAL A  95       0.752   5.612  23.582  1.00  0.00           C  
ATOM    661  C   VAL A  95       0.850   5.082  22.157  1.00  0.00           C  
ATOM    662  O   VAL A  95      -0.118   4.546  21.617  1.00  0.00           O  
ATOM    663  CB  VAL A  95       0.323   4.466  24.517  1.00  0.00           C  
ATOM    664  CEN VAL A  95       0.486   4.134  25.098  1.00  0.00           X  
ATOM    665  H   VAL A  95      -1.123   6.579  23.948  1.00  0.00           H  
ATOM    666  N   VAL A  96       2.023   5.236  21.553  1.00  0.00           N  
ATOM    667  CA  VAL A  96       2.173   5.057  20.114  1.00  0.00           C  
ATOM    668  C   VAL A  96       1.997   3.597  19.719  1.00  0.00           C  
ATOM    669  O   VAL A  96       1.658   3.290  18.576  1.00  0.00           O  
ATOM    670  CB  VAL A  96       3.548   5.550  19.624  1.00  0.00           C  
ATOM    671  CEN VAL A  96       3.863   6.045  19.263  1.00  0.00           X  
ATOM    672  H   VAL A  96       2.832   5.483  22.106  1.00  0.00           H  
ATOM    673  N   VAL A  97       2.230   2.700  20.671  1.00  0.00           N  
ATOM    674  CA  VAL A  97       2.086   1.269  20.427  1.00  0.00           C  
ATOM    675  C   VAL A  97       0.618   0.871  20.339  1.00  0.00           C  
ATOM    676  O   VAL A  97       0.230   0.083  19.476  1.00  0.00           O  
ATOM    677  CB  VAL A  97       2.768   0.437  21.529  1.00  0.00           C  
ATOM    678  CEN VAL A  97       3.305   0.026  21.661  1.00  0.00           X  
ATOM    679  H   VAL A  97       2.514   3.016  21.587  1.00  0.00           H  
ATOM    680  N   VAL A  98      -0.194   1.419  21.236  1.00  0.00           N  
ATOM    681  CA  VAL A  98      -1.638   1.232  21.178  1.00  0.00           C  
ATOM    682  C   VAL A  98      -2.210   1.762  19.870  1.00  0.00           C  
ATOM    683  O   VAL A  98      -3.033   1.107  19.230  1.00  0.00           O  
ATOM    684  CB  VAL A  98      -2.346   1.927  22.356  1.00  0.00           C  
ATOM    685  CEN VAL A  98      -2.686   1.812  22.944  1.00  0.00           X  
ATOM    686  H   VAL A  98       0.200   1.981  21.978  1.00  0.00           H  
ATOM    687  N   VAL A  99      -1.770   2.953  19.477  1.00  0.00           N  
ATOM    688  CA  VAL A  99      -2.238   3.574  18.243  1.00  0.00           C  
ATOM    689  C   VAL A  99      -1.918   2.705  17.034  1.00  0.00           C  
ATOM    690  O   VAL A  99      -2.762   2.506  16.160  1.00  0.00           O  
ATOM    691  CB  VAL A  99      -1.615   4.968  18.041  1.00  0.00           C  
ATOM    692  CEN VAL A  99      -1.753   5.643  18.046  1.00  0.00           X  
ATOM    693  H   VAL A  99      -1.094   3.440  20.047  1.00  0.00           H  
ATOM    694  N   VAL A 100      -0.694   2.190  16.988  1.00  0.00           N  
ATOM    695  CA  VAL A 100      -0.260   1.341  15.885  1.00  0.00           C  
ATOM    696  C   VAL A 100      -1.130   0.096  15.773  1.00  0.00           C  
ATOM    697  O   VAL A 100      -1.548  -0.285  14.680  1.00  0.00           O  
ATOM    698  CB  VAL A 100       1.211   0.915  16.045  1.00  0.00           C  
ATOM    699  CEN VAL A 100       1.845   1.005  15.791  1.00  0.00           X  
ATOM    700  H   VAL A 100      -0.048   2.391  17.738  1.00  0.00           H  
ATOM    701  N   VAL A 101      -1.400  -0.535  16.911  1.00  0.00           N  
ATOM    702  CA  VAL A 101      -2.222  -1.740  16.943  1.00  0.00           C  
ATOM    703  C   VAL A 101      -3.617  -1.470  16.394  1.00  0.00           C  
ATOM    704  O   VAL A 101      -4.145  -2.251  15.602  1.00  0.00           O  
ATOM    705  CB  VAL A 101      -2.343  -2.304  18.371  1.00  0.00           C  
ATOM    706  CEN VAL A 101      -2.149  -2.822  18.781  1.00  0.00           X  
ATOM    707  H   VAL A 101      -1.027  -0.171  17.776  1.00  0.00           H  
ATOM    708  N   VAL A 102      -4.210  -0.359  16.819  1.00  0.00           N  
ATOM    709  CA  VAL A 102      -5.545   0.016  16.371  1.00  0.00           C  
ATOM    710  C   VAL A 102      -5.589   0.195  14.859  1.00  0.00           C  
ATOM    711  O   VAL A 102      -6.509  -0.281  14.194  1.00  0.00           O  
ATOM    712  CB  VAL A 102      -6.024   1.315  17.046  1.00  0.00           C  
ATOM    713  CEN VAL A 102      -6.466   1.568  17.509  1.00  0.00           X  
ATOM    714  H   VAL A 102      -3.723   0.240  17.470  1.00  0.00           H  
ATOM    715  N   VAL A 103      -4.588   0.884  14.321  1.00  0.00           N  
ATOM    716  CA  VAL A 103      -4.510   1.128  12.885  1.00  0.00           C  
ATOM    717  C   VAL A 103      -4.445  -0.180  12.107  1.00  0.00           C  
ATOM    718  O   VAL A 103      -5.134  -0.350  11.102  1.00  0.00           O  
ATOM    719  CB  VAL A 103      -3.286   1.990  12.524  1.00  0.00           C  
ATOM    720  CEN VAL A 103      -3.092   2.615  12.308  1.00  0.00           X  
ATOM    721  H   VAL A 103      -3.863   1.249  14.922  1.00  0.00           H  
ATOM    722  N   VAL A 104      -3.613  -1.102  12.579  1.00  0.00           N  
ATOM    723  CA  VAL A 104      -3.457  -2.398  11.928  1.00  0.00           C  
ATOM    724  C   VAL A 104      -4.777  -3.156  11.887  1.00  0.00           C  
ATOM    725  O   VAL A 104      -5.145  -3.726  10.859  1.00  0.00           O  
ATOM    726  CB  VAL A 104      -2.400  -3.264  12.639  1.00  0.00           C  
ATOM    727  CEN VAL A 104      -1.766  -3.526  12.579  1.00  0.00           X  
ATOM    728  H   VAL A 104      -3.075  -0.901  13.410  1.00  0.00           H  
ATOM    729  N   VAL A 105      -5.487  -3.161  13.010  1.00  0.00           N  
ATOM    730  CA  VAL A 105      -6.768  -3.850  13.104  1.00  0.00           C  
ATOM    731  C   VAL A 105      -7.769  -3.290  12.102  1.00  0.00           C  
ATOM    732  O   VAL A 105      -8.467  -4.043  11.422  1.00  0.00           O  
ATOM    733  CB  VAL A 105      -7.363  -3.746  14.521  1.00  0.00           C  
ATOM    734  CEN VAL A 105      -7.500  -4.106  15.093  1.00  0.00           X  
ATOM    735  H   VAL A 105      -5.129  -2.674  13.820  1.00  0.00           H  
ATOM    736  N   VAL A 106      -7.835  -1.966  12.015  1.00  0.00           N  
ATOM    737  CA  VAL A 106      -8.751  -1.303  11.095  1.00  0.00           C  
ATOM    738  C   VAL A 106      -8.466  -1.700   9.652  1.00  0.00           C  
ATOM    739  O   VAL A 106      -9.383  -1.996   8.887  1.00  0.00           O  
ATOM    740  CB  VAL A 106      -8.669   0.229  11.222  1.00  0.00           C  
ATOM    741  CEN VAL A 106      -9.009   0.787  11.442  1.00  0.00           X  
ATOM    742  H   VAL A 106      -7.235  -1.404  12.601  1.00  0.00           H  
ATOM    743  N   VAL A 107      -7.189  -1.703   9.286  1.00  0.00           N  
ATOM    744  CA  VAL A 107      -6.780  -2.064   7.934  1.00  0.00           C  
ATOM    745  C   VAL A 107      -7.210  -3.483   7.588  1.00  0.00           C  
ATOM    746  O   VAL A 107      -7.730  -3.737   6.502  1.00  0.00           O  
ATOM    747  CB  VAL A 107      -5.255  -1.941   7.753  1.00  0.00           C  
ATOM    748  CEN VAL A 107      -4.761  -1.569   7.450  1.00  0.00           X  
ATOM    749  H   VAL A 107      -6.483  -1.450   9.963  1.00  0.00           H  
ATOM    750  N   VAL A 108      -6.991  -4.406   8.519  1.00  0.00           N  
ATOM    751  CA  VAL A 108      -7.355  -5.803   8.314  1.00  0.00           C  
ATOM    752  C   VAL A 108      -8.852  -5.951   8.070  1.00  0.00           C  
ATOM    753  O   VAL A 108      -9.275  -6.674   7.168  1.00  0.00           O  
ATOM    754  CB  VAL A 108      -6.952  -6.674   9.518  1.00  0.00           C  
ATOM    755  CEN VAL A 108      -6.513  -7.162   9.727  1.00  0.00           X  
ATOM    756  H   VAL A 108      -6.560  -4.133   9.391  1.00  0.00           H  
ATOM    757  N   VAL A 109      -9.649  -5.263   8.880  1.00  0.00           N  
ATOM    758  CA  VAL A 109     -11.101  -5.317   8.754  1.00  0.00           C  
ATOM    759  C   VAL A 109     -11.553  -4.834   7.381  1.00  0.00           C  
ATOM    760  O   VAL A 109     -12.403  -5.454   6.744  1.00  0.00           O  
ATOM    761  CB  VAL A 109     -11.794  -4.471   9.839  1.00  0.00           C  
ATOM    762  CEN VAL A 109     -12.172  -4.509  10.413  1.00  0.00           X  
ATOM    763  H   VAL A 109      -9.239  -4.687   9.602  1.00  0.00           H  
ATOM    764  N   VAL A 110     -10.978  -3.723   6.932  1.00  0.00           N  
ATOM    765  CA  VAL A 110     -11.321  -3.155   5.634  1.00  0.00           C  
ATOM    766  C   VAL A 110     -11.029  -4.138   4.508  1.00  0.00           C  
ATOM    767  O   VAL A 110     -11.917  -4.510   3.791  1.00  0.00           O  
ATOM    768  CB  VAL A 110     -10.555  -1.845   5.370  1.00  0.00           C  
ATOM    769  CEN VAL A 110     -10.626  -1.161   5.320  1.00  0.00           X  
ATOM    770  H   VAL A 110     -10.287  -3.260   7.504  1.00  0.00           H  
TER                                                                             
# All scores below are weighted scores, not raw scores.
#BEGIN_POSE_ENERGIES_TABLE ./out/97.pdb
label vdw total
weights 0.1 NA
pose 1.65125 1.65125
VAL:NtermProteinFull_1 0 0
VAL_2 0 0
VAL_3 0.02103 0.02103
VAL_4 0 0
VAL_5 0 0
VAL_6 0.17665 0.17665
VAL_7 0.06745 0.06745
VAL_8 0 0
VAL_9 0 0
VAL_10 0 0
VAL_11 0 0
VAL_12 0 0
VAL_13 0.00643 0.00643
VAL_14 0 0
VAL_15 0 0
VAL_16 0 0
VAL_17 0 0
VAL_18 0 0
VAL_19 0 0
VAL_20 0 0
VAL_21 0.00642 0.00642
VAL_22 2e-05 2e-05
VAL_23 0 0
VAL_24 0 0
VAL_25 0 0
VAL_26 0 0
VAL_27 0 0
VAL_28 0 0
VAL_29 0.17665 0.17665
VAL_30 0 0
VAL_31 0 0
VAL_32 0 0
VAL_33 0.00157 0.00157
VAL_34 0 0
VAL_35 0 0
VAL_36 0 0
VAL_37 0 0
VAL_38 0 0
VAL_39 0 0
VAL_40 0.01006 0.01006
VAL_41 0 0
VAL_42 0 0
VAL_43 0.01006 0.01006
VAL_44 0 0
VAL_45 0 0
VAL_46 0 0
VAL_47 0 0
VAL_48 0.35797 0.35797
VAL_49 0 0
VAL_50 0.00157 0.00157
VAL_51 0 0
VAL_52 0 0
VAL_53 0.02103 0.02103
VAL_54 0 0
VAL_55 0 0
VAL_56 0.06745 0.06745
VAL_57 0 0
VAL_58 0.0648 0.0648
VAL_59 0 0
VAL_60 0 0
VAL_61 0 0
VAL_62 0 0
VAL_63 0 0
VAL_64 0 0
VAL_65 0.02095 0.02095
VAL_66 0 0
VAL_67 0 0
VAL_68 0 0
VAL_69 0 0
VAL_70 0.02095 0.02095
VAL_71 0 0
VAL_72 0 0
VAL_73 0 0
VAL_74 0 0
VAL_75 0 0
VAL_76 0 0
VAL_77 0 0
VAL_78 0 0
VAL_79 0 0
VAL_80 0 0
VAL_81 0 0
VAL_82 0 0
VAL_83 0.16351 0.16351
VAL_84 0 0
VAL_85 0 0
VAL_86 0.09871 0.09871
VAL_87 0 0
VAL_88 0 0
VAL_89 0 0
VAL_90 0 0
VAL_91 0 0
VAL_92 0 0
VAL_93 0 0
VAL_94 0 0
VAL_95 0 0
VAL_96 0 0
VAL_97 0 0
VAL_98 0 0
VAL_99 0 0
VAL_100 0 0
VAL_101 0 0
VAL_102 0 0
VAL_103 0 0
VAL_104 0 0
VAL_105 0 0
VAL_106 0 0
VAL_107 0 0
VAL_108 0 0
VAL_109 0 0
VAL:CtermProteinFull_110 0.35797 0.35797
#END_POSE_ENERGIES_TABLE ./out/97.pdb

REMARK 6 13 17 21 7 1 13 8 14 12 17 9 
REMARK VDW             1.651
REMARK RG             13.961
REMARK NCdist         14.318
REMARK HO              0.860
