# Supplementary material for: Design of complicated all-α protein structures
Source: Nat Struct Mol Biol. 2024 Jan 4;31(2):275–82. doi: 10.1038/s41594-023-01147-9 (PMC11377298; doi:10.1038/s41594-023-01147-9)
Supplement: Supplementary file 11 — Statistical source data. [file 41594_2023_1147_MOESM11_ESM.zip › ED_Fig6/83.pdb]

HEADER                                            09-NOV-21   XXXX              
EXPDTA    THEORETICAL MODEL                                                     
REMARK 220                                                                      
REMARK 220 EXPERIMENTAL DETAILS                                                 
REMARK 220  EXPERIMENT TYPE                : THEORETICAL MODELLING              
REMARK 220  DATE OF DATA COLLECTION        : 09-NOV-21                          
REMARK 220                                                                      
REMARK 220 REMARK: MODEL GENERATED BY ROSETTA                                   
REMARK 220  VERSION 2021.16+release.8ee4f02                                     
ATOM      1  N   VAL A   1       0.000   0.000   0.000  1.00  0.00           N  
ATOM      2  CA  VAL A   1       1.458   0.000   0.000  1.00  0.00           C  
ATOM      3  C   VAL A   1       2.009   1.420   0.000  1.00  0.00           C  
ATOM      4  O   VAL A   1       2.934   1.737   0.748  1.00  0.00           O  
ATOM      5  CB  VAL A   1       2.023  -0.759  -1.215  1.00  0.00           C  
ATOM      6  CEN VAL A   1       2.351  -1.334  -1.406  1.00  0.00           X  
ATOM      7  H   VAL A   1      -0.500  -0.433  -0.750  1.00  0.00           H  
ATOM      8  N   VAL A   2       1.435   2.272  -0.843  1.00  0.00           N  
ATOM      9  CA  VAL A   2       1.868   3.661  -0.942  1.00  0.00           C  
ATOM     10  C   VAL A   2       1.711   4.383   0.390  1.00  0.00           C  
ATOM     11  O   VAL A   2       2.608   5.105   0.825  1.00  0.00           O  
ATOM     12  CB  VAL A   2       1.079   4.423  -2.023  1.00  0.00           C  
ATOM     13  CEN VAL A   2       1.129   4.707  -2.649  1.00  0.00           X  
ATOM     14  H   VAL A   2       0.680   1.949  -1.431  1.00  0.00           H  
ATOM     15  N   VAL A   3       0.566   4.183   1.035  1.00  0.00           N  
ATOM     16  CA  VAL A   3       0.290   4.815   2.319  1.00  0.00           C  
ATOM     17  C   VAL A   3       1.317   4.405   3.367  1.00  0.00           C  
ATOM     18  O   VAL A   3       1.823   5.241   4.115  1.00  0.00           O  
ATOM     19  CB  VAL A   3      -1.120   4.462   2.831  1.00  0.00           C  
ATOM     20  CEN VAL A   3      -1.749   4.719   2.941  1.00  0.00           X  
ATOM     21  H   VAL A   3      -0.130   3.577   0.624  1.00  0.00           H  
ATOM     22  N   VAL A   4       1.620   3.112   3.417  1.00  0.00           N  
ATOM     23  CA  VAL A   4       2.588   2.588   4.374  1.00  0.00           C  
ATOM     24  C   VAL A   4       3.957   3.226   4.177  1.00  0.00           C  
ATOM     25  O   VAL A   4       4.612   3.622   5.141  1.00  0.00           O  
ATOM     26  CB  VAL A   4       2.723   1.058   4.261  1.00  0.00           C  
ATOM     27  CEN VAL A   4       2.581   0.464   4.579  1.00  0.00           X  
ATOM     28  H   VAL A   4       1.169   2.476   2.775  1.00  0.00           H  
ATOM     29  N   VAL A   5       4.385   3.322   2.923  1.00  0.00           N  
ATOM     30  CA  VAL A   5       5.678   3.911   2.597  1.00  0.00           C  
ATOM     31  C   VAL A   5       5.758   5.358   3.069  1.00  0.00           C  
ATOM     32  O   VAL A   5       6.758   5.776   3.653  1.00  0.00           O  
ATOM     33  CB  VAL A   5       5.958   3.859   1.084  1.00  0.00           C  
ATOM     34  CEN VAL A   5       6.345   3.555   0.602  1.00  0.00           X  
ATOM     35  H   VAL A   5       3.799   2.977   2.176  1.00  0.00           H  
ATOM     36  N   VAL A   6       4.700   6.118   2.811  1.00  0.00           N  
ATOM     37  CA  VAL A   6       4.648   7.520   3.209  1.00  0.00           C  
ATOM     38  C   VAL A   6       4.783   7.670   4.719  1.00  0.00           C  
ATOM     39  O   VAL A   6       5.528   8.521   5.204  1.00  0.00           O  
ATOM     40  CB  VAL A   6       3.339   8.190   2.752  1.00  0.00           C  
ATOM     41  CEN VAL A   6       3.075   8.647   2.309  1.00  0.00           X  
ATOM     42  H   VAL A   6       3.910   5.715   2.327  1.00  0.00           H  
ATOM     43  N   VAL A   7       4.059   6.836   5.458  1.00  0.00           N  
ATOM     44  CA  VAL A   7       4.096   6.875   6.915  1.00  0.00           C  
ATOM     45  C   VAL A   7       5.504   6.615   7.437  1.00  0.00           C  
ATOM     46  O   VAL A   7       5.983   7.311   8.332  1.00  0.00           O  
ATOM     47  CB  VAL A   7       3.133   5.844   7.532  1.00  0.00           C  
ATOM     48  CEN VAL A   7       2.540   5.776   7.878  1.00  0.00           X  
ATOM     49  H   VAL A   7       3.467   6.159   4.999  1.00  0.00           H  
ATOM     50  N   VAL A   8       6.163   5.609   6.872  1.00  0.00           N  
ATOM     51  CA  VAL A   8       7.517   5.255   7.279  1.00  0.00           C  
ATOM     52  C   VAL A   8       8.478   6.419   7.067  1.00  0.00           C  
ATOM     53  O   VAL A   8       9.293   6.729   7.935  1.00  0.00           O  
ATOM     54  CB  VAL A   8       8.037   4.027   6.508  1.00  0.00           C  
ATOM     55  CEN VAL A   8       8.197   3.360   6.571  1.00  0.00           X  
ATOM     56  H   VAL A   8       5.713   5.075   6.141  1.00  0.00           H  
ATOM     57  N   VAL A   9       8.376   7.060   5.907  1.00  0.00           N  
ATOM     58  CA  VAL A   9       9.235   8.191   5.579  1.00  0.00           C  
ATOM     59  C   VAL A   9       9.061   9.324   6.581  1.00  0.00           C  
ATOM     60  O   VAL A   9      10.039   9.909   7.047  1.00  0.00           O  
ATOM     61  CB  VAL A   9       8.951   8.723   4.162  1.00  0.00           C  
ATOM     62  CEN VAL A   9       9.208   8.766   3.524  1.00  0.00           X  
ATOM     63  H   VAL A   9       7.685   6.755   5.236  1.00  0.00           H  
ATOM     64  N   VAL A  10       7.810   9.630   6.909  1.00  0.00           N  
ATOM     65  CA  VAL A  10       7.506  10.695   7.857  1.00  0.00           C  
ATOM     66  C   VAL A  10       8.128  10.415   9.219  1.00  0.00           C  
ATOM     67  O   VAL A  10       8.719  11.301   9.836  1.00  0.00           O  
ATOM     68  CB  VAL A  10       5.986  10.883   8.028  1.00  0.00           C  
ATOM     69  CEN VAL A  10       5.461  11.306   7.888  1.00  0.00           X  
ATOM     70  H   VAL A  10       7.051   9.112   6.491  1.00  0.00           H  
ATOM     71  N   VAL A  11       7.993   9.177   9.683  1.00  0.00           N  
ATOM     72  CA  VAL A  11       8.542   8.778  10.973  1.00  0.00           C  
ATOM     73  C   VAL A  11      10.054   8.964  11.009  1.00  0.00           C  
ATOM     74  O   VAL A  11      10.602   9.482  11.982  1.00  0.00           O  
ATOM     75  CB  VAL A  11       8.207   7.311  11.300  1.00  0.00           C  
ATOM     76  CEN VAL A  11       7.826   6.907  11.708  1.00  0.00           X  
ATOM     77  H   VAL A  11       7.496   8.495   9.127  1.00  0.00           H  
ATOM     78  N   VAL A  12      10.723   8.537   9.944  1.00  0.00           N  
ATOM     79  CA  VAL A  12      12.173   8.655   9.852  1.00  0.00           C  
ATOM     80  C   VAL A  12      12.613  10.111   9.938  1.00  0.00           C  
ATOM     81  O   VAL A  12      13.562  10.441  10.650  1.00  0.00           O  
ATOM     82  CB  VAL A  12      12.708   8.043   8.543  1.00  0.00           C  
ATOM     83  CEN VAL A  12      13.065   7.514   8.284  1.00  0.00           X  
ATOM     84  H   VAL A  12      10.214   8.119   9.178  1.00  0.00           H  
ATOM     85  N   VAL A  13      11.920  10.977   9.208  1.00  0.00           N  
ATOM     86  CA  VAL A  13      12.238  12.400   9.200  1.00  0.00           C  
ATOM     87  C   VAL A  13      12.120  12.999  10.596  1.00  0.00           C  
ATOM     88  O   VAL A  13      12.988  13.755  11.033  1.00  0.00           O  
ATOM     89  CB  VAL A  13      11.321  13.180   8.239  1.00  0.00           C  
ATOM     90  CEN VAL A  13      11.305  13.516   7.638  1.00  0.00           X  
ATOM     91  H   VAL A  13      11.152  10.642   8.644  1.00  0.00           H  
ATOM     92  N   VAL A  14      11.041  12.656  11.292  1.00  0.00           N  
ATOM     93  CA  VAL A  14      10.808  13.159  12.640  1.00  0.00           C  
ATOM     94  C   VAL A  14      11.933  12.751  13.583  1.00  0.00           C  
ATOM     95  O   VAL A  14      12.426  13.564  14.365  1.00  0.00           O  
ATOM     96  CB  VAL A  14       9.468  12.654  13.208  1.00  0.00           C  
ATOM     97  CEN VAL A  14       8.830  12.848  13.379  1.00  0.00           X  
ATOM     98  H   VAL A  14      10.366  12.031  10.876  1.00  0.00           H  
ATOM     99  N   VAL A  15      12.336  11.488  13.503  1.00  0.00           N  
ATOM    100  CA  VAL A  15      13.405  10.970  14.349  1.00  0.00           C  
ATOM    101  C   VAL A  15      14.682  11.783  14.183  1.00  0.00           C  
ATOM    102  O   VAL A  15      15.592  11.704  15.009  1.00  0.00           O  
ATOM    103  CB  VAL A  15      13.705   9.491  14.039  1.00  0.00           C  
ATOM    104  CEN VAL A  15      13.647   8.850  14.285  1.00  0.00           X  
ATOM    105  H   VAL A  15      11.891  10.870  12.840  1.00  0.00           H  
ATOM    106  N   VAL A  16      14.745  12.564  13.110  1.00  0.00           N  
ATOM    107  CA  VAL A  16      15.906  13.404  12.840  1.00  0.00           C  
ATOM    108  C   VAL A  16      15.613  14.866  13.154  1.00  0.00           C  
ATOM    109  O   VAL A  16      16.516  15.702  13.162  1.00  0.00           O  
ATOM    110  CB  VAL A  16      16.361  13.285  11.374  1.00  0.00           C  
ATOM    111  CEN VAL A  16      16.858  13.037  10.966  1.00  0.00           X  
ATOM    112  H   VAL A  16      13.968  12.576  12.464  1.00  0.00           H  
ATOM    113  N   VAL A  17      14.345  15.168  13.410  1.00  0.00           N  
ATOM    114  CA  VAL A  17      13.955  16.483  13.905  1.00  0.00           C  
ATOM    115  C   VAL A  17      14.427  16.694  15.338  1.00  0.00           C  
ATOM    116  O   VAL A  17      14.625  15.735  16.085  1.00  0.00           O  
ATOM    117  CB  VAL A  17      12.429  16.681  13.844  1.00  0.00           C  
ATOM    118  CEN VAL A  17      11.927  17.019  13.515  1.00  0.00           X  
ATOM    119  H   VAL A  17      13.632  14.468  13.259  1.00  0.00           H  
ATOM    120  N   VAL A  18      14.607  17.955  15.717  1.00  0.00           N  
ATOM    121  CA  VAL A  18      14.949  18.301  17.091  1.00  0.00           C  
ATOM    122  C   VAL A  18      13.788  18.017  18.036  1.00  0.00           C  
ATOM    123  O   VAL A  18      12.637  17.924  17.609  1.00  0.00           O  
ATOM    124  CB  VAL A  18      15.351  19.782  17.218  1.00  0.00           C  
ATOM    125  CEN VAL A  18      15.885  20.204  17.327  1.00  0.00           X  
ATOM    126  H   VAL A  18      14.504  18.693  15.035  1.00  0.00           H  
ATOM    127  N   VAL A  19      14.097  17.882  19.321  1.00  0.00           N  
ATOM    128  CA  VAL A  19      13.101  17.491  20.311  1.00  0.00           C  
ATOM    129  C   VAL A  19      11.915  18.448  20.309  1.00  0.00           C  
ATOM    130  O   VAL A  19      10.774  18.037  20.516  1.00  0.00           O  
ATOM    131  CB  VAL A  19      13.702  17.438  21.728  1.00  0.00           C  
ATOM    132  CEN VAL A  19      13.893  17.011  22.234  1.00  0.00           X  
ATOM    133  H   VAL A  19      15.046  18.055  19.620  1.00  0.00           H  
ATOM    134  N   VAL A  20      12.193  19.725  20.072  1.00  0.00           N  
ATOM    135  CA  VAL A  20      11.146  20.737  20.003  1.00  0.00           C  
ATOM    136  C   VAL A  20      10.413  20.681  18.669  1.00  0.00           C  
ATOM    137  O   VAL A  20       9.234  21.025  18.582  1.00  0.00           O  
ATOM    138  CB  VAL A  20      11.715  22.154  20.207  1.00  0.00           C  
ATOM    139  CEN VAL A  20      11.741  22.683  20.647  1.00  0.00           X  
ATOM    140  H   VAL A  20      13.155  20.002  19.937  1.00  0.00           H  
ATOM    141  N   VAL A  21      11.118  20.247  17.630  1.00  0.00           N  
ATOM    142  CA  VAL A  21      10.502  20.012  16.330  1.00  0.00           C  
ATOM    143  C   VAL A  21       9.401  18.964  16.424  1.00  0.00           C  
ATOM    144  O   VAL A  21       8.315  19.138  15.869  1.00  0.00           O  
ATOM    145  CB  VAL A  21      11.540  19.560  15.286  1.00  0.00           C  
ATOM    146  CEN VAL A  21      11.881  19.758  14.721  1.00  0.00           X  
ATOM    147  H   VAL A  21      12.107  20.074  17.744  1.00  0.00           H  
ATOM    148  N   VAL A  22       9.686  17.874  17.128  1.00  0.00           N  
ATOM    149  CA  VAL A  22       8.720  16.795  17.296  1.00  0.00           C  
ATOM    150  C   VAL A  22       7.454  17.291  17.983  1.00  0.00           C  
ATOM    151  O   VAL A  22       6.342  16.971  17.562  1.00  0.00           O  
ATOM    152  CB  VAL A  22       9.311  15.629  18.110  1.00  0.00           C  
ATOM    153  CEN VAL A  22       9.535  14.979  18.066  1.00  0.00           X  
ATOM    154  H   VAL A  22      10.596  17.791  17.559  1.00  0.00           H  
ATOM    155  N   VAL A  23       7.629  18.074  19.042  1.00  0.00           N  
ATOM    156  CA  VAL A  23       6.501  18.616  19.789  1.00  0.00           C  
ATOM    157  C   VAL A  23       5.617  19.481  18.901  1.00  0.00           C  
ATOM    158  O   VAL A  23       4.391  19.372  18.934  1.00  0.00           O  
ATOM    159  CB  VAL A  23       6.970  19.448  20.997  1.00  0.00           C  
ATOM    160  CEN VAL A  23       7.006  19.456  21.685  1.00  0.00           X  
ATOM    161  H   VAL A  23       8.569  18.299  19.337  1.00  0.00           H  
ATOM    162  N   VAL A  24       6.245  20.341  18.107  1.00  0.00           N  
ATOM    163  CA  VAL A  24       5.516  21.228  17.208  1.00  0.00           C  
ATOM    164  C   VAL A  24       4.679  20.435  16.212  1.00  0.00           C  
ATOM    165  O   VAL A  24       3.515  20.756  15.972  1.00  0.00           O  
ATOM    166  CB  VAL A  24       6.470  22.158  16.435  1.00  0.00           C  
ATOM    167  CEN VAL A  24       6.681  22.812  16.377  1.00  0.00           X  
ATOM    168  H   VAL A  24       7.254  20.382  18.127  1.00  0.00           H  
ATOM    169  N   VAL A  25       5.278  19.399  15.635  1.00  0.00           N  
ATOM    170  CA  VAL A  25       4.589  18.559  14.664  1.00  0.00           C  
ATOM    171  C   VAL A  25       3.355  17.908  15.277  1.00  0.00           C  
ATOM    172  O   VAL A  25       2.286  17.885  14.667  1.00  0.00           O  
ATOM    173  CB  VAL A  25       5.515  17.460  14.109  1.00  0.00           C  
ATOM    174  CEN VAL A  25       5.859  17.256  13.548  1.00  0.00           X  
ATOM    175  H   VAL A  25       6.236  19.189  15.876  1.00  0.00           H  
ATOM    176  N   VAL A  26       3.510  17.379  16.486  1.00  0.00           N  
ATOM    177  CA  VAL A  26       2.409  16.726  17.183  1.00  0.00           C  
ATOM    178  C   VAL A  26       1.250  17.690  17.407  1.00  0.00           C  
ATOM    179  O   VAL A  26       0.090  17.343  17.185  1.00  0.00           O  
ATOM    180  CB  VAL A  26       2.859  16.156  18.541  1.00  0.00           C  
ATOM    181  CEN VAL A  26       2.987  15.571  18.882  1.00  0.00           X  
ATOM    182  H   VAL A  26       4.414  17.431  16.933  1.00  0.00           H  
ATOM    183  N   VAL A  27       1.572  18.901  17.849  1.00  0.00           N  
ATOM    184  CA  VAL A  27       0.558  19.917  18.104  1.00  0.00           C  
ATOM    185  C   VAL A  27      -0.227  20.241  16.839  1.00  0.00           C  
ATOM    186  O   VAL A  27      -1.454  20.338  16.867  1.00  0.00           O  
ATOM    187  CB  VAL A  27       1.183  21.213  18.654  1.00  0.00           C  
ATOM    188  CEN VAL A  27       1.244  21.603  19.219  1.00  0.00           X  
ATOM    189  H   VAL A  27       2.543  19.123  18.012  1.00  0.00           H  
ATOM    190  N   VAL A  28       0.487  20.409  15.732  1.00  0.00           N  
ATOM    191  CA  VAL A  28      -0.142  20.722  14.454  1.00  0.00           C  
ATOM    192  C   VAL A  28      -1.117  19.629  14.037  1.00  0.00           C  
ATOM    193  O   VAL A  28      -2.233  19.913  13.600  1.00  0.00           O  
ATOM    194  CB  VAL A  28       0.905  20.915  13.341  1.00  0.00           C  
ATOM    195  CEN VAL A  28       1.203  21.385  12.935  1.00  0.00           X  
ATOM    196  H   VAL A  28       1.492  20.316  15.776  1.00  0.00           H  
ATOM    197  N   VAL A  29      -0.691  18.379  14.175  1.00  0.00           N  
ATOM    198  CA  VAL A  29      -1.526  17.240  13.813  1.00  0.00           C  
ATOM    199  C   VAL A  29      -2.816  17.223  14.623  1.00  0.00           C  
ATOM    200  O   VAL A  29      -3.899  17.006  14.079  1.00  0.00           O  
ATOM    201  CB  VAL A  29      -0.784  15.906  14.020  1.00  0.00           C  
ATOM    202  CEN VAL A  29      -0.492  15.377  13.689  1.00  0.00           X  
ATOM    203  H   VAL A  29       0.236  18.212  14.540  1.00  0.00           H  
ATOM    204  N   VAL A  30      -2.693  17.453  15.926  1.00  0.00           N  
ATOM    205  CA  VAL A  30      -3.850  17.465  16.813  1.00  0.00           C  
ATOM    206  C   VAL A  30      -4.853  18.534  16.398  1.00  0.00           C  
ATOM    207  O   VAL A  30      -6.057  18.284  16.351  1.00  0.00           O  
ATOM    208  CB  VAL A  30      -3.436  17.705  18.277  1.00  0.00           C  
ATOM    209  CEN VAL A  30      -3.379  17.404  18.894  1.00  0.00           X  
ATOM    210  H   VAL A  30      -1.776  17.625  16.311  1.00  0.00           H  
ATOM    211  N   VAL A  31      -4.349  19.726  16.096  1.00  0.00           N  
ATOM    212  CA  VAL A  31      -5.200  20.835  15.683  1.00  0.00           C  
ATOM    213  C   VAL A  31      -5.977  20.493  14.418  1.00  0.00           C  
ATOM    214  O   VAL A  31      -7.176  20.753  14.325  1.00  0.00           O  
ATOM    215  CB  VAL A  31      -4.380  22.116  15.439  1.00  0.00           C  
ATOM    216  CEN VAL A  31      -4.245  22.744  15.689  1.00  0.00           X  
ATOM    217  H   VAL A  31      -3.350  19.867  16.154  1.00  0.00           H  
ATOM    218  N   VAL A  32      -5.286  19.907  13.446  1.00  0.00           N  
ATOM    219  CA  VAL A  32      -5.910  19.527  12.184  1.00  0.00           C  
ATOM    220  C   VAL A  32      -7.044  18.534  12.407  1.00  0.00           C  
ATOM    221  O   VAL A  32      -8.123  18.671  11.831  1.00  0.00           O  
ATOM    222  CB  VAL A  32      -4.887  18.913  11.210  1.00  0.00           C  
ATOM    223  CEN VAL A  32      -4.541  19.027  10.626  1.00  0.00           X  
ATOM    224  H   VAL A  32      -4.303  19.720  13.585  1.00  0.00           H  
ATOM    225  N   VAL A  33      -6.792  17.535  13.246  1.00  0.00           N  
ATOM    226  CA  VAL A  33      -7.792  16.517  13.547  1.00  0.00           C  
ATOM    227  C   VAL A  33      -9.041  17.136  14.160  1.00  0.00           C  
ATOM    228  O   VAL A  33     -10.163  16.800  13.780  1.00  0.00           O  
ATOM    229  CB  VAL A  33      -7.237  15.447  14.506  1.00  0.00           C  
ATOM    230  CEN VAL A  33      -7.034  14.790  14.546  1.00  0.00           X  
ATOM    231  H   VAL A  33      -5.885  17.480  13.687  1.00  0.00           H  
ATOM    232  N   VAL A  34      -8.841  18.042  15.111  1.00  0.00           N  
ATOM    233  CA  VAL A  34      -9.952  18.710  15.779  1.00  0.00           C  
ATOM    234  C   VAL A  34     -10.809  19.482  14.784  1.00  0.00           C  
ATOM    235  O   VAL A  34     -12.037  19.416  14.827  1.00  0.00           O  
ATOM    236  CB  VAL A  34      -9.456  19.675  16.872  1.00  0.00           C  
ATOM    237  CEN VAL A  34      -9.420  19.770  17.554  1.00  0.00           X  
ATOM    238  H   VAL A  34      -7.895  18.274  15.378  1.00  0.00           H  
ATOM    239  N   VAL A  35     -10.154  20.214  13.890  1.00  0.00           N  
ATOM    240  CA  VAL A  35     -10.855  21.001  12.882  1.00  0.00           C  
ATOM    241  C   VAL A  35     -11.717  20.114  11.993  1.00  0.00           C  
ATOM    242  O   VAL A  35     -12.870  20.437  11.709  1.00  0.00           O  
ATOM    243  CB  VAL A  35      -9.872  21.794  12.000  1.00  0.00           C  
ATOM    244  CEN VAL A  35      -9.641  22.428  11.860  1.00  0.00           X  
ATOM    245  H   VAL A  35      -9.144  20.226  13.908  1.00  0.00           H  
ATOM    246  N   VAL A  36     -11.151  18.994  11.555  1.00  0.00           N  
ATOM    247  CA  VAL A  36     -11.867  18.058  10.697  1.00  0.00           C  
ATOM    248  C   VAL A  36     -13.120  17.530  11.383  1.00  0.00           C  
ATOM    249  O   VAL A  36     -14.189  17.463  10.777  1.00  0.00           O  
ATOM    250  CB  VAL A  36     -10.976  16.869  10.290  1.00  0.00           C  
ATOM    251  CEN VAL A  36     -10.638  16.585   9.761  1.00  0.00           X  
ATOM    252  H   VAL A  36     -10.200  18.786  11.824  1.00  0.00           H  
ATOM    253  N   VAL A  37     -12.981  17.155  12.650  1.00  0.00           N  
ATOM    254  CA  VAL A  37     -14.102  16.632  13.421  1.00  0.00           C  
ATOM    255  C   VAL A  37     -15.230  17.652  13.516  1.00  0.00           C  
ATOM    256  O   VAL A  37     -16.400  17.316  13.336  1.00  0.00           O  
ATOM    257  CB  VAL A  37     -13.670  16.226  14.843  1.00  0.00           C  
ATOM    258  CEN VAL A  37     -13.560  15.686  15.256  1.00  0.00           X  
ATOM    259  H   VAL A  37     -12.076  17.236  13.091  1.00  0.00           H  
ATOM    260  N   VAL A  38     -14.870  18.899  13.800  1.00  0.00           N  
ATOM    261  CA  VAL A  38     -15.851  19.971  13.920  1.00  0.00           C  
ATOM    262  C   VAL A  38     -16.627  20.155  12.622  1.00  0.00           C  
ATOM    263  O   VAL A  38     -17.850  20.292  12.632  1.00  0.00           O  
ATOM    264  CB  VAL A  38     -15.186  21.306  14.303  1.00  0.00           C  
ATOM    265  CEN VAL A  38     -15.113  21.763  14.813  1.00  0.00           X  
ATOM    266  H   VAL A  38     -13.892  19.110  13.937  1.00  0.00           H  
ATOM    267  N   VAL A  39     -15.908  20.157  11.504  1.00  0.00           N  
ATOM    268  CA  VAL A  39     -16.527  20.324  10.195  1.00  0.00           C  
ATOM    269  C   VAL A  39     -17.537  19.218   9.918  1.00  0.00           C  
ATOM    270  O   VAL A  39     -18.643  19.478   9.444  1.00  0.00           O  
ATOM    271  CB  VAL A  39     -15.475  20.340   9.070  1.00  0.00           C  
ATOM    272  CEN VAL A  39     -15.163  20.745   8.609  1.00  0.00           X  
ATOM    273  H   VAL A  39     -14.906  20.039  11.563  1.00  0.00           H  
ATOM    274  N   VAL A  40     -17.149  17.982  10.215  1.00  0.00           N  
ATOM    275  CA  VAL A  40     -18.020  16.833   9.999  1.00  0.00           C  
ATOM    276  C   VAL A  40     -19.310  16.960  10.800  1.00  0.00           C  
ATOM    277  O   VAL A  40     -20.399  16.710  10.284  1.00  0.00           O  
ATOM    278  CB  VAL A  40     -17.321  15.514  10.377  1.00  0.00           C  
ATOM    279  CEN VAL A  40     -17.045  14.938  10.118  1.00  0.00           X  
ATOM    280  H   VAL A  40     -16.228  17.835  10.602  1.00  0.00           H  
ATOM    281  N   VAL A  41     -19.180  17.352  12.063  1.00  0.00           N  
ATOM    282  CA  VAL A  41     -20.335  17.513  12.938  1.00  0.00           C  
ATOM    283  C   VAL A  41     -21.304  18.550  12.385  1.00  0.00           C  
ATOM    284  O   VAL A  41     -22.515  18.334  12.367  1.00  0.00           O  
ATOM    285  CB  VAL A  41     -19.913  17.925  14.360  1.00  0.00           C  
ATOM    286  CEN VAL A  41     -19.865  17.703  15.011  1.00  0.00           X  
ATOM    287  H   VAL A  41     -18.257  17.542  12.426  1.00  0.00           H  
ATOM    288  N   VAL A  42     -20.763  19.678  11.935  1.00  0.00           N  
ATOM    289  CA  VAL A  42     -21.579  20.751  11.381  1.00  0.00           C  
ATOM    290  C   VAL A  42     -22.233  20.326  10.073  1.00  0.00           C  
ATOM    291  O   VAL A  42     -23.371  20.700   9.787  1.00  0.00           O  
ATOM    292  CB  VAL A  42     -20.747  22.025  11.138  1.00  0.00           C  
ATOM    293  CEN VAL A  42     -20.639  22.668  11.361  1.00  0.00           X  
ATOM    294  H   VAL A  42     -19.760  19.793  11.978  1.00  0.00           H  
ATOM    295  N   VAL A  43     -21.508  19.544   9.281  1.00  0.00           N  
ATOM    296  CA  VAL A  43     -22.082  18.904   8.103  1.00  0.00           C  
ATOM    297  C   VAL A  43     -23.105  17.845   8.494  1.00  0.00           C  
ATOM    298  O   VAL A  43     -23.947  17.454   7.686  1.00  0.00           O  
ATOM    299  CB  VAL A  43     -20.994  18.254   7.227  1.00  0.00           C  
ATOM    300  CEN VAL A  43     -20.659  18.310   6.628  1.00  0.00           X  
ATOM    301  H   VAL A  43     -20.535  19.388   9.501  1.00  0.00           H  
ATOM    302  N   VAL A  44     -23.026  17.385   9.738  1.00  0.00           N  
ATOM    303  CA  VAL A  44     -23.870  16.292  10.205  1.00  0.00           C  
ATOM    304  C   VAL A  44     -23.288  14.940   9.813  1.00  0.00           C  
ATOM    305  O   VAL A  44     -23.999  13.936   9.768  1.00  0.00           O  
ATOM    306  CB  VAL A  44     -25.301  16.404   9.646  1.00  0.00           C  
ATOM    307  CEN VAL A  44     -25.954  16.543   9.818  1.00  0.00           X  
ATOM    308  H   VAL A  44     -22.365  17.804  10.377  1.00  0.00           H  
ATOM    309  N   VAL A  45     -21.990  14.921   9.530  1.00  0.00           N  
ATOM    310  CA  VAL A  45     -21.295  13.681   9.203  1.00  0.00           C  
ATOM    311  C   VAL A  45     -20.745  13.011  10.456  1.00  0.00           C  
ATOM    312  O   VAL A  45     -19.541  13.041  10.709  1.00  0.00           O  
ATOM    313  CB  VAL A  45     -20.140  13.924   8.214  1.00  0.00           C  
ATOM    314  CEN VAL A  45     -19.937  13.824   7.563  1.00  0.00           X  
ATOM    315  H   VAL A  45     -21.471  15.787   9.541  1.00  0.00           H  
ATOM    316  N   VAL A  46     -21.635  12.408  11.237  1.00  0.00           N  
ATOM    317  CA  VAL A  46     -21.260  11.835  12.524  1.00  0.00           C  
ATOM    318  C   VAL A  46     -20.200  10.753  12.357  1.00  0.00           C  
ATOM    319  O   VAL A  46     -19.237  10.691  13.122  1.00  0.00           O  
ATOM    320  CB  VAL A  46     -22.478  11.238  13.253  1.00  0.00           C  
ATOM    321  CEN VAL A  46     -22.903  11.327  13.788  1.00  0.00           X  
ATOM    322  H   VAL A  46     -22.595  12.345  10.932  1.00  0.00           H  
ATOM    323  N   VAL A  47     -20.384   9.902  11.354  1.00  0.00           N  
ATOM    324  CA  VAL A  47     -19.482   8.779  11.127  1.00  0.00           C  
ATOM    325  C   VAL A  47     -18.049   9.256  10.921  1.00  0.00           C  
ATOM    326  O   VAL A  47     -17.124   8.768  11.569  1.00  0.00           O  
ATOM    327  CB  VAL A  47     -19.914   7.944   9.907  1.00  0.00           C  
ATOM    328  CEN VAL A  47     -20.185   7.340   9.716  1.00  0.00           X  
ATOM    329  H   VAL A  47     -21.168  10.036  10.732  1.00  0.00           H  
ATOM    330  N   VAL A  48     -17.874  10.212  10.016  1.00  0.00           N  
ATOM    331  CA  VAL A  48     -16.555  10.765   9.731  1.00  0.00           C  
ATOM    332  C   VAL A  48     -15.940  11.393  10.975  1.00  0.00           C  
ATOM    333  O   VAL A  48     -14.765  11.181  11.273  1.00  0.00           O  
ATOM    334  CB  VAL A  48     -16.614  11.820   8.611  1.00  0.00           C  
ATOM    335  CEN VAL A  48     -16.444  11.942   7.954  1.00  0.00           X  
ATOM    336  H   VAL A  48     -18.674  10.565   9.512  1.00  0.00           H  
ATOM    337  N   VAL A  49     -16.742  12.166  11.699  1.00  0.00           N  
ATOM    338  CA  VAL A  49     -16.279  12.827  12.913  1.00  0.00           C  
ATOM    339  C   VAL A  49     -15.804  11.812  13.946  1.00  0.00           C  
ATOM    340  O   VAL A  49     -14.752  11.984  14.561  1.00  0.00           O  
ATOM    341  CB  VAL A  49     -17.382  13.701  13.537  1.00  0.00           C  
ATOM    342  CEN VAL A  49     -17.576  14.353  13.651  1.00  0.00           X  
ATOM    343  H   VAL A  49     -17.698  12.300  11.401  1.00  0.00           H  
ATOM    344  N   VAL A  50     -16.586  10.754  14.131  1.00  0.00           N  
ATOM    345  CA  VAL A  50     -16.247   9.709  15.089  1.00  0.00           C  
ATOM    346  C   VAL A  50     -14.913   9.058  14.746  1.00  0.00           C  
ATOM    347  O   VAL A  50     -14.074   8.842  15.620  1.00  0.00           O  
ATOM    348  CB  VAL A  50     -17.337   8.622  15.150  1.00  0.00           C  
ATOM    349  CEN VAL A  50     -17.839   8.362  15.543  1.00  0.00           X  
ATOM    350  H   VAL A  50     -17.438  10.672  13.594  1.00  0.00           H  
ATOM    351  N   VAL A  51     -14.724   8.748  13.468  1.00  0.00           N  
ATOM    352  CA  VAL A  51     -13.491   8.121  13.007  1.00  0.00           C  
ATOM    353  C   VAL A  51     -12.283   9.001  13.299  1.00  0.00           C  
ATOM    354  O   VAL A  51     -11.254   8.520  13.776  1.00  0.00           O  
ATOM    355  CB  VAL A  51     -13.541   7.820  11.497  1.00  0.00           C  
ATOM    356  CEN VAL A  51     -13.585   7.312  11.034  1.00  0.00           X  
ATOM    357  H   VAL A  51     -15.453   8.952  12.799  1.00  0.00           H  
ATOM    358  N   VAL A  52     -12.413  10.291  13.011  1.00  0.00           N  
ATOM    359  CA  VAL A  52     -11.331  11.241  13.243  1.00  0.00           C  
ATOM    360  C   VAL A  52     -10.943  11.285  14.716  1.00  0.00           C  
ATOM    361  O   VAL A  52      -9.760  11.274  15.056  1.00  0.00           O  
ATOM    362  CB  VAL A  52     -11.715  12.659  12.781  1.00  0.00           C  
ATOM    363  CEN VAL A  52     -11.591  13.139  12.302  1.00  0.00           X  
ATOM    364  H   VAL A  52     -13.283  10.623  12.621  1.00  0.00           H  
ATOM    365  N   VAL A  53     -11.946  11.334  15.585  1.00  0.00           N  
ATOM    366  CA  VAL A  53     -11.711  11.379  17.024  1.00  0.00           C  
ATOM    367  C   VAL A  53     -10.945  10.151  17.496  1.00  0.00           C  
ATOM    368  O   VAL A  53      -9.999  10.259  18.276  1.00  0.00           O  
ATOM    369  CB  VAL A  53     -13.032  11.482  17.809  1.00  0.00           C  
ATOM    370  CEN VAL A  53     -13.419  11.905  18.191  1.00  0.00           X  
ATOM    371  H   VAL A  53     -12.895  11.340  15.241  1.00  0.00           H  
ATOM    372  N   VAL A  54     -11.359   8.982  17.019  1.00  0.00           N  
ATOM    373  CA  VAL A  54     -10.712   7.729  17.392  1.00  0.00           C  
ATOM    374  C   VAL A  54      -9.242   7.729  16.993  1.00  0.00           C  
ATOM    375  O   VAL A  54      -8.378   7.331  17.774  1.00  0.00           O  
ATOM    376  CB  VAL A  54     -11.410   6.518  16.745  1.00  0.00           C  
ATOM    377  CEN VAL A  54     -11.807   5.971  16.877  1.00  0.00           X  
ATOM    378  H   VAL A  54     -12.143   8.960  16.382  1.00  0.00           H  
ATOM    379  N   VAL A  55      -8.965   8.177  15.773  1.00  0.00           N  
ATOM    380  CA  VAL A  55      -7.598   8.229  15.268  1.00  0.00           C  
ATOM    381  C   VAL A  55      -6.723   9.122  16.138  1.00  0.00           C  
ATOM    382  O   VAL A  55      -5.597   8.761  16.479  1.00  0.00           O  
ATOM    383  CB  VAL A  55      -7.551   8.738  13.816  1.00  0.00           C  
ATOM    384  CEN VAL A  55      -7.435   8.547  13.164  1.00  0.00           X  
ATOM    385  H   VAL A  55      -9.721   8.489  15.181  1.00  0.00           H  
ATOM    386  N   VAL A  56      -7.248  10.290  16.494  1.00  0.00           N  
ATOM    387  CA  VAL A  56      -6.516  11.237  17.326  1.00  0.00           C  
ATOM    388  C   VAL A  56      -6.161  10.627  18.675  1.00  0.00           C  
ATOM    389  O   VAL A  56      -5.034  10.761  19.151  1.00  0.00           O  
ATOM    390  CB  VAL A  56      -7.322  12.530  17.554  1.00  0.00           C  
ATOM    391  CEN VAL A  56      -7.353  13.199  17.394  1.00  0.00           X  
ATOM    392  H   VAL A  56      -8.179  10.527  16.181  1.00  0.00           H  
ATOM    393  N   VAL A  57      -7.130   9.955  19.288  1.00  0.00           N  
ATOM    394  CA  VAL A  57      -6.922   9.323  20.585  1.00  0.00           C  
ATOM    395  C   VAL A  57      -5.812   8.282  20.518  1.00  0.00           C  
ATOM    396  O   VAL A  57      -4.946   8.226  21.392  1.00  0.00           O  
ATOM    397  CB  VAL A  57      -8.209   8.653  21.101  1.00  0.00           C  
ATOM    398  CEN VAL A  57      -8.709   8.701  21.573  1.00  0.00           X  
ATOM    399  H   VAL A  57      -8.034   9.882  18.844  1.00  0.00           H  
ATOM    400  N   VAL A  58      -5.842   7.458  19.476  1.00  0.00           N  
ATOM    401  CA  VAL A  58      -4.838   6.417  19.293  1.00  0.00           C  
ATOM    402  C   VAL A  58      -3.440   7.013  19.183  1.00  0.00           C  
ATOM    403  O   VAL A  58      -2.495   6.521  19.800  1.00  0.00           O  
ATOM    404  CB  VAL A  58      -5.124   5.570  18.040  1.00  0.00           C  
ATOM    405  CEN VAL A  58      -5.331   4.948  17.826  1.00  0.00           X  
ATOM    406  H   VAL A  58      -6.579   7.556  18.793  1.00  0.00           H  
ATOM    407  N   VAL A  59      -3.315   8.075  18.395  1.00  0.00           N  
ATOM    408  CA  VAL A  59      -2.032   8.740  18.203  1.00  0.00           C  
ATOM    409  C   VAL A  59      -1.479   9.261  19.523  1.00  0.00           C  
ATOM    410  O   VAL A  59      -0.296   9.094  19.820  1.00  0.00           O  
ATOM    411  CB  VAL A  59      -2.146   9.910  17.207  1.00  0.00           C  
ATOM    412  CEN VAL A  59      -1.975  10.116  16.572  1.00  0.00           X  
ATOM    413  H   VAL A  59      -4.131   8.431  17.916  1.00  0.00           H  
ATOM    414  N   VAL A  60      -2.341   9.894  20.311  1.00  0.00           N  
ATOM    415  CA  VAL A  60      -1.940  10.442  21.601  1.00  0.00           C  
ATOM    416  C   VAL A  60      -1.413   9.350  22.523  1.00  0.00           C  
ATOM    417  O   VAL A  60      -0.384   9.518  23.177  1.00  0.00           O  
ATOM    418  CB  VAL A  60      -3.108  11.167  22.295  1.00  0.00           C  
ATOM    419  CEN VAL A  60      -3.346  11.788  22.477  1.00  0.00           X  
ATOM    420  H   VAL A  60      -3.299   9.999  20.009  1.00  0.00           H  
ATOM    421  N   VAL A  61      -2.126   8.229  22.572  1.00  0.00           N  
ATOM    422  CA  VAL A  61      -1.732   7.106  23.415  1.00  0.00           C  
ATOM    423  C   VAL A  61      -0.353   6.586  23.030  1.00  0.00           C  
ATOM    424  O   VAL A  61       0.486   6.327  23.892  1.00  0.00           O  
ATOM    425  CB  VAL A  61      -2.748   5.952  23.329  1.00  0.00           C  
ATOM    426  CEN VAL A  61      -3.237   5.617  23.680  1.00  0.00           X  
ATOM    427  H   VAL A  61      -2.962   8.153  22.011  1.00  0.00           H  
ATOM    428  N   VAL A  62      -0.125   6.436  21.729  1.00  0.00           N  
ATOM    429  CA  VAL A  62       1.153   5.946  21.227  1.00  0.00           C  
ATOM    430  C   VAL A  62       2.296   6.863  21.643  1.00  0.00           C  
ATOM    431  O   VAL A  62       3.348   6.399  22.085  1.00  0.00           O  
ATOM    432  CB  VAL A  62       1.145   5.815  19.693  1.00  0.00           C  
ATOM    433  CEN VAL A  62       1.142   5.361  19.175  1.00  0.00           X  
ATOM    434  H   VAL A  62      -0.856   6.666  21.072  1.00  0.00           H  
ATOM    435  N   VAL A  63       2.085   8.166  21.499  1.00  0.00           N  
ATOM    436  CA  VAL A  63       3.097   9.151  21.859  1.00  0.00           C  
ATOM    437  C   VAL A  63       3.461   9.053  23.335  1.00  0.00           C  
ATOM    438  O   VAL A  63       4.637   9.081  23.698  1.00  0.00           O  
ATOM    439  CB  VAL A  63       2.626  10.585  21.551  1.00  0.00           C  
ATOM    440  CEN VAL A  63       2.725  11.123  21.131  1.00  0.00           X  
ATOM    441  H   VAL A  63       1.200   8.483  21.130  1.00  0.00           H  
ATOM    442  N   VAL A  64       2.444   8.939  24.183  1.00  0.00           N  
ATOM    443  CA  VAL A  64       2.655   8.836  25.622  1.00  0.00           C  
ATOM    444  C   VAL A  64       3.494   7.614  25.970  1.00  0.00           C  
ATOM    445  O   VAL A  64       4.420   7.694  26.778  1.00  0.00           O  
ATOM    446  CB  VAL A  64       1.319   8.763  26.385  1.00  0.00           C  
ATOM    447  CEN VAL A  64       0.899   9.115  26.804  1.00  0.00           X  
ATOM    448  H   VAL A  64       1.501   8.922  23.821  1.00  0.00           H  
ATOM    449  N   VAL A  65       3.165   6.482  25.356  1.00  0.00           N  
ATOM    450  CA  VAL A  65       3.889   5.240  25.601  1.00  0.00           C  
ATOM    451  C   VAL A  65       5.361   5.379  25.236  1.00  0.00           C  
ATOM    452  O   VAL A  65       6.239   4.952  25.986  1.00  0.00           O  
ATOM    453  CB  VAL A  65       3.283   4.068  24.807  1.00  0.00           C  
ATOM    454  CEN VAL A  65       2.921   3.484  24.869  1.00  0.00           X  
ATOM    455  H   VAL A  65       2.395   6.482  24.704  1.00  0.00           H  
ATOM    456  N   VAL A  66       5.626   5.980  24.081  1.00  0.00           N  
ATOM    457  CA  VAL A  66       6.993   6.177  23.615  1.00  0.00           C  
ATOM    458  C   VAL A  66       7.794   7.020  24.598  1.00  0.00           C  
ATOM    459  O   VAL A  66       8.937   6.697  24.921  1.00  0.00           O  
ATOM    460  CB  VAL A  66       7.027   6.850  22.230  1.00  0.00           C  
ATOM    461  CEN VAL A  66       7.165   6.741  21.564  1.00  0.00           X  
ATOM    462  H   VAL A  66       4.859   6.308  23.511  1.00  0.00           H  
ATOM    463  N   VAL A  67       7.187   8.104  25.071  1.00  0.00           N  
ATOM    464  CA  VAL A  67       7.843   8.997  26.019  1.00  0.00           C  
ATOM    465  C   VAL A  67       7.904   8.376  27.409  1.00  0.00           C  
ATOM    466  O   VAL A  67       8.531   8.922  28.317  1.00  0.00           O  
ATOM    467  CB  VAL A  67       7.125  10.356  26.106  1.00  0.00           C  
ATOM    468  CEN VAL A  67       7.179  11.023  25.944  1.00  0.00           X  
ATOM    469  H   VAL A  67       6.248   8.314  24.767  1.00  0.00           H  
ATOM    470  N   VAL A  68       7.248   7.231  27.569  1.00  0.00           N  
ATOM    471  CA  VAL A  68       7.362   6.448  28.794  1.00  0.00           C  
ATOM    472  C   VAL A  68       8.123   5.151  28.550  1.00  0.00           C  
ATOM    473  O   VAL A  68       7.891   4.148  29.224  1.00  0.00           O  
ATOM    474  CB  VAL A  68       5.979   6.118  29.384  1.00  0.00           C  
ATOM    475  CEN VAL A  68       5.550   6.259  29.905  1.00  0.00           X  
ATOM    476  H   VAL A  68       6.656   6.895  26.824  1.00  0.00           H  
ATOM    477  N   VAL A  69       9.031   5.177  27.581  1.00  0.00           N  
ATOM    478  CA  VAL A  69       9.961   4.074  27.372  1.00  0.00           C  
ATOM    479  C   VAL A  69       9.232   2.821  26.904  1.00  0.00           C  
ATOM    480  O   VAL A  69       9.651   1.701  27.196  1.00  0.00           O  
ATOM    481  CB  VAL A  69      10.749   3.748  28.655  1.00  0.00           C  
ATOM    482  CEN VAL A  69      11.372   3.784  28.947  1.00  0.00           X  
ATOM    483  H   VAL A  69       9.080   5.983  26.973  1.00  0.00           H  
ATOM    484  N   VAL A  70       8.137   3.016  26.176  1.00  0.00           N  
ATOM    485  CA  VAL A  70       7.462   1.917  25.497  1.00  0.00           C  
ATOM    486  C   VAL A  70       7.988   1.739  24.079  1.00  0.00           C  
ATOM    487  O   VAL A  70       8.137   2.710  23.336  1.00  0.00           O  
ATOM    488  CB  VAL A  70       5.938   2.134  25.446  1.00  0.00           C  
ATOM    489  CEN VAL A  70       5.337   1.912  25.700  1.00  0.00           X  
ATOM    490  H   VAL A  70       7.763   3.951  26.091  1.00  0.00           H  
ATOM    491  N   VAL A  71       8.267   0.494  23.708  1.00  0.00           N  
ATOM    492  CA  VAL A  71       8.836   0.194  22.400  1.00  0.00           C  
ATOM    493  C   VAL A  71       7.777   0.267  21.308  1.00  0.00           C  
ATOM    494  O   VAL A  71       6.583   0.365  21.593  1.00  0.00           O  
ATOM    495  CB  VAL A  71       9.490  -1.200  22.374  1.00  0.00           C  
ATOM    496  CEN VAL A  71      10.095  -1.528  22.347  1.00  0.00           X  
ATOM    497  H   VAL A  71       8.080  -0.264  24.349  1.00  0.00           H  
ATOM    498  N   VAL A  72       8.220   0.219  20.056  1.00  0.00           N  
ATOM    499  CA  VAL A  72       7.358   0.544  18.925  1.00  0.00           C  
ATOM    500  C   VAL A  72       6.272  -0.508  18.741  1.00  0.00           C  
ATOM    501  O   VAL A  72       5.177  -0.207  18.267  1.00  0.00           O  
ATOM    502  CB  VAL A  72       8.164   0.670  17.619  1.00  0.00           C  
ATOM    503  CEN VAL A  72       8.394   1.120  17.150  1.00  0.00           X  
ATOM    504  H   VAL A  72       9.178  -0.050  19.883  1.00  0.00           H  
ATOM    505  N   VAL A  73       6.582  -1.744  19.117  1.00  0.00           N  
ATOM    506  CA  VAL A  73       5.618  -2.835  19.034  1.00  0.00           C  
ATOM    507  C   VAL A  73       4.461  -2.623  20.002  1.00  0.00           C  
ATOM    508  O   VAL A  73       3.303  -2.865  19.663  1.00  0.00           O  
ATOM    509  CB  VAL A  73       6.277  -4.196  19.328  1.00  0.00           C  
ATOM    510  CEN VAL A  73       6.477  -4.788  19.040  1.00  0.00           X  
ATOM    511  H   VAL A  73       7.509  -1.933  19.471  1.00  0.00           H  
ATOM    512  N   VAL A  74       4.782  -2.170  21.209  1.00  0.00           N  
ATOM    513  CA  VAL A  74       3.769  -1.919  22.228  1.00  0.00           C  
ATOM    514  C   VAL A  74       2.762  -0.877  21.758  1.00  0.00           C  
ATOM    515  O   VAL A  74       1.554  -1.048  21.923  1.00  0.00           O  
ATOM    516  CB  VAL A  74       4.402  -1.447  23.550  1.00  0.00           C  
ATOM    517  CEN VAL A  74       4.536  -1.635  24.199  1.00  0.00           X  
ATOM    518  H   VAL A  74       5.753  -1.995  21.427  1.00  0.00           H  
ATOM    519  N   VAL A  75       3.266   0.204  21.171  1.00  0.00           N  
ATOM    520  CA  VAL A  75       2.411   1.276  20.676  1.00  0.00           C  
ATOM    521  C   VAL A  75       1.445   0.764  19.616  1.00  0.00           C  
ATOM    522  O   VAL A  75       0.256   1.086  19.639  1.00  0.00           O  
ATOM    523  CB  VAL A  75       3.240   2.432  20.086  1.00  0.00           C  
ATOM    524  CEN VAL A  75       3.437   3.084  20.192  1.00  0.00           X  
ATOM    525  H   VAL A  75       4.267   0.284  21.066  1.00  0.00           H  
ATOM    526  N   VAL A  76       1.961  -0.033  18.687  1.00  0.00           N  
ATOM    527  CA  VAL A  76       1.144  -0.591  17.616  1.00  0.00           C  
ATOM    528  C   VAL A  76       0.014  -1.447  18.173  1.00  0.00           C  
ATOM    529  O   VAL A  76      -1.131  -1.344  17.734  1.00  0.00           O  
ATOM    530  CB  VAL A  76       1.987  -1.439  16.645  1.00  0.00           C  
ATOM    531  CEN VAL A  76       2.249  -1.457  16.008  1.00  0.00           X  
ATOM    532  H   VAL A  76       2.944  -0.259  18.724  1.00  0.00           H  
ATOM    533  N   VAL A  77       0.343  -2.293  19.144  1.00  0.00           N  
ATOM    534  CA  VAL A  77      -0.644  -3.169  19.764  1.00  0.00           C  
ATOM    535  C   VAL A  77      -1.763  -2.366  20.413  1.00  0.00           C  
ATOM    536  O   VAL A  77      -2.941  -2.688  20.258  1.00  0.00           O  
ATOM    537  CB  VAL A  77      -0.001  -4.084  20.823  1.00  0.00           C  
ATOM    538  CEN VAL A  77       0.178  -4.736  20.958  1.00  0.00           X  
ATOM    539  H   VAL A  77       1.302  -2.330  19.460  1.00  0.00           H  
ATOM    540  N   VAL A  78      -1.388  -1.319  21.140  1.00  0.00           N  
ATOM    541  CA  VAL A  78      -2.361  -0.467  21.814  1.00  0.00           C  
ATOM    542  C   VAL A  78      -3.321   0.170  20.817  1.00  0.00           C  
ATOM    543  O   VAL A  78      -4.531   0.197  21.037  1.00  0.00           O  
ATOM    544  CB  VAL A  78      -1.671   0.644  22.628  1.00  0.00           C  
ATOM    545  CEN VAL A  78      -1.531   0.857  23.268  1.00  0.00           X  
ATOM    546  H   VAL A  78      -0.405  -1.107  21.228  1.00  0.00           H  
ATOM    547  N   VAL A  79      -2.773   0.681  19.720  1.00  0.00           N  
ATOM    548  CA  VAL A  79      -3.580   1.319  18.687  1.00  0.00           C  
ATOM    549  C   VAL A  79      -4.599   0.347  18.106  1.00  0.00           C  
ATOM    550  O   VAL A  79      -5.767   0.692  17.925  1.00  0.00           O  
ATOM    551  CB  VAL A  79      -2.704   1.871  17.546  1.00  0.00           C  
ATOM    552  CEN VAL A  79      -2.470   2.452  17.259  1.00  0.00           X  
ATOM    553  H   VAL A  79      -1.772   0.627  19.599  1.00  0.00           H  
ATOM    554  N   VAL A  80      -4.150  -0.869  17.815  1.00  0.00           N  
ATOM    555  CA  VAL A  80      -5.023  -1.894  17.253  1.00  0.00           C  
ATOM    556  C   VAL A  80      -6.183  -2.203  18.190  1.00  0.00           C  
ATOM    557  O   VAL A  80      -7.332  -2.305  17.759  1.00  0.00           O  
ATOM    558  CB  VAL A  80      -4.252  -3.195  16.961  1.00  0.00           C  
ATOM    559  CEN VAL A  80      -4.007  -3.592  16.455  1.00  0.00           X  
ATOM    560  H   VAL A  80      -3.180  -1.090  17.986  1.00  0.00           H  
ATOM    561  N   VAL A  81      -5.877  -2.350  19.475  1.00  0.00           N  
ATOM    562  CA  VAL A  81      -6.895  -2.648  20.476  1.00  0.00           C  
ATOM    563  C   VAL A  81      -7.718  -1.411  20.808  1.00  0.00           C  
ATOM    564  O   VAL A  81      -8.786  -1.508  21.414  1.00  0.00           O  
ATOM    565  CB  VAL A  81      -6.269  -3.200  21.771  1.00  0.00           C  
ATOM    566  CEN VAL A  81      -6.197  -3.769  22.153  1.00  0.00           X  
ATOM    567  H   VAL A  81      -4.914  -2.254  19.765  1.00  0.00           H  
ATOM    568  N   VAL A  82      -7.217  -0.247  20.409  1.00  0.00           N  
ATOM    569  CA  VAL A  82      -7.923   1.009  20.632  1.00  0.00           C  
ATOM    570  C   VAL A  82      -8.510   1.548  19.334  1.00  0.00           C  
ATOM    571  O   VAL A  82      -9.700   1.854  19.260  1.00  0.00           O  
ATOM    572  CB  VAL A  82      -6.999   2.076  21.248  1.00  0.00           C  
ATOM    573  CEN VAL A  82      -6.867   2.428  21.825  1.00  0.00           X  
ATOM    574  H   VAL A  82      -6.323  -0.232  19.939  1.00  0.00           H  
ATOM    575  N   VAL A  83      -7.668   1.663  18.312  1.00  0.00           N  
ATOM    576  CA  VAL A  83      -8.105   2.155  17.011  1.00  0.00           C  
ATOM    577  C   VAL A  83      -8.607   1.017  16.132  1.00  0.00           C  
ATOM    578  O   VAL A  83      -8.136   0.835  15.009  1.00  0.00           O  
ATOM    579  CB  VAL A  83      -6.972   2.897  16.278  1.00  0.00           C  
ATOM    580  CEN VAL A  83      -6.757   3.519  16.074  1.00  0.00           X  
ATOM    581  H   VAL A  83      -6.701   1.402  18.440  1.00  0.00           H  
ATOM    582  N   VAL A  84      -9.564   0.255  16.648  1.00  0.00           N  
ATOM    583  CA  VAL A  84     -10.110  -0.886  15.922  1.00  0.00           C  
ATOM    584  C   VAL A  84     -10.564  -0.483  14.525  1.00  0.00           C  
ATOM    585  O   VAL A  84     -10.695  -1.327  13.638  1.00  0.00           O  
ATOM    586  CB  VAL A  84     -11.296  -1.519  16.674  1.00  0.00           C  
ATOM    587  CEN VAL A  84     -11.493  -2.073  17.033  1.00  0.00           X  
ATOM    588  H   VAL A  84      -9.922   0.470  17.567  1.00  0.00           H  
ATOM    589  N   VAL A  85     -10.802   0.810  14.335  1.00  0.00           N  
ATOM    590  CA  VAL A  85     -11.275   1.322  13.055  1.00  0.00           C  
ATOM    591  C   VAL A  85     -10.140   1.955  12.261  1.00  0.00           C  
ATOM    592  O   VAL A  85     -10.302   2.291  11.088  1.00  0.00           O  
ATOM    593  CB  VAL A  85     -12.399   2.359  13.242  1.00  0.00           C  
ATOM    594  CEN VAL A  85     -13.074   2.466  13.161  1.00  0.00           X  
ATOM    595  H   VAL A  85     -10.651   1.455  15.098  1.00  0.00           H  
ATOM    596  N   VAL A  86      -8.990   2.115  12.907  1.00  0.00           N  
ATOM    597  CA  VAL A  86      -7.828   2.718  12.265  1.00  0.00           C  
ATOM    598  C   VAL A  86      -7.117   1.719  11.362  1.00  0.00           C  
ATOM    599  O   VAL A  86      -7.122   0.516  11.626  1.00  0.00           O  
ATOM    600  CB  VAL A  86      -6.827   3.260  13.303  1.00  0.00           C  
ATOM    601  CEN VAL A  86      -6.567   3.838  13.573  1.00  0.00           X  
ATOM    602  H   VAL A  86      -8.919   1.811  13.868  1.00  0.00           H  
ATOM    603  N   VAL A  87      -6.505   2.223  10.297  1.00  0.00           N  
ATOM    604  CA  VAL A  87      -5.788   1.375   9.351  1.00  0.00           C  
ATOM    605  C   VAL A  87      -4.573   0.728  10.003  1.00  0.00           C  
ATOM    606  O   VAL A  87      -4.027   1.249  10.976  1.00  0.00           O  
ATOM    607  CB  VAL A  87      -5.333   2.169   8.113  1.00  0.00           C  
ATOM    608  CEN VAL A  87      -5.447   2.259   7.439  1.00  0.00           X  
ATOM    609  H   VAL A  87      -6.536   3.220  10.137  1.00  0.00           H  
ATOM    610  N   VAL A  88      -4.154  -0.410   9.462  1.00  0.00           N  
ATOM    611  CA  VAL A  88      -2.995  -1.126   9.983  1.00  0.00           C  
ATOM    612  C   VAL A  88      -1.782  -0.210  10.083  1.00  0.00           C  
ATOM    613  O   VAL A  88      -1.114  -0.159  11.116  1.00  0.00           O  
ATOM    614  CB  VAL A  88      -2.639  -2.341   9.106  1.00  0.00           C  
ATOM    615  CEN VAL A  88      -2.642  -3.029   9.085  1.00  0.00           X  
ATOM    616  H   VAL A  88      -4.650  -0.790   8.668  1.00  0.00           H  
ATOM    617  N   VAL A  89      -1.501   0.511   9.003  1.00  0.00           N  
ATOM    618  CA  VAL A  89      -0.364   1.424   8.965  1.00  0.00           C  
ATOM    619  C   VAL A  89      -0.430   2.432  10.105  1.00  0.00           C  
ATOM    620  O   VAL A  89       0.593   2.791  10.689  1.00  0.00           O  
ATOM    621  CB  VAL A  89      -0.292   2.181   7.626  1.00  0.00           C  
ATOM    622  CEN VAL A  89       0.065   2.237   7.039  1.00  0.00           X  
ATOM    623  H   VAL A  89      -2.090   0.425   8.187  1.00  0.00           H  
ATOM    624  N   VAL A  90      -1.639   2.887  10.417  1.00  0.00           N  
ATOM    625  CA  VAL A  90      -1.841   3.847  11.495  1.00  0.00           C  
ATOM    626  C   VAL A  90      -1.362   3.287  12.828  1.00  0.00           C  
ATOM    627  O   VAL A  90      -0.686   3.974  13.595  1.00  0.00           O  
ATOM    628  CB  VAL A  90      -3.322   4.251  11.622  1.00  0.00           C  
ATOM    629  CEN VAL A  90      -3.766   4.768  11.522  1.00  0.00           X  
ATOM    630  H   VAL A  90      -2.438   2.560   9.893  1.00  0.00           H  
ATOM    631  N   VAL A  91      -1.716   2.035  13.100  1.00  0.00           N  
ATOM    632  CA  VAL A  91      -1.323   1.380  14.342  1.00  0.00           C  
ATOM    633  C   VAL A  91       0.164   1.048  14.343  1.00  0.00           C  
ATOM    634  O   VAL A  91       0.763   0.842  15.398  1.00  0.00           O  
ATOM    635  CB  VAL A  91      -2.127   0.088  14.579  1.00  0.00           C  
ATOM    636  CEN VAL A  91      -2.619  -0.195  14.970  1.00  0.00           X  
ATOM    637  H   VAL A  91      -2.272   1.525  12.429  1.00  0.00           H  
ATOM    638  N   VAL A  92       0.754   0.998  13.154  1.00  0.00           N  
ATOM    639  CA  VAL A  92       2.155   0.619  13.009  1.00  0.00           C  
ATOM    640  C   VAL A  92       3.020   1.825  12.671  1.00  0.00           C  
ATOM    641  O   VAL A  92       4.197   1.683  12.337  1.00  0.00           O  
ATOM    642  CB  VAL A  92       2.340  -0.455  11.920  1.00  0.00           C  
ATOM    643  CEN VAL A  92       2.490  -1.119  11.816  1.00  0.00           X  
ATOM    644  H   VAL A  92       0.219   1.229  12.329  1.00  0.00           H  
ATOM    645  N   VAL A  93       2.431   3.013  12.759  1.00  0.00           N  
ATOM    646  CA  VAL A  93       3.170   4.252  12.547  1.00  0.00           C  
ATOM    647  C   VAL A  93       3.389   4.993  13.860  1.00  0.00           C  
ATOM    648  O   VAL A  93       2.452   5.203  14.630  1.00  0.00           O  
ATOM    649  CB  VAL A  93       2.442   5.183  11.559  1.00  0.00           C  
ATOM    650  CEN VAL A  93       2.468   5.444  10.922  1.00  0.00           X  
ATOM    651  H   VAL A  93       1.446   3.059  12.978  1.00  0.00           H  
ATOM    652  N   VAL A  94       4.633   5.388  14.110  1.00  0.00           N  
ATOM    653  CA  VAL A  94       4.969   6.150  15.307  1.00  0.00           C  
ATOM    654  C   VAL A  94       5.151   7.628  14.986  1.00  0.00           C  
ATOM    655  O   VAL A  94       5.244   8.462  15.887  1.00  0.00           O  
ATOM    656  CB  VAL A  94       6.251   5.618  15.974  1.00  0.00           C  
ATOM    657  CEN VAL A  94       6.490   5.277  16.523  1.00  0.00           X  
ATOM    658  H   VAL A  94       5.365   5.155  13.454  1.00  0.00           H  
ATOM    659  N   VAL A  95       5.201   7.947  13.697  1.00  0.00           N  
ATOM    660  CA  VAL A  95       5.450   9.314  13.256  1.00  0.00           C  
ATOM    661  C   VAL A  95       4.167  10.135  13.252  1.00  0.00           C  
ATOM    662  O   VAL A  95       3.254   9.873  12.469  1.00  0.00           O  
ATOM    663  CB  VAL A  95       6.074   9.348  11.847  1.00  0.00           C  
ATOM    664  CEN VAL A  95       6.655   9.479  11.501  1.00  0.00           X  
ATOM    665  H   VAL A  95       5.062   7.224  13.006  1.00  0.00           H  
ATOM    666  N   VAL A  96       4.104  11.129  14.132  1.00  0.00           N  
ATOM    667  CA  VAL A  96       2.846  11.794  14.447  1.00  0.00           C  
ATOM    668  C   VAL A  96       2.346  12.615  13.265  1.00  0.00           C  
ATOM    669  O   VAL A  96       1.151  12.888  13.149  1.00  0.00           O  
ATOM    670  CB  VAL A  96       2.985  12.713  15.675  1.00  0.00           C  
ATOM    671  CEN VAL A  96       2.808  12.784  16.337  1.00  0.00           X  
ATOM    672  H   VAL A  96       4.950  11.431  14.594  1.00  0.00           H  
ATOM    673  N   VAL A  97       3.266  13.005  12.390  1.00  0.00           N  
ATOM    674  CA  VAL A  97       2.918  13.785  11.209  1.00  0.00           C  
ATOM    675  C   VAL A  97       2.218  12.923  10.166  1.00  0.00           C  
ATOM    676  O   VAL A  97       1.237  13.345   9.555  1.00  0.00           O  
ATOM    677  CB  VAL A  97       4.162  14.434  10.573  1.00  0.00           C  
ATOM    678  CEN VAL A  97       4.483  15.035  10.471  1.00  0.00           X  
ATOM    679  H   VAL A  97       4.232  12.755  12.548  1.00  0.00           H  
ATOM    680  N   VAL A  98       2.730  11.713   9.966  1.00  0.00           N  
ATOM    681  CA  VAL A  98       2.077  10.739   9.100  1.00  0.00           C  
ATOM    682  C   VAL A  98       0.675  10.411   9.598  1.00  0.00           C  
ATOM    683  O   VAL A  98      -0.275  10.357   8.818  1.00  0.00           O  
ATOM    684  CB  VAL A  98       2.893   9.437   8.998  1.00  0.00           C  
ATOM    685  CEN VAL A  98       3.285   9.060   8.575  1.00  0.00           X  
ATOM    686  H   VAL A  98       3.593  11.462  10.427  1.00  0.00           H  
ATOM    687  N   VAL A  99       0.553  10.191  10.903  1.00  0.00           N  
ATOM    688  CA  VAL A  99      -0.733   9.867  11.508  1.00  0.00           C  
ATOM    689  C   VAL A  99      -1.745  10.982  11.281  1.00  0.00           C  
ATOM    690  O   VAL A  99      -2.896  10.726  10.927  1.00  0.00           O  
ATOM    691  CB  VAL A  99      -0.597   9.611  13.021  1.00  0.00           C  
ATOM    692  CEN VAL A  99      -0.618   9.120  13.504  1.00  0.00           X  
ATOM    693  H   VAL A  99       1.372  10.250  11.491  1.00  0.00           H  
ATOM    694  N   VAL A 100      -1.310  12.220  11.487  1.00  0.00           N  
ATOM    695  CA  VAL A 100      -2.178  13.378  11.304  1.00  0.00           C  
ATOM    696  C   VAL A 100      -2.694  13.460   9.874  1.00  0.00           C  
ATOM    697  O   VAL A 100      -3.879  13.700   9.644  1.00  0.00           O  
ATOM    698  CB  VAL A 100      -1.450  14.690  11.653  1.00  0.00           C  
ATOM    699  CEN VAL A 100      -1.418  15.200  12.115  1.00  0.00           X  
ATOM    700  H   VAL A 100      -0.353  12.364  11.777  1.00  0.00           H  
ATOM    701  N   VAL A 101      -1.797  13.258   8.914  1.00  0.00           N  
ATOM    702  CA  VAL A 101      -2.161  13.308   7.503  1.00  0.00           C  
ATOM    703  C   VAL A 101      -3.219  12.265   7.169  1.00  0.00           C  
ATOM    704  O   VAL A 101      -4.193  12.555   6.475  1.00  0.00           O  
ATOM    705  CB  VAL A 101      -0.935  13.091   6.596  1.00  0.00           C  
ATOM    706  CEN VAL A 101      -0.506  13.406   6.158  1.00  0.00           X  
ATOM    707  H   VAL A 101      -0.839  13.065   9.169  1.00  0.00           H  
ATOM    708  N   VAL A 102      -3.022  11.049   7.668  1.00  0.00           N  
ATOM    709  CA  VAL A 102      -3.959   9.960   7.423  1.00  0.00           C  
ATOM    710  C   VAL A 102      -5.347  10.297   7.954  1.00  0.00           C  
ATOM    711  O   VAL A 102      -6.351  10.075   7.279  1.00  0.00           O  
ATOM    712  CB  VAL A 102      -3.479   8.646   8.067  1.00  0.00           C  
ATOM    713  CEN VAL A 102      -3.226   8.020   7.928  1.00  0.00           X  
ATOM    714  H   VAL A 102      -2.202  10.875   8.231  1.00  0.00           H  
ATOM    715  N   VAL A 103      -5.395  10.834   9.169  1.00  0.00           N  
ATOM    716  CA  VAL A 103      -6.660  11.203   9.793  1.00  0.00           C  
ATOM    717  C   VAL A 103      -7.404  12.239   8.961  1.00  0.00           C  
ATOM    718  O   VAL A 103      -8.610  12.126   8.744  1.00  0.00           O  
ATOM    719  CB  VAL A 103      -6.448  11.756  11.215  1.00  0.00           C  
ATOM    720  CEN VAL A 103      -6.537  11.616  11.883  1.00  0.00           X  
ATOM    721  H   VAL A 103      -4.534  10.991   9.672  1.00  0.00           H  
ATOM    722  N   VAL A 104      -6.677  13.250   8.496  1.00  0.00           N  
ATOM    723  CA  VAL A 104      -7.266  14.309   7.686  1.00  0.00           C  
ATOM    724  C   VAL A 104      -7.880  13.750   6.409  1.00  0.00           C  
ATOM    725  O   VAL A 104      -8.993  14.114   6.032  1.00  0.00           O  
ATOM    726  CB  VAL A 104      -6.227  15.384   7.317  1.00  0.00           C  
ATOM    727  CEN VAL A 104      -6.034  16.034   7.438  1.00  0.00           X  
ATOM    728  H   VAL A 104      -5.690  13.285   8.710  1.00  0.00           H  
ATOM    729  N   VAL A 105      -7.146  12.861   5.747  1.00  0.00           N  
ATOM    730  CA  VAL A 105      -7.617  12.249   4.510  1.00  0.00           C  
ATOM    731  C   VAL A 105      -8.914  11.482   4.734  1.00  0.00           C  
ATOM    732  O   VAL A 105      -9.855  11.592   3.947  1.00  0.00           O  
ATOM    733  CB  VAL A 105      -6.564  11.295   3.915  1.00  0.00           C  
ATOM    734  CEN VAL A 105      -6.117  11.217   3.397  1.00  0.00           X  
ATOM    735  H   VAL A 105      -6.240  12.604   6.109  1.00  0.00           H  
ATOM    736  N   VAL A 106      -8.958  10.706   5.811  1.00  0.00           N  
ATOM    737  CA  VAL A 106     -10.141   9.919   6.140  1.00  0.00           C  
ATOM    738  C   VAL A 106     -11.357  10.812   6.346  1.00  0.00           C  
ATOM    739  O   VAL A 106     -12.444  10.522   5.846  1.00  0.00           O  
ATOM    740  CB  VAL A 106      -9.920   9.070   7.406  1.00  0.00           C  
ATOM    741  CEN VAL A 106      -9.832   8.425   7.633  1.00  0.00           X  
ATOM    742  H   VAL A 106      -8.152  10.660   6.418  1.00  0.00           H  
ATOM    743  N   VAL A 107     -11.168  11.900   7.085  1.00  0.00           N  
ATOM    744  CA  VAL A 107     -12.250  12.839   7.358  1.00  0.00           C  
ATOM    745  C   VAL A 107     -12.807  13.427   6.069  1.00  0.00           C  
ATOM    746  O   VAL A 107     -14.022  13.516   5.890  1.00  0.00           O  
ATOM    747  CB  VAL A 107     -11.785  13.985   8.276  1.00  0.00           C  
ATOM    748  CEN VAL A 107     -11.842  14.244   8.911  1.00  0.00           X  
ATOM    749  H   VAL A 107     -10.251  12.082   7.467  1.00  0.00           H  
ATOM    750  N   VAL A 108     -11.913  13.828   5.172  1.00  0.00           N  
ATOM    751  CA  VAL A 108     -12.314  14.410   3.896  1.00  0.00           C  
ATOM    752  C   VAL A 108     -13.155  13.432   3.086  1.00  0.00           C  
ATOM    753  O   VAL A 108     -14.184  13.803   2.521  1.00  0.00           O  
ATOM    754  CB  VAL A 108     -11.093  14.836   3.061  1.00  0.00           C  
ATOM    755  CEN VAL A 108     -10.745  15.383   2.825  1.00  0.00           X  
ATOM    756  H   VAL A 108     -10.929  13.728   5.379  1.00  0.00           H  
ATOM    757  N   VAL A 109     -12.711  12.181   3.032  1.00  0.00           N  
ATOM    758  CA  VAL A 109     -13.423  11.147   2.290  1.00  0.00           C  
ATOM    759  C   VAL A 109     -14.836  10.957   2.827  1.00  0.00           C  
ATOM    760  O   VAL A 109     -15.794  10.862   2.060  1.00  0.00           O  
ATOM    761  CB  VAL A 109     -12.679   9.799   2.343  1.00  0.00           C  
ATOM    762  CEN VAL A 109     -12.311   9.354   1.968  1.00  0.00           X  
ATOM    763  H   VAL A 109     -11.859  11.940   3.518  1.00  0.00           H  
ATOM    764  N   VAL A 110     -14.958  10.902   4.149  1.00  0.00           N  
ATOM    765  CA  VAL A 110     -16.255  10.723   4.791  1.00  0.00           C  
ATOM    766  C   VAL A 110     -17.208  11.856   4.434  1.00  0.00           C  
ATOM    767  O   VAL A 110     -18.241  11.617   3.873  1.00  0.00           O  
ATOM    768  CB  VAL A 110     -16.120  10.643   6.324  1.00  0.00           C  
ATOM    769  CEN VAL A 110     -16.163  10.216   6.862  1.00  0.00           X  
ATOM    770  H   VAL A 110     -14.132  10.986   4.724  1.00  0.00           H  
TER                                                                             
# All scores below are weighted scores, not raw scores.
#BEGIN_POSE_ENERGIES_TABLE ./out/83.pdb
label vdw total
weights 0.1 NA
pose 2.79173 2.79173
VAL:NtermProteinFull_1 0 0
VAL_2 0 0
VAL_3 0 0
VAL_4 0 0
VAL_5 0 0
VAL_6 0 0
VAL_7 0.03473 0.03473
VAL_8 0 0
VAL_9 0 0
VAL_10 0.01072 0.01072
VAL_11 0.30418 0.30418
VAL_12 0 0
VAL_13 0 0
VAL_14 0 0
VAL_15 0 0
VAL_16 0 0
VAL_17 0.02173 0.02173
VAL_18 0 0
VAL_19 0 0
VAL_20 0 0
VAL_21 0.02173 0.02173
VAL_22 0 0
VAL_23 0 0
VAL_24 0 0
VAL_25 0 0
VAL_26 0 0
VAL_27 0 0
VAL_28 0 0
VAL_29 0.42984 0.42984
VAL_30 0 0
VAL_31 0 0
VAL_32 0 0
VAL_33 0.00176 0.00176
VAL_34 0 0
VAL_35 0 0
VAL_36 0.05047 0.05047
VAL_37 0 0
VAL_38 0 0
VAL_39 0 0
VAL_40 0 0
VAL_41 0 0
VAL_42 0 0
VAL_43 0 0
VAL_44 0 0
VAL_45 0 0
VAL_46 0 0
VAL_47 0 0
VAL_48 0.35797 0.35797
VAL_49 0 0
VAL_50 0 0
VAL_51 0 0
VAL_52 0 0
VAL_53 0 0
VAL_54 0 0
VAL_55 0 0
VAL_56 0.00176 0.00176
VAL_57 0 0
VAL_58 0.0648 0.0648
VAL_59 0 0
VAL_60 0 0
VAL_61 0 0
VAL_62 0 0
VAL_63 0 0
VAL_64 0 0
VAL_65 0.02095 0.02095
VAL_66 0 0
VAL_67 0 0
VAL_68 0 0
VAL_69 0 0
VAL_70 0.02095 0.02095
VAL_71 0 0
VAL_72 0 0
VAL_73 0 0
VAL_74 0 0
VAL_75 0 0
VAL_76 0 0
VAL_77 0 0
VAL_78 0 0
VAL_79 0 0
VAL_80 0 0
VAL_81 0 0
VAL_82 0 0
VAL_83 0.16351 0.16351
VAL_84 0 0
VAL_85 0 0
VAL_86 0.09871 0.09871
VAL_87 0 0
VAL_88 0 0
VAL_89 0 0
VAL_90 0 0
VAL_91 0 0
VAL_92 0 0
VAL_93 0.01492 0.01492
VAL_94 0 0
VAL_95 0.30987 0.30987
VAL_96 0 0
VAL_97 0 0
VAL_98 0.02484 0.02484
VAL_99 0 0
VAL_100 0.42984 0.42984
VAL_101 0 0
VAL_102 0 0
VAL_103 0 0
VAL_104 0 0
VAL_105 0 0
VAL_106 0 0
VAL_107 0.05047 0.05047
VAL_108 0 0
VAL_109 0 0
VAL:CtermProteinFull_110 0.35797 0.35797
#END_POSE_ENERGIES_TABLE ./out/83.pdb

REMARK 6 14 21 19 7 1 13 6 7 12 17 9 
REMARK VDW             2.792
REMARK RG             13.791
REMARK NCdist         21.253
REMARK HO              0.765
