# Supplementary material for: Design of complicated all-α protein structures
Source: Nat Struct Mol Biol. 2024 Jan 4;31(2):275–82. doi: 10.1038/s41594-023-01147-9 (PMC11377298; doi:10.1038/s41594-023-01147-9)
Supplement: Supplementary file 11 — Statistical source data. [file 41594_2023_1147_MOESM11_ESM.zip › ED_Fig6/54.pdb]

HEADER                                            09-NOV-21   XXXX              
EXPDTA    THEORETICAL MODEL                                                     
REMARK 220                                                                      
REMARK 220 EXPERIMENTAL DETAILS                                                 
REMARK 220  EXPERIMENT TYPE                : THEORETICAL MODELLING              
REMARK 220  DATE OF DATA COLLECTION        : 09-NOV-21                          
REMARK 220                                                                      
REMARK 220 REMARK: MODEL GENERATED BY ROSETTA                                   
REMARK 220  VERSION 2021.16+release.8ee4f02                                     
ATOM      1  N   VAL A   1       0.000   0.000   0.000  1.00  0.00           N  
ATOM      2  CA  VAL A   1       1.458   0.000   0.000  1.00  0.00           C  
ATOM      3  C   VAL A   1       2.009   1.420   0.000  1.00  0.00           C  
ATOM      4  O   VAL A   1       2.934   1.737   0.748  1.00  0.00           O  
ATOM      5  CB  VAL A   1       2.023  -0.759  -1.215  1.00  0.00           C  
ATOM      6  CEN VAL A   1       2.351  -1.334  -1.406  1.00  0.00           X  
ATOM      7  H   VAL A   1      -0.500  -0.433  -0.750  1.00  0.00           H  
ATOM      8  N   VAL A   2       1.435   2.272  -0.843  1.00  0.00           N  
ATOM      9  CA  VAL A   2       1.868   3.661  -0.942  1.00  0.00           C  
ATOM     10  C   VAL A   2       1.711   4.383   0.390  1.00  0.00           C  
ATOM     11  O   VAL A   2       2.608   5.105   0.825  1.00  0.00           O  
ATOM     12  CB  VAL A   2       1.079   4.423  -2.023  1.00  0.00           C  
ATOM     13  CEN VAL A   2       1.129   4.707  -2.649  1.00  0.00           X  
ATOM     14  H   VAL A   2       0.680   1.949  -1.431  1.00  0.00           H  
ATOM     15  N   VAL A   3       0.566   4.183   1.035  1.00  0.00           N  
ATOM     16  CA  VAL A   3       0.290   4.815   2.319  1.00  0.00           C  
ATOM     17  C   VAL A   3       1.317   4.405   3.367  1.00  0.00           C  
ATOM     18  O   VAL A   3       1.823   5.241   4.115  1.00  0.00           O  
ATOM     19  CB  VAL A   3      -1.120   4.462   2.831  1.00  0.00           C  
ATOM     20  CEN VAL A   3      -1.749   4.719   2.941  1.00  0.00           X  
ATOM     21  H   VAL A   3      -0.130   3.577   0.624  1.00  0.00           H  
ATOM     22  N   VAL A   4       1.620   3.112   3.417  1.00  0.00           N  
ATOM     23  CA  VAL A   4       2.588   2.588   4.374  1.00  0.00           C  
ATOM     24  C   VAL A   4       3.957   3.226   4.177  1.00  0.00           C  
ATOM     25  O   VAL A   4       4.612   3.622   5.141  1.00  0.00           O  
ATOM     26  CB  VAL A   4       2.723   1.058   4.261  1.00  0.00           C  
ATOM     27  CEN VAL A   4       2.581   0.464   4.579  1.00  0.00           X  
ATOM     28  H   VAL A   4       1.169   2.476   2.775  1.00  0.00           H  
ATOM     29  N   VAL A   5       4.385   3.322   2.923  1.00  0.00           N  
ATOM     30  CA  VAL A   5       5.678   3.911   2.597  1.00  0.00           C  
ATOM     31  C   VAL A   5       5.758   5.358   3.069  1.00  0.00           C  
ATOM     32  O   VAL A   5       6.758   5.776   3.653  1.00  0.00           O  
ATOM     33  CB  VAL A   5       5.958   3.859   1.084  1.00  0.00           C  
ATOM     34  CEN VAL A   5       6.345   3.555   0.602  1.00  0.00           X  
ATOM     35  H   VAL A   5       3.799   2.977   2.176  1.00  0.00           H  
ATOM     36  N   VAL A   6       4.700   6.118   2.811  1.00  0.00           N  
ATOM     37  CA  VAL A   6       4.648   7.520   3.209  1.00  0.00           C  
ATOM     38  C   VAL A   6       4.783   7.670   4.719  1.00  0.00           C  
ATOM     39  O   VAL A   6       5.528   8.521   5.204  1.00  0.00           O  
ATOM     40  CB  VAL A   6       3.339   8.190   2.752  1.00  0.00           C  
ATOM     41  CEN VAL A   6       3.075   8.647   2.309  1.00  0.00           X  
ATOM     42  H   VAL A   6       3.910   5.715   2.327  1.00  0.00           H  
ATOM     43  N   VAL A   7       4.059   6.836   5.458  1.00  0.00           N  
ATOM     44  CA  VAL A   7       4.096   6.875   6.915  1.00  0.00           C  
ATOM     45  C   VAL A   7       5.504   6.615   7.437  1.00  0.00           C  
ATOM     46  O   VAL A   7       5.983   7.311   8.332  1.00  0.00           O  
ATOM     47  CB  VAL A   7       3.133   5.844   7.532  1.00  0.00           C  
ATOM     48  CEN VAL A   7       2.540   5.776   7.878  1.00  0.00           X  
ATOM     49  H   VAL A   7       3.467   6.159   4.999  1.00  0.00           H  
ATOM     50  N   VAL A   8       6.163   5.609   6.872  1.00  0.00           N  
ATOM     51  CA  VAL A   8       7.517   5.255   7.279  1.00  0.00           C  
ATOM     52  C   VAL A   8       8.478   6.419   7.067  1.00  0.00           C  
ATOM     53  O   VAL A   8       9.293   6.729   7.935  1.00  0.00           O  
ATOM     54  CB  VAL A   8       8.037   4.027   6.508  1.00  0.00           C  
ATOM     55  CEN VAL A   8       8.197   3.360   6.571  1.00  0.00           X  
ATOM     56  H   VAL A   8       5.713   5.075   6.141  1.00  0.00           H  
ATOM     57  N   VAL A   9       8.376   7.060   5.907  1.00  0.00           N  
ATOM     58  CA  VAL A   9       9.235   8.191   5.579  1.00  0.00           C  
ATOM     59  C   VAL A   9       9.061   9.324   6.581  1.00  0.00           C  
ATOM     60  O   VAL A   9      10.039   9.909   7.047  1.00  0.00           O  
ATOM     61  CB  VAL A   9       8.951   8.723   4.162  1.00  0.00           C  
ATOM     62  CEN VAL A   9       9.208   8.766   3.524  1.00  0.00           X  
ATOM     63  H   VAL A   9       7.685   6.755   5.236  1.00  0.00           H  
ATOM     64  N   VAL A  10       7.810   9.630   6.909  1.00  0.00           N  
ATOM     65  CA  VAL A  10       7.506  10.695   7.857  1.00  0.00           C  
ATOM     66  C   VAL A  10       8.128  10.415   9.219  1.00  0.00           C  
ATOM     67  O   VAL A  10       8.719  11.301   9.836  1.00  0.00           O  
ATOM     68  CB  VAL A  10       5.986  10.883   8.028  1.00  0.00           C  
ATOM     69  CEN VAL A  10       5.461  11.306   7.888  1.00  0.00           X  
ATOM     70  H   VAL A  10       7.051   9.112   6.491  1.00  0.00           H  
ATOM     71  N   VAL A  11       7.993   9.177   9.683  1.00  0.00           N  
ATOM     72  CA  VAL A  11       8.542   8.778  10.973  1.00  0.00           C  
ATOM     73  C   VAL A  11      10.054   8.964  11.009  1.00  0.00           C  
ATOM     74  O   VAL A  11      10.602   9.482  11.982  1.00  0.00           O  
ATOM     75  CB  VAL A  11       8.207   7.311  11.300  1.00  0.00           C  
ATOM     76  CEN VAL A  11       7.826   6.907  11.708  1.00  0.00           X  
ATOM     77  H   VAL A  11       7.496   8.495   9.127  1.00  0.00           H  
ATOM     78  N   VAL A  12      10.723   8.537   9.944  1.00  0.00           N  
ATOM     79  CA  VAL A  12      12.173   8.655   9.852  1.00  0.00           C  
ATOM     80  C   VAL A  12      12.613  10.111   9.938  1.00  0.00           C  
ATOM     81  O   VAL A  12      13.562  10.441  10.650  1.00  0.00           O  
ATOM     82  CB  VAL A  12      12.708   8.043   8.543  1.00  0.00           C  
ATOM     83  CEN VAL A  12      13.065   7.514   8.284  1.00  0.00           X  
ATOM     84  H   VAL A  12      10.214   8.119   9.178  1.00  0.00           H  
ATOM     85  N   VAL A  13      11.920  10.977   9.208  1.00  0.00           N  
ATOM     86  CA  VAL A  13      12.238  12.400   9.200  1.00  0.00           C  
ATOM     87  C   VAL A  13      12.120  12.999  10.596  1.00  0.00           C  
ATOM     88  O   VAL A  13      12.988  13.755  11.033  1.00  0.00           O  
ATOM     89  CB  VAL A  13      11.321  13.180   8.239  1.00  0.00           C  
ATOM     90  CEN VAL A  13      11.305  13.516   7.638  1.00  0.00           X  
ATOM     91  H   VAL A  13      11.152  10.642   8.644  1.00  0.00           H  
ATOM     92  N   VAL A  14      11.041  12.656  11.292  1.00  0.00           N  
ATOM     93  CA  VAL A  14      10.808  13.159  12.640  1.00  0.00           C  
ATOM     94  C   VAL A  14      11.723  12.476  13.649  1.00  0.00           C  
ATOM     95  O   VAL A  14      11.764  12.854  14.820  1.00  0.00           O  
ATOM     96  CB  VAL A  14       9.343  12.958  13.073  1.00  0.00           C  
ATOM     97  CEN VAL A  14       8.753  13.289  13.202  1.00  0.00           X  
ATOM     98  H   VAL A  14      10.366  12.031  10.876  1.00  0.00           H  
ATOM     99  N   VAL A  15      12.457  11.469  13.188  1.00  0.00           N  
ATOM    100  CA  VAL A  15      13.493  10.842  13.999  1.00  0.00           C  
ATOM    101  C   VAL A  15      14.882  11.159  13.460  1.00  0.00           C  
ATOM    102  O   VAL A  15      15.813  10.369  13.614  1.00  0.00           O  
ATOM    103  CB  VAL A  15      13.314   9.313  14.061  1.00  0.00           C  
ATOM    104  CEN VAL A  15      13.136   8.792  14.475  1.00  0.00           X  
ATOM    105  H   VAL A  15      12.292  11.129  12.251  1.00  0.00           H  
ATOM    106  N   VAL A  16      15.015  12.320  12.829  1.00  0.00           N  
ATOM    107  CA  VAL A  16      16.322  12.834  12.438  1.00  0.00           C  
ATOM    108  C   VAL A  16      16.955  11.966  11.358  1.00  0.00           C  
ATOM    109  O   VAL A  16      18.178  11.845  11.283  1.00  0.00           O  
ATOM    110  CB  VAL A  16      17.279  12.919  13.641  1.00  0.00           C  
ATOM    111  CEN VAL A  16      17.599  13.358  14.065  1.00  0.00           X  
ATOM    112  H   VAL A  16      14.189  12.861  12.614  1.00  0.00           H  
ATOM    113  N   VAL A  17      16.115  11.363  10.523  1.00  0.00           N  
ATOM    114  CA  VAL A  17      16.587  10.673   9.329  1.00  0.00           C  
ATOM    115  C   VAL A  17      16.609  11.606   8.125  1.00  0.00           C  
ATOM    116  O   VAL A  17      15.652  12.340   7.879  1.00  0.00           O  
ATOM    117  CB  VAL A  17      15.710   9.449   9.000  1.00  0.00           C  
ATOM    118  CEN VAL A  17      15.700   8.760   8.994  1.00  0.00           X  
ATOM    119  H   VAL A  17      15.125  11.384  10.721  1.00  0.00           H  
ATOM    120  N   VAL A  18      17.708  11.574   7.378  1.00  0.00           N  
ATOM    121  CA  VAL A  18      17.884  12.463   6.236  1.00  0.00           C  
ATOM    122  C   VAL A  18      17.072  11.987   5.038  1.00  0.00           C  
ATOM    123  O   VAL A  18      16.531  10.881   5.042  1.00  0.00           O  
ATOM    124  CB  VAL A  18      19.365  12.573   5.828  1.00  0.00           C  
ATOM    125  CEN VAL A  18      19.909  12.996   5.823  1.00  0.00           X  
ATOM    126  H   VAL A  18      18.440  10.917   7.608  1.00  0.00           H  
ATOM    127  N   VAL A  19      16.990  12.829   4.013  1.00  0.00           N  
ATOM    128  CA  VAL A  19      16.040  12.623   2.927  1.00  0.00           C  
ATOM    129  C   VAL A  19      16.414  11.406   2.091  1.00  0.00           C  
ATOM    130  O   VAL A  19      15.548  10.741   1.523  1.00  0.00           O  
ATOM    131  CB  VAL A  19      15.954  13.858   2.009  1.00  0.00           C  
ATOM    132  CEN VAL A  19      15.550  14.383   1.823  1.00  0.00           X  
ATOM    133  H   VAL A  19      17.601  13.633   3.987  1.00  0.00           H  
ATOM    134  N   VAL A  20      17.709  11.119   2.020  1.00  0.00           N  
ATOM    135  CA  VAL A  20      18.197   9.956   1.288  1.00  0.00           C  
ATOM    136  C   VAL A  20      17.749   8.660   1.952  1.00  0.00           C  
ATOM    137  O   VAL A  20      17.356   7.709   1.277  1.00  0.00           O  
ATOM    138  CB  VAL A  20      19.734   9.961   1.179  1.00  0.00           C  
ATOM    139  CEN VAL A  20      20.258  10.046   0.740  1.00  0.00           X  
ATOM    140  H   VAL A  20      18.373  11.723   2.484  1.00  0.00           H  
ATOM    141  N   VAL A  21      17.811   8.629   3.279  1.00  0.00           N  
ATOM    142  CA  VAL A  21      17.406   7.452   4.038  1.00  0.00           C  
ATOM    143  C   VAL A  21      15.945   7.108   3.783  1.00  0.00           C  
ATOM    144  O   VAL A  21      15.598   5.946   3.571  1.00  0.00           O  
ATOM    145  CB  VAL A  21      17.620   7.652   5.550  1.00  0.00           C  
ATOM    146  CEN VAL A  21      18.007   7.458   6.086  1.00  0.00           X  
ATOM    147  H   VAL A  21      18.147   9.442   3.775  1.00  0.00           H  
ATOM    148  N   VAL A  22      15.090   8.125   3.803  1.00  0.00           N  
ATOM    149  CA  VAL A  22      13.663   7.932   3.574  1.00  0.00           C  
ATOM    150  C   VAL A  22      13.403   7.331   2.199  1.00  0.00           C  
ATOM    151  O   VAL A  22      12.606   6.403   2.058  1.00  0.00           O  
ATOM    152  CB  VAL A  22      12.887   9.256   3.700  1.00  0.00           C  
ATOM    153  CEN VAL A  22      12.441   9.603   4.095  1.00  0.00           X  
ATOM    154  H   VAL A  22      15.438   9.056   3.982  1.00  0.00           H  
ATOM    155  N   VAL A  23      14.079   7.864   1.188  1.00  0.00           N  
ATOM    156  CA  VAL A  23      13.922   7.380  -0.179  1.00  0.00           C  
ATOM    157  C   VAL A  23      14.299   5.908  -0.289  1.00  0.00           C  
ATOM    158  O   VAL A  23      13.590   5.121  -0.916  1.00  0.00           O  
ATOM    159  CB  VAL A  23      14.777   8.194  -1.168  1.00  0.00           C  
ATOM    160  CEN VAL A  23      14.745   8.656  -1.678  1.00  0.00           X  
ATOM    161  H   VAL A  23      14.719   8.623   1.370  1.00  0.00           H  
ATOM    162  N   VAL A  24      15.420   5.542   0.324  1.00  0.00           N  
ATOM    163  CA  VAL A  24      15.893   4.163   0.296  1.00  0.00           C  
ATOM    164  C   VAL A  24      14.872   3.218   0.915  1.00  0.00           C  
ATOM    165  O   VAL A  24      14.586   2.152   0.368  1.00  0.00           O  
ATOM    166  CB  VAL A  24      17.235   4.011   1.037  1.00  0.00           C  
ATOM    167  CEN VAL A  24      17.908   3.897   0.946  1.00  0.00           X  
ATOM    168  H   VAL A  24      15.957   6.237   0.822  1.00  0.00           H  
ATOM    169  N   VAL A  25      14.325   3.613   2.060  1.00  0.00           N  
ATOM    170  CA  VAL A  25      13.334   2.801   2.756  1.00  0.00           C  
ATOM    171  C   VAL A  25      12.107   2.563   1.886  1.00  0.00           C  
ATOM    172  O   VAL A  25      11.602   1.444   1.800  1.00  0.00           O  
ATOM    173  CB  VAL A  25      12.894   3.457   4.079  1.00  0.00           C  
ATOM    174  CEN VAL A  25      12.936   3.405   4.764  1.00  0.00           X  
ATOM    175  H   VAL A  25      14.602   4.499   2.457  1.00  0.00           H  
ATOM    176  N   VAL A  26      11.630   3.623   1.242  1.00  0.00           N  
ATOM    177  CA  VAL A  26      10.460   3.531   0.377  1.00  0.00           C  
ATOM    178  C   VAL A  26      10.694   2.549  -0.764  1.00  0.00           C  
ATOM    179  O   VAL A  26       9.834   1.724  -1.072  1.00  0.00           O  
ATOM    180  CB  VAL A  26      10.082   4.904  -0.211  1.00  0.00           C  
ATOM    181  CEN VAL A  26       9.614   5.409  -0.184  1.00  0.00           X  
ATOM    182  H   VAL A  26      12.090   4.515   1.355  1.00  0.00           H  
ATOM    183  N   VAL A  27      11.863   2.643  -1.388  1.00  0.00           N  
ATOM    184  CA  VAL A  27      12.213   1.762  -2.496  1.00  0.00           C  
ATOM    185  C   VAL A  27      12.203   0.301  -2.063  1.00  0.00           C  
ATOM    186  O   VAL A  27      11.670  -0.560  -2.764  1.00  0.00           O  
ATOM    187  CB  VAL A  27      13.597   2.106  -3.076  1.00  0.00           C  
ATOM    188  CEN VAL A  27      13.918   2.377  -3.622  1.00  0.00           X  
ATOM    189  H   VAL A  27      12.527   3.342  -1.087  1.00  0.00           H  
ATOM    190  N   VAL A  28      12.794   0.029  -0.905  1.00  0.00           N  
ATOM    191  CA  VAL A  28      12.854  -1.329  -0.377  1.00  0.00           C  
ATOM    192  C   VAL A  28      11.458  -1.898  -0.159  1.00  0.00           C  
ATOM    193  O   VAL A  28      11.181  -3.043  -0.517  1.00  0.00           O  
ATOM    194  CB  VAL A  28      13.633  -1.385   0.950  1.00  0.00           C  
ATOM    195  CEN VAL A  28      14.221  -1.598   1.240  1.00  0.00           X  
ATOM    196  H   VAL A  28      13.212   0.781  -0.377  1.00  0.00           H  
ATOM    197  N   VAL A  29      10.581  -1.091   0.429  1.00  0.00           N  
ATOM    198  CA  VAL A  29       9.211  -1.513   0.696  1.00  0.00           C  
ATOM    199  C   VAL A  29       8.425  -1.680  -0.598  1.00  0.00           C  
ATOM    200  O   VAL A  29       7.328  -2.240  -0.601  1.00  0.00           O  
ATOM    201  CB  VAL A  29       8.478  -0.509   1.605  1.00  0.00           C  
ATOM    202  CEN VAL A  29       8.224  -0.417   2.239  1.00  0.00           X  
ATOM    203  H   VAL A  29      10.871  -0.162   0.699  1.00  0.00           H  
ATOM    204  N   VAL A  30       8.991  -1.192  -1.696  1.00  0.00           N  
ATOM    205  CA  VAL A  30       8.371  -1.338  -3.007  1.00  0.00           C  
ATOM    206  C   VAL A  30       9.113  -2.363  -3.856  1.00  0.00           C  
ATOM    207  O   VAL A  30       8.826  -2.525  -5.042  1.00  0.00           O  
ATOM    208  CB  VAL A  30       8.324   0.003  -3.763  1.00  0.00           C  
ATOM    209  CEN VAL A  30       7.902   0.501  -3.983  1.00  0.00           X  
ATOM    210  H   VAL A  30       9.874  -0.707  -1.620  1.00  0.00           H  
ATOM    211  N   VAL A  31      10.068  -3.052  -3.242  1.00  0.00           N  
ATOM    212  CA  VAL A  31      10.855  -4.061  -3.941  1.00  0.00           C  
ATOM    213  C   VAL A  31       9.984  -5.231  -4.380  1.00  0.00           C  
ATOM    214  O   VAL A  31       8.982  -5.547  -3.739  1.00  0.00           O  
ATOM    215  CB  VAL A  31      12.004  -4.591  -3.063  1.00  0.00           C  
ATOM    216  CEN VAL A  31      12.688  -4.586  -2.983  1.00  0.00           X  
ATOM    217  H   VAL A  31      10.255  -2.872  -2.266  1.00  0.00           H  
ATOM    218  N   VAL A  32      10.372  -5.872  -5.477  1.00  0.00           N  
ATOM    219  CA  VAL A  32       9.651  -7.035  -5.981  1.00  0.00           C  
ATOM    220  C   VAL A  32       9.747  -8.206  -5.011  1.00  0.00           C  
ATOM    221  O   VAL A  32       8.848  -9.045  -4.946  1.00  0.00           O  
ATOM    222  CB  VAL A  32      10.183  -7.477  -7.358  1.00  0.00           C  
ATOM    223  CEN VAL A  32      10.030  -7.502  -8.029  1.00  0.00           X  
ATOM    224  H   VAL A  32      11.188  -5.546  -5.975  1.00  0.00           H  
ATOM    225  N   VAL A  33      10.841  -8.257  -4.260  1.00  0.00           N  
ATOM    226  CA  VAL A  33      11.094  -9.367  -3.350  1.00  0.00           C  
ATOM    227  C   VAL A  33      10.388  -9.158  -2.016  1.00  0.00           C  
ATOM    228  O   VAL A  33      10.553  -8.123  -1.371  1.00  0.00           O  
ATOM    229  CB  VAL A  33      12.602  -9.559  -3.097  1.00  0.00           C  
ATOM    230  CEN VAL A  33      13.137  -9.972  -3.225  1.00  0.00           X  
ATOM    231  H   VAL A  33      11.515  -7.507  -4.320  1.00  0.00           H  
ATOM    232  N   VAL A  34       9.601 -10.148  -1.607  1.00  0.00           N  
ATOM    233  CA  VAL A  34       8.921 -10.104  -0.319  1.00  0.00           C  
ATOM    234  C   VAL A  34       9.918  -9.979   0.826  1.00  0.00           C  
ATOM    235  O   VAL A  34       9.644  -9.325   1.832  1.00  0.00           O  
ATOM    236  CB  VAL A  34       8.052 -11.355  -0.095  1.00  0.00           C  
ATOM    237  CEN VAL A  34       7.401 -11.579  -0.060  1.00  0.00           X  
ATOM    238  H   VAL A  34       9.471 -10.952  -2.205  1.00  0.00           H  
ATOM    239  N   VAL A  35      11.076 -10.611   0.667  1.00  0.00           N  
ATOM    240  CA  VAL A  35      12.097 -10.615   1.709  1.00  0.00           C  
ATOM    241  C   VAL A  35      12.626  -9.209   1.966  1.00  0.00           C  
ATOM    242  O   VAL A  35      12.816  -8.808   3.114  1.00  0.00           O  
ATOM    243  CB  VAL A  35      13.275 -11.537   1.343  1.00  0.00           C  
ATOM    244  CEN VAL A  35      13.581 -12.134   1.500  1.00  0.00           X  
ATOM    245  H   VAL A  35      11.254 -11.102  -0.197  1.00  0.00           H  
ATOM    246  N   VAL A  36      12.861  -8.465   0.891  1.00  0.00           N  
ATOM    247  CA  VAL A  36      13.355  -7.098   0.998  1.00  0.00           C  
ATOM    248  C   VAL A  36      12.386  -6.222   1.781  1.00  0.00           C  
ATOM    249  O   VAL A  36      12.794  -5.451   2.651  1.00  0.00           O  
ATOM    250  CB  VAL A  36      13.593  -6.472  -0.389  1.00  0.00           C  
ATOM    251  CEN VAL A  36      14.082  -6.264  -0.827  1.00  0.00           X  
ATOM    252  H   VAL A  36      12.693  -8.857  -0.025  1.00  0.00           H  
ATOM    253  N   VAL A  37      11.101  -6.344   1.468  1.00  0.00           N  
ATOM    254  CA  VAL A  37      10.070  -5.563   2.142  1.00  0.00           C  
ATOM    255  C   VAL A  37      10.057  -5.844   3.639  1.00  0.00           C  
ATOM    256  O   VAL A  37       9.978  -4.923   4.452  1.00  0.00           O  
ATOM    257  CB  VAL A  37       8.672  -5.853   1.563  1.00  0.00           C  
ATOM    258  CEN VAL A  37       8.163  -5.586   1.184  1.00  0.00           X  
ATOM    259  H   VAL A  37      10.830  -6.995   0.745  1.00  0.00           H  
ATOM    260  N   VAL A  38      10.136  -7.121   3.997  1.00  0.00           N  
ATOM    261  CA  VAL A  38      10.133  -7.525   5.398  1.00  0.00           C  
ATOM    262  C   VAL A  38      11.309  -6.915   6.150  1.00  0.00           C  
ATOM    263  O   VAL A  38      11.152  -6.405   7.259  1.00  0.00           O  
ATOM    264  CB  VAL A  38      10.183  -9.058   5.544  1.00  0.00           C  
ATOM    265  CEN VAL A  38       9.813  -9.610   5.726  1.00  0.00           X  
ATOM    266  H   VAL A  38      10.199  -7.830   3.281  1.00  0.00           H  
ATOM    267  N   VAL A  39      12.488  -6.969   5.539  1.00  0.00           N  
ATOM    268  CA  VAL A  39      13.693  -6.422   6.150  1.00  0.00           C  
ATOM    269  C   VAL A  39      13.546  -4.929   6.417  1.00  0.00           C  
ATOM    270  O   VAL A  39      13.900  -4.443   7.491  1.00  0.00           O  
ATOM    271  CB  VAL A  39      14.931  -6.655   5.264  1.00  0.00           C  
ATOM    272  CEN VAL A  39      15.517  -7.014   5.213  1.00  0.00           X  
ATOM    273  H   VAL A  39      12.550  -7.401   4.628  1.00  0.00           H  
ATOM    274  N   VAL A  40      13.022  -4.206   5.433  1.00  0.00           N  
ATOM    275  CA  VAL A  40      12.826  -2.767   5.561  1.00  0.00           C  
ATOM    276  C   VAL A  40      11.899  -2.437   6.723  1.00  0.00           C  
ATOM    277  O   VAL A  40      12.173  -1.533   7.512  1.00  0.00           O  
ATOM    278  CB  VAL A  40      12.251  -2.158   4.268  1.00  0.00           C  
ATOM    279  CEN VAL A  40      12.402  -1.757   3.729  1.00  0.00           X  
ATOM    280  H   VAL A  40      12.751  -4.665   4.575  1.00  0.00           H  
ATOM    281  N   VAL A  41      10.799  -3.176   6.823  1.00  0.00           N  
ATOM    282  CA  VAL A  41       9.828  -2.964   7.890  1.00  0.00           C  
ATOM    283  C   VAL A  41      10.464  -3.158   9.260  1.00  0.00           C  
ATOM    284  O   VAL A  41      10.251  -2.359  10.173  1.00  0.00           O  
ATOM    285  CB  VAL A  41       8.623  -3.914   7.755  1.00  0.00           C  
ATOM    286  CEN VAL A  41       7.953  -3.941   7.598  1.00  0.00           X  
ATOM    287  H   VAL A  41      10.632  -3.904   6.143  1.00  0.00           H  
ATOM    288  N   VAL A  42      11.245  -4.224   9.399  1.00  0.00           N  
ATOM    289  CA  VAL A  42      11.913  -4.525  10.660  1.00  0.00           C  
ATOM    290  C   VAL A  42      12.848  -3.394  11.071  1.00  0.00           C  
ATOM    291  O   VAL A  42      12.865  -2.981  12.231  1.00  0.00           O  
ATOM    292  CB  VAL A  42      12.717  -5.836  10.574  1.00  0.00           C  
ATOM    293  CEN VAL A  42      12.734  -6.491  10.788  1.00  0.00           X  
ATOM    294  H   VAL A  42      11.379  -4.842   8.612  1.00  0.00           H  
ATOM    295  N   VAL A  43      13.624  -2.897  10.114  1.00  0.00           N  
ATOM    296  CA  VAL A  43      14.563  -1.813  10.375  1.00  0.00           C  
ATOM    297  C   VAL A  43      13.842  -0.568  10.874  1.00  0.00           C  
ATOM    298  O   VAL A  43      14.275   0.070  11.834  1.00  0.00           O  
ATOM    299  CB  VAL A  43      15.376  -1.454   9.117  1.00  0.00           C  
ATOM    300  CEN VAL A  43      16.003  -1.488   8.834  1.00  0.00           X  
ATOM    301  H   VAL A  43      13.562  -3.280   9.182  1.00  0.00           H  
ATOM    302  N   VAL A  44      12.739  -0.226  10.217  1.00  0.00           N  
ATOM    303  CA  VAL A  44      11.955   0.945  10.592  1.00  0.00           C  
ATOM    304  C   VAL A  44      11.445   0.830  12.023  1.00  0.00           C  
ATOM    305  O   VAL A  44      11.520   1.785  12.797  1.00  0.00           O  
ATOM    306  CB  VAL A  44      10.757   1.150   9.646  1.00  0.00           C  
ATOM    307  CEN VAL A  44      10.508   1.553   9.146  1.00  0.00           X  
ATOM    308  H   VAL A  44      12.436  -0.791   9.437  1.00  0.00           H  
ATOM    309  N   VAL A  45      10.927  -0.343  12.369  1.00  0.00           N  
ATOM    310  CA  VAL A  45      10.403  -0.584  13.709  1.00  0.00           C  
ATOM    311  C   VAL A  45      11.485  -0.394  14.765  1.00  0.00           C  
ATOM    312  O   VAL A  45      11.254   0.238  15.796  1.00  0.00           O  
ATOM    313  CB  VAL A  45       9.816  -2.002  13.839  1.00  0.00           C  
ATOM    314  CEN VAL A  45       9.227  -2.355  13.903  1.00  0.00           X  
ATOM    315  H   VAL A  45      10.894  -1.087  11.687  1.00  0.00           H  
ATOM    316  N   VAL A  46      12.665  -0.945  14.502  1.00  0.00           N  
ATOM    317  CA  VAL A  46      13.784  -0.837  15.430  1.00  0.00           C  
ATOM    318  C   VAL A  46      14.163   0.619  15.669  1.00  0.00           C  
ATOM    319  O   VAL A  46      14.385   1.033  16.807  1.00  0.00           O  
ATOM    320  CB  VAL A  46      15.020  -1.601  14.916  1.00  0.00           C  
ATOM    321  CEN VAL A  46      15.412  -2.157  15.023  1.00  0.00           X  
ATOM    322  H   VAL A  46      12.790  -1.452  13.637  1.00  0.00           H  
ATOM    323  N   VAL A  47      14.235   1.391  14.591  1.00  0.00           N  
ATOM    324  CA  VAL A  47      14.587   2.803  14.682  1.00  0.00           C  
ATOM    325  C   VAL A  47      13.592   3.564  15.548  1.00  0.00           C  
ATOM    326  O   VAL A  47      13.980   4.368  16.396  1.00  0.00           O  
ATOM    327  CB  VAL A  47      14.650   3.461  13.290  1.00  0.00           C  
ATOM    328  CEN VAL A  47      15.079   3.723  12.820  1.00  0.00           X  
ATOM    329  H   VAL A  47      14.041   0.990  13.684  1.00  0.00           H  
ATOM    330  N   VAL A  48      12.307   3.306  15.330  1.00  0.00           N  
ATOM    331  CA  VAL A  48      11.253   3.967  16.090  1.00  0.00           C  
ATOM    332  C   VAL A  48      11.384   3.676  17.580  1.00  0.00           C  
ATOM    333  O   VAL A  48      11.268   4.578  18.410  1.00  0.00           O  
ATOM    334  CB  VAL A  48       9.854   3.532  15.613  1.00  0.00           C  
ATOM    335  CEN VAL A  48       9.292   3.745  15.278  1.00  0.00           X  
ATOM    336  H   VAL A  48      12.054   2.635  14.619  1.00  0.00           H  
ATOM    337  N   VAL A  49      11.625   2.413  17.912  1.00  0.00           N  
ATOM    338  CA  VAL A  49      11.772   2.001  19.303  1.00  0.00           C  
ATOM    339  C   VAL A  49      12.930   2.729  19.974  1.00  0.00           C  
ATOM    340  O   VAL A  49      12.804   3.211  21.099  1.00  0.00           O  
ATOM    341  CB  VAL A  49      11.997   0.482  19.422  1.00  0.00           C  
ATOM    342  CEN VAL A  49      11.703  -0.108  19.622  1.00  0.00           X  
ATOM    343  H   VAL A  49      11.709   1.720  17.182  1.00  0.00           H  
ATOM    344  N   VAL A  50      14.058   2.806  19.276  1.00  0.00           N  
ATOM    345  CA  VAL A  50      15.241   3.477  19.803  1.00  0.00           C  
ATOM    346  C   VAL A  50      14.955   4.943  20.102  1.00  0.00           C  
ATOM    347  O   VAL A  50      15.336   5.456  21.154  1.00  0.00           O  
ATOM    348  CB  VAL A  50      16.426   3.384  18.823  1.00  0.00           C  
ATOM    349  CEN VAL A  50      17.041   3.091  18.723  1.00  0.00           X  
ATOM    350  H   VAL A  50      14.097   2.390  18.356  1.00  0.00           H  
ATOM    351  N   VAL A  51      14.283   5.612  19.172  1.00  0.00           N  
ATOM    352  CA  VAL A  51      13.946   7.021  19.335  1.00  0.00           C  
ATOM    353  C   VAL A  51      13.079   7.240  20.568  1.00  0.00           C  
ATOM    354  O   VAL A  51      13.314   8.164  21.347  1.00  0.00           O  
ATOM    355  CB  VAL A  51      13.212   7.573  18.098  1.00  0.00           C  
ATOM    356  CEN VAL A  51      13.278   7.991  17.555  1.00  0.00           X  
ATOM    357  H   VAL A  51      13.999   5.132  18.330  1.00  0.00           H  
ATOM    358  N   VAL A  52      12.075   6.386  20.739  1.00  0.00           N  
ATOM    359  CA  VAL A  52      11.171   6.485  21.878  1.00  0.00           C  
ATOM    360  C   VAL A  52      11.926   6.352  23.195  1.00  0.00           C  
ATOM    361  O   VAL A  52      11.699   7.117  24.132  1.00  0.00           O  
ATOM    362  CB  VAL A  52      10.068   5.412  21.820  1.00  0.00           C  
ATOM    363  CEN VAL A  52       9.394   5.314  21.713  1.00  0.00           X  
ATOM    364  H   VAL A  52      11.936   5.649  20.063  1.00  0.00           H  
ATOM    365  N   VAL A  53      12.825   5.375  23.259  1.00  0.00           N  
ATOM    366  CA  VAL A  53      13.616   5.140  24.461  1.00  0.00           C  
ATOM    367  C   VAL A  53      14.452   6.361  24.818  1.00  0.00           C  
ATOM    368  O   VAL A  53      14.513   6.766  25.979  1.00  0.00           O  
ATOM    369  CB  VAL A  53      14.546   3.923  24.296  1.00  0.00           C  
ATOM    370  CEN VAL A  53      14.649   3.273  24.498  1.00  0.00           X  
ATOM    371  H   VAL A  53      12.964   4.781  22.454  1.00  0.00           H  
ATOM    372  N   VAL A  54      15.096   6.946  23.813  1.00  0.00           N  
ATOM    373  CA  VAL A  54      15.931   8.123  24.020  1.00  0.00           C  
ATOM    374  C   VAL A  54      15.120   9.280  24.590  1.00  0.00           C  
ATOM    375  O   VAL A  54      15.554   9.954  25.524  1.00  0.00           O  
ATOM    376  CB  VAL A  54      16.603   8.576  22.710  1.00  0.00           C  
ATOM    377  CEN VAL A  54      17.207   8.612  22.380  1.00  0.00           X  
ATOM    378  H   VAL A  54      15.004   6.565  22.883  1.00  0.00           H  
ATOM    379  N   VAL A  55      13.940   9.506  24.022  1.00  0.00           N  
ATOM    380  CA  VAL A  55      13.066  10.582  24.473  1.00  0.00           C  
ATOM    381  C   VAL A  55      12.682  10.404  25.936  1.00  0.00           C  
ATOM    382  O   VAL A  55      12.713  11.355  26.716  1.00  0.00           O  
ATOM    383  CB  VAL A  55      11.785  10.664  23.622  1.00  0.00           C  
ATOM    384  CEN VAL A  55      11.457  11.041  23.147  1.00  0.00           X  
ATOM    385  H   VAL A  55      13.641   8.916  23.258  1.00  0.00           H  
ATOM    386  N   VAL A  56      12.320   9.179  26.302  1.00  0.00           N  
ATOM    387  CA  VAL A  56      11.929   8.874  27.673  1.00  0.00           C  
ATOM    388  C   VAL A  56      13.051   9.197  28.651  1.00  0.00           C  
ATOM    389  O   VAL A  56      12.815   9.776  29.712  1.00  0.00           O  
ATOM    390  CB  VAL A  56      11.533   7.393  27.831  1.00  0.00           C  
ATOM    391  CEN VAL A  56      11.000   6.970  27.934  1.00  0.00           X  
ATOM    392  H   VAL A  56      12.315   8.441  25.613  1.00  0.00           H  
ATOM    393  N   VAL A  57      14.272   8.820  28.288  1.00  0.00           N  
ATOM    394  CA  VAL A  57      15.433   9.065  29.135  1.00  0.00           C  
ATOM    395  C   VAL A  57      15.693  10.558  29.295  1.00  0.00           C  
ATOM    396  O   VAL A  57      16.143  11.010  30.348  1.00  0.00           O  
ATOM    397  CB  VAL A  57      16.698   8.392  28.570  1.00  0.00           C  
ATOM    398  CEN VAL A  57      17.144   7.877  28.671  1.00  0.00           X  
ATOM    399  H   VAL A  57      14.399   8.351  27.403  1.00  0.00           H  
ATOM    400  N   VAL A  58      15.407  11.319  28.244  1.00  0.00           N  
ATOM    401  CA  VAL A  58      15.475  12.774  28.311  1.00  0.00           C  
ATOM    402  C   VAL A  58      14.298  13.345  29.092  1.00  0.00           C  
ATOM    403  O   VAL A  58      14.249  14.542  29.371  1.00  0.00           O  
ATOM    404  CB  VAL A  58      15.499  13.403  26.905  1.00  0.00           C  
ATOM    405  CEN VAL A  58      15.900  13.734  26.452  1.00  0.00           X  
ATOM    406  H   VAL A  58      15.136  10.878  27.377  1.00  0.00           H  
ATOM    407  N   VAL A  59      13.352  12.480  29.442  1.00  0.00           N  
ATOM    408  CA  VAL A  59      12.114  12.916  30.077  1.00  0.00           C  
ATOM    409  C   VAL A  59      11.118  13.433  29.047  1.00  0.00           C  
ATOM    410  O   VAL A  59      10.078  13.990  29.400  1.00  0.00           O  
ATOM    411  CB  VAL A  59      12.372  14.016  31.124  1.00  0.00           C  
ATOM    412  CEN VAL A  59      12.379  14.147  31.800  1.00  0.00           X  
ATOM    413  H   VAL A  59      13.493  11.496  29.263  1.00  0.00           H  
ATOM    414  N   VAL A  60      11.442  13.245  27.772  1.00  0.00           N  
ATOM    415  CA  VAL A  60      10.566  13.672  26.688  1.00  0.00           C  
ATOM    416  C   VAL A  60       9.512  12.615  26.382  1.00  0.00           C  
ATOM    417  O   VAL A  60       9.570  11.949  25.348  1.00  0.00           O  
ATOM    418  CB  VAL A  60      11.362  13.977  25.405  1.00  0.00           C  
ATOM    419  CEN VAL A  60      11.575  14.485  24.992  1.00  0.00           X  
ATOM    420  H   VAL A  60      12.317  12.794  27.548  1.00  0.00           H  
ATOM    421  N   VAL A  61       8.550  12.467  27.286  1.00  0.00           N  
ATOM    422  CA  VAL A  61       7.534  11.429  27.160  1.00  0.00           C  
ATOM    423  C   VAL A  61       6.646  11.673  25.947  1.00  0.00           C  
ATOM    424  O   VAL A  61       6.212  10.731  25.284  1.00  0.00           O  
ATOM    425  CB  VAL A  61       6.653  11.344  28.421  1.00  0.00           C  
ATOM    426  CEN VAL A  61       6.510  10.957  28.972  1.00  0.00           X  
ATOM    427  H   VAL A  61       8.522  13.088  28.082  1.00  0.00           H  
ATOM    428  N   VAL A  62       6.377  12.942  25.662  1.00  0.00           N  
ATOM    429  CA  VAL A  62       5.567  13.314  24.508  1.00  0.00           C  
ATOM    430  C   VAL A  62       6.233  12.886  23.207  1.00  0.00           C  
ATOM    431  O   VAL A  62       5.585  12.329  22.320  1.00  0.00           O  
ATOM    432  CB  VAL A  62       5.306  14.831  24.466  1.00  0.00           C  
ATOM    433  CEN VAL A  62       4.820  15.313  24.548  1.00  0.00           X  
ATOM    434  H   VAL A  62       6.745  13.669  26.260  1.00  0.00           H  
ATOM    435  N   VAL A  63       7.530  13.151  23.097  1.00  0.00           N  
ATOM    436  CA  VAL A  63       8.305  12.717  21.941  1.00  0.00           C  
ATOM    437  C   VAL A  63       8.280  11.201  21.798  1.00  0.00           C  
ATOM    438  O   VAL A  63       8.090  10.674  20.701  1.00  0.00           O  
ATOM    439  CB  VAL A  63       9.768  13.189  22.032  1.00  0.00           C  
ATOM    440  CEN VAL A  63      10.228  13.627  21.762  1.00  0.00           X  
ATOM    441  H   VAL A  63       7.991  13.665  23.834  1.00  0.00           H  
ATOM    442  N   VAL A  64       8.472  10.503  22.912  1.00  0.00           N  
ATOM    443  CA  VAL A  64       8.471   9.045  22.913  1.00  0.00           C  
ATOM    444  C   VAL A  64       7.138   8.494  22.423  1.00  0.00           C  
ATOM    445  O   VAL A  64       7.098   7.569  21.612  1.00  0.00           O  
ATOM    446  CB  VAL A  64       8.765   8.480  24.315  1.00  0.00           C  
ATOM    447  CEN VAL A  64       9.238   8.152  24.693  1.00  0.00           X  
ATOM    448  H   VAL A  64       8.623  10.995  23.781  1.00  0.00           H  
ATOM    449  N   VAL A  65       6.048   9.069  22.920  1.00  0.00           N  
ATOM    450  CA  VAL A  65       4.710   8.637  22.534  1.00  0.00           C  
ATOM    451  C   VAL A  65       4.492   8.793  21.034  1.00  0.00           C  
ATOM    452  O   VAL A  65       3.964   7.896  20.377  1.00  0.00           O  
ATOM    453  CB  VAL A  65       3.622   9.426  23.286  1.00  0.00           C  
ATOM    454  CEN VAL A  65       3.140   9.377  23.775  1.00  0.00           X  
ATOM    455  H   VAL A  65       6.149   9.825  23.582  1.00  0.00           H  
ATOM    456  N   VAL A  66       4.903   9.937  20.498  1.00  0.00           N  
ATOM    457  CA  VAL A  66       4.753  10.213  19.074  1.00  0.00           C  
ATOM    458  C   VAL A  66       5.499   9.185  18.232  1.00  0.00           C  
ATOM    459  O   VAL A  66       4.971   8.679  17.242  1.00  0.00           O  
ATOM    460  CB  VAL A  66       5.261  11.622  18.715  1.00  0.00           C  
ATOM    461  CEN VAL A  66       5.059  12.252  18.522  1.00  0.00           X  
ATOM    462  H   VAL A  66       5.330  10.634  21.092  1.00  0.00           H  
ATOM    463  N   VAL A  67       6.729   8.881  18.632  1.00  0.00           N  
ATOM    464  CA  VAL A  67       7.550   7.913  17.915  1.00  0.00           C  
ATOM    465  C   VAL A  67       6.884   6.544  17.880  1.00  0.00           C  
ATOM    466  O   VAL A  67       6.844   5.888  16.839  1.00  0.00           O  
ATOM    467  CB  VAL A  67       8.947   7.777  18.549  1.00  0.00           C  
ATOM    468  CEN VAL A  67       9.615   7.919  18.455  1.00  0.00           X  
ATOM    469  H   VAL A  67       7.105   9.333  19.453  1.00  0.00           H  
ATOM    470  N   VAL A  68       6.361   6.117  19.025  1.00  0.00           N  
ATOM    471  CA  VAL A  68       5.694   4.824  19.127  1.00  0.00           C  
ATOM    472  C   VAL A  68       4.499   4.744  18.186  1.00  0.00           C  
ATOM    473  O   VAL A  68       4.308   3.745  17.494  1.00  0.00           O  
ATOM    474  CB  VAL A  68       5.221   4.545  20.566  1.00  0.00           C  
ATOM    475  CEN VAL A  68       5.340   4.158  21.124  1.00  0.00           X  
ATOM    476  H   VAL A  68       6.426   6.703  19.844  1.00  0.00           H  
ATOM    477  N   VAL A  69       3.697   5.803  18.165  1.00  0.00           N  
ATOM    478  CA  VAL A  69       2.519   5.855  17.308  1.00  0.00           C  
ATOM    479  C   VAL A  69       2.899   5.719  15.839  1.00  0.00           C  
ATOM    480  O   VAL A  69       2.267   4.974  15.090  1.00  0.00           O  
ATOM    481  CB  VAL A  69       1.733   7.165  17.505  1.00  0.00           C  
ATOM    482  CEN VAL A  69       1.151   7.429  17.763  1.00  0.00           X  
ATOM    483  H   VAL A  69       3.909   6.593  18.757  1.00  0.00           H  
ATOM    484  N   VAL A  70       3.937   6.443  15.432  1.00  0.00           N  
ATOM    485  CA  VAL A  70       4.404   6.404  14.052  1.00  0.00           C  
ATOM    486  C   VAL A  70       4.826   4.996  13.652  1.00  0.00           C  
ATOM    487  O   VAL A  70       4.481   4.517  12.572  1.00  0.00           O  
ATOM    488  CB  VAL A  70       5.584   7.367  13.827  1.00  0.00           C  
ATOM    489  CEN VAL A  70       5.767   7.959  13.526  1.00  0.00           X  
ATOM    490  H   VAL A  70       4.414   7.035  16.097  1.00  0.00           H  
ATOM    491  N   VAL A  71       5.575   4.338  14.530  1.00  0.00           N  
ATOM    492  CA  VAL A  71       6.047   2.983  14.270  1.00  0.00           C  
ATOM    493  C   VAL A  71       4.881   2.023  14.069  1.00  0.00           C  
ATOM    494  O   VAL A  71       4.889   1.207  13.147  1.00  0.00           O  
ATOM    495  CB  VAL A  71       6.934   2.463  15.418  1.00  0.00           C  
ATOM    496  CEN VAL A  71       7.582   2.303  15.589  1.00  0.00           X  
ATOM    497  H   VAL A  71       5.825   4.787  15.399  1.00  0.00           H  
ATOM    498  N   VAL A  72       3.880   2.126  14.936  1.00  0.00           N  
ATOM    499  CA  VAL A  72       2.705   1.267  14.854  1.00  0.00           C  
ATOM    500  C   VAL A  72       1.987   1.441  13.522  1.00  0.00           C  
ATOM    501  O   VAL A  72       1.598   0.463  12.883  1.00  0.00           O  
ATOM    502  CB  VAL A  72       1.716   1.551  16.000  1.00  0.00           C  
ATOM    503  CEN VAL A  72       1.456   1.295  16.585  1.00  0.00           X  
ATOM    504  H   VAL A  72       3.934   2.817  15.670  1.00  0.00           H  
ATOM    505  N   VAL A  73       1.813   2.691  13.108  1.00  0.00           N  
ATOM    506  CA  VAL A  73       1.141   2.996  11.851  1.00  0.00           C  
ATOM    507  C   VAL A  73       1.874   2.372  10.670  1.00  0.00           C  
ATOM    508  O   VAL A  73       1.254   1.781   9.785  1.00  0.00           O  
ATOM    509  CB  VAL A  73       1.025   4.515  11.625  1.00  0.00           C  
ATOM    510  CEN VAL A  73       0.580   5.041  11.610  1.00  0.00           X  
ATOM    511  H   VAL A  73       2.156   3.450  13.679  1.00  0.00           H  
ATOM    512  N   VAL A  74       3.195   2.507  10.661  1.00  0.00           N  
ATOM    513  CA  VAL A  74       4.015   1.957   9.588  1.00  0.00           C  
ATOM    514  C   VAL A  74       3.852   0.445   9.491  1.00  0.00           C  
ATOM    515  O   VAL A  74       3.701  -0.104   8.399  1.00  0.00           O  
ATOM    516  CB  VAL A  74       5.505   2.291   9.787  1.00  0.00           C  
ATOM    517  CEN VAL A  74       6.025   2.672   9.544  1.00  0.00           X  
ATOM    518  H   VAL A  74       3.644   3.004  11.418  1.00  0.00           H  
ATOM    519  N   VAL A  75       3.885  -0.224  10.639  1.00  0.00           N  
ATOM    520  CA  VAL A  75       3.742  -1.674  10.685  1.00  0.00           C  
ATOM    521  C   VAL A  75       2.405  -2.114  10.102  1.00  0.00           C  
ATOM    522  O   VAL A  75       2.339  -3.062   9.320  1.00  0.00           O  
ATOM    523  CB  VAL A  75       3.864  -2.208  12.124  1.00  0.00           C  
ATOM    524  CEN VAL A  75       4.271  -2.565  12.550  1.00  0.00           X  
ATOM    525  H   VAL A  75       4.013   0.286  11.501  1.00  0.00           H  
ATOM    526  N   VAL A  76       1.340  -1.419  10.488  1.00  0.00           N  
ATOM    527  CA  VAL A  76       0.001  -1.737  10.004  1.00  0.00           C  
ATOM    528  C   VAL A  76      -0.079  -1.620   8.488  1.00  0.00           C  
ATOM    529  O   VAL A  76      -0.638  -2.487   7.817  1.00  0.00           O  
ATOM    530  CB  VAL A  76      -1.061  -0.819  10.637  1.00  0.00           C  
ATOM    531  CEN VAL A  76      -1.584  -0.803  11.085  1.00  0.00           X  
ATOM    532  H   VAL A  76       1.460  -0.651  11.132  1.00  0.00           H  
ATOM    533  N   VAL A  77       0.484  -0.542   7.952  1.00  0.00           N  
ATOM    534  CA  VAL A  77       0.477  -0.309   6.513  1.00  0.00           C  
ATOM    535  C   VAL A  77       1.184  -1.435   5.769  1.00  0.00           C  
ATOM    536  O   VAL A  77       0.691  -1.928   4.755  1.00  0.00           O  
ATOM    537  CB  VAL A  77       1.148   1.030   6.154  1.00  0.00           C  
ATOM    538  CEN VAL A  77       1.025   1.668   5.925  1.00  0.00           X  
ATOM    539  H   VAL A  77       0.928   0.134   8.558  1.00  0.00           H  
ATOM    540  N   VAL A  78       2.343  -1.839   6.280  1.00  0.00           N  
ATOM    541  CA  VAL A  78       3.120  -2.908   5.665  1.00  0.00           C  
ATOM    542  C   VAL A  78       2.327  -4.208   5.617  1.00  0.00           C  
ATOM    543  O   VAL A  78       2.308  -4.897   4.598  1.00  0.00           O  
ATOM    544  CB  VAL A  78       4.441  -3.151   6.418  1.00  0.00           C  
ATOM    545  CEN VAL A  78       5.125  -3.077   6.377  1.00  0.00           X  
ATOM    546  H   VAL A  78       2.694  -1.393   7.116  1.00  0.00           H  
ATOM    547  N   VAL A  79       1.675  -4.538   6.727  1.00  0.00           N  
ATOM    548  CA  VAL A  79       0.879  -5.756   6.813  1.00  0.00           C  
ATOM    549  C   VAL A  79      -0.239  -5.759   5.778  1.00  0.00           C  
ATOM    550  O   VAL A  79      -0.470  -6.763   5.103  1.00  0.00           O  
ATOM    551  CB  VAL A  79       0.266  -5.933   8.215  1.00  0.00           C  
ATOM    552  CEN VAL A  79       0.301  -6.307   8.793  1.00  0.00           X  
ATOM    553  H   VAL A  79       1.731  -3.929   7.530  1.00  0.00           H  
ATOM    554  N   VAL A  80      -0.929  -4.630   5.656  1.00  0.00           N  
ATOM    555  CA  VAL A  80      -2.024  -4.501   4.702  1.00  0.00           C  
ATOM    556  C   VAL A  80      -1.541  -4.730   3.275  1.00  0.00           C  
ATOM    557  O   VAL A  80      -2.181  -5.440   2.500  1.00  0.00           O  
ATOM    558  CB  VAL A  80      -2.691  -3.115   4.792  1.00  0.00           C  
ATOM    559  CEN VAL A  80      -3.262  -2.787   4.991  1.00  0.00           X  
ATOM    560  H   VAL A  80      -0.689  -3.842   6.240  1.00  0.00           H  
ATOM    561  N   VAL A  81      -0.409  -4.124   2.935  1.00  0.00           N  
ATOM    562  CA  VAL A  81       0.162  -4.261   1.600  1.00  0.00           C  
ATOM    563  C   VAL A  81       0.828  -5.620   1.423  1.00  0.00           C  
ATOM    564  O   VAL A  81       1.124  -6.035   0.302  1.00  0.00           O  
ATOM    565  CB  VAL A  81       1.192  -3.154   1.310  1.00  0.00           C  
ATOM    566  CEN VAL A  81       1.303  -2.583   0.940  1.00  0.00           X  
ATOM    567  H   VAL A  81       0.069  -3.555   3.618  1.00  0.00           H  
ATOM    568  N   VAL A  82       1.062  -6.308   2.535  1.00  0.00           N  
ATOM    569  CA  VAL A  82       1.660  -7.638   2.501  1.00  0.00           C  
ATOM    570  C   VAL A  82       0.629  -8.714   2.817  1.00  0.00           C  
ATOM    571  O   VAL A  82       0.470  -9.675   2.064  1.00  0.00           O  
ATOM    572  CB  VAL A  82       2.831  -7.756   3.494  1.00  0.00           C  
ATOM    573  CEN VAL A  82       3.517  -7.808   3.540  1.00  0.00           X  
ATOM    574  H   VAL A  82       0.819  -5.901   3.426  1.00  0.00           H  
ATOM    575  N   VAL A  83      -0.070  -8.546   3.934  1.00  0.00           N  
ATOM    576  CA  VAL A  83      -1.096  -9.498   4.346  1.00  0.00           C  
ATOM    577  C   VAL A  83      -2.452  -9.137   3.753  1.00  0.00           C  
ATOM    578  O   VAL A  83      -3.436  -8.988   4.476  1.00  0.00           O  
ATOM    579  CB  VAL A  83      -1.219  -9.567   5.879  1.00  0.00           C  
ATOM    580  CEN VAL A  83      -1.096  -9.965   6.428  1.00  0.00           X  
ATOM    581  H   VAL A  83       0.113  -7.739   4.513  1.00  0.00           H  
ATOM    582  N   VAL A  84      -2.496  -8.998   2.432  1.00  0.00           N  
ATOM    583  CA  VAL A  84      -3.725  -8.625   1.742  1.00  0.00           C  
ATOM    584  C   VAL A  84      -4.877  -9.541   2.135  1.00  0.00           C  
ATOM    585  O   VAL A  84      -6.046  -9.188   1.977  1.00  0.00           O  
ATOM    586  CB  VAL A  84      -3.549  -8.666   0.212  1.00  0.00           C  
ATOM    587  CEN VAL A  84      -3.502  -8.272  -0.351  1.00  0.00           X  
ATOM    588  H   VAL A  84      -1.657  -9.156   1.892  1.00  0.00           H  
ATOM    589  N   VAL A  85      -4.541 -10.719   2.649  1.00  0.00           N  
ATOM    590  CA  VAL A  85      -5.547 -11.703   3.033  1.00  0.00           C  
ATOM    591  C   VAL A  85      -5.770 -11.702   4.540  1.00  0.00           C  
ATOM    592  O   VAL A  85      -6.698 -12.339   5.040  1.00  0.00           O  
ATOM    593  CB  VAL A  85      -5.151 -13.122   2.583  1.00  0.00           C  
ATOM    594  CEN VAL A  85      -5.304 -13.625   2.138  1.00  0.00           X  
ATOM    595  H   VAL A  85      -3.564 -10.940   2.776  1.00  0.00           H  
ATOM    596  N   VAL A  86      -4.915 -10.984   5.259  1.00  0.00           N  
ATOM    597  CA  VAL A  86      -5.011 -10.908   6.712  1.00  0.00           C  
ATOM    598  C   VAL A  86      -6.102  -9.937   7.143  1.00  0.00           C  
ATOM    599  O   VAL A  86      -6.380  -8.955   6.453  1.00  0.00           O  
ATOM    600  CB  VAL A  86      -3.674 -10.477   7.345  1.00  0.00           C  
ATOM    601  CEN VAL A  86      -3.141 -10.700   7.721  1.00  0.00           X  
ATOM    602  H   VAL A  86      -4.180 -10.477   4.788  1.00  0.00           H  
ATOM    603  N   VAL A  87      -6.718 -10.216   8.286  1.00  0.00           N  
ATOM    604  CA  VAL A  87      -7.782  -9.367   8.810  1.00  0.00           C  
ATOM    605  C   VAL A  87      -7.252  -7.990   9.189  1.00  0.00           C  
ATOM    606  O   VAL A  87      -6.067  -7.829   9.482  1.00  0.00           O  
ATOM    607  CB  VAL A  87      -8.457 -10.002  10.040  1.00  0.00           C  
ATOM    608  CEN VAL A  87      -9.037 -10.302  10.261  1.00  0.00           X  
ATOM    609  H   VAL A  87      -6.442 -11.036   8.806  1.00  0.00           H  
ATOM    610  N   VAL A  88      -8.136  -6.999   9.181  1.00  0.00           N  
ATOM    611  CA  VAL A  88      -7.761  -5.635   9.534  1.00  0.00           C  
ATOM    612  C   VAL A  88      -7.058  -5.589  10.885  1.00  0.00           C  
ATOM    613  O   VAL A  88      -5.996  -4.981  11.022  1.00  0.00           O  
ATOM    614  CB  VAL A  88      -8.988  -4.703   9.573  1.00  0.00           C  
ATOM    615  CEN VAL A  88      -9.299  -4.183   9.247  1.00  0.00           X  
ATOM    616  H   VAL A  88      -9.093  -7.195   8.924  1.00  0.00           H  
ATOM    617  N   VAL A  89      -7.657  -6.235  11.880  1.00  0.00           N  
ATOM    618  CA  VAL A  89      -7.090  -6.266  13.223  1.00  0.00           C  
ATOM    619  C   VAL A  89      -5.665  -6.802  13.208  1.00  0.00           C  
ATOM    620  O   VAL A  89      -4.804  -6.326  13.949  1.00  0.00           O  
ATOM    621  CB  VAL A  89      -7.942  -7.125  14.176  1.00  0.00           C  
ATOM    622  CEN VAL A  89      -8.372  -7.097  14.714  1.00  0.00           X  
ATOM    623  H   VAL A  89      -8.526  -6.717  11.701  1.00  0.00           H  
ATOM    624  N   VAL A  90      -5.421  -7.796  12.360  1.00  0.00           N  
ATOM    625  CA  VAL A  90      -4.096  -8.392  12.239  1.00  0.00           C  
ATOM    626  C   VAL A  90      -3.063  -7.356  11.815  1.00  0.00           C  
ATOM    627  O   VAL A  90      -1.967  -7.294  12.371  1.00  0.00           O  
ATOM    628  CB  VAL A  90      -4.089  -9.553  11.227  1.00  0.00           C  
ATOM    629  CEN VAL A  90      -4.042 -10.238  11.169  1.00  0.00           X  
ATOM    630  H   VAL A  90      -6.173  -8.147  11.785  1.00  0.00           H  
ATOM    631  N   VAL A  91      -3.419  -6.542  10.826  1.00  0.00           N  
ATOM    632  CA  VAL A  91      -2.524  -5.507  10.325  1.00  0.00           C  
ATOM    633  C   VAL A  91      -2.188  -4.495  11.414  1.00  0.00           C  
ATOM    634  O   VAL A  91      -1.058  -4.014  11.500  1.00  0.00           O  
ATOM    635  CB  VAL A  91      -3.134  -4.766   9.121  1.00  0.00           C  
ATOM    636  CEN VAL A  91      -3.082  -4.679   8.439  1.00  0.00           X  
ATOM    637  H   VAL A  91      -4.335  -6.644  10.411  1.00  0.00           H  
ATOM    638  N   VAL A  92      -3.176  -4.177  12.244  1.00  0.00           N  
ATOM    639  CA  VAL A  92      -3.000  -3.188  13.300  1.00  0.00           C  
ATOM    640  C   VAL A  92      -2.750  -3.857  14.646  1.00  0.00           C  
ATOM    641  O   VAL A  92      -2.691  -3.191  15.680  1.00  0.00           O  
ATOM    642  CB  VAL A  92      -4.225  -2.262  13.418  1.00  0.00           C  
ATOM    643  CEN VAL A  92      -4.448  -1.620  13.306  1.00  0.00           X  
ATOM    644  H   VAL A  92      -4.071  -4.632  12.140  1.00  0.00           H  
ATOM    645  N   VAL A  93      -2.604  -5.177  14.626  1.00  0.00           N  
ATOM    646  CA  VAL A  93      -2.355  -5.939  15.844  1.00  0.00           C  
ATOM    647  C   VAL A  93      -1.159  -5.383  16.606  1.00  0.00           C  
ATOM    648  O   VAL A  93      -0.085  -5.185  16.037  1.00  0.00           O  
ATOM    649  CB  VAL A  93      -2.109  -7.429  15.539  1.00  0.00           C  
ATOM    650  CEN VAL A  93      -2.382  -8.058  15.593  1.00  0.00           X  
ATOM    651  H   VAL A  93      -2.668  -5.666  13.744  1.00  0.00           H  
ATOM    652  N   VAL A  94      -1.351  -5.132  17.897  1.00  0.00           N  
ATOM    653  CA  VAL A  94      -0.279  -4.629  18.747  1.00  0.00           C  
ATOM    654  C   VAL A  94       0.116  -3.211  18.355  1.00  0.00           C  
ATOM    655  O   VAL A  94       1.055  -2.642  18.912  1.00  0.00           O  
ATOM    656  CB  VAL A  94       0.966  -5.535  18.683  1.00  0.00           C  
ATOM    657  CEN VAL A  94       1.340  -5.989  19.041  1.00  0.00           X  
ATOM    658  H   VAL A  94      -2.263  -5.294  18.299  1.00  0.00           H  
ATOM    659  N   VAL A  95      -0.605  -2.646  17.394  1.00  0.00           N  
ATOM    660  CA  VAL A  95      -0.328  -1.294  16.922  1.00  0.00           C  
ATOM    661  C   VAL A  95      -0.516  -0.273  18.037  1.00  0.00           C  
ATOM    662  O   VAL A  95      -1.472  -0.349  18.808  1.00  0.00           O  
ATOM    663  CB  VAL A  95      -1.231  -0.914  15.734  1.00  0.00           C  
ATOM    664  CEN VAL A  95      -1.234  -0.797  15.055  1.00  0.00           X  
ATOM    665  H   VAL A  95      -1.366  -3.165  16.979  1.00  0.00           H  
ATOM    666  N   VAL A  96       0.403   0.684  18.116  1.00  0.00           N  
ATOM    667  CA  VAL A  96       0.336   1.728  19.131  1.00  0.00           C  
ATOM    668  C   VAL A  96      -0.980   2.490  19.052  1.00  0.00           C  
ATOM    669  O   VAL A  96      -1.505   2.729  17.964  1.00  0.00           O  
ATOM    670  CB  VAL A  96       1.503   2.723  18.996  1.00  0.00           C  
ATOM    671  CEN VAL A  96       2.090   2.933  19.290  1.00  0.00           X  
ATOM    672  H   VAL A  96       1.168   0.688  17.456  1.00  0.00           H  
ATOM    673  N   VAL A  97      -1.510   2.870  20.210  1.00  0.00           N  
ATOM    674  CA  VAL A  97      -2.767   3.606  20.273  1.00  0.00           C  
ATOM    675  C   VAL A  97      -2.793   4.740  19.257  1.00  0.00           C  
ATOM    676  O   VAL A  97      -3.751   4.883  18.497  1.00  0.00           O  
ATOM    677  CB  VAL A  97      -3.014   4.183  21.679  1.00  0.00           C  
ATOM    678  CEN VAL A  97      -3.402   4.120  22.244  1.00  0.00           X  
ATOM    679  H   VAL A  97      -1.029   2.643  21.068  1.00  0.00           H  
ATOM    680  N   VAL A  98      -1.736   5.545  19.249  1.00  0.00           N  
ATOM    681  CA  VAL A  98      -1.643   6.679  18.337  1.00  0.00           C  
ATOM    682  C   VAL A  98      -1.687   6.222  16.884  1.00  0.00           C  
ATOM    683  O   VAL A  98      -2.269   6.892  16.031  1.00  0.00           O  
ATOM    684  CB  VAL A  98      -0.354   7.489  18.571  1.00  0.00           C  
ATOM    685  CEN VAL A  98      -0.111   8.086  18.814  1.00  0.00           X  
ATOM    686  H   VAL A  98      -0.977   5.366  19.891  1.00  0.00           H  
ATOM    687  N   VAL A  99      -1.069   5.079  16.609  1.00  0.00           N  
ATOM    688  CA  VAL A  99      -1.043   4.527  15.260  1.00  0.00           C  
ATOM    689  C   VAL A  99      -2.452   4.253  14.750  1.00  0.00           C  
ATOM    690  O   VAL A  99      -2.785   4.579  13.611  1.00  0.00           O  
ATOM    691  CB  VAL A  99      -0.223   3.224  15.198  1.00  0.00           C  
ATOM    692  CEN VAL A  99       0.365   2.950  14.967  1.00  0.00           X  
ATOM    693  H   VAL A  99      -0.605   4.579  17.354  1.00  0.00           H  
ATOM    694  N   VAL A 100      -3.278   3.652  15.601  1.00  0.00           N  
ATOM    695  CA  VAL A 100      -4.653   3.333  15.237  1.00  0.00           C  
ATOM    696  C   VAL A 100      -5.433   4.590  14.877  1.00  0.00           C  
ATOM    697  O   VAL A 100      -6.158   4.619  13.882  1.00  0.00           O  
ATOM    698  CB  VAL A 100      -5.382   2.597  16.377  1.00  0.00           C  
ATOM    699  CEN VAL A 100      -5.639   1.986  16.568  1.00  0.00           X  
ATOM    700  H   VAL A 100      -2.943   3.410  16.522  1.00  0.00           H  
ATOM    701  N   VAL A 101      -5.281   5.629  15.692  1.00  0.00           N  
ATOM    702  CA  VAL A 101      -5.972   6.892  15.461  1.00  0.00           C  
ATOM    703  C   VAL A 101      -5.588   7.490  14.113  1.00  0.00           C  
ATOM    704  O   VAL A 101      -6.447   7.951  13.361  1.00  0.00           O  
ATOM    705  CB  VAL A 101      -5.666   7.915  16.571  1.00  0.00           C  
ATOM    706  CEN VAL A 101      -5.938   8.244  17.112  1.00  0.00           X  
ATOM    707  H   VAL A 101      -4.671   5.541  16.492  1.00  0.00           H  
ATOM    708  N   VAL A 102      -4.294   7.481  13.814  1.00  0.00           N  
ATOM    709  CA  VAL A 102      -3.794   8.023  12.556  1.00  0.00           C  
ATOM    710  C   VAL A 102      -4.399   7.293  11.363  1.00  0.00           C  
ATOM    711  O   VAL A 102      -4.824   7.918  10.391  1.00  0.00           O  
ATOM    712  CB  VAL A 102      -2.259   7.937  12.474  1.00  0.00           C  
ATOM    713  CEN VAL A 102      -1.681   8.312  12.485  1.00  0.00           X  
ATOM    714  H   VAL A 102      -3.639   7.088  14.475  1.00  0.00           H  
ATOM    715  N   VAL A 103      -4.434   5.967  11.443  1.00  0.00           N  
ATOM    716  CA  VAL A 103      -4.986   5.150  10.370  1.00  0.00           C  
ATOM    717  C   VAL A 103      -6.450   5.489  10.117  1.00  0.00           C  
ATOM    718  O   VAL A 103      -6.874   5.631   8.970  1.00  0.00           O  
ATOM    719  CB  VAL A 103      -4.865   3.647  10.684  1.00  0.00           C  
ATOM    720  CEN VAL A 103      -4.534   3.069  10.509  1.00  0.00           X  
ATOM    721  H   VAL A 103      -4.069   5.514  12.268  1.00  0.00           H  
ATOM    722  N   VAL A 104      -7.217   5.617  11.194  1.00  0.00           N  
ATOM    723  CA  VAL A 104      -8.635   5.939  11.090  1.00  0.00           C  
ATOM    724  C   VAL A 104      -8.846   7.277  10.392  1.00  0.00           C  
ATOM    725  O   VAL A 104      -9.705   7.404   9.519  1.00  0.00           O  
ATOM    726  CB  VAL A 104      -9.308   5.982  12.475  1.00  0.00           C  
ATOM    727  CEN VAL A 104      -9.750   5.652  12.887  1.00  0.00           X  
ATOM    728  H   VAL A 104      -6.808   5.487  12.108  1.00  0.00           H  
ATOM    729  N   VAL A 105      -8.058   8.273  10.783  1.00  0.00           N  
ATOM    730  CA  VAL A 105      -8.157   9.604  10.196  1.00  0.00           C  
ATOM    731  C   VAL A 105      -7.895   9.565   8.695  1.00  0.00           C  
ATOM    732  O   VAL A 105      -8.621  10.179   7.913  1.00  0.00           O  
ATOM    733  CB  VAL A 105      -7.171  10.587  10.854  1.00  0.00           C  
ATOM    734  CEN VAL A 105      -7.128  11.133  11.271  1.00  0.00           X  
ATOM    735  H   VAL A 105      -7.373   8.104  11.505  1.00  0.00           H  
ATOM    736  N   VAL A 106      -6.855   8.839   8.300  1.00  0.00           N  
ATOM    737  CA  VAL A 106      -6.495   8.719   6.893  1.00  0.00           C  
ATOM    738  C   VAL A 106      -7.631   8.106   6.084  1.00  0.00           C  
ATOM    739  O   VAL A 106      -7.964   8.585   5.000  1.00  0.00           O  
ATOM    740  CB  VAL A 106      -5.226   7.866   6.704  1.00  0.00           C  
ATOM    741  CEN VAL A 106      -4.560   7.895   6.533  1.00  0.00           X  
ATOM    742  H   VAL A 106      -6.299   8.359   8.993  1.00  0.00           H  
ATOM    743  N   VAL A 107      -8.224   7.043   6.618  1.00  0.00           N  
ATOM    744  CA  VAL A 107      -9.325   6.362   5.947  1.00  0.00           C  
ATOM    745  C   VAL A 107     -10.503   7.302   5.728  1.00  0.00           C  
ATOM    746  O   VAL A 107     -11.090   7.336   4.646  1.00  0.00           O  
ATOM    747  CB  VAL A 107      -9.802   5.135   6.747  1.00  0.00           C  
ATOM    748  CEN VAL A 107      -9.813   4.446   6.751  1.00  0.00           X  
ATOM    749  H   VAL A 107      -7.904   6.698   7.512  1.00  0.00           H  
ATOM    750  N   VAL A 108     -10.844   8.065   6.761  1.00  0.00           N  
ATOM    751  CA  VAL A 108     -11.954   9.008   6.683  1.00  0.00           C  
ATOM    752  C   VAL A 108     -11.721  10.044   5.590  1.00  0.00           C  
ATOM    753  O   VAL A 108     -12.622  10.350   4.809  1.00  0.00           O  
ATOM    754  CB  VAL A 108     -12.175   9.732   8.024  1.00  0.00           C  
ATOM    755  CEN VAL A 108     -12.601   9.783   8.563  1.00  0.00           X  
ATOM    756  H   VAL A 108     -10.322   7.990   7.622  1.00  0.00           H  
ATOM    757  N   VAL A 109     -10.506  10.581   5.540  1.00  0.00           N  
ATOM    758  CA  VAL A 109     -10.153  11.584   4.543  1.00  0.00           C  
ATOM    759  C   VAL A 109     -10.313  11.036   3.130  1.00  0.00           C  
ATOM    760  O   VAL A 109     -10.863  11.704   2.254  1.00  0.00           O  
ATOM    761  CB  VAL A 109      -8.707  12.081   4.729  1.00  0.00           C  
ATOM    762  CEN VAL A 109      -8.327  12.620   4.927  1.00  0.00           X  
ATOM    763  H   VAL A 109      -9.810  10.287   6.211  1.00  0.00           H  
ATOM    764  N   VAL A 110      -9.829   9.817   2.915  1.00  0.00           N  
ATOM    765  CA  VAL A 110      -9.918   9.178   1.608  1.00  0.00           C  
ATOM    766  C   VAL A 110     -11.368   9.023   1.168  1.00  0.00           C  
ATOM    767  O   VAL A 110     -11.747   9.545   0.156  1.00  0.00           O  
ATOM    768  CB  VAL A 110      -9.242   7.794   1.609  1.00  0.00           C  
ATOM    769  CEN VAL A 110      -8.696   7.443   1.378  1.00  0.00           X  
ATOM    770  H   VAL A 110      -9.389   9.321   3.677  1.00  0.00           H  
TER                                                                             
# All scores below are weighted scores, not raw scores.
#BEGIN_POSE_ENERGIES_TABLE ./out/54.pdb
label vdw total
weights 0.1 NA
pose 3.73447 3.73447
VAL:NtermProteinFull_1 0.07052 0.07052
VAL_2 0 0
VAL_3 0 0
VAL_4 0.42934 0.42934
VAL_5 0 0
VAL_6 0 0
VAL_7 0 0
VAL_8 0 0
VAL_9 0 0
VAL_10 0 0
VAL_11 0.02739 0.02739
VAL_12 0.02095 0.02095
VAL_13 0 0
VAL_14 0 0
VAL_15 0.00594 0.00594
VAL_16 0 0
VAL_17 0.02095 0.02095
VAL_18 0 0
VAL_19 0 0
VAL_20 0 0
VAL_21 0 0
VAL_22 0 0
VAL_23 0 0
VAL_24 0 0
VAL_25 0 0
VAL_26 0 0
VAL_27 0 0
VAL_28 0.01295 0.01295
VAL_29 0 0
VAL_30 0 0
VAL_31 0.01462 0.01462
VAL_32 0 0
VAL_33 0 0
VAL_34 0 0
VAL_35 0 0
VAL_36 0.01462 0.01462
VAL_37 0 0
VAL_38 0 0
VAL_39 0 0
VAL_40 0.01295 0.01295
VAL_41 0.00518 0.00518
VAL_42 0 0
VAL_43 0 0
VAL_44 0 0
VAL_45 0 0
VAL_46 0 0
VAL_47 0 0
VAL_48 0.17665 0.17665
VAL_49 0 0
VAL_50 0 0
VAL_51 0.00594 0.00594
VAL_52 0 0
VAL_53 0 0
VAL_54 0 0
VAL_55 0.00643 0.00643
VAL_56 0 0
VAL_57 0 0
VAL_58 0 0
VAL_59 0 0
VAL_60 0 0
VAL_61 0 0
VAL_62 0 0
VAL_63 0.00642 0.00642
VAL_64 2e-05 2e-05
VAL_65 0 0
VAL_66 0 0
VAL_67 0 0
VAL_68 0 0
VAL_69 0.52285 0.52285
VAL_70 0.02739 0.02739
VAL_71 0.17665 0.17665
VAL_72 0.41624 0.41624
VAL_73 0.05947 0.05947
VAL_74 0 0
VAL_75 0 0
VAL_76 0 0
VAL_77 0.42445 0.42445
VAL_78 0.01007 0.01007
VAL_79 0 0
VAL_80 0 0
VAL_81 0.07052 0.07052
VAL_82 0 0
VAL_83 0.09871 0.09871
VAL_84 0 0
VAL_85 0 0
VAL_86 0.09871 0.09871
VAL_87 0 0
VAL_88 0 0
VAL_89 0 0
VAL_90 0 0
VAL_91 0 0
VAL_92 0 0
VAL_93 0 0
VAL_94 0 0
VAL_95 0.00472 0.00472
VAL_96 0.18458 0.18458
VAL_97 0 0
VAL_98 0.52285 0.52285
VAL_99 0.28641 0.28641
VAL_100 0 0
VAL_101 0 0
VAL_102 0 0
VAL_103 0 0
VAL_104 0 0
VAL_105 0 0
VAL_106 0 0
VAL_107 0 0
VAL_108 0 0
VAL_109 0 0
VAL:CtermProteinFull_110 0 0
#END_POSE_ENERGIES_TABLE ./out/54.pdb

REMARK 6 13 8 20 18 1 12 12 10 8 17 15 
REMARK VDW             3.734
REMARK RG             13.887
REMARK NCdist         14.705
REMARK HO              0.571
