# Supplementary material for: Design of complicated all-α protein structures
Source: Nat Struct Mol Biol. 2024 Jan 4;31(2):275–82. doi: 10.1038/s41594-023-01147-9 (PMC11377298; doi:10.1038/s41594-023-01147-9)
Supplement: Supplementary file 11 — Statistical source data. [file 41594_2023_1147_MOESM11_ESM.zip › ED_Fig6/6.pdb]

HEADER                                            09-NOV-21   XXXX              
EXPDTA    THEORETICAL MODEL                                                     
REMARK 220                                                                      
REMARK 220 EXPERIMENTAL DETAILS                                                 
REMARK 220  EXPERIMENT TYPE                : THEORETICAL MODELLING              
REMARK 220  DATE OF DATA COLLECTION        : 09-NOV-21                          
REMARK 220                                                                      
REMARK 220 REMARK: MODEL GENERATED BY ROSETTA                                   
REMARK 220  VERSION 2021.16+release.8ee4f02                                     
ATOM      1  N   VAL A   1       0.000   0.000   0.000  1.00  0.00           N  
ATOM      2  CA  VAL A   1       1.458   0.000   0.000  1.00  0.00           C  
ATOM      3  C   VAL A   1       2.009   1.420   0.000  1.00  0.00           C  
ATOM      4  O   VAL A   1       2.934   1.737   0.748  1.00  0.00           O  
ATOM      5  CB  VAL A   1       2.023  -0.759  -1.215  1.00  0.00           C  
ATOM      6  CEN VAL A   1       2.351  -1.334  -1.406  1.00  0.00           X  
ATOM      7  H   VAL A   1      -0.500  -0.433  -0.750  1.00  0.00           H  
ATOM      8  N   VAL A   2       1.435   2.272  -0.843  1.00  0.00           N  
ATOM      9  CA  VAL A   2       1.868   3.661  -0.942  1.00  0.00           C  
ATOM     10  C   VAL A   2       1.711   4.383   0.390  1.00  0.00           C  
ATOM     11  O   VAL A   2       2.608   5.105   0.825  1.00  0.00           O  
ATOM     12  CB  VAL A   2       1.079   4.423  -2.023  1.00  0.00           C  
ATOM     13  CEN VAL A   2       1.129   4.707  -2.649  1.00  0.00           X  
ATOM     14  H   VAL A   2       0.680   1.949  -1.431  1.00  0.00           H  
ATOM     15  N   VAL A   3       0.566   4.183   1.035  1.00  0.00           N  
ATOM     16  CA  VAL A   3       0.290   4.815   2.319  1.00  0.00           C  
ATOM     17  C   VAL A   3       1.317   4.405   3.367  1.00  0.00           C  
ATOM     18  O   VAL A   3       1.823   5.241   4.115  1.00  0.00           O  
ATOM     19  CB  VAL A   3      -1.120   4.462   2.831  1.00  0.00           C  
ATOM     20  CEN VAL A   3      -1.749   4.719   2.941  1.00  0.00           X  
ATOM     21  H   VAL A   3      -0.130   3.577   0.624  1.00  0.00           H  
ATOM     22  N   VAL A   4       1.620   3.112   3.417  1.00  0.00           N  
ATOM     23  CA  VAL A   4       2.588   2.588   4.374  1.00  0.00           C  
ATOM     24  C   VAL A   4       3.957   3.226   4.177  1.00  0.00           C  
ATOM     25  O   VAL A   4       4.612   3.622   5.141  1.00  0.00           O  
ATOM     26  CB  VAL A   4       2.723   1.058   4.261  1.00  0.00           C  
ATOM     27  CEN VAL A   4       2.581   0.464   4.579  1.00  0.00           X  
ATOM     28  H   VAL A   4       1.169   2.476   2.775  1.00  0.00           H  
ATOM     29  N   VAL A   5       4.385   3.322   2.923  1.00  0.00           N  
ATOM     30  CA  VAL A   5       5.678   3.911   2.597  1.00  0.00           C  
ATOM     31  C   VAL A   5       5.758   5.358   3.069  1.00  0.00           C  
ATOM     32  O   VAL A   5       6.758   5.776   3.653  1.00  0.00           O  
ATOM     33  CB  VAL A   5       5.958   3.859   1.084  1.00  0.00           C  
ATOM     34  CEN VAL A   5       6.345   3.555   0.602  1.00  0.00           X  
ATOM     35  H   VAL A   5       3.799   2.977   2.176  1.00  0.00           H  
ATOM     36  N   VAL A   6       4.700   6.118   2.811  1.00  0.00           N  
ATOM     37  CA  VAL A   6       4.648   7.520   3.209  1.00  0.00           C  
ATOM     38  C   VAL A   6       4.783   7.670   4.719  1.00  0.00           C  
ATOM     39  O   VAL A   6       5.528   8.521   5.204  1.00  0.00           O  
ATOM     40  CB  VAL A   6       3.339   8.190   2.752  1.00  0.00           C  
ATOM     41  CEN VAL A   6       3.075   8.647   2.309  1.00  0.00           X  
ATOM     42  H   VAL A   6       3.910   5.715   2.327  1.00  0.00           H  
ATOM     43  N   VAL A   7       4.059   6.836   5.458  1.00  0.00           N  
ATOM     44  CA  VAL A   7       4.096   6.875   6.915  1.00  0.00           C  
ATOM     45  C   VAL A   7       5.504   6.615   7.437  1.00  0.00           C  
ATOM     46  O   VAL A   7       5.983   7.311   8.332  1.00  0.00           O  
ATOM     47  CB  VAL A   7       3.133   5.844   7.532  1.00  0.00           C  
ATOM     48  CEN VAL A   7       2.540   5.776   7.878  1.00  0.00           X  
ATOM     49  H   VAL A   7       3.467   6.159   4.999  1.00  0.00           H  
ATOM     50  N   VAL A   8       6.163   5.609   6.872  1.00  0.00           N  
ATOM     51  CA  VAL A   8       7.517   5.255   7.279  1.00  0.00           C  
ATOM     52  C   VAL A   8       8.478   6.419   7.067  1.00  0.00           C  
ATOM     53  O   VAL A   8       9.293   6.729   7.935  1.00  0.00           O  
ATOM     54  CB  VAL A   8       8.037   4.027   6.508  1.00  0.00           C  
ATOM     55  CEN VAL A   8       8.197   3.360   6.571  1.00  0.00           X  
ATOM     56  H   VAL A   8       5.713   5.075   6.141  1.00  0.00           H  
ATOM     57  N   VAL A   9       8.376   7.060   5.907  1.00  0.00           N  
ATOM     58  CA  VAL A   9       9.235   8.191   5.579  1.00  0.00           C  
ATOM     59  C   VAL A   9       9.061   9.324   6.581  1.00  0.00           C  
ATOM     60  O   VAL A   9      10.039   9.909   7.047  1.00  0.00           O  
ATOM     61  CB  VAL A   9       8.951   8.723   4.162  1.00  0.00           C  
ATOM     62  CEN VAL A   9       9.208   8.766   3.524  1.00  0.00           X  
ATOM     63  H   VAL A   9       7.685   6.755   5.236  1.00  0.00           H  
ATOM     64  N   VAL A  10       7.810   9.630   6.909  1.00  0.00           N  
ATOM     65  CA  VAL A  10       7.506  10.695   7.857  1.00  0.00           C  
ATOM     66  C   VAL A  10       8.128  10.415   9.219  1.00  0.00           C  
ATOM     67  O   VAL A  10       8.719  11.301   9.836  1.00  0.00           O  
ATOM     68  CB  VAL A  10       5.986  10.883   8.028  1.00  0.00           C  
ATOM     69  CEN VAL A  10       5.461  11.306   7.888  1.00  0.00           X  
ATOM     70  H   VAL A  10       7.051   9.112   6.491  1.00  0.00           H  
ATOM     71  N   VAL A  11       7.993   9.177   9.683  1.00  0.00           N  
ATOM     72  CA  VAL A  11       8.542   8.778  10.973  1.00  0.00           C  
ATOM     73  C   VAL A  11      10.054   8.964  11.009  1.00  0.00           C  
ATOM     74  O   VAL A  11      10.602   9.482  11.982  1.00  0.00           O  
ATOM     75  CB  VAL A  11       8.207   7.311  11.300  1.00  0.00           C  
ATOM     76  CEN VAL A  11       7.826   6.907  11.708  1.00  0.00           X  
ATOM     77  H   VAL A  11       7.496   8.495   9.127  1.00  0.00           H  
ATOM     78  N   VAL A  12      10.723   8.537   9.944  1.00  0.00           N  
ATOM     79  CA  VAL A  12      12.173   8.655   9.852  1.00  0.00           C  
ATOM     80  C   VAL A  12      12.613  10.111   9.938  1.00  0.00           C  
ATOM     81  O   VAL A  12      13.562  10.441  10.650  1.00  0.00           O  
ATOM     82  CB  VAL A  12      12.708   8.043   8.543  1.00  0.00           C  
ATOM     83  CEN VAL A  12      13.065   7.514   8.284  1.00  0.00           X  
ATOM     84  H   VAL A  12      10.214   8.119   9.178  1.00  0.00           H  
ATOM     85  N   VAL A  13      11.920  10.977   9.208  1.00  0.00           N  
ATOM     86  CA  VAL A  13      12.238  12.400   9.200  1.00  0.00           C  
ATOM     87  C   VAL A  13      12.120  12.999  10.596  1.00  0.00           C  
ATOM     88  O   VAL A  13      12.988  13.755  11.033  1.00  0.00           O  
ATOM     89  CB  VAL A  13      11.321  13.180   8.239  1.00  0.00           C  
ATOM     90  CEN VAL A  13      11.305  13.516   7.638  1.00  0.00           X  
ATOM     91  H   VAL A  13      11.152  10.642   8.644  1.00  0.00           H  
ATOM     92  N   VAL A  14      11.041  12.656  11.292  1.00  0.00           N  
ATOM     93  CA  VAL A  14      10.808  13.159  12.640  1.00  0.00           C  
ATOM     94  C   VAL A  14      11.946  12.774  13.577  1.00  0.00           C  
ATOM     95  O   VAL A  14      12.415  13.592  14.368  1.00  0.00           O  
ATOM     96  CB  VAL A  14       9.481  12.632  13.218  1.00  0.00           C  
ATOM     97  CEN VAL A  14       8.841  12.816  13.393  1.00  0.00           X  
ATOM     98  H   VAL A  14      10.366  12.031  10.876  1.00  0.00           H  
ATOM     99  N   VAL A  15      12.387  11.524  13.481  1.00  0.00           N  
ATOM    100  CA  VAL A  15      13.470  11.028  14.323  1.00  0.00           C  
ATOM    101  C   VAL A  15      14.775  11.754  14.027  1.00  0.00           C  
ATOM    102  O   VAL A  15      15.590  11.976  14.923  1.00  0.00           O  
ATOM    103  CB  VAL A  15      13.682   9.514  14.135  1.00  0.00           C  
ATOM    104  CEN VAL A  15      13.605   8.901  14.441  1.00  0.00           X  
ATOM    105  H   VAL A  15      11.962  10.903  12.808  1.00  0.00           H  
ATOM    106  N   VAL A  16      14.969  12.122  12.765  1.00  0.00           N  
ATOM    107  CA  VAL A  16      16.106  12.946  12.373  1.00  0.00           C  
ATOM    108  C   VAL A  16      15.913  14.394  12.806  1.00  0.00           C  
ATOM    109  O   VAL A  16      16.822  15.215  12.684  1.00  0.00           O  
ATOM    110  CB  VAL A  16      16.339  12.902  10.851  1.00  0.00           C  
ATOM    111  CEN VAL A  16      16.761  12.665  10.361  1.00  0.00           X  
ATOM    112  H   VAL A  16      14.311  11.824  12.059  1.00  0.00           H  
ATOM    113  N   VAL A  17      14.724  14.701  13.312  1.00  0.00           N  
ATOM    114  CA  VAL A  17      14.364  16.074  13.644  1.00  0.00           C  
ATOM    115  C   VAL A  17      13.922  16.843  12.405  1.00  0.00           C  
ATOM    116  O   VAL A  17      13.730  18.058  12.452  1.00  0.00           O  
ATOM    117  CB  VAL A  17      15.536  16.821  14.308  1.00  0.00           C  
ATOM    118  CEN VAL A  17      15.759  17.083  14.905  1.00  0.00           X  
ATOM    119  H   VAL A  17      14.051  13.964  13.470  1.00  0.00           H  
ATOM    120  N   VAL A  18      13.763  16.128  11.297  1.00  0.00           N  
ATOM    121  CA  VAL A  18      13.322  16.738  10.048  1.00  0.00           C  
ATOM    122  C   VAL A  18      11.803  16.828   9.985  1.00  0.00           C  
ATOM    123  O   VAL A  18      11.159  16.101   9.228  1.00  0.00           O  
ATOM    124  CB  VAL A  18      13.831  15.952   8.825  1.00  0.00           C  
ATOM    125  CEN VAL A  18      14.273  15.974   8.297  1.00  0.00           X  
ATOM    126  H   VAL A  18      13.951  15.136  11.320  1.00  0.00           H  
ATOM    127  N   VAL A  19      11.235  17.724  10.784  1.00  0.00           N  
ATOM    128  CA  VAL A  19       9.786  17.848  10.889  1.00  0.00           C  
ATOM    129  C   VAL A  19       9.177  18.323   9.576  1.00  0.00           C  
ATOM    130  O   VAL A  19       8.079  17.910   9.204  1.00  0.00           O  
ATOM    131  CB  VAL A  19       9.381  18.821  12.012  1.00  0.00           C  
ATOM    132  CEN VAL A  19       9.100  18.857  12.640  1.00  0.00           X  
ATOM    133  H   VAL A  19      11.822  18.335  11.334  1.00  0.00           H  
ATOM    134  N   VAL A  20       9.898  19.193   8.876  1.00  0.00           N  
ATOM    135  CA  VAL A  20       9.445  19.701   7.586  1.00  0.00           C  
ATOM    136  C   VAL A  20       9.323  18.578   6.564  1.00  0.00           C  
ATOM    137  O   VAL A  20       8.333  18.492   5.839  1.00  0.00           O  
ATOM    138  CB  VAL A  20      10.398  20.780   7.038  1.00  0.00           C  
ATOM    139  CEN VAL A  20      10.458  21.454   6.912  1.00  0.00           X  
ATOM    140  H   VAL A  20      10.782  19.511   9.247  1.00  0.00           H  
ATOM    141  N   VAL A  21      10.336  17.720   6.512  1.00  0.00           N  
ATOM    142  CA  VAL A  21      10.305  16.551   5.641  1.00  0.00           C  
ATOM    143  C   VAL A  21       9.135  15.638   5.984  1.00  0.00           C  
ATOM    144  O   VAL A  21       8.425  15.163   5.098  1.00  0.00           O  
ATOM    145  CB  VAL A  21      11.615  15.746   5.729  1.00  0.00           C  
ATOM    146  CEN VAL A  21      12.188  15.579   5.384  1.00  0.00           X  
ATOM    147  H   VAL A  21      11.147  17.880   7.092  1.00  0.00           H  
ATOM    148  N   VAL A  22       8.940  15.396   7.276  1.00  0.00           N  
ATOM    149  CA  VAL A  22       7.856  14.538   7.739  1.00  0.00           C  
ATOM    150  C   VAL A  22       6.500  15.087   7.313  1.00  0.00           C  
ATOM    151  O   VAL A  22       5.640  14.344   6.838  1.00  0.00           O  
ATOM    152  CB  VAL A  22       7.876  14.379   9.271  1.00  0.00           C  
ATOM    153  CEN VAL A  22       8.005  13.933   9.780  1.00  0.00           X  
ATOM    154  H   VAL A  22       9.559  15.816   7.954  1.00  0.00           H  
ATOM    155  N   VAL A  23       6.314  16.391   7.486  1.00  0.00           N  
ATOM    156  CA  VAL A  23       5.062  17.042   7.120  1.00  0.00           C  
ATOM    157  C   VAL A  23       4.769  16.876   5.634  1.00  0.00           C  
ATOM    158  O   VAL A  23       3.644  16.564   5.245  1.00  0.00           O  
ATOM    159  CB  VAL A  23       5.083  18.543   7.465  1.00  0.00           C  
ATOM    160  CEN VAL A  23       4.823  19.017   7.891  1.00  0.00           X  
ATOM    161  H   VAL A  23       7.060  16.946   7.881  1.00  0.00           H  
ATOM    162  N   VAL A  24       5.788  17.087   4.808  1.00  0.00           N  
ATOM    163  CA  VAL A  24       5.642  16.962   3.363  1.00  0.00           C  
ATOM    164  C   VAL A  24       5.207  15.555   2.974  1.00  0.00           C  
ATOM    165  O   VAL A  24       4.313  15.378   2.146  1.00  0.00           O  
ATOM    166  CB  VAL A  24       6.952  17.305   2.630  1.00  0.00           C  
ATOM    167  CEN VAL A  24       7.256  17.775   2.228  1.00  0.00           X  
ATOM    168  H   VAL A  24       6.687  17.341   5.192  1.00  0.00           H  
ATOM    169  N   VAL A  25       5.845  14.556   3.575  1.00  0.00           N  
ATOM    170  CA  VAL A  25       5.525  13.162   3.291  1.00  0.00           C  
ATOM    171  C   VAL A  25       4.071  12.852   3.624  1.00  0.00           C  
ATOM    172  O   VAL A  25       3.372  12.203   2.846  1.00  0.00           O  
ATOM    173  CB  VAL A  25       6.438  12.202   4.078  1.00  0.00           C  
ATOM    174  CEN VAL A  25       6.956  11.753   4.014  1.00  0.00           X  
ATOM    175  H   VAL A  25       6.570  14.768   4.245  1.00  0.00           H  
ATOM    176  N   VAL A  26       3.622  13.320   4.783  1.00  0.00           N  
ATOM    177  CA  VAL A  26       2.250  13.093   5.221  1.00  0.00           C  
ATOM    178  C   VAL A  26       1.252  13.686   4.235  1.00  0.00           C  
ATOM    179  O   VAL A  26       0.261  13.047   3.879  1.00  0.00           O  
ATOM    180  CB  VAL A  26       1.995  13.692   6.617  1.00  0.00           C  
ATOM    181  CEN VAL A  26       1.884  13.532   7.277  1.00  0.00           X  
ATOM    182  H   VAL A  26       4.247  13.846   5.377  1.00  0.00           H  
ATOM    183  N   VAL A  27       1.519  14.911   3.795  1.00  0.00           N  
ATOM    184  CA  VAL A  27       0.645  15.593   2.848  1.00  0.00           C  
ATOM    185  C   VAL A  27       0.526  14.811   1.547  1.00  0.00           C  
ATOM    186  O   VAL A  27      -0.570  14.641   1.011  1.00  0.00           O  
ATOM    187  CB  VAL A  27       1.149  17.015   2.537  1.00  0.00           C  
ATOM    188  CEN VAL A  27       1.017  17.684   2.636  1.00  0.00           X  
ATOM    189  H   VAL A  27       2.349  15.382   4.125  1.00  0.00           H  
ATOM    190  N   VAL A  28       1.659  14.336   1.042  1.00  0.00           N  
ATOM    191  CA  VAL A  28       1.684  13.571  -0.199  1.00  0.00           C  
ATOM    192  C   VAL A  28       0.838  12.309  -0.085  1.00  0.00           C  
ATOM    193  O   VAL A  28       0.066  11.984  -0.987  1.00  0.00           O  
ATOM    194  CB  VAL A  28       3.121  13.179  -0.593  1.00  0.00           C  
ATOM    195  CEN VAL A  28       3.625  13.304  -1.046  1.00  0.00           X  
ATOM    196  H   VAL A  28       2.526  14.510   1.530  1.00  0.00           H  
ATOM    197  N   VAL A  29       0.988  11.601   1.030  1.00  0.00           N  
ATOM    198  CA  VAL A  29       0.237  10.373   1.264  1.00  0.00           C  
ATOM    199  C   VAL A  29      -1.263  10.635   1.257  1.00  0.00           C  
ATOM    200  O   VAL A  29      -2.030   9.889   0.648  1.00  0.00           O  
ATOM    201  CB  VAL A  29       0.628   9.719   2.602  1.00  0.00           C  
ATOM    202  CEN VAL A  29       0.957   9.182   2.882  1.00  0.00           X  
ATOM    203  H   VAL A  29       1.638  11.922   1.732  1.00  0.00           H  
ATOM    204  N   VAL A  30      -1.677  11.699   1.937  1.00  0.00           N  
ATOM    205  CA  VAL A  30      -3.087  12.061   2.011  1.00  0.00           C  
ATOM    206  C   VAL A  30      -3.659  12.332   0.625  1.00  0.00           C  
ATOM    207  O   VAL A  30      -4.751  11.871   0.293  1.00  0.00           O  
ATOM    208  CB  VAL A  30      -3.307  13.301   2.898  1.00  0.00           C  
ATOM    209  CEN VAL A  30      -3.560  13.512   3.503  1.00  0.00           X  
ATOM    210  H   VAL A  30      -0.996  12.271   2.416  1.00  0.00           H  
ATOM    211  N   VAL A  31      -2.915  13.083  -0.180  1.00  0.00           N  
ATOM    212  CA  VAL A  31      -3.346  13.417  -1.532  1.00  0.00           C  
ATOM    213  C   VAL A  31      -3.550  12.162  -2.371  1.00  0.00           C  
ATOM    214  O   VAL A  31      -4.547  12.034  -3.082  1.00  0.00           O  
ATOM    215  CB  VAL A  31      -2.332  14.336  -2.238  1.00  0.00           C  
ATOM    216  CEN VAL A  31      -2.230  14.978  -2.466  1.00  0.00           X  
ATOM    217  H   VAL A  31      -2.027  13.431   0.153  1.00  0.00           H  
ATOM    218  N   VAL A  32      -2.600  11.238  -2.284  1.00  0.00           N  
ATOM    219  CA  VAL A  32      -2.674   9.990  -3.036  1.00  0.00           C  
ATOM    220  C   VAL A  32      -3.920   9.197  -2.665  1.00  0.00           C  
ATOM    221  O   VAL A  32      -4.621   8.681  -3.535  1.00  0.00           O  
ATOM    222  CB  VAL A  32      -1.429   9.114  -2.799  1.00  0.00           C  
ATOM    223  CEN VAL A  32      -0.855   8.875  -3.095  1.00  0.00           X  
ATOM    224  H   VAL A  32      -1.806  11.403  -1.682  1.00  0.00           H  
ATOM    225  N   VAL A  33      -4.190   9.102  -1.367  1.00  0.00           N  
ATOM    226  CA  VAL A  33      -5.353   8.370  -0.879  1.00  0.00           C  
ATOM    227  C   VAL A  33      -6.646   8.960  -1.427  1.00  0.00           C  
ATOM    228  O   VAL A  33      -7.533   8.231  -1.871  1.00  0.00           O  
ATOM    229  CB  VAL A  33      -5.414   8.368   0.660  1.00  0.00           C  
ATOM    230  CEN VAL A  33      -5.340   7.970   1.218  1.00  0.00           X  
ATOM    231  H   VAL A  33      -3.575   9.548  -0.703  1.00  0.00           H  
ATOM    232  N   VAL A  34      -6.746  10.285  -1.395  1.00  0.00           N  
ATOM    233  CA  VAL A  34      -7.931  10.975  -1.889  1.00  0.00           C  
ATOM    234  C   VAL A  34      -8.097  10.780  -3.391  1.00  0.00           C  
ATOM    235  O   VAL A  34      -9.210  10.599  -3.884  1.00  0.00           O  
ATOM    236  CB  VAL A  34      -7.876  12.484  -1.581  1.00  0.00           C  
ATOM    237  CEN VAL A  34      -8.152  12.980  -1.192  1.00  0.00           X  
ATOM    238  H   VAL A  34      -5.982  10.827  -1.019  1.00  0.00           H  
ATOM    239  N   VAL A  35      -6.982  10.816  -4.114  1.00  0.00           N  
ATOM    240  CA  VAL A  35      -6.998  10.608  -5.557  1.00  0.00           C  
ATOM    241  C   VAL A  35      -7.583   9.247  -5.911  1.00  0.00           C  
ATOM    242  O   VAL A  35      -8.299   9.108  -6.902  1.00  0.00           O  
ATOM    243  CB  VAL A  35      -5.585  10.720  -6.159  1.00  0.00           C  
ATOM    244  CEN VAL A  35      -5.179  11.115  -6.552  1.00  0.00           X  
ATOM    245  H   VAL A  35      -6.102  10.993  -3.652  1.00  0.00           H  
ATOM    246  N   VAL A  36      -7.275   8.246  -5.094  1.00  0.00           N  
ATOM    247  CA  VAL A  36      -7.751   6.888  -5.333  1.00  0.00           C  
ATOM    248  C   VAL A  36      -9.168   6.701  -4.809  1.00  0.00           C  
ATOM    249  O   VAL A  36      -9.743   5.618  -4.918  1.00  0.00           O  
ATOM    250  CB  VAL A  36      -6.829   5.843  -4.677  1.00  0.00           C  
ATOM    251  CEN VAL A  36      -6.365   5.351  -4.810  1.00  0.00           X  
ATOM    252  H   VAL A  36      -6.696   8.429  -4.287  1.00  0.00           H  
ATOM    253  N   VAL A  37      -9.728   7.763  -4.239  1.00  0.00           N  
ATOM    254  CA  VAL A  37     -11.098   7.731  -3.739  1.00  0.00           C  
ATOM    255  C   VAL A  37     -11.224   6.803  -2.538  1.00  0.00           C  
ATOM    256  O   VAL A  37     -12.267   6.185  -2.326  1.00  0.00           O  
ATOM    257  CB  VAL A  37     -12.087   7.281  -4.830  1.00  0.00           C  
ATOM    258  CEN VAL A  37     -12.593   7.499  -5.244  1.00  0.00           X  
ATOM    259  H   VAL A  37      -9.191   8.613  -4.150  1.00  0.00           H  
ATOM    260  N   VAL A  38     -10.156   6.710  -1.753  1.00  0.00           N  
ATOM    261  CA  VAL A  38     -10.148   5.862  -0.567  1.00  0.00           C  
ATOM    262  C   VAL A  38     -10.998   6.463   0.545  1.00  0.00           C  
ATOM    263  O   VAL A  38     -11.190   7.677   0.606  1.00  0.00           O  
ATOM    264  CB  VAL A  38      -8.718   5.638  -0.042  1.00  0.00           C  
ATOM    265  CEN VAL A  38      -8.218   5.168   0.022  1.00  0.00           X  
ATOM    266  H   VAL A  38      -9.328   7.240  -1.984  1.00  0.00           H  
ATOM    267  N   VAL A  39     -11.506   5.605   1.424  1.00  0.00           N  
ATOM    268  CA  VAL A  39     -12.354   6.048   2.524  1.00  0.00           C  
ATOM    269  C   VAL A  39     -11.521   6.595   3.676  1.00  0.00           C  
ATOM    270  O   VAL A  39     -10.379   6.182   3.880  1.00  0.00           O  
ATOM    271  CB  VAL A  39     -13.245   4.905   3.046  1.00  0.00           C  
ATOM    272  CEN VAL A  39     -13.895   4.676   3.072  1.00  0.00           X  
ATOM    273  H   VAL A  39     -11.300   4.621   1.326  1.00  0.00           H  
ATOM    274  N   VAL A  40     -12.098   7.527   4.427  1.00  0.00           N  
ATOM    275  CA  VAL A  40     -11.424   8.104   5.584  1.00  0.00           C  
ATOM    276  C   VAL A  40     -10.806   7.020   6.458  1.00  0.00           C  
ATOM    277  O   VAL A  40      -9.612   7.057   6.757  1.00  0.00           O  
ATOM    278  CB  VAL A  40     -12.390   8.948   6.437  1.00  0.00           C  
ATOM    279  CEN VAL A  40     -12.548   9.593   6.621  1.00  0.00           X  
ATOM    280  H   VAL A  40     -13.027   7.844   4.189  1.00  0.00           H  
ATOM    281  N   VAL A  41     -11.624   6.056   6.865  1.00  0.00           N  
ATOM    282  CA  VAL A  41     -11.176   4.998   7.762  1.00  0.00           C  
ATOM    283  C   VAL A  41     -10.023   4.211   7.153  1.00  0.00           C  
ATOM    284  O   VAL A  41      -9.066   3.858   7.843  1.00  0.00           O  
ATOM    285  CB  VAL A  41     -12.321   4.028   8.109  1.00  0.00           C  
ATOM    286  CEN VAL A  41     -12.743   3.826   8.614  1.00  0.00           X  
ATOM    287  H   VAL A  41     -12.582   6.056   6.544  1.00  0.00           H  
ATOM    288  N   VAL A  42     -10.119   3.938   5.856  1.00  0.00           N  
ATOM    289  CA  VAL A  42      -9.106   3.153   5.161  1.00  0.00           C  
ATOM    290  C   VAL A  42      -7.740   3.823   5.241  1.00  0.00           C  
ATOM    291  O   VAL A  42      -6.732   3.170   5.508  1.00  0.00           O  
ATOM    292  CB  VAL A  42      -9.475   2.937   3.681  1.00  0.00           C  
ATOM    293  CEN VAL A  42      -9.682   2.464   3.225  1.00  0.00           X  
ATOM    294  H   VAL A  42     -10.915   4.282   5.339  1.00  0.00           H  
ATOM    295  N   VAL A  43      -7.714   5.131   5.007  1.00  0.00           N  
ATOM    296  CA  VAL A  43      -6.471   5.892   5.052  1.00  0.00           C  
ATOM    297  C   VAL A  43      -5.821   5.805   6.427  1.00  0.00           C  
ATOM    298  O   VAL A  43      -4.613   5.598   6.541  1.00  0.00           O  
ATOM    299  CB  VAL A  43      -6.703   7.373   4.697  1.00  0.00           C  
ATOM    300  CEN VAL A  43      -6.594   7.851   4.213  1.00  0.00           X  
ATOM    301  H   VAL A  43      -8.577   5.610   4.793  1.00  0.00           H  
ATOM    302  N   VAL A  44      -6.630   5.964   7.469  1.00  0.00           N  
ATOM    303  CA  VAL A  44      -6.134   5.904   8.839  1.00  0.00           C  
ATOM    304  C   VAL A  44      -5.500   4.551   9.136  1.00  0.00           C  
ATOM    305  O   VAL A  44      -4.423   4.476   9.728  1.00  0.00           O  
ATOM    306  CB  VAL A  44      -7.258   6.168   9.859  1.00  0.00           C  
ATOM    307  CEN VAL A  44      -7.497   6.626  10.314  1.00  0.00           X  
ATOM    308  H   VAL A  44      -7.613   6.131   7.308  1.00  0.00           H  
ATOM    309  N   VAL A  45      -6.174   3.484   8.722  1.00  0.00           N  
ATOM    310  CA  VAL A  45      -5.677   2.131   8.943  1.00  0.00           C  
ATOM    311  C   VAL A  45      -4.323   1.926   8.278  1.00  0.00           C  
ATOM    312  O   VAL A  45      -3.405   1.363   8.876  1.00  0.00           O  
ATOM    313  CB  VAL A  45      -6.664   1.073   8.414  1.00  0.00           C  
ATOM    314  CEN VAL A  45      -7.112   0.587   8.608  1.00  0.00           X  
ATOM    315  H   VAL A  45      -7.053   3.613   8.242  1.00  0.00           H  
ATOM    316  N   VAL A  46      -4.203   2.385   7.037  1.00  0.00           N  
ATOM    317  CA  VAL A  46      -2.960   2.253   6.287  1.00  0.00           C  
ATOM    318  C   VAL A  46      -1.811   2.959   6.996  1.00  0.00           C  
ATOM    319  O   VAL A  46      -0.714   2.415   7.114  1.00  0.00           O  
ATOM    320  CB  VAL A  46      -3.096   2.819   4.861  1.00  0.00           C  
ATOM    321  CEN VAL A  46      -3.132   2.644   4.196  1.00  0.00           X  
ATOM    322  H   VAL A  46      -4.994   2.837   6.601  1.00  0.00           H  
ATOM    323  N   VAL A  47      -2.071   4.174   7.466  1.00  0.00           N  
ATOM    324  CA  VAL A  47      -1.059   4.958   8.165  1.00  0.00           C  
ATOM    325  C   VAL A  47      -0.568   4.236   9.413  1.00  0.00           C  
ATOM    326  O   VAL A  47       0.634   4.173   9.673  1.00  0.00           O  
ATOM    327  CB  VAL A  47      -1.595   6.345   8.564  1.00  0.00           C  
ATOM    328  CEN VAL A  47      -1.549   7.019   8.426  1.00  0.00           X  
ATOM    329  H   VAL A  47      -2.993   4.565   7.337  1.00  0.00           H  
ATOM    330  N   VAL A  48      -1.504   3.691  10.182  1.00  0.00           N  
ATOM    331  CA  VAL A  48      -1.167   2.972  11.405  1.00  0.00           C  
ATOM    332  C   VAL A  48      -0.267   1.778  11.112  1.00  0.00           C  
ATOM    333  O   VAL A  48       0.722   1.549  11.808  1.00  0.00           O  
ATOM    334  CB  VAL A  48      -2.430   2.482  12.138  1.00  0.00           C  
ATOM    335  CEN VAL A  48      -2.822   2.582  12.696  1.00  0.00           X  
ATOM    336  H   VAL A  48      -2.474   3.777   9.913  1.00  0.00           H  
ATOM    337  N   VAL A  49      -0.615   1.020  10.078  1.00  0.00           N  
ATOM    338  CA  VAL A  49       0.161  -0.152   9.691  1.00  0.00           C  
ATOM    339  C   VAL A  49       1.592   0.229   9.334  1.00  0.00           C  
ATOM    340  O   VAL A  49       2.543  -0.430   9.754  1.00  0.00           O  
ATOM    341  CB  VAL A  49      -0.478  -0.884   8.496  1.00  0.00           C  
ATOM    342  CEN VAL A  49      -0.816  -1.455   8.312  1.00  0.00           X  
ATOM    343  H   VAL A  49      -1.439   1.262   9.546  1.00  0.00           H  
ATOM    344  N   VAL A  50       1.739   1.297   8.557  1.00  0.00           N  
ATOM    345  CA  VAL A  50       3.055   1.767   8.142  1.00  0.00           C  
ATOM    346  C   VAL A  50       3.913   2.134   9.346  1.00  0.00           C  
ATOM    347  O   VAL A  50       5.089   1.774   9.415  1.00  0.00           O  
ATOM    348  CB  VAL A  50       2.950   2.988   7.208  1.00  0.00           C  
ATOM    349  CEN VAL A  50       3.034   3.196   6.557  1.00  0.00           X  
ATOM    350  H   VAL A  50       0.917   1.795   8.246  1.00  0.00           H  
ATOM    351  N   VAL A  51       3.320   2.852  10.293  1.00  0.00           N  
ATOM    352  CA  VAL A  51       4.030   3.268  11.497  1.00  0.00           C  
ATOM    353  C   VAL A  51       4.534   2.065  12.283  1.00  0.00           C  
ATOM    354  O   VAL A  51       5.678   2.044  12.737  1.00  0.00           O  
ATOM    355  CB  VAL A  51       3.136   4.129  12.410  1.00  0.00           C  
ATOM    356  CEN VAL A  51       3.037   4.769  12.645  1.00  0.00           X  
ATOM    357  H   VAL A  51       2.352   3.116  10.177  1.00  0.00           H  
ATOM    358  N   VAL A  52       3.674   1.065  12.442  1.00  0.00           N  
ATOM    359  CA  VAL A  52       4.031  -0.144  13.174  1.00  0.00           C  
ATOM    360  C   VAL A  52       5.217  -0.849  12.529  1.00  0.00           C  
ATOM    361  O   VAL A  52       6.146  -1.274  13.214  1.00  0.00           O  
ATOM    362  CB  VAL A  52       2.846  -1.125  13.257  1.00  0.00           C  
ATOM    363  CEN VAL A  52       2.381  -1.398  13.686  1.00  0.00           X  
ATOM    364  H   VAL A  52       2.748   1.145  12.045  1.00  0.00           H  
ATOM    365  N   VAL A  53       5.179  -0.969  11.206  1.00  0.00           N  
ATOM    366  CA  VAL A  53       6.251  -1.623  10.465  1.00  0.00           C  
ATOM    367  C   VAL A  53       7.581  -0.912  10.679  1.00  0.00           C  
ATOM    368  O   VAL A  53       8.608  -1.551  10.908  1.00  0.00           O  
ATOM    369  CB  VAL A  53       5.945  -1.676   8.957  1.00  0.00           C  
ATOM    370  CEN VAL A  53       5.776  -2.099   8.440  1.00  0.00           X  
ATOM    371  H   VAL A  53       4.387  -0.598  10.701  1.00  0.00           H  
ATOM    372  N   VAL A  54       7.556   0.414  10.602  1.00  0.00           N  
ATOM    373  CA  VAL A  54       8.761   1.215  10.786  1.00  0.00           C  
ATOM    374  C   VAL A  54       9.340   1.026  12.182  1.00  0.00           C  
ATOM    375  O   VAL A  54      10.557   0.986  12.360  1.00  0.00           O  
ATOM    376  CB  VAL A  54       8.485   2.713  10.554  1.00  0.00           C  
ATOM    377  CEN VAL A  54       8.599   3.237  10.123  1.00  0.00           X  
ATOM    378  H   VAL A  54       6.681   0.880  10.410  1.00  0.00           H  
ATOM    379  N   VAL A  55       8.460   0.909  13.171  1.00  0.00           N  
ATOM    380  CA  VAL A  55       8.882   0.769  14.560  1.00  0.00           C  
ATOM    381  C   VAL A  55       8.831  -0.686  15.007  1.00  0.00           C  
ATOM    382  O   VAL A  55       9.041  -0.992  16.181  1.00  0.00           O  
ATOM    383  CB  VAL A  55       8.009   1.617  15.504  1.00  0.00           C  
ATOM    384  CEN VAL A  55       8.008   2.177  15.905  1.00  0.00           X  
ATOM    385  H   VAL A  55       7.473   0.917  12.955  1.00  0.00           H  
ATOM    386  N   VAL A  56       8.552  -1.580  14.065  1.00  0.00           N  
ATOM    387  CA  VAL A  56       8.479  -3.006  14.359  1.00  0.00           C  
ATOM    388  C   VAL A  56       9.746  -3.490  15.053  1.00  0.00           C  
ATOM    389  O   VAL A  56      10.856  -3.240  14.585  1.00  0.00           O  
ATOM    390  CB  VAL A  56       8.256  -3.836  13.082  1.00  0.00           C  
ATOM    391  CEN VAL A  56       7.794  -4.218  12.742  1.00  0.00           X  
ATOM    392  H   VAL A  56       8.385  -1.264  13.120  1.00  0.00           H  
ATOM    393  N   VAL A  57       9.572  -4.185  16.173  1.00  0.00           N  
ATOM    394  CA  VAL A  57      10.700  -4.735  16.916  1.00  0.00           C  
ATOM    395  C   VAL A  57      11.545  -3.628  17.532  1.00  0.00           C  
ATOM    396  O   VAL A  57      12.584  -3.892  18.138  1.00  0.00           O  
ATOM    397  CB  VAL A  57      11.594  -5.612  16.019  1.00  0.00           C  
ATOM    398  CEN VAL A  57      11.785  -6.262  15.892  1.00  0.00           X  
ATOM    399  H   VAL A  57       8.635  -4.337  16.517  1.00  0.00           H  
ATOM    400  N   VAL A  58      11.095  -2.388  17.374  1.00  0.00           N  
ATOM    401  CA  VAL A  58      11.812  -1.238  17.910  1.00  0.00           C  
ATOM    402  C   VAL A  58      11.897  -1.302  19.430  1.00  0.00           C  
ATOM    403  O   VAL A  58      10.925  -1.646  20.102  1.00  0.00           O  
ATOM    404  CB  VAL A  58      11.143   0.087  17.499  1.00  0.00           C  
ATOM    405  CEN VAL A  58      11.216   0.644  17.100  1.00  0.00           X  
ATOM    406  H   VAL A  58      10.233  -2.239  16.869  1.00  0.00           H  
ATOM    407  N   VAL A  59      13.066  -0.968  19.966  1.00  0.00           N  
ATOM    408  CA  VAL A  59      13.278  -0.979  21.409  1.00  0.00           C  
ATOM    409  C   VAL A  59      12.278  -0.076  22.119  1.00  0.00           C  
ATOM    410  O   VAL A  59      11.917   0.986  21.612  1.00  0.00           O  
ATOM    411  CB  VAL A  59      14.707  -0.534  21.774  1.00  0.00           C  
ATOM    412  CEN VAL A  59      15.313  -0.757  22.014  1.00  0.00           X  
ATOM    413  H   VAL A  59      13.828  -0.701  19.359  1.00  0.00           H  
ATOM    414  N   VAL A  60      11.834  -0.504  23.296  1.00  0.00           N  
ATOM    415  CA  VAL A  60      10.874   0.265  24.078  1.00  0.00           C  
ATOM    416  C   VAL A  60      11.265   1.736  24.139  1.00  0.00           C  
ATOM    417  O   VAL A  60      10.446   2.618  23.879  1.00  0.00           O  
ATOM    418  CB  VAL A  60      10.746  -0.281  25.512  1.00  0.00           C  
ATOM    419  CEN VAL A  60      10.326  -0.620  25.942  1.00  0.00           X  
ATOM    420  H   VAL A  60      12.170  -1.385  23.658  1.00  0.00           H  
ATOM    421  N   VAL A  61      12.522   1.995  24.484  1.00  0.00           N  
ATOM    422  CA  VAL A  61      13.020   3.361  24.595  1.00  0.00           C  
ATOM    423  C   VAL A  61      12.913   4.096  23.266  1.00  0.00           C  
ATOM    424  O   VAL A  61      12.622   5.292  23.228  1.00  0.00           O  
ATOM    425  CB  VAL A  61      14.484   3.391  25.072  1.00  0.00           C  
ATOM    426  CEN VAL A  61      14.890   3.550  25.605  1.00  0.00           X  
ATOM    427  H   VAL A  61      13.148   1.226  24.674  1.00  0.00           H  
ATOM    428  N   VAL A  62      13.151   3.375  22.176  1.00  0.00           N  
ATOM    429  CA  VAL A  62      13.074   3.956  20.841  1.00  0.00           C  
ATOM    430  C   VAL A  62      11.682   4.504  20.557  1.00  0.00           C  
ATOM    431  O   VAL A  62      11.533   5.610  20.037  1.00  0.00           O  
ATOM    432  CB  VAL A  62      13.441   2.927  19.754  1.00  0.00           C  
ATOM    433  CEN VAL A  62      13.923   2.755  19.294  1.00  0.00           X  
ATOM    434  H   VAL A  62      13.391   2.399  22.274  1.00  0.00           H  
ATOM    435  N   VAL A  63      10.663   3.725  20.903  1.00  0.00           N  
ATOM    436  CA  VAL A  63       9.279   4.131  20.687  1.00  0.00           C  
ATOM    437  C   VAL A  63       8.960   5.418  21.437  1.00  0.00           C  
ATOM    438  O   VAL A  63       8.338   6.329  20.889  1.00  0.00           O  
ATOM    439  CB  VAL A  63       8.292   3.034  21.127  1.00  0.00           C  
ATOM    440  CEN VAL A  63       7.845   2.564  20.894  1.00  0.00           X  
ATOM    441  H   VAL A  63      10.851   2.828  21.327  1.00  0.00           H  
ATOM    442  N   VAL A  64       9.388   5.488  22.692  1.00  0.00           N  
ATOM    443  CA  VAL A  64       9.148   6.664  23.520  1.00  0.00           C  
ATOM    444  C   VAL A  64       9.775   7.908  22.904  1.00  0.00           C  
ATOM    445  O   VAL A  64       9.150   8.967  22.848  1.00  0.00           O  
ATOM    446  CB  VAL A  64       9.701   6.474  24.945  1.00  0.00           C  
ATOM    447  CEN VAL A  64       9.518   6.381  25.603  1.00  0.00           X  
ATOM    448  H   VAL A  64       9.893   4.705  23.084  1.00  0.00           H  
ATOM    449  N   VAL A  65      11.014   7.774  22.443  1.00  0.00           N  
ATOM    450  CA  VAL A  65      11.729   8.887  21.830  1.00  0.00           C  
ATOM    451  C   VAL A  65      10.991   9.406  20.603  1.00  0.00           C  
ATOM    452  O   VAL A  65      10.840  10.614  20.422  1.00  0.00           O  
ATOM    453  CB  VAL A  65      13.160   8.486  21.426  1.00  0.00           C  
ATOM    454  CEN VAL A  65      13.825   8.574  21.581  1.00  0.00           X  
ATOM    455  H   VAL A  65      11.473   6.877  22.520  1.00  0.00           H  
ATOM    456  N   VAL A  66      10.532   8.486  19.761  1.00  0.00           N  
ATOM    457  CA  VAL A  66       9.809   8.849  18.549  1.00  0.00           C  
ATOM    458  C   VAL A  66       8.545   9.634  18.875  1.00  0.00           C  
ATOM    459  O   VAL A  66       8.252  10.648  18.242  1.00  0.00           O  
ATOM    460  CB  VAL A  66       9.430   7.605  17.723  1.00  0.00           C  
ATOM    461  CEN VAL A  66       9.569   7.261  17.143  1.00  0.00           X  
ATOM    462  H   VAL A  66      10.689   7.509  19.967  1.00  0.00           H  
ATOM    463  N   VAL A  67       7.800   9.160  19.868  1.00  0.00           N  
ATOM    464  CA  VAL A  67       6.565   9.817  20.280  1.00  0.00           C  
ATOM    465  C   VAL A  67       6.829  11.245  20.739  1.00  0.00           C  
ATOM    466  O   VAL A  67       6.105  12.169  20.370  1.00  0.00           O  
ATOM    467  CB  VAL A  67       5.866   9.044  21.414  1.00  0.00           C  
ATOM    468  CEN VAL A  67       5.319   8.652  21.563  1.00  0.00           X  
ATOM    469  H   VAL A  67       8.096   8.322  20.349  1.00  0.00           H  
ATOM    470  N   VAL A  68       7.869  11.419  21.547  1.00  0.00           N  
ATOM    471  CA  VAL A  68       8.230  12.736  22.058  1.00  0.00           C  
ATOM    472  C   VAL A  68       8.549  13.700  20.922  1.00  0.00           C  
ATOM    473  O   VAL A  68       8.100  14.846  20.924  1.00  0.00           O  
ATOM    474  CB  VAL A  68       9.440  12.661  23.009  1.00  0.00           C  
ATOM    475  CEN VAL A  68       9.631  12.716  23.669  1.00  0.00           X  
ATOM    476  H   VAL A  68       8.425  10.619  21.814  1.00  0.00           H  
ATOM    477  N   VAL A  69       9.325  13.228  19.953  1.00  0.00           N  
ATOM    478  CA  VAL A  69       9.705  14.047  18.809  1.00  0.00           C  
ATOM    479  C   VAL A  69       8.480  14.511  18.032  1.00  0.00           C  
ATOM    480  O   VAL A  69       8.377  15.679  17.655  1.00  0.00           O  
ATOM    481  CB  VAL A  69      10.646  13.286  17.856  1.00  0.00           C  
ATOM    482  CEN VAL A  69      11.296  13.251  17.629  1.00  0.00           X  
ATOM    483  H   VAL A  69       9.661  12.277  20.011  1.00  0.00           H  
ATOM    484  N   VAL A  70       7.552  13.590  17.796  1.00  0.00           N  
ATOM    485  CA  VAL A  70       6.331  13.903  17.063  1.00  0.00           C  
ATOM    486  C   VAL A  70       5.526  14.986  17.771  1.00  0.00           C  
ATOM    487  O   VAL A  70       5.041  15.925  17.139  1.00  0.00           O  
ATOM    488  CB  VAL A  70       5.445  12.656  16.881  1.00  0.00           C  
ATOM    489  CEN VAL A  70       5.216  12.202  16.416  1.00  0.00           X  
ATOM    490  H   VAL A  70       7.696  12.649  18.132  1.00  0.00           H  
ATOM    491  N   VAL A  71       5.388  14.849  19.085  1.00  0.00           N  
ATOM    492  CA  VAL A  71       4.641  15.816  19.881  1.00  0.00           C  
ATOM    493  C   VAL A  71       5.251  17.208  19.772  1.00  0.00           C  
ATOM    494  O   VAL A  71       4.538  18.196  19.598  1.00  0.00           O  
ATOM    495  CB  VAL A  71       4.587  15.405  21.365  1.00  0.00           C  
ATOM    496  CEN VAL A  71       4.171  15.169  21.860  1.00  0.00           X  
ATOM    497  H   VAL A  71       5.811  14.055  19.544  1.00  0.00           H  
ATOM    498  N   VAL A  72       6.573  17.278  19.875  1.00  0.00           N  
ATOM    499  CA  VAL A  72       7.282  18.550  19.788  1.00  0.00           C  
ATOM    500  C   VAL A  72       7.034  19.227  18.447  1.00  0.00           C  
ATOM    501  O   VAL A  72       6.774  20.429  18.386  1.00  0.00           O  
ATOM    502  CB  VAL A  72       8.798  18.367  19.988  1.00  0.00           C  
ATOM    503  CEN VAL A  72       9.318  18.484  20.425  1.00  0.00           X  
ATOM    504  H   VAL A  72       7.102  16.430  20.018  1.00  0.00           H  
ATOM    505  N   VAL A  73       7.117  18.450  17.372  1.00  0.00           N  
ATOM    506  CA  VAL A  73       6.902  18.974  16.029  1.00  0.00           C  
ATOM    507  C   VAL A  73       5.504  19.562  15.884  1.00  0.00           C  
ATOM    508  O   VAL A  73       5.332  20.649  15.332  1.00  0.00           O  
ATOM    509  CB  VAL A  73       7.103  17.884  14.959  1.00  0.00           C  
ATOM    510  CEN VAL A  73       7.521  17.673  14.454  1.00  0.00           X  
ATOM    511  H   VAL A  73       7.334  17.470  17.490  1.00  0.00           H  
ATOM    512  N   VAL A  74       4.508  18.839  16.384  1.00  0.00           N  
ATOM    513  CA  VAL A  74       3.123  19.288  16.312  1.00  0.00           C  
ATOM    514  C   VAL A  74       2.938  20.619  17.030  1.00  0.00           C  
ATOM    515  O   VAL A  74       2.286  21.527  16.516  1.00  0.00           O  
ATOM    516  CB  VAL A  74       2.160  18.250  16.917  1.00  0.00           C  
ATOM    517  CEN VAL A  74       1.673  17.789  16.761  1.00  0.00           X  
ATOM    518  H   VAL A  74       4.716  17.955  16.826  1.00  0.00           H  
ATOM    519  N   VAL A  75       3.514  20.727  18.222  1.00  0.00           N  
ATOM    520  CA  VAL A  75       3.413  21.947  19.014  1.00  0.00           C  
ATOM    521  C   VAL A  75       4.004  23.138  18.269  1.00  0.00           C  
ATOM    522  O   VAL A  75       3.412  24.216  18.235  1.00  0.00           O  
ATOM    523  CB  VAL A  75       4.124  21.800  20.372  1.00  0.00           C  
ATOM    524  CEN VAL A  75       4.018  21.743  21.051  1.00  0.00           X  
ATOM    525  H   VAL A  75       4.036  19.944  18.589  1.00  0.00           H  
ATOM    526  N   VAL A  76       5.174  22.935  17.674  1.00  0.00           N  
ATOM    527  CA  VAL A  76       5.847  23.992  16.928  1.00  0.00           C  
ATOM    528  C   VAL A  76       4.987  24.484  15.772  1.00  0.00           C  
ATOM    529  O   VAL A  76       4.856  25.688  15.551  1.00  0.00           O  
ATOM    530  CB  VAL A  76       7.206  23.519  16.379  1.00  0.00           C  
ATOM    531  CEN VAL A  76       7.888  23.588  16.451  1.00  0.00           X  
ATOM    532  H   VAL A  76       5.609  22.026  17.740  1.00  0.00           H  
ATOM    533  N   VAL A  77       4.401  23.546  15.035  1.00  0.00           N  
ATOM    534  CA  VAL A  77       3.552  23.882  13.899  1.00  0.00           C  
ATOM    535  C   VAL A  77       2.362  24.730  14.333  1.00  0.00           C  
ATOM    536  O   VAL A  77       2.030  25.725  13.690  1.00  0.00           O  
ATOM    537  CB  VAL A  77       3.036  22.619  13.185  1.00  0.00           C  
ATOM    538  CEN VAL A  77       3.095  22.244  12.610  1.00  0.00           X  
ATOM    539  H   VAL A  77       4.549  22.574  15.269  1.00  0.00           H  
ATOM    540  N   VAL A  78       1.725  24.329  15.428  1.00  0.00           N  
ATOM    541  CA  VAL A  78       0.571  25.051  15.949  1.00  0.00           C  
ATOM    542  C   VAL A  78       0.934  26.487  16.305  1.00  0.00           C  
ATOM    543  O   VAL A  78       0.202  27.421  15.978  1.00  0.00           O  
ATOM    544  CB  VAL A  78      -0.015  24.357  17.194  1.00  0.00           C  
ATOM    545  CEN VAL A  78      -0.552  23.993  17.424  1.00  0.00           X  
ATOM    546  H   VAL A  78       2.048  23.503  15.911  1.00  0.00           H  
ATOM    547  N   VAL A  79       2.068  26.657  16.976  1.00  0.00           N  
ATOM    548  CA  VAL A  79       2.530  27.980  17.377  1.00  0.00           C  
ATOM    549  C   VAL A  79       2.744  28.879  16.166  1.00  0.00           C  
ATOM    550  O   VAL A  79       2.337  30.041  16.164  1.00  0.00           O  
ATOM    551  CB  VAL A  79       3.841  27.901  18.182  1.00  0.00           C  
ATOM    552  CEN VAL A  79       4.111  27.977  18.811  1.00  0.00           X  
ATOM    553  H   VAL A  79       2.624  25.848  17.214  1.00  0.00           H  
ATOM    554  N   VAL A  80       3.384  28.335  15.136  1.00  0.00           N  
ATOM    555  CA  VAL A  80       3.652  29.088  13.917  1.00  0.00           C  
ATOM    556  C   VAL A  80       2.359  29.564  13.267  1.00  0.00           C  
ATOM    557  O   VAL A  80       2.251  30.716  12.849  1.00  0.00           O  
ATOM    558  CB  VAL A  80       4.448  28.249  12.899  1.00  0.00           C  
ATOM    559  CEN VAL A  80       5.065  28.179  12.599  1.00  0.00           X  
ATOM    560  H   VAL A  80       3.692  27.376  15.200  1.00  0.00           H  
ATOM    561  N   VAL A  81       1.380  28.669  13.186  1.00  0.00           N  
ATOM    562  CA  VAL A  81       0.091  28.997  12.587  1.00  0.00           C  
ATOM    563  C   VAL A  81      -0.587  30.140  13.330  1.00  0.00           C  
ATOM    564  O   VAL A  81      -1.112  31.068  12.715  1.00  0.00           O  
ATOM    565  CB  VAL A  81      -0.850  27.778  12.570  1.00  0.00           C  
ATOM    566  CEN VAL A  81      -1.148  27.313  12.158  1.00  0.00           X  
ATOM    567  H   VAL A  81       1.532  27.739  13.548  1.00  0.00           H  
ATOM    568  N   VAL A  82      -0.573  30.067  14.657  1.00  0.00           N  
ATOM    569  CA  VAL A  82      -1.187  31.096  15.487  1.00  0.00           C  
ATOM    570  C   VAL A  82      -0.549  32.457  15.240  1.00  0.00           C  
ATOM    571  O   VAL A  82      -1.245  33.464  15.102  1.00  0.00           O  
ATOM    572  CB  VAL A  82      -1.078  30.754  16.985  1.00  0.00           C  
ATOM    573  CEN VAL A  82      -1.441  30.557  17.536  1.00  0.00           X  
ATOM    574  H   VAL A  82      -0.125  29.279  15.102  1.00  0.00           H  
ATOM    575  N   VAL A  83       0.778  32.481  15.184  1.00  0.00           N  
ATOM    576  CA  VAL A  83       1.513  33.719  14.953  1.00  0.00           C  
ATOM    577  C   VAL A  83       1.118  34.355  13.626  1.00  0.00           C  
ATOM    578  O   VAL A  83       0.832  35.550  13.560  1.00  0.00           O  
ATOM    579  CB  VAL A  83       3.035  33.484  14.966  1.00  0.00           C  
ATOM    580  CEN VAL A  83       3.610  33.596  15.327  1.00  0.00           X  
ATOM    581  H   VAL A  83       1.291  31.620  15.305  1.00  0.00           H  
ATOM    582  N   VAL A  84       1.105  33.548  12.570  1.00  0.00           N  
ATOM    583  CA  VAL A  84       0.792  34.040  11.234  1.00  0.00           C  
ATOM    584  C   VAL A  84      -0.713  34.099  11.006  1.00  0.00           C  
ATOM    585  O   VAL A  84      -1.175  34.571   9.968  1.00  0.00           O  
ATOM    586  CB  VAL A  84       1.433  33.160  10.144  1.00  0.00           C  
ATOM    587  CEN VAL A  84       1.927  33.143   9.664  1.00  0.00           X  
ATOM    588  H   VAL A  84       1.317  32.569  12.697  1.00  0.00           H  
ATOM    589  N   VAL A  85      -1.473  33.616  11.983  1.00  0.00           N  
ATOM    590  CA  VAL A  85      -2.926  33.580  11.876  1.00  0.00           C  
ATOM    591  C   VAL A  85      -3.370  32.708  10.708  1.00  0.00           C  
ATOM    592  O   VAL A  85      -4.233  33.100   9.922  1.00  0.00           O  
ATOM    593  CB  VAL A  85      -3.517  34.992  11.704  1.00  0.00           C  
ATOM    594  CEN VAL A  85      -3.881  35.483  12.020  1.00  0.00           X  
ATOM    595  H   VAL A  85      -1.032  33.266  12.822  1.00  0.00           H  
ATOM    596  N   VAL A  86      -2.776  31.525  10.600  1.00  0.00           N  
ATOM    597  CA  VAL A  86      -3.120  30.589   9.536  1.00  0.00           C  
ATOM    598  C   VAL A  86      -3.618  29.267  10.105  1.00  0.00           C  
ATOM    599  O   VAL A  86      -3.260  28.885  11.219  1.00  0.00           O  
ATOM    600  CB  VAL A  86      -1.919  30.319   8.611  1.00  0.00           C  
ATOM    601  CEN VAL A  86      -1.668  30.434   7.979  1.00  0.00           X  
ATOM    602  H   VAL A  86      -2.068  31.267  11.272  1.00  0.00           H  
ATOM    603  N   VAL A  87      -4.446  28.571   9.333  1.00  0.00           N  
ATOM    604  CA  VAL A  87      -4.909  27.240   9.710  1.00  0.00           C  
ATOM    605  C   VAL A  87      -3.768  26.231   9.678  1.00  0.00           C  
ATOM    606  O   VAL A  87      -2.926  26.260   8.781  1.00  0.00           O  
ATOM    607  CB  VAL A  87      -6.040  26.752   8.786  1.00  0.00           C  
ATOM    608  CEN VAL A  87      -6.716  26.620   8.759  1.00  0.00           X  
ATOM    609  H   VAL A  87      -4.763  28.973   8.463  1.00  0.00           H  
ATOM    610  N   VAL A  88      -3.747  25.338  10.661  1.00  0.00           N  
ATOM    611  CA  VAL A  88      -2.738  24.288  10.721  1.00  0.00           C  
ATOM    612  C   VAL A  88      -2.636  23.544   9.396  1.00  0.00           C  
ATOM    613  O   VAL A  88      -1.549  23.145   8.978  1.00  0.00           O  
ATOM    614  CB  VAL A  88      -3.040  23.277  11.844  1.00  0.00           C  
ATOM    615  CEN VAL A  88      -2.832  23.057  12.462  1.00  0.00           X  
ATOM    616  H   VAL A  88      -4.449  25.388  11.386  1.00  0.00           H  
ATOM    617  N   VAL A  89      -3.776  23.361   8.737  1.00  0.00           N  
ATOM    618  CA  VAL A  89      -3.814  22.689   7.444  1.00  0.00           C  
ATOM    619  C   VAL A  89      -2.997  23.445   6.405  1.00  0.00           C  
ATOM    620  O   VAL A  89      -2.413  22.845   5.503  1.00  0.00           O  
ATOM    621  CB  VAL A  89      -5.258  22.530   6.932  1.00  0.00           C  
ATOM    622  CEN VAL A  89      -5.758  22.070   6.816  1.00  0.00           X  
ATOM    623  H   VAL A  89      -4.638  23.697   9.143  1.00  0.00           H  
ATOM    624  N   VAL A  90      -2.960  24.767   6.537  1.00  0.00           N  
ATOM    625  CA  VAL A  90      -2.174  25.605   5.639  1.00  0.00           C  
ATOM    626  C   VAL A  90      -0.696  25.241   5.699  1.00  0.00           C  
ATOM    627  O   VAL A  90      -0.033  25.124   4.668  1.00  0.00           O  
ATOM    628  CB  VAL A  90      -2.338  27.100   5.972  1.00  0.00           C  
ATOM    629  CEN VAL A  90      -2.614  27.690   5.750  1.00  0.00           X  
ATOM    630  H   VAL A  90      -3.489  25.203   7.279  1.00  0.00           H  
ATOM    631  N   VAL A  91      -0.184  25.062   6.912  1.00  0.00           N  
ATOM    632  CA  VAL A  91       1.217  24.711   7.108  1.00  0.00           C  
ATOM    633  C   VAL A  91       1.489  23.272   6.686  1.00  0.00           C  
ATOM    634  O   VAL A  91       2.374  23.010   5.872  1.00  0.00           O  
ATOM    635  CB  VAL A  91       1.646  24.895   8.576  1.00  0.00           C  
ATOM    636  CEN VAL A  91       2.026  25.285   8.998  1.00  0.00           X  
ATOM    637  H   VAL A  91      -0.781  25.172   7.719  1.00  0.00           H  
ATOM    638  N   VAL A  92       0.722  22.342   7.245  1.00  0.00           N  
ATOM    639  CA  VAL A  92       1.015  20.921   7.105  1.00  0.00           C  
ATOM    640  C   VAL A  92       0.029  20.245   6.162  1.00  0.00           C  
ATOM    641  O   VAL A  92       0.142  19.052   5.882  1.00  0.00           O  
ATOM    642  CB  VAL A  92       0.985  20.201   8.467  1.00  0.00           C  
ATOM    643  CEN VAL A  92       1.380  19.899   8.943  1.00  0.00           X  
ATOM    644  H   VAL A  92      -0.086  22.627   7.781  1.00  0.00           H  
ATOM    645  N   VAL A  93      -0.938  21.015   5.674  1.00  0.00           N  
ATOM    646  CA  VAL A  93      -1.940  20.494   4.751  1.00  0.00           C  
ATOM    647  C   VAL A  93      -3.147  19.945   5.501  1.00  0.00           C  
ATOM    648  O   VAL A  93      -3.043  19.558   6.665  1.00  0.00           O  
ATOM    649  CB  VAL A  93      -1.359  19.387   3.852  1.00  0.00           C  
ATOM    650  CEN VAL A  93      -1.166  19.240   3.207  1.00  0.00           X  
ATOM    651  H   VAL A  93      -0.980  21.986   5.949  1.00  0.00           H  
ATOM    652  N   VAL A  94      -4.291  19.914   4.828  1.00  0.00           N  
ATOM    653  CA  VAL A  94      -5.514  19.383   5.419  1.00  0.00           C  
ATOM    654  C   VAL A  94      -5.279  18.007   6.028  1.00  0.00           C  
ATOM    655  O   VAL A  94      -5.575  17.777   7.200  1.00  0.00           O  
ATOM    656  CB  VAL A  94      -6.648  19.287   4.381  1.00  0.00           C  
ATOM    657  CEN VAL A  94      -7.250  19.562   4.191  1.00  0.00           X  
ATOM    658  H   VAL A  94      -4.315  20.267   3.882  1.00  0.00           H  
ATOM    659  N   VAL A  95      -4.744  17.093   5.225  1.00  0.00           N  
ATOM    660  CA  VAL A  95      -4.561  15.711   5.651  1.00  0.00           C  
ATOM    661  C   VAL A  95      -3.678  15.630   6.890  1.00  0.00           C  
ATOM    662  O   VAL A  95      -3.962  14.871   7.817  1.00  0.00           O  
ATOM    663  CB  VAL A  95      -3.940  14.852   4.533  1.00  0.00           C  
ATOM    664  CEN VAL A  95      -4.073  14.350   4.082  1.00  0.00           X  
ATOM    665  H   VAL A  95      -4.457  17.364   4.295  1.00  0.00           H  
ATOM    666  N   VAL A  96      -2.607  16.415   6.900  1.00  0.00           N  
ATOM    667  CA  VAL A  96      -1.682  16.435   8.027  1.00  0.00           C  
ATOM    668  C   VAL A  96      -2.388  16.848   9.312  1.00  0.00           C  
ATOM    669  O   VAL A  96      -2.196  16.235  10.362  1.00  0.00           O  
ATOM    670  CB  VAL A  96      -0.500  17.389   7.772  1.00  0.00           C  
ATOM    671  CEN VAL A  96       0.175  17.413   7.641  1.00  0.00           X  
ATOM    672  H   VAL A  96      -2.429  17.015   6.107  1.00  0.00           H  
ATOM    673  N   VAL A  97      -3.205  17.892   9.223  1.00  0.00           N  
ATOM    674  CA  VAL A  97      -3.942  18.389  10.379  1.00  0.00           C  
ATOM    675  C   VAL A  97      -4.861  17.317  10.949  1.00  0.00           C  
ATOM    676  O   VAL A  97      -4.921  17.119  12.163  1.00  0.00           O  
ATOM    677  CB  VAL A  97      -4.778  19.633  10.024  1.00  0.00           C  
ATOM    678  CEN VAL A  97      -4.824  20.314  10.115  1.00  0.00           X  
ATOM    679  H   VAL A  97      -3.320  18.352   8.331  1.00  0.00           H  
ATOM    680  N   VAL A  98      -5.576  16.627  10.067  1.00  0.00           N  
ATOM    681  CA  VAL A  98      -6.494  15.573  10.482  1.00  0.00           C  
ATOM    682  C   VAL A  98      -5.761  14.466  11.228  1.00  0.00           C  
ATOM    683  O   VAL A  98      -6.220  13.996  12.268  1.00  0.00           O  
ATOM    684  CB  VAL A  98      -7.236  14.964   9.277  1.00  0.00           C  
ATOM    685  CEN VAL A  98      -7.849  14.922   8.967  1.00  0.00           X  
ATOM    686  H   VAL A  98      -5.481  16.838   9.084  1.00  0.00           H  
ATOM    687  N   VAL A  99      -4.619  14.053  10.689  1.00  0.00           N  
ATOM    688  CA  VAL A  99      -3.819  12.999  11.303  1.00  0.00           C  
ATOM    689  C   VAL A  99      -3.382  13.388  12.710  1.00  0.00           C  
ATOM    690  O   VAL A  99      -3.466  12.586  13.640  1.00  0.00           O  
ATOM    691  CB  VAL A  99      -2.572  12.672  10.461  1.00  0.00           C  
ATOM    692  CEN VAL A  99      -2.288  12.195  10.052  1.00  0.00           X  
ATOM    693  H   VAL A  99      -4.296  14.479   9.833  1.00  0.00           H  
ATOM    694  N   VAL A 100      -2.915  14.623  12.858  1.00  0.00           N  
ATOM    695  CA  VAL A 100      -2.463  15.121  14.152  1.00  0.00           C  
ATOM    696  C   VAL A 100      -3.587  15.083  15.180  1.00  0.00           C  
ATOM    697  O   VAL A 100      -3.388  14.656  16.317  1.00  0.00           O  
ATOM    698  CB  VAL A 100      -1.924  16.560  14.047  1.00  0.00           C  
ATOM    699  CEN VAL A 100      -1.350  16.940  14.070  1.00  0.00           X  
ATOM    700  H   VAL A 100      -2.872  15.233  12.054  1.00  0.00           H  
ATOM    701  N   VAL A 101      -4.769  15.533  14.772  1.00  0.00           N  
ATOM    702  CA  VAL A 101      -5.928  15.552  15.657  1.00  0.00           C  
ATOM    703  C   VAL A 101      -6.275  14.150  16.141  1.00  0.00           C  
ATOM    704  O   VAL A 101      -6.538  13.939  17.325  1.00  0.00           O  
ATOM    705  CB  VAL A 101      -7.159  16.164  14.963  1.00  0.00           C  
ATOM    706  CEN VAL A 101      -7.572  16.716  14.951  1.00  0.00           X  
ATOM    707  H   VAL A 101      -4.868  15.871  13.826  1.00  0.00           H  
ATOM    708  N   VAL A 102      -6.273  13.194  15.218  1.00  0.00           N  
ATOM    709  CA  VAL A 102      -6.587  11.809  15.549  1.00  0.00           C  
ATOM    710  C   VAL A 102      -5.613  11.254  16.580  1.00  0.00           C  
ATOM    711  O   VAL A 102      -6.017  10.602  17.542  1.00  0.00           O  
ATOM    712  CB  VAL A 102      -6.565  10.910  14.299  1.00  0.00           C  
ATOM    713  CEN VAL A 102      -6.964  10.552  13.866  1.00  0.00           X  
ATOM    714  H   VAL A 102      -6.048  13.433  14.263  1.00  0.00           H  
ATOM    715  N   VAL A 103      -4.327  11.517  16.372  1.00  0.00           N  
ATOM    716  CA  VAL A 103      -3.291  11.044  17.282  1.00  0.00           C  
ATOM    717  C   VAL A 103      -3.501  11.592  18.688  1.00  0.00           C  
ATOM    718  O   VAL A 103      -3.399  10.860  19.672  1.00  0.00           O  
ATOM    719  CB  VAL A 103      -1.885  11.438  16.793  1.00  0.00           C  
ATOM    720  CEN VAL A 103      -1.301  11.189  16.525  1.00  0.00           X  
ATOM    721  H   VAL A 103      -4.060  12.058  15.562  1.00  0.00           H  
ATOM    722  N   VAL A 104      -3.795  12.885  18.775  1.00  0.00           N  
ATOM    723  CA  VAL A 104      -4.020  13.535  20.061  1.00  0.00           C  
ATOM    724  C   VAL A 104      -5.187  12.896  20.804  1.00  0.00           C  
ATOM    725  O   VAL A 104      -5.100  12.629  22.003  1.00  0.00           O  
ATOM    726  CB  VAL A 104      -4.295  15.041  19.893  1.00  0.00           C  
ATOM    727  CEN VAL A 104      -4.028  15.668  19.995  1.00  0.00           X  
ATOM    728  H   VAL A 104      -3.865  13.432  17.929  1.00  0.00           H  
ATOM    729  N   VAL A 105      -6.277  12.652  20.086  1.00  0.00           N  
ATOM    730  CA  VAL A 105      -7.464  12.044  20.676  1.00  0.00           C  
ATOM    731  C   VAL A 105      -7.150  10.668  21.248  1.00  0.00           C  
ATOM    732  O   VAL A 105      -7.565  10.338  22.359  1.00  0.00           O  
ATOM    733  CB  VAL A 105      -8.603  11.914  19.648  1.00  0.00           C  
ATOM    734  CEN VAL A 105      -9.221  12.162  19.471  1.00  0.00           X  
ATOM    735  H   VAL A 105      -6.285  12.895  19.105  1.00  0.00           H  
ATOM    736  N   VAL A 106      -6.415   9.868  20.483  1.00  0.00           N  
ATOM    737  CA  VAL A 106      -6.045   8.525  20.913  1.00  0.00           C  
ATOM    738  C   VAL A 106      -5.231   8.563  22.200  1.00  0.00           C  
ATOM    739  O   VAL A 106      -5.476   7.787  23.124  1.00  0.00           O  
ATOM    740  CB  VAL A 106      -5.237   7.787  19.828  1.00  0.00           C  
ATOM    741  CEN VAL A 106      -5.265   7.276  19.368  1.00  0.00           X  
ATOM    742  H   VAL A 106      -6.106  10.198  19.580  1.00  0.00           H  
ATOM    743  N   VAL A 107      -4.263   9.471  22.255  1.00  0.00           N  
ATOM    744  CA  VAL A 107      -3.411   9.612  23.430  1.00  0.00           C  
ATOM    745  C   VAL A 107      -4.231   9.952  24.667  1.00  0.00           C  
ATOM    746  O   VAL A 107      -4.027   9.377  25.737  1.00  0.00           O  
ATOM    747  CB  VAL A 107      -2.338  10.698  23.223  1.00  0.00           C  
ATOM    748  CEN VAL A 107      -1.663  10.800  23.128  1.00  0.00           X  
ATOM    749  H   VAL A 107      -4.113  10.079  21.463  1.00  0.00           H  
ATOM    750  N   VAL A 108      -5.160  10.890  24.516  1.00  0.00           N  
ATOM    751  CA  VAL A 108      -6.014  11.308  25.622  1.00  0.00           C  
ATOM    752  C   VAL A 108      -6.830  10.140  26.160  1.00  0.00           C  
ATOM    753  O   VAL A 108      -6.935   9.949  27.371  1.00  0.00           O  
ATOM    754  CB  VAL A 108      -6.970  12.440  25.201  1.00  0.00           C  
ATOM    755  CEN VAL A 108      -7.102  13.111  25.277  1.00  0.00           X  
ATOM    756  H   VAL A 108      -5.278  11.324  23.612  1.00  0.00           H  
ATOM    757  N   VAL A 109      -7.408   9.361  25.252  1.00  0.00           N  
ATOM    758  CA  VAL A 109      -8.217   8.209  25.634  1.00  0.00           C  
ATOM    759  C   VAL A 109      -7.401   7.205  26.437  1.00  0.00           C  
ATOM    760  O   VAL A 109      -7.859   6.694  27.459  1.00  0.00           O  
ATOM    761  CB  VAL A 109      -8.812   7.503  24.401  1.00  0.00           C  
ATOM    762  CEN VAL A 109      -9.399   7.386  24.059  1.00  0.00           X  
ATOM    763  H   VAL A 109      -7.284   9.571  24.272  1.00  0.00           H  
ATOM    764  N   VAL A 110      -6.189   6.925  25.969  1.00  0.00           N  
ATOM    765  CA  VAL A 110      -5.306   5.981  26.643  1.00  0.00           C  
ATOM    766  C   VAL A 110      -4.998   6.434  28.064  1.00  0.00           C  
ATOM    767  O   VAL A 110      -5.296   5.737  28.994  1.00  0.00           O  
ATOM    768  CB  VAL A 110      -3.984   5.796  25.875  1.00  0.00           C  
ATOM    769  CEN VAL A 110      -3.624   5.352  25.491  1.00  0.00           X  
ATOM    770  H   VAL A 110      -5.872   7.378  25.124  1.00  0.00           H  
TER                                                                             
# All scores below are weighted scores, not raw scores.
#BEGIN_POSE_ENERGIES_TABLE ./out/6.pdb
label vdw total
weights 0.1 NA
pose 2.62303 2.62303
VAL:NtermProteinFull_1 0 0
VAL_2 0 0
VAL_3 0.04685 0.04685
VAL_4 0.15583 0.15583
VAL_5 0 0
VAL_6 0.17665 0.17665
VAL_7 0.04052 0.04052
VAL_8 0 0
VAL_9 0 0
VAL_10 0 0
VAL_11 0 0
VAL_12 0 0
VAL_13 0.00643 0.00643
VAL_14 0 0
VAL_15 0 0
VAL_16 0 0
VAL_17 0 0
VAL_18 0 0
VAL_19 0.06362 0.06362
VAL_20 0 0
VAL_21 0.00642 0.00642
VAL_22 2e-05 2e-05
VAL_23 0 0
VAL_24 0 0
VAL_25 0 0
VAL_26 0 0
VAL_27 0.05419 0.05419
VAL_28 0 0
VAL_29 0.17665 0.17665
VAL_30 0.7419 0.7419
VAL_31 0 0
VAL_32 0 0
VAL_33 0.00277 0.00277
VAL_34 0 0
VAL_35 0 0
VAL_36 0 0
VAL_37 0 0
VAL_38 0 0
VAL_39 0 0
VAL_40 0 0
VAL_41 0 0
VAL_42 0 0
VAL_43 0.00277 0.00277
VAL_44 0 0
VAL_45 0 0
VAL_46 0.04685 0.04685
VAL_47 0 0
VAL_48 0 0
VAL_49 0 0
VAL_50 0.19636 0.19636
VAL_51 0 0
VAL_52 0 0
VAL_53 0 0
VAL_54 0 0
VAL_55 0 0
VAL_56 0 0
VAL_57 0 0
VAL_58 0 0
VAL_59 0 0
VAL_60 0 0
VAL_61 0 0
VAL_62 0 0
VAL_63 0 0
VAL_64 0 0
VAL_65 0 0
VAL_66 0 0
VAL_67 0 0
VAL_68 0 0
VAL_69 0 0
VAL_70 0 0
VAL_71 0 0
VAL_72 0 0
VAL_73 0.06362 0.06362
VAL_74 0 0
VAL_75 0 0
VAL_76 0 0
VAL_77 0 0
VAL_78 0 0
VAL_79 0 0
VAL_80 0 0
VAL_81 0 0
VAL_82 0 0
VAL_83 0 0
VAL_84 0 0
VAL_85 0 0
VAL_86 0 0
VAL_87 0 0
VAL_88 0 0
VAL_89 0.00689 0.00689
VAL_90 0 0
VAL_91 0 0
VAL_92 0.01585 0.01585
VAL_93 0.05528 0.05528
VAL_94 0.0058 0.0058
VAL_95 0.7419 0.7419
VAL_96 0.01585 0.01585
VAL_97 0 0
VAL_98 0 0
VAL_99 0 0
VAL_100 0 0
VAL_101 0 0
VAL_102 0 0
VAL_103 0 0
VAL_104 0 0
VAL_105 0 0
VAL_106 0 0
VAL_107 0 0
VAL_108 0 0
VAL_109 0 0
VAL:CtermProteinFull_110 0 0
#END_POSE_ENERGIES_TABLE ./out/6.pdb

REMARK 6 13 13 12 21 1 15 8 13 15 11 3 
REMARK VDW             2.623
REMARK RG             13.951
REMARK NCdist         28.132
REMARK HO              0.248
