# Supplementary material for: Design of complicated all-α protein structures
Source: Nat Struct Mol Biol. 2024 Jan 4;31(2):275–82. doi: 10.1038/s41594-023-01147-9 (PMC11377298; doi:10.1038/s41594-023-01147-9)
Supplement: Supplementary file 11 — Statistical source data. [file 41594_2023_1147_MOESM11_ESM.zip › ED_Fig6/40.pdb]

HEADER                                            09-NOV-21   XXXX              
EXPDTA    THEORETICAL MODEL                                                     
REMARK 220                                                                      
REMARK 220 EXPERIMENTAL DETAILS                                                 
REMARK 220  EXPERIMENT TYPE                : THEORETICAL MODELLING              
REMARK 220  DATE OF DATA COLLECTION        : 09-NOV-21                          
REMARK 220                                                                      
REMARK 220 REMARK: MODEL GENERATED BY ROSETTA                                   
REMARK 220  VERSION 2021.16+release.8ee4f02                                     
ATOM      1  N   VAL A   1       0.000   0.000   0.000  1.00  0.00           N  
ATOM      2  CA  VAL A   1       1.458   0.000   0.000  1.00  0.00           C  
ATOM      3  C   VAL A   1       2.009   1.420   0.000  1.00  0.00           C  
ATOM      4  O   VAL A   1       2.934   1.737   0.748  1.00  0.00           O  
ATOM      5  CB  VAL A   1       2.023  -0.759  -1.215  1.00  0.00           C  
ATOM      6  CEN VAL A   1       2.351  -1.334  -1.406  1.00  0.00           X  
ATOM      7  H   VAL A   1      -0.500  -0.433  -0.750  1.00  0.00           H  
ATOM      8  N   VAL A   2       1.435   2.272  -0.843  1.00  0.00           N  
ATOM      9  CA  VAL A   2       1.868   3.661  -0.942  1.00  0.00           C  
ATOM     10  C   VAL A   2       1.711   4.383   0.390  1.00  0.00           C  
ATOM     11  O   VAL A   2       2.608   5.105   0.825  1.00  0.00           O  
ATOM     12  CB  VAL A   2       1.079   4.423  -2.023  1.00  0.00           C  
ATOM     13  CEN VAL A   2       1.129   4.707  -2.649  1.00  0.00           X  
ATOM     14  H   VAL A   2       0.680   1.949  -1.431  1.00  0.00           H  
ATOM     15  N   VAL A   3       0.566   4.183   1.035  1.00  0.00           N  
ATOM     16  CA  VAL A   3       0.290   4.815   2.319  1.00  0.00           C  
ATOM     17  C   VAL A   3       1.317   4.405   3.367  1.00  0.00           C  
ATOM     18  O   VAL A   3       1.823   5.241   4.115  1.00  0.00           O  
ATOM     19  CB  VAL A   3      -1.120   4.462   2.831  1.00  0.00           C  
ATOM     20  CEN VAL A   3      -1.749   4.719   2.941  1.00  0.00           X  
ATOM     21  H   VAL A   3      -0.130   3.577   0.624  1.00  0.00           H  
ATOM     22  N   VAL A   4       1.620   3.112   3.417  1.00  0.00           N  
ATOM     23  CA  VAL A   4       2.588   2.588   4.374  1.00  0.00           C  
ATOM     24  C   VAL A   4       3.957   3.226   4.177  1.00  0.00           C  
ATOM     25  O   VAL A   4       4.612   3.622   5.141  1.00  0.00           O  
ATOM     26  CB  VAL A   4       2.723   1.058   4.261  1.00  0.00           C  
ATOM     27  CEN VAL A   4       2.581   0.464   4.579  1.00  0.00           X  
ATOM     28  H   VAL A   4       1.169   2.476   2.775  1.00  0.00           H  
ATOM     29  N   VAL A   5       4.385   3.322   2.923  1.00  0.00           N  
ATOM     30  CA  VAL A   5       5.678   3.911   2.597  1.00  0.00           C  
ATOM     31  C   VAL A   5       5.758   5.358   3.069  1.00  0.00           C  
ATOM     32  O   VAL A   5       6.758   5.776   3.653  1.00  0.00           O  
ATOM     33  CB  VAL A   5       5.958   3.859   1.084  1.00  0.00           C  
ATOM     34  CEN VAL A   5       6.345   3.555   0.602  1.00  0.00           X  
ATOM     35  H   VAL A   5       3.799   2.977   2.176  1.00  0.00           H  
ATOM     36  N   VAL A   6       4.700   6.118   2.811  1.00  0.00           N  
ATOM     37  CA  VAL A   6       4.648   7.520   3.209  1.00  0.00           C  
ATOM     38  C   VAL A   6       4.783   7.670   4.719  1.00  0.00           C  
ATOM     39  O   VAL A   6       5.528   8.521   5.204  1.00  0.00           O  
ATOM     40  CB  VAL A   6       3.339   8.190   2.752  1.00  0.00           C  
ATOM     41  CEN VAL A   6       3.075   8.647   2.309  1.00  0.00           X  
ATOM     42  H   VAL A   6       3.910   5.715   2.327  1.00  0.00           H  
ATOM     43  N   VAL A   7       4.059   6.836   5.458  1.00  0.00           N  
ATOM     44  CA  VAL A   7       4.096   6.875   6.915  1.00  0.00           C  
ATOM     45  C   VAL A   7       5.504   6.615   7.437  1.00  0.00           C  
ATOM     46  O   VAL A   7       5.983   7.311   8.332  1.00  0.00           O  
ATOM     47  CB  VAL A   7       3.133   5.844   7.532  1.00  0.00           C  
ATOM     48  CEN VAL A   7       2.540   5.776   7.878  1.00  0.00           X  
ATOM     49  H   VAL A   7       3.467   6.159   4.999  1.00  0.00           H  
ATOM     50  N   VAL A   8       6.163   5.609   6.872  1.00  0.00           N  
ATOM     51  CA  VAL A   8       7.517   5.255   7.279  1.00  0.00           C  
ATOM     52  C   VAL A   8       8.478   6.419   7.067  1.00  0.00           C  
ATOM     53  O   VAL A   8       9.293   6.729   7.935  1.00  0.00           O  
ATOM     54  CB  VAL A   8       8.037   4.027   6.508  1.00  0.00           C  
ATOM     55  CEN VAL A   8       8.197   3.360   6.571  1.00  0.00           X  
ATOM     56  H   VAL A   8       5.713   5.075   6.141  1.00  0.00           H  
ATOM     57  N   VAL A   9       8.376   7.060   5.907  1.00  0.00           N  
ATOM     58  CA  VAL A   9       9.235   8.191   5.579  1.00  0.00           C  
ATOM     59  C   VAL A   9       9.061   9.324   6.581  1.00  0.00           C  
ATOM     60  O   VAL A   9      10.039   9.909   7.047  1.00  0.00           O  
ATOM     61  CB  VAL A   9       8.951   8.723   4.162  1.00  0.00           C  
ATOM     62  CEN VAL A   9       9.208   8.766   3.524  1.00  0.00           X  
ATOM     63  H   VAL A   9       7.685   6.755   5.236  1.00  0.00           H  
ATOM     64  N   VAL A  10       7.810   9.630   6.909  1.00  0.00           N  
ATOM     65  CA  VAL A  10       7.506  10.695   7.857  1.00  0.00           C  
ATOM     66  C   VAL A  10       8.128  10.415   9.219  1.00  0.00           C  
ATOM     67  O   VAL A  10       8.719  11.301   9.836  1.00  0.00           O  
ATOM     68  CB  VAL A  10       5.986  10.883   8.028  1.00  0.00           C  
ATOM     69  CEN VAL A  10       5.461  11.306   7.888  1.00  0.00           X  
ATOM     70  H   VAL A  10       7.051   9.112   6.491  1.00  0.00           H  
ATOM     71  N   VAL A  11       7.993   9.177   9.683  1.00  0.00           N  
ATOM     72  CA  VAL A  11       8.542   8.778  10.973  1.00  0.00           C  
ATOM     73  C   VAL A  11      10.054   8.964  11.009  1.00  0.00           C  
ATOM     74  O   VAL A  11      10.602   9.482  11.982  1.00  0.00           O  
ATOM     75  CB  VAL A  11       8.207   7.311  11.300  1.00  0.00           C  
ATOM     76  CEN VAL A  11       7.826   6.907  11.708  1.00  0.00           X  
ATOM     77  H   VAL A  11       7.496   8.495   9.127  1.00  0.00           H  
ATOM     78  N   VAL A  12      10.723   8.537   9.944  1.00  0.00           N  
ATOM     79  CA  VAL A  12      12.173   8.655   9.852  1.00  0.00           C  
ATOM     80  C   VAL A  12      12.613  10.111   9.938  1.00  0.00           C  
ATOM     81  O   VAL A  12      13.562  10.441  10.650  1.00  0.00           O  
ATOM     82  CB  VAL A  12      12.708   8.043   8.543  1.00  0.00           C  
ATOM     83  CEN VAL A  12      13.065   7.514   8.284  1.00  0.00           X  
ATOM     84  H   VAL A  12      10.214   8.119   9.178  1.00  0.00           H  
ATOM     85  N   VAL A  13      11.920  10.977   9.208  1.00  0.00           N  
ATOM     86  CA  VAL A  13      12.238  12.400   9.200  1.00  0.00           C  
ATOM     87  C   VAL A  13      11.806  13.068  10.499  1.00  0.00           C  
ATOM     88  O   VAL A  13      12.552  13.856  11.081  1.00  0.00           O  
ATOM     89  CB  VAL A  13      11.569  13.123   8.015  1.00  0.00           C  
ATOM     90  CEN VAL A  13      11.694  13.428   7.410  1.00  0.00           X  
ATOM     91  H   VAL A  13      11.152  10.642   8.644  1.00  0.00           H  
ATOM     92  N   VAL A  14      10.597  12.750  10.949  1.00  0.00           N  
ATOM     93  CA  VAL A  14      10.077  13.292  12.198  1.00  0.00           C  
ATOM     94  C   VAL A  14      10.810  12.708  13.399  1.00  0.00           C  
ATOM     95  O   VAL A  14      11.005  13.385  14.409  1.00  0.00           O  
ATOM     96  CB  VAL A  14       8.568  13.019  12.348  1.00  0.00           C  
ATOM     97  CEN VAL A  14       7.948  13.318  12.343  1.00  0.00           X  
ATOM     98  H   VAL A  14      10.023  12.116  10.411  1.00  0.00           H  
ATOM     99  N   VAL A  15      11.214  11.448  13.284  1.00  0.00           N  
ATOM    100  CA  VAL A  15      11.939  10.774  14.354  1.00  0.00           C  
ATOM    101  C   VAL A  15      13.256  10.198  13.850  1.00  0.00           C  
ATOM    102  O   VAL A  15      13.448   8.982  13.837  1.00  0.00           O  
ATOM    103  CB  VAL A  15      11.102   9.644  14.980  1.00  0.00           C  
ATOM    104  CEN VAL A  15      10.754   9.459  15.546  1.00  0.00           X  
ATOM    105  H   VAL A  15      11.014  10.943  12.432  1.00  0.00           H  
ATOM    106  N   VAL A  16      14.162  11.078  13.437  1.00  0.00           N  
ATOM    107  CA  VAL A  16      15.372  10.662  12.739  1.00  0.00           C  
ATOM    108  C   VAL A  16      16.276   9.839  13.648  1.00  0.00           C  
ATOM    109  O   VAL A  16      17.153   9.115  13.177  1.00  0.00           O  
ATOM    110  CB  VAL A  16      16.162  11.872  12.206  1.00  0.00           C  
ATOM    111  CEN VAL A  16      16.341  12.207  11.631  1.00  0.00           X  
ATOM    112  H   VAL A  16      14.007  12.061  13.610  1.00  0.00           H  
ATOM    113  N   VAL A  17      16.058   9.956  14.954  1.00  0.00           N  
ATOM    114  CA  VAL A  17      16.899   9.280  15.935  1.00  0.00           C  
ATOM    115  C   VAL A  17      16.221   8.025  16.470  1.00  0.00           C  
ATOM    116  O   VAL A  17      16.722   7.382  17.392  1.00  0.00           O  
ATOM    117  CB  VAL A  17      17.247  10.206  17.115  1.00  0.00           C  
ATOM    118  CEN VAL A  17      17.760  10.562  17.408  1.00  0.00           X  
ATOM    119  H   VAL A  17      15.289  10.527  15.275  1.00  0.00           H  
ATOM    120  N   VAL A  18      15.077   7.682  15.887  1.00  0.00           N  
ATOM    121  CA  VAL A  18      14.308   6.526  16.331  1.00  0.00           C  
ATOM    122  C   VAL A  18      14.716   5.268  15.574  1.00  0.00           C  
ATOM    123  O   VAL A  18      14.177   4.971  14.508  1.00  0.00           O  
ATOM    124  CB  VAL A  18      12.795   6.752  16.152  1.00  0.00           C  
ATOM    125  CEN VAL A  18      12.206   6.861  16.493  1.00  0.00           X  
ATOM    126  H   VAL A  18      14.733   8.235  15.116  1.00  0.00           H  
ATOM    127  N   VAL A  19      15.672   4.533  16.132  1.00  0.00           N  
ATOM    128  CA  VAL A  19      16.198   3.339  15.481  1.00  0.00           C  
ATOM    129  C   VAL A  19      15.081   2.362  15.137  1.00  0.00           C  
ATOM    130  O   VAL A  19      15.076   1.762  14.062  1.00  0.00           O  
ATOM    131  CB  VAL A  19      17.237   2.624  16.365  1.00  0.00           C  
ATOM    132  CEN VAL A  19      17.909   2.485  16.428  1.00  0.00           X  
ATOM    133  H   VAL A  19      16.044   4.808  17.029  1.00  0.00           H  
ATOM    134  N   VAL A  20      14.135   2.205  16.057  1.00  0.00           N  
ATOM    135  CA  VAL A  20      12.966   1.367  15.819  1.00  0.00           C  
ATOM    136  C   VAL A  20      12.189   1.839  14.597  1.00  0.00           C  
ATOM    137  O   VAL A  20      11.579   1.037  13.889  1.00  0.00           O  
ATOM    138  CB  VAL A  20      12.025   1.350  17.038  1.00  0.00           C  
ATOM    139  CEN VAL A  20      11.793   0.956  17.554  1.00  0.00           X  
ATOM    140  H   VAL A  20      14.227   2.680  16.944  1.00  0.00           H  
ATOM    141  N   VAL A  21      12.214   3.145  14.354  1.00  0.00           N  
ATOM    142  CA  VAL A  21      11.622   3.712  13.148  1.00  0.00           C  
ATOM    143  C   VAL A  21      12.278   3.146  11.895  1.00  0.00           C  
ATOM    144  O   VAL A  21      11.596   2.779  10.938  1.00  0.00           O  
ATOM    145  CB  VAL A  21      11.740   5.248  13.129  1.00  0.00           C  
ATOM    146  CEN VAL A  21      11.380   5.832  13.184  1.00  0.00           X  
ATOM    147  H   VAL A  21      12.655   3.761  15.023  1.00  0.00           H  
ATOM    148  N   VAL A  22      13.605   3.079  11.906  1.00  0.00           N  
ATOM    149  CA  VAL A  22      14.355   2.558  10.770  1.00  0.00           C  
ATOM    150  C   VAL A  22      14.273   1.038  10.706  1.00  0.00           C  
ATOM    151  O   VAL A  22      14.601   0.432   9.686  1.00  0.00           O  
ATOM    152  CB  VAL A  22      15.835   2.980  10.828  1.00  0.00           C  
ATOM    153  CEN VAL A  22      16.308   3.385  10.534  1.00  0.00           X  
ATOM    154  H   VAL A  22      14.107   3.398  12.723  1.00  0.00           H  
ATOM    155  N   VAL A  23      13.832   0.428  11.801  1.00  0.00           N  
ATOM    156  CA  VAL A  23      13.671  -1.020  11.859  1.00  0.00           C  
ATOM    157  C   VAL A  23      12.199  -1.412  11.826  1.00  0.00           C  
ATOM    158  O   VAL A  23      11.784  -2.233  11.008  1.00  0.00           O  
ATOM    159  CB  VAL A  23      14.321  -1.611  13.124  1.00  0.00           C  
ATOM    160  CEN VAL A  23      14.850  -1.991  13.349  1.00  0.00           X  
ATOM    161  H   VAL A  23      13.603   0.981  12.614  1.00  0.00           H  
ATOM    162  N   VAL A  24      11.415  -0.820  12.720  1.00  0.00           N  
ATOM    163  CA  VAL A  24       9.985  -1.099  12.788  1.00  0.00           C  
ATOM    164  C   VAL A  24       9.199  -0.170  11.871  1.00  0.00           C  
ATOM    165  O   VAL A  24       8.272   0.511  12.308  1.00  0.00           O  
ATOM    166  CB  VAL A  24       9.449  -0.959  14.225  1.00  0.00           C  
ATOM    167  CEN VAL A  24       9.210  -1.314  14.764  1.00  0.00           X  
ATOM    168  H   VAL A  24      11.819  -0.161  13.370  1.00  0.00           H  
ATOM    169  N   VAL A  25       9.575  -0.148  10.597  1.00  0.00           N  
ATOM    170  CA  VAL A  25       8.925   0.720   9.621  1.00  0.00           C  
ATOM    171  C   VAL A  25       7.414   0.533   9.639  1.00  0.00           C  
ATOM    172  O   VAL A  25       6.666   1.402   9.190  1.00  0.00           O  
ATOM    173  CB  VAL A  25       9.448   0.459   8.196  1.00  0.00           C  
ATOM    174  CEN VAL A  25       9.830   0.726   7.689  1.00  0.00           X  
ATOM    175  H   VAL A  25      10.330  -0.747  10.296  1.00  0.00           H  
ATOM    176  N   VAL A  26       6.969  -0.605  10.160  1.00  0.00           N  
ATOM    177  CA  VAL A  26       5.547  -0.923  10.205  1.00  0.00           C  
ATOM    178  C   VAL A  26       4.971  -0.676  11.593  1.00  0.00           C  
ATOM    179  O   VAL A  26       3.756  -0.723  11.789  1.00  0.00           O  
ATOM    180  CB  VAL A  26       5.282  -2.386   9.803  1.00  0.00           C  
ATOM    181  CEN VAL A  26       5.020  -2.786   9.307  1.00  0.00           X  
ATOM    182  H   VAL A  26       7.633  -1.267  10.535  1.00  0.00           H  
ATOM    183  N   VAL A  27       5.849  -0.413  12.554  1.00  0.00           N  
ATOM    184  CA  VAL A  27       5.430  -0.169  13.929  1.00  0.00           C  
ATOM    185  C   VAL A  27       4.902   1.250  14.101  1.00  0.00           C  
ATOM    186  O   VAL A  27       5.342   2.173  13.416  1.00  0.00           O  
ATOM    187  CB  VAL A  27       6.585  -0.399  14.922  1.00  0.00           C  
ATOM    188  CEN VAL A  27       6.816  -0.821  15.415  1.00  0.00           X  
ATOM    189  H   VAL A  27       6.833  -0.381  12.327  1.00  0.00           H  
ATOM    190  N   VAL A  28       3.956   1.417  15.019  1.00  0.00           N  
ATOM    191  CA  VAL A  28       3.365   2.724  15.281  1.00  0.00           C  
ATOM    192  C   VAL A  28       4.392   3.686  15.862  1.00  0.00           C  
ATOM    193  O   VAL A  28       5.375   3.266  16.473  1.00  0.00           O  
ATOM    194  CB  VAL A  28       2.169   2.620  16.246  1.00  0.00           C  
ATOM    195  CEN VAL A  28       1.483   2.667  16.286  1.00  0.00           X  
ATOM    196  H   VAL A  28       3.638   0.618  15.549  1.00  0.00           H  
ATOM    197  N   VAL A  29       4.159   4.980  15.669  1.00  0.00           N  
ATOM    198  CA  VAL A  29       5.058   6.006  16.183  1.00  0.00           C  
ATOM    199  C   VAL A  29       5.311   5.820  17.674  1.00  0.00           C  
ATOM    200  O   VAL A  29       6.456   5.833  18.126  1.00  0.00           O  
ATOM    201  CB  VAL A  29       4.501   7.421  15.939  1.00  0.00           C  
ATOM    202  CEN VAL A  29       4.588   7.995  15.569  1.00  0.00           X  
ATOM    203  H   VAL A  29       3.337   5.260  15.153  1.00  0.00           H  
ATOM    204  N   VAL A  30       4.235   5.648  18.434  1.00  0.00           N  
ATOM    205  CA  VAL A  30       4.338   5.463  19.877  1.00  0.00           C  
ATOM    206  C   VAL A  30       5.252   4.293  20.218  1.00  0.00           C  
ATOM    207  O   VAL A  30       6.008   4.346  21.188  1.00  0.00           O  
ATOM    208  CB  VAL A  30       2.957   5.227  20.516  1.00  0.00           C  
ATOM    209  CEN VAL A  30       2.476   5.512  20.919  1.00  0.00           X  
ATOM    210  H   VAL A  30       3.322   5.645  18.002  1.00  0.00           H  
ATOM    211  N   VAL A  31       5.177   3.236  19.416  1.00  0.00           N  
ATOM    212  CA  VAL A  31       6.006   2.055  19.625  1.00  0.00           C  
ATOM    213  C   VAL A  31       7.487   2.402  19.552  1.00  0.00           C  
ATOM    214  O   VAL A  31       8.279   1.963  20.386  1.00  0.00           O  
ATOM    215  CB  VAL A  31       5.694   0.956  18.591  1.00  0.00           C  
ATOM    216  CEN VAL A  31       5.406   0.335  18.512  1.00  0.00           X  
ATOM    217  H   VAL A  31       4.529   3.252  18.641  1.00  0.00           H  
ATOM    218  N   VAL A  32       7.856   3.192  18.549  1.00  0.00           N  
ATOM    219  CA  VAL A  32       9.244   3.599  18.365  1.00  0.00           C  
ATOM    220  C   VAL A  32       9.758   4.367  19.576  1.00  0.00           C  
ATOM    221  O   VAL A  32      10.865   4.122  20.055  1.00  0.00           O  
ATOM    222  CB  VAL A  32       9.416   4.470  17.106  1.00  0.00           C  
ATOM    223  CEN VAL A  32       9.674   4.476  16.468  1.00  0.00           X  
ATOM    224  H   VAL A  32       7.157   3.518  17.897  1.00  0.00           H  
ATOM    225  N   VAL A  33       8.947   5.298  20.067  1.00  0.00           N  
ATOM    226  CA  VAL A  33       9.318   6.104  21.224  1.00  0.00           C  
ATOM    227  C   VAL A  33       9.571   5.231  22.446  1.00  0.00           C  
ATOM    228  O   VAL A  33      10.553   5.421  23.165  1.00  0.00           O  
ATOM    229  CB  VAL A  33       8.230   7.141  21.563  1.00  0.00           C  
ATOM    230  CEN VAL A  33       8.084   7.814  21.554  1.00  0.00           X  
ATOM    231  H   VAL A  33       8.050   5.451  19.628  1.00  0.00           H  
ATOM    232  N   VAL A  34       8.681   4.272  22.677  1.00  0.00           N  
ATOM    233  CA  VAL A  34       8.806   3.367  23.813  1.00  0.00           C  
ATOM    234  C   VAL A  34      10.108   2.578  23.748  1.00  0.00           C  
ATOM    235  O   VAL A  34      10.813   2.441  24.748  1.00  0.00           O  
ATOM    236  CB  VAL A  34       7.624   2.383  23.885  1.00  0.00           C  
ATOM    237  CEN VAL A  34       7.056   2.223  24.241  1.00  0.00           X  
ATOM    238  H   VAL A  34       7.896   4.168  22.049  1.00  0.00           H  
ATOM    239  N   VAL A  35      10.422   2.061  22.565  1.00  0.00           N  
ATOM    240  CA  VAL A  35      11.640   1.285  22.367  1.00  0.00           C  
ATOM    241  C   VAL A  35      12.865   2.188  22.303  1.00  0.00           C  
ATOM    242  O   VAL A  35      13.998   1.721  22.415  1.00  0.00           O  
ATOM    243  CB  VAL A  35      11.569   0.441  21.080  1.00  0.00           C  
ATOM    244  CEN VAL A  35      11.512  -0.203  20.842  1.00  0.00           X  
ATOM    245  H   VAL A  35       9.800   2.210  21.782  1.00  0.00           H  
ATOM    246  N   VAL A  36      12.630   3.483  22.124  1.00  0.00           N  
ATOM    247  CA  VAL A  36      13.712   4.460  22.082  1.00  0.00           C  
ATOM    248  C   VAL A  36      13.745   5.299  23.353  1.00  0.00           C  
ATOM    249  O   VAL A  36      14.783   5.414  24.005  1.00  0.00           O  
ATOM    250  CB  VAL A  36      13.583   5.394  20.865  1.00  0.00           C  
ATOM    251  CEN VAL A  36      13.861   5.550  20.254  1.00  0.00           X  
ATOM    252  H   VAL A  36      11.677   3.800  22.013  1.00  0.00           H  
ATOM    253  N   VAL A  37      12.604   5.884  23.700  1.00  0.00           N  
ATOM    254  CA  VAL A  37      12.498   6.706  24.900  1.00  0.00           C  
ATOM    255  C   VAL A  37      12.131   5.862  26.114  1.00  0.00           C  
ATOM    256  O   VAL A  37      11.153   6.144  26.806  1.00  0.00           O  
ATOM    257  CB  VAL A  37      11.452   7.823  24.729  1.00  0.00           C  
ATOM    258  CEN VAL A  37      11.375   8.504  24.655  1.00  0.00           X  
ATOM    259  H   VAL A  37      11.789   5.757  23.117  1.00  0.00           H  
ATOM    260  N   VAL A  38      12.923   4.825  26.369  1.00  0.00           N  
ATOM    261  CA  VAL A  38      12.665   3.921  27.483  1.00  0.00           C  
ATOM    262  C   VAL A  38      12.499   4.688  28.788  1.00  0.00           C  
ATOM    263  O   VAL A  38      11.918   4.181  29.748  1.00  0.00           O  
ATOM    264  CB  VAL A  38      13.797   2.889  27.646  1.00  0.00           C  
ATOM    265  CEN VAL A  38      13.955   2.223  27.571  1.00  0.00           X  
ATOM    266  H   VAL A  38      13.723   4.660  25.775  1.00  0.00           H  
ATOM    267  N   VAL A  39      13.012   5.913  28.818  1.00  0.00           N  
ATOM    268  CA  VAL A  39      12.953   6.740  30.018  1.00  0.00           C  
ATOM    269  C   VAL A  39      11.842   7.777  29.917  1.00  0.00           C  
ATOM    270  O   VAL A  39      11.522   8.455  30.893  1.00  0.00           O  
ATOM    271  CB  VAL A  39      14.290   7.458  30.276  1.00  0.00           C  
ATOM    272  CEN VAL A  39      14.840   7.474  30.691  1.00  0.00           X  
ATOM    273  H   VAL A  39      13.455   6.281  27.988  1.00  0.00           H  
ATOM    274  N   VAL A  40      11.256   7.897  28.730  1.00  0.00           N  
ATOM    275  CA  VAL A  40      10.187   8.860  28.496  1.00  0.00           C  
ATOM    276  C   VAL A  40       8.858   8.350  29.038  1.00  0.00           C  
ATOM    277  O   VAL A  40       8.609   7.145  29.064  1.00  0.00           O  
ATOM    278  CB  VAL A  40      10.031   9.179  26.998  1.00  0.00           C  
ATOM    279  CEN VAL A  40      10.128   9.668  26.522  1.00  0.00           X  
ATOM    280  H   VAL A  40      11.560   7.305  27.970  1.00  0.00           H  
ATOM    281  N   VAL A  41       8.007   9.275  29.470  1.00  0.00           N  
ATOM    282  CA  VAL A  41       6.702   8.920  30.013  1.00  0.00           C  
ATOM    283  C   VAL A  41       5.811   8.299  28.945  1.00  0.00           C  
ATOM    284  O   VAL A  41       5.990   8.546  27.753  1.00  0.00           O  
ATOM    285  CB  VAL A  41       5.988  10.145  30.615  1.00  0.00           C  
ATOM    286  CEN VAL A  41       5.789  10.436  31.207  1.00  0.00           X  
ATOM    287  H   VAL A  41       8.272  10.248  29.420  1.00  0.00           H  
ATOM    288  N   VAL A  42       4.849   7.492  29.380  1.00  0.00           N  
ATOM    289  CA  VAL A  42       3.921   6.842  28.463  1.00  0.00           C  
ATOM    290  C   VAL A  42       3.261   7.855  27.537  1.00  0.00           C  
ATOM    291  O   VAL A  42       3.222   7.666  26.321  1.00  0.00           O  
ATOM    292  CB  VAL A  42       2.828   6.065  29.220  1.00  0.00           C  
ATOM    293  CEN VAL A  42       2.603   5.433  29.375  1.00  0.00           X  
ATOM    294  H   VAL A  42       4.759   7.324  30.372  1.00  0.00           H  
ATOM    295  N   VAL A  43       2.744   8.932  28.119  1.00  0.00           N  
ATOM    296  CA  VAL A  43       2.081   9.976  27.347  1.00  0.00           C  
ATOM    297  C   VAL A  43       2.996  10.521  26.258  1.00  0.00           C  
ATOM    298  O   VAL A  43       2.548  10.824  25.152  1.00  0.00           O  
ATOM    299  CB  VAL A  43       1.623  11.139  28.247  1.00  0.00           C  
ATOM    300  CEN VAL A  43       1.068  11.445  28.518  1.00  0.00           X  
ATOM    301  H   VAL A  43       2.812   9.029  29.122  1.00  0.00           H  
ATOM    302  N   VAL A  44       4.280  10.642  26.576  1.00  0.00           N  
ATOM    303  CA  VAL A  44       5.263  11.139  25.621  1.00  0.00           C  
ATOM    304  C   VAL A  44       5.328  10.251  24.385  1.00  0.00           C  
ATOM    305  O   VAL A  44       5.355  10.743  23.257  1.00  0.00           O  
ATOM    306  CB  VAL A  44       6.666  11.231  26.250  1.00  0.00           C  
ATOM    307  CEN VAL A  44       7.146  11.672  26.473  1.00  0.00           X  
ATOM    308  H   VAL A  44       4.583  10.383  27.504  1.00  0.00           H  
ATOM    309  N   VAL A  45       5.353   8.941  24.605  1.00  0.00           N  
ATOM    310  CA  VAL A  45       5.416   7.982  23.509  1.00  0.00           C  
ATOM    311  C   VAL A  45       4.213   8.123  22.584  1.00  0.00           C  
ATOM    312  O   VAL A  45       4.355   8.123  21.362  1.00  0.00           O  
ATOM    313  CB  VAL A  45       5.484   6.533  24.029  1.00  0.00           C  
ATOM    314  CEN VAL A  45       5.898   5.987  24.095  1.00  0.00           X  
ATOM    315  H   VAL A  45       5.329   8.601  25.556  1.00  0.00           H  
ATOM    316  N   VAL A  46       3.029   8.242  23.176  1.00  0.00           N  
ATOM    317  CA  VAL A  46       1.799   8.384  22.406  1.00  0.00           C  
ATOM    318  C   VAL A  46       1.839   9.628  21.528  1.00  0.00           C  
ATOM    319  O   VAL A  46       1.472   9.583  20.354  1.00  0.00           O  
ATOM    320  CB  VAL A  46       0.564   8.455  23.323  1.00  0.00           C  
ATOM    321  CEN VAL A  46       0.006   8.107  23.530  1.00  0.00           X  
ATOM    322  H   VAL A  46       2.980   8.235  24.185  1.00  0.00           H  
ATOM    323  N   VAL A  47       2.287  10.739  22.104  1.00  0.00           N  
ATOM    324  CA  VAL A  47       2.376  11.998  21.374  1.00  0.00           C  
ATOM    325  C   VAL A  47       3.301  11.873  20.170  1.00  0.00           C  
ATOM    326  O   VAL A  47       2.976  12.332  19.075  1.00  0.00           O  
ATOM    327  CB  VAL A  47       2.877  13.140  22.277  1.00  0.00           C  
ATOM    328  CEN VAL A  47       2.685  13.719  22.598  1.00  0.00           X  
ATOM    329  H   VAL A  47       2.574  10.710  23.072  1.00  0.00           H  
ATOM    330  N   VAL A  48       4.455  11.248  20.379  1.00  0.00           N  
ATOM    331  CA  VAL A  48       5.429  11.061  19.311  1.00  0.00           C  
ATOM    332  C   VAL A  48       4.838  10.255  18.161  1.00  0.00           C  
ATOM    333  O   VAL A  48       5.009  10.604  16.993  1.00  0.00           O  
ATOM    334  CB  VAL A  48       6.699  10.354  19.821  1.00  0.00           C  
ATOM    335  CEN VAL A  48       7.366  10.448  19.966  1.00  0.00           X  
ATOM    336  H   VAL A  48       4.662  10.893  21.302  1.00  0.00           H  
ATOM    337  N   VAL A  49       4.143   9.174  18.499  1.00  0.00           N  
ATOM    338  CA  VAL A  49       3.525   8.316  17.495  1.00  0.00           C  
ATOM    339  C   VAL A  49       2.517   9.089  16.654  1.00  0.00           C  
ATOM    340  O   VAL A  49       2.493   8.968  15.429  1.00  0.00           O  
ATOM    341  CB  VAL A  49       2.821   7.108  18.140  1.00  0.00           C  
ATOM    342  CEN VAL A  49       2.858   6.425  18.225  1.00  0.00           X  
ATOM    343  H   VAL A  49       4.039   8.941  19.476  1.00  0.00           H  
ATOM    344  N   VAL A  50       1.686   9.884  17.319  1.00  0.00           N  
ATOM    345  CA  VAL A  50       0.674  10.679  16.634  1.00  0.00           C  
ATOM    346  C   VAL A  50       1.310  11.646  15.644  1.00  0.00           C  
ATOM    347  O   VAL A  50       0.850  11.780  14.510  1.00  0.00           O  
ATOM    348  CB  VAL A  50      -0.190  11.475  17.631  1.00  0.00           C  
ATOM    349  CEN VAL A  50      -0.819  11.517  17.910  1.00  0.00           X  
ATOM    350  H   VAL A  50       1.757   9.940  18.325  1.00  0.00           H  
ATOM    351  N   VAL A  51       2.370  12.319  16.079  1.00  0.00           N  
ATOM    352  CA  VAL A  51       3.072  13.275  15.231  1.00  0.00           C  
ATOM    353  C   VAL A  51       3.618  12.603  13.978  1.00  0.00           C  
ATOM    354  O   VAL A  51       3.487  13.130  12.873  1.00  0.00           O  
ATOM    355  CB  VAL A  51       4.231  13.954  15.984  1.00  0.00           C  
ATOM    356  CEN VAL A  51       4.438  14.549  16.263  1.00  0.00           X  
ATOM    357  H   VAL A  51       2.698  12.163  17.021  1.00  0.00           H  
ATOM    358  N   VAL A  52       4.230  11.438  14.157  1.00  0.00           N  
ATOM    359  CA  VAL A  52       4.798  10.691  13.040  1.00  0.00           C  
ATOM    360  C   VAL A  52       3.728  10.331  12.018  1.00  0.00           C  
ATOM    361  O   VAL A  52       3.931  10.481  10.813  1.00  0.00           O  
ATOM    362  CB  VAL A  52       5.493   9.402  13.517  1.00  0.00           C  
ATOM    363  CEN VAL A  52       6.108   9.103  13.602  1.00  0.00           X  
ATOM    364  H   VAL A  52       4.305  11.059  15.090  1.00  0.00           H  
ATOM    365  N   VAL A  53       2.587   9.855  12.505  1.00  0.00           N  
ATOM    366  CA  VAL A  53       1.482   9.472  11.635  1.00  0.00           C  
ATOM    367  C   VAL A  53       1.001  10.655  10.804  1.00  0.00           C  
ATOM    368  O   VAL A  53       0.772  10.528   9.601  1.00  0.00           O  
ATOM    369  CB  VAL A  53       0.298   8.907  12.440  1.00  0.00           C  
ATOM    370  CEN VAL A  53      -0.049   8.329  12.585  1.00  0.00           X  
ATOM    371  H   VAL A  53       2.483   9.756  13.505  1.00  0.00           H  
ATOM    372  N   VAL A  54       0.848  11.804  11.453  1.00  0.00           N  
ATOM    373  CA  VAL A  54       0.393  13.012  10.775  1.00  0.00           C  
ATOM    374  C   VAL A  54       1.346  13.407   9.654  1.00  0.00           C  
ATOM    375  O   VAL A  54       0.917  13.742   8.550  1.00  0.00           O  
ATOM    376  CB  VAL A  54       0.252  14.191  11.755  1.00  0.00           C  
ATOM    377  CEN VAL A  54      -0.206  14.594  12.075  1.00  0.00           X  
ATOM    378  H   VAL A  54       1.053  11.842  12.441  1.00  0.00           H  
ATOM    379  N   VAL A  55       2.642  13.366   9.944  1.00  0.00           N  
ATOM    380  CA  VAL A  55       3.659  13.720   8.961  1.00  0.00           C  
ATOM    381  C   VAL A  55       3.581  12.815   7.738  1.00  0.00           C  
ATOM    382  O   VAL A  55       3.646  13.284   6.602  1.00  0.00           O  
ATOM    383  CB  VAL A  55       5.076  13.637   9.559  1.00  0.00           C  
ATOM    384  CEN VAL A  55       5.614  14.016   9.765  1.00  0.00           X  
ATOM    385  H   VAL A  55       2.930  13.082  10.870  1.00  0.00           H  
ATOM    386  N   VAL A  56       3.443  11.515   7.978  1.00  0.00           N  
ATOM    387  CA  VAL A  56       3.356  10.542   6.896  1.00  0.00           C  
ATOM    388  C   VAL A  56       2.161  10.825   5.995  1.00  0.00           C  
ATOM    389  O   VAL A  56       2.274  10.791   4.769  1.00  0.00           O  
ATOM    390  CB  VAL A  56       3.249   9.103   7.437  1.00  0.00           C  
ATOM    391  CEN VAL A  56       3.590   8.509   7.503  1.00  0.00           X  
ATOM    392  H   VAL A  56       3.396  11.193   8.934  1.00  0.00           H  
ATOM    393  N   VAL A  57       1.016  11.104   6.608  1.00  0.00           N  
ATOM    394  CA  VAL A  57      -0.202  11.394   5.862  1.00  0.00           C  
ATOM    395  C   VAL A  57      -0.022  12.611   4.964  1.00  0.00           C  
ATOM    396  O   VAL A  57      -0.418  12.598   3.798  1.00  0.00           O  
ATOM    397  CB  VAL A  57      -1.397  11.635   6.803  1.00  0.00           C  
ATOM    398  CEN VAL A  57      -1.991  11.366   7.026  1.00  0.00           X  
ATOM    399  H   VAL A  57       0.989  11.116   7.618  1.00  0.00           H  
ATOM    400  N   VAL A  58       0.578  13.661   5.513  1.00  0.00           N  
ATOM    401  CA  VAL A  58       0.813  14.889   4.762  1.00  0.00           C  
ATOM    402  C   VAL A  58       1.686  14.630   3.541  1.00  0.00           C  
ATOM    403  O   VAL A  58       1.399  15.113   2.446  1.00  0.00           O  
ATOM    404  CB  VAL A  58       1.477  15.969   5.636  1.00  0.00           C  
ATOM    405  CEN VAL A  58       1.368  16.571   5.951  1.00  0.00           X  
ATOM    406  H   VAL A  58       0.880  13.608   6.475  1.00  0.00           H  
ATOM    407  N   VAL A  59       2.754  13.864   3.736  1.00  0.00           N  
ATOM    408  CA  VAL A  59       3.672  13.539   2.651  1.00  0.00           C  
ATOM    409  C   VAL A  59       2.957  12.801   1.526  1.00  0.00           C  
ATOM    410  O   VAL A  59       3.145  13.111   0.350  1.00  0.00           O  
ATOM    411  CB  VAL A  59       4.851  12.680   3.146  1.00  0.00           C  
ATOM    412  CEN VAL A  59       5.528  12.689   3.275  1.00  0.00           X  
ATOM    413  H   VAL A  59       2.935  13.497   4.660  1.00  0.00           H  
ATOM    414  N   VAL A  60       2.136  11.824   1.895  1.00  0.00           N  
ATOM    415  CA  VAL A  60       1.390  11.040   0.918  1.00  0.00           C  
ATOM    416  C   VAL A  60       0.472  11.926   0.086  1.00  0.00           C  
ATOM    417  O   VAL A  60       0.405  11.793  -1.136  1.00  0.00           O  
ATOM    418  CB  VAL A  60       0.551   9.941   1.596  1.00  0.00           C  
ATOM    419  CEN VAL A  60       0.501   9.260   1.691  1.00  0.00           X  
ATOM    420  H   VAL A  60       2.025  11.619   2.878  1.00  0.00           H  
ATOM    421  N   VAL A  61      -0.235  12.830   0.755  1.00  0.00           N  
ATOM    422  CA  VAL A  61      -1.151  13.740   0.079  1.00  0.00           C  
ATOM    423  C   VAL A  61      -0.418  14.604  -0.939  1.00  0.00           C  
ATOM    424  O   VAL A  61      -0.882  14.782  -2.066  1.00  0.00           O  
ATOM    425  CB  VAL A  61      -1.883  14.654   1.080  1.00  0.00           C  
ATOM    426  CEN VAL A  61      -2.494  14.780   1.371  1.00  0.00           X  
ATOM    427  H   VAL A  61      -0.135  12.889   1.759  1.00  0.00           H  
ATOM    428  N   VAL A  62       0.729  15.140  -0.537  1.00  0.00           N  
ATOM    429  CA  VAL A  62       1.529  15.986  -1.414  1.00  0.00           C  
ATOM    430  C   VAL A  62       1.956  15.234  -2.667  1.00  0.00           C  
ATOM    431  O   VAL A  62       1.870  15.758  -3.777  1.00  0.00           O  
ATOM    432  CB  VAL A  62       2.783  16.520  -0.695  1.00  0.00           C  
ATOM    433  CEN VAL A  62       3.071  17.087  -0.430  1.00  0.00           X  
ATOM    434  H   VAL A  62       1.056  14.955   0.401  1.00  0.00           H  
ATOM    435  N   VAL A  63       2.417  14.001  -2.483  1.00  0.00           N  
ATOM    436  CA  VAL A  63       2.858  13.173  -3.599  1.00  0.00           C  
ATOM    437  C   VAL A  63       1.728  12.941  -4.593  1.00  0.00           C  
ATOM    438  O   VAL A  63       1.922  13.048  -5.804  1.00  0.00           O  
ATOM    439  CB  VAL A  63       3.392  11.812  -3.116  1.00  0.00           C  
ATOM    440  CEN VAL A  63       3.965  11.436  -3.039  1.00  0.00           X  
ATOM    441  H   VAL A  63       2.463  13.628  -1.545  1.00  0.00           H  
ATOM    442  N   VAL A  64       0.547  12.623  -4.075  1.00  0.00           N  
ATOM    443  CA  VAL A  64      -0.617  12.375  -4.917  1.00  0.00           C  
ATOM    444  C   VAL A  64      -0.961  13.599  -5.756  1.00  0.00           C  
ATOM    445  O   VAL A  64      -1.231  13.487  -6.952  1.00  0.00           O  
ATOM    446  CB  VAL A  64      -1.847  11.977  -4.078  1.00  0.00           C  
ATOM    447  CEN VAL A  64      -2.262  11.451  -3.917  1.00  0.00           X  
ATOM    448  H   VAL A  64       0.453  12.551  -3.072  1.00  0.00           H  
ATOM    449  N   VAL A  65      -0.950  14.766  -5.122  1.00  0.00           N  
ATOM    450  CA  VAL A  65      -1.260  16.014  -5.809  1.00  0.00           C  
ATOM    451  C   VAL A  65      -0.290  16.268  -6.955  1.00  0.00           C  
ATOM    452  O   VAL A  65      -0.697  16.642  -8.055  1.00  0.00           O  
ATOM    453  CB  VAL A  65      -1.226  17.214  -4.845  1.00  0.00           C  
ATOM    454  CEN VAL A  65      -1.621  17.677  -4.522  1.00  0.00           X  
ATOM    455  H   VAL A  65      -0.720  14.790  -4.139  1.00  0.00           H  
ATOM    456  N   VAL A  66       0.996  16.064  -6.691  1.00  0.00           N  
ATOM    457  CA  VAL A  66       2.028  16.270  -7.700  1.00  0.00           C  
ATOM    458  C   VAL A  66       2.022  15.150  -8.732  1.00  0.00           C  
ATOM    459  O   VAL A  66       2.736  15.210  -9.733  1.00  0.00           O  
ATOM    460  CB  VAL A  66       3.429  16.363  -7.066  1.00  0.00           C  
ATOM    461  CEN VAL A  66       3.945  16.796  -6.923  1.00  0.00           X  
ATOM    462  H   VAL A  66       1.266  15.757  -5.768  1.00  0.00           H  
ATOM    463  N   VAL A  67       1.212  14.127  -8.482  1.00  0.00           N  
ATOM    464  CA  VAL A  67       0.983  13.073  -9.464  1.00  0.00           C  
ATOM    465  C   VAL A  67      -0.435  13.134 -10.018  1.00  0.00           C  
ATOM    466  O   VAL A  67      -1.005  12.115 -10.405  1.00  0.00           O  
ATOM    467  CB  VAL A  67       1.228  11.677  -8.862  1.00  0.00           C  
ATOM    468  CEN VAL A  67       1.656  11.137  -8.869  1.00  0.00           X  
ATOM    469  H   VAL A  67       0.742  14.078  -7.589  1.00  0.00           H  
ATOM    470  N   VAL A  68      -0.999  14.337 -10.052  1.00  0.00           N  
ATOM    471  CA  VAL A  68      -2.268  14.568 -10.733  1.00  0.00           C  
ATOM    472  C   VAL A  68      -3.411  13.850 -10.027  1.00  0.00           C  
ATOM    473  O   VAL A  68      -4.381  13.434 -10.661  1.00  0.00           O  
ATOM    474  CB  VAL A  68      -2.213  14.106 -12.202  1.00  0.00           C  
ATOM    475  CEN VAL A  68      -2.200  14.330 -12.853  1.00  0.00           X  
ATOM    476  H   VAL A  68      -0.538  15.110  -9.596  1.00  0.00           H  
ATOM    477  N   VAL A  69      -3.291  13.708  -8.712  1.00  0.00           N  
ATOM    478  CA  VAL A  69      -4.394  13.227  -7.889  1.00  0.00           C  
ATOM    479  C   VAL A  69      -5.237  14.383  -7.366  1.00  0.00           C  
ATOM    480  O   VAL A  69      -4.705  15.379  -6.876  1.00  0.00           O  
ATOM    481  CB  VAL A  69      -3.888  12.393  -6.697  1.00  0.00           C  
ATOM    482  CEN VAL A  69      -3.853  11.753  -6.443  1.00  0.00           X  
ATOM    483  H   VAL A  69      -2.412  13.940  -8.270  1.00  0.00           H  
ATOM    484  N   VAL A  70      -6.554  14.244  -7.473  1.00  0.00           N  
ATOM    485  CA  VAL A  70      -7.471  15.303  -7.070  1.00  0.00           C  
ATOM    486  C   VAL A  70      -7.614  15.360  -5.554  1.00  0.00           C  
ATOM    487  O   VAL A  70      -7.152  14.468  -4.843  1.00  0.00           O  
ATOM    488  CB  VAL A  70      -8.864  15.115  -7.700  1.00  0.00           C  
ATOM    489  CEN VAL A  70      -9.299  15.369  -8.170  1.00  0.00           X  
ATOM    490  H   VAL A  70      -6.929  13.382  -7.843  1.00  0.00           H  
ATOM    491  N   VAL A  71      -8.257  16.415  -5.065  1.00  0.00           N  
ATOM    492  CA  VAL A  71      -8.235  16.734  -3.642  1.00  0.00           C  
ATOM    493  C   VAL A  71      -9.007  15.699  -2.834  1.00  0.00           C  
ATOM    494  O   VAL A  71      -8.690  15.442  -1.673  1.00  0.00           O  
ATOM    495  CB  VAL A  71      -8.824  18.130  -3.367  1.00  0.00           C  
ATOM    496  CEN VAL A  71      -8.662  18.773  -3.177  1.00  0.00           X  
ATOM    497  H   VAL A  71      -8.774  17.012  -5.695  1.00  0.00           H  
ATOM    498  N   VAL A  72     -10.022  15.108  -3.455  1.00  0.00           N  
ATOM    499  CA  VAL A  72     -10.815  14.069  -2.809  1.00  0.00           C  
ATOM    500  C   VAL A  72      -9.985  12.816  -2.562  1.00  0.00           C  
ATOM    501  O   VAL A  72     -10.084  12.193  -1.505  1.00  0.00           O  
ATOM    502  CB  VAL A  72     -12.051  13.697  -3.650  1.00  0.00           C  
ATOM    503  CEN VAL A  72     -12.738  13.744  -3.677  1.00  0.00           X  
ATOM    504  H   VAL A  72     -10.250  15.386  -4.399  1.00  0.00           H  
ATOM    505  N   VAL A  73      -9.167  12.452  -3.543  1.00  0.00           N  
ATOM    506  CA  VAL A  73      -8.313  11.275  -3.431  1.00  0.00           C  
ATOM    507  C   VAL A  73      -7.356  11.399  -2.253  1.00  0.00           C  
ATOM    508  O   VAL A  73      -7.178  10.455  -1.483  1.00  0.00           O  
ATOM    509  CB  VAL A  73      -7.500  11.043  -4.719  1.00  0.00           C  
ATOM    510  CEN VAL A  73      -7.435  10.631  -5.267  1.00  0.00           X  
ATOM    511  H   VAL A  73      -9.135  13.004  -4.388  1.00  0.00           H  
ATOM    512  N   VAL A  74      -6.741  12.569  -2.117  1.00  0.00           N  
ATOM    513  CA  VAL A  74      -5.800  12.819  -1.032  1.00  0.00           C  
ATOM    514  C   VAL A  74      -6.470  12.656   0.327  1.00  0.00           C  
ATOM    515  O   VAL A  74      -5.916  12.033   1.232  1.00  0.00           O  
ATOM    516  CB  VAL A  74      -5.190  14.230  -1.126  1.00  0.00           C  
ATOM    517  CEN VAL A  74      -4.611  14.575  -1.267  1.00  0.00           X  
ATOM    518  H   VAL A  74      -6.930  13.305  -2.783  1.00  0.00           H  
ATOM    519  N   VAL A  75      -7.666  13.220   0.462  1.00  0.00           N  
ATOM    520  CA  VAL A  75      -8.414  13.138   1.711  1.00  0.00           C  
ATOM    521  C   VAL A  75      -8.704  11.690   2.085  1.00  0.00           C  
ATOM    522  O   VAL A  75      -8.539  11.292   3.238  1.00  0.00           O  
ATOM    523  CB  VAL A  75      -9.743  13.912   1.626  1.00  0.00           C  
ATOM    524  CEN VAL A  75     -10.072  14.475   1.848  1.00  0.00           X  
ATOM    525  H   VAL A  75      -8.066  13.718  -0.320  1.00  0.00           H  
ATOM    526  N   VAL A  76      -9.138  10.906   1.104  1.00  0.00           N  
ATOM    527  CA  VAL A  76      -9.453   9.500   1.329  1.00  0.00           C  
ATOM    528  C   VAL A  76      -8.233   8.736   1.826  1.00  0.00           C  
ATOM    529  O   VAL A  76      -8.324   7.947   2.767  1.00  0.00           O  
ATOM    530  CB  VAL A  76      -9.980   8.827   0.048  1.00  0.00           C  
ATOM    531  CEN VAL A  76     -10.544   8.566  -0.250  1.00  0.00           X  
ATOM    532  H   VAL A  76      -9.253  11.294   0.179  1.00  0.00           H  
ATOM    533  N   VAL A  77      -7.091   8.974   1.190  1.00  0.00           N  
ATOM    534  CA  VAL A  77      -5.850   8.307   1.567  1.00  0.00           C  
ATOM    535  C   VAL A  77      -5.476   8.617   3.011  1.00  0.00           C  
ATOM    536  O   VAL A  77      -5.099   7.724   3.769  1.00  0.00           O  
ATOM    537  CB  VAL A  77      -4.686   8.718   0.646  1.00  0.00           C  
ATOM    538  CEN VAL A  77      -4.269   8.493   0.145  1.00  0.00           X  
ATOM    539  H   VAL A  77      -7.083   9.633   0.425  1.00  0.00           H  
ATOM    540  N   VAL A  78      -5.582   9.887   3.385  1.00  0.00           N  
ATOM    541  CA  VAL A  78      -5.254  10.317   4.739  1.00  0.00           C  
ATOM    542  C   VAL A  78      -6.129   9.612   5.767  1.00  0.00           C  
ATOM    543  O   VAL A  78      -5.640   9.142   6.794  1.00  0.00           O  
ATOM    544  CB  VAL A  78      -5.413  11.841   4.902  1.00  0.00           C  
ATOM    545  CEN VAL A  78      -5.063  12.429   4.984  1.00  0.00           X  
ATOM    546  H   VAL A  78      -5.897  10.573   2.714  1.00  0.00           H  
ATOM    547  N   VAL A  79      -7.426   9.543   5.485  1.00  0.00           N  
ATOM    548  CA  VAL A  79      -8.372   8.895   6.385  1.00  0.00           C  
ATOM    549  C   VAL A  79      -8.017   7.429   6.596  1.00  0.00           C  
ATOM    550  O   VAL A  79      -8.030   6.932   7.722  1.00  0.00           O  
ATOM    551  CB  VAL A  79      -9.815   8.992   5.855  1.00  0.00           C  
ATOM    552  CEN VAL A  79     -10.425   9.293   5.960  1.00  0.00           X  
ATOM    553  H   VAL A  79      -7.765   9.949   4.625  1.00  0.00           H  
ATOM    554  N   VAL A  80      -7.699   6.740   5.505  1.00  0.00           N  
ATOM    555  CA  VAL A  80      -7.339   5.328   5.569  1.00  0.00           C  
ATOM    556  C   VAL A  80      -6.113   5.111   6.447  1.00  0.00           C  
ATOM    557  O   VAL A  80      -6.084   4.200   7.274  1.00  0.00           O  
ATOM    558  CB  VAL A  80      -7.063   4.752   4.167  1.00  0.00           C  
ATOM    559  CEN VAL A  80      -7.310   4.329   3.683  1.00  0.00           X  
ATOM    560  H   VAL A  80      -7.706   7.206   4.609  1.00  0.00           H  
ATOM    561  N   VAL A  81      -5.102   5.953   6.262  1.00  0.00           N  
ATOM    562  CA  VAL A  81      -3.871   5.855   7.037  1.00  0.00           C  
ATOM    563  C   VAL A  81      -4.144   6.014   8.527  1.00  0.00           C  
ATOM    564  O   VAL A  81      -3.626   5.257   9.347  1.00  0.00           O  
ATOM    565  CB  VAL A  81      -2.841   6.913   6.598  1.00  0.00           C  
ATOM    566  CEN VAL A  81      -2.240   7.000   6.272  1.00  0.00           X  
ATOM    567  H   VAL A  81      -5.189   6.680   5.566  1.00  0.00           H  
ATOM    568  N   VAL A  82      -4.962   7.003   8.871  1.00  0.00           N  
ATOM    569  CA  VAL A  82      -5.306   7.264  10.264  1.00  0.00           C  
ATOM    570  C   VAL A  82      -5.987   6.058  10.898  1.00  0.00           C  
ATOM    571  O   VAL A  82      -5.662   5.668  12.019  1.00  0.00           O  
ATOM    572  CB  VAL A  82      -6.227   8.491  10.399  1.00  0.00           C  
ATOM    573  CEN VAL A  82      -6.251   9.145  10.614  1.00  0.00           X  
ATOM    574  H   VAL A  82      -5.355   7.590   8.149  1.00  0.00           H  
ATOM    575  N   VAL A  83      -6.933   5.471  10.173  1.00  0.00           N  
ATOM    576  CA  VAL A  83      -7.663   4.307  10.664  1.00  0.00           C  
ATOM    577  C   VAL A  83      -6.719   3.146  10.949  1.00  0.00           C  
ATOM    578  O   VAL A  83      -6.824   2.489  11.985  1.00  0.00           O  
ATOM    579  CB  VAL A  83      -8.736   3.848   9.659  1.00  0.00           C  
ATOM    580  CEN VAL A  83      -9.415   3.817   9.549  1.00  0.00           X  
ATOM    581  H   VAL A  83      -7.153   5.840   9.259  1.00  0.00           H  
ATOM    582  N   VAL A  84      -5.797   2.898  10.025  1.00  0.00           N  
ATOM    583  CA  VAL A  84      -4.833   1.815  10.176  1.00  0.00           C  
ATOM    584  C   VAL A  84      -3.983   2.005  11.426  1.00  0.00           C  
ATOM    585  O   VAL A  84      -3.761   1.063  12.187  1.00  0.00           O  
ATOM    586  CB  VAL A  84      -3.908   1.706   8.949  1.00  0.00           C  
ATOM    587  CEN VAL A  84      -3.761   1.319   8.399  1.00  0.00           X  
ATOM    588  H   VAL A  84      -5.764   3.474   9.197  1.00  0.00           H  
ATOM    589  N   VAL A  85      -3.508   3.229  11.632  1.00  0.00           N  
ATOM    590  CA  VAL A  85      -2.681   3.544  12.790  1.00  0.00           C  
ATOM    591  C   VAL A  85      -3.426   3.273  14.090  1.00  0.00           C  
ATOM    592  O   VAL A  85      -2.876   2.686  15.022  1.00  0.00           O  
ATOM    593  CB  VAL A  85      -2.219   5.014  12.771  1.00  0.00           C  
ATOM    594  CEN VAL A  85      -1.672   5.422  12.681  1.00  0.00           X  
ATOM    595  H   VAL A  85      -3.726   3.959  10.969  1.00  0.00           H  
ATOM    596  N   VAL A  86      -4.682   3.704  14.147  1.00  0.00           N  
ATOM    597  CA  VAL A  86      -5.506   3.508  15.334  1.00  0.00           C  
ATOM    598  C   VAL A  86      -5.666   2.028  15.655  1.00  0.00           C  
ATOM    599  O   VAL A  86      -5.543   1.616  16.809  1.00  0.00           O  
ATOM    600  CB  VAL A  86      -6.900   4.141  15.165  1.00  0.00           C  
ATOM    601  CEN VAL A  86      -7.302   4.659  15.374  1.00  0.00           X  
ATOM    602  H   VAL A  86      -5.076   4.179  13.348  1.00  0.00           H  
ATOM    603  N   VAL A  87      -5.941   1.231  14.628  1.00  0.00           N  
ATOM    604  CA  VAL A  87      -6.119  -0.206  14.799  1.00  0.00           C  
ATOM    605  C   VAL A  87      -4.864  -0.852  15.371  1.00  0.00           C  
ATOM    606  O   VAL A  87      -4.938  -1.673  16.286  1.00  0.00           O  
ATOM    607  CB  VAL A  87      -6.477  -0.893  13.468  1.00  0.00           C  
ATOM    608  CEN VAL A  87      -6.987  -1.204  13.124  1.00  0.00           X  
ATOM    609  H   VAL A  87      -6.029   1.631  13.705  1.00  0.00           H  
ATOM    610  N   VAL A  88      -3.711  -0.477  14.827  1.00  0.00           N  
ATOM    611  CA  VAL A  88      -2.436  -1.020  15.283  1.00  0.00           C  
ATOM    612  C   VAL A  88      -2.203  -0.714  16.757  1.00  0.00           C  
ATOM    613  O   VAL A  88      -1.789  -1.584  17.523  1.00  0.00           O  
ATOM    614  CB  VAL A  88      -1.259  -0.463  14.460  1.00  0.00           C  
ATOM    615  CEN VAL A  88      -0.785  -0.629  13.988  1.00  0.00           X  
ATOM    616  H   VAL A  88      -3.717   0.201  14.079  1.00  0.00           H  
ATOM    617  N   VAL A  89      -2.471   0.527  17.148  1.00  0.00           N  
ATOM    618  CA  VAL A  89      -2.291   0.950  18.532  1.00  0.00           C  
ATOM    619  C   VAL A  89      -3.158   0.128  19.476  1.00  0.00           C  
ATOM    620  O   VAL A  89      -2.697  -0.318  20.527  1.00  0.00           O  
ATOM    621  CB  VAL A  89      -2.622   2.443  18.714  1.00  0.00           C  
ATOM    622  CEN VAL A  89      -2.345   3.062  18.835  1.00  0.00           X  
ATOM    623  H   VAL A  89      -2.809   1.195  16.470  1.00  0.00           H  
ATOM    624  N   VAL A  90      -4.415  -0.070  19.096  1.00  0.00           N  
ATOM    625  CA  VAL A  90      -5.350  -0.839  19.909  1.00  0.00           C  
ATOM    626  C   VAL A  90      -4.856  -2.265  20.115  1.00  0.00           C  
ATOM    627  O   VAL A  90      -4.898  -2.792  21.227  1.00  0.00           O  
ATOM    628  CB  VAL A  90      -6.752  -0.879  19.273  1.00  0.00           C  
ATOM    629  CEN VAL A  90      -7.397  -0.647  19.339  1.00  0.00           X  
ATOM    630  H   VAL A  90      -4.732   0.323  18.221  1.00  0.00           H  
ATOM    631  N   VAL A  91      -4.387  -2.885  19.038  1.00  0.00           N  
ATOM    632  CA  VAL A  91      -3.884  -4.252  19.098  1.00  0.00           C  
ATOM    633  C   VAL A  91      -2.608  -4.333  19.927  1.00  0.00           C  
ATOM    634  O   VAL A  91      -2.384  -5.307  20.646  1.00  0.00           O  
ATOM    635  CB  VAL A  91      -3.608  -4.816  17.692  1.00  0.00           C  
ATOM    636  CEN VAL A  91      -3.830  -5.269  17.222  1.00  0.00           X  
ATOM    637  H   VAL A  91      -4.380  -2.397  18.153  1.00  0.00           H  
ATOM    638  N   VAL A  92      -1.774  -3.305  19.821  1.00  0.00           N  
ATOM    639  CA  VAL A  92      -0.622  -3.159  20.703  1.00  0.00           C  
ATOM    640  C   VAL A  92      -1.057  -2.876  22.135  1.00  0.00           C  
ATOM    641  O   VAL A  92      -0.290  -3.074  23.078  1.00  0.00           O  
ATOM    642  CB  VAL A  92       0.314  -2.031  20.229  1.00  0.00           C  
ATOM    643  CEN VAL A  92       0.929  -1.903  19.946  1.00  0.00           X  
ATOM    644  H   VAL A  92      -1.942  -2.606  19.112  1.00  0.00           H  
ATOM    645  N   VAL A  93      -2.292  -2.411  22.292  1.00  0.00           N  
ATOM    646  CA  VAL A  93      -2.793  -1.993  23.596  1.00  0.00           C  
ATOM    647  C   VAL A  93      -2.361  -0.569  23.922  1.00  0.00           C  
ATOM    648  O   VAL A  93      -2.345  -0.165  25.085  1.00  0.00           O  
ATOM    649  CB  VAL A  93      -2.310  -2.934  24.715  1.00  0.00           C  
ATOM    650  CEN VAL A  93      -2.515  -3.420  25.159  1.00  0.00           X  
ATOM    651  H   VAL A  93      -2.899  -2.345  21.488  1.00  0.00           H  
ATOM    652  N   VAL A  94      -2.012   0.189  22.888  1.00  0.00           N  
ATOM    653  CA  VAL A  94      -1.640   1.589  23.055  1.00  0.00           C  
ATOM    654  C   VAL A  94      -2.858   2.498  22.950  1.00  0.00           C  
ATOM    655  O   VAL A  94      -3.049   3.182  21.944  1.00  0.00           O  
ATOM    656  CB  VAL A  94      -0.595   2.025  22.012  1.00  0.00           C  
ATOM    657  CEN VAL A  94       0.066   2.201  21.929  1.00  0.00           X  
ATOM    658  H   VAL A  94      -2.003  -0.215  21.962  1.00  0.00           H  
ATOM    659  N   VAL A  95      -3.679   2.502  23.994  1.00  0.00           N  
ATOM    660  CA  VAL A  95      -4.941   3.232  23.974  1.00  0.00           C  
ATOM    661  C   VAL A  95      -4.712   4.721  23.747  1.00  0.00           C  
ATOM    662  O   VAL A  95      -5.425   5.358  22.971  1.00  0.00           O  
ATOM    663  CB  VAL A  95      -5.727   3.038  25.284  1.00  0.00           C  
ATOM    664  CEN VAL A  95      -6.284   2.739  25.558  1.00  0.00           X  
ATOM    665  H   VAL A  95      -3.423   1.985  24.823  1.00  0.00           H  
ATOM    666  N   VAL A  96      -3.712   5.271  24.428  1.00  0.00           N  
ATOM    667  CA  VAL A  96      -3.431   6.700  24.355  1.00  0.00           C  
ATOM    668  C   VAL A  96      -3.155   7.135  22.921  1.00  0.00           C  
ATOM    669  O   VAL A  96      -3.751   8.092  22.427  1.00  0.00           O  
ATOM    670  CB  VAL A  96      -2.228   7.085  25.237  1.00  0.00           C  
ATOM    671  CEN VAL A  96      -2.047   7.414  25.815  1.00  0.00           X  
ATOM    672  H   VAL A  96      -3.133   4.685  25.011  1.00  0.00           H  
ATOM    673  N   VAL A  97      -2.249   6.425  22.257  1.00  0.00           N  
ATOM    674  CA  VAL A  97      -1.901   6.730  20.874  1.00  0.00           C  
ATOM    675  C   VAL A  97      -3.117   6.620  19.963  1.00  0.00           C  
ATOM    676  O   VAL A  97      -3.353   7.484  19.119  1.00  0.00           O  
ATOM    677  CB  VAL A  97      -0.794   5.796  20.351  1.00  0.00           C  
ATOM    678  CEN VAL A  97      -0.131   5.771  20.167  1.00  0.00           X  
ATOM    679  H   VAL A  97      -1.790   5.655  22.722  1.00  0.00           H  
ATOM    680  N   VAL A  98      -3.887   5.551  20.139  1.00  0.00           N  
ATOM    681  CA  VAL A  98      -5.081   5.326  19.333  1.00  0.00           C  
ATOM    682  C   VAL A  98      -6.080   6.464  19.497  1.00  0.00           C  
ATOM    683  O   VAL A  98      -6.641   6.956  18.519  1.00  0.00           O  
ATOM    684  CB  VAL A  98      -5.768   3.997  19.699  1.00  0.00           C  
ATOM    685  CEN VAL A  98      -5.896   3.358  19.474  1.00  0.00           X  
ATOM    686  H   VAL A  98      -3.639   4.878  20.850  1.00  0.00           H  
ATOM    687  N   VAL A  99      -6.297   6.879  20.741  1.00  0.00           N  
ATOM    688  CA  VAL A  99      -7.229   7.961  21.036  1.00  0.00           C  
ATOM    689  C   VAL A  99      -6.812   9.251  20.342  1.00  0.00           C  
ATOM    690  O   VAL A  99      -7.640   9.946  19.753  1.00  0.00           O  
ATOM    691  CB  VAL A  99      -7.337   8.216  22.551  1.00  0.00           C  
ATOM    692  CEN VAL A  99      -7.754   8.150  23.096  1.00  0.00           X  
ATOM    693  H   VAL A  99      -5.804   6.433  21.501  1.00  0.00           H  
ATOM    694  N   VAL A 100      -5.524   9.568  20.416  1.00  0.00           N  
ATOM    695  CA  VAL A 100      -4.995  10.776  19.795  1.00  0.00           C  
ATOM    696  C   VAL A 100      -5.232  10.771  18.290  1.00  0.00           C  
ATOM    697  O   VAL A 100      -5.651  11.775  17.715  1.00  0.00           O  
ATOM    698  CB  VAL A 100      -3.487  10.938  20.067  1.00  0.00           C  
ATOM    699  CEN VAL A 100      -3.024  11.309  20.415  1.00  0.00           X  
ATOM    700  H   VAL A 100      -4.895   8.955  20.916  1.00  0.00           H  
ATOM    701  N   VAL A 101      -4.961   9.635  17.658  1.00  0.00           N  
ATOM    702  CA  VAL A 101      -5.144   9.497  16.218  1.00  0.00           C  
ATOM    703  C   VAL A 101      -6.595   9.739  15.821  1.00  0.00           C  
ATOM    704  O   VAL A 101      -6.874  10.446  14.853  1.00  0.00           O  
ATOM    705  CB  VAL A 101      -4.713   8.103  15.724  1.00  0.00           C  
ATOM    706  CEN VAL A 101      -4.232   7.767  15.363  1.00  0.00           X  
ATOM    707  H   VAL A 101      -4.619   8.846  18.188  1.00  0.00           H  
ATOM    708  N   VAL A 102      -7.515   9.149  16.576  1.00  0.00           N  
ATOM    709  CA  VAL A 102      -8.940   9.300  16.305  1.00  0.00           C  
ATOM    710  C   VAL A 102      -9.363  10.762  16.378  1.00  0.00           C  
ATOM    711  O   VAL A 102     -10.094  11.250  15.516  1.00  0.00           O  
ATOM    712  CB  VAL A 102      -9.793   8.479  17.290  1.00  0.00           C  
ATOM    713  CEN VAL A 102     -10.198   7.924  17.345  1.00  0.00           X  
ATOM    714  H   VAL A 102      -7.221   8.582  17.358  1.00  0.00           H  
ATOM    715  N   VAL A 103      -8.899  11.456  17.411  1.00  0.00           N  
ATOM    716  CA  VAL A 103      -9.228  12.864  17.599  1.00  0.00           C  
ATOM    717  C   VAL A 103      -8.754  13.702  16.418  1.00  0.00           C  
ATOM    718  O   VAL A 103      -9.486  14.555  15.917  1.00  0.00           O  
ATOM    719  CB  VAL A 103      -8.609  13.422  18.894  1.00  0.00           C  
ATOM    720  CEN VAL A 103      -8.757  13.642  19.529  1.00  0.00           X  
ATOM    721  H   VAL A 103      -8.303  10.996  18.085  1.00  0.00           H  
ATOM    722  N   VAL A 104      -7.525  13.454  15.978  1.00  0.00           N  
ATOM    723  CA  VAL A 104      -6.951  14.186  14.856  1.00  0.00           C  
ATOM    724  C   VAL A 104      -7.782  13.997  13.593  1.00  0.00           C  
ATOM    725  O   VAL A 104      -8.062  14.956  12.873  1.00  0.00           O  
ATOM    726  CB  VAL A 104      -5.502  13.745  14.576  1.00  0.00           C  
ATOM    727  CEN VAL A 104      -4.844  13.945  14.617  1.00  0.00           X  
ATOM    728  H   VAL A 104      -6.975  12.740  16.433  1.00  0.00           H  
ATOM    729  N   VAL A 105      -8.173  12.755  13.328  1.00  0.00           N  
ATOM    730  CA  VAL A 105      -8.973  12.438  12.151  1.00  0.00           C  
ATOM    731  C   VAL A 105     -10.298  13.190  12.167  1.00  0.00           C  
ATOM    732  O   VAL A 105     -10.716  13.751  11.154  1.00  0.00           O  
ATOM    733  CB  VAL A 105      -9.252  10.927  12.047  1.00  0.00           C  
ATOM    734  CEN VAL A 105      -9.099  10.358  11.690  1.00  0.00           X  
ATOM    735  H   VAL A 105      -7.910  12.011  13.959  1.00  0.00           H  
ATOM    736  N   VAL A 106     -10.955  13.196  13.321  1.00  0.00           N  
ATOM    737  CA  VAL A 106     -12.235  13.879  13.471  1.00  0.00           C  
ATOM    738  C   VAL A 106     -12.103  15.367  13.175  1.00  0.00           C  
ATOM    739  O   VAL A 106     -12.930  15.946  12.471  1.00  0.00           O  
ATOM    740  CB  VAL A 106     -12.810  13.696  14.888  1.00  0.00           C  
ATOM    741  CEN VAL A 106     -13.308  13.385  15.248  1.00  0.00           X  
ATOM    742  H   VAL A 106     -10.558  12.716  14.116  1.00  0.00           H  
ATOM    743  N   VAL A 107     -11.057  15.983  13.717  1.00  0.00           N  
ATOM    744  CA  VAL A 107     -10.815  17.406  13.512  1.00  0.00           C  
ATOM    745  C   VAL A 107     -10.638  17.727  12.033  1.00  0.00           C  
ATOM    746  O   VAL A 107     -11.201  18.698  11.527  1.00  0.00           O  
ATOM    747  CB  VAL A 107      -9.571  17.885  14.284  1.00  0.00           C  
ATOM    748  CEN VAL A 107      -9.363  18.263  14.821  1.00  0.00           X  
ATOM    749  H   VAL A 107     -10.414  15.451  14.285  1.00  0.00           H  
ATOM    750  N   VAL A 108      -9.852  16.906  11.345  1.00  0.00           N  
ATOM    751  CA  VAL A 108      -9.599  17.102   9.922  1.00  0.00           C  
ATOM    752  C   VAL A 108     -10.893  17.045   9.120  1.00  0.00           C  
ATOM    753  O   VAL A 108     -11.128  17.878   8.244  1.00  0.00           O  
ATOM    754  CB  VAL A 108      -8.620  16.048   9.372  1.00  0.00           C  
ATOM    755  CEN VAL A 108      -7.979  15.956   9.138  1.00  0.00           X  
ATOM    756  H   VAL A 108      -9.419  16.127  11.819  1.00  0.00           H  
ATOM    757  N   VAL A 109     -11.729  16.059   9.424  1.00  0.00           N  
ATOM    758  CA  VAL A 109     -13.002  15.892   8.731  1.00  0.00           C  
ATOM    759  C   VAL A 109     -13.887  17.120   8.903  1.00  0.00           C  
ATOM    760  O   VAL A 109     -14.488  17.603   7.944  1.00  0.00           O  
ATOM    761  CB  VAL A 109     -13.760  14.650   9.234  1.00  0.00           C  
ATOM    762  CEN VAL A 109     -13.958  14.013   9.061  1.00  0.00           X  
ATOM    763  H   VAL A 109     -11.477  15.408  10.154  1.00  0.00           H  
ATOM    764  N   VAL A 110     -13.964  17.621  10.131  1.00  0.00           N  
ATOM    765  CA  VAL A 110     -14.776  18.794  10.431  1.00  0.00           C  
ATOM    766  C   VAL A 110     -14.317  20.003   9.627  1.00  0.00           C  
ATOM    767  O   VAL A 110     -15.075  20.543   8.869  1.00  0.00           O  
ATOM    768  CB  VAL A 110     -14.735  19.142  11.931  1.00  0.00           C  
ATOM    769  CEN VAL A 110     -15.107  19.143  12.511  1.00  0.00           X  
ATOM    770  H   VAL A 110     -13.445  17.178  10.877  1.00  0.00           H  
TER                                                                             
# All scores below are weighted scores, not raw scores.
#BEGIN_POSE_ENERGIES_TABLE ./out/40.pdb
label vdw total
weights 0.1 NA
pose 3.76437 3.76437
VAL:NtermProteinFull_1 0 0
VAL_2 0 0
VAL_3 0 0
VAL_4 0 0
VAL_5 0 0
VAL_6 0.05843 0.05843
VAL_7 0.33493 0.33493
VAL_8 0.00123 0.00123
VAL_9 0 0
VAL_10 0.28144 0.28144
VAL_11 3e-05 3e-05
VAL_12 0 0
VAL_13 0 0
VAL_14 0 0
VAL_15 0.01006 0.01006
VAL_16 0 0
VAL_17 0 0
VAL_18 0.01006 0.01006
VAL_19 0 0
VAL_20 0 0
VAL_21 0 0
VAL_22 0 0
VAL_23 0 0
VAL_24 0.09871 0.09871
VAL_25 0.00123 0.00123
VAL_26 0 0
VAL_27 0.09871 0.09871
VAL_28 0 0
VAL_29 0.44493 0.44493
VAL_30 0.51453 0.51453
VAL_31 0 0
VAL_32 0 0
VAL_33 0.00759 0.00759
VAL_34 0 0
VAL_35 0 0
VAL_36 0 0
VAL_37 0.09871 0.09871
VAL_38 0 0
VAL_39 0 0
VAL_40 0.09871 0.09871
VAL_41 0 0
VAL_42 0 0
VAL_43 0 0
VAL_44 0 0
VAL_45 0 0
VAL_46 0.00818 0.00818
VAL_47 0 0
VAL_48 0.00759 0.00759
VAL_49 0.82921 0.82921
VAL_50 0.00025 0.00025
VAL_51 0 0
VAL_52 0.07369 0.07369
VAL_53 0.00045 0.00045
VAL_54 0 0
VAL_55 0.05728 0.05728
VAL_56 0.5591 0.5591
VAL_57 0 0
VAL_58 0 0
VAL_59 0 0
VAL_60 0.05843 0.05843
VAL_61 0 0
VAL_62 0 0
VAL_63 0 0
VAL_64 0.02095 0.02095
VAL_65 0 0
VAL_66 0 0
VAL_67 0 0
VAL_68 0 0
VAL_69 0.02095 0.02095
VAL_70 0 0
VAL_71 0 0
VAL_72 0 0
VAL_73 0 0
VAL_74 0 0
VAL_75 0 0
VAL_76 0 0
VAL_77 0 0
VAL_78 0 0
VAL_79 0 0
VAL_80 0 0
VAL_81 0 0
VAL_82 0.00176 0.00176
VAL_83 0 0
VAL_84 0 0
VAL_85 0.00045 0.00045
VAL_86 0 0
VAL_87 0 0
VAL_88 0 0
VAL_89 0 0
VAL_90 0 0
VAL_91 0 0
VAL_92 0 0
VAL_93 0 0
VAL_94 0 0
VAL_95 0 0
VAL_96 0.00818 0.00818
VAL_97 0.05659 0.05659
VAL_98 0 0
VAL_99 0 0
VAL_100 0.00025 0.00025
VAL_101 0 0
VAL_102 0 0
VAL_103 0 0
VAL_104 0 0
VAL_105 0.00176 0.00176
VAL_106 0 0
VAL_107 0 0
VAL_108 0 0
VAL_109 0 0
VAL:CtermProteinFull_110 0 0
#END_POSE_ENERGIES_TABLE ./out/40.pdb

REMARK 6 12 1 4 22 18 14 14 17 17 12 7 
REMARK VDW             3.764
REMARK RG             13.785
REMARK NCdist         26.936
REMARK HO              0.475
