# Supplementary material for: Design of complicated all-α protein structures
Source: Nat Struct Mol Biol. 2024 Jan 4;31(2):275–82. doi: 10.1038/s41594-023-01147-9 (PMC11377298; doi:10.1038/s41594-023-01147-9)
Supplement: Supplementary file 11 — Statistical source data. [file 41594_2023_1147_MOESM11_ESM.zip › ED_Fig6/68.pdb]

HEADER                                            09-NOV-21   XXXX              
EXPDTA    THEORETICAL MODEL                                                     
REMARK 220                                                                      
REMARK 220 EXPERIMENTAL DETAILS                                                 
REMARK 220  EXPERIMENT TYPE                : THEORETICAL MODELLING              
REMARK 220  DATE OF DATA COLLECTION        : 09-NOV-21                          
REMARK 220                                                                      
REMARK 220 REMARK: MODEL GENERATED BY ROSETTA                                   
REMARK 220  VERSION 2021.16+release.8ee4f02                                     
ATOM      1  N   VAL A   1       0.000   0.000   0.000  1.00  0.00           N  
ATOM      2  CA  VAL A   1       1.458   0.000   0.000  1.00  0.00           C  
ATOM      3  C   VAL A   1       2.009   1.420   0.000  1.00  0.00           C  
ATOM      4  O   VAL A   1       2.934   1.737   0.748  1.00  0.00           O  
ATOM      5  CB  VAL A   1       2.023  -0.759  -1.215  1.00  0.00           C  
ATOM      6  CEN VAL A   1       2.351  -1.334  -1.406  1.00  0.00           X  
ATOM      7  H   VAL A   1      -0.500  -0.433  -0.750  1.00  0.00           H  
ATOM      8  N   VAL A   2       1.435   2.272  -0.843  1.00  0.00           N  
ATOM      9  CA  VAL A   2       1.868   3.661  -0.942  1.00  0.00           C  
ATOM     10  C   VAL A   2       1.711   4.383   0.390  1.00  0.00           C  
ATOM     11  O   VAL A   2       2.608   5.105   0.825  1.00  0.00           O  
ATOM     12  CB  VAL A   2       1.079   4.423  -2.023  1.00  0.00           C  
ATOM     13  CEN VAL A   2       1.129   4.707  -2.649  1.00  0.00           X  
ATOM     14  H   VAL A   2       0.680   1.949  -1.431  1.00  0.00           H  
ATOM     15  N   VAL A   3       0.566   4.183   1.035  1.00  0.00           N  
ATOM     16  CA  VAL A   3       0.290   4.815   2.319  1.00  0.00           C  
ATOM     17  C   VAL A   3       1.317   4.405   3.367  1.00  0.00           C  
ATOM     18  O   VAL A   3       1.823   5.241   4.115  1.00  0.00           O  
ATOM     19  CB  VAL A   3      -1.120   4.462   2.831  1.00  0.00           C  
ATOM     20  CEN VAL A   3      -1.749   4.719   2.941  1.00  0.00           X  
ATOM     21  H   VAL A   3      -0.130   3.577   0.624  1.00  0.00           H  
ATOM     22  N   VAL A   4       1.620   3.112   3.417  1.00  0.00           N  
ATOM     23  CA  VAL A   4       2.588   2.588   4.374  1.00  0.00           C  
ATOM     24  C   VAL A   4       3.957   3.226   4.177  1.00  0.00           C  
ATOM     25  O   VAL A   4       4.612   3.622   5.141  1.00  0.00           O  
ATOM     26  CB  VAL A   4       2.723   1.058   4.261  1.00  0.00           C  
ATOM     27  CEN VAL A   4       2.581   0.464   4.579  1.00  0.00           X  
ATOM     28  H   VAL A   4       1.169   2.476   2.775  1.00  0.00           H  
ATOM     29  N   VAL A   5       4.385   3.322   2.923  1.00  0.00           N  
ATOM     30  CA  VAL A   5       5.678   3.911   2.597  1.00  0.00           C  
ATOM     31  C   VAL A   5       5.758   5.358   3.069  1.00  0.00           C  
ATOM     32  O   VAL A   5       6.758   5.776   3.653  1.00  0.00           O  
ATOM     33  CB  VAL A   5       5.958   3.859   1.084  1.00  0.00           C  
ATOM     34  CEN VAL A   5       6.345   3.555   0.602  1.00  0.00           X  
ATOM     35  H   VAL A   5       3.799   2.977   2.176  1.00  0.00           H  
ATOM     36  N   VAL A   6       4.700   6.118   2.811  1.00  0.00           N  
ATOM     37  CA  VAL A   6       4.648   7.520   3.209  1.00  0.00           C  
ATOM     38  C   VAL A   6       4.783   7.670   4.719  1.00  0.00           C  
ATOM     39  O   VAL A   6       5.528   8.521   5.204  1.00  0.00           O  
ATOM     40  CB  VAL A   6       3.339   8.190   2.752  1.00  0.00           C  
ATOM     41  CEN VAL A   6       3.075   8.647   2.309  1.00  0.00           X  
ATOM     42  H   VAL A   6       3.910   5.715   2.327  1.00  0.00           H  
ATOM     43  N   VAL A   7       4.059   6.836   5.458  1.00  0.00           N  
ATOM     44  CA  VAL A   7       4.096   6.875   6.915  1.00  0.00           C  
ATOM     45  C   VAL A   7       5.504   6.615   7.437  1.00  0.00           C  
ATOM     46  O   VAL A   7       5.983   7.311   8.332  1.00  0.00           O  
ATOM     47  CB  VAL A   7       3.133   5.844   7.532  1.00  0.00           C  
ATOM     48  CEN VAL A   7       2.540   5.776   7.878  1.00  0.00           X  
ATOM     49  H   VAL A   7       3.467   6.159   4.999  1.00  0.00           H  
ATOM     50  N   VAL A   8       6.163   5.609   6.872  1.00  0.00           N  
ATOM     51  CA  VAL A   8       7.517   5.255   7.279  1.00  0.00           C  
ATOM     52  C   VAL A   8       8.478   6.419   7.067  1.00  0.00           C  
ATOM     53  O   VAL A   8       9.293   6.729   7.935  1.00  0.00           O  
ATOM     54  CB  VAL A   8       8.037   4.027   6.508  1.00  0.00           C  
ATOM     55  CEN VAL A   8       8.197   3.360   6.571  1.00  0.00           X  
ATOM     56  H   VAL A   8       5.713   5.075   6.141  1.00  0.00           H  
ATOM     57  N   VAL A   9       8.376   7.060   5.907  1.00  0.00           N  
ATOM     58  CA  VAL A   9       9.235   8.191   5.579  1.00  0.00           C  
ATOM     59  C   VAL A   9       9.061   9.324   6.581  1.00  0.00           C  
ATOM     60  O   VAL A   9      10.039   9.909   7.047  1.00  0.00           O  
ATOM     61  CB  VAL A   9       8.951   8.723   4.162  1.00  0.00           C  
ATOM     62  CEN VAL A   9       9.208   8.766   3.524  1.00  0.00           X  
ATOM     63  H   VAL A   9       7.685   6.755   5.236  1.00  0.00           H  
ATOM     64  N   VAL A  10       7.810   9.630   6.909  1.00  0.00           N  
ATOM     65  CA  VAL A  10       7.506  10.695   7.857  1.00  0.00           C  
ATOM     66  C   VAL A  10       8.128  10.415   9.219  1.00  0.00           C  
ATOM     67  O   VAL A  10       8.719  11.301   9.836  1.00  0.00           O  
ATOM     68  CB  VAL A  10       5.986  10.883   8.028  1.00  0.00           C  
ATOM     69  CEN VAL A  10       5.461  11.306   7.888  1.00  0.00           X  
ATOM     70  H   VAL A  10       7.051   9.112   6.491  1.00  0.00           H  
ATOM     71  N   VAL A  11       7.993   9.177   9.683  1.00  0.00           N  
ATOM     72  CA  VAL A  11       8.542   8.778  10.973  1.00  0.00           C  
ATOM     73  C   VAL A  11      10.054   8.964  11.009  1.00  0.00           C  
ATOM     74  O   VAL A  11      10.602   9.482  11.982  1.00  0.00           O  
ATOM     75  CB  VAL A  11       8.207   7.311  11.300  1.00  0.00           C  
ATOM     76  CEN VAL A  11       7.826   6.907  11.708  1.00  0.00           X  
ATOM     77  H   VAL A  11       7.496   8.495   9.127  1.00  0.00           H  
ATOM     78  N   VAL A  12      10.723   8.537   9.944  1.00  0.00           N  
ATOM     79  CA  VAL A  12      12.173   8.655   9.852  1.00  0.00           C  
ATOM     80  C   VAL A  12      12.613  10.111   9.938  1.00  0.00           C  
ATOM     81  O   VAL A  12      13.562  10.441  10.650  1.00  0.00           O  
ATOM     82  CB  VAL A  12      12.708   8.043   8.543  1.00  0.00           C  
ATOM     83  CEN VAL A  12      13.065   7.514   8.284  1.00  0.00           X  
ATOM     84  H   VAL A  12      10.214   8.119   9.178  1.00  0.00           H  
ATOM     85  N   VAL A  13      11.920  10.977   9.208  1.00  0.00           N  
ATOM     86  CA  VAL A  13      12.238  12.400   9.200  1.00  0.00           C  
ATOM     87  C   VAL A  13      12.120  12.999  10.596  1.00  0.00           C  
ATOM     88  O   VAL A  13      12.988  13.755  11.033  1.00  0.00           O  
ATOM     89  CB  VAL A  13      11.321  13.180   8.239  1.00  0.00           C  
ATOM     90  CEN VAL A  13      11.305  13.516   7.638  1.00  0.00           X  
ATOM     91  H   VAL A  13      11.152  10.642   8.644  1.00  0.00           H  
ATOM     92  N   VAL A  14      11.041  12.656  11.292  1.00  0.00           N  
ATOM     93  CA  VAL A  14      10.808  13.159  12.640  1.00  0.00           C  
ATOM     94  C   VAL A  14      11.946  12.774  13.577  1.00  0.00           C  
ATOM     95  O   VAL A  14      12.415  13.592  14.368  1.00  0.00           O  
ATOM     96  CB  VAL A  14       9.481  12.632  13.218  1.00  0.00           C  
ATOM     97  CEN VAL A  14       8.841  12.816  13.393  1.00  0.00           X  
ATOM     98  H   VAL A  14      10.366  12.031  10.876  1.00  0.00           H  
ATOM     99  N   VAL A  15      12.387  11.524  13.481  1.00  0.00           N  
ATOM    100  CA  VAL A  15      13.470  11.028  14.323  1.00  0.00           C  
ATOM    101  C   VAL A  15      14.775  11.754  14.027  1.00  0.00           C  
ATOM    102  O   VAL A  15      15.590  11.976  14.923  1.00  0.00           O  
ATOM    103  CB  VAL A  15      13.682   9.514  14.135  1.00  0.00           C  
ATOM    104  CEN VAL A  15      13.605   8.901  14.441  1.00  0.00           X  
ATOM    105  H   VAL A  15      11.962  10.903  12.808  1.00  0.00           H  
ATOM    106  N   VAL A  16      14.969  12.122  12.765  1.00  0.00           N  
ATOM    107  CA  VAL A  16      16.106  12.946  12.373  1.00  0.00           C  
ATOM    108  C   VAL A  16      15.913  14.394  12.806  1.00  0.00           C  
ATOM    109  O   VAL A  16      16.822  15.215  12.684  1.00  0.00           O  
ATOM    110  CB  VAL A  16      16.339  12.902  10.851  1.00  0.00           C  
ATOM    111  CEN VAL A  16      16.761  12.665  10.361  1.00  0.00           X  
ATOM    112  H   VAL A  16      14.311  11.824  12.059  1.00  0.00           H  
ATOM    113  N   VAL A  17      14.724  14.701  13.312  1.00  0.00           N  
ATOM    114  CA  VAL A  17      14.364  16.074  13.644  1.00  0.00           C  
ATOM    115  C   VAL A  17      13.922  16.843  12.405  1.00  0.00           C  
ATOM    116  O   VAL A  17      13.730  18.058  12.452  1.00  0.00           O  
ATOM    117  CB  VAL A  17      15.536  16.821  14.308  1.00  0.00           C  
ATOM    118  CEN VAL A  17      15.759  17.083  14.905  1.00  0.00           X  
ATOM    119  H   VAL A  17      14.051  13.964  13.470  1.00  0.00           H  
ATOM    120  N   VAL A  18      13.763  16.128  11.297  1.00  0.00           N  
ATOM    121  CA  VAL A  18      13.322  16.738  10.048  1.00  0.00           C  
ATOM    122  C   VAL A  18      11.803  16.828   9.985  1.00  0.00           C  
ATOM    123  O   VAL A  18      11.159  16.101   9.228  1.00  0.00           O  
ATOM    124  CB  VAL A  18      13.831  15.952   8.825  1.00  0.00           C  
ATOM    125  CEN VAL A  18      14.273  15.974   8.297  1.00  0.00           X  
ATOM    126  H   VAL A  18      13.951  15.136  11.320  1.00  0.00           H  
ATOM    127  N   VAL A  19      11.235  17.724  10.784  1.00  0.00           N  
ATOM    128  CA  VAL A  19       9.786  17.848  10.889  1.00  0.00           C  
ATOM    129  C   VAL A  19       9.177  18.323   9.576  1.00  0.00           C  
ATOM    130  O   VAL A  19       8.079  17.910   9.204  1.00  0.00           O  
ATOM    131  CB  VAL A  19       9.381  18.821  12.012  1.00  0.00           C  
ATOM    132  CEN VAL A  19       9.100  18.857  12.640  1.00  0.00           X  
ATOM    133  H   VAL A  19      11.822  18.335  11.334  1.00  0.00           H  
ATOM    134  N   VAL A  20       9.898  19.193   8.876  1.00  0.00           N  
ATOM    135  CA  VAL A  20       9.445  19.701   7.586  1.00  0.00           C  
ATOM    136  C   VAL A  20       9.323  18.578   6.564  1.00  0.00           C  
ATOM    137  O   VAL A  20       8.333  18.492   5.839  1.00  0.00           O  
ATOM    138  CB  VAL A  20      10.398  20.780   7.038  1.00  0.00           C  
ATOM    139  CEN VAL A  20      10.458  21.454   6.912  1.00  0.00           X  
ATOM    140  H   VAL A  20      10.782  19.511   9.247  1.00  0.00           H  
ATOM    141  N   VAL A  21      10.336  17.720   6.512  1.00  0.00           N  
ATOM    142  CA  VAL A  21      10.305  16.551   5.641  1.00  0.00           C  
ATOM    143  C   VAL A  21       9.135  15.638   5.984  1.00  0.00           C  
ATOM    144  O   VAL A  21       8.425  15.163   5.098  1.00  0.00           O  
ATOM    145  CB  VAL A  21      11.615  15.746   5.729  1.00  0.00           C  
ATOM    146  CEN VAL A  21      12.188  15.579   5.384  1.00  0.00           X  
ATOM    147  H   VAL A  21      11.147  17.880   7.092  1.00  0.00           H  
ATOM    148  N   VAL A  22       8.940  15.396   7.276  1.00  0.00           N  
ATOM    149  CA  VAL A  22       7.856  14.538   7.739  1.00  0.00           C  
ATOM    150  C   VAL A  22       6.497  15.150   7.423  1.00  0.00           C  
ATOM    151  O   VAL A  22       5.563  14.446   7.039  1.00  0.00           O  
ATOM    152  CB  VAL A  22       7.950  14.276   9.254  1.00  0.00           C  
ATOM    153  CEN VAL A  22       8.091  13.794   9.725  1.00  0.00           X  
ATOM    154  H   VAL A  22       9.559  15.816   7.954  1.00  0.00           H  
ATOM    155  N   VAL A  23       6.393  16.464   7.587  1.00  0.00           N  
ATOM    156  CA  VAL A  23       5.158  17.179   7.286  1.00  0.00           C  
ATOM    157  C   VAL A  23       4.752  16.988   5.830  1.00  0.00           C  
ATOM    158  O   VAL A  23       3.568  16.868   5.516  1.00  0.00           O  
ATOM    159  CB  VAL A  23       5.290  18.685   7.579  1.00  0.00           C  
ATOM    160  CEN VAL A  23       5.089  19.186   8.007  1.00  0.00           X  
ATOM    161  H   VAL A  23       7.190  16.982   7.929  1.00  0.00           H  
ATOM    162  N   VAL A  24       5.742  16.962   4.944  1.00  0.00           N  
ATOM    163  CA  VAL A  24       5.488  16.810   3.516  1.00  0.00           C  
ATOM    164  C   VAL A  24       5.295  15.346   3.144  1.00  0.00           C  
ATOM    165  O   VAL A  24       5.071  15.016   1.979  1.00  0.00           O  
ATOM    166  CB  VAL A  24       6.635  17.398   2.673  1.00  0.00           C  
ATOM    167  CEN VAL A  24       6.805  17.917   2.253  1.00  0.00           X  
ATOM    168  H   VAL A  24       6.695  17.049   5.268  1.00  0.00           H  
ATOM    169  N   VAL A  25       5.384  14.470   4.139  1.00  0.00           N  
ATOM    170  CA  VAL A  25       5.172  13.044   3.926  1.00  0.00           C  
ATOM    171  C   VAL A  25       6.280  12.445   3.069  1.00  0.00           C  
ATOM    172  O   VAL A  25       6.050  11.503   2.310  1.00  0.00           O  
ATOM    173  CB  VAL A  25       3.813  12.768   3.256  1.00  0.00           C  
ATOM    174  CEN VAL A  25       3.183  12.510   3.365  1.00  0.00           X  
ATOM    175  H   VAL A  25       5.604  14.802   5.068  1.00  0.00           H  
ATOM    176  N   VAL A  26       7.483  12.995   3.195  1.00  0.00           N  
ATOM    177  CA  VAL A  26       8.630  12.512   2.438  1.00  0.00           C  
ATOM    178  C   VAL A  26       9.114  11.168   2.969  1.00  0.00           C  
ATOM    179  O   VAL A  26       8.915  10.844   4.139  1.00  0.00           O  
ATOM    180  CB  VAL A  26       9.797  13.517   2.475  1.00  0.00           C  
ATOM    181  CEN VAL A  26      10.152  13.968   2.094  1.00  0.00           X  
ATOM    182  H   VAL A  26       7.605  13.769   3.833  1.00  0.00           H  
ATOM    183  N   VAL A  27       9.751  10.389   2.101  1.00  0.00           N  
ATOM    184  CA  VAL A  27      10.246   9.070   2.475  1.00  0.00           C  
ATOM    185  C   VAL A  27      11.572   9.171   3.219  1.00  0.00           C  
ATOM    186  O   VAL A  27      12.346  10.103   3.004  1.00  0.00           O  
ATOM    187  CB  VAL A  27      10.428   8.164   1.243  1.00  0.00           C  
ATOM    188  CEN VAL A  27      10.173   7.613   0.917  1.00  0.00           X  
ATOM    189  H   VAL A  27       9.895  10.719   1.157  1.00  0.00           H  
ATOM    190  N   VAL A  28      11.827   8.206   4.096  1.00  0.00           N  
ATOM    191  CA  VAL A  28      13.077   8.162   4.845  1.00  0.00           C  
ATOM    192  C   VAL A  28      14.275   8.384   3.930  1.00  0.00           C  
ATOM    193  O   VAL A  28      15.098   9.268   4.173  1.00  0.00           O  
ATOM    194  CB  VAL A  28      13.249   6.819   5.581  1.00  0.00           C  
ATOM    195  CEN VAL A  28      13.248   6.524   6.203  1.00  0.00           X  
ATOM    196  H   VAL A  28      11.137   7.484   4.248  1.00  0.00           H  
ATOM    197  N   VAL A  29      14.368   7.579   2.878  1.00  0.00           N  
ATOM    198  CA  VAL A  29      15.502   7.639   1.964  1.00  0.00           C  
ATOM    199  C   VAL A  29      15.624   9.019   1.329  1.00  0.00           C  
ATOM    200  O   VAL A  29      16.726   9.547   1.176  1.00  0.00           O  
ATOM    201  CB  VAL A  29      15.388   6.581   0.850  1.00  0.00           C  
ATOM    202  CEN VAL A  29      15.654   5.990   0.618  1.00  0.00           X  
ATOM    203  H   VAL A  29      13.633   6.906   2.707  1.00  0.00           H  
ATOM    204  N   VAL A  30      14.487   9.598   0.961  1.00  0.00           N  
ATOM    205  CA  VAL A  30      14.468  10.899   0.302  1.00  0.00           C  
ATOM    206  C   VAL A  30      15.097  11.971   1.181  1.00  0.00           C  
ATOM    207  O   VAL A  30      15.895  12.783   0.712  1.00  0.00           O  
ATOM    208  CB  VAL A  30      13.034  11.325  -0.065  1.00  0.00           C  
ATOM    209  CEN VAL A  30      12.601  11.419  -0.593  1.00  0.00           X  
ATOM    210  H   VAL A  30      13.613   9.126   1.142  1.00  0.00           H  
ATOM    211  N   VAL A  31      14.733  11.970   2.459  1.00  0.00           N  
ATOM    212  CA  VAL A  31      15.261  12.944   3.407  1.00  0.00           C  
ATOM    213  C   VAL A  31      16.778  12.843   3.512  1.00  0.00           C  
ATOM    214  O   VAL A  31      17.478  13.856   3.505  1.00  0.00           O  
ATOM    215  CB  VAL A  31      14.646  12.760   4.808  1.00  0.00           C  
ATOM    216  CEN VAL A  31      14.214  13.041   5.264  1.00  0.00           X  
ATOM    217  H   VAL A  31      14.073  11.277   2.782  1.00  0.00           H  
ATOM    218  N   VAL A  32      17.279  11.617   3.610  1.00  0.00           N  
ATOM    219  CA  VAL A  32      18.714  11.382   3.716  1.00  0.00           C  
ATOM    220  C   VAL A  32      19.453  11.929   2.502  1.00  0.00           C  
ATOM    221  O   VAL A  32      20.490  12.579   2.635  1.00  0.00           O  
ATOM    222  CB  VAL A  32      19.032   9.882   3.866  1.00  0.00           C  
ATOM    223  CEN VAL A  32      19.254   9.404   4.310  1.00  0.00           X  
ATOM    224  H   VAL A  32      16.650  10.827   3.610  1.00  0.00           H  
ATOM    225  N   VAL A  33      18.914  11.661   1.317  1.00  0.00           N  
ATOM    226  CA  VAL A  33      19.522  12.125   0.076  1.00  0.00           C  
ATOM    227  C   VAL A  33      19.614  13.645   0.043  1.00  0.00           C  
ATOM    228  O   VAL A  33      20.645  14.207  -0.329  1.00  0.00           O  
ATOM    229  CB  VAL A  33      18.734  11.642  -1.155  1.00  0.00           C  
ATOM    230  CEN VAL A  33      18.753  11.211  -1.692  1.00  0.00           X  
ATOM    231  H   VAL A  33      18.062  11.121   1.275  1.00  0.00           H  
ATOM    232  N   VAL A  34      18.531  14.307   0.434  1.00  0.00           N  
ATOM    233  CA  VAL A  34      18.487  15.765   0.450  1.00  0.00           C  
ATOM    234  C   VAL A  34      19.555  16.338   1.372  1.00  0.00           C  
ATOM    235  O   VAL A  34      20.252  17.288   1.016  1.00  0.00           O  
ATOM    236  CB  VAL A  34      17.107  16.284   0.895  1.00  0.00           C  
ATOM    237  CEN VAL A  34      16.535  16.597   0.674  1.00  0.00           X  
ATOM    238  H   VAL A  34      17.716  13.787   0.728  1.00  0.00           H  
ATOM    239  N   VAL A  35      19.680  15.754   2.560  1.00  0.00           N  
ATOM    240  CA  VAL A  35      20.664  16.206   3.536  1.00  0.00           C  
ATOM    241  C   VAL A  35      22.079  16.097   2.982  1.00  0.00           C  
ATOM    242  O   VAL A  35      22.885  17.017   3.126  1.00  0.00           O  
ATOM    243  CB  VAL A  35      20.573  15.400   4.845  1.00  0.00           C  
ATOM    244  CEN VAL A  35      20.386  15.437   5.507  1.00  0.00           X  
ATOM    245  H   VAL A  35      19.077  14.978   2.792  1.00  0.00           H  
ATOM    246  N   VAL A  36      22.376  14.968   2.348  1.00  0.00           N  
ATOM    247  CA  VAL A  36      23.695  14.737   1.771  1.00  0.00           C  
ATOM    248  C   VAL A  36      24.038  15.802   0.736  1.00  0.00           C  
ATOM    249  O   VAL A  36      25.155  16.318   0.709  1.00  0.00           O  
ATOM    250  CB  VAL A  36      23.789  13.347   1.114  1.00  0.00           C  
ATOM    251  CEN VAL A  36      24.070  12.722   1.178  1.00  0.00           X  
ATOM    252  H   VAL A  36      21.670  14.251   2.264  1.00  0.00           H  
ATOM    253  N   VAL A  37      23.070  16.125  -0.115  1.00  0.00           N  
ATOM    254  CA  VAL A  37      23.269  17.126  -1.156  1.00  0.00           C  
ATOM    255  C   VAL A  37      23.516  18.504  -0.556  1.00  0.00           C  
ATOM    256  O   VAL A  37      24.271  19.305  -1.107  1.00  0.00           O  
ATOM    257  CB  VAL A  37      22.059  17.200  -2.107  1.00  0.00           C  
ATOM    258  CEN VAL A  37      21.846  17.055  -2.746  1.00  0.00           X  
ATOM    259  H   VAL A  37      22.173  15.666  -0.038  1.00  0.00           H  
ATOM    260  N   VAL A  38      22.874  18.775   0.576  1.00  0.00           N  
ATOM    261  CA  VAL A  38      23.129  19.998   1.327  1.00  0.00           C  
ATOM    262  C   VAL A  38      24.465  19.928   2.056  1.00  0.00           C  
ATOM    263  O   VAL A  38      24.919  20.914   2.636  1.00  0.00           O  
ATOM    264  CB  VAL A  38      22.011  20.277   2.349  1.00  0.00           C  
ATOM    265  CEN VAL A  38      21.480  20.692   2.490  1.00  0.00           X  
ATOM    266  H   VAL A  38      22.192  18.116   0.924  1.00  0.00           H  
ATOM    267  N   VAL A  39      25.090  18.756   2.024  1.00  0.00           N  
ATOM    268  CA  VAL A  39      26.309  18.517   2.787  1.00  0.00           C  
ATOM    269  C   VAL A  39      25.994  18.193   4.242  1.00  0.00           C  
ATOM    270  O   VAL A  39      26.892  18.115   5.079  1.00  0.00           O  
ATOM    271  CB  VAL A  39      27.256  19.731   2.736  1.00  0.00           C  
ATOM    272  CEN VAL A  39      27.853  19.958   2.479  1.00  0.00           X  
ATOM    273  H   VAL A  39      24.712  18.012   1.456  1.00  0.00           H  
ATOM    274  N   VAL A  40      24.712  18.004   4.536  1.00  0.00           N  
ATOM    275  CA  VAL A  40      24.277  17.666   5.886  1.00  0.00           C  
ATOM    276  C   VAL A  40      24.361  16.165   6.132  1.00  0.00           C  
ATOM    277  O   VAL A  40      23.341  15.482   6.215  1.00  0.00           O  
ATOM    278  CB  VAL A  40      22.836  18.140   6.151  1.00  0.00           C  
ATOM    279  CEN VAL A  40      22.458  18.600   6.499  1.00  0.00           X  
ATOM    280  H   VAL A  40      24.021  18.097   3.805  1.00  0.00           H  
ATOM    281  N   VAL A  41      25.583  15.658   6.249  1.00  0.00           N  
ATOM    282  CA  VAL A  41      25.807  14.224   6.395  1.00  0.00           C  
ATOM    283  C   VAL A  41      25.238  13.709   7.711  1.00  0.00           C  
ATOM    284  O   VAL A  41      24.731  12.589   7.783  1.00  0.00           O  
ATOM    285  CB  VAL A  41      27.305  13.875   6.322  1.00  0.00           C  
ATOM    286  CEN VAL A  41      27.787  13.577   5.930  1.00  0.00           X  
ATOM    287  H   VAL A  41      26.378  16.281   6.237  1.00  0.00           H  
ATOM    288  N   VAL A  42      25.326  14.532   8.750  1.00  0.00           N  
ATOM    289  CA  VAL A  42      24.791  14.174  10.058  1.00  0.00           C  
ATOM    290  C   VAL A  42      23.281  13.981  10.002  1.00  0.00           C  
ATOM    291  O   VAL A  42      22.749  13.012  10.544  1.00  0.00           O  
ATOM    292  CB  VAL A  42      25.123  15.243  11.116  1.00  0.00           C  
ATOM    293  CEN VAL A  42      25.507  15.371  11.674  1.00  0.00           X  
ATOM    294  H   VAL A  42      25.775  15.429   8.631  1.00  0.00           H  
ATOM    295  N   VAL A  43      22.596  14.909   9.343  1.00  0.00           N  
ATOM    296  CA  VAL A  43      21.156  14.798   9.140  1.00  0.00           C  
ATOM    297  C   VAL A  43      20.805  13.536   8.363  1.00  0.00           C  
ATOM    298  O   VAL A  43      19.873  12.814   8.719  1.00  0.00           O  
ATOM    299  CB  VAL A  43      20.594  16.022   8.393  1.00  0.00           C  
ATOM    300  CEN VAL A  43      20.208  16.588   8.467  1.00  0.00           X  
ATOM    301  H   VAL A  43      23.084  15.712   8.973  1.00  0.00           H  
ATOM    302  N   VAL A  44      21.556  13.274   7.298  1.00  0.00           N  
ATOM    303  CA  VAL A  44      21.326  12.098   6.468  1.00  0.00           C  
ATOM    304  C   VAL A  44      21.469  10.816   7.277  1.00  0.00           C  
ATOM    305  O   VAL A  44      20.647   9.907   7.169  1.00  0.00           O  
ATOM    306  CB  VAL A  44      22.297  12.051   5.273  1.00  0.00           C  
ATOM    307  CEN VAL A  44      22.338  12.119   4.589  1.00  0.00           X  
ATOM    308  H   VAL A  44      22.307  13.906   7.059  1.00  0.00           H  
ATOM    309  N   VAL A  45      22.520  10.748   8.089  1.00  0.00           N  
ATOM    310  CA  VAL A  45      22.773   9.577   8.918  1.00  0.00           C  
ATOM    311  C   VAL A  45      21.617   9.320   9.877  1.00  0.00           C  
ATOM    312  O   VAL A  45      21.170   8.185  10.036  1.00  0.00           O  
ATOM    313  CB  VAL A  45      24.075   9.728   9.728  1.00  0.00           C  
ATOM    314  CEN VAL A  45      24.722   9.499   9.784  1.00  0.00           X  
ATOM    315  H   VAL A  45      23.159  11.529   8.132  1.00  0.00           H  
ATOM    316  N   VAL A  46      21.138  10.383  10.516  1.00  0.00           N  
ATOM    317  CA  VAL A  46      20.033  10.274  11.461  1.00  0.00           C  
ATOM    318  C   VAL A  46      18.784   9.722  10.787  1.00  0.00           C  
ATOM    319  O   VAL A  46      18.112   8.844  11.328  1.00  0.00           O  
ATOM    320  CB  VAL A  46      19.701  11.636  12.100  1.00  0.00           C  
ATOM    321  CEN VAL A  46      19.734  11.996  12.686  1.00  0.00           X  
ATOM    322  H   VAL A  46      21.550  11.288  10.342  1.00  0.00           H  
ATOM    323  N   VAL A  47      18.478  10.242   9.603  1.00  0.00           N  
ATOM    324  CA  VAL A  47      17.308   9.802   8.852  1.00  0.00           C  
ATOM    325  C   VAL A  47      17.386   8.314   8.532  1.00  0.00           C  
ATOM    326  O   VAL A  47      16.408   7.583   8.689  1.00  0.00           O  
ATOM    327  CB  VAL A  47      17.148  10.591   7.540  1.00  0.00           C  
ATOM    328  CEN VAL A  47      16.764  11.067   7.222  1.00  0.00           X  
ATOM    329  H   VAL A  47      19.070  10.961   9.213  1.00  0.00           H  
ATOM    330  N   VAL A  48      18.556   7.872   8.084  1.00  0.00           N  
ATOM    331  CA  VAL A  48      18.764   6.470   7.740  1.00  0.00           C  
ATOM    332  C   VAL A  48      18.527   5.567   8.944  1.00  0.00           C  
ATOM    333  O   VAL A  48      17.868   4.533   8.837  1.00  0.00           O  
ATOM    334  CB  VAL A  48      20.186   6.226   7.200  1.00  0.00           C  
ATOM    335  CEN VAL A  48      20.545   6.078   6.631  1.00  0.00           X  
ATOM    336  H   VAL A  48      19.320   8.523   7.977  1.00  0.00           H  
ATOM    337  N   VAL A  49      19.069   5.964  10.091  1.00  0.00           N  
ATOM    338  CA  VAL A  49      18.917   5.191  11.318  1.00  0.00           C  
ATOM    339  C   VAL A  49      17.450   5.043  11.698  1.00  0.00           C  
ATOM    340  O   VAL A  49      16.998   3.955  12.056  1.00  0.00           O  
ATOM    341  CB  VAL A  49      19.678   5.837  12.491  1.00  0.00           C  
ATOM    342  CEN VAL A  49      20.226   5.766  12.903  1.00  0.00           X  
ATOM    343  H   VAL A  49      19.599   6.823  10.113  1.00  0.00           H  
ATOM    344  N   VAL A  50      16.709   6.143  11.617  1.00  0.00           N  
ATOM    345  CA  VAL A  50      15.290   6.138  11.953  1.00  0.00           C  
ATOM    346  C   VAL A  50      14.518   5.172  11.063  1.00  0.00           C  
ATOM    347  O   VAL A  50      13.683   4.404  11.542  1.00  0.00           O  
ATOM    348  CB  VAL A  50      14.674   7.543  11.825  1.00  0.00           C  
ATOM    349  CEN VAL A  50      14.420   8.072  12.186  1.00  0.00           X  
ATOM    350  H   VAL A  50      17.140   7.006  11.316  1.00  0.00           H  
ATOM    351  N   VAL A  51      14.800   5.216   9.765  1.00  0.00           N  
ATOM    352  CA  VAL A  51      14.132   4.346   8.806  1.00  0.00           C  
ATOM    353  C   VAL A  51      14.376   2.878   9.131  1.00  0.00           C  
ATOM    354  O   VAL A  51      13.452   2.065   9.107  1.00  0.00           O  
ATOM    355  CB  VAL A  51      14.601   4.627   7.366  1.00  0.00           C  
ATOM    356  CEN VAL A  51      14.406   4.893   6.761  1.00  0.00           X  
ATOM    357  H   VAL A  51      15.496   5.870   9.435  1.00  0.00           H  
ATOM    358  N   VAL A  52      15.625   2.544   9.436  1.00  0.00           N  
ATOM    359  CA  VAL A  52      15.993   1.173   9.767  1.00  0.00           C  
ATOM    360  C   VAL A  52      15.228   0.677  10.988  1.00  0.00           C  
ATOM    361  O   VAL A  52      14.715  -0.442  10.998  1.00  0.00           O  
ATOM    362  CB  VAL A  52      17.505   1.041  10.032  1.00  0.00           C  
ATOM    363  CEN VAL A  52      18.092   0.788   9.777  1.00  0.00           X  
ATOM    364  H   VAL A  52      16.339   3.259   9.438  1.00  0.00           H  
ATOM    365  N   VAL A  53      15.156   1.516  12.015  1.00  0.00           N  
ATOM    366  CA  VAL A  53      14.454   1.164  13.244  1.00  0.00           C  
ATOM    367  C   VAL A  53      12.984   0.871  12.973  1.00  0.00           C  
ATOM    368  O   VAL A  53      12.433  -0.109  13.475  1.00  0.00           O  
ATOM    369  CB  VAL A  53      14.559   2.284  14.295  1.00  0.00           C  
ATOM    370  CEN VAL A  53      14.846   2.454  14.898  1.00  0.00           X  
ATOM    371  H   VAL A  53      15.600   2.420  11.944  1.00  0.00           H  
ATOM    372  N   VAL A  54      12.352   1.726  12.175  1.00  0.00           N  
ATOM    373  CA  VAL A  54      10.944   1.560  11.836  1.00  0.00           C  
ATOM    374  C   VAL A  54      10.700   0.233  11.130  1.00  0.00           C  
ATOM    375  O   VAL A  54       9.750  -0.484  11.446  1.00  0.00           O  
ATOM    376  CB  VAL A  54      10.440   2.707  10.940  1.00  0.00           C  
ATOM    377  CEN VAL A  54      10.037   3.266  10.929  1.00  0.00           X  
ATOM    378  H   VAL A  54      12.861   2.511  11.795  1.00  0.00           H  
ATOM    379  N   VAL A  55      11.563  -0.090  10.173  1.00  0.00           N  
ATOM    380  CA  VAL A  55      11.442  -1.332   9.420  1.00  0.00           C  
ATOM    381  C   VAL A  55      11.525  -2.544  10.339  1.00  0.00           C  
ATOM    382  O   VAL A  55      10.736  -3.481  10.221  1.00  0.00           O  
ATOM    383  CB  VAL A  55      12.533  -1.446   8.338  1.00  0.00           C  
ATOM    384  CEN VAL A  55      12.643  -1.429   7.658  1.00  0.00           X  
ATOM    385  H   VAL A  55      12.322   0.542   9.961  1.00  0.00           H  
ATOM    386  N   VAL A  56      12.487  -2.519  11.256  1.00  0.00           N  
ATOM    387  CA  VAL A  56      12.675  -3.616  12.198  1.00  0.00           C  
ATOM    388  C   VAL A  56      11.431  -3.829  13.052  1.00  0.00           C  
ATOM    389  O   VAL A  56      10.991  -4.961  13.254  1.00  0.00           O  
ATOM    390  CB  VAL A  56      13.883  -3.367  13.121  1.00  0.00           C  
ATOM    391  CEN VAL A  56      14.525  -3.573  13.261  1.00  0.00           X  
ATOM    392  H   VAL A  56      13.103  -1.721  11.302  1.00  0.00           H  
ATOM    393  N   VAL A  57      10.868  -2.734  13.551  1.00  0.00           N  
ATOM    394  CA  VAL A  57       9.673  -2.798  14.384  1.00  0.00           C  
ATOM    395  C   VAL A  57       8.511  -3.435  13.632  1.00  0.00           C  
ATOM    396  O   VAL A  57       7.804  -4.287  14.170  1.00  0.00           O  
ATOM    397  CB  VAL A  57       9.250  -1.401  14.875  1.00  0.00           C  
ATOM    398  CEN VAL A  57       9.216  -0.996  15.431  1.00  0.00           X  
ATOM    399  H   VAL A  57      11.278  -1.833  13.348  1.00  0.00           H  
ATOM    400  N   VAL A  58       8.320  -3.017  12.386  1.00  0.00           N  
ATOM    401  CA  VAL A  58       7.243  -3.546  11.557  1.00  0.00           C  
ATOM    402  C   VAL A  58       7.383  -5.051  11.367  1.00  0.00           C  
ATOM    403  O   VAL A  58       6.408  -5.794  11.481  1.00  0.00           O  
ATOM    404  CB  VAL A  58       7.205  -2.865  10.176  1.00  0.00           C  
ATOM    405  CEN VAL A  58       6.847  -2.426   9.784  1.00  0.00           X  
ATOM    406  H   VAL A  58       8.936  -2.315  12.002  1.00  0.00           H  
ATOM    407  N   VAL A  59       8.601  -5.495  11.076  1.00  0.00           N  
ATOM    408  CA  VAL A  59       8.870  -6.913  10.869  1.00  0.00           C  
ATOM    409  C   VAL A  59       8.527  -7.726  12.111  1.00  0.00           C  
ATOM    410  O   VAL A  59       7.902  -8.782  12.019  1.00  0.00           O  
ATOM    411  CB  VAL A  59      10.345  -7.159  10.498  1.00  0.00           C  
ATOM    412  CEN VAL A  59      10.764  -7.341   9.982  1.00  0.00           X  
ATOM    413  H   VAL A  59       9.360  -4.833  10.997  1.00  0.00           H  
ATOM    414  N   VAL A  60       8.939  -7.227  13.271  1.00  0.00           N  
ATOM    415  CA  VAL A  60       8.676  -7.906  14.534  1.00  0.00           C  
ATOM    416  C   VAL A  60       7.180  -8.064  14.773  1.00  0.00           C  
ATOM    417  O   VAL A  60       6.714  -9.133  15.169  1.00  0.00           O  
ATOM    418  CB  VAL A  60       9.298  -7.150  15.723  1.00  0.00           C  
ATOM    419  CEN VAL A  60       9.801  -7.175  16.194  1.00  0.00           X  
ATOM    420  H   VAL A  60       9.448  -6.354  13.279  1.00  0.00           H  
ATOM    421  N   VAL A  61       6.430  -6.994  14.530  1.00  0.00           N  
ATOM    422  CA  VAL A  61       4.985  -7.012  14.718  1.00  0.00           C  
ATOM    423  C   VAL A  61       4.327  -8.064  13.834  1.00  0.00           C  
ATOM    424  O   VAL A  61       3.462  -8.816  14.285  1.00  0.00           O  
ATOM    425  CB  VAL A  61       4.358  -5.638  14.417  1.00  0.00           C  
ATOM    426  CEN VAL A  61       4.058  -5.090  14.706  1.00  0.00           X  
ATOM    427  H   VAL A  61       6.874  -6.146  14.206  1.00  0.00           H  
ATOM    428  N   VAL A  62       4.742  -8.113  12.573  1.00  0.00           N  
ATOM    429  CA  VAL A  62       4.194  -9.074  11.623  1.00  0.00           C  
ATOM    430  C   VAL A  62       4.431 -10.505  12.088  1.00  0.00           C  
ATOM    431  O   VAL A  62       3.530 -11.342  12.034  1.00  0.00           O  
ATOM    432  CB  VAL A  62       4.805  -8.892  10.220  1.00  0.00           C  
ATOM    433  CEN VAL A  62       4.668  -8.679   9.580  1.00  0.00           X  
ATOM    434  H   VAL A  62       5.456  -7.468  12.264  1.00  0.00           H  
ATOM    435  N   VAL A  63       5.648 -10.780  12.544  1.00  0.00           N  
ATOM    436  CA  VAL A  63       6.006 -12.111  13.019  1.00  0.00           C  
ATOM    437  C   VAL A  63       5.110 -12.542  14.174  1.00  0.00           C  
ATOM    438  O   VAL A  63       4.643 -13.681  14.218  1.00  0.00           O  
ATOM    439  CB  VAL A  63       7.476 -12.173  13.472  1.00  0.00           C  
ATOM    440  CEN VAL A  63       8.097 -12.424  13.309  1.00  0.00           X  
ATOM    441  H   VAL A  63       6.344 -10.048  12.562  1.00  0.00           H  
ATOM    442  N   VAL A  64       4.874 -11.626  15.107  1.00  0.00           N  
ATOM    443  CA  VAL A  64       4.037 -11.912  16.266  1.00  0.00           C  
ATOM    444  C   VAL A  64       2.599 -12.192  15.852  1.00  0.00           C  
ATOM    445  O   VAL A  64       1.911 -13.004  16.471  1.00  0.00           O  
ATOM    446  CB  VAL A  64       4.053 -10.748  17.275  1.00  0.00           C  
ATOM    447  CEN VAL A  64       4.279 -10.557  17.897  1.00  0.00           X  
ATOM    448  H   VAL A  64       5.285 -10.709  15.010  1.00  0.00           H  
ATOM    449  N   VAL A  65       2.149 -11.515  14.800  1.00  0.00           N  
ATOM    450  CA  VAL A  65       0.842 -11.790  14.214  1.00  0.00           C  
ATOM    451  C   VAL A  65       0.858 -13.089  13.419  1.00  0.00           C  
ATOM    452  O   VAL A  65      -0.183 -13.560  12.960  1.00  0.00           O  
ATOM    453  CB  VAL A  65       0.382 -10.643  13.296  1.00  0.00           C  
ATOM    454  CEN VAL A  65      -0.068 -10.124  13.239  1.00  0.00           X  
ATOM    455  H   VAL A  65       2.726 -10.792  14.397  1.00  0.00           H  
ATOM    456  N   VAL A  66       2.045 -13.665  13.259  1.00  0.00           N  
ATOM    457  CA  VAL A  66       2.219 -14.839  12.412  1.00  0.00           C  
ATOM    458  C   VAL A  66       2.324 -14.448  10.943  1.00  0.00           C  
ATOM    459  O   VAL A  66       2.316 -15.306  10.061  1.00  0.00           O  
ATOM    460  CB  VAL A  66       1.059 -15.838  12.585  1.00  0.00           C  
ATOM    461  CEN VAL A  66       0.893 -16.455  12.842  1.00  0.00           X  
ATOM    462  H   VAL A  66       2.847 -13.279  13.736  1.00  0.00           H  
ATOM    463  N   VAL A  67       2.422 -13.148  10.688  1.00  0.00           N  
ATOM    464  CA  VAL A  67       2.551 -12.642   9.326  1.00  0.00           C  
ATOM    465  C   VAL A  67       4.005 -12.651   8.871  1.00  0.00           C  
ATOM    466  O   VAL A  67       4.632 -11.600   8.744  1.00  0.00           O  
ATOM    467  CB  VAL A  67       1.992 -11.213   9.199  1.00  0.00           C  
ATOM    468  CEN VAL A  67       1.475 -10.841   8.937  1.00  0.00           X  
ATOM    469  H   VAL A  67       2.408 -12.493  11.457  1.00  0.00           H  
ATOM    470  N   VAL A  68       4.535 -13.845   8.626  1.00  0.00           N  
ATOM    471  CA  VAL A  68       5.941 -14.000   8.272  1.00  0.00           C  
ATOM    472  C   VAL A  68       6.246 -13.355   6.927  1.00  0.00           C  
ATOM    473  O   VAL A  68       7.325 -12.798   6.724  1.00  0.00           O  
ATOM    474  CB  VAL A  68       6.351 -15.484   8.224  1.00  0.00           C  
ATOM    475  CEN VAL A  68       6.719 -15.969   8.547  1.00  0.00           X  
ATOM    476  H   VAL A  68       3.949 -14.665   8.686  1.00  0.00           H  
ATOM    477  N   VAL A  69       5.289 -13.434   6.008  1.00  0.00           N  
ATOM    478  CA  VAL A  69       5.440 -12.829   4.690  1.00  0.00           C  
ATOM    479  C   VAL A  69       5.583 -11.316   4.792  1.00  0.00           C  
ATOM    480  O   VAL A  69       6.447 -10.720   4.148  1.00  0.00           O  
ATOM    481  CB  VAL A  69       4.246 -13.161   3.776  1.00  0.00           C  
ATOM    482  CEN VAL A  69       4.055 -13.526   3.224  1.00  0.00           X  
ATOM    483  H   VAL A  69       4.434 -13.925   6.229  1.00  0.00           H  
ATOM    484  N   VAL A  70       4.733 -10.699   5.605  1.00  0.00           N  
ATOM    485  CA  VAL A  70       4.819  -9.266   5.860  1.00  0.00           C  
ATOM    486  C   VAL A  70       6.164  -8.894   6.471  1.00  0.00           C  
ATOM    487  O   VAL A  70       6.793  -7.918   6.063  1.00  0.00           O  
ATOM    488  CB  VAL A  70       3.692  -8.789   6.796  1.00  0.00           C  
ATOM    489  CEN VAL A  70       3.108  -8.425   6.820  1.00  0.00           X  
ATOM    490  H   VAL A  70       4.008 -11.236   6.059  1.00  0.00           H  
ATOM    491  N   VAL A  71       6.599  -9.678   7.451  1.00  0.00           N  
ATOM    492  CA  VAL A  71       7.871  -9.433   8.121  1.00  0.00           C  
ATOM    493  C   VAL A  71       9.032  -9.487   7.136  1.00  0.00           C  
ATOM    494  O   VAL A  71       9.916  -8.632   7.156  1.00  0.00           O  
ATOM    495  CB  VAL A  71       8.121 -10.451   9.250  1.00  0.00           C  
ATOM    496  CEN VAL A  71       8.151 -10.524   9.934  1.00  0.00           X  
ATOM    497  H   VAL A  71       6.035 -10.465   7.740  1.00  0.00           H  
ATOM    498  N   VAL A  72       9.022 -10.498   6.273  1.00  0.00           N  
ATOM    499  CA  VAL A  72      10.075 -10.666   5.278  1.00  0.00           C  
ATOM    500  C   VAL A  72      10.151  -9.460   4.350  1.00  0.00           C  
ATOM    501  O   VAL A  72      11.237  -8.958   4.057  1.00  0.00           O  
ATOM    502  CB  VAL A  72       9.859 -11.937   4.436  1.00  0.00           C  
ATOM    503  CEN VAL A  72      10.101 -12.571   4.318  1.00  0.00           X  
ATOM    504  H   VAL A  72       8.267 -11.168   6.308  1.00  0.00           H  
ATOM    505  N   VAL A  73       8.993  -9.000   3.888  1.00  0.00           N  
ATOM    506  CA  VAL A  73       8.927  -7.853   2.992  1.00  0.00           C  
ATOM    507  C   VAL A  73       9.523  -6.611   3.642  1.00  0.00           C  
ATOM    508  O   VAL A  73      10.291  -5.879   3.017  1.00  0.00           O  
ATOM    509  CB  VAL A  73       7.478  -7.552   2.564  1.00  0.00           C  
ATOM    510  CEN VAL A  73       7.041  -7.576   2.033  1.00  0.00           X  
ATOM    511  H   VAL A  73       8.137  -9.458   4.166  1.00  0.00           H  
ATOM    512  N   VAL A  74       9.164  -6.377   4.900  1.00  0.00           N  
ATOM    513  CA  VAL A  74       9.662  -5.223   5.637  1.00  0.00           C  
ATOM    514  C   VAL A  74      11.181  -5.251   5.744  1.00  0.00           C  
ATOM    515  O   VAL A  74      11.847  -4.237   5.535  1.00  0.00           O  
ATOM    516  CB  VAL A  74       9.059  -5.153   7.053  1.00  0.00           C  
ATOM    517  CEN VAL A  74       8.619  -4.804   7.451  1.00  0.00           X  
ATOM    518  H   VAL A  74       8.529  -7.017   5.357  1.00  0.00           H  
ATOM    519  N   VAL A  75      11.725  -6.419   6.070  1.00  0.00           N  
ATOM    520  CA  VAL A  75      13.167  -6.581   6.206  1.00  0.00           C  
ATOM    521  C   VAL A  75      13.883  -6.255   4.901  1.00  0.00           C  
ATOM    522  O   VAL A  75      14.897  -5.557   4.896  1.00  0.00           O  
ATOM    523  CB  VAL A  75      13.537  -8.013   6.638  1.00  0.00           C  
ATOM    524  CEN VAL A  75      13.777  -8.389   7.163  1.00  0.00           X  
ATOM    525  H   VAL A  75      11.123  -7.214   6.229  1.00  0.00           H  
ATOM    526  N   VAL A  76      13.349  -6.764   3.796  1.00  0.00           N  
ATOM    527  CA  VAL A  76      13.936  -6.527   2.482  1.00  0.00           C  
ATOM    528  C   VAL A  76      13.976  -5.040   2.157  1.00  0.00           C  
ATOM    529  O   VAL A  76      14.985  -4.527   1.673  1.00  0.00           O  
ATOM    530  CB  VAL A  76      13.160  -7.265   1.375  1.00  0.00           C  
ATOM    531  CEN VAL A  76      13.193  -7.790   0.931  1.00  0.00           X  
ATOM    532  H   VAL A  76      12.515  -7.329   3.868  1.00  0.00           H  
ATOM    533  N   VAL A  77      12.872  -4.351   2.424  1.00  0.00           N  
ATOM    534  CA  VAL A  77      12.778  -2.920   2.160  1.00  0.00           C  
ATOM    535  C   VAL A  77      13.830  -2.145   2.943  1.00  0.00           C  
ATOM    536  O   VAL A  77      14.493  -1.259   2.404  1.00  0.00           O  
ATOM    537  CB  VAL A  77      11.383  -2.370   2.511  1.00  0.00           C  
ATOM    538  CEN VAL A  77      10.800  -2.125   2.239  1.00  0.00           X  
ATOM    539  H   VAL A  77      12.077  -4.831   2.821  1.00  0.00           H  
ATOM    540  N   VAL A  78      13.979  -2.485   4.219  1.00  0.00           N  
ATOM    541  CA  VAL A  78      14.951  -1.821   5.080  1.00  0.00           C  
ATOM    542  C   VAL A  78      16.367  -1.988   4.543  1.00  0.00           C  
ATOM    543  O   VAL A  78      17.141  -1.032   4.499  1.00  0.00           O  
ATOM    544  CB  VAL A  78      14.892  -2.363   6.521  1.00  0.00           C  
ATOM    545  CEN VAL A  78      14.706  -2.205   7.165  1.00  0.00           X  
ATOM    546  H   VAL A  78      13.404  -3.221   4.603  1.00  0.00           H  
ATOM    547  N   VAL A  79      16.700  -3.208   4.135  1.00  0.00           N  
ATOM    548  CA  VAL A  79      18.023  -3.502   3.600  1.00  0.00           C  
ATOM    549  C   VAL A  79      18.315  -2.666   2.361  1.00  0.00           C  
ATOM    550  O   VAL A  79      19.402  -2.105   2.220  1.00  0.00           O  
ATOM    551  CB  VAL A  79      18.172  -4.994   3.247  1.00  0.00           C  
ATOM    552  CEN VAL A  79      18.479  -5.581   3.436  1.00  0.00           X  
ATOM    553  H   VAL A  79      16.018  -3.951   4.198  1.00  0.00           H  
ATOM    554  N   VAL A  80      17.338  -2.586   1.464  1.00  0.00           N  
ATOM    555  CA  VAL A  80      17.488  -1.817   0.234  1.00  0.00           C  
ATOM    556  C   VAL A  80      17.762  -0.349   0.532  1.00  0.00           C  
ATOM    557  O   VAL A  80      18.641   0.264  -0.075  1.00  0.00           O  
ATOM    558  CB  VAL A  80      16.236  -1.925  -0.656  1.00  0.00           C  
ATOM    559  CEN VAL A  80      15.994  -2.194  -1.243  1.00  0.00           X  
ATOM    560  H   VAL A  80      16.469  -3.070   1.638  1.00  0.00           H  
ATOM    561  N   VAL A  81      17.005   0.211   1.469  1.00  0.00           N  
ATOM    562  CA  VAL A  81      17.165   1.609   1.850  1.00  0.00           C  
ATOM    563  C   VAL A  81      18.569   1.880   2.376  1.00  0.00           C  
ATOM    564  O   VAL A  81      19.199   2.872   2.009  1.00  0.00           O  
ATOM    565  CB  VAL A  81      16.138   2.025   2.919  1.00  0.00           C  
ATOM    566  CEN VAL A  81      15.572   2.402   3.027  1.00  0.00           X  
ATOM    567  H   VAL A  81      16.300  -0.347   1.931  1.00  0.00           H  
ATOM    568  N   VAL A  82      19.054   0.991   3.237  1.00  0.00           N  
ATOM    569  CA  VAL A  82      20.385   1.133   3.815  1.00  0.00           C  
ATOM    570  C   VAL A  82      21.457   1.141   2.734  1.00  0.00           C  
ATOM    571  O   VAL A  82      22.372   1.964   2.759  1.00  0.00           O  
ATOM    572  CB  VAL A  82      20.688   0.003   4.818  1.00  0.00           C  
ATOM    573  CEN VAL A  82      20.772  -0.136   5.487  1.00  0.00           X  
ATOM    574  H   VAL A  82      18.486   0.198   3.498  1.00  0.00           H  
ATOM    575  N   VAL A  83      21.340   0.219   1.784  1.00  0.00           N  
ATOM    576  CA  VAL A  83      22.299   0.118   0.691  1.00  0.00           C  
ATOM    577  C   VAL A  83      22.344   1.405  -0.123  1.00  0.00           C  
ATOM    578  O   VAL A  83      23.420   1.902  -0.458  1.00  0.00           O  
ATOM    579  CB  VAL A  83      21.968  -1.058  -0.246  1.00  0.00           C  
ATOM    580  CEN VAL A  83      22.175  -1.685  -0.443  1.00  0.00           X  
ATOM    581  H   VAL A  83      20.565  -0.428   1.820  1.00  0.00           H  
ATOM    582  N   VAL A  84      21.170   1.942  -0.438  1.00  0.00           N  
ATOM    583  CA  VAL A  84      21.074   3.173  -1.213  1.00  0.00           C  
ATOM    584  C   VAL A  84      21.767   4.328  -0.502  1.00  0.00           C  
ATOM    585  O   VAL A  84      22.508   5.093  -1.118  1.00  0.00           O  
ATOM    586  CB  VAL A  84      19.607   3.556  -1.485  1.00  0.00           C  
ATOM    587  CEN VAL A  84      19.126   3.597  -1.977  1.00  0.00           X  
ATOM    588  H   VAL A  84      20.323   1.485  -0.132  1.00  0.00           H  
ATOM    589  N   VAL A  85      21.521   4.448   0.798  1.00  0.00           N  
ATOM    590  CA  VAL A  85      22.122   5.510   1.596  1.00  0.00           C  
ATOM    591  C   VAL A  85      23.642   5.427   1.569  1.00  0.00           C  
ATOM    592  O   VAL A  85      24.326   6.437   1.401  1.00  0.00           O  
ATOM    593  CB  VAL A  85      21.640   5.460   3.058  1.00  0.00           C  
ATOM    594  CEN VAL A  85      21.248   5.782   3.524  1.00  0.00           X  
ATOM    595  H   VAL A  85      20.903   3.786   1.245  1.00  0.00           H  
ATOM    596  N   VAL A  86      24.167   4.218   1.736  1.00  0.00           N  
ATOM    597  CA  VAL A  86      25.609   4.001   1.732  1.00  0.00           C  
ATOM    598  C   VAL A  86      26.226   4.431   0.408  1.00  0.00           C  
ATOM    599  O   VAL A  86      27.262   5.096   0.382  1.00  0.00           O  
ATOM    600  CB  VAL A  86      25.958   2.524   1.994  1.00  0.00           C  
ATOM    601  CEN VAL A  86      26.226   2.092   2.459  1.00  0.00           X  
ATOM    602  H   VAL A  86      23.551   3.429   1.870  1.00  0.00           H  
ATOM    603  N   VAL A  87      25.585   4.048  -0.691  1.00  0.00           N  
ATOM    604  CA  VAL A  87      26.070   4.393  -2.022  1.00  0.00           C  
ATOM    605  C   VAL A  87      26.138   5.904  -2.208  1.00  0.00           C  
ATOM    606  O   VAL A  87      27.123   6.431  -2.725  1.00  0.00           O  
ATOM    607  CB  VAL A  87      25.178   3.790  -3.123  1.00  0.00           C  
ATOM    608  CEN VAL A  87      25.154   3.309  -3.616  1.00  0.00           X  
ATOM    609  H   VAL A  87      24.739   3.503  -0.602  1.00  0.00           H  
ATOM    610  N   VAL A  88      25.087   6.596  -1.783  1.00  0.00           N  
ATOM    611  CA  VAL A  88      25.025   8.047  -1.902  1.00  0.00           C  
ATOM    612  C   VAL A  88      26.166   8.711  -1.142  1.00  0.00           C  
ATOM    613  O   VAL A  88      26.815   9.626  -1.650  1.00  0.00           O  
ATOM    614  CB  VAL A  88      23.685   8.601  -1.383  1.00  0.00           C  
ATOM    615  CEN VAL A  88      23.091   8.889  -1.580  1.00  0.00           X  
ATOM    616  H   VAL A  88      24.309   6.103  -1.367  1.00  0.00           H  
ATOM    617  N   VAL A  89      26.407   8.245   0.079  1.00  0.00           N  
ATOM    618  CA  VAL A  89      27.471   8.793   0.912  1.00  0.00           C  
ATOM    619  C   VAL A  89      28.830   8.638   0.243  1.00  0.00           C  
ATOM    620  O   VAL A  89      29.633   9.571   0.223  1.00  0.00           O  
ATOM    621  CB  VAL A  89      27.510   8.116   2.295  1.00  0.00           C  
ATOM    622  CEN VAL A  89      27.384   8.216   2.965  1.00  0.00           X  
ATOM    623  H   VAL A  89      25.838   7.492   0.439  1.00  0.00           H  
ATOM    624  N   VAL A  90      29.082   7.454  -0.305  1.00  0.00           N  
ATOM    625  CA  VAL A  90      30.346   7.174  -0.977  1.00  0.00           C  
ATOM    626  C   VAL A  90      30.565   8.118  -2.153  1.00  0.00           C  
ATOM    627  O   VAL A  90      31.657   8.658  -2.332  1.00  0.00           O  
ATOM    628  CB  VAL A  90      30.408   5.720  -1.481  1.00  0.00           C  
ATOM    629  CEN VAL A  90      30.708   5.109  -1.375  1.00  0.00           X  
ATOM    630  H   VAL A  90      28.381   6.729  -0.255  1.00  0.00           H  
ATOM    631  N   VAL A  91      29.522   8.313  -2.951  1.00  0.00           N  
ATOM    632  CA  VAL A  91      29.598   9.193  -4.111  1.00  0.00           C  
ATOM    633  C   VAL A  91      29.782  10.645  -3.690  1.00  0.00           C  
ATOM    634  O   VAL A  91      30.492  11.407  -4.348  1.00  0.00           O  
ATOM    635  CB  VAL A  91      28.339   9.080  -4.991  1.00  0.00           C  
ATOM    636  CEN VAL A  91      28.104   8.847  -5.596  1.00  0.00           X  
ATOM    637  H   VAL A  91      28.652   7.840  -2.749  1.00  0.00           H  
ATOM    638  N   VAL A  92      29.140  11.023  -2.591  1.00  0.00           N  
ATOM    639  CA  VAL A  92      29.385  12.318  -1.967  1.00  0.00           C  
ATOM    640  C   VAL A  92      30.786  12.388  -1.374  1.00  0.00           C  
ATOM    641  O   VAL A  92      31.315  13.472  -1.132  1.00  0.00           O  
ATOM    642  CB  VAL A  92      28.355  12.617  -0.861  1.00  0.00           C  
ATOM    643  CEN VAL A  92      27.813  13.011  -0.700  1.00  0.00           X  
ATOM    644  H   VAL A  92      28.464  10.397  -2.176  1.00  0.00           H  
ATOM    645  N   VAL A  93      31.383  11.224  -1.142  1.00  0.00           N  
ATOM    646  CA  VAL A  93      32.677  11.146  -0.473  1.00  0.00           C  
ATOM    647  C   VAL A  93      32.520  11.213   1.040  1.00  0.00           C  
ATOM    648  O   VAL A  93      33.465  11.539   1.758  1.00  0.00           O  
ATOM    649  CB  VAL A  93      33.619  12.275  -0.932  1.00  0.00           C  
ATOM    650  CEN VAL A  93      34.186  12.409  -1.299  1.00  0.00           X  
ATOM    651  H   VAL A  93      30.929  10.371  -1.436  1.00  0.00           H  
ATOM    652  N   VAL A  94      31.320  10.901   1.520  1.00  0.00           N  
ATOM    653  CA  VAL A  94      31.055  10.863   2.953  1.00  0.00           C  
ATOM    654  C   VAL A  94      31.334   9.480   3.528  1.00  0.00           C  
ATOM    655  O   VAL A  94      30.410   8.728   3.837  1.00  0.00           O  
ATOM    656  CB  VAL A  94      29.599  11.255   3.268  1.00  0.00           C  
ATOM    657  CEN VAL A  94      29.205  11.749   3.542  1.00  0.00           X  
ATOM    658  H   VAL A  94      30.573  10.685   0.875  1.00  0.00           H  
ATOM    659  N   VAL A  95      32.613   9.151   3.669  1.00  0.00           N  
ATOM    660  CA  VAL A  95      33.019   7.816   4.093  1.00  0.00           C  
ATOM    661  C   VAL A  95      32.452   7.479   5.467  1.00  0.00           C  
ATOM    662  O   VAL A  95      31.968   6.370   5.694  1.00  0.00           O  
ATOM    663  CB  VAL A  95      34.552   7.677   4.134  1.00  0.00           C  
ATOM    664  CEN VAL A  95      35.091   7.383   3.820  1.00  0.00           X  
ATOM    665  H   VAL A  95      33.323   9.843   3.478  1.00  0.00           H  
ATOM    666  N   VAL A  96      32.515   8.442   6.380  1.00  0.00           N  
ATOM    667  CA  VAL A  96      32.072   8.226   7.752  1.00  0.00           C  
ATOM    668  C   VAL A  96      30.611   7.798   7.798  1.00  0.00           C  
ATOM    669  O   VAL A  96      30.266   6.800   8.431  1.00  0.00           O  
ATOM    670  CB  VAL A  96      32.252   9.492   8.610  1.00  0.00           C  
ATOM    671  CEN VAL A  96      32.623   9.767   9.121  1.00  0.00           X  
ATOM    672  H   VAL A  96      32.879   9.346   6.117  1.00  0.00           H  
ATOM    673  N   VAL A  97      29.755   8.558   7.124  1.00  0.00           N  
ATOM    674  CA  VAL A  97      28.330   8.252   7.078  1.00  0.00           C  
ATOM    675  C   VAL A  97      28.081   6.880   6.466  1.00  0.00           C  
ATOM    676  O   VAL A  97      27.286   6.094   6.982  1.00  0.00           O  
ATOM    677  CB  VAL A  97      27.550   9.310   6.275  1.00  0.00           C  
ATOM    678  CEN VAL A  97      27.101   9.830   6.332  1.00  0.00           X  
ATOM    679  H   VAL A  97      30.100   9.369   6.631  1.00  0.00           H  
ATOM    680  N   VAL A  98      28.765   6.596   5.363  1.00  0.00           N  
ATOM    681  CA  VAL A  98      28.619   5.317   4.678  1.00  0.00           C  
ATOM    682  C   VAL A  98      28.999   4.158   5.590  1.00  0.00           C  
ATOM    683  O   VAL A  98      28.295   3.149   5.654  1.00  0.00           O  
ATOM    684  CB  VAL A  98      29.480   5.258   3.402  1.00  0.00           C  
ATOM    685  CEN VAL A  98      29.452   5.255   2.714  1.00  0.00           X  
ATOM    686  H   VAL A  98      29.402   7.285   4.988  1.00  0.00           H  
ATOM    687  N   VAL A  99      30.115   4.307   6.295  1.00  0.00           N  
ATOM    688  CA  VAL A  99      30.590   3.272   7.205  1.00  0.00           C  
ATOM    689  C   VAL A  99      29.566   2.985   8.295  1.00  0.00           C  
ATOM    690  O   VAL A  99      29.286   1.827   8.607  1.00  0.00           O  
ATOM    691  CB  VAL A  99      31.927   3.668   7.862  1.00  0.00           C  
ATOM    692  CEN VAL A  99      32.601   3.527   7.875  1.00  0.00           X  
ATOM    693  H   VAL A  99      30.648   5.160   6.198  1.00  0.00           H  
ATOM    694  N   VAL A 100      29.009   4.044   8.872  1.00  0.00           N  
ATOM    695  CA  VAL A 100      28.014   3.907   9.929  1.00  0.00           C  
ATOM    696  C   VAL A 100      26.794   3.137   9.440  1.00  0.00           C  
ATOM    697  O   VAL A 100      26.292   2.249  10.128  1.00  0.00           O  
ATOM    698  CB  VAL A 100      27.563   5.280  10.462  1.00  0.00           C  
ATOM    699  CEN VAL A 100      27.600   5.704  11.004  1.00  0.00           X  
ATOM    700  H   VAL A 100      29.282   4.969   8.570  1.00  0.00           H  
ATOM    701  N   VAL A 101      26.321   3.484   8.248  1.00  0.00           N  
ATOM    702  CA  VAL A 101      25.158   2.826   7.664  1.00  0.00           C  
ATOM    703  C   VAL A 101      25.402   1.333   7.484  1.00  0.00           C  
ATOM    704  O   VAL A 101      24.545   0.510   7.808  1.00  0.00           O  
ATOM    705  CB  VAL A 101      24.783   3.442   6.304  1.00  0.00           C  
ATOM    706  CEN VAL A 101      24.314   3.830   5.981  1.00  0.00           X  
ATOM    707  H   VAL A 101      26.778   4.222   7.732  1.00  0.00           H  
ATOM    708  N   VAL A 102      26.576   0.989   6.966  1.00  0.00           N  
ATOM    709  CA  VAL A 102      26.936  -0.406   6.742  1.00  0.00           C  
ATOM    710  C   VAL A 102      26.924  -1.194   8.046  1.00  0.00           C  
ATOM    711  O   VAL A 102      26.399  -2.306   8.106  1.00  0.00           O  
ATOM    712  CB  VAL A 102      28.324  -0.534   6.088  1.00  0.00           C  
ATOM    713  CEN VAL A 102      28.649  -0.699   5.504  1.00  0.00           X  
ATOM    714  H   VAL A 102      27.237   1.713   6.721  1.00  0.00           H  
ATOM    715  N   VAL A 103      27.507  -0.612   9.088  1.00  0.00           N  
ATOM    716  CA  VAL A 103      27.565  -1.259  10.393  1.00  0.00           C  
ATOM    717  C   VAL A 103      26.168  -1.541  10.931  1.00  0.00           C  
ATOM    718  O   VAL A 103      25.895  -2.630  11.437  1.00  0.00           O  
ATOM    719  CB  VAL A 103      28.334  -0.401  11.416  1.00  0.00           C  
ATOM    720  CEN VAL A 103      28.919  -0.360  11.776  1.00  0.00           X  
ATOM    721  H   VAL A 103      27.920   0.302   8.973  1.00  0.00           H  
ATOM    722  N   VAL A 104      25.285  -0.554  10.818  1.00  0.00           N  
ATOM    723  CA  VAL A 104      23.914  -0.695  11.293  1.00  0.00           C  
ATOM    724  C   VAL A 104      23.200  -1.838  10.583  1.00  0.00           C  
ATOM    725  O   VAL A 104      22.518  -2.644  11.215  1.00  0.00           O  
ATOM    726  CB  VAL A 104      23.110   0.604  11.091  1.00  0.00           C  
ATOM    727  CEN VAL A 104      22.822   1.134  11.422  1.00  0.00           X  
ATOM    728  H   VAL A 104      25.572   0.316  10.393  1.00  0.00           H  
ATOM    729  N   VAL A 105      23.361  -1.902   9.265  1.00  0.00           N  
ATOM    730  CA  VAL A 105      22.731  -2.947   8.467  1.00  0.00           C  
ATOM    731  C   VAL A 105      23.192  -4.330   8.908  1.00  0.00           C  
ATOM    732  O   VAL A 105      22.384  -5.247   9.055  1.00  0.00           O  
ATOM    733  CB  VAL A 105      23.032  -2.770   6.967  1.00  0.00           C  
ATOM    734  CEN VAL A 105      22.752  -2.597   6.362  1.00  0.00           X  
ATOM    735  H   VAL A 105      23.933  -1.209   8.805  1.00  0.00           H  
ATOM    736  N   VAL A 106      24.496  -4.475   9.117  1.00  0.00           N  
ATOM    737  CA  VAL A 106      25.068  -5.747   9.542  1.00  0.00           C  
ATOM    738  C   VAL A 106      24.483  -6.196  10.875  1.00  0.00           C  
ATOM    739  O   VAL A 106      24.123  -7.360  11.046  1.00  0.00           O  
ATOM    740  CB  VAL A 106      26.601  -5.665   9.666  1.00  0.00           C  
ATOM    741  CEN VAL A 106      27.192  -5.871   9.379  1.00  0.00           X  
ATOM    742  H   VAL A 106      25.108  -3.683   8.978  1.00  0.00           H  
ATOM    743  N   VAL A 107      24.392  -5.264  11.818  1.00  0.00           N  
ATOM    744  CA  VAL A 107      23.850  -5.562  13.139  1.00  0.00           C  
ATOM    745  C   VAL A 107      22.413  -6.059  13.046  1.00  0.00           C  
ATOM    746  O   VAL A 107      22.041  -7.037  13.695  1.00  0.00           O  
ATOM    747  CB  VAL A 107      23.899  -4.329  14.061  1.00  0.00           C  
ATOM    748  CEN VAL A 107      24.213  -4.061  14.612  1.00  0.00           X  
ATOM    749  H   VAL A 107      24.705  -4.326  11.615  1.00  0.00           H  
ATOM    750  N   VAL A 108      21.609  -5.379  12.237  1.00  0.00           N  
ATOM    751  CA  VAL A 108      20.210  -5.750  12.058  1.00  0.00           C  
ATOM    752  C   VAL A 108      20.081  -7.166  11.512  1.00  0.00           C  
ATOM    753  O   VAL A 108      19.265  -7.954  11.990  1.00  0.00           O  
ATOM    754  CB  VAL A 108      19.484  -4.777  11.109  1.00  0.00           C  
ATOM    755  CEN VAL A 108      19.013  -4.275  11.084  1.00  0.00           X  
ATOM    756  H   VAL A 108      21.976  -4.584  11.732  1.00  0.00           H  
ATOM    757  N   VAL A 109      20.893  -7.485  10.509  1.00  0.00           N  
ATOM    758  CA  VAL A 109      20.871  -8.807   9.897  1.00  0.00           C  
ATOM    759  C   VAL A 109      21.191  -9.892  10.917  1.00  0.00           C  
ATOM    760  O   VAL A 109      20.524 -10.925  10.970  1.00  0.00           O  
ATOM    761  CB  VAL A 109      21.868  -8.905   8.727  1.00  0.00           C  
ATOM    762  CEN VAL A 109      21.916  -8.950   8.041  1.00  0.00           X  
ATOM    763  H   VAL A 109      21.541  -6.792  10.162  1.00  0.00           H  
ATOM    764  N   VAL A 110      22.217  -9.651  11.726  1.00  0.00           N  
ATOM    765  CA  VAL A 110      22.628 -10.608  12.747  1.00  0.00           C  
ATOM    766  C   VAL A 110      21.502 -10.875  13.737  1.00  0.00           C  
ATOM    767  O   VAL A 110      21.071 -11.987  13.871  1.00  0.00           O  
ATOM    768  CB  VAL A 110      23.868 -10.115  13.516  1.00  0.00           C  
ATOM    769  CEN VAL A 110      24.542 -10.225  13.611  1.00  0.00           X  
ATOM    770  H   VAL A 110      22.725  -8.784  11.632  1.00  0.00           H  
TER                                                                             
# All scores below are weighted scores, not raw scores.
#BEGIN_POSE_ENERGIES_TABLE ./out/68.pdb
label vdw total
weights 0.1 NA
pose 2.7397 2.7397
VAL:NtermProteinFull_1 0 0
VAL_2 0 0
VAL_3 0 0
VAL_4 0 0
VAL_5 0 0
VAL_6 0 0
VAL_7 0 0
VAL_8 0 0
VAL_9 0.68149 0.68149
VAL_10 0 0
VAL_11 0 0
VAL_12 0.13982 0.13982
VAL_13 0.00643 0.00643
VAL_14 0 0
VAL_15 0.11608 0.11608
VAL_16 0 0
VAL_17 0 0
VAL_18 0 0
VAL_19 0 0
VAL_20 0 0
VAL_21 0.00919 0.00919
VAL_22 2e-05 2e-05
VAL_23 0 0
VAL_24 0 0
VAL_25 0 0
VAL_26 0.10503 0.10503
VAL_27 0.5605 0.5605
VAL_28 0.38128 0.38128
VAL_29 0 0
VAL_30 0 0
VAL_31 0.00277 0.00277
VAL_32 0 0
VAL_33 0 0
VAL_34 0 0
VAL_35 0.00643 0.00643
VAL_36 0 0
VAL_37 0 0
VAL_38 0 0
VAL_39 0 0
VAL_40 0 0
VAL_41 0.00054 0.00054
VAL_42 0 0
VAL_43 0.00642 0.00642
VAL_44 2e-05 2e-05
VAL_45 0 0
VAL_46 0 0
VAL_47 0 0
VAL_48 0.00518 0.00518
VAL_49 0 0
VAL_50 0.11608 0.11608
VAL_51 0.22702 0.22702
VAL_52 0 0
VAL_53 0 0
VAL_54 0 0
VAL_55 0.17665 0.17665
VAL_56 0 0
VAL_57 0 0
VAL_58 0 0
VAL_59 0 0
VAL_60 0 0
VAL_61 0 0
VAL_62 0.00643 0.00643
VAL_63 0 0
VAL_64 0 0
VAL_65 0 0
VAL_66 0 0
VAL_67 0 0
VAL_68 0 0
VAL_69 0 0
VAL_70 0.00642 0.00642
VAL_71 2e-05 2e-05
VAL_72 0 0
VAL_73 0 0
VAL_74 0 0
VAL_75 0 0
VAL_76 0 0
VAL_77 0 0
VAL_78 0.17665 0.17665
VAL_79 0 0
VAL_80 0 0
VAL_81 0 0
VAL_82 0.00176 0.00176
VAL_83 0 0
VAL_84 0 0
VAL_85 0.00518 0.00518
VAL_86 0 0
VAL_87 0 0
VAL_88 0 0
VAL_89 0 0
VAL_90 0 0
VAL_91 0 0
VAL_92 0 0
VAL_93 0 0
VAL_94 0.00054 0.00054
VAL_95 0 0
VAL_96 0 0
VAL_97 0 0
VAL_98 0 0
VAL_99 0 0
VAL_100 0 0
VAL_101 0 0
VAL_102 0 0
VAL_103 0 0
VAL_104 0 0
VAL_105 0.00176 0.00176
VAL_106 0 0
VAL_107 0 0
VAL_108 0 0
VAL_109 0 0
VAL:CtermProteinFull_110 0 0
#END_POSE_ENERGIES_TABLE ./out/68.pdb

REMARK 6 13 1 6 20 21 14 8 13 8 8 7 
REMARK VDW             2.740
REMARK RG             13.900
REMARK NCdist         26.892
REMARK HO              0.661
