# Supplementary material for: Design of complicated all-α protein structures
Source: Nat Struct Mol Biol. 2024 Jan 4;31(2):275–82. doi: 10.1038/s41594-023-01147-9 (PMC11377298; doi:10.1038/s41594-023-01147-9)
Supplement: Supplementary file 11 — Statistical source data. [file 41594_2023_1147_MOESM11_ESM.zip › ED_Fig6/4.pdb]

HEADER                                            09-NOV-21   XXXX              
EXPDTA    THEORETICAL MODEL                                                     
REMARK 220                                                                      
REMARK 220 EXPERIMENTAL DETAILS                                                 
REMARK 220  EXPERIMENT TYPE                : THEORETICAL MODELLING              
REMARK 220  DATE OF DATA COLLECTION        : 09-NOV-21                          
REMARK 220                                                                      
REMARK 220 REMARK: MODEL GENERATED BY ROSETTA                                   
REMARK 220  VERSION 2021.16+release.8ee4f02                                     
ATOM      1  N   VAL A   1       0.000   0.000   0.000  1.00  0.00           N  
ATOM      2  CA  VAL A   1       1.458   0.000   0.000  1.00  0.00           C  
ATOM      3  C   VAL A   1       2.009   1.420   0.000  1.00  0.00           C  
ATOM      4  O   VAL A   1       2.934   1.737   0.748  1.00  0.00           O  
ATOM      5  CB  VAL A   1       2.023  -0.759  -1.215  1.00  0.00           C  
ATOM      6  CEN VAL A   1       2.351  -1.334  -1.406  1.00  0.00           X  
ATOM      7  H   VAL A   1      -0.500  -0.433  -0.750  1.00  0.00           H  
ATOM      8  N   VAL A   2       1.435   2.272  -0.843  1.00  0.00           N  
ATOM      9  CA  VAL A   2       1.868   3.661  -0.942  1.00  0.00           C  
ATOM     10  C   VAL A   2       1.711   4.383   0.390  1.00  0.00           C  
ATOM     11  O   VAL A   2       2.608   5.105   0.825  1.00  0.00           O  
ATOM     12  CB  VAL A   2       1.079   4.423  -2.023  1.00  0.00           C  
ATOM     13  CEN VAL A   2       1.129   4.707  -2.649  1.00  0.00           X  
ATOM     14  H   VAL A   2       0.680   1.949  -1.431  1.00  0.00           H  
ATOM     15  N   VAL A   3       0.566   4.183   1.035  1.00  0.00           N  
ATOM     16  CA  VAL A   3       0.290   4.815   2.319  1.00  0.00           C  
ATOM     17  C   VAL A   3       1.317   4.405   3.367  1.00  0.00           C  
ATOM     18  O   VAL A   3       1.823   5.241   4.115  1.00  0.00           O  
ATOM     19  CB  VAL A   3      -1.120   4.462   2.831  1.00  0.00           C  
ATOM     20  CEN VAL A   3      -1.749   4.719   2.941  1.00  0.00           X  
ATOM     21  H   VAL A   3      -0.130   3.577   0.624  1.00  0.00           H  
ATOM     22  N   VAL A   4       1.620   3.112   3.417  1.00  0.00           N  
ATOM     23  CA  VAL A   4       2.588   2.588   4.374  1.00  0.00           C  
ATOM     24  C   VAL A   4       3.957   3.226   4.177  1.00  0.00           C  
ATOM     25  O   VAL A   4       4.612   3.622   5.141  1.00  0.00           O  
ATOM     26  CB  VAL A   4       2.723   1.058   4.261  1.00  0.00           C  
ATOM     27  CEN VAL A   4       2.581   0.464   4.579  1.00  0.00           X  
ATOM     28  H   VAL A   4       1.169   2.476   2.775  1.00  0.00           H  
ATOM     29  N   VAL A   5       4.385   3.322   2.923  1.00  0.00           N  
ATOM     30  CA  VAL A   5       5.678   3.911   2.597  1.00  0.00           C  
ATOM     31  C   VAL A   5       5.758   5.358   3.069  1.00  0.00           C  
ATOM     32  O   VAL A   5       6.758   5.776   3.653  1.00  0.00           O  
ATOM     33  CB  VAL A   5       5.958   3.859   1.084  1.00  0.00           C  
ATOM     34  CEN VAL A   5       6.345   3.555   0.602  1.00  0.00           X  
ATOM     35  H   VAL A   5       3.799   2.977   2.176  1.00  0.00           H  
ATOM     36  N   VAL A   6       4.700   6.118   2.811  1.00  0.00           N  
ATOM     37  CA  VAL A   6       4.648   7.520   3.209  1.00  0.00           C  
ATOM     38  C   VAL A   6       4.783   7.670   4.719  1.00  0.00           C  
ATOM     39  O   VAL A   6       5.528   8.521   5.204  1.00  0.00           O  
ATOM     40  CB  VAL A   6       3.339   8.190   2.752  1.00  0.00           C  
ATOM     41  CEN VAL A   6       3.075   8.647   2.309  1.00  0.00           X  
ATOM     42  H   VAL A   6       3.910   5.715   2.327  1.00  0.00           H  
ATOM     43  N   VAL A   7       4.059   6.836   5.458  1.00  0.00           N  
ATOM     44  CA  VAL A   7       4.096   6.875   6.915  1.00  0.00           C  
ATOM     45  C   VAL A   7       5.504   6.615   7.437  1.00  0.00           C  
ATOM     46  O   VAL A   7       5.983   7.311   8.332  1.00  0.00           O  
ATOM     47  CB  VAL A   7       3.133   5.844   7.532  1.00  0.00           C  
ATOM     48  CEN VAL A   7       2.540   5.776   7.878  1.00  0.00           X  
ATOM     49  H   VAL A   7       3.467   6.159   4.999  1.00  0.00           H  
ATOM     50  N   VAL A   8       6.163   5.609   6.872  1.00  0.00           N  
ATOM     51  CA  VAL A   8       7.517   5.255   7.279  1.00  0.00           C  
ATOM     52  C   VAL A   8       8.478   6.419   7.067  1.00  0.00           C  
ATOM     53  O   VAL A   8       9.293   6.729   7.935  1.00  0.00           O  
ATOM     54  CB  VAL A   8       8.037   4.027   6.508  1.00  0.00           C  
ATOM     55  CEN VAL A   8       8.197   3.360   6.571  1.00  0.00           X  
ATOM     56  H   VAL A   8       5.713   5.075   6.141  1.00  0.00           H  
ATOM     57  N   VAL A   9       8.376   7.060   5.907  1.00  0.00           N  
ATOM     58  CA  VAL A   9       9.235   8.191   5.579  1.00  0.00           C  
ATOM     59  C   VAL A   9       9.061   9.324   6.581  1.00  0.00           C  
ATOM     60  O   VAL A   9      10.039   9.909   7.047  1.00  0.00           O  
ATOM     61  CB  VAL A   9       8.951   8.723   4.162  1.00  0.00           C  
ATOM     62  CEN VAL A   9       9.208   8.766   3.524  1.00  0.00           X  
ATOM     63  H   VAL A   9       7.685   6.755   5.236  1.00  0.00           H  
ATOM     64  N   VAL A  10       7.810   9.630   6.909  1.00  0.00           N  
ATOM     65  CA  VAL A  10       7.506  10.695   7.857  1.00  0.00           C  
ATOM     66  C   VAL A  10       8.128  10.415   9.219  1.00  0.00           C  
ATOM     67  O   VAL A  10       8.719  11.301   9.836  1.00  0.00           O  
ATOM     68  CB  VAL A  10       5.986  10.883   8.028  1.00  0.00           C  
ATOM     69  CEN VAL A  10       5.461  11.306   7.888  1.00  0.00           X  
ATOM     70  H   VAL A  10       7.051   9.112   6.491  1.00  0.00           H  
ATOM     71  N   VAL A  11       7.993   9.177   9.683  1.00  0.00           N  
ATOM     72  CA  VAL A  11       8.542   8.778  10.973  1.00  0.00           C  
ATOM     73  C   VAL A  11      10.054   8.964  11.009  1.00  0.00           C  
ATOM     74  O   VAL A  11      10.602   9.482  11.982  1.00  0.00           O  
ATOM     75  CB  VAL A  11       8.207   7.311  11.300  1.00  0.00           C  
ATOM     76  CEN VAL A  11       7.826   6.907  11.708  1.00  0.00           X  
ATOM     77  H   VAL A  11       7.496   8.495   9.127  1.00  0.00           H  
ATOM     78  N   VAL A  12      10.723   8.537   9.944  1.00  0.00           N  
ATOM     79  CA  VAL A  12      12.173   8.655   9.852  1.00  0.00           C  
ATOM     80  C   VAL A  12      12.613  10.111   9.938  1.00  0.00           C  
ATOM     81  O   VAL A  12      13.562  10.441  10.650  1.00  0.00           O  
ATOM     82  CB  VAL A  12      12.708   8.043   8.543  1.00  0.00           C  
ATOM     83  CEN VAL A  12      13.065   7.514   8.284  1.00  0.00           X  
ATOM     84  H   VAL A  12      10.214   8.119   9.178  1.00  0.00           H  
ATOM     85  N   VAL A  13      11.920  10.977   9.208  1.00  0.00           N  
ATOM     86  CA  VAL A  13      12.238  12.400   9.200  1.00  0.00           C  
ATOM     87  C   VAL A  13      12.120  12.999  10.596  1.00  0.00           C  
ATOM     88  O   VAL A  13      12.988  13.755  11.033  1.00  0.00           O  
ATOM     89  CB  VAL A  13      11.321  13.180   8.239  1.00  0.00           C  
ATOM     90  CEN VAL A  13      11.305  13.516   7.638  1.00  0.00           X  
ATOM     91  H   VAL A  13      11.152  10.642   8.644  1.00  0.00           H  
ATOM     92  N   VAL A  14      11.041  12.656  11.292  1.00  0.00           N  
ATOM     93  CA  VAL A  14      10.808  13.159  12.640  1.00  0.00           C  
ATOM     94  C   VAL A  14      11.933  12.751  13.583  1.00  0.00           C  
ATOM     95  O   VAL A  14      12.426  13.564  14.365  1.00  0.00           O  
ATOM     96  CB  VAL A  14       9.468  12.654  13.208  1.00  0.00           C  
ATOM     97  CEN VAL A  14       8.830  12.848  13.379  1.00  0.00           X  
ATOM     98  H   VAL A  14      10.366  12.031  10.876  1.00  0.00           H  
ATOM     99  N   VAL A  15      12.336  11.488  13.503  1.00  0.00           N  
ATOM    100  CA  VAL A  15      13.405  10.970  14.349  1.00  0.00           C  
ATOM    101  C   VAL A  15      14.742  11.612  14.003  1.00  0.00           C  
ATOM    102  O   VAL A  15      15.563  11.872  14.882  1.00  0.00           O  
ATOM    103  CB  VAL A  15      13.534   9.440  14.225  1.00  0.00           C  
ATOM    104  CEN VAL A  15      13.430   8.846  14.557  1.00  0.00           X  
ATOM    105  H   VAL A  15      11.891  10.870  12.840  1.00  0.00           H  
ATOM    106  N   VAL A  16      14.955  11.867  12.716  1.00  0.00           N  
ATOM    107  CA  VAL A  16      16.097  12.656  12.270  1.00  0.00           C  
ATOM    108  C   VAL A  16      15.968  14.109  12.709  1.00  0.00           C  
ATOM    109  O   VAL A  16      16.955  14.843  12.756  1.00  0.00           O  
ATOM    110  CB  VAL A  16      16.255  12.604  10.739  1.00  0.00           C  
ATOM    111  CEN VAL A  16      16.647  12.355  10.230  1.00  0.00           X  
ATOM    112  H   VAL A  16      14.309  11.504  12.030  1.00  0.00           H  
ATOM    113  N   VAL A  17      14.745  14.518  13.029  1.00  0.00           N  
ATOM    114  CA  VAL A  17      14.465  15.911  13.356  1.00  0.00           C  
ATOM    115  C   VAL A  17      14.266  16.743  12.096  1.00  0.00           C  
ATOM    116  O   VAL A  17      14.396  17.967  12.122  1.00  0.00           O  
ATOM    117  CB  VAL A  17      15.595  16.533  14.197  1.00  0.00           C  
ATOM    118  CEN VAL A  17      15.757  16.761  14.827  1.00  0.00           X  
ATOM    119  H   VAL A  17      13.990  13.847  13.047  1.00  0.00           H  
ATOM    120  N   VAL A  18      13.950  16.072  10.994  1.00  0.00           N  
ATOM    121  CA  VAL A  18      13.669  16.754   9.736  1.00  0.00           C  
ATOM    122  C   VAL A  18      12.191  17.098   9.613  1.00  0.00           C  
ATOM    123  O   VAL A  18      11.455  16.459   8.861  1.00  0.00           O  
ATOM    124  CB  VAL A  18      14.090  15.901   8.525  1.00  0.00           C  
ATOM    125  CEN VAL A  18      14.551  15.851   8.015  1.00  0.00           X  
ATOM    126  H   VAL A  18      13.903  15.064  11.028  1.00  0.00           H  
ATOM    127  N   VAL A  19      11.760  18.111  10.358  1.00  0.00           N  
ATOM    128  CA  VAL A  19      10.347  18.465  10.426  1.00  0.00           C  
ATOM    129  C   VAL A  19       9.804  18.830   9.051  1.00  0.00           C  
ATOM    130  O   VAL A  19       8.705  18.418   8.678  1.00  0.00           O  
ATOM    131  CB  VAL A  19      10.106  19.641  11.391  1.00  0.00           C  
ATOM    132  CEN VAL A  19       9.839  19.810  12.004  1.00  0.00           X  
ATOM    133  H   VAL A  19      12.429  18.649  10.890  1.00  0.00           H  
ATOM    134  N   VAL A  20      10.579  19.605   8.300  1.00  0.00           N  
ATOM    135  CA  VAL A  20      10.147  20.083   6.992  1.00  0.00           C  
ATOM    136  C   VAL A  20       9.812  18.923   6.064  1.00  0.00           C  
ATOM    137  O   VAL A  20       8.740  18.889   5.460  1.00  0.00           O  
ATOM    138  CB  VAL A  20      11.223  20.964   6.330  1.00  0.00           C  
ATOM    139  CEN VAL A  20      11.376  21.612   6.150  1.00  0.00           X  
ATOM    140  H   VAL A  20      11.491  19.869   8.644  1.00  0.00           H  
ATOM    141  N   VAL A  21      10.735  17.974   5.954  1.00  0.00           N  
ATOM    142  CA  VAL A  21      10.534  16.804   5.107  1.00  0.00           C  
ATOM    143  C   VAL A  21       9.314  16.007   5.550  1.00  0.00           C  
ATOM    144  O   VAL A  21       8.501  15.590   4.725  1.00  0.00           O  
ATOM    145  CB  VAL A  21      11.768  15.883   5.115  1.00  0.00           C  
ATOM    146  CEN VAL A  21      12.297  15.660   4.733  1.00  0.00           X  
ATOM    147  H   VAL A  21      11.598  18.065   6.471  1.00  0.00           H  
ATOM    148  N   VAL A  22       9.193  15.797   6.856  1.00  0.00           N  
ATOM    149  CA  VAL A  22       8.071  15.049   7.411  1.00  0.00           C  
ATOM    150  C   VAL A  22       6.743  15.716   7.074  1.00  0.00           C  
ATOM    151  O   VAL A  22       5.787  15.051   6.675  1.00  0.00           O  
ATOM    152  CB  VAL A  22       8.188  14.905   8.940  1.00  0.00           C  
ATOM    153  CEN VAL A  22       8.313  14.454   9.446  1.00  0.00           X  
ATOM    154  H   VAL A  22       9.895  16.166   7.481  1.00  0.00           H  
ATOM    155  N   VAL A  23       6.691  17.033   7.237  1.00  0.00           N  
ATOM    156  CA  VAL A  23       5.480  17.793   6.951  1.00  0.00           C  
ATOM    157  C   VAL A  23       5.065  17.639   5.493  1.00  0.00           C  
ATOM    158  O   VAL A  23       3.891  17.429   5.190  1.00  0.00           O  
ATOM    159  CB  VAL A  23       5.663  19.289   7.267  1.00  0.00           C  
ATOM    160  CEN VAL A  23       5.479  19.790   7.703  1.00  0.00           X  
ATOM    161  H   VAL A  23       7.511  17.521   7.568  1.00  0.00           H  
ATOM    162  N   VAL A  24       6.036  17.747   4.592  1.00  0.00           N  
ATOM    163  CA  VAL A  24       5.774  17.620   3.164  1.00  0.00           C  
ATOM    164  C   VAL A  24       5.185  16.255   2.831  1.00  0.00           C  
ATOM    165  O   VAL A  24       4.221  16.153   2.073  1.00  0.00           O  
ATOM    166  CB  VAL A  24       7.053  17.833   2.333  1.00  0.00           C  
ATOM    167  CEN VAL A  24       7.369  18.268   1.902  1.00  0.00           X  
ATOM    168  H   VAL A  24       6.981  17.920   4.906  1.00  0.00           H  
ATOM    169  N   VAL A  25       5.772  15.208   3.402  1.00  0.00           N  
ATOM    170  CA  VAL A  25       5.306  13.847   3.166  1.00  0.00           C  
ATOM    171  C   VAL A  25       3.858  13.676   3.607  1.00  0.00           C  
ATOM    172  O   VAL A  25       3.047  13.086   2.893  1.00  0.00           O  
ATOM    173  CB  VAL A  25       6.182  12.815   3.902  1.00  0.00           C  
ATOM    174  CEN VAL A  25       6.651  12.319   3.809  1.00  0.00           X  
ATOM    175  H   VAL A  25       6.560  15.359   4.014  1.00  0.00           H  
ATOM    176  N   VAL A  26       3.539  14.195   4.788  1.00  0.00           N  
ATOM    177  CA  VAL A  26       2.188  14.101   5.327  1.00  0.00           C  
ATOM    178  C   VAL A  26       1.179  14.773   4.405  1.00  0.00           C  
ATOM    179  O   VAL A  26       0.111  14.225   4.132  1.00  0.00           O  
ATOM    180  CB  VAL A  26       2.092  14.736   6.727  1.00  0.00           C  
ATOM    181  CEN VAL A  26       2.015  14.593   7.396  1.00  0.00           X  
ATOM    182  H   VAL A  26       4.252  14.668   5.326  1.00  0.00           H  
ATOM    183  N   VAL A  27       1.524  15.964   3.926  1.00  0.00           N  
ATOM    184  CA  VAL A  27       0.649  16.713   3.033  1.00  0.00           C  
ATOM    185  C   VAL A  27       0.364  15.932   1.757  1.00  0.00           C  
ATOM    186  O   VAL A  27      -0.779  15.858   1.304  1.00  0.00           O  
ATOM    187  CB  VAL A  27       1.256  18.079   2.661  1.00  0.00           C  
ATOM    188  CEN VAL A  27       1.194  18.759   2.758  1.00  0.00           X  
ATOM    189  H   VAL A  27       2.416  16.359   4.188  1.00  0.00           H  
ATOM    190  N   VAL A  28       1.409  15.349   1.180  1.00  0.00           N  
ATOM    191  CA  VAL A  28       1.273  14.571  -0.046  1.00  0.00           C  
ATOM    192  C   VAL A  28       0.326  13.395   0.151  1.00  0.00           C  
ATOM    193  O   VAL A  28      -0.537  13.133  -0.688  1.00  0.00           O  
ATOM    194  CB  VAL A  28       2.635  14.045  -0.535  1.00  0.00           C  
ATOM    195  CEN VAL A  28       3.115  14.118  -1.025  1.00  0.00           X  
ATOM    196  H   VAL A  28       2.322  15.447   1.601  1.00  0.00           H  
ATOM    197  N   VAL A  29       0.492  12.688   1.263  1.00  0.00           N  
ATOM    198  CA  VAL A  29      -0.349  11.537   1.572  1.00  0.00           C  
ATOM    199  C   VAL A  29      -1.816  11.936   1.668  1.00  0.00           C  
ATOM    200  O   VAL A  29      -2.690  11.258   1.129  1.00  0.00           O  
ATOM    201  CB  VAL A  29       0.077  10.863   2.890  1.00  0.00           C  
ATOM    202  CEN VAL A  29       0.375  10.301   3.155  1.00  0.00           X  
ATOM    203  H   VAL A  29       1.218  12.954   1.912  1.00  0.00           H  
ATOM    204  N   VAL A  30      -2.079  13.041   2.358  1.00  0.00           N  
ATOM    205  CA  VAL A  30      -3.441  13.532   2.526  1.00  0.00           C  
ATOM    206  C   VAL A  30      -4.086  13.840   1.181  1.00  0.00           C  
ATOM    207  O   VAL A  30      -5.237  13.479   0.936  1.00  0.00           O  
ATOM    208  CB  VAL A  30      -3.482  14.797   3.405  1.00  0.00           C  
ATOM    209  CEN VAL A  30      -3.670  15.037   4.023  1.00  0.00           X  
ATOM    210  H   VAL A  30      -1.316  13.553   2.777  1.00  0.00           H  
ATOM    211  N   VAL A  31      -3.337  14.511   0.312  1.00  0.00           N  
ATOM    212  CA  VAL A  31      -3.834  14.869  -1.011  1.00  0.00           C  
ATOM    213  C   VAL A  31      -4.213  13.629  -1.812  1.00  0.00           C  
ATOM    214  O   VAL A  31      -5.266  13.587  -2.447  1.00  0.00           O  
ATOM    215  CB  VAL A  31      -2.794  15.683  -1.805  1.00  0.00           C  
ATOM    216  CEN VAL A  31      -2.651  16.310  -2.050  1.00  0.00           X  
ATOM    217  H   VAL A  31      -2.399  14.779   0.574  1.00  0.00           H  
ATOM    218  N   VAL A  32      -3.347  12.622  -1.778  1.00  0.00           N  
ATOM    219  CA  VAL A  32      -3.589  11.379  -2.500  1.00  0.00           C  
ATOM    220  C   VAL A  32      -4.872  10.708  -2.027  1.00  0.00           C  
ATOM    221  O   VAL A  32      -5.679  10.250  -2.836  1.00  0.00           O  
ATOM    222  CB  VAL A  32      -2.416  10.394  -2.339  1.00  0.00           C  
ATOM    223  CEN VAL A  32      -1.889  10.100  -2.671  1.00  0.00           X  
ATOM    224  H   VAL A  32      -2.499  12.720  -1.237  1.00  0.00           H  
ATOM    225  N   VAL A  33      -5.054  10.652  -0.712  1.00  0.00           N  
ATOM    226  CA  VAL A  33      -6.240  10.036  -0.129  1.00  0.00           C  
ATOM    227  C   VAL A  33      -7.510  10.737  -0.593  1.00  0.00           C  
ATOM    228  O   VAL A  33      -8.491  10.089  -0.959  1.00  0.00           O  
ATOM    229  CB  VAL A  33      -6.188  10.056   1.411  1.00  0.00           C  
ATOM    230  CEN VAL A  33      -6.111   9.659   1.968  1.00  0.00           X  
ATOM    231  H   VAL A  33      -4.354  11.046  -0.101  1.00  0.00           H  
ATOM    232  N   VAL A  34      -7.486  12.066  -0.577  1.00  0.00           N  
ATOM    233  CA  VAL A  34      -8.636  12.858  -0.997  1.00  0.00           C  
ATOM    234  C   VAL A  34      -9.006  12.568  -2.446  1.00  0.00           C  
ATOM    235  O   VAL A  34     -10.179  12.393  -2.774  1.00  0.00           O  
ATOM    236  CB  VAL A  34      -8.372  14.367  -0.837  1.00  0.00           C  
ATOM    237  CEN VAL A  34      -8.540  14.923  -0.467  1.00  0.00           X  
ATOM    238  H   VAL A  34      -6.650  12.539  -0.266  1.00  0.00           H  
ATOM    239  N   VAL A  35      -7.997  12.517  -3.309  1.00  0.00           N  
ATOM    240  CA  VAL A  35      -8.214  12.248  -4.726  1.00  0.00           C  
ATOM    241  C   VAL A  35      -8.875  10.891  -4.934  1.00  0.00           C  
ATOM    242  O   VAL A  35      -9.815  10.761  -5.717  1.00  0.00           O  
ATOM    243  CB  VAL A  35      -6.895  12.293  -5.518  1.00  0.00           C  
ATOM    244  CEN VAL A  35      -6.537  12.658  -5.980  1.00  0.00           X  
ATOM    245  H   VAL A  35      -7.056  12.670  -2.976  1.00  0.00           H  
ATOM    246  N   VAL A  36      -8.376   9.882  -4.227  1.00  0.00           N  
ATOM    247  CA  VAL A  36      -8.917   8.532  -4.333  1.00  0.00           C  
ATOM    248  C   VAL A  36     -10.388   8.496  -3.939  1.00  0.00           C  
ATOM    249  O   VAL A  36     -11.207   7.878  -4.620  1.00  0.00           O  
ATOM    250  CB  VAL A  36      -8.135   7.539  -3.453  1.00  0.00           C  
ATOM    251  CEN VAL A  36      -7.694   7.010  -3.471  1.00  0.00           X  
ATOM    252  H   VAL A  36      -7.603  10.054  -3.601  1.00  0.00           H  
ATOM    253  N   VAL A  37     -10.717   9.161  -2.837  1.00  0.00           N  
ATOM    254  CA  VAL A  37     -12.090   9.205  -2.351  1.00  0.00           C  
ATOM    255  C   VAL A  37     -13.021   9.828  -3.383  1.00  0.00           C  
ATOM    256  O   VAL A  37     -14.110   9.316  -3.641  1.00  0.00           O  
ATOM    257  CB  VAL A  37     -12.198   9.997  -1.034  1.00  0.00           C  
ATOM    258  CEN VAL A  37     -12.308   9.934  -0.356  1.00  0.00           X  
ATOM    259  H   VAL A  37      -9.997   9.648  -2.323  1.00  0.00           H  
ATOM    260  N   VAL A  38     -12.585  10.936  -3.973  1.00  0.00           N  
ATOM    261  CA  VAL A  38     -13.378  11.631  -4.980  1.00  0.00           C  
ATOM    262  C   VAL A  38     -13.664  10.731  -6.174  1.00  0.00           C  
ATOM    263  O   VAL A  38     -14.792  10.674  -6.665  1.00  0.00           O  
ATOM    264  CB  VAL A  38     -12.673  12.910  -5.471  1.00  0.00           C  
ATOM    265  CEN VAL A  38     -12.697  13.598  -5.452  1.00  0.00           X  
ATOM    266  H   VAL A  38     -11.680  11.306  -3.718  1.00  0.00           H  
ATOM    267  N   VAL A  39     -12.636  10.028  -6.639  1.00  0.00           N  
ATOM    268  CA  VAL A  39     -12.776   9.128  -7.777  1.00  0.00           C  
ATOM    269  C   VAL A  39     -13.801   8.037  -7.495  1.00  0.00           C  
ATOM    270  O   VAL A  39     -14.647   7.734  -8.337  1.00  0.00           O  
ATOM    271  CB  VAL A  39     -11.432   8.472  -8.147  1.00  0.00           C  
ATOM    272  CEN VAL A  39     -10.931   8.462  -8.620  1.00  0.00           X  
ATOM    273  H   VAL A  39     -11.736  10.119  -6.191  1.00  0.00           H  
ATOM    274  N   VAL A  40     -13.721   7.450  -6.306  1.00  0.00           N  
ATOM    275  CA  VAL A  40     -14.642   6.391  -5.911  1.00  0.00           C  
ATOM    276  C   VAL A  40     -16.084   6.883  -5.922  1.00  0.00           C  
ATOM    277  O   VAL A  40     -16.979   6.201  -6.422  1.00  0.00           O  
ATOM    278  CB  VAL A  40     -14.308   5.845  -4.510  1.00  0.00           C  
ATOM    279  CEN VAL A  40     -14.056   5.299  -4.173  1.00  0.00           X  
ATOM    280  H   VAL A  40     -13.003   7.744  -5.659  1.00  0.00           H  
ATOM    281  N   VAL A  41     -16.303   8.071  -5.369  1.00  0.00           N  
ATOM    282  CA  VAL A  41     -17.637   8.656  -5.314  1.00  0.00           C  
ATOM    283  C   VAL A  41     -18.211   8.850  -6.712  1.00  0.00           C  
ATOM    284  O   VAL A  41     -19.373   8.531  -6.966  1.00  0.00           O  
ATOM    285  CB  VAL A  41     -17.631  10.011  -4.581  1.00  0.00           C  
ATOM    286  CEN VAL A  41     -17.826  10.328  -4.001  1.00  0.00           X  
ATOM    287  H   VAL A  41     -15.525   8.581  -4.975  1.00  0.00           H  
ATOM    288  N   VAL A  42     -17.391   9.375  -7.616  1.00  0.00           N  
ATOM    289  CA  VAL A  42     -17.815   9.612  -8.990  1.00  0.00           C  
ATOM    290  C   VAL A  42     -18.257   8.318  -9.661  1.00  0.00           C  
ATOM    291  O   VAL A  42     -19.321   8.258 -10.277  1.00  0.00           O  
ATOM    292  CB  VAL A  42     -16.693  10.255  -9.826  1.00  0.00           C  
ATOM    293  CEN VAL A  42     -16.496  10.839 -10.134  1.00  0.00           X  
ATOM    294  H   VAL A  42     -16.448   9.616  -7.343  1.00  0.00           H  
ATOM    295  N   VAL A  43     -17.433   7.283  -9.538  1.00  0.00           N  
ATOM    296  CA  VAL A  43     -17.713   6.001 -10.174  1.00  0.00           C  
ATOM    297  C   VAL A  43     -18.647   5.154  -9.318  1.00  0.00           C  
ATOM    298  O   VAL A  43     -19.069   4.072  -9.727  1.00  0.00           O  
ATOM    299  CB  VAL A  43     -16.420   5.209 -10.444  1.00  0.00           C  
ATOM    300  CEN VAL A  43     -15.997   4.990 -10.942  1.00  0.00           X  
ATOM    301  H   VAL A  43     -16.591   7.386  -8.991  1.00  0.00           H  
ATOM    302  N   VAL A  44     -18.966   5.652  -8.129  1.00  0.00           N  
ATOM    303  CA  VAL A  44     -19.820   4.926  -7.198  1.00  0.00           C  
ATOM    304  C   VAL A  44     -19.193   3.598  -6.795  1.00  0.00           C  
ATOM    305  O   VAL A  44     -19.857   2.561  -6.793  1.00  0.00           O  
ATOM    306  CB  VAL A  44     -21.214   4.662  -7.798  1.00  0.00           C  
ATOM    307  CEN VAL A  44     -21.879   4.840  -7.756  1.00  0.00           X  
ATOM    308  H   VAL A  44     -18.606   6.558  -7.862  1.00  0.00           H  
ATOM    309  N   VAL A  45     -17.909   3.635  -6.455  1.00  0.00           N  
ATOM    310  CA  VAL A  45     -17.192   2.436  -6.036  1.00  0.00           C  
ATOM    311  C   VAL A  45     -16.628   2.595  -4.630  1.00  0.00           C  
ATOM    312  O   VAL A  45     -16.355   3.709  -4.182  1.00  0.00           O  
ATOM    313  CB  VAL A  45     -16.043   2.097  -7.004  1.00  0.00           C  
ATOM    314  CEN VAL A  45     -15.839   1.651  -7.488  1.00  0.00           X  
ATOM    315  H   VAL A  45     -17.416   4.516  -6.488  1.00  0.00           H  
ATOM    316  N   VAL A  46     -16.455   1.475  -3.937  1.00  0.00           N  
ATOM    317  CA  VAL A  46     -15.823   1.476  -2.623  1.00  0.00           C  
ATOM    318  C   VAL A  46     -14.346   1.834  -2.723  1.00  0.00           C  
ATOM    319  O   VAL A  46     -13.652   1.397  -3.641  1.00  0.00           O  
ATOM    320  CB  VAL A  46     -15.964   0.110  -1.927  1.00  0.00           C  
ATOM    321  CEN VAL A  46     -16.279  -0.220  -1.410  1.00  0.00           X  
ATOM    322  H   VAL A  46     -16.770   0.600  -4.330  1.00  0.00           H  
ATOM    323  N   VAL A  47     -13.870   2.633  -1.774  1.00  0.00           N  
ATOM    324  CA  VAL A  47     -12.464   3.014  -1.727  1.00  0.00           C  
ATOM    325  C   VAL A  47     -11.559   1.793  -1.825  1.00  0.00           C  
ATOM    326  O   VAL A  47     -10.492   1.846  -2.437  1.00  0.00           O  
ATOM    327  CB  VAL A  47     -12.130   3.786  -0.436  1.00  0.00           C  
ATOM    328  CEN VAL A  47     -11.967   4.407  -0.189  1.00  0.00           X  
ATOM    329  H   VAL A  47     -14.499   2.986  -1.067  1.00  0.00           H  
ATOM    330  N   VAL A  48     -11.990   0.692  -1.218  1.00  0.00           N  
ATOM    331  CA  VAL A  48     -11.232  -0.552  -1.258  1.00  0.00           C  
ATOM    332  C   VAL A  48     -11.072  -1.054  -2.688  1.00  0.00           C  
ATOM    333  O   VAL A  48     -10.064  -1.673  -3.029  1.00  0.00           O  
ATOM    334  CB  VAL A  48     -11.903  -1.650  -0.412  1.00  0.00           C  
ATOM    335  CEN VAL A  48     -11.844  -2.017   0.168  1.00  0.00           X  
ATOM    336  H   VAL A  48     -12.867   0.719  -0.716  1.00  0.00           H  
ATOM    337  N   VAL A  49     -12.071  -0.783  -3.520  1.00  0.00           N  
ATOM    338  CA  VAL A  49     -12.021  -1.163  -4.927  1.00  0.00           C  
ATOM    339  C   VAL A  49     -10.839  -0.510  -5.632  1.00  0.00           C  
ATOM    340  O   VAL A  49     -10.119  -1.161  -6.389  1.00  0.00           O  
ATOM    341  CB  VAL A  49     -13.319  -0.781  -5.662  1.00  0.00           C  
ATOM    342  CEN VAL A  49     -13.888  -1.038  -5.953  1.00  0.00           X  
ATOM    343  H   VAL A  49     -12.887  -0.302  -3.169  1.00  0.00           H  
ATOM    344  N   VAL A  50     -10.644   0.780  -5.378  1.00  0.00           N  
ATOM    345  CA  VAL A  50      -9.548   1.523  -5.988  1.00  0.00           C  
ATOM    346  C   VAL A  50      -8.199   0.922  -5.615  1.00  0.00           C  
ATOM    347  O   VAL A  50      -7.327   0.752  -6.467  1.00  0.00           O  
ATOM    348  CB  VAL A  50      -9.571   3.006  -5.572  1.00  0.00           C  
ATOM    349  CEN VAL A  50      -9.694   3.644  -5.800  1.00  0.00           X  
ATOM    350  H   VAL A  50     -11.271   1.257  -4.746  1.00  0.00           H  
ATOM    351  N   VAL A  51      -8.033   0.601  -4.336  1.00  0.00           N  
ATOM    352  CA  VAL A  51      -6.790   0.018  -3.848  1.00  0.00           C  
ATOM    353  C   VAL A  51      -6.490  -1.303  -4.545  1.00  0.00           C  
ATOM    354  O   VAL A  51      -5.359  -1.553  -4.961  1.00  0.00           O  
ATOM    355  CB  VAL A  51      -6.834  -0.215  -2.326  1.00  0.00           C  
ATOM    356  CEN VAL A  51      -6.582   0.006  -1.723  1.00  0.00           X  
ATOM    357  H   VAL A  51      -8.788   0.766  -3.686  1.00  0.00           H  
ATOM    358  N   VAL A  52      -7.509  -2.146  -4.668  1.00  0.00           N  
ATOM    359  CA  VAL A  52      -7.357  -3.444  -5.315  1.00  0.00           C  
ATOM    360  C   VAL A  52      -6.900  -3.288  -6.760  1.00  0.00           C  
ATOM    361  O   VAL A  52      -6.001  -3.994  -7.216  1.00  0.00           O  
ATOM    362  CB  VAL A  52      -8.670  -4.248  -5.286  1.00  0.00           C  
ATOM    363  CEN VAL A  52      -8.979  -4.794  -5.002  1.00  0.00           X  
ATOM    364  H   VAL A  52      -8.414  -1.881  -4.304  1.00  0.00           H  
ATOM    365  N   VAL A  53      -7.525  -2.360  -7.476  1.00  0.00           N  
ATOM    366  CA  VAL A  53      -7.184  -2.110  -8.872  1.00  0.00           C  
ATOM    367  C   VAL A  53      -5.727  -1.691  -9.016  1.00  0.00           C  
ATOM    368  O   VAL A  53      -5.015  -2.176  -9.895  1.00  0.00           O  
ATOM    369  CB  VAL A  53      -8.084  -1.023  -9.488  1.00  0.00           C  
ATOM    370  CEN VAL A  53      -8.596  -0.915  -9.936  1.00  0.00           X  
ATOM    371  H   VAL A  53      -8.255  -1.813  -7.043  1.00  0.00           H  
ATOM    372  N   VAL A  54      -5.288  -0.786  -8.147  1.00  0.00           N  
ATOM    373  CA  VAL A  54      -3.914  -0.299  -8.176  1.00  0.00           C  
ATOM    374  C   VAL A  54      -2.922  -1.438  -7.973  1.00  0.00           C  
ATOM    375  O   VAL A  54      -1.921  -1.535  -8.683  1.00  0.00           O  
ATOM    376  CB  VAL A  54      -3.672   0.776  -7.100  1.00  0.00           C  
ATOM    377  CEN VAL A  54      -3.561   1.449  -7.004  1.00  0.00           X  
ATOM    378  H   VAL A  54      -5.922  -0.426  -7.448  1.00  0.00           H  
ATOM    379  N   VAL A  55      -3.206  -2.297  -7.000  1.00  0.00           N  
ATOM    380  CA  VAL A  55      -2.339  -3.431  -6.702  1.00  0.00           C  
ATOM    381  C   VAL A  55      -2.204  -4.353  -7.908  1.00  0.00           C  
ATOM    382  O   VAL A  55      -1.104  -4.790  -8.246  1.00  0.00           O  
ATOM    383  CB  VAL A  55      -2.862  -4.243  -5.503  1.00  0.00           C  
ATOM    384  CEN VAL A  55      -2.741  -4.398  -4.843  1.00  0.00           X  
ATOM    385  H   VAL A  55      -4.044  -2.161  -6.453  1.00  0.00           H  
ATOM    386  N   VAL A  56      -3.329  -4.644  -8.552  1.00  0.00           N  
ATOM    387  CA  VAL A  56      -3.338  -5.515  -9.721  1.00  0.00           C  
ATOM    388  C   VAL A  56      -2.474  -4.946 -10.839  1.00  0.00           C  
ATOM    389  O   VAL A  56      -1.694  -5.667 -11.462  1.00  0.00           O  
ATOM    390  CB  VAL A  56      -4.768  -5.734 -10.252  1.00  0.00           C  
ATOM    391  CEN VAL A  56      -5.272  -6.199 -10.310  1.00  0.00           X  
ATOM    392  H   VAL A  56      -4.200  -4.252  -8.223  1.00  0.00           H  
ATOM    393  N   VAL A  57      -2.617  -3.649 -11.088  1.00  0.00           N  
ATOM    394  CA  VAL A  57      -1.849  -2.981 -12.132  1.00  0.00           C  
ATOM    395  C   VAL A  57      -0.352  -3.088 -11.869  1.00  0.00           C  
ATOM    396  O   VAL A  57       0.428  -3.381 -12.775  1.00  0.00           O  
ATOM    397  CB  VAL A  57      -2.234  -1.494 -12.253  1.00  0.00           C  
ATOM    398  CEN VAL A  57      -2.555  -1.036 -12.654  1.00  0.00           X  
ATOM    399  H   VAL A  57      -3.274  -3.112 -10.541  1.00  0.00           H  
ATOM    400  N   VAL A  58       0.043  -2.848 -10.623  1.00  0.00           N  
ATOM    401  CA  VAL A  58       1.448  -2.917 -10.239  1.00  0.00           C  
ATOM    402  C   VAL A  58       2.020  -4.307 -10.489  1.00  0.00           C  
ATOM    403  O   VAL A  58       3.119  -4.449 -11.023  1.00  0.00           O  
ATOM    404  CB  VAL A  58       1.646  -2.550  -8.756  1.00  0.00           C  
ATOM    405  CEN VAL A  58       1.895  -2.066  -8.333  1.00  0.00           X  
ATOM    406  H   VAL A  58      -0.647  -2.612  -9.925  1.00  0.00           H  
ATOM    407  N   VAL A  59       1.267  -5.330 -10.099  1.00  0.00           N  
ATOM    408  CA  VAL A  59       1.698  -6.711 -10.280  1.00  0.00           C  
ATOM    409  C   VAL A  59       1.923  -7.029 -11.753  1.00  0.00           C  
ATOM    410  O   VAL A  59       2.924  -7.645 -12.119  1.00  0.00           O  
ATOM    411  CB  VAL A  59       0.672  -7.703  -9.701  1.00  0.00           C  
ATOM    412  CEN VAL A  59       0.562  -8.151  -9.190  1.00  0.00           X  
ATOM    413  H   VAL A  59       0.373  -5.146  -9.666  1.00  0.00           H  
ATOM    414  N   VAL A  60       0.986  -6.605 -12.594  1.00  0.00           N  
ATOM    415  CA  VAL A  60       1.081  -6.844 -14.029  1.00  0.00           C  
ATOM    416  C   VAL A  60       2.346  -6.224 -14.609  1.00  0.00           C  
ATOM    417  O   VAL A  60       3.085  -6.875 -15.347  1.00  0.00           O  
ATOM    418  CB  VAL A  60      -0.143  -6.283 -14.777  1.00  0.00           C  
ATOM    419  CEN VAL A  60      -0.714  -6.462 -15.118  1.00  0.00           X  
ATOM    420  H   VAL A  60       0.188  -6.104 -12.230  1.00  0.00           H  
ATOM    421  N   VAL A  61       2.589  -4.963 -14.270  1.00  0.00           N  
ATOM    422  CA  VAL A  61       3.740  -4.237 -14.795  1.00  0.00           C  
ATOM    423  C   VAL A  61       4.994  -4.529 -13.981  1.00  0.00           C  
ATOM    424  O   VAL A  61       6.087  -4.077 -14.322  1.00  0.00           O  
ATOM    425  CB  VAL A  61       3.491  -2.717 -14.809  1.00  0.00           C  
ATOM    426  CEN VAL A  61       3.378  -2.178 -15.222  1.00  0.00           X  
ATOM    427  H   VAL A  61       1.961  -4.494 -13.633  1.00  0.00           H  
ATOM    428  N   VAL A  62       4.829  -5.288 -12.903  1.00  0.00           N  
ATOM    429  CA  VAL A  62       5.941  -5.612 -12.017  1.00  0.00           C  
ATOM    430  C   VAL A  62       6.536  -4.354 -11.396  1.00  0.00           C  
ATOM    431  O   VAL A  62       7.754  -4.180 -11.368  1.00  0.00           O  
ATOM    432  CB  VAL A  62       7.051  -6.379 -12.760  1.00  0.00           C  
ATOM    433  CEN VAL A  62       7.352  -6.996 -12.823  1.00  0.00           X  
ATOM    434  H   VAL A  62       3.911  -5.650 -12.691  1.00  0.00           H  
ATOM    435  N   VAL A  63       5.668  -3.479 -10.900  1.00  0.00           N  
ATOM    436  CA  VAL A  63       6.106  -2.241 -10.265  1.00  0.00           C  
ATOM    437  C   VAL A  63       5.621  -2.160  -8.824  1.00  0.00           C  
ATOM    438  O   VAL A  63       4.602  -2.751  -8.467  1.00  0.00           O  
ATOM    439  CB  VAL A  63       5.608  -1.004 -11.035  1.00  0.00           C  
ATOM    440  CEN VAL A  63       5.810  -0.483 -11.438  1.00  0.00           X  
ATOM    441  H   VAL A  63       4.680  -3.675 -10.964  1.00  0.00           H  
ATOM    442  N   VAL A  64       6.357  -1.424  -7.998  1.00  0.00           N  
ATOM    443  CA  VAL A  64       5.946  -1.174  -6.622  1.00  0.00           C  
ATOM    444  C   VAL A  64       4.708  -0.288  -6.568  1.00  0.00           C  
ATOM    445  O   VAL A  64       4.582   0.665  -7.337  1.00  0.00           O  
ATOM    446  CB  VAL A  64       7.074  -0.513  -5.806  1.00  0.00           C  
ATOM    447  CEN VAL A  64       7.531  -0.622  -5.302  1.00  0.00           X  
ATOM    448  H   VAL A  64       7.224  -1.027  -8.332  1.00  0.00           H  
ATOM    449  N   VAL A  65       3.796  -0.609  -5.657  1.00  0.00           N  
ATOM    450  CA  VAL A  65       2.588   0.185  -5.470  1.00  0.00           C  
ATOM    451  C   VAL A  65       2.918   1.664  -5.319  1.00  0.00           C  
ATOM    452  O   VAL A  65       2.178   2.527  -5.791  1.00  0.00           O  
ATOM    453  CB  VAL A  65       1.790  -0.281  -4.238  1.00  0.00           C  
ATOM    454  CEN VAL A  65       1.214  -0.603  -4.039  1.00  0.00           X  
ATOM    455  H   VAL A  65       3.944  -1.424  -5.079  1.00  0.00           H  
ATOM    456  N   VAL A  66       4.035   1.951  -4.659  1.00  0.00           N  
ATOM    457  CA  VAL A  66       4.479   3.327  -4.467  1.00  0.00           C  
ATOM    458  C   VAL A  66       4.748   4.010  -5.801  1.00  0.00           C  
ATOM    459  O   VAL A  66       4.555   5.218  -5.941  1.00  0.00           O  
ATOM    460  CB  VAL A  66       5.751   3.394  -3.601  1.00  0.00           C  
ATOM    461  CEN VAL A  66       5.991   3.577  -2.982  1.00  0.00           X  
ATOM    462  H   VAL A  66       4.590   1.197  -4.279  1.00  0.00           H  
ATOM    463  N   VAL A  67       5.195   3.230  -6.780  1.00  0.00           N  
ATOM    464  CA  VAL A  67       5.445   3.749  -8.119  1.00  0.00           C  
ATOM    465  C   VAL A  67       4.175   4.326  -8.732  1.00  0.00           C  
ATOM    466  O   VAL A  67       4.193   5.410  -9.316  1.00  0.00           O  
ATOM    467  CB  VAL A  67       6.004   2.658  -9.053  1.00  0.00           C  
ATOM    468  CEN VAL A  67       6.570   2.450  -9.385  1.00  0.00           X  
ATOM    469  H   VAL A  67       5.367   2.253  -6.591  1.00  0.00           H  
ATOM    470  N   VAL A  68       3.074   3.596  -8.595  1.00  0.00           N  
ATOM    471  CA  VAL A  68       1.792   4.034  -9.135  1.00  0.00           C  
ATOM    472  C   VAL A  68       1.179   5.132  -8.275  1.00  0.00           C  
ATOM    473  O   VAL A  68       0.249   5.818  -8.699  1.00  0.00           O  
ATOM    474  CB  VAL A  68       0.796   2.865  -9.246  1.00  0.00           C  
ATOM    475  CEN VAL A  68       0.471   2.454  -9.693  1.00  0.00           X  
ATOM    476  H   VAL A  68       3.125   2.715  -8.105  1.00  0.00           H  
ATOM    477  N   VAL A  69       1.704   5.292  -7.066  1.00  0.00           N  
ATOM    478  CA  VAL A  69       1.234   6.331  -6.157  1.00  0.00           C  
ATOM    479  C   VAL A  69       2.246   7.464  -6.044  1.00  0.00           C  
ATOM    480  O   VAL A  69       1.907   8.633  -6.227  1.00  0.00           O  
ATOM    481  CB  VAL A  69       0.949   5.767  -4.753  1.00  0.00           C  
ATOM    482  CEN VAL A  69       0.446   5.612  -4.309  1.00  0.00           X  
ATOM    483  H   VAL A  69       2.449   4.679  -6.768  1.00  0.00           H  
ATOM    484  N   VAL A  70       3.491   7.110  -5.741  1.00  0.00           N  
ATOM    485  CA  VAL A  70       4.558   8.095  -5.614  1.00  0.00           C  
ATOM    486  C   VAL A  70       5.235   8.351  -6.954  1.00  0.00           C  
ATOM    487  O   VAL A  70       6.453   8.229  -7.078  1.00  0.00           O  
ATOM    488  CB  VAL A  70       5.619   7.650  -4.590  1.00  0.00           C  
ATOM    489  CEN VAL A  70       5.873   7.779  -3.963  1.00  0.00           X  
ATOM    490  H   VAL A  70       3.703   6.133  -5.595  1.00  0.00           H  
ATOM    491  N   VAL A  71       4.437   8.705  -7.956  1.00  0.00           N  
ATOM    492  CA  VAL A  71       4.954   8.949  -9.297  1.00  0.00           C  
ATOM    493  C   VAL A  71       6.108   9.943  -9.270  1.00  0.00           C  
ATOM    494  O   VAL A  71       6.912  10.001 -10.200  1.00  0.00           O  
ATOM    495  CB  VAL A  71       3.856   9.477 -10.239  1.00  0.00           C  
ATOM    496  CEN VAL A  71       3.460   9.311 -10.778  1.00  0.00           X  
ATOM    497  H   VAL A  71       3.447   8.807  -7.784  1.00  0.00           H  
ATOM    498  N   VAL A  72       6.183  10.726  -8.199  1.00  0.00           N  
ATOM    499  CA  VAL A  72       7.218  11.744  -8.065  1.00  0.00           C  
ATOM    500  C   VAL A  72       8.339  11.272  -7.148  1.00  0.00           C  
ATOM    501  O   VAL A  72       9.382  11.918  -7.044  1.00  0.00           O  
ATOM    502  CB  VAL A  72       6.644  13.065  -7.520  1.00  0.00           C  
ATOM    503  CEN VAL A  72       6.489  13.714  -7.690  1.00  0.00           X  
ATOM    504  H   VAL A  72       5.506  10.612  -7.458  1.00  0.00           H  
ATOM    505  N   VAL A  73       8.118  10.143  -6.484  1.00  0.00           N  
ATOM    506  CA  VAL A  73       9.106   9.588  -5.566  1.00  0.00           C  
ATOM    507  C   VAL A  73      10.213   8.864  -6.319  1.00  0.00           C  
ATOM    508  O   VAL A  73       9.985   8.304  -7.392  1.00  0.00           O  
ATOM    509  CB  VAL A  73       8.460   8.615  -4.562  1.00  0.00           C  
ATOM    510  CEN VAL A  73       8.284   8.537  -3.900  1.00  0.00           X  
ATOM    511  H   VAL A  73       7.244   9.655  -6.620  1.00  0.00           H  
ATOM    512  N   VAL A  74      11.415   8.877  -5.752  1.00  0.00           N  
ATOM    513  CA  VAL A  74      12.561   8.222  -6.370  1.00  0.00           C  
ATOM    514  C   VAL A  74      12.372   6.712  -6.421  1.00  0.00           C  
ATOM    515  O   VAL A  74      11.633   6.142  -5.618  1.00  0.00           O  
ATOM    516  CB  VAL A  74      13.868   8.541  -5.619  1.00  0.00           C  
ATOM    517  CEN VAL A  74      14.461   8.889  -5.661  1.00  0.00           X  
ATOM    518  H   VAL A  74      11.537   9.354  -4.870  1.00  0.00           H  
ATOM    519  N   VAL A  75      13.043   6.068  -7.370  1.00  0.00           N  
ATOM    520  CA  VAL A  75      12.958   4.620  -7.520  1.00  0.00           C  
ATOM    521  C   VAL A  75      13.260   3.911  -6.206  1.00  0.00           C  
ATOM    522  O   VAL A  75      12.514   3.029  -5.780  1.00  0.00           O  
ATOM    523  CB  VAL A  75      13.925   4.106  -8.604  1.00  0.00           C  
ATOM    524  CEN VAL A  75      13.955   3.840  -9.238  1.00  0.00           X  
ATOM    525  H   VAL A  75      13.627   6.595  -8.003  1.00  0.00           H  
ATOM    526  N   VAL A  76      14.358   4.301  -5.569  1.00  0.00           N  
ATOM    527  CA  VAL A  76      14.764   3.700  -4.303  1.00  0.00           C  
ATOM    528  C   VAL A  76      13.652   3.798  -3.266  1.00  0.00           C  
ATOM    529  O   VAL A  76      13.443   2.876  -2.477  1.00  0.00           O  
ATOM    530  CB  VAL A  76      16.035   4.365  -3.743  1.00  0.00           C  
ATOM    531  CEN VAL A  76      16.707   4.267  -3.627  1.00  0.00           X  
ATOM    532  H   VAL A  76      14.928   5.032  -5.971  1.00  0.00           H  
ATOM    533  N   VAL A  77      12.941   4.920  -3.273  1.00  0.00           N  
ATOM    534  CA  VAL A  77      11.841   5.136  -2.340  1.00  0.00           C  
ATOM    535  C   VAL A  77      10.760   4.077  -2.510  1.00  0.00           C  
ATOM    536  O   VAL A  77      10.256   3.527  -1.530  1.00  0.00           O  
ATOM    537  CB  VAL A  77      11.213   6.531  -2.519  1.00  0.00           C  
ATOM    538  CEN VAL A  77      11.148   7.151  -2.227  1.00  0.00           X  
ATOM    539  H   VAL A  77      13.168   5.643  -3.941  1.00  0.00           H  
ATOM    540  N   VAL A  78      10.405   3.795  -3.759  1.00  0.00           N  
ATOM    541  CA  VAL A  78       9.382   2.801  -4.059  1.00  0.00           C  
ATOM    542  C   VAL A  78       9.774   1.429  -3.525  1.00  0.00           C  
ATOM    543  O   VAL A  78       8.958   0.730  -2.924  1.00  0.00           O  
ATOM    544  CB  VAL A  78       9.122   2.697  -5.574  1.00  0.00           C  
ATOM    545  CEN VAL A  78       8.664   2.837  -6.069  1.00  0.00           X  
ATOM    546  H   VAL A  78      10.857   4.282  -4.520  1.00  0.00           H  
ATOM    547  N   VAL A  79      11.027   1.048  -3.749  1.00  0.00           N  
ATOM    548  CA  VAL A  79      11.529  -0.242  -3.291  1.00  0.00           C  
ATOM    549  C   VAL A  79      11.428  -0.366  -1.776  1.00  0.00           C  
ATOM    550  O   VAL A  79      10.997  -1.394  -1.255  1.00  0.00           O  
ATOM    551  CB  VAL A  79      12.992  -0.463  -3.718  1.00  0.00           C  
ATOM    552  CEN VAL A  79      13.398  -0.826  -4.141  1.00  0.00           X  
ATOM    553  H   VAL A  79      11.647   1.668  -4.250  1.00  0.00           H  
ATOM    554  N   VAL A  80      11.829   0.688  -1.074  1.00  0.00           N  
ATOM    555  CA  VAL A  80      11.784   0.699   0.384  1.00  0.00           C  
ATOM    556  C   VAL A  80      10.362   0.503   0.893  1.00  0.00           C  
ATOM    557  O   VAL A  80      10.125  -0.274   1.817  1.00  0.00           O  
ATOM    558  CB  VAL A  80      12.348   2.013   0.956  1.00  0.00           C  
ATOM    559  CEN VAL A  80      12.880   2.286   1.299  1.00  0.00           X  
ATOM    560  H   VAL A  80      12.173   1.503  -1.561  1.00  0.00           H  
ATOM    561  N   VAL A  81       9.418   1.214   0.285  1.00  0.00           N  
ATOM    562  CA  VAL A  81       8.017   1.119   0.675  1.00  0.00           C  
ATOM    563  C   VAL A  81       7.494  -0.302   0.513  1.00  0.00           C  
ATOM    564  O   VAL A  81       6.813  -0.828   1.394  1.00  0.00           O  
ATOM    565  CB  VAL A  81       7.134   2.077  -0.148  1.00  0.00           C  
ATOM    566  CEN VAL A  81       6.764   2.657  -0.114  1.00  0.00           X  
ATOM    567  H   VAL A  81       9.678   1.835  -0.468  1.00  0.00           H  
ATOM    568  N   VAL A  82       7.817  -0.921  -0.617  1.00  0.00           N  
ATOM    569  CA  VAL A  82       7.381  -2.284  -0.897  1.00  0.00           C  
ATOM    570  C   VAL A  82       7.903  -3.256   0.154  1.00  0.00           C  
ATOM    571  O   VAL A  82       7.164  -4.109   0.644  1.00  0.00           O  
ATOM    572  CB  VAL A  82       7.845  -2.751  -2.289  1.00  0.00           C  
ATOM    573  CEN VAL A  82       7.626  -2.901  -2.925  1.00  0.00           X  
ATOM    574  H   VAL A  82       8.380  -0.434  -1.301  1.00  0.00           H  
ATOM    575  N   VAL A  83       9.180  -3.120   0.495  1.00  0.00           N  
ATOM    576  CA  VAL A  83       9.803  -3.987   1.489  1.00  0.00           C  
ATOM    577  C   VAL A  83       9.102  -3.871   2.837  1.00  0.00           C  
ATOM    578  O   VAL A  83       8.826  -4.876   3.491  1.00  0.00           O  
ATOM    579  CB  VAL A  83      11.297  -3.658   1.668  1.00  0.00           C  
ATOM    580  CEN VAL A  83      11.934  -3.890   1.547  1.00  0.00           X  
ATOM    581  H   VAL A  83       9.733  -2.399   0.055  1.00  0.00           H  
ATOM    582  N   VAL A  84       8.818  -2.640   3.247  1.00  0.00           N  
ATOM    583  CA  VAL A  84       8.149  -2.391   4.518  1.00  0.00           C  
ATOM    584  C   VAL A  84       6.782  -3.060   4.562  1.00  0.00           C  
ATOM    585  O   VAL A  84       6.420  -3.690   5.555  1.00  0.00           O  
ATOM    586  CB  VAL A  84       7.980  -0.883   4.782  1.00  0.00           C  
ATOM    587  CEN VAL A  84       8.201  -0.360   5.172  1.00  0.00           X  
ATOM    588  H   VAL A  84       9.072  -1.856   2.662  1.00  0.00           H  
ATOM    589  N   VAL A  85       6.025  -2.921   3.478  1.00  0.00           N  
ATOM    590  CA  VAL A  85       4.696  -3.512   3.391  1.00  0.00           C  
ATOM    591  C   VAL A  85       4.756  -5.027   3.539  1.00  0.00           C  
ATOM    592  O   VAL A  85       3.958  -5.621   4.265  1.00  0.00           O  
ATOM    593  CB  VAL A  85       4.009  -3.164   2.057  1.00  0.00           C  
ATOM    594  CEN VAL A  85       3.502  -2.792   1.775  1.00  0.00           X  
ATOM    595  H   VAL A  85       6.381  -2.391   2.695  1.00  0.00           H  
ATOM    596  N   VAL A  86       5.706  -5.647   2.848  1.00  0.00           N  
ATOM    597  CA  VAL A  86       5.872  -7.095   2.902  1.00  0.00           C  
ATOM    598  C   VAL A  86       6.159  -7.564   4.322  1.00  0.00           C  
ATOM    599  O   VAL A  86       5.581  -8.544   4.791  1.00  0.00           O  
ATOM    600  CB  VAL A  86       7.008  -7.568   1.976  1.00  0.00           C  
ATOM    601  CEN VAL A  86       7.142  -7.905   1.390  1.00  0.00           X  
ATOM    602  H   VAL A  86       6.330  -5.101   2.271  1.00  0.00           H  
ATOM    603  N   VAL A  87       7.055  -6.858   5.004  1.00  0.00           N  
ATOM    604  CA  VAL A  87       7.421  -7.201   6.373  1.00  0.00           C  
ATOM    605  C   VAL A  87       6.210  -7.147   7.296  1.00  0.00           C  
ATOM    606  O   VAL A  87       6.000  -8.044   8.112  1.00  0.00           O  
ATOM    607  CB  VAL A  87       8.512  -6.261   6.918  1.00  0.00           C  
ATOM    608  CEN VAL A  87       9.177  -6.228   7.098  1.00  0.00           X  
ATOM    609  H   VAL A  87       7.494  -6.063   4.561  1.00  0.00           H  
ATOM    610  N   VAL A  88       5.416  -6.090   7.162  1.00  0.00           N  
ATOM    611  CA  VAL A  88       4.225  -5.918   7.984  1.00  0.00           C  
ATOM    612  C   VAL A  88       3.249  -7.071   7.788  1.00  0.00           C  
ATOM    613  O   VAL A  88       2.706  -7.608   8.754  1.00  0.00           O  
ATOM    614  CB  VAL A  88       3.507  -4.592   7.668  1.00  0.00           C  
ATOM    615  CEN VAL A  88       3.368  -3.965   7.915  1.00  0.00           X  
ATOM    616  H   VAL A  88       5.644  -5.388   6.472  1.00  0.00           H  
ATOM    617  N   VAL A  89       3.031  -7.448   6.533  1.00  0.00           N  
ATOM    618  CA  VAL A  89       2.119  -8.540   6.209  1.00  0.00           C  
ATOM    619  C   VAL A  89       2.569  -9.843   6.856  1.00  0.00           C  
ATOM    620  O   VAL A  89       1.761 -10.575   7.428  1.00  0.00           O  
ATOM    621  CB  VAL A  89       2.004  -8.746   4.687  1.00  0.00           C  
ATOM    622  CEN VAL A  89       1.582  -8.671   4.148  1.00  0.00           X  
ATOM    623  H   VAL A  89       3.508  -6.967   5.785  1.00  0.00           H  
ATOM    624  N   VAL A  90       3.863 -10.129   6.762  1.00  0.00           N  
ATOM    625  CA  VAL A  90       4.423 -11.346   7.338  1.00  0.00           C  
ATOM    626  C   VAL A  90       4.198 -11.397   8.843  1.00  0.00           C  
ATOM    627  O   VAL A  90       3.804 -12.428   9.388  1.00  0.00           O  
ATOM    628  CB  VAL A  90       5.931 -11.466   7.049  1.00  0.00           C  
ATOM    629  CEN VAL A  90       6.400 -11.816   6.685  1.00  0.00           X  
ATOM    630  H   VAL A  90       4.475  -9.487   6.279  1.00  0.00           H  
ATOM    631  N   VAL A  91       4.450 -10.277   9.512  1.00  0.00           N  
ATOM    632  CA  VAL A  91       4.276 -10.191  10.957  1.00  0.00           C  
ATOM    633  C   VAL A  91       2.800 -10.187  11.335  1.00  0.00           C  
ATOM    634  O   VAL A  91       2.353 -11.003  12.141  1.00  0.00           O  
ATOM    635  CB  VAL A  91       4.946  -8.930  11.534  1.00  0.00           C  
ATOM    636  CEN VAL A  91       5.476  -8.709  11.916  1.00  0.00           X  
ATOM    637  H   VAL A  91       4.771  -9.463   9.006  1.00  0.00           H  
ATOM    638  N   VAL A  92       2.047  -9.264  10.747  1.00  0.00           N  
ATOM    639  CA  VAL A  92       0.678  -9.004  11.178  1.00  0.00           C  
ATOM    640  C   VAL A  92      -0.329  -9.538  10.168  1.00  0.00           C  
ATOM    641  O   VAL A  92      -1.538  -9.453  10.378  1.00  0.00           O  
ATOM    642  CB  VAL A  92       0.429  -7.498  11.389  1.00  0.00           C  
ATOM    643  CEN VAL A  92       0.323  -7.016  11.869  1.00  0.00           X  
ATOM    644  H   VAL A  92       2.432  -8.728   9.982  1.00  0.00           H  
ATOM    645  N   VAL A  93       0.178 -10.090   9.071  1.00  0.00           N  
ATOM    646  CA  VAL A  93      -0.676 -10.651   8.030  1.00  0.00           C  
ATOM    647  C   VAL A  93      -1.039  -9.599   6.990  1.00  0.00           C  
ATOM    648  O   VAL A  93      -1.027  -8.401   7.273  1.00  0.00           O  
ATOM    649  CB  VAL A  93      -1.970 -11.243   8.620  1.00  0.00           C  
ATOM    650  CEN VAL A  93      -2.301 -11.833   8.750  1.00  0.00           X  
ATOM    651  H   VAL A  93       1.181 -10.122   8.954  1.00  0.00           H  
ATOM    652  N   VAL A  94      -1.361 -10.054   5.783  1.00  0.00           N  
ATOM    653  CA  VAL A  94      -1.757  -9.156   4.706  1.00  0.00           C  
ATOM    654  C   VAL A  94      -2.849  -8.196   5.163  1.00  0.00           C  
ATOM    655  O   VAL A  94      -2.712  -6.979   5.035  1.00  0.00           O  
ATOM    656  CB  VAL A  94      -2.256  -9.935   3.475  1.00  0.00           C  
ATOM    657  CEN VAL A  94      -2.097 -10.109   2.827  1.00  0.00           X  
ATOM    658  H   VAL A  94      -1.329 -11.049   5.608  1.00  0.00           H  
ATOM    659  N   VAL A  95      -3.932  -8.751   5.697  1.00  0.00           N  
ATOM    660  CA  VAL A  95      -5.090  -7.953   6.082  1.00  0.00           C  
ATOM    661  C   VAL A  95      -4.713  -6.893   7.108  1.00  0.00           C  
ATOM    662  O   VAL A  95      -5.154  -5.747   7.023  1.00  0.00           O  
ATOM    663  CB  VAL A  95      -6.216  -8.833   6.657  1.00  0.00           C  
ATOM    664  CEN VAL A  95      -6.844  -9.084   6.528  1.00  0.00           X  
ATOM    665  H   VAL A  95      -3.953  -9.750   5.840  1.00  0.00           H  
ATOM    666  N   VAL A  96      -3.894  -7.282   8.080  1.00  0.00           N  
ATOM    667  CA  VAL A  96      -3.453  -6.365   9.124  1.00  0.00           C  
ATOM    668  C   VAL A  96      -2.701  -5.179   8.534  1.00  0.00           C  
ATOM    669  O   VAL A  96      -2.934  -4.032   8.916  1.00  0.00           O  
ATOM    670  CB  VAL A  96      -2.552  -7.072  10.153  1.00  0.00           C  
ATOM    671  CEN VAL A  96      -2.525  -7.302  10.802  1.00  0.00           X  
ATOM    672  H   VAL A  96      -3.567  -8.238   8.095  1.00  0.00           H  
ATOM    673  N   VAL A  97      -1.799  -5.462   7.601  1.00  0.00           N  
ATOM    674  CA  VAL A  97      -1.010  -4.418   6.956  1.00  0.00           C  
ATOM    675  C   VAL A  97      -1.905  -3.418   6.236  1.00  0.00           C  
ATOM    676  O   VAL A  97      -1.710  -2.207   6.342  1.00  0.00           O  
ATOM    677  CB  VAL A  97      -0.004  -5.010   5.951  1.00  0.00           C  
ATOM    678  CEN VAL A  97       0.666  -5.126   5.840  1.00  0.00           X  
ATOM    679  H   VAL A  97      -1.655  -6.424   7.331  1.00  0.00           H  
ATOM    680  N   VAL A  98      -2.887  -3.931   5.502  1.00  0.00           N  
ATOM    681  CA  VAL A  98      -3.814  -3.083   4.763  1.00  0.00           C  
ATOM    682  C   VAL A  98      -4.573  -2.150   5.697  1.00  0.00           C  
ATOM    683  O   VAL A  98      -4.718  -0.960   5.420  1.00  0.00           O  
ATOM    684  CB  VAL A  98      -4.824  -3.920   3.956  1.00  0.00           C  
ATOM    685  CEN VAL A  98      -5.004  -4.109   3.318  1.00  0.00           X  
ATOM    686  H   VAL A  98      -2.994  -4.934   5.456  1.00  0.00           H  
ATOM    687  N   VAL A  99      -5.058  -2.699   6.807  1.00  0.00           N  
ATOM    688  CA  VAL A  99      -5.804  -1.917   7.785  1.00  0.00           C  
ATOM    689  C   VAL A  99      -4.958  -0.778   8.340  1.00  0.00           C  
ATOM    690  O   VAL A  99      -5.426   0.355   8.457  1.00  0.00           O  
ATOM    691  CB  VAL A  99      -6.297  -2.793   8.952  1.00  0.00           C  
ATOM    692  CEN VAL A  99      -6.858  -3.073   9.236  1.00  0.00           X  
ATOM    693  H   VAL A  99      -4.905  -3.683   6.976  1.00  0.00           H  
ATOM    694  N   VAL A 100      -3.712  -1.085   8.681  1.00  0.00           N  
ATOM    695  CA  VAL A 100      -2.798  -0.087   9.225  1.00  0.00           C  
ATOM    696  C   VAL A 100      -2.583   1.056   8.242  1.00  0.00           C  
ATOM    697  O   VAL A 100      -2.611   2.227   8.621  1.00  0.00           O  
ATOM    698  CB  VAL A 100      -1.434  -0.706   9.585  1.00  0.00           C  
ATOM    699  CEN VAL A 100      -1.028  -0.885  10.112  1.00  0.00           X  
ATOM    700  H   VAL A 100      -3.388  -2.034   8.561  1.00  0.00           H  
ATOM    701  N   VAL A 101      -2.367   0.710   6.978  1.00  0.00           N  
ATOM    702  CA  VAL A 101      -2.146   1.707   5.937  1.00  0.00           C  
ATOM    703  C   VAL A 101      -3.342   2.643   5.808  1.00  0.00           C  
ATOM    704  O   VAL A 101      -3.182   3.860   5.712  1.00  0.00           O  
ATOM    705  CB  VAL A 101      -1.873   1.049   4.572  1.00  0.00           C  
ATOM    706  CEN VAL A 101      -1.383   0.929   4.102  1.00  0.00           X  
ATOM    707  H   VAL A 101      -2.356  -0.269   6.731  1.00  0.00           H  
ATOM    708  N   VAL A 102      -4.539   2.067   5.807  1.00  0.00           N  
ATOM    709  CA  VAL A 102      -5.765   2.849   5.689  1.00  0.00           C  
ATOM    710  C   VAL A 102      -5.895   3.844   6.835  1.00  0.00           C  
ATOM    711  O   VAL A 102      -6.232   5.009   6.623  1.00  0.00           O  
ATOM    712  CB  VAL A 102      -7.011   1.945   5.663  1.00  0.00           C  
ATOM    713  CEN VAL A 102      -7.515   1.707   5.258  1.00  0.00           X  
ATOM    714  H   VAL A 102      -4.603   1.063   5.889  1.00  0.00           H  
ATOM    715  N   VAL A 103      -5.625   3.379   8.050  1.00  0.00           N  
ATOM    716  CA  VAL A 103      -5.712   4.227   9.232  1.00  0.00           C  
ATOM    717  C   VAL A 103      -4.760   5.412   9.131  1.00  0.00           C  
ATOM    718  O   VAL A 103      -5.132   6.547   9.430  1.00  0.00           O  
ATOM    719  CB  VAL A 103      -5.400   3.439  10.518  1.00  0.00           C  
ATOM    720  CEN VAL A 103      -5.681   3.177  11.090  1.00  0.00           X  
ATOM    721  H   VAL A 103      -5.353   2.412   8.157  1.00  0.00           H  
ATOM    722  N   VAL A 104      -3.530   5.142   8.708  1.00  0.00           N  
ATOM    723  CA  VAL A 104      -2.522   6.185   8.566  1.00  0.00           C  
ATOM    724  C   VAL A 104      -2.968   7.252   7.574  1.00  0.00           C  
ATOM    725  O   VAL A 104      -2.833   8.448   7.832  1.00  0.00           O  
ATOM    726  CB  VAL A 104      -1.170   5.607   8.108  1.00  0.00           C  
ATOM    727  CEN VAL A 104      -0.526   5.471   8.314  1.00  0.00           X  
ATOM    728  H   VAL A 104      -3.287   4.189   8.478  1.00  0.00           H  
ATOM    729  N   VAL A 105      -3.502   6.812   6.440  1.00  0.00           N  
ATOM    730  CA  VAL A 105      -3.969   7.728   5.407  1.00  0.00           C  
ATOM    731  C   VAL A 105      -5.067   8.641   5.937  1.00  0.00           C  
ATOM    732  O   VAL A 105      -5.054   9.849   5.696  1.00  0.00           O  
ATOM    733  CB  VAL A 105      -4.497   6.969   4.175  1.00  0.00           C  
ATOM    734  CEN VAL A 105      -4.361   6.818   3.517  1.00  0.00           X  
ATOM    735  H   VAL A 105      -3.585   5.816   6.289  1.00  0.00           H  
ATOM    736  N   VAL A 106      -6.017   8.058   6.660  1.00  0.00           N  
ATOM    737  CA  VAL A 106      -7.125   8.819   7.226  1.00  0.00           C  
ATOM    738  C   VAL A 106      -6.623   9.898   8.177  1.00  0.00           C  
ATOM    739  O   VAL A 106      -7.079  11.040   8.131  1.00  0.00           O  
ATOM    740  CB  VAL A 106      -8.113   7.906   7.976  1.00  0.00           C  
ATOM    741  CEN VAL A 106      -8.745   7.633   7.950  1.00  0.00           X  
ATOM    742  H   VAL A 106      -5.971   7.062   6.822  1.00  0.00           H  
ATOM    743  N   VAL A 107      -5.681   9.529   9.038  1.00  0.00           N  
ATOM    744  CA  VAL A 107      -5.116  10.465  10.002  1.00  0.00           C  
ATOM    745  C   VAL A 107      -4.456  11.646   9.302  1.00  0.00           C  
ATOM    746  O   VAL A 107      -4.645  12.797   9.694  1.00  0.00           O  
ATOM    747  CB  VAL A 107      -4.082   9.780  10.916  1.00  0.00           C  
ATOM    748  CEN VAL A 107      -3.970   9.560  11.559  1.00  0.00           X  
ATOM    749  H   VAL A 107      -5.349   8.575   9.025  1.00  0.00           H  
ATOM    750  N   VAL A 108      -3.681  11.353   8.263  1.00  0.00           N  
ATOM    751  CA  VAL A 108      -2.991  12.391   7.506  1.00  0.00           C  
ATOM    752  C   VAL A 108      -3.980  13.375   6.894  1.00  0.00           C  
ATOM    753  O   VAL A 108      -3.781  14.588   6.956  1.00  0.00           O  
ATOM    754  CB  VAL A 108      -2.121  11.789   6.386  1.00  0.00           C  
ATOM    755  CEN VAL A 108      -1.470  11.675   6.191  1.00  0.00           X  
ATOM    756  H   VAL A 108      -3.566  10.387   7.991  1.00  0.00           H  
ATOM    757  N   VAL A 109      -5.045  12.845   6.302  1.00  0.00           N  
ATOM    758  CA  VAL A 109      -6.067  13.676   5.677  1.00  0.00           C  
ATOM    759  C   VAL A 109      -6.705  14.619   6.689  1.00  0.00           C  
ATOM    760  O   VAL A 109      -6.894  15.804   6.415  1.00  0.00           O  
ATOM    761  CB  VAL A 109      -7.168  12.821   5.022  1.00  0.00           C  
ATOM    762  CEN VAL A 109      -7.428  12.621   4.416  1.00  0.00           X  
ATOM    763  H   VAL A 109      -5.150  11.841   6.285  1.00  0.00           H  
ATOM    764  N   VAL A 110      -7.036  14.085   7.860  1.00  0.00           N  
ATOM    765  CA  VAL A 110      -7.654  14.878   8.916  1.00  0.00           C  
ATOM    766  C   VAL A 110      -6.753  16.031   9.339  1.00  0.00           C  
ATOM    767  O   VAL A 110      -7.136  17.163   9.233  1.00  0.00           O  
ATOM    768  CB  VAL A 110      -7.984  14.018  10.150  1.00  0.00           C  
ATOM    769  CEN VAL A 110      -8.501  13.739  10.510  1.00  0.00           X  
ATOM    770  H   VAL A 110      -6.855  13.105   8.023  1.00  0.00           H  
TER                                                                             
# All scores below are weighted scores, not raw scores.
#BEGIN_POSE_ENERGIES_TABLE ./out/4.pdb
label vdw total
weights 0.1 NA
pose 2.21095 2.21095
VAL:NtermProteinFull_1 0.02577 0.02577
VAL_2 0.25857 0.25857
VAL_3 0 0
VAL_4 0 0
VAL_5 0.68041 0.68041
VAL_6 0.00176 0.00176
VAL_7 0.01086 0.01086
VAL_8 0 0
VAL_9 0 0
VAL_10 0 0
VAL_11 0 0
VAL_12 0 0
VAL_13 0 0
VAL_14 0 0
VAL_15 0 0
VAL_16 0 0
VAL_17 0 0
VAL_18 0 0
VAL_19 0 0
VAL_20 0 0
VAL_21 0 0
VAL_22 0 0
VAL_23 0 0
VAL_24 0 0
VAL_25 0 0
VAL_26 0 0
VAL_27 0 0
VAL_28 0 0
VAL_29 0.00176 0.00176
VAL_30 6e-05 6e-05
VAL_31 0 0
VAL_32 0 0
VAL_33 0 0
VAL_34 0 0
VAL_35 0 0
VAL_36 0 0
VAL_37 0 0
VAL_38 0 0
VAL_39 0 0
VAL_40 0 0
VAL_41 0 0
VAL_42 0 0
VAL_43 0 0
VAL_44 0 0
VAL_45 0 0
VAL_46 0 0
VAL_47 0 0
VAL_48 0 0
VAL_49 0 0
VAL_50 0 0
VAL_51 0 0
VAL_52 0 0
VAL_53 0 0
VAL_54 0 0
VAL_55 0 0
VAL_56 0 0
VAL_57 0 0
VAL_58 0 0
VAL_59 0 0
VAL_60 0 0
VAL_61 0 0
VAL_62 0 0
VAL_63 0 0
VAL_64 0.00124 0.00124
VAL_65 0.02577 0.02577
VAL_66 0.0111 0.0111
VAL_67 0 0
VAL_68 0 0
VAL_69 0.25857 0.25857
VAL_70 0.09871 0.09871
VAL_71 0 0
VAL_72 0 0
VAL_73 0.09871 0.09871
VAL_74 0 0
VAL_75 0 0
VAL_76 0 0
VAL_77 0 0
VAL_78 0 0
VAL_79 0 0
VAL_80 0 0
VAL_81 0.69151 0.69151
VAL_82 0.00124 0.00124
VAL_83 0 0
VAL_84 0 0
VAL_85 0 0
VAL_86 0 0
VAL_87 0 0
VAL_88 0 0
VAL_89 0.00113 0.00113
VAL_90 0 0
VAL_91 0 0
VAL_92 0.01585 0.01585
VAL_93 0.00113 0.00113
VAL_94 0 0
VAL_95 0 0
VAL_96 0.01585 0.01585
VAL_97 0 0
VAL_98 0 0
VAL_99 0 0
VAL_100 0 0
VAL_101 0 0
VAL_102 0 0
VAL_103 0 0
VAL_104 0.01086 0.01086
VAL_105 0 0
VAL_106 0 0
VAL_107 0 0
VAL_108 0 0
VAL_109 6e-05 6e-05
VAL:CtermProteinFull_110 0 0
#END_POSE_ENERGIES_TABLE ./out/4.pdb

REMARK 6 14 21 11 1 14 15 7 11 11 17 3 
REMARK VDW             2.211
REMARK RG             13.918
REMARK NCdist         19.593
REMARK HO              0.234
