# Supplementary material for: Design of complicated all-α protein structures
Source: Nat Struct Mol Biol. 2024 Jan 4;31(2):275–82. doi: 10.1038/s41594-023-01147-9 (PMC11377298; doi:10.1038/s41594-023-01147-9)
Supplement: Supplementary file 11 — Statistical source data. [file 41594_2023_1147_MOESM11_ESM.zip › ED_Fig6/56.pdb]

HEADER                                            09-NOV-21   XXXX              
EXPDTA    THEORETICAL MODEL                                                     
REMARK 220                                                                      
REMARK 220 EXPERIMENTAL DETAILS                                                 
REMARK 220  EXPERIMENT TYPE                : THEORETICAL MODELLING              
REMARK 220  DATE OF DATA COLLECTION        : 09-NOV-21                          
REMARK 220                                                                      
REMARK 220 REMARK: MODEL GENERATED BY ROSETTA                                   
REMARK 220  VERSION 2021.16+release.8ee4f02                                     
ATOM      1  N   VAL A   1       0.000   0.000   0.000  1.00  0.00           N  
ATOM      2  CA  VAL A   1       1.458   0.000   0.000  1.00  0.00           C  
ATOM      3  C   VAL A   1       2.009   1.420   0.000  1.00  0.00           C  
ATOM      4  O   VAL A   1       2.934   1.737   0.748  1.00  0.00           O  
ATOM      5  CB  VAL A   1       2.023  -0.759  -1.215  1.00  0.00           C  
ATOM      6  CEN VAL A   1       2.351  -1.334  -1.406  1.00  0.00           X  
ATOM      7  H   VAL A   1      -0.500  -0.433  -0.750  1.00  0.00           H  
ATOM      8  N   VAL A   2       1.435   2.272  -0.843  1.00  0.00           N  
ATOM      9  CA  VAL A   2       1.868   3.661  -0.942  1.00  0.00           C  
ATOM     10  C   VAL A   2       1.711   4.383   0.390  1.00  0.00           C  
ATOM     11  O   VAL A   2       2.608   5.105   0.825  1.00  0.00           O  
ATOM     12  CB  VAL A   2       1.079   4.423  -2.023  1.00  0.00           C  
ATOM     13  CEN VAL A   2       1.129   4.707  -2.649  1.00  0.00           X  
ATOM     14  H   VAL A   2       0.680   1.949  -1.431  1.00  0.00           H  
ATOM     15  N   VAL A   3       0.566   4.183   1.035  1.00  0.00           N  
ATOM     16  CA  VAL A   3       0.290   4.815   2.319  1.00  0.00           C  
ATOM     17  C   VAL A   3       1.317   4.405   3.367  1.00  0.00           C  
ATOM     18  O   VAL A   3       1.823   5.241   4.115  1.00  0.00           O  
ATOM     19  CB  VAL A   3      -1.120   4.462   2.831  1.00  0.00           C  
ATOM     20  CEN VAL A   3      -1.749   4.719   2.941  1.00  0.00           X  
ATOM     21  H   VAL A   3      -0.130   3.577   0.624  1.00  0.00           H  
ATOM     22  N   VAL A   4       1.620   3.112   3.417  1.00  0.00           N  
ATOM     23  CA  VAL A   4       2.588   2.588   4.374  1.00  0.00           C  
ATOM     24  C   VAL A   4       3.957   3.226   4.177  1.00  0.00           C  
ATOM     25  O   VAL A   4       4.612   3.622   5.141  1.00  0.00           O  
ATOM     26  CB  VAL A   4       2.723   1.058   4.261  1.00  0.00           C  
ATOM     27  CEN VAL A   4       2.581   0.464   4.579  1.00  0.00           X  
ATOM     28  H   VAL A   4       1.169   2.476   2.775  1.00  0.00           H  
ATOM     29  N   VAL A   5       4.385   3.322   2.923  1.00  0.00           N  
ATOM     30  CA  VAL A   5       5.678   3.911   2.597  1.00  0.00           C  
ATOM     31  C   VAL A   5       5.758   5.358   3.069  1.00  0.00           C  
ATOM     32  O   VAL A   5       6.758   5.776   3.653  1.00  0.00           O  
ATOM     33  CB  VAL A   5       5.958   3.859   1.084  1.00  0.00           C  
ATOM     34  CEN VAL A   5       6.345   3.555   0.602  1.00  0.00           X  
ATOM     35  H   VAL A   5       3.799   2.977   2.176  1.00  0.00           H  
ATOM     36  N   VAL A   6       4.700   6.118   2.811  1.00  0.00           N  
ATOM     37  CA  VAL A   6       4.648   7.520   3.209  1.00  0.00           C  
ATOM     38  C   VAL A   6       4.783   7.670   4.719  1.00  0.00           C  
ATOM     39  O   VAL A   6       5.528   8.521   5.204  1.00  0.00           O  
ATOM     40  CB  VAL A   6       3.339   8.190   2.752  1.00  0.00           C  
ATOM     41  CEN VAL A   6       3.075   8.647   2.309  1.00  0.00           X  
ATOM     42  H   VAL A   6       3.910   5.715   2.327  1.00  0.00           H  
ATOM     43  N   VAL A   7       4.059   6.836   5.458  1.00  0.00           N  
ATOM     44  CA  VAL A   7       4.096   6.875   6.915  1.00  0.00           C  
ATOM     45  C   VAL A   7       5.504   6.615   7.437  1.00  0.00           C  
ATOM     46  O   VAL A   7       5.983   7.311   8.332  1.00  0.00           O  
ATOM     47  CB  VAL A   7       3.133   5.844   7.532  1.00  0.00           C  
ATOM     48  CEN VAL A   7       2.540   5.776   7.878  1.00  0.00           X  
ATOM     49  H   VAL A   7       3.467   6.159   4.999  1.00  0.00           H  
ATOM     50  N   VAL A   8       6.163   5.609   6.872  1.00  0.00           N  
ATOM     51  CA  VAL A   8       7.517   5.255   7.279  1.00  0.00           C  
ATOM     52  C   VAL A   8       8.478   6.419   7.067  1.00  0.00           C  
ATOM     53  O   VAL A   8       9.293   6.729   7.935  1.00  0.00           O  
ATOM     54  CB  VAL A   8       8.037   4.027   6.508  1.00  0.00           C  
ATOM     55  CEN VAL A   8       8.197   3.360   6.571  1.00  0.00           X  
ATOM     56  H   VAL A   8       5.713   5.075   6.141  1.00  0.00           H  
ATOM     57  N   VAL A   9       8.376   7.060   5.907  1.00  0.00           N  
ATOM     58  CA  VAL A   9       9.235   8.191   5.579  1.00  0.00           C  
ATOM     59  C   VAL A   9       9.061   9.324   6.581  1.00  0.00           C  
ATOM     60  O   VAL A   9      10.039   9.909   7.047  1.00  0.00           O  
ATOM     61  CB  VAL A   9       8.951   8.723   4.162  1.00  0.00           C  
ATOM     62  CEN VAL A   9       9.208   8.766   3.524  1.00  0.00           X  
ATOM     63  H   VAL A   9       7.685   6.755   5.236  1.00  0.00           H  
ATOM     64  N   VAL A  10       7.810   9.630   6.909  1.00  0.00           N  
ATOM     65  CA  VAL A  10       7.506  10.695   7.857  1.00  0.00           C  
ATOM     66  C   VAL A  10       8.128  10.415   9.219  1.00  0.00           C  
ATOM     67  O   VAL A  10       8.719  11.301   9.836  1.00  0.00           O  
ATOM     68  CB  VAL A  10       5.986  10.883   8.028  1.00  0.00           C  
ATOM     69  CEN VAL A  10       5.461  11.306   7.888  1.00  0.00           X  
ATOM     70  H   VAL A  10       7.051   9.112   6.491  1.00  0.00           H  
ATOM     71  N   VAL A  11       7.993   9.177   9.683  1.00  0.00           N  
ATOM     72  CA  VAL A  11       8.542   8.778  10.973  1.00  0.00           C  
ATOM     73  C   VAL A  11      10.054   8.964  11.009  1.00  0.00           C  
ATOM     74  O   VAL A  11      10.602   9.482  11.982  1.00  0.00           O  
ATOM     75  CB  VAL A  11       8.207   7.311  11.300  1.00  0.00           C  
ATOM     76  CEN VAL A  11       7.826   6.907  11.708  1.00  0.00           X  
ATOM     77  H   VAL A  11       7.496   8.495   9.127  1.00  0.00           H  
ATOM     78  N   VAL A  12      10.723   8.537   9.944  1.00  0.00           N  
ATOM     79  CA  VAL A  12      12.173   8.655   9.852  1.00  0.00           C  
ATOM     80  C   VAL A  12      12.613  10.111   9.938  1.00  0.00           C  
ATOM     81  O   VAL A  12      13.562  10.441  10.650  1.00  0.00           O  
ATOM     82  CB  VAL A  12      12.708   8.043   8.543  1.00  0.00           C  
ATOM     83  CEN VAL A  12      13.065   7.514   8.284  1.00  0.00           X  
ATOM     84  H   VAL A  12      10.214   8.119   9.178  1.00  0.00           H  
ATOM     85  N   VAL A  13      11.920  10.977   9.208  1.00  0.00           N  
ATOM     86  CA  VAL A  13      12.238  12.400   9.200  1.00  0.00           C  
ATOM     87  C   VAL A  13      12.120  12.999  10.596  1.00  0.00           C  
ATOM     88  O   VAL A  13      12.988  13.755  11.033  1.00  0.00           O  
ATOM     89  CB  VAL A  13      11.321  13.180   8.239  1.00  0.00           C  
ATOM     90  CEN VAL A  13      11.305  13.516   7.638  1.00  0.00           X  
ATOM     91  H   VAL A  13      11.152  10.642   8.644  1.00  0.00           H  
ATOM     92  N   VAL A  14      11.041  12.656  11.292  1.00  0.00           N  
ATOM     93  CA  VAL A  14      10.808  13.159  12.640  1.00  0.00           C  
ATOM     94  C   VAL A  14      11.933  12.751  13.583  1.00  0.00           C  
ATOM     95  O   VAL A  14      12.426  13.564  14.365  1.00  0.00           O  
ATOM     96  CB  VAL A  14       9.468  12.654  13.208  1.00  0.00           C  
ATOM     97  CEN VAL A  14       8.830  12.848  13.379  1.00  0.00           X  
ATOM     98  H   VAL A  14      10.366  12.031  10.876  1.00  0.00           H  
ATOM     99  N   VAL A  15      12.336  11.488  13.503  1.00  0.00           N  
ATOM    100  CA  VAL A  15      13.405  10.970  14.349  1.00  0.00           C  
ATOM    101  C   VAL A  15      14.742  11.612  14.003  1.00  0.00           C  
ATOM    102  O   VAL A  15      15.563  11.872  14.882  1.00  0.00           O  
ATOM    103  CB  VAL A  15      13.534   9.440  14.225  1.00  0.00           C  
ATOM    104  CEN VAL A  15      13.430   8.846  14.557  1.00  0.00           X  
ATOM    105  H   VAL A  15      11.891  10.870  12.840  1.00  0.00           H  
ATOM    106  N   VAL A  16      14.955  11.867  12.716  1.00  0.00           N  
ATOM    107  CA  VAL A  16      16.097  12.656  12.270  1.00  0.00           C  
ATOM    108  C   VAL A  16      15.968  14.109  12.709  1.00  0.00           C  
ATOM    109  O   VAL A  16      16.955  14.843  12.756  1.00  0.00           O  
ATOM    110  CB  VAL A  16      16.255  12.604  10.739  1.00  0.00           C  
ATOM    111  CEN VAL A  16      16.647  12.355  10.230  1.00  0.00           X  
ATOM    112  H   VAL A  16      14.309  11.504  12.030  1.00  0.00           H  
ATOM    113  N   VAL A  17      14.745  14.518  13.029  1.00  0.00           N  
ATOM    114  CA  VAL A  17      14.465  15.911  13.356  1.00  0.00           C  
ATOM    115  C   VAL A  17      14.266  16.743  12.096  1.00  0.00           C  
ATOM    116  O   VAL A  17      14.396  17.967  12.122  1.00  0.00           O  
ATOM    117  CB  VAL A  17      15.595  16.533  14.197  1.00  0.00           C  
ATOM    118  CEN VAL A  17      15.757  16.761  14.827  1.00  0.00           X  
ATOM    119  H   VAL A  17      13.990  13.847  13.047  1.00  0.00           H  
ATOM    120  N   VAL A  18      13.950  16.072  10.994  1.00  0.00           N  
ATOM    121  CA  VAL A  18      13.669  16.754   9.736  1.00  0.00           C  
ATOM    122  C   VAL A  18      12.191  17.098   9.613  1.00  0.00           C  
ATOM    123  O   VAL A  18      11.455  16.459   8.861  1.00  0.00           O  
ATOM    124  CB  VAL A  18      14.090  15.901   8.525  1.00  0.00           C  
ATOM    125  CEN VAL A  18      14.551  15.851   8.015  1.00  0.00           X  
ATOM    126  H   VAL A  18      13.903  15.064  11.028  1.00  0.00           H  
ATOM    127  N   VAL A  19      11.760  18.111  10.358  1.00  0.00           N  
ATOM    128  CA  VAL A  19      10.347  18.465  10.426  1.00  0.00           C  
ATOM    129  C   VAL A  19       9.804  18.830   9.051  1.00  0.00           C  
ATOM    130  O   VAL A  19       8.705  18.418   8.678  1.00  0.00           O  
ATOM    131  CB  VAL A  19      10.106  19.641  11.391  1.00  0.00           C  
ATOM    132  CEN VAL A  19       9.839  19.810  12.004  1.00  0.00           X  
ATOM    133  H   VAL A  19      12.429  18.649  10.890  1.00  0.00           H  
ATOM    134  N   VAL A  20      10.579  19.605   8.300  1.00  0.00           N  
ATOM    135  CA  VAL A  20      10.147  20.083   6.992  1.00  0.00           C  
ATOM    136  C   VAL A  20       9.812  18.923   6.064  1.00  0.00           C  
ATOM    137  O   VAL A  20       8.740  18.889   5.460  1.00  0.00           O  
ATOM    138  CB  VAL A  20      11.223  20.964   6.330  1.00  0.00           C  
ATOM    139  CEN VAL A  20      11.376  21.612   6.150  1.00  0.00           X  
ATOM    140  H   VAL A  20      11.491  19.869   8.644  1.00  0.00           H  
ATOM    141  N   VAL A  21      10.735  17.974   5.954  1.00  0.00           N  
ATOM    142  CA  VAL A  21      10.534  16.804   5.107  1.00  0.00           C  
ATOM    143  C   VAL A  21       9.314  16.007   5.550  1.00  0.00           C  
ATOM    144  O   VAL A  21       8.501  15.590   4.725  1.00  0.00           O  
ATOM    145  CB  VAL A  21      11.768  15.883   5.115  1.00  0.00           C  
ATOM    146  CEN VAL A  21      12.297  15.660   4.733  1.00  0.00           X  
ATOM    147  H   VAL A  21      11.598  18.065   6.471  1.00  0.00           H  
ATOM    148  N   VAL A  22       9.193  15.797   6.856  1.00  0.00           N  
ATOM    149  CA  VAL A  22       8.071  15.049   7.411  1.00  0.00           C  
ATOM    150  C   VAL A  22       6.743  15.716   7.074  1.00  0.00           C  
ATOM    151  O   VAL A  22       5.787  15.051   6.675  1.00  0.00           O  
ATOM    152  CB  VAL A  22       8.188  14.905   8.940  1.00  0.00           C  
ATOM    153  CEN VAL A  22       8.313  14.454   9.446  1.00  0.00           X  
ATOM    154  H   VAL A  22       9.895  16.166   7.481  1.00  0.00           H  
ATOM    155  N   VAL A  23       6.691  17.033   7.237  1.00  0.00           N  
ATOM    156  CA  VAL A  23       5.480  17.793   6.951  1.00  0.00           C  
ATOM    157  C   VAL A  23       5.065  17.639   5.493  1.00  0.00           C  
ATOM    158  O   VAL A  23       3.891  17.429   5.190  1.00  0.00           O  
ATOM    159  CB  VAL A  23       5.663  19.289   7.267  1.00  0.00           C  
ATOM    160  CEN VAL A  23       5.479  19.790   7.703  1.00  0.00           X  
ATOM    161  H   VAL A  23       7.511  17.521   7.568  1.00  0.00           H  
ATOM    162  N   VAL A  24       6.036  17.747   4.592  1.00  0.00           N  
ATOM    163  CA  VAL A  24       5.774  17.620   3.164  1.00  0.00           C  
ATOM    164  C   VAL A  24       5.185  16.255   2.831  1.00  0.00           C  
ATOM    165  O   VAL A  24       4.221  16.153   2.073  1.00  0.00           O  
ATOM    166  CB  VAL A  24       7.053  17.833   2.333  1.00  0.00           C  
ATOM    167  CEN VAL A  24       7.369  18.268   1.902  1.00  0.00           X  
ATOM    168  H   VAL A  24       6.981  17.920   4.906  1.00  0.00           H  
ATOM    169  N   VAL A  25       5.772  15.208   3.402  1.00  0.00           N  
ATOM    170  CA  VAL A  25       5.306  13.847   3.166  1.00  0.00           C  
ATOM    171  C   VAL A  25       3.858  13.676   3.607  1.00  0.00           C  
ATOM    172  O   VAL A  25       3.047  13.086   2.893  1.00  0.00           O  
ATOM    173  CB  VAL A  25       6.182  12.815   3.902  1.00  0.00           C  
ATOM    174  CEN VAL A  25       6.651  12.319   3.809  1.00  0.00           X  
ATOM    175  H   VAL A  25       6.560  15.359   4.014  1.00  0.00           H  
ATOM    176  N   VAL A  26       3.539  14.195   4.788  1.00  0.00           N  
ATOM    177  CA  VAL A  26       2.188  14.101   5.327  1.00  0.00           C  
ATOM    178  C   VAL A  26       1.179  14.773   4.405  1.00  0.00           C  
ATOM    179  O   VAL A  26       0.111  14.225   4.132  1.00  0.00           O  
ATOM    180  CB  VAL A  26       2.092  14.736   6.727  1.00  0.00           C  
ATOM    181  CEN VAL A  26       2.015  14.593   7.396  1.00  0.00           X  
ATOM    182  H   VAL A  26       4.252  14.668   5.326  1.00  0.00           H  
ATOM    183  N   VAL A  27       1.524  15.964   3.926  1.00  0.00           N  
ATOM    184  CA  VAL A  27       0.649  16.713   3.033  1.00  0.00           C  
ATOM    185  C   VAL A  27       0.364  15.932   1.757  1.00  0.00           C  
ATOM    186  O   VAL A  27      -0.779  15.858   1.304  1.00  0.00           O  
ATOM    187  CB  VAL A  27       1.256  18.079   2.661  1.00  0.00           C  
ATOM    188  CEN VAL A  27       1.194  18.759   2.758  1.00  0.00           X  
ATOM    189  H   VAL A  27       2.416  16.359   4.188  1.00  0.00           H  
ATOM    190  N   VAL A  28       1.409  15.349   1.180  1.00  0.00           N  
ATOM    191  CA  VAL A  28       1.273  14.571  -0.046  1.00  0.00           C  
ATOM    192  C   VAL A  28       0.555  13.254   0.215  1.00  0.00           C  
ATOM    193  O   VAL A  28      -0.292  12.831  -0.573  1.00  0.00           O  
ATOM    194  CB  VAL A  28       2.644  14.280  -0.685  1.00  0.00           C  
ATOM    195  CEN VAL A  28       3.051  14.435  -1.219  1.00  0.00           X  
ATOM    196  H   VAL A  28       2.322  15.447   1.601  1.00  0.00           H  
ATOM    197  N   VAL A  29       0.897  12.608   1.325  1.00  0.00           N  
ATOM    198  CA  VAL A  29       0.274  11.344   1.699  1.00  0.00           C  
ATOM    199  C   VAL A  29      -1.196  11.537   2.050  1.00  0.00           C  
ATOM    200  O   VAL A  29      -2.059  10.798   1.577  1.00  0.00           O  
ATOM    201  CB  VAL A  29       0.995  10.691   2.893  1.00  0.00           C  
ATOM    202  CEN VAL A  29       1.402  10.166   3.075  1.00  0.00           X  
ATOM    203  H   VAL A  29       1.607  13.003   1.924  1.00  0.00           H  
ATOM    204  N   VAL A  30      -1.474  12.536   2.881  1.00  0.00           N  
ATOM    205  CA  VAL A  30      -2.834  12.794   3.340  1.00  0.00           C  
ATOM    206  C   VAL A  30      -3.659  13.481   2.259  1.00  0.00           C  
ATOM    207  O   VAL A  30      -4.825  13.813   2.471  1.00  0.00           O  
ATOM    208  CB  VAL A  30      -2.846  13.663   4.611  1.00  0.00           C  
ATOM    209  CEN VAL A  30      -2.971  13.653   5.289  1.00  0.00           X  
ATOM    210  H   VAL A  30      -0.725  13.131   3.204  1.00  0.00           H  
ATOM    211  N   VAL A  31      -3.046  13.693   1.099  1.00  0.00           N  
ATOM    212  CA  VAL A  31      -3.736  14.300  -0.033  1.00  0.00           C  
ATOM    213  C   VAL A  31      -4.139  15.737   0.274  1.00  0.00           C  
ATOM    214  O   VAL A  31      -5.062  16.277  -0.337  1.00  0.00           O  
ATOM    215  CB  VAL A  31      -4.991  13.498  -0.425  1.00  0.00           C  
ATOM    216  CEN VAL A  31      -5.256  13.084  -0.908  1.00  0.00           X  
ATOM    217  H   VAL A  31      -2.077  13.427   0.999  1.00  0.00           H  
ATOM    218  N   VAL A  32      -3.442  16.352   1.223  1.00  0.00           N  
ATOM    219  CA  VAL A  32      -3.666  17.755   1.551  1.00  0.00           C  
ATOM    220  C   VAL A  32      -3.277  18.661   0.390  1.00  0.00           C  
ATOM    221  O   VAL A  32      -3.976  19.627   0.083  1.00  0.00           O  
ATOM    222  CB  VAL A  32      -2.876  18.175   2.804  1.00  0.00           C  
ATOM    223  CEN VAL A  32      -2.940  18.351   3.467  1.00  0.00           X  
ATOM    224  H   VAL A  32      -2.739  15.834   1.730  1.00  0.00           H  
ATOM    225  N   VAL A  33      -2.159  18.343  -0.253  1.00  0.00           N  
ATOM    226  CA  VAL A  33      -1.781  18.995  -1.501  1.00  0.00           C  
ATOM    227  C   VAL A  33      -1.372  17.974  -2.555  1.00  0.00           C  
ATOM    228  O   VAL A  33      -1.135  16.807  -2.243  1.00  0.00           O  
ATOM    229  CB  VAL A  33      -0.626  19.993  -1.291  1.00  0.00           C  
ATOM    230  CEN VAL A  33      -0.469  20.663  -1.275  1.00  0.00           X  
ATOM    231  H   VAL A  33      -1.555  17.631   0.132  1.00  0.00           H  
ATOM    232  N   VAL A  34      -1.290  18.420  -3.804  1.00  0.00           N  
ATOM    233  CA  VAL A  34      -0.903  17.547  -4.905  1.00  0.00           C  
ATOM    234  C   VAL A  34       0.602  17.584  -5.135  1.00  0.00           C  
ATOM    235  O   VAL A  34       1.277  18.535  -4.739  1.00  0.00           O  
ATOM    236  CB  VAL A  34      -1.621  17.934  -6.212  1.00  0.00           C  
ATOM    237  CEN VAL A  34      -2.107  17.734  -6.658  1.00  0.00           X  
ATOM    238  H   VAL A  34      -1.502  19.389  -3.995  1.00  0.00           H  
ATOM    239  N   VAL A  35       1.124  16.544  -5.776  1.00  0.00           N  
ATOM    240  CA  VAL A  35       2.523  16.518  -6.183  1.00  0.00           C  
ATOM    241  C   VAL A  35       2.901  17.784  -6.941  1.00  0.00           C  
ATOM    242  O   VAL A  35       3.945  18.384  -6.685  1.00  0.00           O  
ATOM    243  CB  VAL A  35       2.833  15.293  -7.064  1.00  0.00           C  
ATOM    244  CEN VAL A  35       3.160  14.686  -7.075  1.00  0.00           X  
ATOM    245  H   VAL A  35       0.535  15.751  -5.988  1.00  0.00           H  
ATOM    246  N   VAL A  36       2.045  18.186  -7.874  1.00  0.00           N  
ATOM    247  CA  VAL A  36       2.272  19.399  -8.650  1.00  0.00           C  
ATOM    248  C   VAL A  36       2.469  20.606  -7.742  1.00  0.00           C  
ATOM    249  O   VAL A  36       3.347  21.435  -7.977  1.00  0.00           O  
ATOM    250  CB  VAL A  36       1.104  19.680  -9.615  1.00  0.00           C  
ATOM    251  CEN VAL A  36       0.922  19.683 -10.279  1.00  0.00           X  
ATOM    252  H   VAL A  36       1.216  17.637  -8.051  1.00  0.00           H  
ATOM    253  N   VAL A  37       1.645  20.698  -6.703  1.00  0.00           N  
ATOM    254  CA  VAL A  37       1.748  21.787  -5.739  1.00  0.00           C  
ATOM    255  C   VAL A  37       3.112  21.795  -5.060  1.00  0.00           C  
ATOM    256  O   VAL A  37       3.737  22.845  -4.914  1.00  0.00           O  
ATOM    257  CB  VAL A  37       0.651  21.693  -4.662  1.00  0.00           C  
ATOM    258  CEN VAL A  37       0.070  21.986  -4.435  1.00  0.00           X  
ATOM    259  H   VAL A  37       0.929  19.997  -6.579  1.00  0.00           H  
ATOM    260  N   VAL A  38       3.569  20.617  -4.648  1.00  0.00           N  
ATOM    261  CA  VAL A  38       4.860  20.487  -3.984  1.00  0.00           C  
ATOM    262  C   VAL A  38       5.997  20.924  -4.899  1.00  0.00           C  
ATOM    263  O   VAL A  38       6.965  21.538  -4.452  1.00  0.00           O  
ATOM    264  CB  VAL A  38       5.114  19.039  -3.522  1.00  0.00           C  
ATOM    265  CEN VAL A  38       5.158  18.634  -2.966  1.00  0.00           X  
ATOM    266  H   VAL A  38       3.007  19.792  -4.798  1.00  0.00           H  
ATOM    267  N   VAL A  39       5.873  20.604  -6.183  1.00  0.00           N  
ATOM    268  CA  VAL A  39       6.911  20.923  -7.156  1.00  0.00           C  
ATOM    269  C   VAL A  39       6.559  22.176  -7.946  1.00  0.00           C  
ATOM    270  O   VAL A  39       7.256  22.541  -8.893  1.00  0.00           O  
ATOM    271  CB  VAL A  39       7.143  19.758  -8.136  1.00  0.00           C  
ATOM    272  CEN VAL A  39       7.589  19.264  -8.315  1.00  0.00           X  
ATOM    273  H   VAL A  39       5.038  20.127  -6.493  1.00  0.00           H  
ATOM    274  N   VAL A  40       5.472  22.833  -7.552  1.00  0.00           N  
ATOM    275  CA  VAL A  40       5.029  24.051  -8.219  1.00  0.00           C  
ATOM    276  C   VAL A  40       6.152  25.077  -8.294  1.00  0.00           C  
ATOM    277  O   VAL A  40       6.790  25.388  -7.289  1.00  0.00           O  
ATOM    278  CB  VAL A  40       3.819  24.679  -7.503  1.00  0.00           C  
ATOM    279  CEN VAL A  40       3.142  24.796  -7.556  1.00  0.00           X  
ATOM    280  H   VAL A  40       4.940  22.478  -6.770  1.00  0.00           H  
ATOM    281  N   VAL A  41       6.388  25.602  -9.492  1.00  0.00           N  
ATOM    282  CA  VAL A  41       7.412  26.620  -9.695  1.00  0.00           C  
ATOM    283  C   VAL A  41       8.807  26.047  -9.481  1.00  0.00           C  
ATOM    284  O   VAL A  41       9.801  26.772  -9.537  1.00  0.00           O  
ATOM    285  CB  VAL A  41       7.210  27.820  -8.751  1.00  0.00           C  
ATOM    286  CEN VAL A  41       7.023  28.482  -8.729  1.00  0.00           X  
ATOM    287  H   VAL A  41       5.844  25.287 -10.283  1.00  0.00           H  
ATOM    288  N   VAL A  42       8.875  24.743  -9.237  1.00  0.00           N  
ATOM    289  CA  VAL A  42      10.149  24.071  -9.010  1.00  0.00           C  
ATOM    290  C   VAL A  42      11.047  24.163 -10.237  1.00  0.00           C  
ATOM    291  O   VAL A  42      10.587  23.999 -11.368  1.00  0.00           O  
ATOM    292  CB  VAL A  42       9.949  22.589  -8.641  1.00  0.00           C  
ATOM    293  CEN VAL A  42       9.993  22.136  -8.125  1.00  0.00           X  
ATOM    294  H   VAL A  42       8.022  24.203  -9.208  1.00  0.00           H  
ATOM    295  N   VAL A  43      12.329  24.425 -10.008  1.00  0.00           N  
ATOM    296  CA  VAL A  43      13.295  24.530 -11.095  1.00  0.00           C  
ATOM    297  C   VAL A  43      13.325  23.257 -11.931  1.00  0.00           C  
ATOM    298  O   VAL A  43      13.191  22.153 -11.403  1.00  0.00           O  
ATOM    299  CB  VAL A  43      14.712  24.818 -10.565  1.00  0.00           C  
ATOM    300  CEN VAL A  43      15.201  25.302 -10.524  1.00  0.00           X  
ATOM    301  H   VAL A  43      12.642  24.555  -9.057  1.00  0.00           H  
ATOM    302  N   VAL A  44      13.502  23.417 -13.238  1.00  0.00           N  
ATOM    303  CA  VAL A  44      13.548  22.281 -14.150  1.00  0.00           C  
ATOM    304  C   VAL A  44      14.442  21.174 -13.605  1.00  0.00           C  
ATOM    305  O   VAL A  44      14.045  20.009 -13.557  1.00  0.00           O  
ATOM    306  CB  VAL A  44      14.054  22.695 -15.545  1.00  0.00           C  
ATOM    307  CEN VAL A  44      13.860  22.791 -16.199  1.00  0.00           X  
ATOM    308  H   VAL A  44      13.606  24.351 -13.610  1.00  0.00           H  
ATOM    309  N   VAL A  45      15.650  21.544 -13.195  1.00  0.00           N  
ATOM    310  CA  VAL A  45      16.609  20.580 -12.668  1.00  0.00           C  
ATOM    311  C   VAL A  45      16.066  19.887 -11.424  1.00  0.00           C  
ATOM    312  O   VAL A  45      16.301  18.698 -11.212  1.00  0.00           O  
ATOM    313  CB  VAL A  45      17.953  21.249 -12.325  1.00  0.00           C  
ATOM    314  CEN VAL A  45      18.612  21.302 -12.520  1.00  0.00           X  
ATOM    315  H   VAL A  45      15.912  22.518 -13.250  1.00  0.00           H  
ATOM    316  N   VAL A  46      15.339  20.639 -10.604  1.00  0.00           N  
ATOM    317  CA  VAL A  46      14.755  20.096  -9.383  1.00  0.00           C  
ATOM    318  C   VAL A  46      13.799  18.951  -9.692  1.00  0.00           C  
ATOM    319  O   VAL A  46      13.829  17.911  -9.035  1.00  0.00           O  
ATOM    320  CB  VAL A  46      14.004  21.179  -8.587  1.00  0.00           C  
ATOM    321  CEN VAL A  46      14.026  21.562  -8.014  1.00  0.00           X  
ATOM    322  H   VAL A  46      15.188  21.611 -10.832  1.00  0.00           H  
ATOM    323  N   VAL A  47      12.950  19.150 -10.695  1.00  0.00           N  
ATOM    324  CA  VAL A  47      11.983  18.134 -11.093  1.00  0.00           C  
ATOM    325  C   VAL A  47      12.678  16.848 -11.519  1.00  0.00           C  
ATOM    326  O   VAL A  47      12.273  15.753 -11.128  1.00  0.00           O  
ATOM    327  CB  VAL A  47      11.087  18.627 -12.244  1.00  0.00           C  
ATOM    328  CEN VAL A  47      10.447  18.828 -12.402  1.00  0.00           X  
ATOM    329  H   VAL A  47      12.976  20.027 -11.195  1.00  0.00           H  
ATOM    330  N   VAL A  48      13.728  16.987 -12.322  1.00  0.00           N  
ATOM    331  CA  VAL A  48      14.482  15.835 -12.803  1.00  0.00           C  
ATOM    332  C   VAL A  48      15.075  15.042 -11.645  1.00  0.00           C  
ATOM    333  O   VAL A  48      15.003  13.814 -11.621  1.00  0.00           O  
ATOM    334  CB  VAL A  48      15.616  16.260 -13.755  1.00  0.00           C  
ATOM    335  CEN VAL A  48      15.819  16.253 -14.413  1.00  0.00           X  
ATOM    336  H   VAL A  48      14.010  17.914 -12.607  1.00  0.00           H  
ATOM    337  N   VAL A  49      15.660  15.753 -10.687  1.00  0.00           N  
ATOM    338  CA  VAL A  49      16.267  15.116  -9.524  1.00  0.00           C  
ATOM    339  C   VAL A  49      15.239  14.313  -8.737  1.00  0.00           C  
ATOM    340  O   VAL A  49      15.500  13.180  -8.333  1.00  0.00           O  
ATOM    341  CB  VAL A  49      16.920  16.152  -8.589  1.00  0.00           C  
ATOM    342  CEN VAL A  49      17.525  16.391  -8.363  1.00  0.00           X  
ATOM    343  H   VAL A  49      15.686  16.759 -10.766  1.00  0.00           H  
ATOM    344  N   VAL A  50      14.070  14.907  -8.522  1.00  0.00           N  
ATOM    345  CA  VAL A  50      13.001  14.247  -7.782  1.00  0.00           C  
ATOM    346  C   VAL A  50      12.576  12.953  -8.465  1.00  0.00           C  
ATOM    347  O   VAL A  50      12.400  11.924  -7.812  1.00  0.00           O  
ATOM    348  CB  VAL A  50      11.772  15.163  -7.629  1.00  0.00           C  
ATOM    349  CEN VAL A  50      11.410  15.534  -7.175  1.00  0.00           X  
ATOM    350  H   VAL A  50      13.919  15.839  -8.880  1.00  0.00           H  
ATOM    351  N   VAL A  51      12.411  13.012  -9.782  1.00  0.00           N  
ATOM    352  CA  VAL A  51      12.006  11.844 -10.556  1.00  0.00           C  
ATOM    353  C   VAL A  51      13.016  10.712 -10.415  1.00  0.00           C  
ATOM    354  O   VAL A  51      12.643   9.556 -10.218  1.00  0.00           O  
ATOM    355  CB  VAL A  51      11.839  12.186 -12.049  1.00  0.00           C  
ATOM    356  CEN VAL A  51      11.373  12.270 -12.549  1.00  0.00           X  
ATOM    357  H   VAL A  51      12.571  13.887 -10.260  1.00  0.00           H  
ATOM    358  N   VAL A  52      14.296  11.052 -10.516  1.00  0.00           N  
ATOM    359  CA  VAL A  52      15.363  10.064 -10.400  1.00  0.00           C  
ATOM    360  C   VAL A  52      15.327   9.373  -9.043  1.00  0.00           C  
ATOM    361  O   VAL A  52      15.451   8.151  -8.955  1.00  0.00           O  
ATOM    362  CB  VAL A  52      16.749  10.703 -10.603  1.00  0.00           C  
ATOM    363  CEN VAL A  52      17.283  10.744 -11.038  1.00  0.00           X  
ATOM    364  H   VAL A  52      14.537  12.019 -10.678  1.00  0.00           H  
ATOM    365  N   VAL A  53      15.157  10.161  -7.987  1.00  0.00           N  
ATOM    366  CA  VAL A  53      15.105   9.626  -6.632  1.00  0.00           C  
ATOM    367  C   VAL A  53      13.958   8.637  -6.474  1.00  0.00           C  
ATOM    368  O   VAL A  53      14.126   7.563  -5.896  1.00  0.00           O  
ATOM    369  CB  VAL A  53      14.951  10.747  -5.587  1.00  0.00           C  
ATOM    370  CEN VAL A  53      15.281  11.088  -5.087  1.00  0.00           X  
ATOM    371  H   VAL A  53      15.062  11.157  -8.127  1.00  0.00           H  
ATOM    372  N   VAL A  54      12.790   9.006  -6.990  1.00  0.00           N  
ATOM    373  CA  VAL A  54      11.612   8.151  -6.907  1.00  0.00           C  
ATOM    374  C   VAL A  54      11.852   6.814  -7.595  1.00  0.00           C  
ATOM    375  O   VAL A  54      11.510   5.759  -7.060  1.00  0.00           O  
ATOM    376  CB  VAL A  54      10.379   8.827  -7.536  1.00  0.00           C  
ATOM    377  CEN VAL A  54       9.772   9.118  -7.391  1.00  0.00           X  
ATOM    378  H   VAL A  54      12.718   9.901  -7.452  1.00  0.00           H  
ATOM    379  N   VAL A  55      12.443   6.863  -8.784  1.00  0.00           N  
ATOM    380  CA  VAL A  55      12.730   5.654  -9.548  1.00  0.00           C  
ATOM    381  C   VAL A  55      13.654   4.722  -8.776  1.00  0.00           C  
ATOM    382  O   VAL A  55      13.425   3.514  -8.717  1.00  0.00           O  
ATOM    383  CB  VAL A  55      13.370   5.985 -10.909  1.00  0.00           C  
ATOM    384  CEN VAL A  55      13.256   5.991 -11.589  1.00  0.00           X  
ATOM    385  H   VAL A  55      12.699   7.761  -9.169  1.00  0.00           H  
ATOM    386  N   VAL A  56      14.700   5.289  -8.185  1.00  0.00           N  
ATOM    387  CA  VAL A  56      15.662   4.509  -7.416  1.00  0.00           C  
ATOM    388  C   VAL A  56      14.988   3.801  -6.248  1.00  0.00           C  
ATOM    389  O   VAL A  56      15.234   2.620  -6.000  1.00  0.00           O  
ATOM    390  CB  VAL A  56      16.804   5.392  -6.877  1.00  0.00           C  
ATOM    391  CEN VAL A  56      17.474   5.536  -6.948  1.00  0.00           X  
ATOM    392  H   VAL A  56      14.833   6.287  -8.272  1.00  0.00           H  
ATOM    393  N   VAL A  57      14.135   4.528  -5.534  1.00  0.00           N  
ATOM    394  CA  VAL A  57      13.423   3.970  -4.390  1.00  0.00           C  
ATOM    395  C   VAL A  57      12.558   2.787  -4.804  1.00  0.00           C  
ATOM    396  O   VAL A  57      12.545   1.751  -4.138  1.00  0.00           O  
ATOM    397  CB  VAL A  57      12.537   5.027  -3.705  1.00  0.00           C  
ATOM    398  CEN VAL A  57      12.472   5.413  -3.139  1.00  0.00           X  
ATOM    399  H   VAL A  57      13.977   5.492  -5.789  1.00  0.00           H  
ATOM    400  N   VAL A  58      11.835   2.946  -5.908  1.00  0.00           N  
ATOM    401  CA  VAL A  58      10.965   1.891  -6.413  1.00  0.00           C  
ATOM    402  C   VAL A  58      11.757   0.631  -6.735  1.00  0.00           C  
ATOM    403  O   VAL A  58      11.348  -0.477  -6.387  1.00  0.00           O  
ATOM    404  CB  VAL A  58      10.202   2.342  -7.673  1.00  0.00           C  
ATOM    405  CEN VAL A  58       9.580   2.517  -7.912  1.00  0.00           X  
ATOM    406  H   VAL A  58      11.890   3.821  -6.410  1.00  0.00           H  
ATOM    407  N   VAL A  59      12.893   0.806  -7.402  1.00  0.00           N  
ATOM    408  CA  VAL A  59      13.745  -0.318  -7.772  1.00  0.00           C  
ATOM    409  C   VAL A  59      14.217  -1.080  -6.541  1.00  0.00           C  
ATOM    410  O   VAL A  59      14.190  -2.311  -6.513  1.00  0.00           O  
ATOM    411  CB  VAL A  59      14.972   0.146  -8.579  1.00  0.00           C  
ATOM    412  CEN VAL A  59      15.257   0.143  -9.206  1.00  0.00           X  
ATOM    413  H   VAL A  59      13.173   1.741  -7.659  1.00  0.00           H  
ATOM    414  N   VAL A  60      14.650  -0.343  -5.524  1.00  0.00           N  
ATOM    415  CA  VAL A  60      15.130  -0.948  -4.288  1.00  0.00           C  
ATOM    416  C   VAL A  60      14.043  -1.787  -3.627  1.00  0.00           C  
ATOM    417  O   VAL A  60      14.293  -2.907  -3.183  1.00  0.00           O  
ATOM    418  CB  VAL A  60      15.620   0.117  -3.289  1.00  0.00           C  
ATOM    419  CEN VAL A  60      16.182   0.381  -2.992  1.00  0.00           X  
ATOM    420  H   VAL A  60      14.647   0.664  -5.610  1.00  0.00           H  
ATOM    421  N   VAL A  61      12.834  -1.238  -3.567  1.00  0.00           N  
ATOM    422  CA  VAL A  61      11.706  -1.935  -2.961  1.00  0.00           C  
ATOM    423  C   VAL A  61      11.420  -3.248  -3.677  1.00  0.00           C  
ATOM    424  O   VAL A  61      11.203  -4.279  -3.041  1.00  0.00           O  
ATOM    425  CB  VAL A  61      10.433  -1.067  -2.972  1.00  0.00           C  
ATOM    426  CEN VAL A  61      10.003  -0.708  -2.571  1.00  0.00           X  
ATOM    427  H   VAL A  61      12.693  -0.314  -3.951  1.00  0.00           H  
ATOM    428  N   VAL A  62      11.420  -3.203  -5.005  1.00  0.00           N  
ATOM    429  CA  VAL A  62      11.160  -4.390  -5.812  1.00  0.00           C  
ATOM    430  C   VAL A  62      12.186  -5.481  -5.533  1.00  0.00           C  
ATOM    431  O   VAL A  62      11.836  -6.650  -5.372  1.00  0.00           O  
ATOM    432  CB  VAL A  62      11.169  -4.064  -7.317  1.00  0.00           C  
ATOM    433  CEN VAL A  62      10.767  -4.001  -7.873  1.00  0.00           X  
ATOM    434  H   VAL A  62      11.605  -2.325  -5.468  1.00  0.00           H  
ATOM    435  N   VAL A  63      13.456  -5.092  -5.477  1.00  0.00           N  
ATOM    436  CA  VAL A  63      14.536  -6.036  -5.217  1.00  0.00           C  
ATOM    437  C   VAL A  63      14.356  -6.721  -3.868  1.00  0.00           C  
ATOM    438  O   VAL A  63      14.514  -7.936  -3.752  1.00  0.00           O  
ATOM    439  CB  VAL A  63      15.912  -5.345  -5.252  1.00  0.00           C  
ATOM    440  CEN VAL A  63      16.493  -5.286  -5.616  1.00  0.00           X  
ATOM    441  H   VAL A  63      13.678  -4.117  -5.617  1.00  0.00           H  
ATOM    442  N   VAL A  64      14.025  -5.934  -2.850  1.00  0.00           N  
ATOM    443  CA  VAL A  64      13.824  -6.463  -1.507  1.00  0.00           C  
ATOM    444  C   VAL A  64      12.704  -7.495  -1.484  1.00  0.00           C  
ATOM    445  O   VAL A  64      12.839  -8.559  -0.878  1.00  0.00           O  
ATOM    446  CB  VAL A  64      13.497  -5.343  -0.501  1.00  0.00           C  
ATOM    447  CEN VAL A  64      13.747  -4.987   0.033  1.00  0.00           X  
ATOM    448  H   VAL A  64      13.910  -4.944  -3.011  1.00  0.00           H  
ATOM    449  N   VAL A  65      11.597  -7.176  -2.146  1.00  0.00           N  
ATOM    450  CA  VAL A  65      10.451  -8.075  -2.203  1.00  0.00           C  
ATOM    451  C   VAL A  65      10.827  -9.406  -2.841  1.00  0.00           C  
ATOM    452  O   VAL A  65      10.460 -10.470  -2.342  1.00  0.00           O  
ATOM    453  CB  VAL A  65       9.282  -7.452  -2.989  1.00  0.00           C  
ATOM    454  CEN VAL A  65       8.651  -7.184  -2.924  1.00  0.00           X  
ATOM    455  H   VAL A  65      11.549  -6.287  -2.623  1.00  0.00           H  
ATOM    456  N   VAL A  66      11.560  -9.341  -3.947  1.00  0.00           N  
ATOM    457  CA  VAL A  66      11.987 -10.541  -4.656  1.00  0.00           C  
ATOM    458  C   VAL A  66      13.108 -11.252  -3.910  1.00  0.00           C  
ATOM    459  O   VAL A  66      13.516 -12.352  -4.284  1.00  0.00           O  
ATOM    460  CB  VAL A  66      12.461 -10.215  -6.085  1.00  0.00           C  
ATOM    461  CEN VAL A  66      12.297 -10.278  -6.751  1.00  0.00           X  
ATOM    462  H   VAL A  66      11.828  -8.436  -4.307  1.00  0.00           H  
ATOM    463  N   VAL A  67      13.602 -10.619  -2.851  1.00  0.00           N  
ATOM    464  CA  VAL A  67      14.555 -11.258  -1.952  1.00  0.00           C  
ATOM    465  C   VAL A  67      13.927 -11.541  -0.594  1.00  0.00           C  
ATOM    466  O   VAL A  67      14.614 -11.560   0.427  1.00  0.00           O  
ATOM    467  CB  VAL A  67      15.814 -10.392  -1.754  1.00  0.00           C  
ATOM    468  CEN VAL A  67      16.485 -10.347  -1.903  1.00  0.00           X  
ATOM    469  H   VAL A  67      13.310  -9.670  -2.665  1.00  0.00           H  
ATOM    470  N   VAL A  68      12.617 -11.761  -0.588  1.00  0.00           N  
ATOM    471  CA  VAL A  68      11.924 -12.234   0.605  1.00  0.00           C  
ATOM    472  C   VAL A  68      11.937 -11.178   1.703  1.00  0.00           C  
ATOM    473  O   VAL A  68      11.944 -11.504   2.890  1.00  0.00           O  
ATOM    474  CB  VAL A  68      12.553 -13.531   1.147  1.00  0.00           C  
ATOM    475  CEN VAL A  68      12.450 -14.209   1.220  1.00  0.00           X  
ATOM    476  H   VAL A  68      12.086 -11.597  -1.432  1.00  0.00           H  
ATOM    477  N   VAL A  69      11.939  -9.912   1.300  1.00  0.00           N  
ATOM    478  CA  VAL A  69      11.746  -8.810   2.235  1.00  0.00           C  
ATOM    479  C   VAL A  69      10.274  -8.437   2.350  1.00  0.00           C  
ATOM    480  O   VAL A  69       9.576  -8.308   1.345  1.00  0.00           O  
ATOM    481  CB  VAL A  69      12.550  -7.565   1.815  1.00  0.00           C  
ATOM    482  CEN VAL A  69      13.094  -7.175   1.978  1.00  0.00           X  
ATOM    483  H   VAL A  69      12.078  -9.708   0.321  1.00  0.00           H  
ATOM    484  N   VAL A  70       9.808  -8.264   3.582  1.00  0.00           N  
ATOM    485  CA  VAL A  70       8.403  -7.967   3.835  1.00  0.00           C  
ATOM    486  C   VAL A  70       8.083  -6.511   3.524  1.00  0.00           C  
ATOM    487  O   VAL A  70       8.983  -5.702   3.296  1.00  0.00           O  
ATOM    488  CB  VAL A  70       8.015  -8.267   5.295  1.00  0.00           C  
ATOM    489  CEN VAL A  70       7.656  -8.697   5.696  1.00  0.00           X  
ATOM    490  H   VAL A  70      10.443  -8.340   4.364  1.00  0.00           H  
ATOM    491  N   VAL A  71       6.795  -6.182   3.516  1.00  0.00           N  
ATOM    492  CA  VAL A  71       6.334  -4.907   2.980  1.00  0.00           C  
ATOM    493  C   VAL A  71       6.780  -3.745   3.858  1.00  0.00           C  
ATOM    494  O   VAL A  71       6.995  -2.634   3.373  1.00  0.00           O  
ATOM    495  CB  VAL A  71       4.800  -4.874   2.843  1.00  0.00           C  
ATOM    496  CEN VAL A  71       4.284  -4.878   2.386  1.00  0.00           X  
ATOM    497  H   VAL A  71       6.119  -6.831   3.892  1.00  0.00           H  
ATOM    498  N   VAL A  72       6.919  -4.009   5.153  1.00  0.00           N  
ATOM    499  CA  VAL A  72       7.382  -2.997   6.096  1.00  0.00           C  
ATOM    500  C   VAL A  72       8.829  -2.611   5.822  1.00  0.00           C  
ATOM    501  O   VAL A  72       9.189  -1.435   5.877  1.00  0.00           O  
ATOM    502  CB  VAL A  72       7.256  -3.482   7.552  1.00  0.00           C  
ATOM    503  CEN VAL A  72       6.904  -3.393   8.138  1.00  0.00           X  
ATOM    504  H   VAL A  72       6.697  -4.933   5.494  1.00  0.00           H  
ATOM    505  N   VAL A  73       9.657  -3.607   5.526  1.00  0.00           N  
ATOM    506  CA  VAL A  73      11.066  -3.373   5.238  1.00  0.00           C  
ATOM    507  C   VAL A  73      11.237  -2.455   4.034  1.00  0.00           C  
ATOM    508  O   VAL A  73      12.044  -1.526   4.059  1.00  0.00           O  
ATOM    509  CB  VAL A  73      11.817  -4.693   4.975  1.00  0.00           C  
ATOM    510  CEN VAL A  73      12.282  -5.128   5.238  1.00  0.00           X  
ATOM    511  H   VAL A  73       9.300  -4.552   5.501  1.00  0.00           H  
ATOM    512  N   VAL A  74      10.472  -2.721   2.981  1.00  0.00           N  
ATOM    513  CA  VAL A  74      10.537  -1.919   1.765  1.00  0.00           C  
ATOM    514  C   VAL A  74      10.191  -0.463   2.046  1.00  0.00           C  
ATOM    515  O   VAL A  74      10.870   0.449   1.575  1.00  0.00           O  
ATOM    516  CB  VAL A  74       9.589  -2.462   0.678  1.00  0.00           C  
ATOM    517  CEN VAL A  74       9.570  -2.785   0.071  1.00  0.00           X  
ATOM    518  H   VAL A  74       9.829  -3.499   3.023  1.00  0.00           H  
ATOM    519  N   VAL A  75       9.130  -0.251   2.817  1.00  0.00           N  
ATOM    520  CA  VAL A  75       8.691   1.096   3.163  1.00  0.00           C  
ATOM    521  C   VAL A  75       9.779   1.855   3.910  1.00  0.00           C  
ATOM    522  O   VAL A  75      10.050   3.020   3.617  1.00  0.00           O  
ATOM    523  CB  VAL A  75       7.413   1.071   4.023  1.00  0.00           C  
ATOM    524  CEN VAL A  75       6.738   1.207   4.017  1.00  0.00           X  
ATOM    525  H   VAL A  75       8.614  -1.043   3.173  1.00  0.00           H  
ATOM    526  N   VAL A  76      10.402   1.189   4.876  1.00  0.00           N  
ATOM    527  CA  VAL A  76      11.463   1.800   5.668  1.00  0.00           C  
ATOM    528  C   VAL A  76      12.626   2.236   4.786  1.00  0.00           C  
ATOM    529  O   VAL A  76      13.151   3.340   4.935  1.00  0.00           O  
ATOM    530  CB  VAL A  76      11.985   0.839   6.751  1.00  0.00           C  
ATOM    531  CEN VAL A  76      11.997   0.722   7.430  1.00  0.00           X  
ATOM    532  H   VAL A  76      10.133   0.234   5.068  1.00  0.00           H  
ATOM    533  N   VAL A  77      13.026   1.363   3.868  1.00  0.00           N  
ATOM    534  CA  VAL A  77      14.128   1.656   2.960  1.00  0.00           C  
ATOM    535  C   VAL A  77      13.833   2.888   2.115  1.00  0.00           C  
ATOM    536  O   VAL A  77      14.688   3.758   1.949  1.00  0.00           O  
ATOM    537  CB  VAL A  77      14.425   0.466   2.028  1.00  0.00           C  
ATOM    538  CEN VAL A  77      14.881  -0.033   1.894  1.00  0.00           X  
ATOM    539  H   VAL A  77      12.553   0.473   3.797  1.00  0.00           H  
ATOM    540  N   VAL A  78      12.618   2.957   1.582  1.00  0.00           N  
ATOM    541  CA  VAL A  78      12.208   4.084   0.753  1.00  0.00           C  
ATOM    542  C   VAL A  78      12.288   5.395   1.525  1.00  0.00           C  
ATOM    543  O   VAL A  78      12.787   6.398   1.015  1.00  0.00           O  
ATOM    544  CB  VAL A  78      10.775   3.901   0.219  1.00  0.00           C  
ATOM    545  CEN VAL A  78      10.407   3.773  -0.349  1.00  0.00           X  
ATOM    546  H   VAL A  78      11.961   2.210   1.757  1.00  0.00           H  
ATOM    547  N   VAL A  79      11.794   5.380   2.759  1.00  0.00           N  
ATOM    548  CA  VAL A  79      11.808   6.568   3.604  1.00  0.00           C  
ATOM    549  C   VAL A  79      13.231   7.057   3.841  1.00  0.00           C  
ATOM    550  O   VAL A  79      13.509   8.253   3.752  1.00  0.00           O  
ATOM    551  CB  VAL A  79      11.134   6.302   4.963  1.00  0.00           C  
ATOM    552  CEN VAL A  79      10.576   6.442   5.342  1.00  0.00           X  
ATOM    553  H   VAL A  79      11.397   4.524   3.120  1.00  0.00           H  
ATOM    554  N   VAL A  80      14.129   6.126   4.144  1.00  0.00           N  
ATOM    555  CA  VAL A  80      15.526   6.461   4.395  1.00  0.00           C  
ATOM    556  C   VAL A  80      16.159   7.126   3.179  1.00  0.00           C  
ATOM    557  O   VAL A  80      16.862   8.129   3.304  1.00  0.00           O  
ATOM    558  CB  VAL A  80      16.347   5.215   4.772  1.00  0.00           C  
ATOM    559  CEN VAL A  80      16.672   4.901   5.293  1.00  0.00           X  
ATOM    560  H   VAL A  80      13.837   5.161   4.202  1.00  0.00           H  
ATOM    561  N   VAL A  81      15.907   6.561   2.004  1.00  0.00           N  
ATOM    562  CA  VAL A  81      16.453   7.099   0.763  1.00  0.00           C  
ATOM    563  C   VAL A  81      15.987   8.530   0.531  1.00  0.00           C  
ATOM    564  O   VAL A  81      16.779   9.400   0.169  1.00  0.00           O  
ATOM    565  CB  VAL A  81      16.054   6.236  -0.450  1.00  0.00           C  
ATOM    566  CEN VAL A  81      16.296   5.795  -0.920  1.00  0.00           X  
ATOM    567  H   VAL A  81      15.322   5.739   1.968  1.00  0.00           H  
ATOM    568  N   VAL A  82      14.697   8.769   0.741  1.00  0.00           N  
ATOM    569  CA  VAL A  82      14.123  10.096   0.555  1.00  0.00           C  
ATOM    570  C   VAL A  82      14.785  11.116   1.472  1.00  0.00           C  
ATOM    571  O   VAL A  82      15.126  12.220   1.046  1.00  0.00           O  
ATOM    572  CB  VAL A  82      12.605  10.097   0.814  1.00  0.00           C  
ATOM    573  CEN VAL A  82      11.990  10.148   0.508  1.00  0.00           X  
ATOM    574  H   VAL A  82      14.098   8.011   1.038  1.00  0.00           H  
ATOM    575  N   VAL A  83      14.966  10.741   2.734  1.00  0.00           N  
ATOM    576  CA  VAL A  83      15.588  11.623   3.714  1.00  0.00           C  
ATOM    577  C   VAL A  83      17.002  12.003   3.293  1.00  0.00           C  
ATOM    578  O   VAL A  83      17.392  13.168   3.374  1.00  0.00           O  
ATOM    579  CB  VAL A  83      15.635  10.973   5.109  1.00  0.00           C  
ATOM    580  CEN VAL A  83      15.367  11.000   5.743  1.00  0.00           X  
ATOM    581  H   VAL A  83      14.664   9.821   3.021  1.00  0.00           H  
ATOM    582  N   VAL A  84      17.767  11.013   2.845  1.00  0.00           N  
ATOM    583  CA  VAL A  84      19.140  11.242   2.411  1.00  0.00           C  
ATOM    584  C   VAL A  84      19.194  12.231   1.253  1.00  0.00           C  
ATOM    585  O   VAL A  84      20.020  13.143   1.242  1.00  0.00           O  
ATOM    586  CB  VAL A  84      19.824   9.930   1.984  1.00  0.00           C  
ATOM    587  CEN VAL A  84      20.306   9.472   2.164  1.00  0.00           X  
ATOM    588  H   VAL A  84      17.387  10.078   2.803  1.00  0.00           H  
ATOM    589  N   VAL A  85      18.308  12.045   0.281  1.00  0.00           N  
ATOM    590  CA  VAL A  85      18.253  12.921  -0.884  1.00  0.00           C  
ATOM    591  C   VAL A  85      17.975  14.362  -0.476  1.00  0.00           C  
ATOM    592  O   VAL A  85      18.617  15.291  -0.966  1.00  0.00           O  
ATOM    593  CB  VAL A  85      17.175  12.464  -1.885  1.00  0.00           C  
ATOM    594  CEN VAL A  85      17.079  12.179  -2.505  1.00  0.00           X  
ATOM    595  H   VAL A  85      17.655  11.277   0.350  1.00  0.00           H  
ATOM    596  N   VAL A  86      17.014  14.542   0.423  1.00  0.00           N  
ATOM    597  CA  VAL A  86      16.649  15.872   0.898  1.00  0.00           C  
ATOM    598  C   VAL A  86      17.833  16.565   1.560  1.00  0.00           C  
ATOM    599  O   VAL A  86      18.095  17.741   1.310  1.00  0.00           O  
ATOM    600  CB  VAL A  86      15.477  15.813   1.897  1.00  0.00           C  
ATOM    601  CEN VAL A  86      14.809  15.961   1.977  1.00  0.00           X  
ATOM    602  H   VAL A  86      16.523  13.738   0.787  1.00  0.00           H  
ATOM    603  N   VAL A  87      18.545  15.828   2.406  1.00  0.00           N  
ATOM    604  CA  VAL A  87      19.704  16.371   3.106  1.00  0.00           C  
ATOM    605  C   VAL A  87      20.769  16.842   2.125  1.00  0.00           C  
ATOM    606  O   VAL A  87      21.333  17.926   2.279  1.00  0.00           O  
ATOM    607  CB  VAL A  87      20.323  15.334   4.062  1.00  0.00           C  
ATOM    608  CEN VAL A  87      20.409  15.175   4.727  1.00  0.00           X  
ATOM    609  H   VAL A  87      18.278  14.868   2.569  1.00  0.00           H  
ATOM    610  N   VAL A  88      21.041  16.022   1.115  1.00  0.00           N  
ATOM    611  CA  VAL A  88      22.040  16.354   0.106  1.00  0.00           C  
ATOM    612  C   VAL A  88      21.679  17.642  -0.623  1.00  0.00           C  
ATOM    613  O   VAL A  88      22.530  18.507  -0.833  1.00  0.00           O  
ATOM    614  CB  VAL A  88      22.201  15.221  -0.924  1.00  0.00           C  
ATOM    615  CEN VAL A  88      22.626  14.724  -1.140  1.00  0.00           X  
ATOM    616  H   VAL A  88      20.543  15.147   1.045  1.00  0.00           H  
ATOM    617  N   VAL A  89      20.413  17.765  -1.007  1.00  0.00           N  
ATOM    618  CA  VAL A  89      19.938  18.948  -1.713  1.00  0.00           C  
ATOM    619  C   VAL A  89      20.136  20.206  -0.877  1.00  0.00           C  
ATOM    620  O   VAL A  89      20.597  21.231  -1.380  1.00  0.00           O  
ATOM    621  CB  VAL A  89      18.449  18.822  -2.089  1.00  0.00           C  
ATOM    622  CEN VAL A  89      18.016  18.737  -2.618  1.00  0.00           X  
ATOM    623  H   VAL A  89      19.763  17.019  -0.804  1.00  0.00           H  
ATOM    624  N   VAL A  90      19.785  20.121   0.401  1.00  0.00           N  
ATOM    625  CA  VAL A  90      19.924  21.253   1.310  1.00  0.00           C  
ATOM    626  C   VAL A  90      21.375  21.703   1.412  1.00  0.00           C  
ATOM    627  O   VAL A  90      21.670  22.898   1.364  1.00  0.00           O  
ATOM    628  CB  VAL A  90      19.402  20.913   2.719  1.00  0.00           C  
ATOM    629  CEN VAL A  90      18.894  21.038   3.168  1.00  0.00           X  
ATOM    630  H   VAL A  90      19.412  19.251   0.753  1.00  0.00           H  
ATOM    631  N   VAL A  91      22.280  20.740   1.552  1.00  0.00           N  
ATOM    632  CA  VAL A  91      23.703  21.036   1.660  1.00  0.00           C  
ATOM    633  C   VAL A  91      24.286  21.440   0.312  1.00  0.00           C  
ATOM    634  O   VAL A  91      25.444  21.849   0.223  1.00  0.00           O  
ATOM    635  CB  VAL A  91      24.491  19.832   2.209  1.00  0.00           C  
ATOM    636  CEN VAL A  91      24.834  19.597   2.758  1.00  0.00           X  
ATOM    637  H   VAL A  91      21.974  19.778   1.585  1.00  0.00           H  
ATOM    638  N   VAL A  92      23.477  21.324  -0.735  1.00  0.00           N  
ATOM    639  CA  VAL A  92      23.849  21.832  -2.050  1.00  0.00           C  
ATOM    640  C   VAL A  92      23.001  23.038  -2.435  1.00  0.00           C  
ATOM    641  O   VAL A  92      22.753  23.284  -3.615  1.00  0.00           O  
ATOM    642  CB  VAL A  92      23.705  20.749  -3.136  1.00  0.00           C  
ATOM    643  CEN VAL A  92      24.060  20.336  -3.559  1.00  0.00           X  
ATOM    644  H   VAL A  92      22.582  20.871  -0.617  1.00  0.00           H  
ATOM    645  N   VAL A  93      22.559  23.788  -1.431  1.00  0.00           N  
ATOM    646  CA  VAL A  93      21.907  25.071  -1.663  1.00  0.00           C  
ATOM    647  C   VAL A  93      20.564  24.888  -2.359  1.00  0.00           C  
ATOM    648  O   VAL A  93      20.129  25.749  -3.125  1.00  0.00           O  
ATOM    649  CB  VAL A  93      22.789  26.009  -2.508  1.00  0.00           C  
ATOM    650  CEN VAL A  93      23.172  26.581  -2.483  1.00  0.00           X  
ATOM    651  H   VAL A  93      22.678  23.460  -0.483  1.00  0.00           H  
ATOM    652  N   VAL A  94      19.912  23.763  -2.090  1.00  0.00           N  
ATOM    653  CA  VAL A  94      18.536  23.553  -2.523  1.00  0.00           C  
ATOM    654  C   VAL A  94      17.546  24.006  -1.458  1.00  0.00           C  
ATOM    655  O   VAL A  94      17.704  23.694  -0.277  1.00  0.00           O  
ATOM    656  CB  VAL A  94      18.269  22.074  -2.861  1.00  0.00           C  
ATOM    657  CEN VAL A  94      18.152  21.635  -3.379  1.00  0.00           X  
ATOM    658  H   VAL A  94      20.381  23.035  -1.570  1.00  0.00           H  
ATOM    659  N   VAL A  95      16.526  24.745  -1.881  1.00  0.00           N  
ATOM    660  CA  VAL A  95      15.544  25.296  -0.955  1.00  0.00           C  
ATOM    661  C   VAL A  95      14.561  24.228  -0.493  1.00  0.00           C  
ATOM    662  O   VAL A  95      14.534  23.121  -1.032  1.00  0.00           O  
ATOM    663  CB  VAL A  95      14.760  26.460  -1.590  1.00  0.00           C  
ATOM    664  CEN VAL A  95      14.672  27.143  -1.574  1.00  0.00           X  
ATOM    665  H   VAL A  95      16.428  24.929  -2.869  1.00  0.00           H  
ATOM    666  N   VAL A  96      13.755  24.565   0.508  1.00  0.00           N  
ATOM    667  CA  VAL A  96      12.961  23.571   1.221  1.00  0.00           C  
ATOM    668  C   VAL A  96      11.865  23.001   0.331  1.00  0.00           C  
ATOM    669  O   VAL A  96      11.461  21.849   0.487  1.00  0.00           O  
ATOM    670  CB  VAL A  96      12.322  24.163   2.491  1.00  0.00           C  
ATOM    671  CEN VAL A  96      12.347  24.156   3.179  1.00  0.00           X  
ATOM    672  H   VAL A  96      13.691  25.535   0.782  1.00  0.00           H  
ATOM    673  N   VAL A  97      11.385  23.815  -0.604  1.00  0.00           N  
ATOM    674  CA  VAL A  97      10.364  23.379  -1.549  1.00  0.00           C  
ATOM    675  C   VAL A  97      10.903  22.306  -2.486  1.00  0.00           C  
ATOM    676  O   VAL A  97      10.218  21.328  -2.785  1.00  0.00           O  
ATOM    677  CB  VAL A  97       9.829  24.556  -2.386  1.00  0.00           C  
ATOM    678  CEN VAL A  97       9.281  24.961  -2.487  1.00  0.00           X  
ATOM    679  H   VAL A  97      11.737  24.760  -0.661  1.00  0.00           H  
ATOM    680  N   VAL A  98      12.135  22.494  -2.948  1.00  0.00           N  
ATOM    681  CA  VAL A  98      12.771  21.540  -3.848  1.00  0.00           C  
ATOM    682  C   VAL A  98      12.884  20.165  -3.201  1.00  0.00           C  
ATOM    683  O   VAL A  98      12.589  19.147  -3.829  1.00  0.00           O  
ATOM    684  CB  VAL A  98      14.173  22.013  -4.274  1.00  0.00           C  
ATOM    685  CEN VAL A  98      14.539  22.256  -4.805  1.00  0.00           X  
ATOM    686  H   VAL A  98      12.644  23.321  -2.667  1.00  0.00           H  
ATOM    687  N   VAL A  99      13.312  20.141  -1.944  1.00  0.00           N  
ATOM    688  CA  VAL A  99      13.465  18.891  -1.210  1.00  0.00           C  
ATOM    689  C   VAL A  99      12.139  18.148  -1.105  1.00  0.00           C  
ATOM    690  O   VAL A  99      12.077  16.937  -1.318  1.00  0.00           O  
ATOM    691  CB  VAL A  99      14.022  19.130   0.206  1.00  0.00           C  
ATOM    692  CEN VAL A  99      14.578  19.050   0.604  1.00  0.00           X  
ATOM    693  H   VAL A  99      13.538  21.012  -1.485  1.00  0.00           H  
ATOM    694  N   VAL A 100      11.081  18.881  -0.776  1.00  0.00           N  
ATOM    695  CA  VAL A 100       9.754  18.293  -0.642  1.00  0.00           C  
ATOM    696  C   VAL A 100       9.300  17.653  -1.948  1.00  0.00           C  
ATOM    697  O   VAL A 100       8.777  16.539  -1.956  1.00  0.00           O  
ATOM    698  CB  VAL A 100       8.713  19.340  -0.205  1.00  0.00           C  
ATOM    699  CEN VAL A 100       8.316  19.543   0.320  1.00  0.00           X  
ATOM    700  H   VAL A 100      11.199  19.871  -0.614  1.00  0.00           H  
ATOM    701  N   VAL A 101       9.503  18.365  -3.051  1.00  0.00           N  
ATOM    702  CA  VAL A 101       9.115  17.869  -4.366  1.00  0.00           C  
ATOM    703  C   VAL A 101       9.832  16.566  -4.696  1.00  0.00           C  
ATOM    704  O   VAL A 101       9.219  15.615  -5.182  1.00  0.00           O  
ATOM    705  CB  VAL A 101       9.413  18.901  -5.470  1.00  0.00           C  
ATOM    706  CEN VAL A 101       9.119  19.339  -5.913  1.00  0.00           X  
ATOM    707  H   VAL A 101       9.938  19.274  -2.977  1.00  0.00           H  
ATOM    708  N   VAL A 102      11.133  16.528  -4.429  1.00  0.00           N  
ATOM    709  CA  VAL A 102      11.935  15.340  -4.697  1.00  0.00           C  
ATOM    710  C   VAL A 102      11.419  14.138  -3.917  1.00  0.00           C  
ATOM    711  O   VAL A 102      11.294  13.041  -4.460  1.00  0.00           O  
ATOM    712  CB  VAL A 102      13.418  15.569  -4.347  1.00  0.00           C  
ATOM    713  CEN VAL A 102      14.045  15.652  -4.619  1.00  0.00           X  
ATOM    714  H   VAL A 102      11.577  17.342  -4.030  1.00  0.00           H  
ATOM    715  N   VAL A 103      11.120  14.352  -2.640  1.00  0.00           N  
ATOM    716  CA  VAL A 103      10.616  13.286  -1.783  1.00  0.00           C  
ATOM    717  C   VAL A 103       9.309  12.717  -2.321  1.00  0.00           C  
ATOM    718  O   VAL A 103       9.124  11.501  -2.368  1.00  0.00           O  
ATOM    719  CB  VAL A 103      10.394  13.779  -0.340  1.00  0.00           C  
ATOM    720  CEN VAL A 103      10.635  13.735   0.304  1.00  0.00           X  
ATOM    721  H   VAL A 103      11.244  15.277  -2.254  1.00  0.00           H  
ATOM    722  N   VAL A 104       8.406  13.604  -2.725  1.00  0.00           N  
ATOM    723  CA  VAL A 104       7.114  13.191  -3.261  1.00  0.00           C  
ATOM    724  C   VAL A 104       7.284  12.326  -4.503  1.00  0.00           C  
ATOM    725  O   VAL A 104       6.629  11.293  -4.646  1.00  0.00           O  
ATOM    726  CB  VAL A 104       6.233  14.405  -3.610  1.00  0.00           C  
ATOM    727  CEN VAL A 104       5.672  14.756  -3.420  1.00  0.00           X  
ATOM    728  H   VAL A 104       8.619  14.589  -2.660  1.00  0.00           H  
ATOM    729  N   VAL A 105       8.167  12.753  -5.399  1.00  0.00           N  
ATOM    730  CA  VAL A 105       8.425  12.017  -6.632  1.00  0.00           C  
ATOM    731  C   VAL A 105       8.930  10.610  -6.338  1.00  0.00           C  
ATOM    732  O   VAL A 105       8.480   9.640  -6.947  1.00  0.00           O  
ATOM    733  CB  VAL A 105       9.451  12.745  -7.520  1.00  0.00           C  
ATOM    734  CEN VAL A 105       9.524  13.101  -8.105  1.00  0.00           X  
ATOM    735  H   VAL A 105       8.673  13.609  -5.222  1.00  0.00           H  
ATOM    736  N   VAL A 106       9.866  10.506  -5.401  1.00  0.00           N  
ATOM    737  CA  VAL A 106      10.434   9.217  -5.025  1.00  0.00           C  
ATOM    738  C   VAL A 106       9.359   8.274  -4.501  1.00  0.00           C  
ATOM    739  O   VAL A 106       9.315   7.100  -4.871  1.00  0.00           O  
ATOM    740  CB  VAL A 106      11.531   9.373  -3.956  1.00  0.00           C  
ATOM    741  CEN VAL A 106      12.211   9.333  -3.848  1.00  0.00           X  
ATOM    742  H   VAL A 106      10.193  11.342  -4.938  1.00  0.00           H  
ATOM    743  N   VAL A 107       8.492   8.793  -3.638  1.00  0.00           N  
ATOM    744  CA  VAL A 107       7.415   7.997  -3.062  1.00  0.00           C  
ATOM    745  C   VAL A 107       6.493   7.452  -4.144  1.00  0.00           C  
ATOM    746  O   VAL A 107       6.118   6.280  -4.122  1.00  0.00           O  
ATOM    747  CB  VAL A 107       6.583   8.816  -2.057  1.00  0.00           C  
ATOM    748  CEN VAL A 107       6.441   8.893  -1.387  1.00  0.00           X  
ATOM    749  H   VAL A 107       8.582   9.764  -3.375  1.00  0.00           H  
ATOM    750  N   VAL A 108       6.129   8.310  -5.091  1.00  0.00           N  
ATOM    751  CA  VAL A 108       5.249   7.916  -6.185  1.00  0.00           C  
ATOM    752  C   VAL A 108       5.859   6.785  -7.003  1.00  0.00           C  
ATOM    753  O   VAL A 108       5.181   5.815  -7.341  1.00  0.00           O  
ATOM    754  CB  VAL A 108       4.941   9.102  -7.118  1.00  0.00           C  
ATOM    755  CEN VAL A 108       4.446   9.540  -7.314  1.00  0.00           X  
ATOM    756  H   VAL A 108       6.471   9.260  -5.053  1.00  0.00           H  
ATOM    757  N   VAL A 109       7.143   6.915  -7.318  1.00  0.00           N  
ATOM    758  CA  VAL A 109       7.847   5.904  -8.097  1.00  0.00           C  
ATOM    759  C   VAL A 109       7.832   4.555  -7.390  1.00  0.00           C  
ATOM    760  O   VAL A 109       7.578   3.522  -8.009  1.00  0.00           O  
ATOM    761  CB  VAL A 109       9.307   6.314  -8.368  1.00  0.00           C  
ATOM    762  CEN VAL A 109       9.742   6.523  -8.860  1.00  0.00           X  
ATOM    763  H   VAL A 109       7.644   7.736  -7.010  1.00  0.00           H  
ATOM    764  N   VAL A 110       8.105   4.571  -6.090  1.00  0.00           N  
ATOM    765  CA  VAL A 110       8.124   3.348  -5.295  1.00  0.00           C  
ATOM    766  C   VAL A 110       6.769   2.653  -5.324  1.00  0.00           C  
ATOM    767  O   VAL A 110       6.677   1.536  -5.753  1.00  0.00           O  
ATOM    768  CB  VAL A 110       8.515   3.631  -3.833  1.00  0.00           C  
ATOM    769  CEN VAL A 110       9.016   3.549  -3.367  1.00  0.00           X  
ATOM    770  H   VAL A 110       8.306   5.453  -5.640  1.00  0.00           H  
TER                                                                             
# All scores below are weighted scores, not raw scores.
#BEGIN_POSE_ENERGIES_TABLE ./out/56.pdb
label vdw total
weights 0.1 NA
pose 2.5826 2.5826
VAL:NtermProteinFull_1 0 0
VAL_2 0 0
VAL_3 0 0
VAL_4 0 0
VAL_5 0 0
VAL_6 0.12194 0.12194
VAL_7 0 0
VAL_8 0.01761 0.01761
VAL_9 0.20262 0.20262
VAL_10 0 0
VAL_11 0 0
VAL_12 0 0
VAL_13 0 0
VAL_14 0 0
VAL_15 0 0
VAL_16 0 0
VAL_17 0 0
VAL_18 0 0
VAL_19 0 0
VAL_20 0 0
VAL_21 0 0
VAL_22 0 0
VAL_23 0 0
VAL_24 0.15539 0.15539
VAL_25 0 0
VAL_26 0 0
VAL_27 0 0
VAL_28 0 0
VAL_29 0.12194 0.12194
VAL_30 0 0
VAL_31 0 0
VAL_32 0 0
VAL_33 0 0
VAL_34 0 0
VAL_35 0 0
VAL_36 0 0
VAL_37 0 0
VAL_38 0 0
VAL_39 0.04787 0.04787
VAL_40 0 0
VAL_41 0 0
VAL_42 0 0
VAL_43 0 0
VAL_44 0 0
VAL_45 0 0
VAL_46 0.00058 0.00058
VAL_47 0 0
VAL_48 0 0
VAL_49 0 0
VAL_50 0.07347 0.07347
VAL_51 0 0
VAL_52 0 0
VAL_53 0.00045 0.00045
VAL_54 0.58912 0.58912
VAL_55 0.01595 0.01595
VAL_56 0 0
VAL_57 0 0
VAL_58 0.02395 0.02395
VAL_59 0 0
VAL_60 0 0
VAL_61 0 0
VAL_62 0 0
VAL_63 0 0
VAL_64 0.02095 0.02095
VAL_65 0 0
VAL_66 0 0
VAL_67 0 0
VAL_68 0 0
VAL_69 0.02095 0.02095
VAL_70 0 0
VAL_71 0 0
VAL_72 0 0
VAL_73 0 0
VAL_74 0 0
VAL_75 0 0
VAL_76 0 0
VAL_77 0 0
VAL_78 0.00045 0.00045
VAL_79 0.22023 0.22023
VAL_80 0 0
VAL_81 0 0
VAL_82 0 0
VAL_83 0 0
VAL_84 0 0
VAL_85 0.00045 0.00045
VAL_86 0 0
VAL_87 0 0
VAL_88 0 0
VAL_89 0.02095 0.02095
VAL_90 0 0
VAL_91 0 0
VAL_92 0 0
VAL_93 0 0
VAL_94 0.02095 0.02095
VAL_95 0 0
VAL_96 0 0
VAL_97 0 0
VAL_98 0.00058 0.00058
VAL_99 0 0
VAL_100 0.15539 0.15539
VAL_101 0.04787 0.04787
VAL_102 0.06915 0.06915
VAL_103 0 0
VAL_104 0 0
VAL_105 0.28624 0.28624
VAL_106 0.19421 0.19421
VAL_107 0 0
VAL_108 0 0
VAL_109 0.1504 0.1504
VAL:CtermProteinFull_110 0.00294 0.00294
#END_POSE_ENERGIES_TABLE ./out/56.pdb

REMARK 6 14 7 1 20 18 13 7 16 15 12 12 
REMARK VDW             2.583
REMARK RG             13.225
REMARK NCdist          9.148
REMARK HO              0.580
