# Supplementary material for: Design of complicated all-α protein structures
Source: Nat Struct Mol Biol. 2024 Jan 4;31(2):275–82. doi: 10.1038/s41594-023-01147-9 (PMC11377298; doi:10.1038/s41594-023-01147-9)
Supplement: Supplementary file 11 — Statistical source data. [file 41594_2023_1147_MOESM11_ESM.zip › ED_Fig6/42.pdb]

HEADER                                            09-NOV-21   XXXX              
EXPDTA    THEORETICAL MODEL                                                     
REMARK 220                                                                      
REMARK 220 EXPERIMENTAL DETAILS                                                 
REMARK 220  EXPERIMENT TYPE                : THEORETICAL MODELLING              
REMARK 220  DATE OF DATA COLLECTION        : 09-NOV-21                          
REMARK 220                                                                      
REMARK 220 REMARK: MODEL GENERATED BY ROSETTA                                   
REMARK 220  VERSION 2021.16+release.8ee4f02                                     
ATOM      1  N   VAL A   1       0.000   0.000   0.000  1.00  0.00           N  
ATOM      2  CA  VAL A   1       1.458   0.000   0.000  1.00  0.00           C  
ATOM      3  C   VAL A   1       2.009   1.420   0.000  1.00  0.00           C  
ATOM      4  O   VAL A   1       2.934   1.737   0.748  1.00  0.00           O  
ATOM      5  CB  VAL A   1       2.023  -0.759  -1.215  1.00  0.00           C  
ATOM      6  CEN VAL A   1       2.351  -1.334  -1.406  1.00  0.00           X  
ATOM      7  H   VAL A   1      -0.500  -0.433  -0.750  1.00  0.00           H  
ATOM      8  N   VAL A   2       1.435   2.272  -0.843  1.00  0.00           N  
ATOM      9  CA  VAL A   2       1.868   3.661  -0.942  1.00  0.00           C  
ATOM     10  C   VAL A   2       1.711   4.383   0.390  1.00  0.00           C  
ATOM     11  O   VAL A   2       2.608   5.105   0.825  1.00  0.00           O  
ATOM     12  CB  VAL A   2       1.079   4.423  -2.023  1.00  0.00           C  
ATOM     13  CEN VAL A   2       1.129   4.707  -2.649  1.00  0.00           X  
ATOM     14  H   VAL A   2       0.680   1.949  -1.431  1.00  0.00           H  
ATOM     15  N   VAL A   3       0.566   4.183   1.035  1.00  0.00           N  
ATOM     16  CA  VAL A   3       0.290   4.815   2.319  1.00  0.00           C  
ATOM     17  C   VAL A   3       1.317   4.405   3.367  1.00  0.00           C  
ATOM     18  O   VAL A   3       1.823   5.241   4.115  1.00  0.00           O  
ATOM     19  CB  VAL A   3      -1.120   4.462   2.831  1.00  0.00           C  
ATOM     20  CEN VAL A   3      -1.749   4.719   2.941  1.00  0.00           X  
ATOM     21  H   VAL A   3      -0.130   3.577   0.624  1.00  0.00           H  
ATOM     22  N   VAL A   4       1.620   3.112   3.417  1.00  0.00           N  
ATOM     23  CA  VAL A   4       2.588   2.588   4.374  1.00  0.00           C  
ATOM     24  C   VAL A   4       3.957   3.226   4.177  1.00  0.00           C  
ATOM     25  O   VAL A   4       4.612   3.622   5.141  1.00  0.00           O  
ATOM     26  CB  VAL A   4       2.723   1.058   4.261  1.00  0.00           C  
ATOM     27  CEN VAL A   4       2.581   0.464   4.579  1.00  0.00           X  
ATOM     28  H   VAL A   4       1.169   2.476   2.775  1.00  0.00           H  
ATOM     29  N   VAL A   5       4.385   3.322   2.923  1.00  0.00           N  
ATOM     30  CA  VAL A   5       5.678   3.911   2.597  1.00  0.00           C  
ATOM     31  C   VAL A   5       5.758   5.358   3.069  1.00  0.00           C  
ATOM     32  O   VAL A   5       6.758   5.776   3.653  1.00  0.00           O  
ATOM     33  CB  VAL A   5       5.958   3.859   1.084  1.00  0.00           C  
ATOM     34  CEN VAL A   5       6.345   3.555   0.602  1.00  0.00           X  
ATOM     35  H   VAL A   5       3.799   2.977   2.176  1.00  0.00           H  
ATOM     36  N   VAL A   6       4.700   6.118   2.811  1.00  0.00           N  
ATOM     37  CA  VAL A   6       4.648   7.520   3.209  1.00  0.00           C  
ATOM     38  C   VAL A   6       4.783   7.670   4.719  1.00  0.00           C  
ATOM     39  O   VAL A   6       5.528   8.521   5.204  1.00  0.00           O  
ATOM     40  CB  VAL A   6       3.339   8.190   2.752  1.00  0.00           C  
ATOM     41  CEN VAL A   6       3.075   8.647   2.309  1.00  0.00           X  
ATOM     42  H   VAL A   6       3.910   5.715   2.327  1.00  0.00           H  
ATOM     43  N   VAL A   7       4.059   6.836   5.458  1.00  0.00           N  
ATOM     44  CA  VAL A   7       4.096   6.875   6.915  1.00  0.00           C  
ATOM     45  C   VAL A   7       5.504   6.615   7.437  1.00  0.00           C  
ATOM     46  O   VAL A   7       5.983   7.311   8.332  1.00  0.00           O  
ATOM     47  CB  VAL A   7       3.133   5.844   7.532  1.00  0.00           C  
ATOM     48  CEN VAL A   7       2.540   5.776   7.878  1.00  0.00           X  
ATOM     49  H   VAL A   7       3.467   6.159   4.999  1.00  0.00           H  
ATOM     50  N   VAL A   8       6.163   5.609   6.872  1.00  0.00           N  
ATOM     51  CA  VAL A   8       7.517   5.255   7.279  1.00  0.00           C  
ATOM     52  C   VAL A   8       8.478   6.419   7.067  1.00  0.00           C  
ATOM     53  O   VAL A   8       9.293   6.729   7.935  1.00  0.00           O  
ATOM     54  CB  VAL A   8       8.037   4.027   6.508  1.00  0.00           C  
ATOM     55  CEN VAL A   8       8.197   3.360   6.571  1.00  0.00           X  
ATOM     56  H   VAL A   8       5.713   5.075   6.141  1.00  0.00           H  
ATOM     57  N   VAL A   9       8.376   7.060   5.907  1.00  0.00           N  
ATOM     58  CA  VAL A   9       9.235   8.191   5.579  1.00  0.00           C  
ATOM     59  C   VAL A   9       9.061   9.324   6.581  1.00  0.00           C  
ATOM     60  O   VAL A   9      10.039   9.909   7.047  1.00  0.00           O  
ATOM     61  CB  VAL A   9       8.951   8.723   4.162  1.00  0.00           C  
ATOM     62  CEN VAL A   9       9.208   8.766   3.524  1.00  0.00           X  
ATOM     63  H   VAL A   9       7.685   6.755   5.236  1.00  0.00           H  
ATOM     64  N   VAL A  10       7.810   9.630   6.909  1.00  0.00           N  
ATOM     65  CA  VAL A  10       7.506  10.695   7.857  1.00  0.00           C  
ATOM     66  C   VAL A  10       8.128  10.415   9.219  1.00  0.00           C  
ATOM     67  O   VAL A  10       8.719  11.301   9.836  1.00  0.00           O  
ATOM     68  CB  VAL A  10       5.986  10.883   8.028  1.00  0.00           C  
ATOM     69  CEN VAL A  10       5.461  11.306   7.888  1.00  0.00           X  
ATOM     70  H   VAL A  10       7.051   9.112   6.491  1.00  0.00           H  
ATOM     71  N   VAL A  11       7.993   9.177   9.683  1.00  0.00           N  
ATOM     72  CA  VAL A  11       8.542   8.778  10.973  1.00  0.00           C  
ATOM     73  C   VAL A  11      10.054   8.964  11.009  1.00  0.00           C  
ATOM     74  O   VAL A  11      10.602   9.482  11.982  1.00  0.00           O  
ATOM     75  CB  VAL A  11       8.207   7.311  11.300  1.00  0.00           C  
ATOM     76  CEN VAL A  11       7.826   6.907  11.708  1.00  0.00           X  
ATOM     77  H   VAL A  11       7.496   8.495   9.127  1.00  0.00           H  
ATOM     78  N   VAL A  12      10.723   8.537   9.944  1.00  0.00           N  
ATOM     79  CA  VAL A  12      12.173   8.655   9.852  1.00  0.00           C  
ATOM     80  C   VAL A  12      12.613  10.111   9.938  1.00  0.00           C  
ATOM     81  O   VAL A  12      13.562  10.441  10.650  1.00  0.00           O  
ATOM     82  CB  VAL A  12      12.708   8.043   8.543  1.00  0.00           C  
ATOM     83  CEN VAL A  12      13.065   7.514   8.284  1.00  0.00           X  
ATOM     84  H   VAL A  12      10.214   8.119   9.178  1.00  0.00           H  
ATOM     85  N   VAL A  13      11.920  10.977   9.208  1.00  0.00           N  
ATOM     86  CA  VAL A  13      12.238  12.400   9.200  1.00  0.00           C  
ATOM     87  C   VAL A  13      12.120  12.999  10.596  1.00  0.00           C  
ATOM     88  O   VAL A  13      12.988  13.755  11.033  1.00  0.00           O  
ATOM     89  CB  VAL A  13      11.321  13.180   8.239  1.00  0.00           C  
ATOM     90  CEN VAL A  13      11.305  13.516   7.638  1.00  0.00           X  
ATOM     91  H   VAL A  13      11.152  10.642   8.644  1.00  0.00           H  
ATOM     92  N   VAL A  14      11.041  12.656  11.292  1.00  0.00           N  
ATOM     93  CA  VAL A  14      10.808  13.159  12.640  1.00  0.00           C  
ATOM     94  C   VAL A  14      11.942  12.766  13.579  1.00  0.00           C  
ATOM     95  O   VAL A  14      12.471  13.601  14.312  1.00  0.00           O  
ATOM     96  CB  VAL A  14       9.476  12.640  13.215  1.00  0.00           C  
ATOM     97  CEN VAL A  14       8.837  12.828  13.388  1.00  0.00           X  
ATOM     98  H   VAL A  14      10.366  12.031  10.876  1.00  0.00           H  
ATOM     99  N   VAL A  15      12.310  11.489  13.552  1.00  0.00           N  
ATOM    100  CA  VAL A  15      13.348  10.973  14.435  1.00  0.00           C  
ATOM    101  C   VAL A  15      14.736  11.219  13.856  1.00  0.00           C  
ATOM    102  O   VAL A  15      15.746  10.931  14.498  1.00  0.00           O  
ATOM    103  CB  VAL A  15      13.171   9.465  14.695  1.00  0.00           C  
ATOM    104  CEN VAL A  15      12.994   9.002  15.173  1.00  0.00           X  
ATOM    105  H   VAL A  15      11.858  10.861  12.903  1.00  0.00           H  
ATOM    106  N   VAL A  16      14.778  11.752  12.640  1.00  0.00           N  
ATOM    107  CA  VAL A  16      16.042  12.004  11.958  1.00  0.00           C  
ATOM    108  C   VAL A  16      16.813  10.710  11.732  1.00  0.00           C  
ATOM    109  O   VAL A  16      18.015  10.639  11.991  1.00  0.00           O  
ATOM    110  CB  VAL A  16      16.926  12.986  12.749  1.00  0.00           C  
ATOM    111  CEN VAL A  16      17.178  13.627  12.751  1.00  0.00           X  
ATOM    112  H   VAL A  16      13.913  11.989  12.177  1.00  0.00           H  
ATOM    113  N   VAL A  17      16.116   9.688  11.248  1.00  0.00           N  
ATOM    114  CA  VAL A  17      16.738   8.398  10.973  1.00  0.00           C  
ATOM    115  C   VAL A  17      16.585   8.015   9.507  1.00  0.00           C  
ATOM    116  O   VAL A  17      15.643   8.441   8.838  1.00  0.00           O  
ATOM    117  CB  VAL A  17      16.138   7.283  11.850  1.00  0.00           C  
ATOM    118  CEN VAL A  17      16.271   6.863  12.380  1.00  0.00           X  
ATOM    119  H   VAL A  17      15.130   9.807  11.066  1.00  0.00           H  
ATOM    120  N   VAL A  18      17.516   7.207   9.011  1.00  0.00           N  
ATOM    121  CA  VAL A  18      17.429   6.677   7.656  1.00  0.00           C  
ATOM    122  C   VAL A  18      16.274   5.693   7.523  1.00  0.00           C  
ATOM    123  O   VAL A  18      16.025   4.888   8.420  1.00  0.00           O  
ATOM    124  CB  VAL A  18      18.736   5.978   7.237  1.00  0.00           C  
ATOM    125  CEN VAL A  18      19.287   6.033   6.827  1.00  0.00           X  
ATOM    126  H   VAL A  18      18.306   6.954   9.589  1.00  0.00           H  
ATOM    127  N   VAL A  19      15.570   5.764   6.398  1.00  0.00           N  
ATOM    128  CA  VAL A  19      14.469   4.848   6.124  1.00  0.00           C  
ATOM    129  C   VAL A  19      14.890   3.400   6.337  1.00  0.00           C  
ATOM    130  O   VAL A  19      14.104   2.577   6.806  1.00  0.00           O  
ATOM    131  CB  VAL A  19      13.941   5.012   4.687  1.00  0.00           C  
ATOM    132  CEN VAL A  19      13.408   5.242   4.314  1.00  0.00           X  
ATOM    133  H   VAL A  19      15.804   6.469   5.714  1.00  0.00           H  
ATOM    134  N   VAL A  20      16.136   3.095   5.991  1.00  0.00           N  
ATOM    135  CA  VAL A  20      16.673   1.751   6.168  1.00  0.00           C  
ATOM    136  C   VAL A  20      16.674   1.347   7.637  1.00  0.00           C  
ATOM    137  O   VAL A  20      16.509   0.173   7.968  1.00  0.00           O  
ATOM    138  CB  VAL A  20      18.106   1.637   5.614  1.00  0.00           C  
ATOM    139  CEN VAL A  20      18.484   1.365   5.107  1.00  0.00           X  
ATOM    140  H   VAL A  20      16.727   3.812   5.595  1.00  0.00           H  
ATOM    141  N   VAL A  21      16.860   2.327   8.515  1.00  0.00           N  
ATOM    142  CA  VAL A  21      16.832   2.084   9.952  1.00  0.00           C  
ATOM    143  C   VAL A  21      15.487   1.520  10.390  1.00  0.00           C  
ATOM    144  O   VAL A  21      15.425   0.566  11.165  1.00  0.00           O  
ATOM    145  CB  VAL A  21      17.123   3.369  10.749  1.00  0.00           C  
ATOM    146  CEN VAL A  21      17.593   3.683  11.143  1.00  0.00           X  
ATOM    147  H   VAL A  21      17.024   3.265   8.178  1.00  0.00           H  
ATOM    148  N   VAL A  22      14.410   2.116   9.888  1.00  0.00           N  
ATOM    149  CA  VAL A  22      13.062   1.675  10.227  1.00  0.00           C  
ATOM    150  C   VAL A  22      12.702   0.391   9.491  1.00  0.00           C  
ATOM    151  O   VAL A  22      11.734  -0.285   9.839  1.00  0.00           O  
ATOM    152  CB  VAL A  22      12.015   2.755   9.898  1.00  0.00           C  
ATOM    153  CEN VAL A  22      11.581   3.211  10.179  1.00  0.00           X  
ATOM    154  H   VAL A  22      14.528   2.895   9.256  1.00  0.00           H  
ATOM    155  N   VAL A  23      13.487   0.059   8.471  1.00  0.00           N  
ATOM    156  CA  VAL A  23      13.274  -1.164   7.707  1.00  0.00           C  
ATOM    157  C   VAL A  23      14.336  -2.207   8.029  1.00  0.00           C  
ATOM    158  O   VAL A  23      14.018  -3.348   8.363  1.00  0.00           O  
ATOM    159  CB  VAL A  23      13.280  -0.891   6.191  1.00  0.00           C  
ATOM    160  CEN VAL A  23      12.879  -0.863   5.631  1.00  0.00           X  
ATOM    161  H   VAL A  23      14.251   0.670   8.219  1.00  0.00           H  
ATOM    162  N   VAL A  24      15.600  -1.809   7.927  1.00  0.00           N  
ATOM    163  CA  VAL A  24      16.712  -2.705   8.218  1.00  0.00           C  
ATOM    164  C   VAL A  24      17.089  -2.654   9.693  1.00  0.00           C  
ATOM    165  O   VAL A  24      18.244  -2.408  10.040  1.00  0.00           O  
ATOM    166  CB  VAL A  24      17.951  -2.364   7.369  1.00  0.00           C  
ATOM    167  CEN VAL A  24      18.342  -2.582   6.845  1.00  0.00           X  
ATOM    168  H   VAL A  24      15.795  -0.860   7.640  1.00  0.00           H  
ATOM    169  N   VAL A  25      16.108  -2.888  10.558  1.00  0.00           N  
ATOM    170  CA  VAL A  25      16.329  -2.839  11.998  1.00  0.00           C  
ATOM    171  C   VAL A  25      17.503  -3.719  12.406  1.00  0.00           C  
ATOM    172  O   VAL A  25      18.086  -3.537  13.475  1.00  0.00           O  
ATOM    173  CB  VAL A  25      15.075  -3.279  12.777  1.00  0.00           C  
ATOM    174  CEN VAL A  25      14.564  -3.052  13.180  1.00  0.00           X  
ATOM    175  H   VAL A  25      15.185  -3.105  10.209  1.00  0.00           H  
ATOM    176  N   VAL A  26      17.847  -4.673  11.547  1.00  0.00           N  
ATOM    177  CA  VAL A  26      18.930  -5.606  11.832  1.00  0.00           C  
ATOM    178  C   VAL A  26      20.203  -5.214  11.093  1.00  0.00           C  
ATOM    179  O   VAL A  26      21.271  -5.777  11.335  1.00  0.00           O  
ATOM    180  CB  VAL A  26      18.549  -7.049  11.450  1.00  0.00           C  
ATOM    181  CEN VAL A  26      18.390  -7.667  11.709  1.00  0.00           X  
ATOM    182  H   VAL A  26      17.344  -4.754  10.675  1.00  0.00           H  
ATOM    183  N   VAL A  27      20.083  -4.247  10.190  1.00  0.00           N  
ATOM    184  CA  VAL A  27      21.222  -3.786   9.405  1.00  0.00           C  
ATOM    185  C   VAL A  27      22.104  -2.844  10.214  1.00  0.00           C  
ATOM    186  O   VAL A  27      21.620  -2.121  11.085  1.00  0.00           O  
ATOM    187  CB  VAL A  27      20.769  -3.071   8.118  1.00  0.00           C  
ATOM    188  CEN VAL A  27      20.740  -3.129   7.432  1.00  0.00           X  
ATOM    189  H   VAL A  27      19.179  -3.820  10.044  1.00  0.00           H  
ATOM    190  N   VAL A  28      23.400  -2.857   9.922  1.00  0.00           N  
ATOM    191  CA  VAL A  28      24.352  -2.005  10.623  1.00  0.00           C  
ATOM    192  C   VAL A  28      24.089  -0.532  10.336  1.00  0.00           C  
ATOM    193  O   VAL A  28      23.519  -0.183   9.302  1.00  0.00           O  
ATOM    194  CB  VAL A  28      25.804  -2.341  10.235  1.00  0.00           C  
ATOM    195  CEN VAL A  28      26.389  -2.624  10.466  1.00  0.00           X  
ATOM    196  H   VAL A  28      23.734  -3.474   9.195  1.00  0.00           H  
ATOM    197  N   VAL A  29      24.506   0.329  11.259  1.00  0.00           N  
ATOM    198  CA  VAL A  29      24.325   1.767  11.102  1.00  0.00           C  
ATOM    199  C   VAL A  29      24.876   2.249   9.766  1.00  0.00           C  
ATOM    200  O   VAL A  29      24.203   2.971   9.030  1.00  0.00           O  
ATOM    201  CB  VAL A  29      25.006   2.550  12.239  1.00  0.00           C  
ATOM    202  CEN VAL A  29      24.885   2.928  12.802  1.00  0.00           X  
ATOM    203  H   VAL A  29      24.960  -0.022  12.090  1.00  0.00           H  
ATOM    204  N   VAL A  30      26.104   1.846   9.458  1.00  0.00           N  
ATOM    205  CA  VAL A  30      26.749   2.239   8.211  1.00  0.00           C  
ATOM    206  C   VAL A  30      25.898   1.859   7.006  1.00  0.00           C  
ATOM    207  O   VAL A  30      25.826   2.601   6.026  1.00  0.00           O  
ATOM    208  CB  VAL A  30      28.141   1.594   8.067  1.00  0.00           C  
ATOM    209  CEN VAL A  30      28.817   1.727   8.076  1.00  0.00           X  
ATOM    210  H   VAL A  30      26.603   1.251  10.104  1.00  0.00           H  
ATOM    211  N   VAL A  31      25.254   0.700   7.085  1.00  0.00           N  
ATOM    212  CA  VAL A  31      24.396   0.225   6.006  1.00  0.00           C  
ATOM    213  C   VAL A  31      23.257   1.200   5.738  1.00  0.00           C  
ATOM    214  O   VAL A  31      22.957   1.517   4.587  1.00  0.00           O  
ATOM    215  CB  VAL A  31      23.807  -1.163   6.321  1.00  0.00           C  
ATOM    216  CEN VAL A  31      23.835  -1.830   6.149  1.00  0.00           X  
ATOM    217  H   VAL A  31      25.361   0.133   7.914  1.00  0.00           H  
ATOM    218  N   VAL A  32      22.625   1.673   6.807  1.00  0.00           N  
ATOM    219  CA  VAL A  32      21.518   2.613   6.688  1.00  0.00           C  
ATOM    220  C   VAL A  32      21.955   3.894   5.989  1.00  0.00           C  
ATOM    221  O   VAL A  32      21.260   4.399   5.107  1.00  0.00           O  
ATOM    222  CB  VAL A  32      20.928   2.968   8.066  1.00  0.00           C  
ATOM    223  CEN VAL A  32      20.379   2.881   8.473  1.00  0.00           X  
ATOM    224  H   VAL A  32      22.920   1.373   7.725  1.00  0.00           H  
ATOM    225  N   VAL A  33      23.110   4.415   6.388  1.00  0.00           N  
ATOM    226  CA  VAL A  33      23.642   5.639   5.800  1.00  0.00           C  
ATOM    227  C   VAL A  33      23.871   5.476   4.303  1.00  0.00           C  
ATOM    228  O   VAL A  33      23.518   6.352   3.513  1.00  0.00           O  
ATOM    229  CB  VAL A  33      24.965   6.058   6.469  1.00  0.00           C  
ATOM    230  CEN VAL A  33      25.251   6.525   6.886  1.00  0.00           X  
ATOM    231  H   VAL A  33      23.633   3.952   7.117  1.00  0.00           H  
ATOM    232  N   VAL A  34      24.462   4.350   3.918  1.00  0.00           N  
ATOM    233  CA  VAL A  34      24.739   4.071   2.514  1.00  0.00           C  
ATOM    234  C   VAL A  34      23.456   4.048   1.694  1.00  0.00           C  
ATOM    235  O   VAL A  34      23.392   4.622   0.607  1.00  0.00           O  
ATOM    236  CB  VAL A  34      25.473   2.728   2.339  1.00  0.00           C  
ATOM    237  CEN VAL A  34      26.079   2.445   2.174  1.00  0.00           X  
ATOM    238  H   VAL A  34      24.727   3.671   4.617  1.00  0.00           H  
ATOM    239  N   VAL A  35      22.434   3.382   2.221  1.00  0.00           N  
ATOM    240  CA  VAL A  35      21.150   3.283   1.538  1.00  0.00           C  
ATOM    241  C   VAL A  35      20.541   4.660   1.307  1.00  0.00           C  
ATOM    242  O   VAL A  35      20.047   4.956   0.219  1.00  0.00           O  
ATOM    243  CB  VAL A  35      20.152   2.419   2.333  1.00  0.00           C  
ATOM    244  CEN VAL A  35      19.825   1.813   2.337  1.00  0.00           X  
ATOM    245  H   VAL A  35      22.550   2.932   3.118  1.00  0.00           H  
ATOM    246  N   VAL A  36      20.581   5.499   2.337  1.00  0.00           N  
ATOM    247  CA  VAL A  36      20.033   6.848   2.247  1.00  0.00           C  
ATOM    248  C   VAL A  36      20.728   7.654   1.158  1.00  0.00           C  
ATOM    249  O   VAL A  36      20.078   8.337   0.367  1.00  0.00           O  
ATOM    250  CB  VAL A  36      20.159   7.598   3.587  1.00  0.00           C  
ATOM    251  CEN VAL A  36      19.799   7.842   4.121  1.00  0.00           X  
ATOM    252  H   VAL A  36      21.001   5.195   3.203  1.00  0.00           H  
ATOM    253  N   VAL A  37      22.054   7.569   1.121  1.00  0.00           N  
ATOM    254  CA  VAL A  37      22.840   8.290   0.127  1.00  0.00           C  
ATOM    255  C   VAL A  37      22.459   7.873  -1.287  1.00  0.00           C  
ATOM    256  O   VAL A  37      22.287   8.714  -2.168  1.00  0.00           O  
ATOM    257  CB  VAL A  37      24.350   8.065   0.329  1.00  0.00           C  
ATOM    258  CEN VAL A  37      24.934   8.369   0.531  1.00  0.00           X  
ATOM    259  H   VAL A  37      22.529   6.990   1.798  1.00  0.00           H  
ATOM    260  N   VAL A  38      22.327   6.567  -1.497  1.00  0.00           N  
ATOM    261  CA  VAL A  38      21.965   6.035  -2.805  1.00  0.00           C  
ATOM    262  C   VAL A  38      20.611   6.566  -3.261  1.00  0.00           C  
ATOM    263  O   VAL A  38      20.448   6.971  -4.412  1.00  0.00           O  
ATOM    264  CB  VAL A  38      21.925   4.495  -2.798  1.00  0.00           C  
ATOM    265  CEN VAL A  38      22.250   3.931  -3.024  1.00  0.00           X  
ATOM    266  H   VAL A  38      22.481   5.927  -0.731  1.00  0.00           H  
ATOM    267  N   VAL A  39      19.643   6.560  -2.352  1.00  0.00           N  
ATOM    268  CA  VAL A  39      18.301   7.041  -2.658  1.00  0.00           C  
ATOM    269  C   VAL A  39      18.324   8.504  -3.085  1.00  0.00           C  
ATOM    270  O   VAL A  39      17.679   8.886  -4.062  1.00  0.00           O  
ATOM    271  CB  VAL A  39      17.355   6.883  -1.454  1.00  0.00           C  
ATOM    272  CEN VAL A  39      16.816   6.527  -1.215  1.00  0.00           X  
ATOM    273  H   VAL A  39      19.841   6.214  -1.424  1.00  0.00           H  
ATOM    274  N   VAL A  40      19.071   9.318  -2.348  1.00  0.00           N  
ATOM    275  CA  VAL A  40      19.180  10.741  -2.648  1.00  0.00           C  
ATOM    276  C   VAL A  40      19.750  10.967  -4.043  1.00  0.00           C  
ATOM    277  O   VAL A  40      19.246  11.793  -4.804  1.00  0.00           O  
ATOM    278  CB  VAL A  40      20.063  11.470  -1.619  1.00  0.00           C  
ATOM    279  CEN VAL A  40      20.050  11.918  -1.095  1.00  0.00           X  
ATOM    280  H   VAL A  40      19.577   8.942  -1.558  1.00  0.00           H  
ATOM    281  N   VAL A  41      20.805  10.229  -4.372  1.00  0.00           N  
ATOM    282  CA  VAL A  41      21.446  10.347  -5.676  1.00  0.00           C  
ATOM    283  C   VAL A  41      20.471  10.023  -6.801  1.00  0.00           C  
ATOM    284  O   VAL A  41      20.405  10.736  -7.802  1.00  0.00           O  
ATOM    285  CB  VAL A  41      22.672   9.422  -5.789  1.00  0.00           C  
ATOM    286  CEN VAL A  41      23.360   9.414  -5.818  1.00  0.00           X  
ATOM    287  H   VAL A  41      21.171   9.568  -3.702  1.00  0.00           H  
ATOM    288  N   VAL A  42      19.715   8.944  -6.629  1.00  0.00           N  
ATOM    289  CA  VAL A  42      18.742   8.523  -7.630  1.00  0.00           C  
ATOM    290  C   VAL A  42      17.697   9.605  -7.870  1.00  0.00           C  
ATOM    291  O   VAL A  42      17.355   9.908  -9.013  1.00  0.00           O  
ATOM    292  CB  VAL A  42      18.033   7.220  -7.216  1.00  0.00           C  
ATOM    293  CEN VAL A  42      17.979   6.549  -7.359  1.00  0.00           X  
ATOM    294  H   VAL A  42      19.818   8.401  -5.784  1.00  0.00           H  
ATOM    295  N   VAL A  43      17.191  10.184  -6.786  1.00  0.00           N  
ATOM    296  CA  VAL A  43      16.183  11.233  -6.877  1.00  0.00           C  
ATOM    297  C   VAL A  43      16.705  12.431  -7.660  1.00  0.00           C  
ATOM    298  O   VAL A  43      16.010  12.974  -8.518  1.00  0.00           O  
ATOM    299  CB  VAL A  43      15.728  11.702  -5.482  1.00  0.00           C  
ATOM    300  CEN VAL A  43      15.201  11.690  -5.038  1.00  0.00           X  
ATOM    301  H   VAL A  43      17.514   9.889  -5.876  1.00  0.00           H  
ATOM    302  N   VAL A  44      17.933  12.840  -7.358  1.00  0.00           N  
ATOM    303  CA  VAL A  44      18.550  13.975  -8.033  1.00  0.00           C  
ATOM    304  C   VAL A  44      18.659  13.732  -9.533  1.00  0.00           C  
ATOM    305  O   VAL A  44      18.348  14.610 -10.338  1.00  0.00           O  
ATOM    306  CB  VAL A  44      19.951  14.275  -7.468  1.00  0.00           C  
ATOM    307  CEN VAL A  44      20.312  14.724  -7.091  1.00  0.00           X  
ATOM    308  H   VAL A  44      18.452  12.351  -6.643  1.00  0.00           H  
ATOM    309  N   VAL A  45      19.101  12.535  -9.902  1.00  0.00           N  
ATOM    310  CA  VAL A  45      19.252  12.174 -11.307  1.00  0.00           C  
ATOM    311  C   VAL A  45      17.921  12.258 -12.043  1.00  0.00           C  
ATOM    312  O   VAL A  45      17.846  12.794 -13.149  1.00  0.00           O  
ATOM    313  CB  VAL A  45      19.827  10.754 -11.467  1.00  0.00           C  
ATOM    314  CEN VAL A  45      20.387  10.401 -11.656  1.00  0.00           X  
ATOM    315  H   VAL A  45      19.340  11.858  -9.192  1.00  0.00           H  
ATOM    316  N   VAL A  46      16.873  11.727 -11.423  1.00  0.00           N  
ATOM    317  CA  VAL A  46      15.543  11.741 -12.019  1.00  0.00           C  
ATOM    318  C   VAL A  46      15.068  13.166 -12.273  1.00  0.00           C  
ATOM    319  O   VAL A  46      14.536  13.472 -13.340  1.00  0.00           O  
ATOM    320  CB  VAL A  46      14.516  11.021 -11.125  1.00  0.00           C  
ATOM    321  CEN VAL A  46      14.127  10.454 -11.073  1.00  0.00           X  
ATOM    322  H   VAL A  46      17.002  11.302 -10.516  1.00  0.00           H  
ATOM    323  N   VAL A  47      15.265  14.035 -11.287  1.00  0.00           N  
ATOM    324  CA  VAL A  47      14.858  15.430 -11.403  1.00  0.00           C  
ATOM    325  C   VAL A  47      15.559  16.114 -12.569  1.00  0.00           C  
ATOM    326  O   VAL A  47      14.932  16.833 -13.347  1.00  0.00           O  
ATOM    327  CB  VAL A  47      15.151  16.213 -10.110  1.00  0.00           C  
ATOM    328  CEN VAL A  47      14.856  16.515  -9.565  1.00  0.00           X  
ATOM    329  H   VAL A  47      15.708  13.721 -10.436  1.00  0.00           H  
ATOM    330  N   VAL A  48      16.863  15.885 -12.686  1.00  0.00           N  
ATOM    331  CA  VAL A  48      17.652  16.479 -13.758  1.00  0.00           C  
ATOM    332  C   VAL A  48      17.374  15.795 -15.090  1.00  0.00           C  
ATOM    333  O   VAL A  48      17.850  16.236 -16.137  1.00  0.00           O  
ATOM    334  CB  VAL A  48      19.161  16.403 -13.458  1.00  0.00           C  
ATOM    335  CEN VAL A  48      19.712  16.780 -13.289  1.00  0.00           X  
ATOM    336  H   VAL A  48      17.319  15.285 -12.014  1.00  0.00           H  
ATOM    337  N   VAL A  49      16.601  14.716 -15.045  1.00  0.00           N  
ATOM    338  CA  VAL A  49      16.120  14.067 -16.259  1.00  0.00           C  
ATOM    339  C   VAL A  49      14.618  14.258 -16.428  1.00  0.00           C  
ATOM    340  O   VAL A  49      13.937  13.417 -17.015  1.00  0.00           O  
ATOM    341  CB  VAL A  49      16.439  12.560 -16.259  1.00  0.00           C  
ATOM    342  CEN VAL A  49      16.833  12.077 -16.551  1.00  0.00           X  
ATOM    343  H   VAL A  49      16.339  14.335 -14.147  1.00  0.00           H  
ATOM    344  N   VAL A  50      14.106  15.370 -15.910  1.00  0.00           N  
ATOM    345  CA  VAL A  50      12.728  15.771 -16.167  1.00  0.00           C  
ATOM    346  C   VAL A  50      11.744  14.801 -15.526  1.00  0.00           C  
ATOM    347  O   VAL A  50      10.642  14.593 -16.035  1.00  0.00           O  
ATOM    348  CB  VAL A  50      12.437  15.859 -17.677  1.00  0.00           C  
ATOM    349  CEN VAL A  50      12.315  16.298 -18.193  1.00  0.00           X  
ATOM    350  H   VAL A  50      14.687  15.952 -15.324  1.00  0.00           H  
ATOM    351  N   VAL A  51      12.147  14.210 -14.407  1.00  0.00           N  
ATOM    352  CA  VAL A  51      11.236  13.421 -13.586  1.00  0.00           C  
ATOM    353  C   VAL A  51      10.575  14.281 -12.516  1.00  0.00           C  
ATOM    354  O   VAL A  51      11.240  15.063 -11.836  1.00  0.00           O  
ATOM    355  CB  VAL A  51      11.961  12.243 -12.908  1.00  0.00           C  
ATOM    356  CEN VAL A  51      12.028  11.558 -12.911  1.00  0.00           X  
ATOM    357  H   VAL A  51      13.110  14.309 -14.118  1.00  0.00           H  
ATOM    358  N   VAL A  52       9.263  14.132 -12.371  1.00  0.00           N  
ATOM    359  CA  VAL A  52       8.500  14.939 -11.427  1.00  0.00           C  
ATOM    360  C   VAL A  52       8.699  14.452  -9.998  1.00  0.00           C  
ATOM    361  O   VAL A  52       9.273  13.388  -9.769  1.00  0.00           O  
ATOM    362  CB  VAL A  52       6.996  14.925 -11.759  1.00  0.00           C  
ATOM    363  CEN VAL A  52       6.477  15.310 -12.001  1.00  0.00           X  
ATOM    364  H   VAL A  52       8.782  13.441 -12.929  1.00  0.00           H  
ATOM    365  N   VAL A  53       8.221  15.238  -9.038  1.00  0.00           N  
ATOM    366  CA  VAL A  53       8.571  15.035  -7.638  1.00  0.00           C  
ATOM    367  C   VAL A  53       7.958  13.750  -7.097  1.00  0.00           C  
ATOM    368  O   VAL A  53       8.514  13.113  -6.203  1.00  0.00           O  
ATOM    369  CB  VAL A  53       8.112  16.218  -6.764  1.00  0.00           C  
ATOM    370  CEN VAL A  53       8.336  16.758  -6.400  1.00  0.00           X  
ATOM    371  H   VAL A  53       7.601  15.995  -9.286  1.00  0.00           H  
ATOM    372  N   VAL A  54       6.808  13.372  -7.647  1.00  0.00           N  
ATOM    373  CA  VAL A  54       6.139  12.138  -7.251  1.00  0.00           C  
ATOM    374  C   VAL A  54       6.955  10.916  -7.652  1.00  0.00           C  
ATOM    375  O   VAL A  54       7.069   9.957  -6.890  1.00  0.00           O  
ATOM    376  CB  VAL A  54       4.734  12.033  -7.874  1.00  0.00           C  
ATOM    377  CEN VAL A  54       4.061  12.057  -7.730  1.00  0.00           X  
ATOM    378  H   VAL A  54       6.387  13.954  -8.356  1.00  0.00           H  
ATOM    379  N   VAL A  55       7.521  10.957  -8.854  1.00  0.00           N  
ATOM    380  CA  VAL A  55       8.332   9.855  -9.357  1.00  0.00           C  
ATOM    381  C   VAL A  55       9.531   9.597  -8.453  1.00  0.00           C  
ATOM    382  O   VAL A  55       9.839   8.451  -8.126  1.00  0.00           O  
ATOM    383  CB  VAL A  55       8.830  10.127 -10.789  1.00  0.00           C  
ATOM    384  CEN VAL A  55       8.755   9.938 -11.447  1.00  0.00           X  
ATOM    385  H   VAL A  55       7.385  11.772  -9.434  1.00  0.00           H  
ATOM    386  N   VAL A  56      10.205  10.669  -8.052  1.00  0.00           N  
ATOM    387  CA  VAL A  56      11.372  10.561  -7.185  1.00  0.00           C  
ATOM    388  C   VAL A  56      11.014   9.900  -5.860  1.00  0.00           C  
ATOM    389  O   VAL A  56      11.731   9.023  -5.379  1.00  0.00           O  
ATOM    390  CB  VAL A  56      12.000  11.940  -6.907  1.00  0.00           C  
ATOM    391  CEN VAL A  56      12.546  12.337  -7.042  1.00  0.00           X  
ATOM    392  H   VAL A  56       9.901  11.583  -8.356  1.00  0.00           H  
ATOM    393  N   VAL A  57       9.901  10.328  -5.273  1.00  0.00           N  
ATOM    394  CA  VAL A  57       9.446   9.778  -4.002  1.00  0.00           C  
ATOM    395  C   VAL A  57       9.191   8.280  -4.109  1.00  0.00           C  
ATOM    396  O   VAL A  57       9.592   7.509  -3.238  1.00  0.00           O  
ATOM    397  CB  VAL A  57       8.163  10.474  -3.512  1.00  0.00           C  
ATOM    398  CEN VAL A  57       7.913  10.908  -3.038  1.00  0.00           X  
ATOM    399  H   VAL A  57       9.357  11.051  -5.720  1.00  0.00           H  
ATOM    400  N   VAL A  58       8.520   7.875  -5.182  1.00  0.00           N  
ATOM    401  CA  VAL A  58       8.210   6.468  -5.405  1.00  0.00           C  
ATOM    402  C   VAL A  58       9.479   5.631  -5.492  1.00  0.00           C  
ATOM    403  O   VAL A  58       9.569   4.558  -4.895  1.00  0.00           O  
ATOM    404  CB  VAL A  58       7.385   6.268  -6.690  1.00  0.00           C  
ATOM    405  CEN VAL A  58       6.760   6.104  -6.928  1.00  0.00           X  
ATOM    406  H   VAL A  58       8.218   8.559  -5.861  1.00  0.00           H  
ATOM    407  N   VAL A  59      10.459   6.127  -6.239  1.00  0.00           N  
ATOM    408  CA  VAL A  59      11.727   5.425  -6.405  1.00  0.00           C  
ATOM    409  C   VAL A  59      12.424   5.222  -5.066  1.00  0.00           C  
ATOM    410  O   VAL A  59      12.925   4.136  -4.775  1.00  0.00           O  
ATOM    411  CB  VAL A  59      12.672   6.184  -7.355  1.00  0.00           C  
ATOM    412  CEN VAL A  59      12.959   6.169  -7.982  1.00  0.00           X  
ATOM    413  H   VAL A  59      10.323   7.014  -6.703  1.00  0.00           H  
ATOM    414  N   VAL A  60      12.452   6.273  -4.254  1.00  0.00           N  
ATOM    415  CA  VAL A  60      13.088   6.212  -2.944  1.00  0.00           C  
ATOM    416  C   VAL A  60      12.437   5.152  -2.064  1.00  0.00           C  
ATOM    417  O   VAL A  60      13.123   4.371  -1.405  1.00  0.00           O  
ATOM    418  CB  VAL A  60      13.029   7.571  -2.222  1.00  0.00           C  
ATOM    419  CEN VAL A  60      13.410   8.107  -2.017  1.00  0.00           X  
ATOM    420  H   VAL A  60      12.022   7.137  -4.552  1.00  0.00           H  
ATOM    421  N   VAL A  61      11.108   5.130  -2.059  1.00  0.00           N  
ATOM    422  CA  VAL A  61      10.361   4.166  -1.260  1.00  0.00           C  
ATOM    423  C   VAL A  61      10.698   2.736  -1.665  1.00  0.00           C  
ATOM    424  O   VAL A  61      10.916   1.875  -0.813  1.00  0.00           O  
ATOM    425  CB  VAL A  61       8.842   4.381  -1.390  1.00  0.00           C  
ATOM    426  CEN VAL A  61       8.282   4.598  -1.052  1.00  0.00           X  
ATOM    427  H   VAL A  61      10.603   5.798  -2.623  1.00  0.00           H  
ATOM    428  N   VAL A  62      10.740   2.491  -2.970  1.00  0.00           N  
ATOM    429  CA  VAL A  62      11.050   1.165  -3.491  1.00  0.00           C  
ATOM    430  C   VAL A  62      12.431   0.705  -3.040  1.00  0.00           C  
ATOM    431  O   VAL A  62      12.608  -0.437  -2.616  1.00  0.00           O  
ATOM    432  CB  VAL A  62      10.986   1.132  -5.029  1.00  0.00           C  
ATOM    433  CEN VAL A  62      10.622   0.896  -5.564  1.00  0.00           X  
ATOM    434  H   VAL A  62      10.551   3.242  -3.618  1.00  0.00           H  
ATOM    435  N   VAL A  63      13.407   1.602  -3.134  1.00  0.00           N  
ATOM    436  CA  VAL A  63      14.775   1.290  -2.736  1.00  0.00           C  
ATOM    437  C   VAL A  63      14.845   0.902  -1.265  1.00  0.00           C  
ATOM    438  O   VAL A  63      15.503  -0.073  -0.901  1.00  0.00           O  
ATOM    439  CB  VAL A  63      15.722   2.478  -2.989  1.00  0.00           C  
ATOM    440  CEN VAL A  63      16.238   2.701  -3.387  1.00  0.00           X  
ATOM    441  H   VAL A  63      13.196   2.523  -3.491  1.00  0.00           H  
ATOM    442  N   VAL A  64      14.163   1.669  -0.422  1.00  0.00           N  
ATOM    443  CA  VAL A  64      14.147   1.407   1.012  1.00  0.00           C  
ATOM    444  C   VAL A  64      13.578   0.026   1.313  1.00  0.00           C  
ATOM    445  O   VAL A  64      14.128  -0.720   2.123  1.00  0.00           O  
ATOM    446  CB  VAL A  64      13.327   2.466   1.772  1.00  0.00           C  
ATOM    447  CEN VAL A  64      13.376   3.001   2.204  1.00  0.00           X  
ATOM    448  H   VAL A  64      13.642   2.455  -0.784  1.00  0.00           H  
ATOM    449  N   VAL A  65      12.472  -0.308   0.656  1.00  0.00           N  
ATOM    450  CA  VAL A  65      11.826  -1.600   0.852  1.00  0.00           C  
ATOM    451  C   VAL A  65      12.764  -2.746   0.493  1.00  0.00           C  
ATOM    452  O   VAL A  65      12.867  -3.730   1.226  1.00  0.00           O  
ATOM    453  CB  VAL A  65      10.540  -1.722   0.014  1.00  0.00           C  
ATOM    454  CEN VAL A  65       9.852  -1.742   0.053  1.00  0.00           X  
ATOM    455  H   VAL A  65      12.069   0.349   0.004  1.00  0.00           H  
ATOM    456  N   VAL A  66      13.447  -2.612  -0.639  1.00  0.00           N  
ATOM    457  CA  VAL A  66      14.379  -3.635  -1.097  1.00  0.00           C  
ATOM    458  C   VAL A  66      15.492  -3.861  -0.082  1.00  0.00           C  
ATOM    459  O   VAL A  66      15.841  -5.001   0.228  1.00  0.00           O  
ATOM    460  CB  VAL A  66      15.004  -3.264  -2.455  1.00  0.00           C  
ATOM    461  CEN VAL A  66      15.010  -3.425  -3.125  1.00  0.00           X  
ATOM    462  H   VAL A  66      13.318  -1.779  -1.196  1.00  0.00           H  
ATOM    463  N   VAL A  67      16.047  -2.769   0.433  1.00  0.00           N  
ATOM    464  CA  VAL A  67      17.123  -2.846   1.415  1.00  0.00           C  
ATOM    465  C   VAL A  67      16.674  -3.591   2.665  1.00  0.00           C  
ATOM    466  O   VAL A  67      17.395  -4.445   3.183  1.00  0.00           O  
ATOM    467  CB  VAL A  67      17.624  -1.446   1.815  1.00  0.00           C  
ATOM    468  CEN VAL A  67      18.153  -1.009   1.756  1.00  0.00           X  
ATOM    469  H   VAL A  67      15.716  -1.863   0.137  1.00  0.00           H  
ATOM    470  N   VAL A  68      15.480  -3.263   3.147  1.00  0.00           N  
ATOM    471  CA  VAL A  68      14.933  -3.901   4.339  1.00  0.00           C  
ATOM    472  C   VAL A  68      14.791  -5.405   4.143  1.00  0.00           C  
ATOM    473  O   VAL A  68      15.151  -6.191   5.020  1.00  0.00           O  
ATOM    474  CB  VAL A  68      13.562  -3.310   4.717  1.00  0.00           C  
ATOM    475  CEN VAL A  68      13.236  -2.917   5.179  1.00  0.00           X  
ATOM    476  H   VAL A  68      14.937  -2.554   2.675  1.00  0.00           H  
ATOM    477  N   VAL A  69      14.265  -5.799   2.989  1.00  0.00           N  
ATOM    478  CA  VAL A  69      14.075  -7.210   2.676  1.00  0.00           C  
ATOM    479  C   VAL A  69      15.400  -7.961   2.691  1.00  0.00           C  
ATOM    480  O   VAL A  69      15.499  -9.054   3.249  1.00  0.00           O  
ATOM    481  CB  VAL A  69      13.404  -7.399   1.303  1.00  0.00           C  
ATOM    482  CEN VAL A  69      12.819  -7.590   0.993  1.00  0.00           X  
ATOM    483  H   VAL A  69      13.990  -5.103   2.310  1.00  0.00           H  
ATOM    484  N   VAL A  70      16.417  -7.369   2.074  1.00  0.00           N  
ATOM    485  CA  VAL A  70      17.738  -7.981   2.015  1.00  0.00           C  
ATOM    486  C   VAL A  70      18.305  -8.205   3.411  1.00  0.00           C  
ATOM    487  O   VAL A  70      18.845  -9.271   3.709  1.00  0.00           O  
ATOM    488  CB  VAL A  70      18.725  -7.120   1.203  1.00  0.00           C  
ATOM    489  CEN VAL A  70      19.075  -7.087   0.611  1.00  0.00           X  
ATOM    490  H   VAL A  70      16.270  -6.471   1.634  1.00  0.00           H  
ATOM    491  N   VAL A  71      18.178  -7.195   4.264  1.00  0.00           N  
ATOM    492  CA  VAL A  71      18.677  -7.280   5.632  1.00  0.00           C  
ATOM    493  C   VAL A  71      18.010  -8.419   6.392  1.00  0.00           C  
ATOM    494  O   VAL A  71      18.675  -9.186   7.088  1.00  0.00           O  
ATOM    495  CB  VAL A  71      18.452  -5.963   6.398  1.00  0.00           C  
ATOM    496  CEN VAL A  71      18.772  -5.415   6.665  1.00  0.00           X  
ATOM    497  H   VAL A  71      17.724  -6.346   3.958  1.00  0.00           H  
ATOM    498  N   VAL A  72      16.693  -8.524   6.254  1.00  0.00           N  
ATOM    499  CA  VAL A  72      15.934  -9.571   6.928  1.00  0.00           C  
ATOM    500  C   VAL A  72      16.406 -10.955   6.502  1.00  0.00           C  
ATOM    501  O   VAL A  72      16.591 -11.841   7.336  1.00  0.00           O  
ATOM    502  CB  VAL A  72      14.425  -9.445   6.646  1.00  0.00           C  
ATOM    503  CEN VAL A  72      13.819  -9.279   6.930  1.00  0.00           X  
ATOM    504  H   VAL A  72      16.205  -7.862   5.668  1.00  0.00           H  
ATOM    505  N   VAL A  73      16.599 -11.134   5.200  1.00  0.00           N  
ATOM    506  CA  VAL A  73      17.051 -12.412   4.661  1.00  0.00           C  
ATOM    507  C   VAL A  73      18.405 -12.805   5.238  1.00  0.00           C  
ATOM    508  O   VAL A  73      18.613 -13.953   5.631  1.00  0.00           O  
ATOM    509  CB  VAL A  73      17.149 -12.374   3.125  1.00  0.00           C  
ATOM    510  CEN VAL A  73      16.859 -12.606   2.545  1.00  0.00           X  
ATOM    511  H   VAL A  73      16.429 -10.366   4.567  1.00  0.00           H  
ATOM    512  N   VAL A  74      19.323 -11.846   5.286  1.00  0.00           N  
ATOM    513  CA  VAL A  74      20.659 -12.090   5.814  1.00  0.00           C  
ATOM    514  C   VAL A  74      20.603 -12.544   7.267  1.00  0.00           C  
ATOM    515  O   VAL A  74      21.283 -13.492   7.658  1.00  0.00           O  
ATOM    516  CB  VAL A  74      21.546 -10.835   5.713  1.00  0.00           C  
ATOM    517  CEN VAL A  74      22.084 -10.561   5.382  1.00  0.00           X  
ATOM    518  H   VAL A  74      19.089 -10.923   4.947  1.00  0.00           H  
ATOM    519  N   VAL A  75      19.787 -11.862   8.063  1.00  0.00           N  
ATOM    520  CA  VAL A  75      19.639 -12.194   9.475  1.00  0.00           C  
ATOM    521  C   VAL A  75      18.833 -13.474   9.659  1.00  0.00           C  
ATOM    522  O   VAL A  75      19.200 -14.341  10.452  1.00  0.00           O  
ATOM    523  CB  VAL A  75      18.959 -11.054  10.256  1.00  0.00           C  
ATOM    524  CEN VAL A  75      19.069 -10.559  10.723  1.00  0.00           X  
ATOM    525  H   VAL A  75      19.255 -11.094   7.681  1.00  0.00           H  
ATOM    526  N   VAL A  76      17.733 -13.585   8.922  1.00  0.00           N  
ATOM    527  CA  VAL A  76      16.892 -14.775   8.977  1.00  0.00           C  
ATOM    528  C   VAL A  76      17.587 -15.970   8.338  1.00  0.00           C  
ATOM    529  O   VAL A  76      17.409 -17.108   8.773  1.00  0.00           O  
ATOM    530  CB  VAL A  76      15.541 -14.544   8.275  1.00  0.00           C  
ATOM    531  CEN VAL A  76      14.865 -14.463   8.385  1.00  0.00           X  
ATOM    532  H   VAL A  76      17.474 -12.826   8.309  1.00  0.00           H  
ATOM    533  N   VAL A  77      18.379 -15.706   7.305  1.00  0.00           N  
ATOM    534  CA  VAL A  77      19.114 -16.758   6.614  1.00  0.00           C  
ATOM    535  C   VAL A  77      20.604 -16.447   6.561  1.00  0.00           C  
ATOM    536  O   VAL A  77      21.168 -16.243   5.486  1.00  0.00           O  
ATOM    537  CB  VAL A  77      18.591 -16.963   5.179  1.00  0.00           C  
ATOM    538  CEN VAL A  77      18.241 -17.395   4.773  1.00  0.00           X  
ATOM    539  H   VAL A  77      18.475 -14.751   6.991  1.00  0.00           H  
ATOM    540  N   VAL A  78      21.237 -16.412   7.729  1.00  0.00           N  
ATOM    541  CA  VAL A  78      22.606 -15.924   7.844  1.00  0.00           C  
ATOM    542  C   VAL A  78      23.579 -16.831   7.102  1.00  0.00           C  
ATOM    543  O   VAL A  78      24.698 -16.429   6.783  1.00  0.00           O  
ATOM    544  CB  VAL A  78      23.045 -15.812   9.316  1.00  0.00           C  
ATOM    545  CEN VAL A  78      23.192 -15.364   9.818  1.00  0.00           X  
ATOM    546  H   VAL A  78      20.758 -16.733   8.558  1.00  0.00           H  
ATOM    547  N   VAL A  79      23.146 -18.057   6.829  1.00  0.00           N  
ATOM    548  CA  VAL A  79      24.003 -19.048   6.188  1.00  0.00           C  
ATOM    549  C   VAL A  79      23.682 -19.177   4.705  1.00  0.00           C  
ATOM    550  O   VAL A  79      24.220 -20.045   4.017  1.00  0.00           O  
ATOM    551  CB  VAL A  79      23.866 -20.429   6.855  1.00  0.00           C  
ATOM    552  CEN VAL A  79      24.191 -20.888   7.253  1.00  0.00           X  
ATOM    553  H   VAL A  79      22.198 -18.310   7.071  1.00  0.00           H  
ATOM    554  N   VAL A  80      22.804 -18.308   4.217  1.00  0.00           N  
ATOM    555  CA  VAL A  80      22.380 -18.348   2.822  1.00  0.00           C  
ATOM    556  C   VAL A  80      23.269 -17.471   1.951  1.00  0.00           C  
ATOM    557  O   VAL A  80      23.013 -16.277   1.789  1.00  0.00           O  
ATOM    558  CB  VAL A  80      20.916 -17.896   2.663  1.00  0.00           C  
ATOM    559  CEN VAL A  80      20.279 -18.118   2.521  1.00  0.00           X  
ATOM    560  H   VAL A  80      22.420 -17.601   4.828  1.00  0.00           H  
ATOM    561  N   VAL A  81      24.315 -18.069   1.390  1.00  0.00           N  
ATOM    562  CA  VAL A  81      25.279 -17.330   0.584  1.00  0.00           C  
ATOM    563  C   VAL A  81      24.588 -16.576  -0.546  1.00  0.00           C  
ATOM    564  O   VAL A  81      24.930 -15.430  -0.840  1.00  0.00           O  
ATOM    565  CB  VAL A  81      26.348 -18.263  -0.014  1.00  0.00           C  
ATOM    566  CEN VAL A  81      27.013 -18.441   0.024  1.00  0.00           X  
ATOM    567  H   VAL A  81      24.446 -19.061   1.527  1.00  0.00           H  
ATOM    568  N   VAL A  82      23.615 -17.225  -1.175  1.00  0.00           N  
ATOM    569  CA  VAL A  82      22.817 -16.587  -2.216  1.00  0.00           C  
ATOM    570  C   VAL A  82      22.119 -15.340  -1.688  1.00  0.00           C  
ATOM    571  O   VAL A  82      21.903 -14.378  -2.426  1.00  0.00           O  
ATOM    572  CB  VAL A  82      21.761 -17.550  -2.789  1.00  0.00           C  
ATOM    573  CEN VAL A  82      21.591 -17.920  -3.345  1.00  0.00           X  
ATOM    574  H   VAL A  82      23.423 -18.185  -0.927  1.00  0.00           H  
ATOM    575  N   VAL A  83      21.768 -15.362  -0.407  1.00  0.00           N  
ATOM    576  CA  VAL A  83      21.212 -14.188   0.256  1.00  0.00           C  
ATOM    577  C   VAL A  83      22.188 -13.020   0.217  1.00  0.00           C  
ATOM    578  O   VAL A  83      21.805 -11.887  -0.076  1.00  0.00           O  
ATOM    579  CB  VAL A  83      20.843 -14.488   1.721  1.00  0.00           C  
ATOM    580  CEN VAL A  83      20.313 -14.575   2.153  1.00  0.00           X  
ATOM    581  H   VAL A  83      21.890 -16.214   0.122  1.00  0.00           H  
ATOM    582  N   VAL A  84      23.453 -13.301   0.514  1.00  0.00           N  
ATOM    583  CA  VAL A  84      24.487 -12.273   0.514  1.00  0.00           C  
ATOM    584  C   VAL A  84      24.622 -11.629  -0.860  1.00  0.00           C  
ATOM    585  O   VAL A  84      24.712 -10.407  -0.976  1.00  0.00           O  
ATOM    586  CB  VAL A  84      25.852 -12.846   0.938  1.00  0.00           C  
ATOM    587  CEN VAL A  84      26.318 -12.849   1.446  1.00  0.00           X  
ATOM    588  H   VAL A  84      23.703 -14.252   0.746  1.00  0.00           H  
ATOM    589  N   VAL A  85      24.637 -12.458  -1.898  1.00  0.00           N  
ATOM    590  CA  VAL A  85      24.761 -11.970  -3.266  1.00  0.00           C  
ATOM    591  C   VAL A  85      23.613 -11.036  -3.625  1.00  0.00           C  
ATOM    592  O   VAL A  85      23.823  -9.975  -4.213  1.00  0.00           O  
ATOM    593  CB  VAL A  85      24.802 -13.130  -4.279  1.00  0.00           C  
ATOM    594  CEN VAL A  85      25.213 -13.473  -4.713  1.00  0.00           X  
ATOM    595  H   VAL A  85      24.559 -13.452  -1.735  1.00  0.00           H  
ATOM    596  N   VAL A  86      22.397 -11.437  -3.267  1.00  0.00           N  
ATOM    597  CA  VAL A  86      21.212 -10.637  -3.551  1.00  0.00           C  
ATOM    598  C   VAL A  86      21.300  -9.268  -2.888  1.00  0.00           C  
ATOM    599  O   VAL A  86      21.000  -8.247  -3.507  1.00  0.00           O  
ATOM    600  CB  VAL A  86      19.927 -11.343  -3.080  1.00  0.00           C  
ATOM    601  CEN VAL A  86      19.359 -11.665  -3.299  1.00  0.00           X  
ATOM    602  H   VAL A  86      22.292 -12.319  -2.786  1.00  0.00           H  
ATOM    603  N   VAL A  87      21.714  -9.253  -1.625  1.00  0.00           N  
ATOM    604  CA  VAL A  87      21.842  -8.010  -0.875  1.00  0.00           C  
ATOM    605  C   VAL A  87      22.833  -7.064  -1.542  1.00  0.00           C  
ATOM    606  O   VAL A  87      22.569  -5.870  -1.680  1.00  0.00           O  
ATOM    607  CB  VAL A  87      22.290  -8.268   0.575  1.00  0.00           C  
ATOM    608  CEN VAL A  87      22.080  -8.257   1.231  1.00  0.00           X  
ATOM    609  H   VAL A  87      21.945 -10.126  -1.173  1.00  0.00           H  
ATOM    610  N   VAL A  88      23.974  -7.606  -1.955  1.00  0.00           N  
ATOM    611  CA  VAL A  88      25.007  -6.811  -2.608  1.00  0.00           C  
ATOM    612  C   VAL A  88      24.483  -6.170  -3.887  1.00  0.00           C  
ATOM    613  O   VAL A  88      24.718  -4.989  -4.142  1.00  0.00           O  
ATOM    614  CB  VAL A  88      26.247  -7.662  -2.943  1.00  0.00           C  
ATOM    615  CEN VAL A  88      26.905  -7.774  -2.772  1.00  0.00           X  
ATOM    616  H   VAL A  88      24.130  -8.593  -1.812  1.00  0.00           H  
ATOM    617  N   VAL A  89      23.771  -6.956  -4.687  1.00  0.00           N  
ATOM    618  CA  VAL A  89      23.211  -6.466  -5.942  1.00  0.00           C  
ATOM    619  C   VAL A  89      22.251  -5.308  -5.702  1.00  0.00           C  
ATOM    620  O   VAL A  89      22.296  -4.297  -6.402  1.00  0.00           O  
ATOM    621  CB  VAL A  89      22.474  -7.582  -6.705  1.00  0.00           C  
ATOM    622  CEN VAL A  89      22.506  -7.989  -7.260  1.00  0.00           X  
ATOM    623  H   VAL A  89      23.613  -7.917  -4.420  1.00  0.00           H  
ATOM    624  N   VAL A  90      21.383  -5.462  -4.708  1.00  0.00           N  
ATOM    625  CA  VAL A  90      20.410  -4.429  -4.373  1.00  0.00           C  
ATOM    626  C   VAL A  90      21.100  -3.126  -3.990  1.00  0.00           C  
ATOM    627  O   VAL A  90      20.704  -2.049  -4.435  1.00  0.00           O  
ATOM    628  CB  VAL A  90      19.491  -4.871  -3.219  1.00  0.00           C  
ATOM    629  CEN VAL A  90      18.847  -5.064  -3.066  1.00  0.00           X  
ATOM    630  H   VAL A  90      21.398  -6.317  -4.170  1.00  0.00           H  
ATOM    631  N   VAL A  91      22.133  -3.231  -3.161  1.00  0.00           N  
ATOM    632  CA  VAL A  91      22.880  -2.061  -2.716  1.00  0.00           C  
ATOM    633  C   VAL A  91      23.733  -1.491  -3.842  1.00  0.00           C  
ATOM    634  O   VAL A  91      24.139  -0.329  -3.799  1.00  0.00           O  
ATOM    635  CB  VAL A  91      23.786  -2.391  -1.515  1.00  0.00           C  
ATOM    636  CEN VAL A  91      23.867  -2.292  -0.838  1.00  0.00           X  
ATOM    637  H   VAL A  91      22.408  -4.145  -2.831  1.00  0.00           H  
ATOM    638  N   VAL A  92      24.003  -2.315  -4.848  1.00  0.00           N  
ATOM    639  CA  VAL A  92      24.870  -1.920  -5.951  1.00  0.00           C  
ATOM    640  C   VAL A  92      24.067  -1.668  -7.220  1.00  0.00           C  
ATOM    641  O   VAL A  92      24.632  -1.496  -8.301  1.00  0.00           O  
ATOM    642  CB  VAL A  92      25.943  -2.987  -6.238  1.00  0.00           C  
ATOM    643  CEN VAL A  92      26.617  -3.123  -6.190  1.00  0.00           X  
ATOM    644  H   VAL A  92      23.597  -3.240  -4.849  1.00  0.00           H  
ATOM    645  N   VAL A  93      22.745  -1.646  -7.084  1.00  0.00           N  
ATOM    646  CA  VAL A  93      21.864  -1.328  -8.201  1.00  0.00           C  
ATOM    647  C   VAL A  93      21.248   0.056  -8.041  1.00  0.00           C  
ATOM    648  O   VAL A  93      20.705   0.385  -6.986  1.00  0.00           O  
ATOM    649  CB  VAL A  93      20.737  -2.368  -8.346  1.00  0.00           C  
ATOM    650  CEN VAL A  93      20.507  -2.884  -8.739  1.00  0.00           X  
ATOM    651  H   VAL A  93      22.341  -1.854  -6.182  1.00  0.00           H  
ATOM    652  N   VAL A  94      21.335   0.863  -9.093  1.00  0.00           N  
ATOM    653  CA  VAL A  94      20.743   2.195  -9.087  1.00  0.00           C  
ATOM    654  C   VAL A  94      19.436   2.220  -9.870  1.00  0.00           C  
ATOM    655  O   VAL A  94      18.690   3.198  -9.819  1.00  0.00           O  
ATOM    656  CB  VAL A  94      21.704   3.243  -9.679  1.00  0.00           C  
ATOM    657  CEN VAL A  94      22.106   3.779  -9.519  1.00  0.00           X  
ATOM    658  H   VAL A  94      21.824   0.545  -9.917  1.00  0.00           H  
ATOM    659  N   VAL A  95      19.165   1.139 -10.593  1.00  0.00           N  
ATOM    660  CA  VAL A  95      17.987   1.067 -11.450  1.00  0.00           C  
ATOM    661  C   VAL A  95      16.753   0.658 -10.656  1.00  0.00           C  
ATOM    662  O   VAL A  95      16.666  -0.466 -10.161  1.00  0.00           O  
ATOM    663  CB  VAL A  95      18.192   0.074 -12.609  1.00  0.00           C  
ATOM    664  CEN VAL A  95      18.284   0.028 -13.290  1.00  0.00           X  
ATOM    665  H   VAL A  95      19.791   0.348 -10.549  1.00  0.00           H  
ATOM    666  N   VAL A  96      15.800   1.577 -10.538  1.00  0.00           N  
ATOM    667  CA  VAL A  96      14.718   1.439  -9.570  1.00  0.00           C  
ATOM    668  C   VAL A  96      13.778   0.303  -9.954  1.00  0.00           C  
ATOM    669  O   VAL A  96      13.086  -0.257  -9.104  1.00  0.00           O  
ATOM    670  CB  VAL A  96      13.908   2.742  -9.439  1.00  0.00           C  
ATOM    671  CEN VAL A  96      13.774   3.271  -9.019  1.00  0.00           X  
ATOM    672  H   VAL A  96      15.827   2.392 -11.134  1.00  0.00           H  
ATOM    673  N   VAL A  97      13.757  -0.032 -11.240  1.00  0.00           N  
ATOM    674  CA  VAL A  97      12.910  -1.109 -11.737  1.00  0.00           C  
ATOM    675  C   VAL A  97      13.461  -2.472 -11.338  1.00  0.00           C  
ATOM    676  O   VAL A  97      12.712  -3.361 -10.935  1.00  0.00           O  
ATOM    677  CB  VAL A  97      12.766  -1.053 -13.269  1.00  0.00           C  
ATOM    678  CEN VAL A  97      12.325  -0.915 -13.780  1.00  0.00           X  
ATOM    679  H   VAL A  97      14.343   0.473 -11.889  1.00  0.00           H  
ATOM    680  N   VAL A  98      14.775  -2.630 -11.453  1.00  0.00           N  
ATOM    681  CA  VAL A  98      15.447  -3.833 -10.976  1.00  0.00           C  
ATOM    682  C   VAL A  98      15.236  -4.026  -9.480  1.00  0.00           C  
ATOM    683  O   VAL A  98      14.942  -5.130  -9.022  1.00  0.00           O  
ATOM    684  CB  VAL A  98      16.958  -3.791 -11.271  1.00  0.00           C  
ATOM    685  CEN VAL A  98      17.455  -4.065 -11.661  1.00  0.00           X  
ATOM    686  H   VAL A  98      15.323  -1.897 -11.881  1.00  0.00           H  
ATOM    687  N   VAL A  99      15.389  -2.945  -8.722  1.00  0.00           N  
ATOM    688  CA  VAL A  99      15.215  -2.994  -7.275  1.00  0.00           C  
ATOM    689  C   VAL A  99      13.808  -3.442  -6.904  1.00  0.00           C  
ATOM    690  O   VAL A  99      13.626  -4.281  -6.021  1.00  0.00           O  
ATOM    691  CB  VAL A  99      15.495  -1.625  -6.626  1.00  0.00           C  
ATOM    692  CEN VAL A  99      15.942  -1.280  -6.231  1.00  0.00           X  
ATOM    693  H   VAL A  99      15.631  -2.068  -9.159  1.00  0.00           H  
ATOM    694  N   VAL A 100      12.814  -2.879  -7.582  1.00  0.00           N  
ATOM    695  CA  VAL A 100      11.420  -3.220  -7.325  1.00  0.00           C  
ATOM    696  C   VAL A 100      11.163  -4.702  -7.563  1.00  0.00           C  
ATOM    697  O   VAL A 100      10.506  -5.365  -6.760  1.00  0.00           O  
ATOM    698  CB  VAL A 100      10.464  -2.394  -8.206  1.00  0.00           C  
ATOM    699  CEN VAL A 100       9.999  -1.886  -8.195  1.00  0.00           X  
ATOM    700  H   VAL A 100      13.030  -2.196  -8.295  1.00  0.00           H  
ATOM    701  N   VAL A 101      11.684  -5.217  -8.671  1.00  0.00           N  
ATOM    702  CA  VAL A 101      11.512  -6.623  -9.017  1.00  0.00           C  
ATOM    703  C   VAL A 101      12.097  -7.531  -7.943  1.00  0.00           C  
ATOM    704  O   VAL A 101      11.473  -8.513  -7.540  1.00  0.00           O  
ATOM    705  CB  VAL A 101      12.168  -6.957 -10.370  1.00  0.00           C  
ATOM    706  CEN VAL A 101      12.035  -7.119 -11.026  1.00  0.00           X  
ATOM    707  H   VAL A 101      12.214  -4.620  -9.290  1.00  0.00           H  
ATOM    708  N   VAL A 102      13.297  -7.196  -7.482  1.00  0.00           N  
ATOM    709  CA  VAL A 102      13.969  -7.981  -6.453  1.00  0.00           C  
ATOM    710  C   VAL A 102      13.143  -8.032  -5.174  1.00  0.00           C  
ATOM    711  O   VAL A 102      12.985  -9.092  -4.568  1.00  0.00           O  
ATOM    712  CB  VAL A 102      15.364  -7.414  -6.130  1.00  0.00           C  
ATOM    713  CEN VAL A 102      16.039  -7.532  -6.196  1.00  0.00           X  
ATOM    714  H   VAL A 102      13.757  -6.378  -7.855  1.00  0.00           H  
ATOM    715  N   VAL A 103      12.620  -6.881  -4.767  1.00  0.00           N  
ATOM    716  CA  VAL A 103      11.809  -6.793  -3.558  1.00  0.00           C  
ATOM    717  C   VAL A 103      10.577  -7.683  -3.655  1.00  0.00           C  
ATOM    718  O   VAL A 103      10.241  -8.399  -2.711  1.00  0.00           O  
ATOM    719  CB  VAL A 103      11.364  -5.345  -3.280  1.00  0.00           C  
ATOM    720  CEN VAL A 103      11.459  -4.806  -2.861  1.00  0.00           X  
ATOM    721  H   VAL A 103      12.787  -6.046  -5.309  1.00  0.00           H  
ATOM    722  N   VAL A 104       9.906  -7.633  -4.800  1.00  0.00           N  
ATOM    723  CA  VAL A 104       8.708  -8.435  -5.022  1.00  0.00           C  
ATOM    724  C   VAL A 104       9.011  -9.923  -4.899  1.00  0.00           C  
ATOM    725  O   VAL A 104       8.266 -10.667  -4.263  1.00  0.00           O  
ATOM    726  CB  VAL A 104       8.092  -8.159  -6.406  1.00  0.00           C  
ATOM    727  CEN VAL A 104       7.556  -7.867  -6.727  1.00  0.00           X  
ATOM    728  H   VAL A 104      10.233  -7.024  -5.536  1.00  0.00           H  
ATOM    729  N   VAL A 105      10.110 -10.350  -5.512  1.00  0.00           N  
ATOM    730  CA  VAL A 105      10.514 -11.750  -5.473  1.00  0.00           C  
ATOM    731  C   VAL A 105      10.750 -12.215  -4.042  1.00  0.00           C  
ATOM    732  O   VAL A 105      10.308 -13.295  -3.648  1.00  0.00           O  
ATOM    733  CB  VAL A 105      11.790 -11.994  -6.299  1.00  0.00           C  
ATOM    734  CEN VAL A 105      12.030 -12.283  -6.877  1.00  0.00           X  
ATOM    735  H   VAL A 105      10.680  -9.688  -6.019  1.00  0.00           H  
ATOM    736  N   VAL A 106      11.451 -11.394  -3.266  1.00  0.00           N  
ATOM    737  CA  VAL A 106      11.748 -11.720  -1.877  1.00  0.00           C  
ATOM    738  C   VAL A 106      10.470 -11.902  -1.068  1.00  0.00           C  
ATOM    739  O   VAL A 106      10.344 -12.850  -0.293  1.00  0.00           O  
ATOM    740  CB  VAL A 106      12.612 -10.631  -1.213  1.00  0.00           C  
ATOM    741  CEN VAL A 106      13.243 -10.494  -0.972  1.00  0.00           X  
ATOM    742  H   VAL A 106      11.786 -10.522  -3.650  1.00  0.00           H  
ATOM    743  N   VAL A 107       9.523 -10.989  -1.254  1.00  0.00           N  
ATOM    744  CA  VAL A 107       8.252 -11.047  -0.542  1.00  0.00           C  
ATOM    745  C   VAL A 107       7.507 -12.340  -0.850  1.00  0.00           C  
ATOM    746  O   VAL A 107       6.980 -12.993   0.050  1.00  0.00           O  
ATOM    747  CB  VAL A 107       7.350  -9.850  -0.896  1.00  0.00           C  
ATOM    748  CEN VAL A 107       7.085  -9.263  -0.650  1.00  0.00           X  
ATOM    749  H   VAL A 107       9.688 -10.234  -1.905  1.00  0.00           H  
ATOM    750  N   VAL A 108       7.466 -12.703  -2.127  1.00  0.00           N  
ATOM    751  CA  VAL A 108       6.785 -13.919  -2.557  1.00  0.00           C  
ATOM    752  C   VAL A 108       7.391 -15.152  -1.898  1.00  0.00           C  
ATOM    753  O   VAL A 108       6.671 -16.027  -1.418  1.00  0.00           O  
ATOM    754  CB  VAL A 108       6.841 -14.087  -4.087  1.00  0.00           C  
ATOM    755  CEN VAL A 108       6.461 -14.065  -4.661  1.00  0.00           X  
ATOM    756  H   VAL A 108       7.919 -12.123  -2.819  1.00  0.00           H  
ATOM    757  N   VAL A 109       8.718 -15.214  -1.877  1.00  0.00           N  
ATOM    758  CA  VAL A 109       9.423 -16.340  -1.277  1.00  0.00           C  
ATOM    759  C   VAL A 109       9.079 -16.481   0.200  1.00  0.00           C  
ATOM    760  O   VAL A 109       8.820 -17.582   0.685  1.00  0.00           O  
ATOM    761  CB  VAL A 109      10.949 -16.196  -1.427  1.00  0.00           C  
ATOM    762  CEN VAL A 109      11.501 -16.449  -1.753  1.00  0.00           X  
ATOM    763  H   VAL A 109       9.252 -14.462  -2.289  1.00  0.00           H  
ATOM    764  N   VAL A 110       9.078 -15.359   0.912  1.00  0.00           N  
ATOM    765  CA  VAL A 110       8.766 -15.355   2.336  1.00  0.00           C  
ATOM    766  C   VAL A 110       7.364 -15.893   2.594  1.00  0.00           C  
ATOM    767  O   VAL A 110       7.211 -16.864   3.281  1.00  0.00           O  
ATOM    768  CB  VAL A 110       8.882 -13.941   2.937  1.00  0.00           C  
ATOM    769  CEN VAL A 110       9.260 -13.546   3.354  1.00  0.00           X  
ATOM    770  H   VAL A 110       9.300 -14.486   0.455  1.00  0.00           H  
TER                                                                             
# All scores below are weighted scores, not raw scores.
#BEGIN_POSE_ENERGIES_TABLE ./out/42.pdb
label vdw total
weights 0.1 NA
pose 1.05894 1.05894
VAL:NtermProteinFull_1 0 0
VAL_2 0 0
VAL_3 0 0
VAL_4 0 0
VAL_5 0.05248 0.05248
VAL_6 0 0
VAL_7 0 0
VAL_8 0 0
VAL_9 0 0
VAL_10 0 0
VAL_11 0 0
VAL_12 0 0
VAL_13 0 0
VAL_14 0 0
VAL_15 0 0
VAL_16 0 0
VAL_17 0 0
VAL_18 0.00124 0.00124
VAL_19 0.01359 0.01359
VAL_20 0.0111 0.0111
VAL_21 0 0
VAL_22 0 0
VAL_23 0.2568 0.2568
VAL_24 0.13471 0.13471
VAL_25 0 0
VAL_26 0.00957 0.00957
VAL_27 0.10962 0.10962
VAL_28 0 0
VAL_29 0 0
VAL_30 0 0
VAL_31 0 0
VAL_32 0 0
VAL_33 0 0
VAL_34 0 0
VAL_35 0.01155 0.01155
VAL_36 0.00124 0.00124
VAL_37 0 0
VAL_38 0 0
VAL_39 0 0
VAL_40 0 0
VAL_41 0 0
VAL_42 0 0
VAL_43 0 0
VAL_44 0 0
VAL_45 0 0
VAL_46 0.02095 0.02095
VAL_47 0 0
VAL_48 0 0
VAL_49 0 0
VAL_50 0 0
VAL_51 0.02095 0.02095
VAL_52 0 0
VAL_53 0 0
VAL_54 0 0
VAL_55 0 0
VAL_56 0 0
VAL_57 0 0
VAL_58 0 0
VAL_59 0.00603 0.00603
VAL_60 0 0
VAL_61 0.05248 0.05248
VAL_62 0 0
VAL_63 0 0
VAL_64 0.01359 0.01359
VAL_65 0 0
VAL_66 0 0
VAL_67 0.00045 0.00045
VAL_68 0.2568 0.2568
VAL_69 0 0
VAL_70 0.00157 0.00157
VAL_71 0.04692 0.04692
VAL_72 0 0
VAL_73 0 0
VAL_74 0 0
VAL_75 0.00957 0.00957
VAL_76 0 0
VAL_77 0.01006 0.01006
VAL_78 0 0
VAL_79 0 0
VAL_80 0.01006 0.01006
VAL_81 0 0
VAL_82 0 0
VAL_83 0 0
VAL_84 0 0
VAL_85 0 0
VAL_86 0 0
VAL_87 0.00157 0.00157
VAL_88 0 0
VAL_89 0 0
VAL_90 0 0
VAL_91 0 0
VAL_92 0 0
VAL_93 0 0
VAL_94 0 0
VAL_95 0 0
VAL_96 0.00603 0.00603
VAL_97 0 0
VAL_98 0 0
VAL_99 0 0
VAL_100 0 0
VAL_101 0 0
VAL_102 0 0
VAL_103 0 0
VAL_104 0 0
VAL_105 0 0
VAL_106 0 0
VAL_107 0 0
VAL_108 0 0
VAL_109 0 0
VAL:CtermProteinFull_110 0 0
#END_POSE_ENERGIES_TABLE ./out/42.pdb

REMARK 6 13 1 17 20 8 13 11 17 12 14 9 
REMARK VDW             1.059
REMARK RG             13.875
REMARK NCdist         17.165
REMARK HO              0.492
