# Supplementary material for: Design of complicated all-α protein structures
Source: Nat Struct Mol Biol. 2024 Jan 4;31(2):275–82. doi: 10.1038/s41594-023-01147-9 (PMC11377298; doi:10.1038/s41594-023-01147-9)
Supplement: Supplementary file 11 — Statistical source data. [file 41594_2023_1147_MOESM11_ESM.zip › ED_Fig6/95.pdb]

HEADER                                            09-NOV-21   XXXX              
EXPDTA    THEORETICAL MODEL                                                     
REMARK 220                                                                      
REMARK 220 EXPERIMENTAL DETAILS                                                 
REMARK 220  EXPERIMENT TYPE                : THEORETICAL MODELLING              
REMARK 220  DATE OF DATA COLLECTION        : 09-NOV-21                          
REMARK 220                                                                      
REMARK 220 REMARK: MODEL GENERATED BY ROSETTA                                   
REMARK 220  VERSION 2021.16+release.8ee4f02                                     
ATOM      1  N   VAL A   1       0.000   0.000   0.000  1.00  0.00           N  
ATOM      2  CA  VAL A   1       1.458   0.000   0.000  1.00  0.00           C  
ATOM      3  C   VAL A   1       2.009   1.420   0.000  1.00  0.00           C  
ATOM      4  O   VAL A   1       2.934   1.737   0.748  1.00  0.00           O  
ATOM      5  CB  VAL A   1       2.023  -0.759  -1.215  1.00  0.00           C  
ATOM      6  CEN VAL A   1       2.351  -1.334  -1.406  1.00  0.00           X  
ATOM      7  H   VAL A   1      -0.500  -0.433  -0.750  1.00  0.00           H  
ATOM      8  N   VAL A   2       1.435   2.272  -0.843  1.00  0.00           N  
ATOM      9  CA  VAL A   2       1.868   3.661  -0.942  1.00  0.00           C  
ATOM     10  C   VAL A   2       1.711   4.383   0.390  1.00  0.00           C  
ATOM     11  O   VAL A   2       2.608   5.105   0.825  1.00  0.00           O  
ATOM     12  CB  VAL A   2       1.079   4.423  -2.023  1.00  0.00           C  
ATOM     13  CEN VAL A   2       1.129   4.707  -2.649  1.00  0.00           X  
ATOM     14  H   VAL A   2       0.680   1.949  -1.431  1.00  0.00           H  
ATOM     15  N   VAL A   3       0.566   4.183   1.035  1.00  0.00           N  
ATOM     16  CA  VAL A   3       0.290   4.815   2.319  1.00  0.00           C  
ATOM     17  C   VAL A   3       1.317   4.405   3.367  1.00  0.00           C  
ATOM     18  O   VAL A   3       1.823   5.241   4.115  1.00  0.00           O  
ATOM     19  CB  VAL A   3      -1.120   4.462   2.831  1.00  0.00           C  
ATOM     20  CEN VAL A   3      -1.749   4.719   2.941  1.00  0.00           X  
ATOM     21  H   VAL A   3      -0.130   3.577   0.624  1.00  0.00           H  
ATOM     22  N   VAL A   4       1.620   3.112   3.417  1.00  0.00           N  
ATOM     23  CA  VAL A   4       2.588   2.588   4.374  1.00  0.00           C  
ATOM     24  C   VAL A   4       3.957   3.226   4.177  1.00  0.00           C  
ATOM     25  O   VAL A   4       4.612   3.622   5.141  1.00  0.00           O  
ATOM     26  CB  VAL A   4       2.723   1.058   4.261  1.00  0.00           C  
ATOM     27  CEN VAL A   4       2.581   0.464   4.579  1.00  0.00           X  
ATOM     28  H   VAL A   4       1.169   2.476   2.775  1.00  0.00           H  
ATOM     29  N   VAL A   5       4.385   3.322   2.923  1.00  0.00           N  
ATOM     30  CA  VAL A   5       5.678   3.911   2.597  1.00  0.00           C  
ATOM     31  C   VAL A   5       5.758   5.358   3.069  1.00  0.00           C  
ATOM     32  O   VAL A   5       6.758   5.776   3.653  1.00  0.00           O  
ATOM     33  CB  VAL A   5       5.958   3.859   1.084  1.00  0.00           C  
ATOM     34  CEN VAL A   5       6.345   3.555   0.602  1.00  0.00           X  
ATOM     35  H   VAL A   5       3.799   2.977   2.176  1.00  0.00           H  
ATOM     36  N   VAL A   6       4.700   6.118   2.811  1.00  0.00           N  
ATOM     37  CA  VAL A   6       4.648   7.520   3.209  1.00  0.00           C  
ATOM     38  C   VAL A   6       4.783   7.670   4.719  1.00  0.00           C  
ATOM     39  O   VAL A   6       5.528   8.521   5.204  1.00  0.00           O  
ATOM     40  CB  VAL A   6       3.339   8.190   2.752  1.00  0.00           C  
ATOM     41  CEN VAL A   6       3.075   8.647   2.309  1.00  0.00           X  
ATOM     42  H   VAL A   6       3.910   5.715   2.327  1.00  0.00           H  
ATOM     43  N   VAL A   7       4.059   6.836   5.458  1.00  0.00           N  
ATOM     44  CA  VAL A   7       4.096   6.875   6.915  1.00  0.00           C  
ATOM     45  C   VAL A   7       5.504   6.615   7.437  1.00  0.00           C  
ATOM     46  O   VAL A   7       5.983   7.311   8.332  1.00  0.00           O  
ATOM     47  CB  VAL A   7       3.133   5.844   7.532  1.00  0.00           C  
ATOM     48  CEN VAL A   7       2.540   5.776   7.878  1.00  0.00           X  
ATOM     49  H   VAL A   7       3.467   6.159   4.999  1.00  0.00           H  
ATOM     50  N   VAL A   8       6.163   5.609   6.872  1.00  0.00           N  
ATOM     51  CA  VAL A   8       7.517   5.255   7.279  1.00  0.00           C  
ATOM     52  C   VAL A   8       8.478   6.419   7.067  1.00  0.00           C  
ATOM     53  O   VAL A   8       9.293   6.729   7.935  1.00  0.00           O  
ATOM     54  CB  VAL A   8       8.037   4.027   6.508  1.00  0.00           C  
ATOM     55  CEN VAL A   8       8.197   3.360   6.571  1.00  0.00           X  
ATOM     56  H   VAL A   8       5.713   5.075   6.141  1.00  0.00           H  
ATOM     57  N   VAL A   9       8.376   7.060   5.907  1.00  0.00           N  
ATOM     58  CA  VAL A   9       9.235   8.191   5.579  1.00  0.00           C  
ATOM     59  C   VAL A   9       9.061   9.324   6.581  1.00  0.00           C  
ATOM     60  O   VAL A   9      10.039   9.909   7.047  1.00  0.00           O  
ATOM     61  CB  VAL A   9       8.951   8.723   4.162  1.00  0.00           C  
ATOM     62  CEN VAL A   9       9.208   8.766   3.524  1.00  0.00           X  
ATOM     63  H   VAL A   9       7.685   6.755   5.236  1.00  0.00           H  
ATOM     64  N   VAL A  10       7.810   9.630   6.909  1.00  0.00           N  
ATOM     65  CA  VAL A  10       7.506  10.695   7.857  1.00  0.00           C  
ATOM     66  C   VAL A  10       8.128  10.415   9.219  1.00  0.00           C  
ATOM     67  O   VAL A  10       8.719  11.301   9.836  1.00  0.00           O  
ATOM     68  CB  VAL A  10       5.986  10.883   8.028  1.00  0.00           C  
ATOM     69  CEN VAL A  10       5.461  11.306   7.888  1.00  0.00           X  
ATOM     70  H   VAL A  10       7.051   9.112   6.491  1.00  0.00           H  
ATOM     71  N   VAL A  11       7.993   9.177   9.683  1.00  0.00           N  
ATOM     72  CA  VAL A  11       8.542   8.778  10.973  1.00  0.00           C  
ATOM     73  C   VAL A  11      10.054   8.964  11.009  1.00  0.00           C  
ATOM     74  O   VAL A  11      10.602   9.482  11.982  1.00  0.00           O  
ATOM     75  CB  VAL A  11       8.207   7.311  11.300  1.00  0.00           C  
ATOM     76  CEN VAL A  11       7.826   6.907  11.708  1.00  0.00           X  
ATOM     77  H   VAL A  11       7.496   8.495   9.127  1.00  0.00           H  
ATOM     78  N   VAL A  12      10.723   8.537   9.944  1.00  0.00           N  
ATOM     79  CA  VAL A  12      12.173   8.655   9.852  1.00  0.00           C  
ATOM     80  C   VAL A  12      12.613  10.111   9.938  1.00  0.00           C  
ATOM     81  O   VAL A  12      13.562  10.441  10.650  1.00  0.00           O  
ATOM     82  CB  VAL A  12      12.708   8.043   8.543  1.00  0.00           C  
ATOM     83  CEN VAL A  12      13.065   7.514   8.284  1.00  0.00           X  
ATOM     84  H   VAL A  12      10.214   8.119   9.178  1.00  0.00           H  
ATOM     85  N   VAL A  13      11.920  10.977   9.208  1.00  0.00           N  
ATOM     86  CA  VAL A  13      12.238  12.400   9.200  1.00  0.00           C  
ATOM     87  C   VAL A  13      12.120  12.999  10.596  1.00  0.00           C  
ATOM     88  O   VAL A  13      12.988  13.755  11.033  1.00  0.00           O  
ATOM     89  CB  VAL A  13      11.321  13.180   8.239  1.00  0.00           C  
ATOM     90  CEN VAL A  13      11.305  13.516   7.638  1.00  0.00           X  
ATOM     91  H   VAL A  13      11.152  10.642   8.644  1.00  0.00           H  
ATOM     92  N   VAL A  14      11.041  12.656  11.292  1.00  0.00           N  
ATOM     93  CA  VAL A  14      10.808  13.159  12.640  1.00  0.00           C  
ATOM     94  C   VAL A  14      11.723  12.476  13.649  1.00  0.00           C  
ATOM     95  O   VAL A  14      11.764  12.854  14.820  1.00  0.00           O  
ATOM     96  CB  VAL A  14       9.343  12.958  13.073  1.00  0.00           C  
ATOM     97  CEN VAL A  14       8.753  13.289  13.202  1.00  0.00           X  
ATOM     98  H   VAL A  14      10.366  12.031  10.876  1.00  0.00           H  
ATOM     99  N   VAL A  15      12.457  11.469  13.188  1.00  0.00           N  
ATOM    100  CA  VAL A  15      13.493  10.842  13.999  1.00  0.00           C  
ATOM    101  C   VAL A  15      14.882  11.159  13.460  1.00  0.00           C  
ATOM    102  O   VAL A  15      15.813  10.369  13.614  1.00  0.00           O  
ATOM    103  CB  VAL A  15      13.314   9.313  14.061  1.00  0.00           C  
ATOM    104  CEN VAL A  15      13.136   8.792  14.475  1.00  0.00           X  
ATOM    105  H   VAL A  15      12.292  11.129  12.251  1.00  0.00           H  
ATOM    106  N   VAL A  16      15.015  12.320  12.829  1.00  0.00           N  
ATOM    107  CA  VAL A  16      16.322  12.834  12.438  1.00  0.00           C  
ATOM    108  C   VAL A  16      16.955  11.966  11.358  1.00  0.00           C  
ATOM    109  O   VAL A  16      18.178  11.845  11.283  1.00  0.00           O  
ATOM    110  CB  VAL A  16      17.279  12.919  13.641  1.00  0.00           C  
ATOM    111  CEN VAL A  16      17.599  13.358  14.065  1.00  0.00           X  
ATOM    112  H   VAL A  16      14.189  12.861  12.614  1.00  0.00           H  
ATOM    113  N   VAL A  17      16.115  11.363  10.523  1.00  0.00           N  
ATOM    114  CA  VAL A  17      16.587  10.673   9.329  1.00  0.00           C  
ATOM    115  C   VAL A  17      16.609  11.606   8.125  1.00  0.00           C  
ATOM    116  O   VAL A  17      15.652  12.340   7.879  1.00  0.00           O  
ATOM    117  CB  VAL A  17      15.710   9.449   9.000  1.00  0.00           C  
ATOM    118  CEN VAL A  17      15.700   8.760   8.994  1.00  0.00           X  
ATOM    119  H   VAL A  17      15.125  11.384  10.721  1.00  0.00           H  
ATOM    120  N   VAL A  18      17.708  11.574   7.378  1.00  0.00           N  
ATOM    121  CA  VAL A  18      17.884  12.463   6.236  1.00  0.00           C  
ATOM    122  C   VAL A  18      17.072  11.987   5.038  1.00  0.00           C  
ATOM    123  O   VAL A  18      16.531  10.881   5.042  1.00  0.00           O  
ATOM    124  CB  VAL A  18      19.365  12.573   5.828  1.00  0.00           C  
ATOM    125  CEN VAL A  18      19.909  12.996   5.823  1.00  0.00           X  
ATOM    126  H   VAL A  18      18.440  10.917   7.608  1.00  0.00           H  
ATOM    127  N   VAL A  19      16.990  12.829   4.013  1.00  0.00           N  
ATOM    128  CA  VAL A  19      16.040  12.623   2.927  1.00  0.00           C  
ATOM    129  C   VAL A  19      16.414  11.406   2.091  1.00  0.00           C  
ATOM    130  O   VAL A  19      15.548  10.741   1.523  1.00  0.00           O  
ATOM    131  CB  VAL A  19      15.954  13.858   2.009  1.00  0.00           C  
ATOM    132  CEN VAL A  19      15.550  14.383   1.823  1.00  0.00           X  
ATOM    133  H   VAL A  19      17.601  13.633   3.987  1.00  0.00           H  
ATOM    134  N   VAL A  20      17.709  11.119   2.020  1.00  0.00           N  
ATOM    135  CA  VAL A  20      18.197   9.956   1.288  1.00  0.00           C  
ATOM    136  C   VAL A  20      17.749   8.660   1.952  1.00  0.00           C  
ATOM    137  O   VAL A  20      17.356   7.709   1.277  1.00  0.00           O  
ATOM    138  CB  VAL A  20      19.734   9.961   1.179  1.00  0.00           C  
ATOM    139  CEN VAL A  20      20.258  10.046   0.740  1.00  0.00           X  
ATOM    140  H   VAL A  20      18.373  11.723   2.484  1.00  0.00           H  
ATOM    141  N   VAL A  21      17.811   8.629   3.279  1.00  0.00           N  
ATOM    142  CA  VAL A  21      17.406   7.452   4.038  1.00  0.00           C  
ATOM    143  C   VAL A  21      15.945   7.108   3.783  1.00  0.00           C  
ATOM    144  O   VAL A  21      15.598   5.946   3.571  1.00  0.00           O  
ATOM    145  CB  VAL A  21      17.620   7.652   5.550  1.00  0.00           C  
ATOM    146  CEN VAL A  21      18.007   7.458   6.086  1.00  0.00           X  
ATOM    147  H   VAL A  21      18.147   9.442   3.775  1.00  0.00           H  
ATOM    148  N   VAL A  22      15.090   8.125   3.803  1.00  0.00           N  
ATOM    149  CA  VAL A  22      13.663   7.932   3.574  1.00  0.00           C  
ATOM    150  C   VAL A  22      13.403   7.331   2.199  1.00  0.00           C  
ATOM    151  O   VAL A  22      12.606   6.403   2.058  1.00  0.00           O  
ATOM    152  CB  VAL A  22      12.887   9.256   3.700  1.00  0.00           C  
ATOM    153  CEN VAL A  22      12.441   9.603   4.095  1.00  0.00           X  
ATOM    154  H   VAL A  22      15.438   9.056   3.982  1.00  0.00           H  
ATOM    155  N   VAL A  23      14.079   7.864   1.188  1.00  0.00           N  
ATOM    156  CA  VAL A  23      13.922   7.380  -0.179  1.00  0.00           C  
ATOM    157  C   VAL A  23      14.299   5.908  -0.289  1.00  0.00           C  
ATOM    158  O   VAL A  23      13.590   5.121  -0.916  1.00  0.00           O  
ATOM    159  CB  VAL A  23      14.777   8.194  -1.168  1.00  0.00           C  
ATOM    160  CEN VAL A  23      14.745   8.656  -1.678  1.00  0.00           X  
ATOM    161  H   VAL A  23      14.719   8.623   1.370  1.00  0.00           H  
ATOM    162  N   VAL A  24      15.420   5.542   0.324  1.00  0.00           N  
ATOM    163  CA  VAL A  24      15.893   4.163   0.296  1.00  0.00           C  
ATOM    164  C   VAL A  24      14.872   3.218   0.915  1.00  0.00           C  
ATOM    165  O   VAL A  24      14.586   2.152   0.368  1.00  0.00           O  
ATOM    166  CB  VAL A  24      17.235   4.011   1.037  1.00  0.00           C  
ATOM    167  CEN VAL A  24      17.908   3.897   0.946  1.00  0.00           X  
ATOM    168  H   VAL A  24      15.957   6.237   0.822  1.00  0.00           H  
ATOM    169  N   VAL A  25      14.325   3.613   2.060  1.00  0.00           N  
ATOM    170  CA  VAL A  25      13.334   2.801   2.756  1.00  0.00           C  
ATOM    171  C   VAL A  25      12.107   2.563   1.886  1.00  0.00           C  
ATOM    172  O   VAL A  25      11.602   1.444   1.800  1.00  0.00           O  
ATOM    173  CB  VAL A  25      12.894   3.457   4.079  1.00  0.00           C  
ATOM    174  CEN VAL A  25      12.936   3.405   4.764  1.00  0.00           X  
ATOM    175  H   VAL A  25      14.602   4.499   2.457  1.00  0.00           H  
ATOM    176  N   VAL A  26      11.630   3.623   1.242  1.00  0.00           N  
ATOM    177  CA  VAL A  26      10.460   3.531   0.377  1.00  0.00           C  
ATOM    178  C   VAL A  26      10.694   2.549  -0.764  1.00  0.00           C  
ATOM    179  O   VAL A  26       9.834   1.724  -1.072  1.00  0.00           O  
ATOM    180  CB  VAL A  26      10.082   4.904  -0.211  1.00  0.00           C  
ATOM    181  CEN VAL A  26       9.614   5.409  -0.184  1.00  0.00           X  
ATOM    182  H   VAL A  26      12.090   4.515   1.355  1.00  0.00           H  
ATOM    183  N   VAL A  27      11.863   2.643  -1.388  1.00  0.00           N  
ATOM    184  CA  VAL A  27      12.213   1.762  -2.496  1.00  0.00           C  
ATOM    185  C   VAL A  27      12.203   0.301  -2.063  1.00  0.00           C  
ATOM    186  O   VAL A  27      11.670  -0.560  -2.764  1.00  0.00           O  
ATOM    187  CB  VAL A  27      13.597   2.106  -3.076  1.00  0.00           C  
ATOM    188  CEN VAL A  27      13.918   2.377  -3.622  1.00  0.00           X  
ATOM    189  H   VAL A  27      12.527   3.342  -1.087  1.00  0.00           H  
ATOM    190  N   VAL A  28      12.794   0.029  -0.905  1.00  0.00           N  
ATOM    191  CA  VAL A  28      12.854  -1.329  -0.377  1.00  0.00           C  
ATOM    192  C   VAL A  28      11.458  -1.898  -0.159  1.00  0.00           C  
ATOM    193  O   VAL A  28      11.181  -3.043  -0.517  1.00  0.00           O  
ATOM    194  CB  VAL A  28      13.633  -1.385   0.950  1.00  0.00           C  
ATOM    195  CEN VAL A  28      14.221  -1.598   1.240  1.00  0.00           X  
ATOM    196  H   VAL A  28      13.212   0.781  -0.377  1.00  0.00           H  
ATOM    197  N   VAL A  29      10.581  -1.091   0.429  1.00  0.00           N  
ATOM    198  CA  VAL A  29       9.211  -1.513   0.696  1.00  0.00           C  
ATOM    199  C   VAL A  29       8.486  -1.878  -0.593  1.00  0.00           C  
ATOM    200  O   VAL A  29       7.802  -2.899  -0.664  1.00  0.00           O  
ATOM    201  CB  VAL A  29       8.415  -0.416   1.428  1.00  0.00           C  
ATOM    202  CEN VAL A  29       8.131  -0.247   2.033  1.00  0.00           X  
ATOM    203  H   VAL A  29      10.871  -0.162   0.699  1.00  0.00           H  
ATOM    204  N   VAL A  30       8.640  -1.038  -1.611  1.00  0.00           N  
ATOM    205  CA  VAL A  30       8.001  -1.271  -2.900  1.00  0.00           C  
ATOM    206  C   VAL A  30       8.455  -2.591  -3.510  1.00  0.00           C  
ATOM    207  O   VAL A  30       7.642  -3.367  -4.012  1.00  0.00           O  
ATOM    208  CB  VAL A  30       8.296  -0.131  -3.892  1.00  0.00           C  
ATOM    209  CEN VAL A  30       8.014   0.406  -4.220  1.00  0.00           X  
ATOM    210  H   VAL A  30       9.215  -0.217  -1.488  1.00  0.00           H  
ATOM    211  N   VAL A  31       9.759  -2.841  -3.463  1.00  0.00           N  
ATOM    212  CA  VAL A  31      10.324  -4.069  -4.010  1.00  0.00           C  
ATOM    213  C   VAL A  31       9.744  -5.297  -3.323  1.00  0.00           C  
ATOM    214  O   VAL A  31       9.377  -6.272  -3.979  1.00  0.00           O  
ATOM    215  CB  VAL A  31      11.859  -4.094  -3.875  1.00  0.00           C  
ATOM    216  CEN VAL A  31      12.447  -4.053  -4.231  1.00  0.00           X  
ATOM    217  H   VAL A  31      10.375  -2.163  -3.036  1.00  0.00           H  
ATOM    218  N   VAL A  32       9.663  -5.245  -1.998  1.00  0.00           N  
ATOM    219  CA  VAL A  32       9.126  -6.354  -1.218  1.00  0.00           C  
ATOM    220  C   VAL A  32       7.685  -6.656  -1.610  1.00  0.00           C  
ATOM    221  O   VAL A  32       7.310  -7.815  -1.787  1.00  0.00           O  
ATOM    222  CB  VAL A  32       9.186  -6.064   0.293  1.00  0.00           C  
ATOM    223  CEN VAL A  32       9.505  -6.237   0.879  1.00  0.00           X  
ATOM    224  H   VAL A  32       9.981  -4.415  -1.518  1.00  0.00           H  
ATOM    225  N   VAL A  33       6.881  -5.607  -1.744  1.00  0.00           N  
ATOM    226  CA  VAL A  33       5.479  -5.758  -2.115  1.00  0.00           C  
ATOM    227  C   VAL A  33       5.339  -6.438  -3.471  1.00  0.00           C  
ATOM    228  O   VAL A  33       4.520  -7.340  -3.642  1.00  0.00           O  
ATOM    229  CB  VAL A  33       4.755  -4.400  -2.155  1.00  0.00           C  
ATOM    230  CEN VAL A  33       4.287  -4.011  -1.832  1.00  0.00           X  
ATOM    231  H   VAL A  33       7.251  -4.680  -1.584  1.00  0.00           H  
ATOM    232  N   VAL A  34       6.143  -5.998  -4.433  1.00  0.00           N  
ATOM    233  CA  VAL A  34       6.110  -6.563  -5.777  1.00  0.00           C  
ATOM    234  C   VAL A  34       6.429  -8.053  -5.756  1.00  0.00           C  
ATOM    235  O   VAL A  34       5.755  -8.850  -6.408  1.00  0.00           O  
ATOM    236  CB  VAL A  34       7.101  -5.849  -6.715  1.00  0.00           C  
ATOM    237  CEN VAL A  34       7.146  -5.420  -7.252  1.00  0.00           X  
ATOM    238  H   VAL A  34       6.794  -5.254  -4.229  1.00  0.00           H  
ATOM    239  N   VAL A  35       7.460  -8.422  -5.004  1.00  0.00           N  
ATOM    240  CA  VAL A  35       7.870  -9.817  -4.897  1.00  0.00           C  
ATOM    241  C   VAL A  35       6.746 -10.679  -4.336  1.00  0.00           C  
ATOM    242  O   VAL A  35       6.472 -11.766  -4.846  1.00  0.00           O  
ATOM    243  CB  VAL A  35       9.117  -9.973  -4.007  1.00  0.00           C  
ATOM    244  CEN VAL A  35       9.790 -10.118  -4.016  1.00  0.00           X  
ATOM    245  H   VAL A  35       7.973  -7.717  -4.493  1.00  0.00           H  
ATOM    246  N   VAL A  36       6.099 -10.189  -3.285  1.00  0.00           N  
ATOM    247  CA  VAL A  36       5.004 -10.915  -2.653  1.00  0.00           C  
ATOM    248  C   VAL A  36       3.867 -11.161  -3.635  1.00  0.00           C  
ATOM    249  O   VAL A  36       3.324 -12.263  -3.708  1.00  0.00           O  
ATOM    250  CB  VAL A  36       4.457 -10.158  -1.428  1.00  0.00           C  
ATOM    251  CEN VAL A  36       4.423 -10.167  -0.740  1.00  0.00           X  
ATOM    252  H   VAL A  36       6.373  -9.291  -2.913  1.00  0.00           H  
ATOM    253  N   VAL A  37       3.510 -10.127  -4.390  1.00  0.00           N  
ATOM    254  CA  VAL A  37       2.436 -10.229  -5.371  1.00  0.00           C  
ATOM    255  C   VAL A  37       2.744 -11.292  -6.418  1.00  0.00           C  
ATOM    256  O   VAL A  37       1.885 -12.101  -6.767  1.00  0.00           O  
ATOM    257  CB  VAL A  37       2.186  -8.884  -6.078  1.00  0.00           C  
ATOM    258  CEN VAL A  37       1.741  -8.360  -6.133  1.00  0.00           X  
ATOM    259  H   VAL A  37       3.996  -9.248  -4.282  1.00  0.00           H  
ATOM    260  N   VAL A  38       3.976 -11.285  -6.915  1.00  0.00           N  
ATOM    261  CA  VAL A  38       4.401 -12.249  -7.923  1.00  0.00           C  
ATOM    262  C   VAL A  38       4.278 -13.676  -7.407  1.00  0.00           C  
ATOM    263  O   VAL A  38       3.784 -14.560  -8.108  1.00  0.00           O  
ATOM    264  CB  VAL A  38       5.854 -11.998  -8.369  1.00  0.00           C  
ATOM    265  CEN VAL A  38       6.243 -11.775  -8.892  1.00  0.00           X  
ATOM    266  H   VAL A  38       4.636 -10.594  -6.586  1.00  0.00           H  
ATOM    267  N   VAL A  39       4.730 -13.896  -6.177  1.00  0.00           N  
ATOM    268  CA  VAL A  39       4.671 -15.218  -5.564  1.00  0.00           C  
ATOM    269  C   VAL A  39       3.235 -15.716  -5.466  1.00  0.00           C  
ATOM    270  O   VAL A  39       2.945 -16.870  -5.782  1.00  0.00           O  
ATOM    271  CB  VAL A  39       5.301 -15.218  -4.159  1.00  0.00           C  
ATOM    272  CEN VAL A  39       5.844 -15.435  -3.795  1.00  0.00           X  
ATOM    273  H   VAL A  39       5.124 -13.128  -5.653  1.00  0.00           H  
ATOM    274  N   VAL A  40       2.338 -14.840  -5.026  1.00  0.00           N  
ATOM    275  CA  VAL A  40       0.930 -15.189  -4.885  1.00  0.00           C  
ATOM    276  C   VAL A  40       0.288 -15.445  -6.243  1.00  0.00           C  
ATOM    277  O   VAL A  40      -0.565 -16.322  -6.382  1.00  0.00           O  
ATOM    278  CB  VAL A  40       0.144 -14.084  -4.156  1.00  0.00           C  
ATOM    279  CEN VAL A  40      -0.176 -13.928  -3.566  1.00  0.00           X  
ATOM    280  H   VAL A  40       2.641 -13.907  -4.783  1.00  0.00           H  
ATOM    281  N   VAL A  41       0.701 -14.673  -7.242  1.00  0.00           N  
ATOM    282  CA  VAL A  41       0.321 -14.940  -8.624  1.00  0.00           C  
ATOM    283  C   VAL A  41       0.958 -16.227  -9.132  1.00  0.00           C  
ATOM    284  O   VAL A  41       0.499 -16.814 -10.111  1.00  0.00           O  
ATOM    285  CB  VAL A  41       0.721 -13.779  -9.555  1.00  0.00           C  
ATOM    286  CEN VAL A  41       0.471 -13.260  -9.932  1.00  0.00           X  
ATOM    287  H   VAL A  41       1.294 -13.881  -7.039  1.00  0.00           H  
ATOM    288  N   VAL A  42       2.019 -16.662  -8.459  1.00  0.00           N  
ATOM    289  CA  VAL A  42       2.789 -17.816  -8.906  1.00  0.00           C  
ATOM    290  C   VAL A  42       3.799 -17.424  -9.978  1.00  0.00           C  
ATOM    291  O   VAL A  42       4.267 -18.268 -10.741  1.00  0.00           O  
ATOM    292  CB  VAL A  42       1.875 -18.926  -9.458  1.00  0.00           C  
ATOM    293  CEN VAL A  42       1.627 -19.556  -9.329  1.00  0.00           X  
ATOM    294  H   VAL A  42       2.299 -16.180  -7.617  1.00  0.00           H  
ATOM    295  N   VAL A  43       4.129 -16.138 -10.029  1.00  0.00           N  
ATOM    296  CA  VAL A  43       5.132 -15.642 -10.964  1.00  0.00           C  
ATOM    297  C   VAL A  43       6.526 -15.687 -10.353  1.00  0.00           C  
ATOM    298  O   VAL A  43       7.083 -14.656  -9.976  1.00  0.00           O  
ATOM    299  CB  VAL A  43       4.824 -14.200 -11.410  1.00  0.00           C  
ATOM    300  CEN VAL A  43       4.614 -13.817 -11.943  1.00  0.00           X  
ATOM    301  H   VAL A  43       3.675 -15.488  -9.404  1.00  0.00           H  
ATOM    302  N   VAL A  44       7.086 -16.888 -10.257  1.00  0.00           N  
ATOM    303  CA  VAL A  44       8.363 -17.087  -9.582  1.00  0.00           C  
ATOM    304  C   VAL A  44       9.468 -16.275 -10.246  1.00  0.00           C  
ATOM    305  O   VAL A  44      10.288 -15.654  -9.569  1.00  0.00           O  
ATOM    306  CB  VAL A  44       8.770 -18.572  -9.567  1.00  0.00           C  
ATOM    307  CEN VAL A  44       8.843 -19.123  -9.159  1.00  0.00           X  
ATOM    308  H   VAL A  44       6.614 -17.684 -10.661  1.00  0.00           H  
ATOM    309  N   VAL A  45       9.485 -16.284 -11.575  1.00  0.00           N  
ATOM    310  CA  VAL A  45      10.531 -15.605 -12.332  1.00  0.00           C  
ATOM    311  C   VAL A  45      10.581 -14.121 -11.993  1.00  0.00           C  
ATOM    312  O   VAL A  45      11.643 -13.583 -11.679  1.00  0.00           O  
ATOM    313  CB  VAL A  45      10.325 -15.769 -13.850  1.00  0.00           C  
ATOM    314  CEN VAL A  45      10.575 -16.077 -14.413  1.00  0.00           X  
ATOM    315  H   VAL A  45       8.755 -16.772 -12.073  1.00  0.00           H  
ATOM    316  N   VAL A  46       9.428 -13.465 -12.060  1.00  0.00           N  
ATOM    317  CA  VAL A  46       9.337 -12.043 -11.749  1.00  0.00           C  
ATOM    318  C   VAL A  46       9.777 -11.762 -10.318  1.00  0.00           C  
ATOM    319  O   VAL A  46      10.529 -10.821 -10.063  1.00  0.00           O  
ATOM    320  CB  VAL A  46       7.906 -11.511 -11.949  1.00  0.00           C  
ATOM    321  CEN VAL A  46       7.513 -11.112 -12.351  1.00  0.00           X  
ATOM    322  H   VAL A  46       8.593 -13.963 -12.332  1.00  0.00           H  
ATOM    323  N   VAL A  47       9.305 -12.584  -9.387  1.00  0.00           N  
ATOM    324  CA  VAL A  47       9.649 -12.426  -7.979  1.00  0.00           C  
ATOM    325  C   VAL A  47      11.153 -12.537  -7.764  1.00  0.00           C  
ATOM    326  O   VAL A  47      11.747 -11.738  -7.041  1.00  0.00           O  
ATOM    327  CB  VAL A  47       8.936 -13.472  -7.102  1.00  0.00           C  
ATOM    328  CEN VAL A  47       8.440 -13.555  -6.632  1.00  0.00           X  
ATOM    329  H   VAL A  47       8.692 -13.338  -9.662  1.00  0.00           H  
ATOM    330  N   VAL A  48      11.764 -13.534  -8.395  1.00  0.00           N  
ATOM    331  CA  VAL A  48      13.200 -13.752  -8.274  1.00  0.00           C  
ATOM    332  C   VAL A  48      13.985 -12.542  -8.764  1.00  0.00           C  
ATOM    333  O   VAL A  48      14.935 -12.103  -8.117  1.00  0.00           O  
ATOM    334  CB  VAL A  48      13.651 -14.997  -9.061  1.00  0.00           C  
ATOM    335  CEN VAL A  48      13.880 -15.644  -8.992  1.00  0.00           X  
ATOM    336  H   VAL A  48      11.219 -14.157  -8.974  1.00  0.00           H  
ATOM    337  N   VAL A  49      13.580 -12.006  -9.911  1.00  0.00           N  
ATOM    338  CA  VAL A  49      14.245 -10.845 -10.490  1.00  0.00           C  
ATOM    339  C   VAL A  49      14.188  -9.650  -9.547  1.00  0.00           C  
ATOM    340  O   VAL A  49      15.186  -8.959  -9.344  1.00  0.00           O  
ATOM    341  CB  VAL A  49      13.619 -10.451 -11.841  1.00  0.00           C  
ATOM    342  CEN VAL A  49      13.728 -10.441 -12.521  1.00  0.00           X  
ATOM    343  H   VAL A  49      12.793 -12.414 -10.394  1.00  0.00           H  
ATOM    344  N   VAL A  50      13.013  -9.412  -8.973  1.00  0.00           N  
ATOM    345  CA  VAL A  50      12.824  -8.300  -8.049  1.00  0.00           C  
ATOM    346  C   VAL A  50      13.745  -8.422  -6.843  1.00  0.00           C  
ATOM    347  O   VAL A  50      14.372  -7.448  -6.427  1.00  0.00           O  
ATOM    348  CB  VAL A  50      11.365  -8.212  -7.562  1.00  0.00           C  
ATOM    349  CEN VAL A  50      10.786  -7.842  -7.609  1.00  0.00           X  
ATOM    350  H   VAL A  50      12.232 -10.017  -9.181  1.00  0.00           H  
ATOM    351  N   VAL A  51      13.823  -9.625  -6.284  1.00  0.00           N  
ATOM    352  CA  VAL A  51      14.669  -9.877  -5.123  1.00  0.00           C  
ATOM    353  C   VAL A  51      16.130  -9.577  -5.431  1.00  0.00           C  
ATOM    354  O   VAL A  51      16.825  -8.943  -4.637  1.00  0.00           O  
ATOM    355  CB  VAL A  51      14.544 -11.334  -4.638  1.00  0.00           C  
ATOM    356  CEN VAL A  51      14.297 -11.731  -4.133  1.00  0.00           X  
ATOM    357  H   VAL A  51      13.283 -10.384  -6.673  1.00  0.00           H  
ATOM    358  N   VAL A  52      16.592 -10.038  -6.588  1.00  0.00           N  
ATOM    359  CA  VAL A  52      17.973  -9.821  -7.003  1.00  0.00           C  
ATOM    360  C   VAL A  52      18.289  -8.334  -7.108  1.00  0.00           C  
ATOM    361  O   VAL A  52      19.334  -7.878  -6.643  1.00  0.00           O  
ATOM    362  CB  VAL A  52      18.269 -10.495  -8.356  1.00  0.00           C  
ATOM    363  CEN VAL A  52      18.608 -11.015  -8.654  1.00  0.00           X  
ATOM    364  H   VAL A  52      15.971 -10.553  -7.196  1.00  0.00           H  
ATOM    365  N   VAL A  53      17.380  -7.583  -7.720  1.00  0.00           N  
ATOM    366  CA  VAL A  53      17.561  -6.146  -7.887  1.00  0.00           C  
ATOM    367  C   VAL A  53      17.690  -5.447  -6.540  1.00  0.00           C  
ATOM    368  O   VAL A  53      18.559  -4.596  -6.352  1.00  0.00           O  
ATOM    369  CB  VAL A  53      16.393  -5.517  -8.671  1.00  0.00           C  
ATOM    370  CEN VAL A  53      16.220  -5.232  -9.273  1.00  0.00           X  
ATOM    371  H   VAL A  53      16.543  -8.019  -8.080  1.00  0.00           H  
ATOM    372  N   VAL A  54      16.820  -5.811  -5.604  1.00  0.00           N  
ATOM    373  CA  VAL A  54      16.835  -5.220  -4.271  1.00  0.00           C  
ATOM    374  C   VAL A  54      18.168  -5.465  -3.575  1.00  0.00           C  
ATOM    375  O   VAL A  54      18.741  -4.558  -2.973  1.00  0.00           O  
ATOM    376  CB  VAL A  54      15.698  -5.775  -3.393  1.00  0.00           C  
ATOM    377  CEN VAL A  54      15.097  -5.615  -3.099  1.00  0.00           X  
ATOM    378  H   VAL A  54      16.130  -6.516  -5.821  1.00  0.00           H  
ATOM    379  N   VAL A  55      18.657  -6.698  -3.662  1.00  0.00           N  
ATOM    380  CA  VAL A  55      19.923  -7.065  -3.040  1.00  0.00           C  
ATOM    381  C   VAL A  55      21.071  -6.232  -3.594  1.00  0.00           C  
ATOM    382  O   VAL A  55      21.911  -5.736  -2.843  1.00  0.00           O  
ATOM    383  CB  VAL A  55      20.241  -8.558  -3.243  1.00  0.00           C  
ATOM    384  CEN VAL A  55      20.284  -9.165  -2.920  1.00  0.00           X  
ATOM    385  H   VAL A  55      18.137  -7.398  -4.171  1.00  0.00           H  
ATOM    386  N   VAL A  56      21.102  -6.081  -4.914  1.00  0.00           N  
ATOM    387  CA  VAL A  56      22.148  -5.307  -5.572  1.00  0.00           C  
ATOM    388  C   VAL A  56      22.150  -3.862  -5.090  1.00  0.00           C  
ATOM    389  O   VAL A  56      23.203  -3.296  -4.800  1.00  0.00           O  
ATOM    390  CB  VAL A  56      21.987  -5.326  -7.104  1.00  0.00           C  
ATOM    391  CEN VAL A  56      22.259  -5.572  -7.687  1.00  0.00           X  
ATOM    392  H   VAL A  56      20.383  -6.513  -5.476  1.00  0.00           H  
ATOM    393  N   VAL A  57      20.963  -3.269  -5.008  1.00  0.00           N  
ATOM    394  CA  VAL A  57      20.826  -1.889  -4.560  1.00  0.00           C  
ATOM    395  C   VAL A  57      21.365  -1.711  -3.147  1.00  0.00           C  
ATOM    396  O   VAL A  57      22.087  -0.754  -2.863  1.00  0.00           O  
ATOM    397  CB  VAL A  57      19.358  -1.425  -4.601  1.00  0.00           C  
ATOM    398  CEN VAL A  57      18.914  -1.015  -4.933  1.00  0.00           X  
ATOM    399  H   VAL A  57      20.135  -3.789  -5.261  1.00  0.00           H  
ATOM    400  N   VAL A  58      21.012  -2.638  -2.263  1.00  0.00           N  
ATOM    401  CA  VAL A  58      21.460  -2.586  -0.877  1.00  0.00           C  
ATOM    402  C   VAL A  58      22.981  -2.629  -0.788  1.00  0.00           C  
ATOM    403  O   VAL A  58      23.590  -1.863  -0.041  1.00  0.00           O  
ATOM    404  CB  VAL A  58      20.874  -3.745  -0.049  1.00  0.00           C  
ATOM    405  CEN VAL A  58      20.422  -3.898   0.448  1.00  0.00           X  
ATOM    406  H   VAL A  58      20.418  -3.399  -2.560  1.00  0.00           H  
ATOM    407  N   VAL A  59      23.588  -3.529  -1.553  1.00  0.00           N  
ATOM    408  CA  VAL A  59      25.039  -3.674  -1.562  1.00  0.00           C  
ATOM    409  C   VAL A  59      25.718  -2.381  -1.996  1.00  0.00           C  
ATOM    410  O   VAL A  59      26.695  -1.947  -1.385  1.00  0.00           O  
ATOM    411  CB  VAL A  59      25.487  -4.816  -2.493  1.00  0.00           C  
ATOM    412  CEN VAL A  59      25.753  -5.451  -2.503  1.00  0.00           X  
ATOM    413  H   VAL A  59      23.030  -4.128  -2.145  1.00  0.00           H  
ATOM    414  N   VAL A  60      25.196  -1.770  -3.054  1.00  0.00           N  
ATOM    415  CA  VAL A  60      25.752  -0.526  -3.571  1.00  0.00           C  
ATOM    416  C   VAL A  60      25.711   0.575  -2.520  1.00  0.00           C  
ATOM    417  O   VAL A  60      26.686   1.303  -2.330  1.00  0.00           O  
ATOM    418  CB  VAL A  60      25.000  -0.050  -4.828  1.00  0.00           C  
ATOM    419  CEN VAL A  60      25.053   0.026  -5.511  1.00  0.00           X  
ATOM    420  H   VAL A  60      24.394  -2.178  -3.511  1.00  0.00           H  
ATOM    421  N   VAL A  61      24.576   0.693  -1.838  1.00  0.00           N  
ATOM    422  CA  VAL A  61      24.406   1.707  -0.804  1.00  0.00           C  
ATOM    423  C   VAL A  61      25.427   1.531   0.313  1.00  0.00           C  
ATOM    424  O   VAL A  61      26.035   2.500   0.768  1.00  0.00           O  
ATOM    425  CB  VAL A  61      22.989   1.666  -0.201  1.00  0.00           C  
ATOM    426  CEN VAL A  61      22.390   2.005  -0.170  1.00  0.00           X  
ATOM    427  H   VAL A  61      23.813   0.065  -2.042  1.00  0.00           H  
ATOM    428  N   VAL A  62      25.611   0.290   0.750  1.00  0.00           N  
ATOM    429  CA  VAL A  62      26.559  -0.014   1.815  1.00  0.00           C  
ATOM    430  C   VAL A  62      27.974   0.395   1.426  1.00  0.00           C  
ATOM    431  O   VAL A  62      28.697   0.996   2.221  1.00  0.00           O  
ATOM    432  CB  VAL A  62      26.548  -1.513   2.170  1.00  0.00           C  
ATOM    433  CEN VAL A  62      26.363  -1.967   2.654  1.00  0.00           X  
ATOM    434  H   VAL A  62      25.080  -0.462   0.334  1.00  0.00           H  
ATOM    435  N   VAL A  63      28.364   0.066   0.199  1.00  0.00           N  
ATOM    436  CA  VAL A  63      29.693   0.399  -0.297  1.00  0.00           C  
ATOM    437  C   VAL A  63      29.924   1.905  -0.287  1.00  0.00           C  
ATOM    438  O   VAL A  63      30.978   2.378   0.137  1.00  0.00           O  
ATOM    439  CB  VAL A  63      29.913  -0.134  -1.726  1.00  0.00           C  
ATOM    440  CEN VAL A  63      30.253  -0.606  -2.095  1.00  0.00           X  
ATOM    441  H   VAL A  63      27.722  -0.427  -0.405  1.00  0.00           H  
ATOM    442  N   VAL A  64      28.932   2.654  -0.756  1.00  0.00           N  
ATOM    443  CA  VAL A  64      29.025   4.108  -0.802  1.00  0.00           C  
ATOM    444  C   VAL A  64      29.228   4.691   0.591  1.00  0.00           C  
ATOM    445  O   VAL A  64      30.065   5.571   0.790  1.00  0.00           O  
ATOM    446  CB  VAL A  64      27.768   4.735  -1.433  1.00  0.00           C  
ATOM    447  CEN VAL A  64      27.532   5.062  -1.992  1.00  0.00           X  
ATOM    448  H   VAL A  64      28.092   2.204  -1.090  1.00  0.00           H  
ATOM    449  N   VAL A  65      28.456   4.195   1.552  1.00  0.00           N  
ATOM    450  CA  VAL A  65      28.549   4.666   2.929  1.00  0.00           C  
ATOM    451  C   VAL A  65      29.944   4.437   3.496  1.00  0.00           C  
ATOM    452  O   VAL A  65      30.517   5.320   4.135  1.00  0.00           O  
ATOM    453  CB  VAL A  65      27.516   3.970   3.835  1.00  0.00           C  
ATOM    454  CEN VAL A  65      26.933   4.068   4.188  1.00  0.00           X  
ATOM    455  H   VAL A  65      27.787   3.473   1.323  1.00  0.00           H  
ATOM    456  N   VAL A  66      30.486   3.248   3.259  1.00  0.00           N  
ATOM    457  CA  VAL A  66      31.815   2.900   3.746  1.00  0.00           C  
ATOM    458  C   VAL A  66      32.871   3.845   3.185  1.00  0.00           C  
ATOM    459  O   VAL A  66      33.743   4.319   3.914  1.00  0.00           O  
ATOM    460  CB  VAL A  66      32.191   1.452   3.381  1.00  0.00           C  
ATOM    461  CEN VAL A  66      32.290   0.822   3.642  1.00  0.00           X  
ATOM    462  H   VAL A  66      29.963   2.566   2.727  1.00  0.00           H  
ATOM    463  N   VAL A  67      32.788   4.113   1.887  1.00  0.00           N  
ATOM    464  CA  VAL A  67      33.736   5.002   1.226  1.00  0.00           C  
ATOM    465  C   VAL A  67      33.469   6.458   1.584  1.00  0.00           C  
ATOM    466  O   VAL A  67      34.240   7.348   1.225  1.00  0.00           O  
ATOM    467  CB  VAL A  67      33.688   4.843  -0.305  1.00  0.00           C  
ATOM    468  CEN VAL A  67      34.036   4.604  -0.849  1.00  0.00           X  
ATOM    469  H   VAL A  67      32.048   3.691   1.343  1.00  0.00           H  
ATOM    470  N   VAL A  68      32.371   6.695   2.294  1.00  0.00           N  
ATOM    471  CA  VAL A  68      32.085   8.014   2.845  1.00  0.00           C  
ATOM    472  C   VAL A  68      32.204   8.014   4.364  1.00  0.00           C  
ATOM    473  O   VAL A  68      31.530   8.783   5.049  1.00  0.00           O  
ATOM    474  CB  VAL A  68      30.678   8.499   2.451  1.00  0.00           C  
ATOM    475  CEN VAL A  68      30.337   8.952   2.059  1.00  0.00           X  
ATOM    476  H   VAL A  68      31.717   5.942   2.456  1.00  0.00           H  
ATOM    477  N   VAL A  69      33.065   7.146   4.885  1.00  0.00           N  
ATOM    478  CA  VAL A  69      33.419   7.173   6.299  1.00  0.00           C  
ATOM    479  C   VAL A  69      32.230   6.797   7.172  1.00  0.00           C  
ATOM    480  O   VAL A  69      32.103   7.269   8.302  1.00  0.00           O  
ATOM    481  CB  VAL A  69      33.938   8.559   6.725  1.00  0.00           C  
ATOM    482  CEN VAL A  69      34.503   8.906   6.915  1.00  0.00           X  
ATOM    483  H   VAL A  69      33.484   6.449   4.286  1.00  0.00           H  
ATOM    484  N   VAL A  70      31.360   5.943   6.643  1.00  0.00           N  
ATOM    485  CA  VAL A  70      30.293   5.345   7.436  1.00  0.00           C  
ATOM    486  C   VAL A  70      30.736   4.020   8.044  1.00  0.00           C  
ATOM    487  O   VAL A  70      31.324   3.179   7.363  1.00  0.00           O  
ATOM    488  CB  VAL A  70      29.024   5.113   6.595  1.00  0.00           C  
ATOM    489  CEN VAL A  70      28.378   5.331   6.494  1.00  0.00           X  
ATOM    490  H   VAL A  70      31.439   5.704   5.665  1.00  0.00           H  
ATOM    491  N   VAL A  71      30.451   3.840   9.329  1.00  0.00           N  
ATOM    492  CA  VAL A  71      30.876   2.644  10.048  1.00  0.00           C  
ATOM    493  C   VAL A  71      29.996   1.451   9.699  1.00  0.00           C  
ATOM    494  O   VAL A  71      28.958   1.600   9.053  1.00  0.00           O  
ATOM    495  CB  VAL A  71      30.849   2.861  11.572  1.00  0.00           C  
ATOM    496  CEN VAL A  71      31.248   2.937  12.129  1.00  0.00           X  
ATOM    497  H   VAL A  71      29.927   4.549   9.821  1.00  0.00           H  
ATOM    498  N   VAL A  72      30.416   0.266  10.130  1.00  0.00           N  
ATOM    499  CA  VAL A  72      29.826  -0.978   9.650  1.00  0.00           C  
ATOM    500  C   VAL A  72      28.394  -1.136  10.146  1.00  0.00           C  
ATOM    501  O   VAL A  72      27.561  -1.752   9.481  1.00  0.00           O  
ATOM    502  CB  VAL A  72      30.650  -2.202  10.090  1.00  0.00           C  
ATOM    503  CEN VAL A  72      31.071  -2.698   9.863  1.00  0.00           X  
ATOM    504  H   VAL A  72      31.163   0.226  10.809  1.00  0.00           H  
ATOM    505  N   VAL A  73      28.115  -0.577  11.318  1.00  0.00           N  
ATOM    506  CA  VAL A  73      26.772  -0.618  11.886  1.00  0.00           C  
ATOM    507  C   VAL A  73      25.794   0.194  11.047  1.00  0.00           C  
ATOM    508  O   VAL A  73      24.660  -0.227  10.817  1.00  0.00           O  
ATOM    509  CB  VAL A  73      26.754  -0.090  13.333  1.00  0.00           C  
ATOM    510  CEN VAL A  73      26.682  -0.279  13.991  1.00  0.00           X  
ATOM    511  H   VAL A  73      28.851  -0.111  11.829  1.00  0.00           H  
ATOM    512  N   VAL A  74      26.239   1.360  10.592  1.00  0.00           N  
ATOM    513  CA  VAL A  74      25.405   2.231   9.772  1.00  0.00           C  
ATOM    514  C   VAL A  74      24.978   1.534   8.487  1.00  0.00           C  
ATOM    515  O   VAL A  74      23.813   1.597   8.093  1.00  0.00           O  
ATOM    516  CB  VAL A  74      26.135   3.540   9.416  1.00  0.00           C  
ATOM    517  CEN VAL A  74      26.149   4.218   9.539  1.00  0.00           X  
ATOM    518  H   VAL A  74      27.179   1.651  10.819  1.00  0.00           H  
ATOM    519  N   VAL A  75      25.926   0.870   7.836  1.00  0.00           N  
ATOM    520  CA  VAL A  75      25.649   0.159   6.594  1.00  0.00           C  
ATOM    521  C   VAL A  75      24.594  -0.920   6.799  1.00  0.00           C  
ATOM    522  O   VAL A  75      23.669  -1.057   5.999  1.00  0.00           O  
ATOM    523  CB  VAL A  75      26.923  -0.486   6.015  1.00  0.00           C  
ATOM    524  CEN VAL A  75      27.383  -0.444   5.504  1.00  0.00           X  
ATOM    525  H   VAL A  75      26.864   0.856   8.212  1.00  0.00           H  
ATOM    526  N   VAL A  76      24.738  -1.683   7.877  1.00  0.00           N  
ATOM    527  CA  VAL A  76      23.797  -2.752   8.190  1.00  0.00           C  
ATOM    528  C   VAL A  76      22.387  -2.207   8.377  1.00  0.00           C  
ATOM    529  O   VAL A  76      21.420  -2.769   7.862  1.00  0.00           O  
ATOM    530  CB  VAL A  76      24.213  -3.518   9.460  1.00  0.00           C  
ATOM    531  CEN VAL A  76      24.463  -4.118   9.689  1.00  0.00           X  
ATOM    532  H   VAL A  76      25.520  -1.519   8.495  1.00  0.00           H  
ATOM    533  N   VAL A  77      22.275  -1.109   9.117  1.00  0.00           N  
ATOM    534  CA  VAL A  77      20.983  -0.486   9.373  1.00  0.00           C  
ATOM    535  C   VAL A  77      20.309  -0.060   8.075  1.00  0.00           C  
ATOM    536  O   VAL A  77      19.116  -0.290   7.878  1.00  0.00           O  
ATOM    537  CB  VAL A  77      21.119   0.740  10.296  1.00  0.00           C  
ATOM    538  CEN VAL A  77      20.988   0.974  10.930  1.00  0.00           X  
ATOM    539  H   VAL A  77      23.108  -0.696   9.512  1.00  0.00           H  
ATOM    540  N   VAL A  78      21.081   0.563   7.191  1.00  0.00           N  
ATOM    541  CA  VAL A  78      20.561   1.022   5.909  1.00  0.00           C  
ATOM    542  C   VAL A  78      20.015  -0.139   5.088  1.00  0.00           C  
ATOM    543  O   VAL A  78      18.933  -0.047   4.508  1.00  0.00           O  
ATOM    544  CB  VAL A  78      21.641   1.755   5.090  1.00  0.00           C  
ATOM    545  CEN VAL A  78      21.837   2.373   4.859  1.00  0.00           X  
ATOM    546  H   VAL A  78      22.054   0.722   7.413  1.00  0.00           H  
ATOM    547  N   VAL A  79      20.770  -1.231   5.042  1.00  0.00           N  
ATOM    548  CA  VAL A  79      20.364  -2.413   4.291  1.00  0.00           C  
ATOM    549  C   VAL A  79      19.042  -2.966   4.808  1.00  0.00           C  
ATOM    550  O   VAL A  79      18.152  -3.305   4.027  1.00  0.00           O  
ATOM    551  CB  VAL A  79      21.433  -3.520   4.357  1.00  0.00           C  
ATOM    552  CEN VAL A  79      21.909  -3.854   3.988  1.00  0.00           X  
ATOM    553  H   VAL A  79      21.649  -1.243   5.540  1.00  0.00           H  
ATOM    554  N   VAL A  80      18.919  -3.054   6.128  1.00  0.00           N  
ATOM    555  CA  VAL A  80      17.704  -3.566   6.752  1.00  0.00           C  
ATOM    556  C   VAL A  80      16.494  -2.719   6.379  1.00  0.00           C  
ATOM    557  O   VAL A  80      15.434  -3.248   6.043  1.00  0.00           O  
ATOM    558  CB  VAL A  80      17.833  -3.612   8.286  1.00  0.00           C  
ATOM    559  CEN VAL A  80      17.895  -4.037   8.824  1.00  0.00           X  
ATOM    560  H   VAL A  80      19.686  -2.759   6.714  1.00  0.00           H  
ATOM    561  N   VAL A  81      16.659  -1.402   6.439  1.00  0.00           N  
ATOM    562  CA  VAL A  81      15.580  -0.479   6.108  1.00  0.00           C  
ATOM    563  C   VAL A  81      15.112  -0.672   4.671  1.00  0.00           C  
ATOM    564  O   VAL A  81      13.912  -0.711   4.399  1.00  0.00           O  
ATOM    565  CB  VAL A  81      16.010   0.987   6.305  1.00  0.00           C  
ATOM    566  CEN VAL A  81      15.920   1.543   6.702  1.00  0.00           X  
ATOM    567  H   VAL A  81      17.554  -1.031   6.722  1.00  0.00           H  
ATOM    568  N   VAL A  82      16.066  -0.792   3.754  1.00  0.00           N  
ATOM    569  CA  VAL A  82      15.753  -0.982   2.343  1.00  0.00           C  
ATOM    570  C   VAL A  82      15.246  -2.393   2.076  1.00  0.00           C  
ATOM    571  O   VAL A  82      14.262  -2.585   1.361  1.00  0.00           O  
ATOM    572  CB  VAL A  82      16.978  -0.709   1.451  1.00  0.00           C  
ATOM    573  CEN VAL A  82      17.244  -0.268   0.994  1.00  0.00           X  
ATOM    574  H   VAL A  82      17.033  -0.752   4.042  1.00  0.00           H  
ATOM    575  N   VAL A  83      15.923  -3.379   2.654  1.00  0.00           N  
ATOM    576  CA  VAL A  83      15.522  -4.773   2.508  1.00  0.00           C  
ATOM    577  C   VAL A  83      14.229  -5.056   3.262  1.00  0.00           C  
ATOM    578  O   VAL A  83      13.413  -5.871   2.832  1.00  0.00           O  
ATOM    579  CB  VAL A  83      16.617  -5.732   3.009  1.00  0.00           C  
ATOM    580  CEN VAL A  83      17.090  -6.190   2.804  1.00  0.00           X  
ATOM    581  H   VAL A  83      16.737  -3.157   3.209  1.00  0.00           H  
ATOM    582  N   VAL A  84      14.047  -4.377   4.390  1.00  0.00           N  
ATOM    583  CA  VAL A  84      12.846  -4.544   5.200  1.00  0.00           C  
ATOM    584  C   VAL A  84      12.163  -3.207   5.453  1.00  0.00           C  
ATOM    585  O   VAL A  84      12.081  -2.746   6.592  1.00  0.00           O  
ATOM    586  CB  VAL A  84      13.164  -5.211   6.551  1.00  0.00           C  
ATOM    587  CEN VAL A  84      13.091  -5.793   6.914  1.00  0.00           X  
ATOM    588  H   VAL A  84      14.760  -3.729   4.695  1.00  0.00           H  
ATOM    589  N   VAL A  85      11.672  -2.587   4.385  1.00  0.00           N  
ATOM    590  CA  VAL A  85      11.184  -1.215   4.452  1.00  0.00           C  
ATOM    591  C   VAL A  85       9.952  -1.111   5.342  1.00  0.00           C  
ATOM    592  O   VAL A  85       9.599  -0.027   5.805  1.00  0.00           O  
ATOM    593  CB  VAL A  85      10.843  -0.667   3.054  1.00  0.00           C  
ATOM    594  CEN VAL A  85      11.045  -0.223   2.568  1.00  0.00           X  
ATOM    595  H   VAL A  85      11.637  -3.079   3.504  1.00  0.00           H  
ATOM    596  N   VAL A  86       9.302  -2.246   5.578  1.00  0.00           N  
ATOM    597  CA  VAL A  86       8.067  -2.274   6.353  1.00  0.00           C  
ATOM    598  C   VAL A  86       8.323  -2.742   7.779  1.00  0.00           C  
ATOM    599  O   VAL A  86       7.387  -2.944   8.554  1.00  0.00           O  
ATOM    600  CB  VAL A  86       7.013  -3.190   5.703  1.00  0.00           C  
ATOM    601  CEN VAL A  86       6.413  -3.192   5.364  1.00  0.00           X  
ATOM    602  H   VAL A  86       9.672  -3.110   5.211  1.00  0.00           H  
ATOM    603  N   VAL A  87       9.595  -2.914   8.121  1.00  0.00           N  
ATOM    604  CA  VAL A  87       9.974  -3.398   9.443  1.00  0.00           C  
ATOM    605  C   VAL A  87      10.190  -2.242  10.412  1.00  0.00           C  
ATOM    606  O   VAL A  87      11.291  -1.700  10.511  1.00  0.00           O  
ATOM    607  CB  VAL A  87      11.254  -4.253   9.386  1.00  0.00           C  
ATOM    608  CEN VAL A  87      11.495  -4.896   9.444  1.00  0.00           X  
ATOM    609  H   VAL A  87      10.318  -2.705   7.448  1.00  0.00           H  
ATOM    610  N   VAL A  88       9.133  -1.870  11.125  1.00  0.00           N  
ATOM    611  CA  VAL A  88       9.188  -0.738  12.043  1.00  0.00           C  
ATOM    612  C   VAL A  88      10.321  -0.899  13.048  1.00  0.00           C  
ATOM    613  O   VAL A  88      11.025   0.060  13.363  1.00  0.00           O  
ATOM    614  CB  VAL A  88       7.861  -0.563  12.804  1.00  0.00           C  
ATOM    615  CEN VAL A  88       7.304  -0.161  12.863  1.00  0.00           X  
ATOM    616  H   VAL A  88       8.269  -2.384  11.029  1.00  0.00           H  
ATOM    617  N   VAL A  89      10.492  -2.117  13.550  1.00  0.00           N  
ATOM    618  CA  VAL A  89      11.593  -2.426  14.454  1.00  0.00           C  
ATOM    619  C   VAL A  89      12.939  -2.124  13.808  1.00  0.00           C  
ATOM    620  O   VAL A  89      13.895  -1.752  14.487  1.00  0.00           O  
ATOM    621  CB  VAL A  89      11.566  -3.902  14.895  1.00  0.00           C  
ATOM    622  CEN VAL A  89      11.444  -4.319  15.429  1.00  0.00           X  
ATOM    623  H   VAL A  89       9.843  -2.849  13.298  1.00  0.00           H  
ATOM    624  N   VAL A  90      13.006  -2.286  12.491  1.00  0.00           N  
ATOM    625  CA  VAL A  90      14.193  -1.908  11.732  1.00  0.00           C  
ATOM    626  C   VAL A  90      14.492  -0.422  11.882  1.00  0.00           C  
ATOM    627  O   VAL A  90      15.639  -0.029  12.094  1.00  0.00           O  
ATOM    628  CB  VAL A  90      14.038  -2.242  10.237  1.00  0.00           C  
ATOM    629  CEN VAL A  90      14.256  -2.664   9.737  1.00  0.00           X  
ATOM    630  H   VAL A  90      12.215  -2.681  12.002  1.00  0.00           H  
ATOM    631  N   VAL A  91      13.454   0.400  11.771  1.00  0.00           N  
ATOM    632  CA  VAL A  91      13.605   1.845  11.894  1.00  0.00           C  
ATOM    633  C   VAL A  91      13.877   2.249  13.337  1.00  0.00           C  
ATOM    634  O   VAL A  91      14.390   3.337  13.600  1.00  0.00           O  
ATOM    635  CB  VAL A  91      12.353   2.588  11.390  1.00  0.00           C  
ATOM    636  CEN VAL A  91      12.112   2.987  10.883  1.00  0.00           X  
ATOM    637  H   VAL A  91      12.538   0.013  11.596  1.00  0.00           H  
ATOM    638  N   VAL A  92      13.531   1.368  14.268  1.00  0.00           N  
ATOM    639  CA  VAL A  92      13.669   1.661  15.690  1.00  0.00           C  
ATOM    640  C   VAL A  92      14.828   0.886  16.303  1.00  0.00           C  
ATOM    641  O   VAL A  92      14.996   0.863  17.522  1.00  0.00           O  
ATOM    642  CB  VAL A  92      12.378   1.331  16.463  1.00  0.00           C  
ATOM    643  CEN VAL A  92      11.842   1.612  16.793  1.00  0.00           X  
ATOM    644  H   VAL A  92      13.163   0.471  13.985  1.00  0.00           H  
ATOM    645  N   VAL A  93      15.626   0.253  15.450  1.00  0.00           N  
ATOM    646  CA  VAL A  93      16.821  -0.452  15.898  1.00  0.00           C  
ATOM    647  C   VAL A  93      18.085   0.302  15.505  1.00  0.00           C  
ATOM    648  O   VAL A  93      18.251   0.694  14.350  1.00  0.00           O  
ATOM    649  CB  VAL A  93      16.885  -1.879  15.322  1.00  0.00           C  
ATOM    650  CEN VAL A  93      16.831  -2.546  15.486  1.00  0.00           X  
ATOM    651  H   VAL A  93      15.399   0.260  14.466  1.00  0.00           H  
ATOM    652  N   VAL A  94      18.974   0.501  16.472  1.00  0.00           N  
ATOM    653  CA  VAL A  94      20.247   1.165  16.217  1.00  0.00           C  
ATOM    654  C   VAL A  94      21.386   0.158  16.132  1.00  0.00           C  
ATOM    655  O   VAL A  94      22.500   0.498  15.731  1.00  0.00           O  
ATOM    656  CB  VAL A  94      20.572   2.202  17.309  1.00  0.00           C  
ATOM    657  CEN VAL A  94      20.620   2.878  17.435  1.00  0.00           X  
ATOM    658  H   VAL A  94      18.763   0.185  17.407  1.00  0.00           H  
ATOM    659  N   VAL A  95      21.102  -1.083  16.511  1.00  0.00           N  
ATOM    660  CA  VAL A  95      22.122  -2.124  16.553  1.00  0.00           C  
ATOM    661  C   VAL A  95      22.324  -2.753  15.180  1.00  0.00           C  
ATOM    662  O   VAL A  95      21.432  -3.418  14.654  1.00  0.00           O  
ATOM    663  CB  VAL A  95      21.761  -3.229  17.564  1.00  0.00           C  
ATOM    664  CEN VAL A  95      21.930  -3.498  18.175  1.00  0.00           X  
ATOM    665  H   VAL A  95      20.155  -1.311  16.777  1.00  0.00           H  
ATOM    666  N   VAL A  96      23.502  -2.539  14.605  1.00  0.00           N  
ATOM    667  CA  VAL A  96      23.726  -2.815  13.191  1.00  0.00           C  
ATOM    668  C   VAL A  96      23.699  -4.312  12.911  1.00  0.00           C  
ATOM    669  O   VAL A  96      23.435  -4.738  11.787  1.00  0.00           O  
ATOM    670  CB  VAL A  96      25.069  -2.237  12.708  1.00  0.00           C  
ATOM    671  CEN VAL A  96      25.353  -1.744  12.318  1.00  0.00           X  
ATOM    672  H   VAL A  96      24.263  -2.175  15.161  1.00  0.00           H  
ATOM    673  N   VAL A  97      23.973  -5.106  13.940  1.00  0.00           N  
ATOM    674  CA  VAL A  97      23.968  -6.558  13.810  1.00  0.00           C  
ATOM    675  C   VAL A  97      22.548  -7.098  13.706  1.00  0.00           C  
ATOM    676  O   VAL A  97      22.267  -7.983  12.898  1.00  0.00           O  
ATOM    677  CB  VAL A  97      24.678  -7.235  14.998  1.00  0.00           C  
ATOM    678  CEN VAL A  97      25.244  -7.582  15.180  1.00  0.00           X  
ATOM    679  H   VAL A  97      24.190  -4.693  14.836  1.00  0.00           H  
ATOM    680  N   VAL A  98      21.654  -6.558  14.528  1.00  0.00           N  
ATOM    681  CA  VAL A  98      20.235  -6.884  14.438  1.00  0.00           C  
ATOM    682  C   VAL A  98      19.671  -6.513  13.072  1.00  0.00           C  
ATOM    683  O   VAL A  98      18.937  -7.290  12.461  1.00  0.00           O  
ATOM    684  CB  VAL A  98      19.420  -6.167  15.531  1.00  0.00           C  
ATOM    685  CEN VAL A  98      19.069  -6.266  16.115  1.00  0.00           X  
ATOM    686  H   VAL A  98      21.965  -5.906  15.233  1.00  0.00           H  
ATOM    687  N   VAL A  99      20.018  -5.321  12.598  1.00  0.00           N  
ATOM    688  CA  VAL A  99      19.546  -4.845  11.303  1.00  0.00           C  
ATOM    689  C   VAL A  99      19.991  -5.772  10.180  1.00  0.00           C  
ATOM    690  O   VAL A  99      19.205  -6.117   9.298  1.00  0.00           O  
ATOM    691  CB  VAL A  99      20.048  -3.419  11.008  1.00  0.00           C  
ATOM    692  CEN VAL A  99      19.850  -2.762  10.953  1.00  0.00           X  
ATOM    693  H   VAL A  99      20.623  -4.730  13.149  1.00  0.00           H  
ATOM    694  N   VAL A 100      21.258  -6.173  10.217  1.00  0.00           N  
ATOM    695  CA  VAL A 100      21.810  -7.062   9.202  1.00  0.00           C  
ATOM    696  C   VAL A 100      21.061  -8.388   9.164  1.00  0.00           C  
ATOM    697  O   VAL A 100      20.724  -8.891   8.092  1.00  0.00           O  
ATOM    698  CB  VAL A 100      23.306  -7.335   9.444  1.00  0.00           C  
ATOM    699  CEN VAL A 100      23.940  -7.206   9.205  1.00  0.00           X  
ATOM    700  H   VAL A 100      21.853  -5.854  10.968  1.00  0.00           H  
ATOM    701  N   VAL A 101      20.804  -8.950  10.340  1.00  0.00           N  
ATOM    702  CA  VAL A 101      20.094 -10.219  10.443  1.00  0.00           C  
ATOM    703  C   VAL A 101      18.703 -10.124   9.828  1.00  0.00           C  
ATOM    704  O   VAL A 101      18.280 -11.011   9.085  1.00  0.00           O  
ATOM    705  CB  VAL A 101      19.966 -10.678  11.907  1.00  0.00           C  
ATOM    706  CEN VAL A 101      20.190 -11.143  12.364  1.00  0.00           X  
ATOM    707  H   VAL A 101      21.107  -8.486  11.184  1.00  0.00           H  
ATOM    708  N   VAL A 102      17.996  -9.044  10.141  1.00  0.00           N  
ATOM    709  CA  VAL A 102      16.651  -8.831   9.620  1.00  0.00           C  
ATOM    710  C   VAL A 102      16.653  -8.776   8.097  1.00  0.00           C  
ATOM    711  O   VAL A 102      15.807  -9.386   7.444  1.00  0.00           O  
ATOM    712  CB  VAL A 102      16.030  -7.534  10.170  1.00  0.00           C  
ATOM    713  CEN VAL A 102      15.548  -7.287  10.596  1.00  0.00           X  
ATOM    714  H   VAL A 102      18.400  -8.353  10.756  1.00  0.00           H  
ATOM    715  N   VAL A 103      17.608  -8.041   7.538  1.00  0.00           N  
ATOM    716  CA  VAL A 103      17.721  -7.904   6.091  1.00  0.00           C  
ATOM    717  C   VAL A 103      17.935  -9.258   5.425  1.00  0.00           C  
ATOM    718  O   VAL A 103      17.306  -9.569   4.415  1.00  0.00           O  
ATOM    719  CB  VAL A 103      18.876  -6.963   5.701  1.00  0.00           C  
ATOM    720  CEN VAL A 103      19.022  -6.342   5.441  1.00  0.00           X  
ATOM    721  H   VAL A 103      18.272  -7.564   8.131  1.00  0.00           H  
ATOM    722  N   VAL A 104      18.827 -10.059   5.998  1.00  0.00           N  
ATOM    723  CA  VAL A 104      19.126 -11.381   5.461  1.00  0.00           C  
ATOM    724  C   VAL A 104      17.883 -12.260   5.438  1.00  0.00           C  
ATOM    725  O   VAL A 104      17.609 -12.940   4.449  1.00  0.00           O  
ATOM    726  CB  VAL A 104      20.227 -12.086   6.275  1.00  0.00           C  
ATOM    727  CEN VAL A 104      20.884 -12.292   6.257  1.00  0.00           X  
ATOM    728  H   VAL A 104      19.311  -9.743   6.827  1.00  0.00           H  
ATOM    729  N   VAL A 105      17.132 -12.242   6.534  1.00  0.00           N  
ATOM    730  CA  VAL A 105      15.915 -13.038   6.642  1.00  0.00           C  
ATOM    731  C   VAL A 105      14.909 -12.655   5.565  1.00  0.00           C  
ATOM    732  O   VAL A 105      14.309 -13.520   4.926  1.00  0.00           O  
ATOM    733  CB  VAL A 105      15.257 -12.880   8.025  1.00  0.00           C  
ATOM    734  CEN VAL A 105      15.129 -13.205   8.619  1.00  0.00           X  
ATOM    735  H   VAL A 105      17.411 -11.662   7.312  1.00  0.00           H  
ATOM    736  N   VAL A 106      14.727 -11.354   5.368  1.00  0.00           N  
ATOM    737  CA  VAL A 106      13.793 -10.853   4.367  1.00  0.00           C  
ATOM    738  C   VAL A 106      14.171 -11.333   2.971  1.00  0.00           C  
ATOM    739  O   VAL A 106      13.315 -11.773   2.203  1.00  0.00           O  
ATOM    740  CB  VAL A 106      13.731  -9.314   4.370  1.00  0.00           C  
ATOM    741  CEN VAL A 106      13.333  -8.776   4.533  1.00  0.00           X  
ATOM    742  H   VAL A 106      15.250 -10.694   5.925  1.00  0.00           H  
ATOM    743  N   VAL A 107      15.457 -11.246   2.649  1.00  0.00           N  
ATOM    744  CA  VAL A 107      15.951 -11.672   1.345  1.00  0.00           C  
ATOM    745  C   VAL A 107      15.664 -13.148   1.103  1.00  0.00           C  
ATOM    746  O   VAL A 107      15.214 -13.534   0.024  1.00  0.00           O  
ATOM    747  CB  VAL A 107      17.464 -11.423   1.205  1.00  0.00           C  
ATOM    748  CEN VAL A 107      17.935 -11.031   0.889  1.00  0.00           X  
ATOM    749  H   VAL A 107      16.109 -10.876   3.326  1.00  0.00           H  
ATOM    750  N   VAL A 108      15.929 -13.971   2.112  1.00  0.00           N  
ATOM    751  CA  VAL A 108      15.700 -15.407   2.011  1.00  0.00           C  
ATOM    752  C   VAL A 108      14.234 -15.713   1.731  1.00  0.00           C  
ATOM    753  O   VAL A 108      13.915 -16.540   0.877  1.00  0.00           O  
ATOM    754  CB  VAL A 108      16.131 -16.140   3.295  1.00  0.00           C  
ATOM    755  CEN VAL A 108      16.604 -16.567   3.557  1.00  0.00           X  
ATOM    756  H   VAL A 108      16.297 -13.591   2.973  1.00  0.00           H  
ATOM    757  N   VAL A 109      13.346 -15.040   2.455  1.00  0.00           N  
ATOM    758  CA  VAL A 109      11.911 -15.239   2.285  1.00  0.00           C  
ATOM    759  C   VAL A 109      11.473 -14.909   0.864  1.00  0.00           C  
ATOM    760  O   VAL A 109      10.709 -15.655   0.251  1.00  0.00           O  
ATOM    761  CB  VAL A 109      11.101 -14.380   3.274  1.00  0.00           C  
ATOM    762  CEN VAL A 109      10.705 -14.407   3.837  1.00  0.00           X  
ATOM    763  H   VAL A 109      13.673 -14.374   3.140  1.00  0.00           H  
ATOM    764  N   VAL A 110      11.963 -13.789   0.344  1.00  0.00           N  
ATOM    765  CA  VAL A 110      11.623 -13.358  -1.006  1.00  0.00           C  
ATOM    766  C   VAL A 110      12.047 -14.395  -2.038  1.00  0.00           C  
ATOM    767  O   VAL A 110      11.227 -14.904  -2.751  1.00  0.00           O  
ATOM    768  CB  VAL A 110      12.277 -12.007  -1.351  1.00  0.00           C  
ATOM    769  CEN VAL A 110      12.147 -11.340  -1.459  1.00  0.00           X  
ATOM    770  H   VAL A 110      12.586 -13.220   0.900  1.00  0.00           H  
TER                                                                             
# All scores below are weighted scores, not raw scores.
#BEGIN_POSE_ENERGIES_TABLE ./out/95.pdb
label vdw total
weights 0.1 NA
pose 3.02275 3.02275
VAL:NtermProteinFull_1 0.00045 0.00045
VAL_2 0 0
VAL_3 0 0
VAL_4 0 0
VAL_5 0 0
VAL_6 0 0
VAL_7 0 0
VAL_8 0 0
VAL_9 0 0
VAL_10 0 0
VAL_11 0 0
VAL_12 0.02095 0.02095
VAL_13 0 0
VAL_14 0 0
VAL_15 0 0
VAL_16 0 0
VAL_17 0.02095 0.02095
VAL_18 0 0
VAL_19 0 0
VAL_20 0 0
VAL_21 0 0
VAL_22 0 0
VAL_23 0 0
VAL_24 0 0
VAL_25 0.03446 0.03446
VAL_26 0 0
VAL_27 0 0
VAL_28 0.81416 0.81416
VAL_29 0.12891 0.12891
VAL_30 0 0
VAL_31 0.00176 0.00176
VAL_32 0 0
VAL_33 0.00045 0.00045
VAL_34 0 0
VAL_35 0 0
VAL_36 0 0
VAL_37 0 0
VAL_38 0 0
VAL_39 0 0
VAL_40 0 0
VAL_41 0 0
VAL_42 0 0
VAL_43 0 0
VAL_44 0 0
VAL_45 0 0
VAL_46 0 0
VAL_47 0 0
VAL_48 0 0
VAL_49 0 0
VAL_50 0 0
VAL_51 0 0
VAL_52 0 0
VAL_53 0 0
VAL_54 0.00176 0.00176
VAL_55 0 0
VAL_56 0 0
VAL_57 0 0
VAL_58 0 0
VAL_59 0 0
VAL_60 0 0
VAL_61 0 0
VAL_62 0 0
VAL_63 0 0
VAL_64 0 0
VAL_65 0.02095 0.02095
VAL_66 0 0
VAL_67 0 0
VAL_68 0 0
VAL_69 0 0
VAL_70 0.02095 0.02095
VAL_71 0 0
VAL_72 0 0
VAL_73 0.45099 0.45099
VAL_74 0 0
VAL_75 0 0
VAL_76 0.00693 0.00693
VAL_77 0.00869 0.00869
VAL_78 0 0
VAL_79 0 0
VAL_80 0.01113 0.01113
VAL_81 0 0
VAL_82 0.80742 0.80742
VAL_83 0.00868 0.00868
VAL_84 0.01006 0.01006
VAL_85 0.16337 0.16337
VAL_86 0 0
VAL_87 0.01006 0.01006
VAL_88 0 0
VAL_89 0 0
VAL_90 0 0
VAL_91 0 0
VAL_92 0 0
VAL_93 0 0
VAL_94 0 0
VAL_95 0 0
VAL_96 0.45106 0.45106
VAL_97 0 0
VAL_98 0 0
VAL_99 0.01982 0.01982
VAL_100 0.00686 0.00686
VAL_101 0 0
VAL_102 0 0
VAL_103 0.00194 0.00194
VAL_104 0 0
VAL_105 0 0
VAL_106 0 0
VAL_107 0 0
VAL_108 0 0
VAL_109 0 0
VAL:CtermProteinFull_110 0 0
#END_POSE_ENERGIES_TABLE ./out/95.pdb

REMARK 6 13 19 21 8 1 13 12 7 12 14 9 
REMARK VDW             3.023
REMARK RG             13.921
REMARK NCdist         16.816
REMARK HO              0.843
