# Supplementary material for: Design of complicated all-α protein structures
Source: Nat Struct Mol Biol. 2024 Jan 4;31(2):275–82. doi: 10.1038/s41594-023-01147-9 (PMC11377298; doi:10.1038/s41594-023-01147-9)
Supplement: Supplementary file 11 — Statistical source data. [file 41594_2023_1147_MOESM11_ESM.zip › ED_Fig6/81.pdb]

HEADER                                            09-NOV-21   XXXX              
EXPDTA    THEORETICAL MODEL                                                     
REMARK 220                                                                      
REMARK 220 EXPERIMENTAL DETAILS                                                 
REMARK 220  EXPERIMENT TYPE                : THEORETICAL MODELLING              
REMARK 220  DATE OF DATA COLLECTION        : 09-NOV-21                          
REMARK 220                                                                      
REMARK 220 REMARK: MODEL GENERATED BY ROSETTA                                   
REMARK 220  VERSION 2021.16+release.8ee4f02                                     
ATOM      1  N   VAL A   1       0.000   0.000   0.000  1.00  0.00           N  
ATOM      2  CA  VAL A   1       1.458   0.000   0.000  1.00  0.00           C  
ATOM      3  C   VAL A   1       2.009   1.420   0.000  1.00  0.00           C  
ATOM      4  O   VAL A   1       2.934   1.737   0.748  1.00  0.00           O  
ATOM      5  CB  VAL A   1       2.023  -0.759  -1.215  1.00  0.00           C  
ATOM      6  CEN VAL A   1       2.351  -1.334  -1.406  1.00  0.00           X  
ATOM      7  H   VAL A   1      -0.500  -0.433  -0.750  1.00  0.00           H  
ATOM      8  N   VAL A   2       1.435   2.272  -0.843  1.00  0.00           N  
ATOM      9  CA  VAL A   2       1.868   3.661  -0.942  1.00  0.00           C  
ATOM     10  C   VAL A   2       1.711   4.383   0.390  1.00  0.00           C  
ATOM     11  O   VAL A   2       2.608   5.105   0.825  1.00  0.00           O  
ATOM     12  CB  VAL A   2       1.079   4.423  -2.023  1.00  0.00           C  
ATOM     13  CEN VAL A   2       1.129   4.707  -2.649  1.00  0.00           X  
ATOM     14  H   VAL A   2       0.680   1.949  -1.431  1.00  0.00           H  
ATOM     15  N   VAL A   3       0.566   4.183   1.035  1.00  0.00           N  
ATOM     16  CA  VAL A   3       0.290   4.815   2.319  1.00  0.00           C  
ATOM     17  C   VAL A   3       1.317   4.405   3.367  1.00  0.00           C  
ATOM     18  O   VAL A   3       1.823   5.241   4.115  1.00  0.00           O  
ATOM     19  CB  VAL A   3      -1.120   4.462   2.831  1.00  0.00           C  
ATOM     20  CEN VAL A   3      -1.749   4.719   2.941  1.00  0.00           X  
ATOM     21  H   VAL A   3      -0.130   3.577   0.624  1.00  0.00           H  
ATOM     22  N   VAL A   4       1.620   3.112   3.417  1.00  0.00           N  
ATOM     23  CA  VAL A   4       2.588   2.588   4.374  1.00  0.00           C  
ATOM     24  C   VAL A   4       3.957   3.226   4.177  1.00  0.00           C  
ATOM     25  O   VAL A   4       4.612   3.622   5.141  1.00  0.00           O  
ATOM     26  CB  VAL A   4       2.723   1.058   4.261  1.00  0.00           C  
ATOM     27  CEN VAL A   4       2.581   0.464   4.579  1.00  0.00           X  
ATOM     28  H   VAL A   4       1.169   2.476   2.775  1.00  0.00           H  
ATOM     29  N   VAL A   5       4.385   3.322   2.923  1.00  0.00           N  
ATOM     30  CA  VAL A   5       5.678   3.911   2.597  1.00  0.00           C  
ATOM     31  C   VAL A   5       5.758   5.358   3.069  1.00  0.00           C  
ATOM     32  O   VAL A   5       6.758   5.776   3.653  1.00  0.00           O  
ATOM     33  CB  VAL A   5       5.958   3.859   1.084  1.00  0.00           C  
ATOM     34  CEN VAL A   5       6.345   3.555   0.602  1.00  0.00           X  
ATOM     35  H   VAL A   5       3.799   2.977   2.176  1.00  0.00           H  
ATOM     36  N   VAL A   6       4.700   6.118   2.811  1.00  0.00           N  
ATOM     37  CA  VAL A   6       4.648   7.520   3.209  1.00  0.00           C  
ATOM     38  C   VAL A   6       4.783   7.670   4.719  1.00  0.00           C  
ATOM     39  O   VAL A   6       5.528   8.521   5.204  1.00  0.00           O  
ATOM     40  CB  VAL A   6       3.339   8.190   2.752  1.00  0.00           C  
ATOM     41  CEN VAL A   6       3.075   8.647   2.309  1.00  0.00           X  
ATOM     42  H   VAL A   6       3.910   5.715   2.327  1.00  0.00           H  
ATOM     43  N   VAL A   7       4.059   6.836   5.458  1.00  0.00           N  
ATOM     44  CA  VAL A   7       4.096   6.875   6.915  1.00  0.00           C  
ATOM     45  C   VAL A   7       5.504   6.615   7.437  1.00  0.00           C  
ATOM     46  O   VAL A   7       5.983   7.311   8.332  1.00  0.00           O  
ATOM     47  CB  VAL A   7       3.133   5.844   7.532  1.00  0.00           C  
ATOM     48  CEN VAL A   7       2.540   5.776   7.878  1.00  0.00           X  
ATOM     49  H   VAL A   7       3.467   6.159   4.999  1.00  0.00           H  
ATOM     50  N   VAL A   8       6.163   5.609   6.872  1.00  0.00           N  
ATOM     51  CA  VAL A   8       7.517   5.255   7.279  1.00  0.00           C  
ATOM     52  C   VAL A   8       8.478   6.419   7.067  1.00  0.00           C  
ATOM     53  O   VAL A   8       9.293   6.729   7.935  1.00  0.00           O  
ATOM     54  CB  VAL A   8       8.037   4.027   6.508  1.00  0.00           C  
ATOM     55  CEN VAL A   8       8.197   3.360   6.571  1.00  0.00           X  
ATOM     56  H   VAL A   8       5.713   5.075   6.141  1.00  0.00           H  
ATOM     57  N   VAL A   9       8.376   7.060   5.907  1.00  0.00           N  
ATOM     58  CA  VAL A   9       9.235   8.191   5.579  1.00  0.00           C  
ATOM     59  C   VAL A   9       9.061   9.324   6.581  1.00  0.00           C  
ATOM     60  O   VAL A   9      10.039   9.909   7.047  1.00  0.00           O  
ATOM     61  CB  VAL A   9       8.951   8.723   4.162  1.00  0.00           C  
ATOM     62  CEN VAL A   9       9.208   8.766   3.524  1.00  0.00           X  
ATOM     63  H   VAL A   9       7.685   6.755   5.236  1.00  0.00           H  
ATOM     64  N   VAL A  10       7.810   9.630   6.909  1.00  0.00           N  
ATOM     65  CA  VAL A  10       7.506  10.695   7.857  1.00  0.00           C  
ATOM     66  C   VAL A  10       8.128  10.415   9.219  1.00  0.00           C  
ATOM     67  O   VAL A  10       8.719  11.301   9.836  1.00  0.00           O  
ATOM     68  CB  VAL A  10       5.986  10.883   8.028  1.00  0.00           C  
ATOM     69  CEN VAL A  10       5.461  11.306   7.888  1.00  0.00           X  
ATOM     70  H   VAL A  10       7.051   9.112   6.491  1.00  0.00           H  
ATOM     71  N   VAL A  11       7.993   9.177   9.683  1.00  0.00           N  
ATOM     72  CA  VAL A  11       8.542   8.778  10.973  1.00  0.00           C  
ATOM     73  C   VAL A  11      10.054   8.964  11.009  1.00  0.00           C  
ATOM     74  O   VAL A  11      10.602   9.482  11.982  1.00  0.00           O  
ATOM     75  CB  VAL A  11       8.207   7.311  11.300  1.00  0.00           C  
ATOM     76  CEN VAL A  11       7.826   6.907  11.708  1.00  0.00           X  
ATOM     77  H   VAL A  11       7.496   8.495   9.127  1.00  0.00           H  
ATOM     78  N   VAL A  12      10.723   8.537   9.944  1.00  0.00           N  
ATOM     79  CA  VAL A  12      12.173   8.655   9.852  1.00  0.00           C  
ATOM     80  C   VAL A  12      12.613  10.111   9.938  1.00  0.00           C  
ATOM     81  O   VAL A  12      13.562  10.441  10.650  1.00  0.00           O  
ATOM     82  CB  VAL A  12      12.708   8.043   8.543  1.00  0.00           C  
ATOM     83  CEN VAL A  12      13.065   7.514   8.284  1.00  0.00           X  
ATOM     84  H   VAL A  12      10.214   8.119   9.178  1.00  0.00           H  
ATOM     85  N   VAL A  13      11.920  10.977   9.208  1.00  0.00           N  
ATOM     86  CA  VAL A  13      12.238  12.400   9.200  1.00  0.00           C  
ATOM     87  C   VAL A  13      11.806  13.068  10.499  1.00  0.00           C  
ATOM     88  O   VAL A  13      12.552  13.856  11.081  1.00  0.00           O  
ATOM     89  CB  VAL A  13      11.569  13.123   8.015  1.00  0.00           C  
ATOM     90  CEN VAL A  13      11.694  13.428   7.410  1.00  0.00           X  
ATOM     91  H   VAL A  13      11.152  10.642   8.644  1.00  0.00           H  
ATOM     92  N   VAL A  14      10.597  12.750  10.949  1.00  0.00           N  
ATOM     93  CA  VAL A  14      10.077  13.292  12.198  1.00  0.00           C  
ATOM     94  C   VAL A  14      10.810  12.708  13.399  1.00  0.00           C  
ATOM     95  O   VAL A  14      11.005  13.385  14.409  1.00  0.00           O  
ATOM     96  CB  VAL A  14       8.568  13.019  12.348  1.00  0.00           C  
ATOM     97  CEN VAL A  14       7.948  13.318  12.343  1.00  0.00           X  
ATOM     98  H   VAL A  14      10.023  12.116  10.411  1.00  0.00           H  
ATOM     99  N   VAL A  15      11.214  11.448  13.284  1.00  0.00           N  
ATOM    100  CA  VAL A  15      11.939  10.774  14.354  1.00  0.00           C  
ATOM    101  C   VAL A  15      13.256  10.198  13.850  1.00  0.00           C  
ATOM    102  O   VAL A  15      13.448   8.982  13.837  1.00  0.00           O  
ATOM    103  CB  VAL A  15      11.102   9.644  14.980  1.00  0.00           C  
ATOM    104  CEN VAL A  15      10.754   9.459  15.546  1.00  0.00           X  
ATOM    105  H   VAL A  15      11.014  10.943  12.432  1.00  0.00           H  
ATOM    106  N   VAL A  16      14.162  11.078  13.437  1.00  0.00           N  
ATOM    107  CA  VAL A  16      15.372  10.662  12.739  1.00  0.00           C  
ATOM    108  C   VAL A  16      16.276   9.839  13.648  1.00  0.00           C  
ATOM    109  O   VAL A  16      17.153   9.115  13.177  1.00  0.00           O  
ATOM    110  CB  VAL A  16      16.162  11.872  12.206  1.00  0.00           C  
ATOM    111  CEN VAL A  16      16.341  12.207  11.631  1.00  0.00           X  
ATOM    112  H   VAL A  16      14.007  12.061  13.610  1.00  0.00           H  
ATOM    113  N   VAL A  17      16.058   9.956  14.954  1.00  0.00           N  
ATOM    114  CA  VAL A  17      16.899   9.280  15.935  1.00  0.00           C  
ATOM    115  C   VAL A  17      16.221   8.025  16.470  1.00  0.00           C  
ATOM    116  O   VAL A  17      16.722   7.382  17.392  1.00  0.00           O  
ATOM    117  CB  VAL A  17      17.247  10.206  17.115  1.00  0.00           C  
ATOM    118  CEN VAL A  17      17.760  10.562  17.408  1.00  0.00           X  
ATOM    119  H   VAL A  17      15.289  10.527  15.275  1.00  0.00           H  
ATOM    120  N   VAL A  18      15.077   7.682  15.887  1.00  0.00           N  
ATOM    121  CA  VAL A  18      14.308   6.526  16.331  1.00  0.00           C  
ATOM    122  C   VAL A  18      14.716   5.268  15.574  1.00  0.00           C  
ATOM    123  O   VAL A  18      14.177   4.971  14.508  1.00  0.00           O  
ATOM    124  CB  VAL A  18      12.795   6.752  16.152  1.00  0.00           C  
ATOM    125  CEN VAL A  18      12.206   6.861  16.493  1.00  0.00           X  
ATOM    126  H   VAL A  18      14.733   8.235  15.116  1.00  0.00           H  
ATOM    127  N   VAL A  19      15.672   4.533  16.132  1.00  0.00           N  
ATOM    128  CA  VAL A  19      16.198   3.339  15.481  1.00  0.00           C  
ATOM    129  C   VAL A  19      15.081   2.362  15.137  1.00  0.00           C  
ATOM    130  O   VAL A  19      15.076   1.762  14.062  1.00  0.00           O  
ATOM    131  CB  VAL A  19      17.237   2.624  16.365  1.00  0.00           C  
ATOM    132  CEN VAL A  19      17.909   2.485  16.428  1.00  0.00           X  
ATOM    133  H   VAL A  19      16.044   4.808  17.029  1.00  0.00           H  
ATOM    134  N   VAL A  20      14.135   2.205  16.057  1.00  0.00           N  
ATOM    135  CA  VAL A  20      12.966   1.367  15.819  1.00  0.00           C  
ATOM    136  C   VAL A  20      12.189   1.839  14.597  1.00  0.00           C  
ATOM    137  O   VAL A  20      11.579   1.037  13.889  1.00  0.00           O  
ATOM    138  CB  VAL A  20      12.025   1.350  17.038  1.00  0.00           C  
ATOM    139  CEN VAL A  20      11.793   0.956  17.554  1.00  0.00           X  
ATOM    140  H   VAL A  20      14.227   2.680  16.944  1.00  0.00           H  
ATOM    141  N   VAL A  21      12.214   3.145  14.354  1.00  0.00           N  
ATOM    142  CA  VAL A  21      11.622   3.712  13.148  1.00  0.00           C  
ATOM    143  C   VAL A  21      12.278   3.146  11.895  1.00  0.00           C  
ATOM    144  O   VAL A  21      11.596   2.779  10.938  1.00  0.00           O  
ATOM    145  CB  VAL A  21      11.740   5.248  13.129  1.00  0.00           C  
ATOM    146  CEN VAL A  21      11.380   5.832  13.184  1.00  0.00           X  
ATOM    147  H   VAL A  21      12.655   3.761  15.023  1.00  0.00           H  
ATOM    148  N   VAL A  22      13.605   3.079  11.906  1.00  0.00           N  
ATOM    149  CA  VAL A  22      14.355   2.558  10.770  1.00  0.00           C  
ATOM    150  C   VAL A  22      13.969   1.115  10.470  1.00  0.00           C  
ATOM    151  O   VAL A  22      13.760   0.745   9.315  1.00  0.00           O  
ATOM    152  CB  VAL A  22      15.874   2.633  11.013  1.00  0.00           C  
ATOM    153  CEN VAL A  22      16.450   2.959  10.823  1.00  0.00           X  
ATOM    154  H   VAL A  22      14.107   3.398  12.723  1.00  0.00           H  
ATOM    155  N   VAL A  23      13.876   0.303  11.518  1.00  0.00           N  
ATOM    156  CA  VAL A  23      13.516  -1.102  11.369  1.00  0.00           C  
ATOM    157  C   VAL A  23      12.140  -1.252  10.731  1.00  0.00           C  
ATOM    158  O   VAL A  23      11.950  -2.068   9.829  1.00  0.00           O  
ATOM    159  CB  VAL A  23      13.526  -1.835  12.723  1.00  0.00           C  
ATOM    160  CEN VAL A  23      13.865  -2.302  13.098  1.00  0.00           X  
ATOM    161  H   VAL A  23      14.061   0.668  12.441  1.00  0.00           H  
ATOM    162  N   VAL A  24      11.184  -0.461  11.205  1.00  0.00           N  
ATOM    163  CA  VAL A  24       9.824  -0.506  10.682  1.00  0.00           C  
ATOM    164  C   VAL A  24       9.795  -0.178   9.195  1.00  0.00           C  
ATOM    165  O   VAL A  24       9.126  -0.854   8.413  1.00  0.00           O  
ATOM    166  CB  VAL A  24       8.898   0.471  11.432  1.00  0.00           C  
ATOM    167  CEN VAL A  24       8.374   0.507  11.877  1.00  0.00           X  
ATOM    168  H   VAL A  24      11.405   0.187  11.948  1.00  0.00           H  
ATOM    169  N   VAL A  25      10.524   0.864   8.810  1.00  0.00           N  
ATOM    170  CA  VAL A  25      10.583   1.284   7.415  1.00  0.00           C  
ATOM    171  C   VAL A  25      11.129   0.172   6.527  1.00  0.00           C  
ATOM    172  O   VAL A  25      10.588  -0.101   5.456  1.00  0.00           O  
ATOM    173  CB  VAL A  25      11.455   2.541   7.239  1.00  0.00           C  
ATOM    174  CEN VAL A  25      11.434   3.215   7.098  1.00  0.00           X  
ATOM    175  H   VAL A  25      11.051   1.378   9.501  1.00  0.00           H  
ATOM    176  N   VAL A  26      12.202  -0.467   6.980  1.00  0.00           N  
ATOM    177  CA  VAL A  26      12.823  -1.551   6.228  1.00  0.00           C  
ATOM    178  C   VAL A  26      11.845  -2.697   6.006  1.00  0.00           C  
ATOM    179  O   VAL A  26      11.743  -3.234   4.903  1.00  0.00           O  
ATOM    180  CB  VAL A  26      14.076  -2.089   6.943  1.00  0.00           C  
ATOM    181  CEN VAL A  26      14.764  -2.115   6.913  1.00  0.00           X  
ATOM    182  H   VAL A  26      12.598  -0.194   7.869  1.00  0.00           H  
ATOM    183  N   VAL A  27      11.126  -3.068   7.060  1.00  0.00           N  
ATOM    184  CA  VAL A  27      10.154  -4.152   6.981  1.00  0.00           C  
ATOM    185  C   VAL A  27       9.072  -3.849   5.954  1.00  0.00           C  
ATOM    186  O   VAL A  27       8.706  -4.707   5.151  1.00  0.00           O  
ATOM    187  CB  VAL A  27       9.493  -4.418   8.347  1.00  0.00           C  
ATOM    188  CEN VAL A  27       9.459  -4.867   8.869  1.00  0.00           X  
ATOM    189  H   VAL A  27      11.256  -2.587   7.938  1.00  0.00           H  
ATOM    190  N   VAL A  28       8.562  -2.622   5.984  1.00  0.00           N  
ATOM    191  CA  VAL A  28       7.520  -2.202   5.055  1.00  0.00           C  
ATOM    192  C   VAL A  28       7.992  -2.311   3.611  1.00  0.00           C  
ATOM    193  O   VAL A  28       7.270  -2.806   2.747  1.00  0.00           O  
ATOM    194  CB  VAL A  28       7.067  -0.756   5.329  1.00  0.00           C  
ATOM    195  CEN VAL A  28       6.547  -0.374   5.571  1.00  0.00           X  
ATOM    196  H   VAL A  28       8.905  -1.963   6.669  1.00  0.00           H  
ATOM    197  N   VAL A  29       9.210  -1.845   3.356  1.00  0.00           N  
ATOM    198  CA  VAL A  29       9.782  -1.888   2.016  1.00  0.00           C  
ATOM    199  C   VAL A  29       9.880  -3.320   1.505  1.00  0.00           C  
ATOM    200  O   VAL A  29       9.532  -3.606   0.360  1.00  0.00           O  
ATOM    201  CB  VAL A  29      11.180  -1.243   1.976  1.00  0.00           C  
ATOM    202  CEN VAL A  29      11.531  -0.695   1.752  1.00  0.00           X  
ATOM    203  H   VAL A  29       9.754  -1.450   4.110  1.00  0.00           H  
ATOM    204  N   VAL A  30      10.356  -4.217   2.362  1.00  0.00           N  
ATOM    205  CA  VAL A  30      10.501  -5.622   1.999  1.00  0.00           C  
ATOM    206  C   VAL A  30       9.164  -6.226   1.591  1.00  0.00           C  
ATOM    207  O   VAL A  30       9.076  -6.955   0.603  1.00  0.00           O  
ATOM    208  CB  VAL A  30      11.094  -6.447   3.157  1.00  0.00           C  
ATOM    209  CEN VAL A  30      11.658  -6.783   3.366  1.00  0.00           X  
ATOM    210  H   VAL A  30      10.625  -3.918   3.288  1.00  0.00           H  
ATOM    211  N   VAL A  31       8.123  -5.919   2.358  1.00  0.00           N  
ATOM    212  CA  VAL A  31       6.788  -6.435   2.081  1.00  0.00           C  
ATOM    213  C   VAL A  31       6.258  -5.906   0.754  1.00  0.00           C  
ATOM    214  O   VAL A  31       5.532  -6.601   0.043  1.00  0.00           O  
ATOM    215  CB  VAL A  31       5.796  -6.070   3.201  1.00  0.00           C  
ATOM    216  CEN VAL A  31       5.430  -6.329   3.724  1.00  0.00           X  
ATOM    217  H   VAL A  31       8.260  -5.313   3.154  1.00  0.00           H  
ATOM    218  N   VAL A  32       6.624  -4.672   0.426  1.00  0.00           N  
ATOM    219  CA  VAL A  32       6.305  -4.098  -0.875  1.00  0.00           C  
ATOM    220  C   VAL A  32       7.184  -4.691  -1.969  1.00  0.00           C  
ATOM    221  O   VAL A  32       6.976  -4.432  -3.155  1.00  0.00           O  
ATOM    222  CB  VAL A  32       6.467  -2.567  -0.873  1.00  0.00           C  
ATOM    223  CEN VAL A  32       6.120  -1.972  -0.893  1.00  0.00           X  
ATOM    224  H   VAL A  32       7.138  -4.117   1.096  1.00  0.00           H  
ATOM    225  N   VAL A  33       8.167  -5.487  -1.564  1.00  0.00           N  
ATOM    226  CA  VAL A  33       9.158  -6.015  -2.495  1.00  0.00           C  
ATOM    227  C   VAL A  33      10.246  -4.988  -2.783  1.00  0.00           C  
ATOM    228  O   VAL A  33      11.083  -5.187  -3.662  1.00  0.00           O  
ATOM    229  CB  VAL A  33       8.511  -6.449  -3.824  1.00  0.00           C  
ATOM    230  CEN VAL A  33       8.343  -6.997  -4.206  1.00  0.00           X  
ATOM    231  H   VAL A  33       8.230  -5.734  -0.587  1.00  0.00           H  
ATOM    232  N   VAL A  34      10.228  -3.890  -2.035  1.00  0.00           N  
ATOM    233  CA  VAL A  34      11.226  -2.839  -2.194  1.00  0.00           C  
ATOM    234  C   VAL A  34      12.479  -3.143  -1.384  1.00  0.00           C  
ATOM    235  O   VAL A  34      12.748  -2.497  -0.371  1.00  0.00           O  
ATOM    236  CB  VAL A  34      10.673  -1.465  -1.769  1.00  0.00           C  
ATOM    237  CEN VAL A  34      10.468  -0.852  -2.007  1.00  0.00           X  
ATOM    238  H   VAL A  34       9.504  -3.780  -1.340  1.00  0.00           H  
ATOM    239  N   VAL A  35      13.245  -4.130  -1.837  1.00  0.00           N  
ATOM    240  CA  VAL A  35      14.423  -4.583  -1.107  1.00  0.00           C  
ATOM    241  C   VAL A  35      15.490  -3.497  -1.054  1.00  0.00           C  
ATOM    242  O   VAL A  35      16.200  -3.359  -0.059  1.00  0.00           O  
ATOM    243  CB  VAL A  35      15.026  -5.852  -1.738  1.00  0.00           C  
ATOM    244  CEN VAL A  35      15.115  -6.529  -1.646  1.00  0.00           X  
ATOM    245  H   VAL A  35      13.005  -4.578  -2.710  1.00  0.00           H  
ATOM    246  N   VAL A  36      15.597  -2.728  -2.132  1.00  0.00           N  
ATOM    247  CA  VAL A  36      16.556  -1.631  -2.198  1.00  0.00           C  
ATOM    248  C   VAL A  36      16.253  -0.571  -1.147  1.00  0.00           C  
ATOM    249  O   VAL A  36      17.153  -0.094  -0.456  1.00  0.00           O  
ATOM    250  CB  VAL A  36      16.565  -0.971  -3.590  1.00  0.00           C  
ATOM    251  CEN VAL A  36      16.937  -0.895  -4.165  1.00  0.00           X  
ATOM    252  H   VAL A  36      15.000  -2.907  -2.926  1.00  0.00           H  
ATOM    253  N   VAL A  37      14.981  -0.206  -1.031  1.00  0.00           N  
ATOM    254  CA  VAL A  37      14.543   0.734  -0.006  1.00  0.00           C  
ATOM    255  C   VAL A  37      14.848   0.207   1.390  1.00  0.00           C  
ATOM    256  O   VAL A  37      15.345   0.940   2.246  1.00  0.00           O  
ATOM    257  CB  VAL A  37      13.035   1.028  -0.115  1.00  0.00           C  
ATOM    258  CEN VAL A  37      12.576   1.511  -0.288  1.00  0.00           X  
ATOM    259  H   VAL A  37      14.299  -0.590  -1.670  1.00  0.00           H  
ATOM    260  N   VAL A  38      14.548  -1.067   1.615  1.00  0.00           N  
ATOM    261  CA  VAL A  38      14.790  -1.695   2.909  1.00  0.00           C  
ATOM    262  C   VAL A  38      16.267  -1.650   3.275  1.00  0.00           C  
ATOM    263  O   VAL A  38      16.627  -1.327   4.408  1.00  0.00           O  
ATOM    264  CB  VAL A  38      14.311  -3.158   2.926  1.00  0.00           C  
ATOM    265  CEN VAL A  38      13.830  -3.582   3.180  1.00  0.00           X  
ATOM    266  H   VAL A  38      14.142  -1.616   0.871  1.00  0.00           H  
ATOM    267  N   VAL A  39      17.121  -1.977   2.311  1.00  0.00           N  
ATOM    268  CA  VAL A  39      18.562  -1.975   2.531  1.00  0.00           C  
ATOM    269  C   VAL A  39      19.056  -0.591   2.933  1.00  0.00           C  
ATOM    270  O   VAL A  39      19.850  -0.451   3.863  1.00  0.00           O  
ATOM    271  CB  VAL A  39      19.326  -2.437   1.275  1.00  0.00           C  
ATOM    272  CEN VAL A  39      19.699  -2.953   1.012  1.00  0.00           X  
ATOM    273  H   VAL A  39      16.762  -2.233   1.402  1.00  0.00           H  
ATOM    274  N   VAL A  40      18.582   0.430   2.226  1.00  0.00           N  
ATOM    275  CA  VAL A  40      18.975   1.805   2.508  1.00  0.00           C  
ATOM    276  C   VAL A  40      18.599   2.205   3.929  1.00  0.00           C  
ATOM    277  O   VAL A  40      19.396   2.811   4.645  1.00  0.00           O  
ATOM    278  CB  VAL A  40      18.326   2.792   1.520  1.00  0.00           C  
ATOM    279  CEN VAL A  40      18.457   3.211   0.989  1.00  0.00           X  
ATOM    280  H   VAL A  40      17.933   0.248   1.474  1.00  0.00           H  
ATOM    281  N   VAL A  41      17.380   1.862   4.333  1.00  0.00           N  
ATOM    282  CA  VAL A  41      16.896   2.184   5.670  1.00  0.00           C  
ATOM    283  C   VAL A  41      17.773   1.548   6.741  1.00  0.00           C  
ATOM    284  O   VAL A  41      18.134   2.194   7.725  1.00  0.00           O  
ATOM    285  CB  VAL A  41      15.441   1.723   5.871  1.00  0.00           C  
ATOM    286  CEN VAL A  41      14.793   1.946   5.940  1.00  0.00           X  
ATOM    287  H   VAL A  41      16.773   1.365   3.696  1.00  0.00           H  
ATOM    288  N   VAL A  42      18.112   0.278   6.544  1.00  0.00           N  
ATOM    289  CA  VAL A  42      18.947  -0.448   7.493  1.00  0.00           C  
ATOM    290  C   VAL A  42      20.307   0.220   7.653  1.00  0.00           C  
ATOM    291  O   VAL A  42      20.799   0.387   8.769  1.00  0.00           O  
ATOM    292  CB  VAL A  42      19.152  -1.912   7.061  1.00  0.00           C  
ATOM    293  CEN VAL A  42      18.987  -2.563   7.212  1.00  0.00           X  
ATOM    294  H   VAL A  42      17.782  -0.196   5.715  1.00  0.00           H  
ATOM    295  N   VAL A  43      20.910   0.599   6.532  1.00  0.00           N  
ATOM    296  CA  VAL A  43      22.215   1.250   6.546  1.00  0.00           C  
ATOM    297  C   VAL A  43      22.173   2.551   7.337  1.00  0.00           C  
ATOM    298  O   VAL A  43      23.061   2.826   8.144  1.00  0.00           O  
ATOM    299  CB  VAL A  43      22.715   1.543   5.119  1.00  0.00           C  
ATOM    300  CEN VAL A  43      23.179   1.357   4.645  1.00  0.00           X  
ATOM    301  H   VAL A  43      20.452   0.433   5.647  1.00  0.00           H  
ATOM    302  N   VAL A  44      21.137   3.348   7.100  1.00  0.00           N  
ATOM    303  CA  VAL A  44      20.978   4.623   7.790  1.00  0.00           C  
ATOM    304  C   VAL A  44      20.886   4.425   9.298  1.00  0.00           C  
ATOM    305  O   VAL A  44      21.521   5.145  10.068  1.00  0.00           O  
ATOM    306  CB  VAL A  44      19.727   5.377   7.304  1.00  0.00           C  
ATOM    307  CEN VAL A  44      19.514   5.922   6.940  1.00  0.00           X  
ATOM    308  H   VAL A  44      20.442   3.064   6.425  1.00  0.00           H  
ATOM    309  N   VAL A  45      20.091   3.444   9.713  1.00  0.00           N  
ATOM    310  CA  VAL A  45      19.914   3.150  11.130  1.00  0.00           C  
ATOM    311  C   VAL A  45      21.238   2.781  11.786  1.00  0.00           C  
ATOM    312  O   VAL A  45      21.556   3.256  12.876  1.00  0.00           O  
ATOM    313  CB  VAL A  45      18.907   2.005  11.348  1.00  0.00           C  
ATOM    314  CEN VAL A  45      18.274   1.859  11.576  1.00  0.00           X  
ATOM    315  H   VAL A  45      19.597   2.889   9.030  1.00  0.00           H  
ATOM    316  N   VAL A  46      22.008   1.931  11.115  1.00  0.00           N  
ATOM    317  CA  VAL A  46      23.300   1.496  11.632  1.00  0.00           C  
ATOM    318  C   VAL A  46      24.239   2.678  11.833  1.00  0.00           C  
ATOM    319  O   VAL A  46      24.907   2.784  12.862  1.00  0.00           O  
ATOM    320  CB  VAL A  46      23.970   0.476  10.692  1.00  0.00           C  
ATOM    321  CEN VAL A  46      24.143  -0.188  10.627  1.00  0.00           X  
ATOM    322  H   VAL A  46      21.690   1.576  10.224  1.00  0.00           H  
ATOM    323  N   VAL A  47      24.285   3.566  10.846  1.00  0.00           N  
ATOM    324  CA  VAL A  47      25.142   4.743  10.913  1.00  0.00           C  
ATOM    325  C   VAL A  47      24.783   5.619  12.107  1.00  0.00           C  
ATOM    326  O   VAL A  47      25.660   6.084  12.834  1.00  0.00           O  
ATOM    327  CB  VAL A  47      25.050   5.584   9.626  1.00  0.00           C  
ATOM    328  CEN VAL A  47      25.395   5.771   9.060  1.00  0.00           X  
ATOM    329  H   VAL A  47      23.711   3.421  10.027  1.00  0.00           H  
ATOM    330  N   VAL A  48      23.488   5.840  12.303  1.00  0.00           N  
ATOM    331  CA  VAL A  48      23.010   6.661  13.409  1.00  0.00           C  
ATOM    332  C   VAL A  48      23.436   6.079  14.751  1.00  0.00           C  
ATOM    333  O   VAL A  48      23.898   6.803  15.633  1.00  0.00           O  
ATOM    334  CB  VAL A  48      21.476   6.803  13.387  1.00  0.00           C  
ATOM    335  CEN VAL A  48      20.962   7.245  13.268  1.00  0.00           X  
ATOM    336  H   VAL A  48      22.817   5.430  11.669  1.00  0.00           H  
ATOM    337  N   VAL A  49      23.278   4.768  14.899  1.00  0.00           N  
ATOM    338  CA  VAL A  49      23.647   4.087  16.134  1.00  0.00           C  
ATOM    339  C   VAL A  49      25.129   4.261  16.438  1.00  0.00           C  
ATOM    340  O   VAL A  49      25.510   4.546  17.574  1.00  0.00           O  
ATOM    341  CB  VAL A  49      23.320   2.583  16.069  1.00  0.00           C  
ATOM    342  CEN VAL A  49      22.898   2.096  16.313  1.00  0.00           X  
ATOM    343  H   VAL A  49      22.893   4.230  14.136  1.00  0.00           H  
ATOM    344  N   VAL A  50      25.962   4.089  15.417  1.00  0.00           N  
ATOM    345  CA  VAL A  50      27.405   4.228  15.574  1.00  0.00           C  
ATOM    346  C   VAL A  50      27.776   5.626  16.050  1.00  0.00           C  
ATOM    347  O   VAL A  50      28.597   5.788  16.952  1.00  0.00           O  
ATOM    348  CB  VAL A  50      28.147   3.930  14.257  1.00  0.00           C  
ATOM    349  CEN VAL A  50      28.556   3.474  13.942  1.00  0.00           X  
ATOM    350  H   VAL A  50      25.586   3.856  14.509  1.00  0.00           H  
ATOM    351  N   VAL A  51      27.166   6.635  15.438  1.00  0.00           N  
ATOM    352  CA  VAL A  51      27.431   8.023  15.798  1.00  0.00           C  
ATOM    353  C   VAL A  51      27.088   8.288  17.258  1.00  0.00           C  
ATOM    354  O   VAL A  51      27.855   8.926  17.980  1.00  0.00           O  
ATOM    355  CB  VAL A  51      26.637   8.999  14.910  1.00  0.00           C  
ATOM    356  CEN VAL A  51      26.697   9.463  14.404  1.00  0.00           X  
ATOM    357  H   VAL A  51      26.501   6.436  14.704  1.00  0.00           H  
ATOM    358  N   VAL A  52      25.933   7.794  17.689  1.00  0.00           N  
ATOM    359  CA  VAL A  52      25.487   7.977  19.065  1.00  0.00           C  
ATOM    360  C   VAL A  52      26.476   7.367  20.050  1.00  0.00           C  
ATOM    361  O   VAL A  52      26.819   7.981  21.060  1.00  0.00           O  
ATOM    362  CB  VAL A  52      24.097   7.353  19.296  1.00  0.00           C  
ATOM    363  CEN VAL A  52      23.434   7.503  19.409  1.00  0.00           X  
ATOM    364  H   VAL A  52      25.348   7.279  17.046  1.00  0.00           H  
ATOM    365  N   VAL A  53      26.931   6.155  19.750  1.00  0.00           N  
ATOM    366  CA  VAL A  53      27.882   5.460  20.609  1.00  0.00           C  
ATOM    367  C   VAL A  53      29.174   6.254  20.757  1.00  0.00           C  
ATOM    368  O   VAL A  53      29.702   6.399  21.859  1.00  0.00           O  
ATOM    369  CB  VAL A  53      28.213   4.057  20.067  1.00  0.00           C  
ATOM    370  CEN VAL A  53      28.121   3.383  20.180  1.00  0.00           X  
ATOM    371  H   VAL A  53      26.610   5.704  18.906  1.00  0.00           H  
ATOM    372  N   VAL A  54      29.678   6.767  19.639  1.00  0.00           N  
ATOM    373  CA  VAL A  54      30.909   7.547  19.642  1.00  0.00           C  
ATOM    374  C   VAL A  54      30.776   8.783  20.523  1.00  0.00           C  
ATOM    375  O   VAL A  54      31.671   9.096  21.308  1.00  0.00           O  
ATOM    376  CB  VAL A  54      31.305   7.984  18.219  1.00  0.00           C  
ATOM    377  CEN VAL A  54      31.761   7.879  17.713  1.00  0.00           X  
ATOM    378  H   VAL A  54      29.196   6.612  18.766  1.00  0.00           H  
ATOM    379  N   VAL A  55      29.654   9.482  20.388  1.00  0.00           N  
ATOM    380  CA  VAL A  55      29.402  10.685  21.172  1.00  0.00           C  
ATOM    381  C   VAL A  55      29.406  10.381  22.665  1.00  0.00           C  
ATOM    382  O   VAL A  55      30.003  11.112  23.455  1.00  0.00           O  
ATOM    383  CB  VAL A  55      28.058  11.334  20.794  1.00  0.00           C  
ATOM    384  CEN VAL A  55      27.773  11.877  20.479  1.00  0.00           X  
ATOM    385  H   VAL A  55      28.958   9.171  19.726  1.00  0.00           H  
ATOM    386  N   VAL A  56      28.736   9.298  23.044  1.00  0.00           N  
ATOM    387  CA  VAL A  56      28.661   8.895  24.444  1.00  0.00           C  
ATOM    388  C   VAL A  56      30.025   8.461  24.966  1.00  0.00           C  
ATOM    389  O   VAL A  56      30.368   8.716  26.120  1.00  0.00           O  
ATOM    390  CB  VAL A  56      27.655   7.747  24.648  1.00  0.00           C  
ATOM    391  CEN VAL A  56      27.038   7.590  24.912  1.00  0.00           X  
ATOM    392  H   VAL A  56      28.267   8.739  22.346  1.00  0.00           H  
ATOM    393  N   VAL A  57      30.800   7.805  24.109  1.00  0.00           N  
ATOM    394  CA  VAL A  57      32.196   7.510  24.409  1.00  0.00           C  
ATOM    395  C   VAL A  57      33.031   8.783  24.449  1.00  0.00           C  
ATOM    396  O   VAL A  57      34.120   8.805  25.024  1.00  0.00           O  
ATOM    397  CB  VAL A  57      32.803   6.542  23.377  1.00  0.00           C  
ATOM    398  CEN VAL A  57      33.029   5.897  23.287  1.00  0.00           X  
ATOM    399  H   VAL A  57      30.412   7.503  23.227  1.00  0.00           H  
ATOM    400  N   VAL A  58      32.516   9.843  23.835  1.00  0.00           N  
ATOM    401  CA  VAL A  58      33.261  11.089  23.702  1.00  0.00           C  
ATOM    402  C   VAL A  58      34.216  11.036  22.516  1.00  0.00           C  
ATOM    403  O   VAL A  58      35.181  11.797  22.449  1.00  0.00           O  
ATOM    404  CB  VAL A  58      34.062  11.408  24.979  1.00  0.00           C  
ATOM    405  CEN VAL A  58      34.094  11.830  25.522  1.00  0.00           X  
ATOM    406  H   VAL A  58      31.584   9.784  23.451  1.00  0.00           H  
ATOM    407  N   VAL A  59      33.941  10.132  21.582  1.00  0.00           N  
ATOM    408  CA  VAL A  59      34.737  10.021  20.365  1.00  0.00           C  
ATOM    409  C   VAL A  59      34.187  10.917  19.263  1.00  0.00           C  
ATOM    410  O   VAL A  59      33.568  10.439  18.312  1.00  0.00           O  
ATOM    411  CB  VAL A  59      34.789   8.569  19.855  1.00  0.00           C  
ATOM    412  CEN VAL A  59      35.201   8.021  19.781  1.00  0.00           X  
ATOM    413  H   VAL A  59      33.160   9.506  21.718  1.00  0.00           H  
ATOM    414  N   VAL A  60      34.415  12.219  19.397  1.00  0.00           N  
ATOM    415  CA  VAL A  60      33.842  13.196  18.479  1.00  0.00           C  
ATOM    416  C   VAL A  60      34.297  12.940  17.048  1.00  0.00           C  
ATOM    417  O   VAL A  60      33.500  13.005  16.112  1.00  0.00           O  
ATOM    418  CB  VAL A  60      34.219  14.635  18.877  1.00  0.00           C  
ATOM    419  CEN VAL A  60      33.968  15.222  19.137  1.00  0.00           X  
ATOM    420  H   VAL A  60      35.002  12.540  20.154  1.00  0.00           H  
ATOM    421  N   VAL A  61      35.582  12.648  16.884  1.00  0.00           N  
ATOM    422  CA  VAL A  61      36.161  12.450  15.560  1.00  0.00           C  
ATOM    423  C   VAL A  61      35.452  11.329  14.811  1.00  0.00           C  
ATOM    424  O   VAL A  61      35.031  11.502  13.668  1.00  0.00           O  
ATOM    425  CB  VAL A  61      37.665  12.128  15.643  1.00  0.00           C  
ATOM    426  CEN VAL A  61      38.293  12.381  15.518  1.00  0.00           X  
ATOM    427  H   VAL A  61      36.175  12.561  17.697  1.00  0.00           H  
ATOM    428  N   VAL A  62      35.322  10.178  15.463  1.00  0.00           N  
ATOM    429  CA  VAL A  62      34.654   9.029  14.864  1.00  0.00           C  
ATOM    430  C   VAL A  62      33.208   9.355  14.511  1.00  0.00           C  
ATOM    431  O   VAL A  62      32.735   9.024  13.425  1.00  0.00           O  
ATOM    432  CB  VAL A  62      34.680   7.808  15.802  1.00  0.00           C  
ATOM    433  CEN VAL A  62      34.957   7.184  15.892  1.00  0.00           X  
ATOM    434  H   VAL A  62      35.697  10.098  16.398  1.00  0.00           H  
ATOM    435  N   VAL A  63      32.511  10.007  15.436  1.00  0.00           N  
ATOM    436  CA  VAL A  63      31.118  10.379  15.224  1.00  0.00           C  
ATOM    437  C   VAL A  63      30.970  11.294  14.016  1.00  0.00           C  
ATOM    438  O   VAL A  63      30.077  11.107  13.188  1.00  0.00           O  
ATOM    439  CB  VAL A  63      30.525  11.079  16.462  1.00  0.00           C  
ATOM    440  CEN VAL A  63      30.082  11.002  16.984  1.00  0.00           X  
ATOM    441  H   VAL A  63      32.959  10.251  16.308  1.00  0.00           H  
ATOM    442  N   VAL A  64      31.849  12.285  13.919  1.00  0.00           N  
ATOM    443  CA  VAL A  64      31.818  13.232  12.811  1.00  0.00           C  
ATOM    444  C   VAL A  64      31.995  12.522  11.475  1.00  0.00           C  
ATOM    445  O   VAL A  64      31.277  12.798  10.514  1.00  0.00           O  
ATOM    446  CB  VAL A  64      32.908  14.310  12.957  1.00  0.00           C  
ATOM    447  CEN VAL A  64      33.014  14.977  13.093  1.00  0.00           X  
ATOM    448  H   VAL A  64      32.558  12.385  14.632  1.00  0.00           H  
ATOM    449  N   VAL A  65      32.957  11.607  11.420  1.00  0.00           N  
ATOM    450  CA  VAL A  65      33.230  10.855  10.201  1.00  0.00           C  
ATOM    451  C   VAL A  65      32.010  10.057   9.760  1.00  0.00           C  
ATOM    452  O   VAL A  65      31.657  10.046   8.581  1.00  0.00           O  
ATOM    453  CB  VAL A  65      34.421   9.895  10.384  1.00  0.00           C  
ATOM    454  CEN VAL A  65      35.077   9.785  10.207  1.00  0.00           X  
ATOM    455  H   VAL A  65      33.512  11.426  12.244  1.00  0.00           H  
ATOM    456  N   VAL A  66      31.370   9.390  10.714  1.00  0.00           N  
ATOM    457  CA  VAL A  66      30.187   8.587  10.425  1.00  0.00           C  
ATOM    458  C   VAL A  66      29.072   9.442   9.836  1.00  0.00           C  
ATOM    459  O   VAL A  66      28.432   9.055   8.858  1.00  0.00           O  
ATOM    460  CB  VAL A  66      29.663   7.878  11.688  1.00  0.00           C  
ATOM    461  CEN VAL A  66      29.602   7.263  11.994  1.00  0.00           X  
ATOM    462  H   VAL A  66      31.711   9.440  11.663  1.00  0.00           H  
ATOM    463  N   VAL A  67      28.844  10.604  10.437  1.00  0.00           N  
ATOM    464  CA  VAL A  67      27.805  11.516   9.972  1.00  0.00           C  
ATOM    465  C   VAL A  67      28.056  11.949   8.533  1.00  0.00           C  
ATOM    466  O   VAL A  67      27.139  11.965   7.711  1.00  0.00           O  
ATOM    467  CB  VAL A  67      27.710  12.767  10.865  1.00  0.00           C  
ATOM    468  CEN VAL A  67      27.319  13.085  11.334  1.00  0.00           X  
ATOM    469  H   VAL A  67      29.404  10.864  11.236  1.00  0.00           H  
ATOM    470  N   VAL A  68      29.302  12.299   8.234  1.00  0.00           N  
ATOM    471  CA  VAL A  68      29.675  12.733   6.893  1.00  0.00           C  
ATOM    472  C   VAL A  68      29.399  11.644   5.865  1.00  0.00           C  
ATOM    473  O   VAL A  68      28.854  11.911   4.794  1.00  0.00           O  
ATOM    474  CB  VAL A  68      31.162  13.129   6.821  1.00  0.00           C  
ATOM    475  CEN VAL A  68      31.591  13.664   6.757  1.00  0.00           X  
ATOM    476  H   VAL A  68      30.009  12.264   8.955  1.00  0.00           H  
ATOM    477  N   VAL A  69      29.779  10.414   6.197  1.00  0.00           N  
ATOM    478  CA  VAL A  69      29.573   9.281   5.302  1.00  0.00           C  
ATOM    479  C   VAL A  69      28.094   9.083   4.997  1.00  0.00           C  
ATOM    480  O   VAL A  69      27.711   8.870   3.846  1.00  0.00           O  
ATOM    481  CB  VAL A  69      30.143   7.980   5.897  1.00  0.00           C  
ATOM    482  CEN VAL A  69      30.648   7.516   5.834  1.00  0.00           X  
ATOM    483  H   VAL A  69      30.221  10.260   7.092  1.00  0.00           H  
ATOM    484  N   VAL A  70      27.266   9.153   6.033  1.00  0.00           N  
ATOM    485  CA  VAL A  70      25.826   8.981   5.878  1.00  0.00           C  
ATOM    486  C   VAL A  70      25.245  10.030   4.939  1.00  0.00           C  
ATOM    487  O   VAL A  70      24.440   9.715   4.062  1.00  0.00           O  
ATOM    488  CB  VAL A  70      25.098   9.059   7.232  1.00  0.00           C  
ATOM    489  CEN VAL A  70      24.759   8.685   7.702  1.00  0.00           X  
ATOM    490  H   VAL A  70      27.643   9.330   6.953  1.00  0.00           H  
ATOM    491  N   VAL A  71      25.656  11.279   5.127  1.00  0.00           N  
ATOM    492  CA  VAL A  71      25.176  12.378   4.297  1.00  0.00           C  
ATOM    493  C   VAL A  71      25.521  12.151   2.831  1.00  0.00           C  
ATOM    494  O   VAL A  71      24.685  12.348   1.949  1.00  0.00           O  
ATOM    495  CB  VAL A  71      25.765  13.727   4.750  1.00  0.00           C  
ATOM    496  CEN VAL A  71      25.610  14.325   5.055  1.00  0.00           X  
ATOM    497  H   VAL A  71      26.318  11.473   5.865  1.00  0.00           H  
ATOM    498  N   VAL A  72      26.758  11.737   2.576  1.00  0.00           N  
ATOM    499  CA  VAL A  72      27.215  11.483   1.215  1.00  0.00           C  
ATOM    500  C   VAL A  72      26.377  10.402   0.545  1.00  0.00           C  
ATOM    501  O   VAL A  72      25.972  10.544  -0.609  1.00  0.00           O  
ATOM    502  CB  VAL A  72      28.697  11.061   1.187  1.00  0.00           C  
ATOM    503  CEN VAL A  72      29.329  11.269   1.009  1.00  0.00           X  
ATOM    504  H   VAL A  72      27.397  11.594   3.345  1.00  0.00           H  
ATOM    505  N   VAL A  73      26.120   9.322   1.275  1.00  0.00           N  
ATOM    506  CA  VAL A  73      25.329   8.215   0.752  1.00  0.00           C  
ATOM    507  C   VAL A  73      23.929   8.673   0.364  1.00  0.00           C  
ATOM    508  O   VAL A  73      23.423   8.319  -0.701  1.00  0.00           O  
ATOM    509  CB  VAL A  73      25.218   7.067   1.774  1.00  0.00           C  
ATOM    510  CEN VAL A  73      25.424   6.424   1.910  1.00  0.00           X  
ATOM    511  H   VAL A  73      26.481   9.267   2.216  1.00  0.00           H  
ATOM    512  N   VAL A  74      23.307   9.461   1.234  1.00  0.00           N  
ATOM    513  CA  VAL A  74      21.964   9.970   0.983  1.00  0.00           C  
ATOM    514  C   VAL A  74      21.920  10.807  -0.288  1.00  0.00           C  
ATOM    515  O   VAL A  74      21.014  10.661  -1.109  1.00  0.00           O  
ATOM    516  CB  VAL A  74      21.451  10.817   2.162  1.00  0.00           C  
ATOM    517  CEN VAL A  74      21.001  10.827   2.684  1.00  0.00           X  
ATOM    518  H   VAL A  74      23.777   9.715   2.091  1.00  0.00           H  
ATOM    519  N   VAL A  75      22.905  11.686  -0.446  1.00  0.00           N  
ATOM    520  CA  VAL A  75      22.980  12.549  -1.619  1.00  0.00           C  
ATOM    521  C   VAL A  75      23.080  11.731  -2.900  1.00  0.00           C  
ATOM    522  O   VAL A  75      22.398  12.016  -3.884  1.00  0.00           O  
ATOM    523  CB  VAL A  75      24.184  13.507  -1.538  1.00  0.00           C  
ATOM    524  CEN VAL A  75      24.362  14.167  -1.449  1.00  0.00           X  
ATOM    525  H   VAL A  75      23.619  11.757   0.264  1.00  0.00           H  
ATOM    526  N   VAL A  76      23.934  10.713  -2.881  1.00  0.00           N  
ATOM    527  CA  VAL A  76      24.124   9.851  -4.041  1.00  0.00           C  
ATOM    528  C   VAL A  76      22.823   9.164  -4.436  1.00  0.00           C  
ATOM    529  O   VAL A  76      22.472   9.108  -5.615  1.00  0.00           O  
ATOM    530  CB  VAL A  76      25.200   8.780  -3.780  1.00  0.00           C  
ATOM    531  CEN VAL A  76      25.841   8.587  -3.943  1.00  0.00           X  
ATOM    532  H   VAL A  76      24.464  10.531  -2.041  1.00  0.00           H  
ATOM    533  N   VAL A  77      22.111   8.641  -3.444  1.00  0.00           N  
ATOM    534  CA  VAL A  77      20.847   7.956  -3.686  1.00  0.00           C  
ATOM    535  C   VAL A  77      19.835   8.884  -4.345  1.00  0.00           C  
ATOM    536  O   VAL A  77      19.158   8.503  -5.300  1.00  0.00           O  
ATOM    537  CB  VAL A  77      20.246   7.400  -2.382  1.00  0.00           C  
ATOM    538  CEN VAL A  77      20.116   6.820  -2.034  1.00  0.00           X  
ATOM    539  H   VAL A  77      22.454   8.720  -2.497  1.00  0.00           H  
ATOM    540  N   VAL A  78      19.736  10.105  -3.830  1.00  0.00           N  
ATOM    541  CA  VAL A  78      18.806  11.091  -4.367  1.00  0.00           C  
ATOM    542  C   VAL A  78      19.105  11.390  -5.831  1.00  0.00           C  
ATOM    543  O   VAL A  78      18.198  11.449  -6.660  1.00  0.00           O  
ATOM    544  CB  VAL A  78      18.850  12.405  -3.565  1.00  0.00           C  
ATOM    545  CEN VAL A  78      18.495  12.797  -3.123  1.00  0.00           X  
ATOM    546  H   VAL A  78      20.321  10.357  -3.046  1.00  0.00           H  
ATOM    547  N   VAL A  79      20.383  11.578  -6.142  1.00  0.00           N  
ATOM    548  CA  VAL A  79      20.805  11.872  -7.506  1.00  0.00           C  
ATOM    549  C   VAL A  79      20.411  10.749  -8.458  1.00  0.00           C  
ATOM    550  O   VAL A  79      19.901  10.999  -9.550  1.00  0.00           O  
ATOM    551  CB  VAL A  79      22.326  12.094  -7.592  1.00  0.00           C  
ATOM    552  CEN VAL A  79      22.812  12.573  -7.690  1.00  0.00           X  
ATOM    553  H   VAL A  79      21.081  11.516  -5.414  1.00  0.00           H  
ATOM    554  N   VAL A  80      20.651   9.512  -8.037  1.00  0.00           N  
ATOM    555  CA  VAL A  80      20.321   8.348  -8.851  1.00  0.00           C  
ATOM    556  C   VAL A  80      18.830   8.293  -9.156  1.00  0.00           C  
ATOM    557  O   VAL A  80      18.428   8.043 -10.292  1.00  0.00           O  
ATOM    558  CB  VAL A  80      20.743   7.038  -8.161  1.00  0.00           C  
ATOM    559  CEN VAL A  80      21.194   6.517  -8.187  1.00  0.00           X  
ATOM    560  H   VAL A  80      21.072   9.374  -7.129  1.00  0.00           H  
ATOM    561  N   VAL A  81      18.013   8.529  -8.135  1.00  0.00           N  
ATOM    562  CA  VAL A  81      16.564   8.506  -8.292  1.00  0.00           C  
ATOM    563  C   VAL A  81      16.104   9.544  -9.307  1.00  0.00           C  
ATOM    564  O   VAL A  81      15.271   9.258 -10.168  1.00  0.00           O  
ATOM    565  CB  VAL A  81      15.847   8.760  -6.952  1.00  0.00           C  
ATOM    566  CEN VAL A  81      15.468   8.461  -6.461  1.00  0.00           X  
ATOM    567  H   VAL A  81      18.407   8.728  -7.226  1.00  0.00           H  
ATOM    568  N   VAL A  82      16.651  10.750  -9.203  1.00  0.00           N  
ATOM    569  CA  VAL A  82      16.298  11.833 -10.113  1.00  0.00           C  
ATOM    570  C   VAL A  82      16.618  11.466 -11.556  1.00  0.00           C  
ATOM    571  O   VAL A  82      15.810  11.691 -12.458  1.00  0.00           O  
ATOM    572  CB  VAL A  82      17.032  13.138  -9.750  1.00  0.00           C  
ATOM    573  CEN VAL A  82      16.944  13.770  -9.490  1.00  0.00           X  
ATOM    574  H   VAL A  82      17.330  10.921  -8.475  1.00  0.00           H  
ATOM    575  N   VAL A  83      17.801  10.901 -11.770  1.00  0.00           N  
ATOM    576  CA  VAL A  83      18.230  10.502 -13.105  1.00  0.00           C  
ATOM    577  C   VAL A  83      17.503   9.244 -13.564  1.00  0.00           C  
ATOM    578  O   VAL A  83      17.636   8.823 -14.713  1.00  0.00           O  
ATOM    579  CB  VAL A  83      19.749  10.253 -13.160  1.00  0.00           C  
ATOM    580  CEN VAL A  83      20.343  10.504 -13.402  1.00  0.00           X  
ATOM    581  H   VAL A  83      18.419  10.743 -10.987  1.00  0.00           H  
ATOM    582  N   VAL A  84      16.733   8.648 -12.660  1.00  0.00           N  
ATOM    583  CA  VAL A  84      15.854   7.540 -13.012  1.00  0.00           C  
ATOM    584  C   VAL A  84      14.390   7.953 -12.939  1.00  0.00           C  
ATOM    585  O   VAL A  84      13.515   7.130 -12.668  1.00  0.00           O  
ATOM    586  CB  VAL A  84      16.081   6.324 -12.094  1.00  0.00           C  
ATOM    587  CEN VAL A  84      16.336   5.684 -12.074  1.00  0.00           X  
ATOM    588  H   VAL A  84      16.757   8.972 -11.703  1.00  0.00           H  
ATOM    589  N   VAL A  85      14.128   9.233 -13.181  1.00  0.00           N  
ATOM    590  CA  VAL A  85      12.763   9.720 -13.336  1.00  0.00           C  
ATOM    591  C   VAL A  85      11.992   9.622 -12.026  1.00  0.00           C  
ATOM    592  O   VAL A  85      10.776   9.428 -12.023  1.00  0.00           O  
ATOM    593  CB  VAL A  85      12.005   8.941 -14.426  1.00  0.00           C  
ATOM    594  CEN VAL A  85      11.743   8.989 -15.062  1.00  0.00           X  
ATOM    595  H   VAL A  85      14.895   9.885 -13.261  1.00  0.00           H  
ATOM    596  N   VAL A  86      12.705   9.757 -10.913  1.00  0.00           N  
ATOM    597  CA  VAL A  86      12.071   9.887  -9.607  1.00  0.00           C  
ATOM    598  C   VAL A  86      11.835  11.349  -9.253  1.00  0.00           C  
ATOM    599  O   VAL A  86      12.721  12.188  -9.414  1.00  0.00           O  
ATOM    600  CB  VAL A  86      12.917   9.230  -8.500  1.00  0.00           C  
ATOM    601  CEN VAL A  86      12.945   8.695  -8.067  1.00  0.00           X  
ATOM    602  H   VAL A  86      13.714   9.769 -10.974  1.00  0.00           H  
ATOM    603  N   VAL A  87      10.634  11.649  -8.769  1.00  0.00           N  
ATOM    604  CA  VAL A  87      10.257  13.021  -8.451  1.00  0.00           C  
ATOM    605  C   VAL A  87      10.884  13.474  -7.138  1.00  0.00           C  
ATOM    606  O   VAL A  87      11.447  12.667  -6.398  1.00  0.00           O  
ATOM    607  CB  VAL A  87       8.728  13.181  -8.360  1.00  0.00           C  
ATOM    608  CEN VAL A  87       8.179  13.452  -8.677  1.00  0.00           X  
ATOM    609  H   VAL A  87       9.965  10.908  -8.619  1.00  0.00           H  
ATOM    610  N   VAL A  88      10.781  14.768  -6.854  1.00  0.00           N  
ATOM    611  CA  VAL A  88      11.554  15.380  -5.780  1.00  0.00           C  
ATOM    612  C   VAL A  88      11.086  14.890  -4.416  1.00  0.00           C  
ATOM    613  O   VAL A  88      11.870  14.817  -3.470  1.00  0.00           O  
ATOM    614  CB  VAL A  88      11.461  16.917  -5.822  1.00  0.00           C  
ATOM    615  CEN VAL A  88      11.817  17.490  -5.960  1.00  0.00           X  
ATOM    616  H   VAL A  88      10.152  15.342  -7.397  1.00  0.00           H  
ATOM    617  N   VAL A  89       9.804  14.556  -4.321  1.00  0.00           N  
ATOM    618  CA  VAL A  89       9.238  14.031  -3.084  1.00  0.00           C  
ATOM    619  C   VAL A  89       9.819  12.663  -2.749  1.00  0.00           C  
ATOM    620  O   VAL A  89      10.126  12.375  -1.593  1.00  0.00           O  
ATOM    621  CB  VAL A  89       7.704  13.920  -3.166  1.00  0.00           C  
ATOM    622  CEN VAL A  89       7.115  14.192  -2.934  1.00  0.00           X  
ATOM    623  H   VAL A  89       9.205  14.668  -5.127  1.00  0.00           H  
ATOM    624  N   VAL A  90       9.967  11.824  -3.768  1.00  0.00           N  
ATOM    625  CA  VAL A  90      10.517  10.486  -3.585  1.00  0.00           C  
ATOM    626  C   VAL A  90      11.929  10.544  -3.017  1.00  0.00           C  
ATOM    627  O   VAL A  90      12.269   9.802  -2.096  1.00  0.00           O  
ATOM    628  CB  VAL A  90      10.538   9.697  -4.908  1.00  0.00           C  
ATOM    629  CEN VAL A  90      10.245   9.173  -5.246  1.00  0.00           X  
ATOM    630  H   VAL A  90       9.691  12.120  -4.694  1.00  0.00           H  
ATOM    631  N   VAL A  91      12.749  11.430  -3.573  1.00  0.00           N  
ATOM    632  CA  VAL A  91      14.127  11.587  -3.122  1.00  0.00           C  
ATOM    633  C   VAL A  91      14.184  11.975  -1.650  1.00  0.00           C  
ATOM    634  O   VAL A  91      14.989  11.438  -0.888  1.00  0.00           O  
ATOM    635  CB  VAL A  91      14.875  12.646  -3.952  1.00  0.00           C  
ATOM    636  CEN VAL A  91      15.368  12.733  -4.426  1.00  0.00           X  
ATOM    637  H   VAL A  91      12.408  12.010  -4.326  1.00  0.00           H  
ATOM    638  N   VAL A  92      13.327  12.910  -1.256  1.00  0.00           N  
ATOM    639  CA  VAL A  92      13.294  13.388   0.121  1.00  0.00           C  
ATOM    640  C   VAL A  92      12.816  12.298   1.071  1.00  0.00           C  
ATOM    641  O   VAL A  92      13.159  12.298   2.254  1.00  0.00           O  
ATOM    642  CB  VAL A  92      12.384  14.621   0.269  1.00  0.00           C  
ATOM    643  CEN VAL A  92      12.385  15.301   0.380  1.00  0.00           X  
ATOM    644  H   VAL A  92      12.681  13.299  -1.928  1.00  0.00           H  
ATOM    645  N   VAL A  93      12.022  11.370   0.548  1.00  0.00           N  
ATOM    646  CA  VAL A  93      11.486  10.279   1.352  1.00  0.00           C  
ATOM    647  C   VAL A  93      12.302   9.006   1.168  1.00  0.00           C  
ATOM    648  O   VAL A  93      11.854   7.914   1.516  1.00  0.00           O  
ATOM    649  CB  VAL A  93      10.014   9.988   1.001  1.00  0.00           C  
ATOM    650  CEN VAL A  93       9.368  10.040   1.234  1.00  0.00           X  
ATOM    651  H   VAL A  93      11.784  11.422  -0.432  1.00  0.00           H  
ATOM    652  N   VAL A  94      13.503   9.154   0.619  1.00  0.00           N  
ATOM    653  CA  VAL A  94      14.394   8.019   0.409  1.00  0.00           C  
ATOM    654  C   VAL A  94      15.176   7.692   1.675  1.00  0.00           C  
ATOM    655  O   VAL A  94      15.412   8.562   2.513  1.00  0.00           O  
ATOM    656  CB  VAL A  94      15.385   8.283  -0.740  1.00  0.00           C  
ATOM    657  CEN VAL A  94      15.544   8.106  -1.387  1.00  0.00           X  
ATOM    658  H   VAL A  94      13.806  10.076   0.339  1.00  0.00           H  
ATOM    659  N   VAL A  95      15.576   6.432   1.808  1.00  0.00           N  
ATOM    660  CA  VAL A  95      16.340   5.989   2.968  1.00  0.00           C  
ATOM    661  C   VAL A  95      17.669   6.726   3.067  1.00  0.00           C  
ATOM    662  O   VAL A  95      18.053   7.192   4.140  1.00  0.00           O  
ATOM    663  CB  VAL A  95      16.607   4.473   2.924  1.00  0.00           C  
ATOM    664  CEN VAL A  95      16.440   3.872   3.217  1.00  0.00           X  
ATOM    665  H   VAL A  95      15.346   5.764   1.086  1.00  0.00           H  
ATOM    666  N   VAL A  96      18.368   6.828   1.942  1.00  0.00           N  
ATOM    667  CA  VAL A  96      19.664   7.495   1.903  1.00  0.00           C  
ATOM    668  C   VAL A  96      19.568   8.917   2.441  1.00  0.00           C  
ATOM    669  O   VAL A  96      20.362   9.326   3.288  1.00  0.00           O  
ATOM    670  CB  VAL A  96      20.237   7.535   0.474  1.00  0.00           C  
ATOM    671  CEN VAL A  96      20.727   7.276   0.065  1.00  0.00           X  
ATOM    672  H   VAL A  96      17.993   6.433   1.092  1.00  0.00           H  
ATOM    673  N   VAL A  97      18.590   9.668   1.944  1.00  0.00           N  
ATOM    674  CA  VAL A  97      18.392  11.048   2.369  1.00  0.00           C  
ATOM    675  C   VAL A  97      18.122  11.130   3.866  1.00  0.00           C  
ATOM    676  O   VAL A  97      18.686  11.973   4.563  1.00  0.00           O  
ATOM    677  CB  VAL A  97      17.228  11.712   1.610  1.00  0.00           C  
ATOM    678  CEN VAL A  97      17.075  12.183   1.131  1.00  0.00           X  
ATOM    679  H   VAL A  97      17.968   9.271   1.254  1.00  0.00           H  
ATOM    680  N   VAL A  98      17.255  10.249   4.355  1.00  0.00           N  
ATOM    681  CA  VAL A  98      16.908  10.220   5.770  1.00  0.00           C  
ATOM    682  C   VAL A  98      18.137   9.966   6.634  1.00  0.00           C  
ATOM    683  O   VAL A  98      18.343  10.629   7.650  1.00  0.00           O  
ATOM    684  CB  VAL A  98      15.850   9.143   6.071  1.00  0.00           C  
ATOM    685  CEN VAL A  98      15.190   9.047   6.245  1.00  0.00           X  
ATOM    686  H   VAL A  98      16.826   9.582   3.729  1.00  0.00           H  
ATOM    687  N   VAL A  99      18.953   9.000   6.223  1.00  0.00           N  
ATOM    688  CA  VAL A  99      20.164   8.656   6.958  1.00  0.00           C  
ATOM    689  C   VAL A  99      21.109   9.847   7.052  1.00  0.00           C  
ATOM    690  O   VAL A  99      21.658  10.133   8.116  1.00  0.00           O  
ATOM    691  CB  VAL A  99      20.906   7.475   6.304  1.00  0.00           C  
ATOM    692  CEN VAL A  99      21.064   6.809   6.380  1.00  0.00           X  
ATOM    693  H   VAL A  99      18.728   8.492   5.379  1.00  0.00           H  
ATOM    694  N   VAL A 100      21.294  10.538   5.933  1.00  0.00           N  
ATOM    695  CA  VAL A 100      22.173  11.701   5.887  1.00  0.00           C  
ATOM    696  C   VAL A 100      21.707  12.783   6.852  1.00  0.00           C  
ATOM    697  O   VAL A 100      22.509  13.365   7.582  1.00  0.00           O  
ATOM    698  CB  VAL A 100      22.254  12.293   4.468  1.00  0.00           C  
ATOM    699  CEN VAL A 100      22.668  12.370   3.922  1.00  0.00           X  
ATOM    700  H   VAL A 100      20.814  10.252   5.092  1.00  0.00           H  
ATOM    701  N   VAL A 101      20.405  13.048   6.851  1.00  0.00           N  
ATOM    702  CA  VAL A 101      19.828  14.061   7.727  1.00  0.00           C  
ATOM    703  C   VAL A 101      20.081  13.731   9.192  1.00  0.00           C  
ATOM    704  O   VAL A 101      20.461  14.599   9.978  1.00  0.00           O  
ATOM    705  CB  VAL A 101      18.312  14.210   7.498  1.00  0.00           C  
ATOM    706  CEN VAL A 101      17.829  14.628   7.242  1.00  0.00           X  
ATOM    707  H   VAL A 101      19.799  12.534   6.228  1.00  0.00           H  
ATOM    708  N   VAL A 102      19.868  12.471   9.555  1.00  0.00           N  
ATOM    709  CA  VAL A 102      20.072  12.023  10.928  1.00  0.00           C  
ATOM    710  C   VAL A 102      21.514  12.237  11.368  1.00  0.00           C  
ATOM    711  O   VAL A 102      21.772  12.722  12.470  1.00  0.00           O  
ATOM    712  CB  VAL A 102      19.709  10.536  11.097  1.00  0.00           C  
ATOM    713  CEN VAL A 102      19.248  10.106  11.374  1.00  0.00           X  
ATOM    714  H   VAL A 102      19.556  11.805   8.862  1.00  0.00           H  
ATOM    715  N   VAL A 103      22.453  11.874  10.500  1.00  0.00           N  
ATOM    716  CA  VAL A 103      23.872  12.026  10.798  1.00  0.00           C  
ATOM    717  C   VAL A 103      24.228  13.485  11.054  1.00  0.00           C  
ATOM    718  O   VAL A 103      24.945  13.801  12.003  1.00  0.00           O  
ATOM    719  CB  VAL A 103      24.750  11.486   9.654  1.00  0.00           C  
ATOM    720  CEN VAL A 103      25.179  10.977   9.477  1.00  0.00           X  
ATOM    721  H   VAL A 103      22.176  11.482   9.611  1.00  0.00           H  
ATOM    722  N   VAL A 104      23.723  14.370  10.202  1.00  0.00           N  
ATOM    723  CA  VAL A 104      23.987  15.798  10.335  1.00  0.00           C  
ATOM    724  C   VAL A 104      23.488  16.328  11.673  1.00  0.00           C  
ATOM    725  O   VAL A 104      24.186  17.081  12.352  1.00  0.00           O  
ATOM    726  CB  VAL A 104      23.329  16.602   9.197  1.00  0.00           C  
ATOM    727  CEN VAL A 104      23.461  16.965   8.627  1.00  0.00           X  
ATOM    728  H   VAL A 104      23.140  14.046   9.443  1.00  0.00           H  
ATOM    729  N   VAL A 105      22.276  15.932  12.046  1.00  0.00           N  
ATOM    730  CA  VAL A 105      21.681  16.367  13.304  1.00  0.00           C  
ATOM    731  C   VAL A 105      22.532  15.939  14.493  1.00  0.00           C  
ATOM    732  O   VAL A 105      22.777  16.725  15.408  1.00  0.00           O  
ATOM    733  CB  VAL A 105      20.256  15.809  13.479  1.00  0.00           C  
ATOM    734  CEN VAL A 105      19.590  15.983  13.483  1.00  0.00           X  
ATOM    735  H   VAL A 105      21.753  15.313  11.443  1.00  0.00           H  
ATOM    736  N   VAL A 106      22.982  14.689  14.473  1.00  0.00           N  
ATOM    737  CA  VAL A 106      23.807  14.154  15.549  1.00  0.00           C  
ATOM    738  C   VAL A 106      25.097  14.950  15.702  1.00  0.00           C  
ATOM    739  O   VAL A 106      25.500  15.290  16.814  1.00  0.00           O  
ATOM    740  CB  VAL A 106      24.155  12.673  15.312  1.00  0.00           C  
ATOM    741  CEN VAL A 106      24.031  12.032  15.533  1.00  0.00           X  
ATOM    742  H   VAL A 106      22.746  14.094  13.691  1.00  0.00           H  
ATOM    743  N   VAL A 107      25.741  15.245  14.578  1.00  0.00           N  
ATOM    744  CA  VAL A 107      26.987  16.002  14.584  1.00  0.00           C  
ATOM    745  C   VAL A 107      26.792  17.379  15.206  1.00  0.00           C  
ATOM    746  O   VAL A 107      27.600  17.823  16.022  1.00  0.00           O  
ATOM    747  CB  VAL A 107      27.556  16.168  13.163  1.00  0.00           C  
ATOM    748  CEN VAL A 107      28.063  15.968  12.742  1.00  0.00           X  
ATOM    749  H   VAL A 107      25.357  14.937  13.696  1.00  0.00           H  
ATOM    750  N   VAL A 108      25.714  18.051  14.816  1.00  0.00           N  
ATOM    751  CA  VAL A 108      25.410  19.380  15.334  1.00  0.00           C  
ATOM    752  C   VAL A 108      25.234  19.354  16.847  1.00  0.00           C  
ATOM    753  O   VAL A 108      25.759  20.212  17.557  1.00  0.00           O  
ATOM    754  CB  VAL A 108      24.138  19.961  14.689  1.00  0.00           C  
ATOM    755  CEN VAL A 108      23.908  20.440  14.250  1.00  0.00           X  
ATOM    756  H   VAL A 108      25.089  17.631  14.143  1.00  0.00           H  
ATOM    757  N   VAL A 109      24.493  18.365  17.334  1.00  0.00           N  
ATOM    758  CA  VAL A 109      24.247  18.225  18.765  1.00  0.00           C  
ATOM    759  C   VAL A 109      25.550  18.051  19.534  1.00  0.00           C  
ATOM    760  O   VAL A 109      25.757  18.677  20.574  1.00  0.00           O  
ATOM    761  CB  VAL A 109      23.321  17.031  19.065  1.00  0.00           C  
ATOM    762  CEN VAL A 109      22.687  16.859  19.273  1.00  0.00           X  
ATOM    763  H   VAL A 109      24.091  17.692  16.698  1.00  0.00           H  
ATOM    764  N   VAL A 110      26.427  17.197  19.017  1.00  0.00           N  
ATOM    765  CA  VAL A 110      27.712  16.938  19.654  1.00  0.00           C  
ATOM    766  C   VAL A 110      28.540  18.213  19.761  1.00  0.00           C  
ATOM    767  O   VAL A 110      28.883  18.617  20.838  1.00  0.00           O  
ATOM    768  CB  VAL A 110      28.521  15.876  18.886  1.00  0.00           C  
ATOM    769  CEN VAL A 110      28.749  15.226  18.913  1.00  0.00           X  
ATOM    770  H   VAL A 110      26.197  16.714  18.160  1.00  0.00           H  
TER                                                                             
# All scores below are weighted scores, not raw scores.
#BEGIN_POSE_ENERGIES_TABLE ./out/81.pdb
label vdw total
weights 0.1 NA
pose 3.13789 3.13789
VAL:NtermProteinFull_1 0 0
VAL_2 0 0
VAL_3 0 0
VAL_4 0 0
VAL_5 0 0
VAL_6 0 0
VAL_7 0 0
VAL_8 0.00157 0.00157
VAL_9 0.07341 0.07341
VAL_10 0 0
VAL_11 0 0
VAL_12 0.00063 0.00063
VAL_13 0 0
VAL_14 0 0
VAL_15 0.01006 0.01006
VAL_16 0 0
VAL_17 0 0
VAL_18 0.01006 0.01006
VAL_19 0 0
VAL_20 0 0
VAL_21 0 0
VAL_22 0.17665 0.17665
VAL_23 0 0
VAL_24 0 0
VAL_25 0.00157 0.00157
VAL_26 0 0
VAL_27 0 0
VAL_28 0 0
VAL_29 0.00643 0.00643
VAL_30 0 0
VAL_31 0 0
VAL_32 0 0
VAL_33 0 0
VAL_34 0 0
VAL_35 0 0
VAL_36 0 0
VAL_37 0.00642 0.00642
VAL_38 2e-05 2e-05
VAL_39 0 0
VAL_40 0.04577 0.04577
VAL_41 0.05001 0.05001
VAL_42 0 0
VAL_43 0 0
VAL_44 0.49046 0.49046
VAL_45 0.17665 0.17665
VAL_46 0 0
VAL_47 0.00176 0.00176
VAL_48 0 0
VAL_49 0 0
VAL_50 0 0
VAL_51 0 0
VAL_52 0 0
VAL_53 0 0
VAL_54 0 0
VAL_55 0 0
VAL_56 0 0
VAL_57 0 0
VAL_58 0 0
VAL_59 0 0
VAL_60 0 0
VAL_61 0 0
VAL_62 0 0
VAL_63 0 0
VAL_64 0 0
VAL_65 0 0
VAL_66 0 0
VAL_67 0.03698 0.03698
VAL_68 0 0
VAL_69 0 0
VAL_70 0.03083 0.03083
VAL_71 0.06817 0.06817
VAL_72 0 0
VAL_73 0 0
VAL_74 0.34969 0.34969
VAL_75 0 0
VAL_76 0 0
VAL_77 0.20732 0.20732
VAL_78 0 0
VAL_79 0 0
VAL_80 0 0
VAL_81 0.02095 0.02095
VAL_82 0 0
VAL_83 0 0
VAL_84 0 0
VAL_85 0 0
VAL_86 0.02095 0.02095
VAL_87 0 0
VAL_88 0 0
VAL_89 0 0
VAL_90 0 0
VAL_91 0 0
VAL_92 0 0
VAL_93 0.07341 0.07341
VAL_94 0 0
VAL_95 0.09578 0.09578
VAL_96 0.37436 0.37436
VAL_97 0.05873 0.05873
VAL_98 0.00063 0.00063
VAL_99 0.49046 0.49046
VAL_100 0.1921 0.1921
VAL_101 0 0
VAL_102 0 0
VAL_103 0.06475 0.06475
VAL_104 0 0
VAL_105 0 0
VAL_106 0 0
VAL_107 0.00129 0.00129
VAL_108 0 0
VAL_109 0 0
VAL:CtermProteinFull_110 0 0
#END_POSE_ENERGIES_TABLE ./out/81.pdb

REMARK 6 12 9 19 21 1 14 14 8 7 12 4 
REMARK VDW             3.138
REMARK RG             13.944
REMARK NCdist         36.912
REMARK HO              0.753
