# Supplementary material for: Design of complicated all-α protein structures
Source: Nat Struct Mol Biol. 2024 Jan 4;31(2):275–82. doi: 10.1038/s41594-023-01147-9 (PMC11377298; doi:10.1038/s41594-023-01147-9)
Supplement: Supplementary file 11 — Statistical source data. [file 41594_2023_1147_MOESM11_ESM.zip › ED_Fig6/80.pdb]

HEADER                                            09-NOV-21   XXXX              
EXPDTA    THEORETICAL MODEL                                                     
REMARK 220                                                                      
REMARK 220 EXPERIMENTAL DETAILS                                                 
REMARK 220  EXPERIMENT TYPE                : THEORETICAL MODELLING              
REMARK 220  DATE OF DATA COLLECTION        : 09-NOV-21                          
REMARK 220                                                                      
REMARK 220 REMARK: MODEL GENERATED BY ROSETTA                                   
REMARK 220  VERSION 2021.16+release.8ee4f02                                     
ATOM      1  N   VAL A   1       0.000   0.000   0.000  1.00  0.00           N  
ATOM      2  CA  VAL A   1       1.458   0.000   0.000  1.00  0.00           C  
ATOM      3  C   VAL A   1       2.009   1.420   0.000  1.00  0.00           C  
ATOM      4  O   VAL A   1       2.934   1.737   0.748  1.00  0.00           O  
ATOM      5  CB  VAL A   1       2.023  -0.759  -1.215  1.00  0.00           C  
ATOM      6  CEN VAL A   1       2.351  -1.334  -1.406  1.00  0.00           X  
ATOM      7  H   VAL A   1      -0.500  -0.433  -0.750  1.00  0.00           H  
ATOM      8  N   VAL A   2       1.435   2.272  -0.843  1.00  0.00           N  
ATOM      9  CA  VAL A   2       1.868   3.661  -0.942  1.00  0.00           C  
ATOM     10  C   VAL A   2       1.711   4.383   0.390  1.00  0.00           C  
ATOM     11  O   VAL A   2       2.608   5.105   0.825  1.00  0.00           O  
ATOM     12  CB  VAL A   2       1.079   4.423  -2.023  1.00  0.00           C  
ATOM     13  CEN VAL A   2       1.129   4.707  -2.649  1.00  0.00           X  
ATOM     14  H   VAL A   2       0.680   1.949  -1.431  1.00  0.00           H  
ATOM     15  N   VAL A   3       0.566   4.183   1.035  1.00  0.00           N  
ATOM     16  CA  VAL A   3       0.290   4.815   2.319  1.00  0.00           C  
ATOM     17  C   VAL A   3       1.317   4.405   3.367  1.00  0.00           C  
ATOM     18  O   VAL A   3       1.823   5.241   4.115  1.00  0.00           O  
ATOM     19  CB  VAL A   3      -1.120   4.462   2.831  1.00  0.00           C  
ATOM     20  CEN VAL A   3      -1.749   4.719   2.941  1.00  0.00           X  
ATOM     21  H   VAL A   3      -0.130   3.577   0.624  1.00  0.00           H  
ATOM     22  N   VAL A   4       1.620   3.112   3.417  1.00  0.00           N  
ATOM     23  CA  VAL A   4       2.588   2.588   4.374  1.00  0.00           C  
ATOM     24  C   VAL A   4       3.957   3.226   4.177  1.00  0.00           C  
ATOM     25  O   VAL A   4       4.612   3.622   5.141  1.00  0.00           O  
ATOM     26  CB  VAL A   4       2.723   1.058   4.261  1.00  0.00           C  
ATOM     27  CEN VAL A   4       2.581   0.464   4.579  1.00  0.00           X  
ATOM     28  H   VAL A   4       1.169   2.476   2.775  1.00  0.00           H  
ATOM     29  N   VAL A   5       4.385   3.322   2.923  1.00  0.00           N  
ATOM     30  CA  VAL A   5       5.678   3.911   2.597  1.00  0.00           C  
ATOM     31  C   VAL A   5       5.758   5.358   3.069  1.00  0.00           C  
ATOM     32  O   VAL A   5       6.758   5.776   3.653  1.00  0.00           O  
ATOM     33  CB  VAL A   5       5.958   3.859   1.084  1.00  0.00           C  
ATOM     34  CEN VAL A   5       6.345   3.555   0.602  1.00  0.00           X  
ATOM     35  H   VAL A   5       3.799   2.977   2.176  1.00  0.00           H  
ATOM     36  N   VAL A   6       4.700   6.118   2.811  1.00  0.00           N  
ATOM     37  CA  VAL A   6       4.648   7.520   3.209  1.00  0.00           C  
ATOM     38  C   VAL A   6       4.783   7.670   4.719  1.00  0.00           C  
ATOM     39  O   VAL A   6       5.528   8.521   5.204  1.00  0.00           O  
ATOM     40  CB  VAL A   6       3.339   8.190   2.752  1.00  0.00           C  
ATOM     41  CEN VAL A   6       3.075   8.647   2.309  1.00  0.00           X  
ATOM     42  H   VAL A   6       3.910   5.715   2.327  1.00  0.00           H  
ATOM     43  N   VAL A   7       4.059   6.836   5.458  1.00  0.00           N  
ATOM     44  CA  VAL A   7       4.096   6.875   6.915  1.00  0.00           C  
ATOM     45  C   VAL A   7       5.504   6.615   7.437  1.00  0.00           C  
ATOM     46  O   VAL A   7       5.983   7.311   8.332  1.00  0.00           O  
ATOM     47  CB  VAL A   7       3.133   5.844   7.532  1.00  0.00           C  
ATOM     48  CEN VAL A   7       2.540   5.776   7.878  1.00  0.00           X  
ATOM     49  H   VAL A   7       3.467   6.159   4.999  1.00  0.00           H  
ATOM     50  N   VAL A   8       6.163   5.609   6.872  1.00  0.00           N  
ATOM     51  CA  VAL A   8       7.517   5.255   7.279  1.00  0.00           C  
ATOM     52  C   VAL A   8       8.478   6.419   7.067  1.00  0.00           C  
ATOM     53  O   VAL A   8       9.293   6.729   7.935  1.00  0.00           O  
ATOM     54  CB  VAL A   8       8.037   4.027   6.508  1.00  0.00           C  
ATOM     55  CEN VAL A   8       8.197   3.360   6.571  1.00  0.00           X  
ATOM     56  H   VAL A   8       5.713   5.075   6.141  1.00  0.00           H  
ATOM     57  N   VAL A   9       8.376   7.060   5.907  1.00  0.00           N  
ATOM     58  CA  VAL A   9       9.235   8.191   5.579  1.00  0.00           C  
ATOM     59  C   VAL A   9       9.061   9.324   6.581  1.00  0.00           C  
ATOM     60  O   VAL A   9      10.039   9.909   7.047  1.00  0.00           O  
ATOM     61  CB  VAL A   9       8.951   8.723   4.162  1.00  0.00           C  
ATOM     62  CEN VAL A   9       9.208   8.766   3.524  1.00  0.00           X  
ATOM     63  H   VAL A   9       7.685   6.755   5.236  1.00  0.00           H  
ATOM     64  N   VAL A  10       7.810   9.630   6.909  1.00  0.00           N  
ATOM     65  CA  VAL A  10       7.506  10.695   7.857  1.00  0.00           C  
ATOM     66  C   VAL A  10       8.128  10.415   9.219  1.00  0.00           C  
ATOM     67  O   VAL A  10       8.719  11.301   9.836  1.00  0.00           O  
ATOM     68  CB  VAL A  10       5.986  10.883   8.028  1.00  0.00           C  
ATOM     69  CEN VAL A  10       5.461  11.306   7.888  1.00  0.00           X  
ATOM     70  H   VAL A  10       7.051   9.112   6.491  1.00  0.00           H  
ATOM     71  N   VAL A  11       7.993   9.177   9.683  1.00  0.00           N  
ATOM     72  CA  VAL A  11       8.542   8.778  10.973  1.00  0.00           C  
ATOM     73  C   VAL A  11      10.054   8.964  11.009  1.00  0.00           C  
ATOM     74  O   VAL A  11      10.602   9.482  11.982  1.00  0.00           O  
ATOM     75  CB  VAL A  11       8.207   7.311  11.300  1.00  0.00           C  
ATOM     76  CEN VAL A  11       7.826   6.907  11.708  1.00  0.00           X  
ATOM     77  H   VAL A  11       7.496   8.495   9.127  1.00  0.00           H  
ATOM     78  N   VAL A  12      10.723   8.537   9.944  1.00  0.00           N  
ATOM     79  CA  VAL A  12      12.173   8.655   9.852  1.00  0.00           C  
ATOM     80  C   VAL A  12      12.613  10.111   9.938  1.00  0.00           C  
ATOM     81  O   VAL A  12      13.562  10.441  10.650  1.00  0.00           O  
ATOM     82  CB  VAL A  12      12.708   8.043   8.543  1.00  0.00           C  
ATOM     83  CEN VAL A  12      13.065   7.514   8.284  1.00  0.00           X  
ATOM     84  H   VAL A  12      10.214   8.119   9.178  1.00  0.00           H  
ATOM     85  N   VAL A  13      11.920  10.977   9.208  1.00  0.00           N  
ATOM     86  CA  VAL A  13      12.238  12.400   9.200  1.00  0.00           C  
ATOM     87  C   VAL A  13      12.120  12.999  10.596  1.00  0.00           C  
ATOM     88  O   VAL A  13      12.988  13.755  11.033  1.00  0.00           O  
ATOM     89  CB  VAL A  13      11.321  13.180   8.239  1.00  0.00           C  
ATOM     90  CEN VAL A  13      11.305  13.516   7.638  1.00  0.00           X  
ATOM     91  H   VAL A  13      11.152  10.642   8.644  1.00  0.00           H  
ATOM     92  N   VAL A  14      11.041  12.656  11.292  1.00  0.00           N  
ATOM     93  CA  VAL A  14      10.808  13.159  12.640  1.00  0.00           C  
ATOM     94  C   VAL A  14      11.933  12.751  13.583  1.00  0.00           C  
ATOM     95  O   VAL A  14      12.426  13.564  14.365  1.00  0.00           O  
ATOM     96  CB  VAL A  14       9.468  12.654  13.208  1.00  0.00           C  
ATOM     97  CEN VAL A  14       8.830  12.848  13.379  1.00  0.00           X  
ATOM     98  H   VAL A  14      10.366  12.031  10.876  1.00  0.00           H  
ATOM     99  N   VAL A  15      12.336  11.488  13.503  1.00  0.00           N  
ATOM    100  CA  VAL A  15      13.405  10.970  14.349  1.00  0.00           C  
ATOM    101  C   VAL A  15      14.742  11.612  14.003  1.00  0.00           C  
ATOM    102  O   VAL A  15      15.563  11.872  14.882  1.00  0.00           O  
ATOM    103  CB  VAL A  15      13.534   9.440  14.225  1.00  0.00           C  
ATOM    104  CEN VAL A  15      13.430   8.846  14.557  1.00  0.00           X  
ATOM    105  H   VAL A  15      11.891  10.870  12.840  1.00  0.00           H  
ATOM    106  N   VAL A  16      14.955  11.867  12.716  1.00  0.00           N  
ATOM    107  CA  VAL A  16      16.097  12.656  12.270  1.00  0.00           C  
ATOM    108  C   VAL A  16      15.968  14.109  12.709  1.00  0.00           C  
ATOM    109  O   VAL A  16      16.955  14.843  12.756  1.00  0.00           O  
ATOM    110  CB  VAL A  16      16.255  12.604  10.739  1.00  0.00           C  
ATOM    111  CEN VAL A  16      16.647  12.355  10.230  1.00  0.00           X  
ATOM    112  H   VAL A  16      14.309  11.504  12.030  1.00  0.00           H  
ATOM    113  N   VAL A  17      14.745  14.518  13.029  1.00  0.00           N  
ATOM    114  CA  VAL A  17      14.465  15.911  13.356  1.00  0.00           C  
ATOM    115  C   VAL A  17      14.266  16.743  12.096  1.00  0.00           C  
ATOM    116  O   VAL A  17      14.396  17.967  12.122  1.00  0.00           O  
ATOM    117  CB  VAL A  17      15.595  16.533  14.197  1.00  0.00           C  
ATOM    118  CEN VAL A  17      15.757  16.761  14.827  1.00  0.00           X  
ATOM    119  H   VAL A  17      13.990  13.847  13.047  1.00  0.00           H  
ATOM    120  N   VAL A  18      13.950  16.072  10.994  1.00  0.00           N  
ATOM    121  CA  VAL A  18      13.669  16.754   9.736  1.00  0.00           C  
ATOM    122  C   VAL A  18      12.191  17.098   9.613  1.00  0.00           C  
ATOM    123  O   VAL A  18      11.455  16.459   8.861  1.00  0.00           O  
ATOM    124  CB  VAL A  18      14.090  15.901   8.525  1.00  0.00           C  
ATOM    125  CEN VAL A  18      14.551  15.851   8.015  1.00  0.00           X  
ATOM    126  H   VAL A  18      13.903  15.064  11.028  1.00  0.00           H  
ATOM    127  N   VAL A  19      11.760  18.111  10.358  1.00  0.00           N  
ATOM    128  CA  VAL A  19      10.347  18.465  10.426  1.00  0.00           C  
ATOM    129  C   VAL A  19       9.804  18.830   9.051  1.00  0.00           C  
ATOM    130  O   VAL A  19       8.705  18.418   8.678  1.00  0.00           O  
ATOM    131  CB  VAL A  19      10.106  19.641  11.391  1.00  0.00           C  
ATOM    132  CEN VAL A  19       9.839  19.810  12.004  1.00  0.00           X  
ATOM    133  H   VAL A  19      12.429  18.649  10.890  1.00  0.00           H  
ATOM    134  N   VAL A  20      10.579  19.605   8.300  1.00  0.00           N  
ATOM    135  CA  VAL A  20      10.147  20.083   6.992  1.00  0.00           C  
ATOM    136  C   VAL A  20       9.812  18.923   6.064  1.00  0.00           C  
ATOM    137  O   VAL A  20       8.740  18.889   5.460  1.00  0.00           O  
ATOM    138  CB  VAL A  20      11.223  20.964   6.330  1.00  0.00           C  
ATOM    139  CEN VAL A  20      11.376  21.612   6.150  1.00  0.00           X  
ATOM    140  H   VAL A  20      11.491  19.869   8.644  1.00  0.00           H  
ATOM    141  N   VAL A  21      10.735  17.974   5.954  1.00  0.00           N  
ATOM    142  CA  VAL A  21      10.534  16.804   5.107  1.00  0.00           C  
ATOM    143  C   VAL A  21       9.314  16.007   5.550  1.00  0.00           C  
ATOM    144  O   VAL A  21       8.501  15.590   4.725  1.00  0.00           O  
ATOM    145  CB  VAL A  21      11.768  15.883   5.115  1.00  0.00           C  
ATOM    146  CEN VAL A  21      12.297  15.660   4.733  1.00  0.00           X  
ATOM    147  H   VAL A  21      11.598  18.065   6.471  1.00  0.00           H  
ATOM    148  N   VAL A  22       9.193  15.797   6.856  1.00  0.00           N  
ATOM    149  CA  VAL A  22       8.071  15.049   7.411  1.00  0.00           C  
ATOM    150  C   VAL A  22       6.788  15.869   7.370  1.00  0.00           C  
ATOM    151  O   VAL A  22       5.730  15.365   6.991  1.00  0.00           O  
ATOM    152  CB  VAL A  22       8.344  14.613   8.863  1.00  0.00           C  
ATOM    153  CEN VAL A  22       8.479  14.069   9.262  1.00  0.00           X  
ATOM    154  H   VAL A  22       9.895  16.166   7.481  1.00  0.00           H  
ATOM    155  N   VAL A  23       6.888  17.134   7.762  1.00  0.00           N  
ATOM    156  CA  VAL A  23       5.742  18.036   7.738  1.00  0.00           C  
ATOM    157  C   VAL A  23       5.345  18.384   6.309  1.00  0.00           C  
ATOM    158  O   VAL A  23       4.165  18.571   6.010  1.00  0.00           O  
ATOM    159  CB  VAL A  23       6.031  19.337   8.510  1.00  0.00           C  
ATOM    160  CEN VAL A  23       5.877  19.688   9.083  1.00  0.00           X  
ATOM    161  H   VAL A  23       7.780  17.480   8.085  1.00  0.00           H  
ATOM    162  N   VAL A  24       6.336  18.468   5.428  1.00  0.00           N  
ATOM    163  CA  VAL A  24       6.090  18.779   4.025  1.00  0.00           C  
ATOM    164  C   VAL A  24       6.698  17.722   3.112  1.00  0.00           C  
ATOM    165  O   VAL A  24       7.615  18.006   2.342  1.00  0.00           O  
ATOM    166  CB  VAL A  24       6.658  20.160   3.645  1.00  0.00           C  
ATOM    167  CEN VAL A  24       6.482  20.805   3.478  1.00  0.00           X  
ATOM    168  H   VAL A  24       7.285  18.313   5.739  1.00  0.00           H  
ATOM    169  N   VAL A  25       6.180  16.502   3.202  1.00  0.00           N  
ATOM    170  CA  VAL A  25       6.800  15.356   2.546  1.00  0.00           C  
ATOM    171  C   VAL A  25       6.750  15.496   1.030  1.00  0.00           C  
ATOM    172  O   VAL A  25       7.501  14.838   0.311  1.00  0.00           O  
ATOM    173  CB  VAL A  25       6.120  14.036   2.953  1.00  0.00           C  
ATOM    174  CEN VAL A  25       6.205  13.457   3.316  1.00  0.00           X  
ATOM    175  H   VAL A  25       5.336  16.364   3.739  1.00  0.00           H  
ATOM    176  N   VAL A  26       5.861  16.359   0.550  1.00  0.00           N  
ATOM    177  CA  VAL A  26       5.661  16.534  -0.884  1.00  0.00           C  
ATOM    178  C   VAL A  26       6.361  17.789  -1.389  1.00  0.00           C  
ATOM    179  O   VAL A  26       6.212  18.170  -2.550  1.00  0.00           O  
ATOM    180  CB  VAL A  26       4.164  16.615  -1.240  1.00  0.00           C  
ATOM    181  CEN VAL A  26       3.647  16.275  -1.543  1.00  0.00           X  
ATOM    182  H   VAL A  26       5.309  16.907   1.194  1.00  0.00           H  
ATOM    183  N   VAL A  27       7.126  18.427  -0.510  1.00  0.00           N  
ATOM    184  CA  VAL A  27       7.820  19.663  -0.853  1.00  0.00           C  
ATOM    185  C   VAL A  27       9.214  19.379  -1.397  1.00  0.00           C  
ATOM    186  O   VAL A  27      10.178  19.280  -0.639  1.00  0.00           O  
ATOM    187  CB  VAL A  27       7.935  20.603   0.362  1.00  0.00           C  
ATOM    188  CEN VAL A  27       7.704  21.194   0.630  1.00  0.00           X  
ATOM    189  H   VAL A  27       7.230  18.047   0.420  1.00  0.00           H  
ATOM    190  N   VAL A  28       9.314  19.250  -2.716  1.00  0.00           N  
ATOM    191  CA  VAL A  28      10.579  18.917  -3.359  1.00  0.00           C  
ATOM    192  C   VAL A  28      11.674  19.899  -2.963  1.00  0.00           C  
ATOM    193  O   VAL A  28      12.813  19.505  -2.714  1.00  0.00           O  
ATOM    194  CB  VAL A  28      10.446  18.903  -4.894  1.00  0.00           C  
ATOM    195  CEN VAL A  28      10.435  18.491  -5.446  1.00  0.00           X  
ATOM    196  H   VAL A  28       8.492  19.386  -3.287  1.00  0.00           H  
ATOM    197  N   VAL A  29      11.321  21.179  -2.905  1.00  0.00           N  
ATOM    198  CA  VAL A  29      12.250  22.209  -2.456  1.00  0.00           C  
ATOM    199  C   VAL A  29      12.751  21.922  -1.046  1.00  0.00           C  
ATOM    200  O   VAL A  29      13.883  22.258  -0.699  1.00  0.00           O  
ATOM    201  CB  VAL A  29      11.601  23.606  -2.485  1.00  0.00           C  
ATOM    202  CEN VAL A  29      11.603  24.211  -2.813  1.00  0.00           X  
ATOM    203  H   VAL A  29      10.386  21.444  -3.180  1.00  0.00           H  
ATOM    204  N   VAL A  30      11.901  21.299  -0.237  1.00  0.00           N  
ATOM    205  CA  VAL A  30      12.298  20.850   1.092  1.00  0.00           C  
ATOM    206  C   VAL A  30      13.448  19.854   1.017  1.00  0.00           C  
ATOM    207  O   VAL A  30      14.414  19.948   1.774  1.00  0.00           O  
ATOM    208  CB  VAL A  30      11.121  20.204   1.846  1.00  0.00           C  
ATOM    209  CEN VAL A  30      10.680  20.294   2.368  1.00  0.00           X  
ATOM    210  H   VAL A  30      10.956  21.132  -0.550  1.00  0.00           H  
ATOM    211  N   VAL A  31      13.339  18.901   0.098  1.00  0.00           N  
ATOM    212  CA  VAL A  31      14.370  17.885  -0.079  1.00  0.00           C  
ATOM    213  C   VAL A  31      15.709  18.516  -0.438  1.00  0.00           C  
ATOM    214  O   VAL A  31      16.747  18.147   0.111  1.00  0.00           O  
ATOM    215  CB  VAL A  31      13.983  16.870  -1.171  1.00  0.00           C  
ATOM    216  CEN VAL A  31      13.786  16.219  -1.277  1.00  0.00           X  
ATOM    217  H   VAL A  31      12.521  18.879  -0.494  1.00  0.00           H  
ATOM    218  N   VAL A  32      15.679  19.470  -1.362  1.00  0.00           N  
ATOM    219  CA  VAL A  32      16.891  20.154  -1.797  1.00  0.00           C  
ATOM    220  C   VAL A  32      17.569  20.865  -0.633  1.00  0.00           C  
ATOM    221  O   VAL A  32      18.787  20.785  -0.468  1.00  0.00           O  
ATOM    222  CB  VAL A  32      16.594  21.178  -2.908  1.00  0.00           C  
ATOM    223  CEN VAL A  32      16.676  21.306  -3.580  1.00  0.00           X  
ATOM    224  H   VAL A  32      14.794  19.727  -1.775  1.00  0.00           H  
ATOM    225  N   VAL A  33      16.774  21.562   0.173  1.00  0.00           N  
ATOM    226  CA  VAL A  33      17.297  22.289   1.324  1.00  0.00           C  
ATOM    227  C   VAL A  33      17.990  21.348   2.301  1.00  0.00           C  
ATOM    228  O   VAL A  33      19.079  21.641   2.793  1.00  0.00           O  
ATOM    229  CB  VAL A  33      16.182  23.052   2.063  1.00  0.00           C  
ATOM    230  CEN VAL A  33      15.934  23.681   2.194  1.00  0.00           X  
ATOM    231  H   VAL A  33      15.783  21.588  -0.017  1.00  0.00           H  
ATOM    232  N   VAL A  34      17.351  20.216   2.579  1.00  0.00           N  
ATOM    233  CA  VAL A  34      17.905  19.230   3.499  1.00  0.00           C  
ATOM    234  C   VAL A  34      19.255  18.719   3.011  1.00  0.00           C  
ATOM    235  O   VAL A  34      20.205  18.608   3.786  1.00  0.00           O  
ATOM    236  CB  VAL A  34      16.952  18.035   3.687  1.00  0.00           C  
ATOM    237  CEN VAL A  34      16.527  17.730   4.136  1.00  0.00           X  
ATOM    238  H   VAL A  34      16.459  20.035   2.142  1.00  0.00           H  
ATOM    239  N   VAL A  35      19.333  18.408   1.721  1.00  0.00           N  
ATOM    240  CA  VAL A  35      20.567  17.908   1.127  1.00  0.00           C  
ATOM    241  C   VAL A  35      21.699  18.916   1.277  1.00  0.00           C  
ATOM    242  O   VAL A  35      22.820  18.556   1.638  1.00  0.00           O  
ATOM    243  CB  VAL A  35      20.382  17.577  -0.366  1.00  0.00           C  
ATOM    244  CEN VAL A  35      20.341  17.059  -0.818  1.00  0.00           X  
ATOM    245  H   VAL A  35      18.517  18.522   1.137  1.00  0.00           H  
ATOM    246  N   VAL A  36      21.400  20.180   0.999  1.00  0.00           N  
ATOM    247  CA  VAL A  36      22.392  21.243   1.103  1.00  0.00           C  
ATOM    248  C   VAL A  36      22.935  21.353   2.522  1.00  0.00           C  
ATOM    249  O   VAL A  36      24.143  21.474   2.727  1.00  0.00           O  
ATOM    250  CB  VAL A  36      21.809  22.604   0.679  1.00  0.00           C  
ATOM    251  CEN VAL A  36      21.826  23.086   0.187  1.00  0.00           X  
ATOM    252  H   VAL A  36      20.460  20.411   0.708  1.00  0.00           H  
ATOM    253  N   VAL A  37      22.035  21.311   3.499  1.00  0.00           N  
ATOM    254  CA  VAL A  37      22.423  21.406   4.901  1.00  0.00           C  
ATOM    255  C   VAL A  37      23.364  20.273   5.291  1.00  0.00           C  
ATOM    256  O   VAL A  37      24.374  20.495   5.958  1.00  0.00           O  
ATOM    257  CB  VAL A  37      21.194  21.381   5.830  1.00  0.00           C  
ATOM    258  CEN VAL A  37      20.809  21.767   6.251  1.00  0.00           X  
ATOM    259  H   VAL A  37      21.058  21.210   3.264  1.00  0.00           H  
ATOM    260  N   VAL A  38      23.027  19.059   4.869  1.00  0.00           N  
ATOM    261  CA  VAL A  38      23.843  17.889   5.174  1.00  0.00           C  
ATOM    262  C   VAL A  38      25.251  18.038   4.612  1.00  0.00           C  
ATOM    263  O   VAL A  38      26.235  17.747   5.292  1.00  0.00           O  
ATOM    264  CB  VAL A  38      23.211  16.600   4.616  1.00  0.00           C  
ATOM    265  CEN VAL A  38      22.893  16.016   4.795  1.00  0.00           X  
ATOM    266  H   VAL A  38      22.185  18.944   4.325  1.00  0.00           H  
ATOM    267  N   VAL A  39      25.340  18.492   3.366  1.00  0.00           N  
ATOM    268  CA  VAL A  39      26.629  18.680   2.710  1.00  0.00           C  
ATOM    269  C   VAL A  39      27.411  19.820   3.349  1.00  0.00           C  
ATOM    270  O   VAL A  39      28.602  19.991   3.089  1.00  0.00           O  
ATOM    271  CB  VAL A  39      26.461  18.964   1.206  1.00  0.00           C  
ATOM    272  CEN VAL A  39      26.552  18.696   0.578  1.00  0.00           X  
ATOM    273  H   VAL A  39      24.494  18.712   2.861  1.00  0.00           H  
ATOM    274  N   VAL A  40      26.734  20.599   4.185  1.00  0.00           N  
ATOM    275  CA  VAL A  40      27.377  21.690   4.907  1.00  0.00           C  
ATOM    276  C   VAL A  40      27.548  21.350   6.382  1.00  0.00           C  
ATOM    277  O   VAL A  40      27.945  22.196   7.183  1.00  0.00           O  
ATOM    278  CB  VAL A  40      26.577  23.001   4.783  1.00  0.00           C  
ATOM    279  CEN VAL A  40      26.580  23.627   4.496  1.00  0.00           X  
ATOM    280  H   VAL A  40      25.747  20.432   4.325  1.00  0.00           H  
ATOM    281  N   VAL A  41      27.247  20.105   6.735  1.00  0.00           N  
ATOM    282  CA  VAL A  41      27.365  19.650   8.116  1.00  0.00           C  
ATOM    283  C   VAL A  41      28.816  19.667   8.579  1.00  0.00           C  
ATOM    284  O   VAL A  41      29.735  19.495   7.778  1.00  0.00           O  
ATOM    285  CB  VAL A  41      26.796  18.230   8.294  1.00  0.00           C  
ATOM    286  CEN VAL A  41      26.275  17.872   8.567  1.00  0.00           X  
ATOM    287  H   VAL A  41      26.927  19.457   6.030  1.00  0.00           H  
ATOM    288  N   VAL A  42      29.016  19.875   9.876  1.00  0.00           N  
ATOM    289  CA  VAL A  42      30.354  19.873  10.455  1.00  0.00           C  
ATOM    290  C   VAL A  42      30.991  18.493  10.365  1.00  0.00           C  
ATOM    291  O   VAL A  42      32.213  18.367  10.287  1.00  0.00           O  
ATOM    292  CB  VAL A  42      30.332  20.323  11.928  1.00  0.00           C  
ATOM    293  CEN VAL A  42      30.506  20.836  12.354  1.00  0.00           X  
ATOM    294  H   VAL A  42      28.220  20.038  10.476  1.00  0.00           H  
ATOM    295  N   VAL A  43      30.157  17.459  10.376  1.00  0.00           N  
ATOM    296  CA  VAL A  43      30.640  16.084  10.377  1.00  0.00           C  
ATOM    297  C   VAL A  43      30.949  15.607   8.963  1.00  0.00           C  
ATOM    298  O   VAL A  43      30.103  15.688   8.072  1.00  0.00           O  
ATOM    299  CB  VAL A  43      29.620  15.126  11.020  1.00  0.00           C  
ATOM    300  CEN VAL A  43      29.498  14.736  11.575  1.00  0.00           X  
ATOM    301  H   VAL A  43      29.161  17.631  10.384  1.00  0.00           H  
ATOM    302  N   VAL A  44      32.164  15.110   8.764  1.00  0.00           N  
ATOM    303  CA  VAL A  44      32.565  14.558   7.475  1.00  0.00           C  
ATOM    304  C   VAL A  44      31.663  13.400   7.068  1.00  0.00           C  
ATOM    305  O   VAL A  44      31.374  13.211   5.886  1.00  0.00           O  
ATOM    306  CB  VAL A  44      34.027  14.074   7.497  1.00  0.00           C  
ATOM    307  CEN VAL A  44      34.660  14.212   7.263  1.00  0.00           X  
ATOM    308  H   VAL A  44      32.829  15.115   9.525  1.00  0.00           H  
ATOM    309  N   VAL A  45      31.220  12.627   8.054  1.00  0.00           N  
ATOM    310  CA  VAL A  45      30.391  11.456   7.795  1.00  0.00           C  
ATOM    311  C   VAL A  45      29.053  11.852   7.184  1.00  0.00           C  
ATOM    312  O   VAL A  45      28.573  11.212   6.248  1.00  0.00           O  
ATOM    313  CB  VAL A  45      30.137  10.648   9.082  1.00  0.00           C  
ATOM    314  CEN VAL A  45      30.290  10.059   9.407  1.00  0.00           X  
ATOM    315  H   VAL A  45      31.464  12.856   9.007  1.00  0.00           H  
ATOM    316  N   VAL A  46      28.454  12.910   7.719  1.00  0.00           N  
ATOM    317  CA  VAL A  46      27.177  13.403   7.218  1.00  0.00           C  
ATOM    318  C   VAL A  46      27.278  13.805   5.752  1.00  0.00           C  
ATOM    319  O   VAL A  46      26.410  13.471   4.945  1.00  0.00           O  
ATOM    320  CB  VAL A  46      26.674  14.606   8.037  1.00  0.00           C  
ATOM    321  CEN VAL A  46      26.198  14.807   8.493  1.00  0.00           X  
ATOM    322  H   VAL A  46      28.896  13.387   8.492  1.00  0.00           H  
ATOM    323  N   VAL A  47      28.343  14.524   5.413  1.00  0.00           N  
ATOM    324  CA  VAL A  47      28.559  14.974   4.043  1.00  0.00           C  
ATOM    325  C   VAL A  47      28.659  13.794   3.086  1.00  0.00           C  
ATOM    326  O   VAL A  47      28.062  13.803   2.010  1.00  0.00           O  
ATOM    327  CB  VAL A  47      29.835  15.829   3.924  1.00  0.00           C  
ATOM    328  CEN VAL A  47      30.065  16.470   3.822  1.00  0.00           X  
ATOM    329  H   VAL A  47      29.019  14.766   6.123  1.00  0.00           H  
ATOM    330  N   VAL A  48      29.419  12.778   3.483  1.00  0.00           N  
ATOM    331  CA  VAL A  48      29.598  11.588   2.661  1.00  0.00           C  
ATOM    332  C   VAL A  48      28.267  10.899   2.391  1.00  0.00           C  
ATOM    333  O   VAL A  48      27.980  10.503   1.261  1.00  0.00           O  
ATOM    334  CB  VAL A  48      30.560  10.583   3.322  1.00  0.00           C  
ATOM    335  CEN VAL A  48      31.190  10.307   3.278  1.00  0.00           X  
ATOM    336  H   VAL A  48      29.883  12.832   4.379  1.00  0.00           H  
ATOM    337  N   VAL A  49      27.457  10.758   3.434  1.00  0.00           N  
ATOM    338  CA  VAL A  49      26.154  10.116   3.312  1.00  0.00           C  
ATOM    339  C   VAL A  49      25.265  10.858   2.322  1.00  0.00           C  
ATOM    340  O   VAL A  49      24.612  10.244   1.478  1.00  0.00           O  
ATOM    341  CB  VAL A  49      25.434  10.033   4.671  1.00  0.00           C  
ATOM    342  CEN VAL A  49      25.234   9.599   5.167  1.00  0.00           X  
ATOM    343  H   VAL A  49      27.752  11.104   4.336  1.00  0.00           H  
ATOM    344  N   VAL A  50      25.245  12.182   2.430  1.00  0.00           N  
ATOM    345  CA  VAL A  50      24.436  13.011   1.544  1.00  0.00           C  
ATOM    346  C   VAL A  50      24.842  12.820   0.089  1.00  0.00           C  
ATOM    347  O   VAL A  50      23.991  12.678  -0.790  1.00  0.00           O  
ATOM    348  CB  VAL A  50      24.548  14.503   1.908  1.00  0.00           C  
ATOM    349  CEN VAL A  50      24.205  15.035   2.179  1.00  0.00           X  
ATOM    350  H   VAL A  50      25.804  12.626   3.145  1.00  0.00           H  
ATOM    351  N   VAL A  51      26.147  12.818  -0.161  1.00  0.00           N  
ATOM    352  CA  VAL A  51      26.669  12.645  -1.511  1.00  0.00           C  
ATOM    353  C   VAL A  51      26.233  11.311  -2.103  1.00  0.00           C  
ATOM    354  O   VAL A  51      25.809  11.242  -3.257  1.00  0.00           O  
ATOM    355  CB  VAL A  51      28.206  12.730  -1.538  1.00  0.00           C  
ATOM    356  CEN VAL A  51      28.737  13.122  -1.738  1.00  0.00           X  
ATOM    357  H   VAL A  51      26.794  12.939   0.605  1.00  0.00           H  
ATOM    358  N   VAL A  52      26.340  10.253  -1.307  1.00  0.00           N  
ATOM    359  CA  VAL A  52      25.957   8.918  -1.751  1.00  0.00           C  
ATOM    360  C   VAL A  52      24.486   8.869  -2.144  1.00  0.00           C  
ATOM    361  O   VAL A  52      24.128   8.305  -3.178  1.00  0.00           O  
ATOM    362  CB  VAL A  52      26.223   7.862  -0.662  1.00  0.00           C  
ATOM    363  CEN VAL A  52      26.627   7.331  -0.491  1.00  0.00           X  
ATOM    364  H   VAL A  52      26.695  10.376  -0.370  1.00  0.00           H  
ATOM    365  N   VAL A  53      23.637   9.463  -1.312  1.00  0.00           N  
ATOM    366  CA  VAL A  53      22.202   9.488  -1.571  1.00  0.00           C  
ATOM    367  C   VAL A  53      21.892  10.186  -2.889  1.00  0.00           C  
ATOM    368  O   VAL A  53      21.087   9.702  -3.685  1.00  0.00           O  
ATOM    369  CB  VAL A  53      21.435  10.191  -0.436  1.00  0.00           C  
ATOM    370  CEN VAL A  53      21.005  10.085   0.092  1.00  0.00           X  
ATOM    371  H   VAL A  53      23.994   9.908  -0.479  1.00  0.00           H  
ATOM    372  N   VAL A  54      22.536  11.327  -3.114  1.00  0.00           N  
ATOM    373  CA  VAL A  54      22.330  12.094  -4.336  1.00  0.00           C  
ATOM    374  C   VAL A  54      22.698  11.277  -5.568  1.00  0.00           C  
ATOM    375  O   VAL A  54      21.964  11.263  -6.557  1.00  0.00           O  
ATOM    376  CB  VAL A  54      23.153  13.396  -4.331  1.00  0.00           C  
ATOM    377  CEN VAL A  54      23.106  14.082  -4.284  1.00  0.00           X  
ATOM    378  H   VAL A  54      23.184  11.670  -2.420  1.00  0.00           H  
ATOM    379  N   VAL A  55      23.837  10.597  -5.503  1.00  0.00           N  
ATOM    380  CA  VAL A  55      24.304   9.776  -6.613  1.00  0.00           C  
ATOM    381  C   VAL A  55      23.301   8.678  -6.946  1.00  0.00           C  
ATOM    382  O   VAL A  55      22.993   8.440  -8.114  1.00  0.00           O  
ATOM    383  CB  VAL A  55      25.670   9.133  -6.306  1.00  0.00           C  
ATOM    384  CEN VAL A  55      26.339   9.150  -6.467  1.00  0.00           X  
ATOM    385  H   VAL A  55      24.394  10.650  -4.662  1.00  0.00           H  
ATOM    386  N   VAL A  56      22.795   8.013  -5.914  1.00  0.00           N  
ATOM    387  CA  VAL A  56      21.826   6.939  -6.095  1.00  0.00           C  
ATOM    388  C   VAL A  56      20.568   7.444  -6.791  1.00  0.00           C  
ATOM    389  O   VAL A  56      20.057   6.805  -7.711  1.00  0.00           O  
ATOM    390  CB  VAL A  56      21.434   6.298  -4.751  1.00  0.00           C  
ATOM    391  CEN VAL A  56      21.499   5.729  -4.368  1.00  0.00           X  
ATOM    392  H   VAL A  56      23.089   8.257  -4.979  1.00  0.00           H  
ATOM    393  N   VAL A  57      20.074   8.594  -6.348  1.00  0.00           N  
ATOM    394  CA  VAL A  57      18.875   9.187  -6.928  1.00  0.00           C  
ATOM    395  C   VAL A  57      19.066   9.478  -8.410  1.00  0.00           C  
ATOM    396  O   VAL A  57      18.192   9.187  -9.228  1.00  0.00           O  
ATOM    397  CB  VAL A  57      18.482  10.490  -6.205  1.00  0.00           C  
ATOM    398  CEN VAL A  57      18.017  10.770  -5.781  1.00  0.00           X  
ATOM    399  H   VAL A  57      20.541   9.070  -5.589  1.00  0.00           H  
ATOM    400  N   VAL A  58      20.213  10.054  -8.752  1.00  0.00           N  
ATOM    401  CA  VAL A  58      20.522  10.385 -10.138  1.00  0.00           C  
ATOM    402  C   VAL A  58      20.521   9.140 -11.016  1.00  0.00           C  
ATOM    403  O   VAL A  58      19.962   9.142 -12.112  1.00  0.00           O  
ATOM    404  CB  VAL A  58      21.887  11.088 -10.261  1.00  0.00           C  
ATOM    405  CEN VAL A  58      22.190  11.692 -10.394  1.00  0.00           X  
ATOM    406  H   VAL A  58      20.890  10.268  -8.033  1.00  0.00           H  
ATOM    407  N   VAL A  59      21.150   8.077 -10.526  1.00  0.00           N  
ATOM    408  CA  VAL A  59      21.223   6.823 -11.265  1.00  0.00           C  
ATOM    409  C   VAL A  59      19.833   6.265 -11.543  1.00  0.00           C  
ATOM    410  O   VAL A  59      19.540   5.829 -12.656  1.00  0.00           O  
ATOM    411  CB  VAL A  59      22.047   5.766 -10.505  1.00  0.00           C  
ATOM    412  CEN VAL A  59      22.644   5.421 -10.508  1.00  0.00           X  
ATOM    413  H   VAL A  59      21.590   8.140  -9.619  1.00  0.00           H  
ATOM    414  N   VAL A  60      18.980   6.282 -10.524  1.00  0.00           N  
ATOM    415  CA  VAL A  60      17.619   5.778 -10.657  1.00  0.00           C  
ATOM    416  C   VAL A  60      16.849   6.544 -11.725  1.00  0.00           C  
ATOM    417  O   VAL A  60      16.159   5.950 -12.553  1.00  0.00           O  
ATOM    418  CB  VAL A  60      16.852   5.865  -9.324  1.00  0.00           C  
ATOM    419  CEN VAL A  60      16.590   5.489  -8.809  1.00  0.00           X  
ATOM    420  H   VAL A  60      19.283   6.654  -9.635  1.00  0.00           H  
ATOM    421  N   VAL A  61      16.971   7.867 -11.700  1.00  0.00           N  
ATOM    422  CA  VAL A  61      16.287   8.718 -12.667  1.00  0.00           C  
ATOM    423  C   VAL A  61      16.715   8.389 -14.091  1.00  0.00           C  
ATOM    424  O   VAL A  61      15.882   8.281 -14.991  1.00  0.00           O  
ATOM    425  CB  VAL A  61      16.552  10.210 -12.393  1.00  0.00           C  
ATOM    426  CEN VAL A  61      16.261  10.793 -12.169  1.00  0.00           X  
ATOM    427  H   VAL A  61      17.553   8.295 -10.994  1.00  0.00           H  
ATOM    428  N   VAL A  62      18.019   8.229 -14.289  1.00  0.00           N  
ATOM    429  CA  VAL A  62      18.561   7.911 -15.605  1.00  0.00           C  
ATOM    430  C   VAL A  62      17.999   6.596 -16.129  1.00  0.00           C  
ATOM    431  O   VAL A  62      17.607   6.496 -17.291  1.00  0.00           O  
ATOM    432  CB  VAL A  62      20.099   7.827 -15.578  1.00  0.00           C  
ATOM    433  CEN VAL A  62      20.675   8.145 -15.781  1.00  0.00           X  
ATOM    434  H   VAL A  62      18.652   8.330 -13.508  1.00  0.00           H  
ATOM    435  N   VAL A  63      17.964   5.587 -15.264  1.00  0.00           N  
ATOM    436  CA  VAL A  63      17.450   4.275 -15.638  1.00  0.00           C  
ATOM    437  C   VAL A  63      15.996   4.359 -16.084  1.00  0.00           C  
ATOM    438  O   VAL A  63      15.611   3.770 -17.094  1.00  0.00           O  
ATOM    439  CB  VAL A  63      17.563   3.271 -14.476  1.00  0.00           C  
ATOM    440  CEN VAL A  63      17.901   2.712 -14.257  1.00  0.00           X  
ATOM    441  H   VAL A  63      18.301   5.733 -14.324  1.00  0.00           H  
ATOM    442  N   VAL A  64      15.191   5.095 -15.324  1.00  0.00           N  
ATOM    443  CA  VAL A  64      13.777   5.258 -15.639  1.00  0.00           C  
ATOM    444  C   VAL A  64      13.588   5.872 -17.020  1.00  0.00           C  
ATOM    445  O   VAL A  64      12.741   5.429 -17.796  1.00  0.00           O  
ATOM    446  CB  VAL A  64      13.063   6.137 -14.595  1.00  0.00           C  
ATOM    447  CEN VAL A  64      12.608   6.124 -14.078  1.00  0.00           X  
ATOM    448  H   VAL A  64      15.569   5.554 -14.507  1.00  0.00           H  
ATOM    449  N   VAL A  65      14.381   6.895 -17.321  1.00  0.00           N  
ATOM    450  CA  VAL A  65      14.299   7.575 -18.608  1.00  0.00           C  
ATOM    451  C   VAL A  65      14.685   6.643 -19.749  1.00  0.00           C  
ATOM    452  O   VAL A  65      14.142   6.736 -20.850  1.00  0.00           O  
ATOM    453  CB  VAL A  65      15.203   8.821 -18.648  1.00  0.00           C  
ATOM    454  CEN VAL A  65      15.198   9.510 -18.655  1.00  0.00           X  
ATOM    455  H   VAL A  65      15.058   7.210 -16.641  1.00  0.00           H  
ATOM    456  N   VAL A  66      15.625   5.744 -19.480  1.00  0.00           N  
ATOM    457  CA  VAL A  66      15.987   4.704 -20.435  1.00  0.00           C  
ATOM    458  C   VAL A  66      14.918   3.621 -20.501  1.00  0.00           C  
ATOM    459  O   VAL A  66      14.977   2.727 -21.345  1.00  0.00           O  
ATOM    460  CB  VAL A  66      17.339   4.056 -20.080  1.00  0.00           C  
ATOM    461  CEN VAL A  66      17.997   4.005 -20.276  1.00  0.00           X  
ATOM    462  H   VAL A  66      16.102   5.783 -18.590  1.00  0.00           H  
ATOM    463  N   VAL A  67      13.940   3.707 -19.605  1.00  0.00           N  
ATOM    464  CA  VAL A  67      12.927   2.666 -19.475  1.00  0.00           C  
ATOM    465  C   VAL A  67      13.443   1.495 -18.649  1.00  0.00           C  
ATOM    466  O   VAL A  67      12.794   0.453 -18.558  1.00  0.00           O  
ATOM    467  CB  VAL A  67      12.468   2.148 -20.851  1.00  0.00           C  
ATOM    468  CEN VAL A  67      11.942   2.146 -21.295  1.00  0.00           X  
ATOM    469  H   VAL A  67      13.898   4.513 -18.999  1.00  0.00           H  
ATOM    470  N   VAL A  68      14.614   1.673 -18.047  1.00  0.00           N  
ATOM    471  CA  VAL A  68      15.209   0.639 -17.209  1.00  0.00           C  
ATOM    472  C   VAL A  68      14.677   0.711 -15.783  1.00  0.00           C  
ATOM    473  O   VAL A  68      15.392   1.109 -14.863  1.00  0.00           O  
ATOM    474  CB  VAL A  68      16.745   0.750 -17.179  1.00  0.00           C  
ATOM    475  CEN VAL A  68      17.327   0.449 -17.393  1.00  0.00           X  
ATOM    476  H   VAL A  68      15.105   2.547 -18.173  1.00  0.00           H  
ATOM    477  N   VAL A  69      13.419   0.324 -15.606  1.00  0.00           N  
ATOM    478  CA  VAL A  69      12.759   0.431 -14.310  1.00  0.00           C  
ATOM    479  C   VAL A  69      13.408  -0.491 -13.285  1.00  0.00           C  
ATOM    480  O   VAL A  69      13.503  -0.152 -12.105  1.00  0.00           O  
ATOM    481  CB  VAL A  69      11.259   0.096 -14.410  1.00  0.00           C  
ATOM    482  CEN VAL A  69      10.627   0.370 -14.385  1.00  0.00           X  
ATOM    483  H   VAL A  69      12.905  -0.053 -16.390  1.00  0.00           H  
ATOM    484  N   VAL A  70      13.852  -1.656 -13.742  1.00  0.00           N  
ATOM    485  CA  VAL A  70      14.522  -2.615 -12.872  1.00  0.00           C  
ATOM    486  C   VAL A  70      15.817  -2.041 -12.313  1.00  0.00           C  
ATOM    487  O   VAL A  70      16.097  -2.160 -11.120  1.00  0.00           O  
ATOM    488  CB  VAL A  70      14.832  -3.930 -13.612  1.00  0.00           C  
ATOM    489  CEN VAL A  70      14.657  -4.594 -13.660  1.00  0.00           X  
ATOM    490  H   VAL A  70      13.722  -1.884 -14.717  1.00  0.00           H  
ATOM    491  N   VAL A  71      16.605  -1.416 -13.182  1.00  0.00           N  
ATOM    492  CA  VAL A  71      17.830  -0.746 -12.762  1.00  0.00           C  
ATOM    493  C   VAL A  71      17.536   0.357 -11.754  1.00  0.00           C  
ATOM    494  O   VAL A  71      18.221   0.481 -10.738  1.00  0.00           O  
ATOM    495  CB  VAL A  71      18.585  -0.144 -13.962  1.00  0.00           C  
ATOM    496  CEN VAL A  71      19.147  -0.213 -14.354  1.00  0.00           X  
ATOM    497  H   VAL A  71      16.348  -1.405 -14.159  1.00  0.00           H  
ATOM    498  N   VAL A  72      16.514   1.157 -12.040  1.00  0.00           N  
ATOM    499  CA  VAL A  72      16.128   2.252 -11.158  1.00  0.00           C  
ATOM    500  C   VAL A  72      15.748   1.738  -9.776  1.00  0.00           C  
ATOM    501  O   VAL A  72      16.161   2.298  -8.760  1.00  0.00           O  
ATOM    502  CB  VAL A  72      14.950   3.056 -11.739  1.00  0.00           C  
ATOM    503  CEN VAL A  72      14.776   3.659 -12.022  1.00  0.00           X  
ATOM    504  H   VAL A  72      15.992   1.002 -12.890  1.00  0.00           H  
ATOM    505  N   VAL A  73      14.959   0.670  -9.743  1.00  0.00           N  
ATOM    506  CA  VAL A  73      14.521   0.078  -8.484  1.00  0.00           C  
ATOM    507  C   VAL A  73      15.709  -0.383  -7.650  1.00  0.00           C  
ATOM    508  O   VAL A  73      15.766  -0.139  -6.445  1.00  0.00           O  
ATOM    509  CB  VAL A  73      13.577  -1.115  -8.719  1.00  0.00           C  
ATOM    510  CEN VAL A  73      12.922  -1.324  -8.664  1.00  0.00           X  
ATOM    511  H   VAL A  73      14.654   0.257 -10.613  1.00  0.00           H  
ATOM    512  N   VAL A  74      16.658  -1.050  -8.299  1.00  0.00           N  
ATOM    513  CA  VAL A  74      17.847  -1.547  -7.618  1.00  0.00           C  
ATOM    514  C   VAL A  74      18.638  -0.407  -6.989  1.00  0.00           C  
ATOM    515  O   VAL A  74      19.076  -0.502  -5.842  1.00  0.00           O  
ATOM    516  CB  VAL A  74      18.765  -2.327  -8.578  1.00  0.00           C  
ATOM    517  CEN VAL A  74      18.994  -2.957  -8.737  1.00  0.00           X  
ATOM    518  H   VAL A  74      16.552  -1.218  -9.289  1.00  0.00           H  
ATOM    519  N   VAL A  75      18.819   0.669  -7.746  1.00  0.00           N  
ATOM    520  CA  VAL A  75      19.558   1.830  -7.264  1.00  0.00           C  
ATOM    521  C   VAL A  75      18.903   2.424  -6.023  1.00  0.00           C  
ATOM    522  O   VAL A  75      19.580   2.750  -5.048  1.00  0.00           O  
ATOM    523  CB  VAL A  75      19.667   2.920  -8.346  1.00  0.00           C  
ATOM    524  CEN VAL A  75      20.104   3.232  -8.777  1.00  0.00           X  
ATOM    525  H   VAL A  75      18.434   0.684  -8.679  1.00  0.00           H  
ATOM    526  N   VAL A  76      17.582   2.562  -6.066  1.00  0.00           N  
ATOM    527  CA  VAL A  76      16.833   3.117  -4.945  1.00  0.00           C  
ATOM    528  C   VAL A  76      17.021   2.278  -3.687  1.00  0.00           C  
ATOM    529  O   VAL A  76      17.243   2.812  -2.601  1.00  0.00           O  
ATOM    530  CB  VAL A  76      15.330   3.216  -5.264  1.00  0.00           C  
ATOM    531  CEN VAL A  76      14.819   3.659  -5.397  1.00  0.00           X  
ATOM    532  H   VAL A  76      17.084   2.275  -6.896  1.00  0.00           H  
ATOM    533  N   VAL A  77      16.932   0.961  -3.842  1.00  0.00           N  
ATOM    534  CA  VAL A  77      17.092   0.045  -2.719  1.00  0.00           C  
ATOM    535  C   VAL A  77      18.466   0.194  -2.078  1.00  0.00           C  
ATOM    536  O   VAL A  77      18.589   0.244  -0.854  1.00  0.00           O  
ATOM    537  CB  VAL A  77      16.894  -1.420  -3.151  1.00  0.00           C  
ATOM    538  CEN VAL A  77      16.468  -1.959  -3.104  1.00  0.00           X  
ATOM    539  H   VAL A  77      16.748   0.585  -4.761  1.00  0.00           H  
ATOM    540  N   VAL A  78      19.498   0.265  -2.913  1.00  0.00           N  
ATOM    541  CA  VAL A  78      20.866   0.408  -2.429  1.00  0.00           C  
ATOM    542  C   VAL A  78      21.031   1.685  -1.615  1.00  0.00           C  
ATOM    543  O   VAL A  78      21.640   1.676  -0.545  1.00  0.00           O  
ATOM    544  CB  VAL A  78      21.878   0.417  -3.590  1.00  0.00           C  
ATOM    545  CEN VAL A  78      22.374   0.049  -3.896  1.00  0.00           X  
ATOM    546  H   VAL A  78      19.330   0.218  -3.908  1.00  0.00           H  
ATOM    547  N   VAL A  79      20.486   2.783  -2.128  1.00  0.00           N  
ATOM    548  CA  VAL A  79      20.572   4.070  -1.450  1.00  0.00           C  
ATOM    549  C   VAL A  79      19.925   4.012  -0.072  1.00  0.00           C  
ATOM    550  O   VAL A  79      20.482   4.505   0.908  1.00  0.00           O  
ATOM    551  CB  VAL A  79      19.905   5.189  -2.272  1.00  0.00           C  
ATOM    552  CEN VAL A  79      20.033   5.751  -2.650  1.00  0.00           X  
ATOM    553  H   VAL A  79      19.999   2.724  -3.011  1.00  0.00           H  
ATOM    554  N   VAL A  80      18.744   3.405  -0.004  1.00  0.00           N  
ATOM    555  CA  VAL A  80      18.018   3.281   1.254  1.00  0.00           C  
ATOM    556  C   VAL A  80      18.830   2.506   2.284  1.00  0.00           C  
ATOM    557  O   VAL A  80      18.917   2.903   3.446  1.00  0.00           O  
ATOM    558  CB  VAL A  80      16.659   2.584   1.055  1.00  0.00           C  
ATOM    559  CEN VAL A  80      15.978   2.687   1.052  1.00  0.00           X  
ATOM    560  H   VAL A  80      18.340   3.021  -0.846  1.00  0.00           H  
ATOM    561  N   VAL A  81      19.422   1.398   1.851  1.00  0.00           N  
ATOM    562  CA  VAL A  81      20.228   0.565   2.736  1.00  0.00           C  
ATOM    563  C   VAL A  81      21.403   1.346   3.309  1.00  0.00           C  
ATOM    564  O   VAL A  81      21.687   1.271   4.505  1.00  0.00           O  
ATOM    565  CB  VAL A  81      20.761  -0.683   2.006  1.00  0.00           C  
ATOM    566  CEN VAL A  81      20.698  -1.367   1.960  1.00  0.00           X  
ATOM    567  H   VAL A  81      19.311   1.126   0.885  1.00  0.00           H  
ATOM    568  N   VAL A  82      22.084   2.097   2.450  1.00  0.00           N  
ATOM    569  CA  VAL A  82      23.230   2.895   2.870  1.00  0.00           C  
ATOM    570  C   VAL A  82      22.833   3.912   3.932  1.00  0.00           C  
ATOM    571  O   VAL A  82      23.527   4.079   4.936  1.00  0.00           O  
ATOM    572  CB  VAL A  82      23.872   3.632   1.680  1.00  0.00           C  
ATOM    573  CEN VAL A  82      24.427   3.649   1.272  1.00  0.00           X  
ATOM    574  H   VAL A  82      21.800   2.116   1.481  1.00  0.00           H  
ATOM    575  N   VAL A  83      21.714   4.591   3.705  1.00  0.00           N  
ATOM    576  CA  VAL A  83      21.223   5.595   4.642  1.00  0.00           C  
ATOM    577  C   VAL A  83      20.948   4.983   6.009  1.00  0.00           C  
ATOM    578  O   VAL A  83      21.319   5.548   7.039  1.00  0.00           O  
ATOM    579  CB  VAL A  83      19.939   6.271   4.125  1.00  0.00           C  
ATOM    580  CEN VAL A  83      19.686   6.859   3.872  1.00  0.00           X  
ATOM    581  H   VAL A  83      21.190   4.408   2.861  1.00  0.00           H  
ATOM    582  N   VAL A  84      20.296   3.826   6.014  1.00  0.00           N  
ATOM    583  CA  VAL A  84      19.969   3.135   7.256  1.00  0.00           C  
ATOM    584  C   VAL A  84      21.228   2.790   8.041  1.00  0.00           C  
ATOM    585  O   VAL A  84      21.289   2.990   9.254  1.00  0.00           O  
ATOM    586  CB  VAL A  84      19.171   1.845   6.992  1.00  0.00           C  
ATOM    587  CEN VAL A  84      18.548   1.556   7.053  1.00  0.00           X  
ATOM    588  H   VAL A  84      20.018   3.414   5.134  1.00  0.00           H  
ATOM    589  N   VAL A  85      22.232   2.270   7.342  1.00  0.00           N  
ATOM    590  CA  VAL A  85      23.492   1.896   7.973  1.00  0.00           C  
ATOM    591  C   VAL A  85      24.156   3.098   8.632  1.00  0.00           C  
ATOM    592  O   VAL A  85      24.635   3.012   9.763  1.00  0.00           O  
ATOM    593  CB  VAL A  85      24.469   1.274   6.958  1.00  0.00           C  
ATOM    594  CEN VAL A  85      24.769   0.684   6.767  1.00  0.00           X  
ATOM    595  H   VAL A  85      22.119   2.131   6.348  1.00  0.00           H  
ATOM    596  N   VAL A  86      24.182   4.218   7.918  1.00  0.00           N  
ATOM    597  CA  VAL A  86      24.788   5.440   8.433  1.00  0.00           C  
ATOM    598  C   VAL A  86      24.102   5.899   9.713  1.00  0.00           C  
ATOM    599  O   VAL A  86      24.762   6.266  10.685  1.00  0.00           O  
ATOM    600  CB  VAL A  86      24.733   6.578   7.396  1.00  0.00           C  
ATOM    601  CEN VAL A  86      25.117   6.959   6.969  1.00  0.00           X  
ATOM    602  H   VAL A  86      23.772   4.223   6.996  1.00  0.00           H  
ATOM    603  N   VAL A  87      22.774   5.876   9.707  1.00  0.00           N  
ATOM    604  CA  VAL A  87      21.995   6.289  10.869  1.00  0.00           C  
ATOM    605  C   VAL A  87      22.320   5.430  12.084  1.00  0.00           C  
ATOM    606  O   VAL A  87      22.506   5.943  13.187  1.00  0.00           O  
ATOM    607  CB  VAL A  87      20.482   6.216  10.590  1.00  0.00           C  
ATOM    608  CEN VAL A  87      19.918   6.598  10.488  1.00  0.00           X  
ATOM    609  H   VAL A  87      22.291   5.564   8.877  1.00  0.00           H  
ATOM    610  N   VAL A  88      22.386   4.119  11.875  1.00  0.00           N  
ATOM    611  CA  VAL A  88      22.689   3.186  12.953  1.00  0.00           C  
ATOM    612  C   VAL A  88      24.052   3.476  13.567  1.00  0.00           C  
ATOM    613  O   VAL A  88      24.203   3.491  14.788  1.00  0.00           O  
ATOM    614  CB  VAL A  88      22.658   1.726  12.462  1.00  0.00           C  
ATOM    615  CEN VAL A  88      22.302   1.137  12.495  1.00  0.00           X  
ATOM    616  H   VAL A  88      22.223   3.761  10.945  1.00  0.00           H  
ATOM    617  N   VAL A  89      25.043   3.706  12.712  1.00  0.00           N  
ATOM    618  CA  VAL A  89      26.397   3.997  13.169  1.00  0.00           C  
ATOM    619  C   VAL A  89      26.429   5.250  14.034  1.00  0.00           C  
ATOM    620  O   VAL A  89      27.065   5.273  15.088  1.00  0.00           O  
ATOM    621  CB  VAL A  89      27.367   4.175  11.986  1.00  0.00           C  
ATOM    622  CEN VAL A  89      27.895   3.884  11.653  1.00  0.00           X  
ATOM    623  H   VAL A  89      24.854   3.679  11.720  1.00  0.00           H  
ATOM    624  N   VAL A  90      25.740   6.292  13.582  1.00  0.00           N  
ATOM    625  CA  VAL A  90      25.689   7.553  14.313  1.00  0.00           C  
ATOM    626  C   VAL A  90      25.093   7.359  15.702  1.00  0.00           C  
ATOM    627  O   VAL A  90      25.614   7.878  16.689  1.00  0.00           O  
ATOM    628  CB  VAL A  90      24.868   8.613  13.556  1.00  0.00           C  
ATOM    629  CEN VAL A  90      24.915   9.201  13.200  1.00  0.00           X  
ATOM    630  H   VAL A  90      25.239   6.210  12.709  1.00  0.00           H  
ATOM    631  N   VAL A  91      23.997   6.611  15.771  1.00  0.00           N  
ATOM    632  CA  VAL A  91      23.328   6.348  17.039  1.00  0.00           C  
ATOM    633  C   VAL A  91      24.265   5.661  18.025  1.00  0.00           C  
ATOM    634  O   VAL A  91      24.311   6.016  19.202  1.00  0.00           O  
ATOM    635  CB  VAL A  91      22.074   5.475  16.846  1.00  0.00           C  
ATOM    636  CEN VAL A  91      21.385   5.483  16.861  1.00  0.00           X  
ATOM    637  H   VAL A  91      23.619   6.214  14.923  1.00  0.00           H  
ATOM    638  N   VAL A  92      25.011   4.676  17.536  1.00  0.00           N  
ATOM    639  CA  VAL A  92      25.946   3.935  18.374  1.00  0.00           C  
ATOM    640  C   VAL A  92      27.063   4.837  18.884  1.00  0.00           C  
ATOM    641  O   VAL A  92      27.556   4.661  19.998  1.00  0.00           O  
ATOM    642  CB  VAL A  92      26.565   2.746  17.616  1.00  0.00           C  
ATOM    643  CEN VAL A  92      26.570   2.059  17.572  1.00  0.00           X  
ATOM    644  H   VAL A  92      24.929   4.435  16.559  1.00  0.00           H  
ATOM    645  N   VAL A  93      27.458   5.802  18.062  1.00  0.00           N  
ATOM    646  CA  VAL A  93      28.417   6.819  18.479  1.00  0.00           C  
ATOM    647  C   VAL A  93      27.773   7.830  19.419  1.00  0.00           C  
ATOM    648  O   VAL A  93      28.452   8.687  19.984  1.00  0.00           O  
ATOM    649  CB  VAL A  93      29.013   7.564  17.270  1.00  0.00           C  
ATOM    650  CEN VAL A  93      29.587   7.646  16.898  1.00  0.00           X  
ATOM    651  H   VAL A  93      27.086   5.833  17.124  1.00  0.00           H  
ATOM    652  N   VAL A  94      26.458   7.726  19.582  1.00  0.00           N  
ATOM    653  CA  VAL A  94      25.701   8.707  20.349  1.00  0.00           C  
ATOM    654  C   VAL A  94      25.396   9.943  19.514  1.00  0.00           C  
ATOM    655  O   VAL A  94      24.904  10.947  20.030  1.00  0.00           O  
ATOM    656  CB  VAL A  94      26.455   9.133  21.623  1.00  0.00           C  
ATOM    657  CEN VAL A  94      26.456   9.083  22.310  1.00  0.00           X  
ATOM    658  H   VAL A  94      25.971   6.946  19.163  1.00  0.00           H  
ATOM    659  N   VAL A  95      25.691   9.865  18.221  1.00  0.00           N  
ATOM    660  CA  VAL A  95      25.429  10.970  17.307  1.00  0.00           C  
ATOM    661  C   VAL A  95      23.996  10.930  16.790  1.00  0.00           C  
ATOM    662  O   VAL A  95      23.755  10.619  15.624  1.00  0.00           O  
ATOM    663  CB  VAL A  95      26.396  10.955  16.108  1.00  0.00           C  
ATOM    664  CEN VAL A  95      26.933  11.280  15.825  1.00  0.00           X  
ATOM    665  H   VAL A  95      26.108   9.018  17.862  1.00  0.00           H  
ATOM    666  N   VAL A  96      23.048  11.247  17.666  1.00  0.00           N  
ATOM    667  CA  VAL A  96      21.632  11.159  17.327  1.00  0.00           C  
ATOM    668  C   VAL A  96      21.262  12.163  16.244  1.00  0.00           C  
ATOM    669  O   VAL A  96      20.423  11.885  15.387  1.00  0.00           O  
ATOM    670  CB  VAL A  96      20.741  11.396  18.561  1.00  0.00           C  
ATOM    671  CEN VAL A  96      20.316  11.086  19.006  1.00  0.00           X  
ATOM    672  H   VAL A  96      23.315  11.556  18.589  1.00  0.00           H  
ATOM    673  N   VAL A  97      21.891  13.332  16.288  1.00  0.00           N  
ATOM    674  CA  VAL A  97      21.653  14.369  15.290  1.00  0.00           C  
ATOM    675  C   VAL A  97      22.063  13.900  13.900  1.00  0.00           C  
ATOM    676  O   VAL A  97      21.331  14.091  12.929  1.00  0.00           O  
ATOM    677  CB  VAL A  97      22.413  15.665  15.629  1.00  0.00           C  
ATOM    678  CEN VAL A  97      22.333  16.315  15.844  1.00  0.00           X  
ATOM    679  H   VAL A  97      22.553  13.508  17.031  1.00  0.00           H  
ATOM    680  N   VAL A  98      23.238  13.286  13.811  1.00  0.00           N  
ATOM    681  CA  VAL A  98      23.709  12.713  12.556  1.00  0.00           C  
ATOM    682  C   VAL A  98      22.755  11.640  12.048  1.00  0.00           C  
ATOM    683  O   VAL A  98      22.420  11.604  10.864  1.00  0.00           O  
ATOM    684  CB  VAL A  98      25.116  12.104  12.706  1.00  0.00           C  
ATOM    685  CEN VAL A  98      25.778  12.189  12.535  1.00  0.00           X  
ATOM    686  H   VAL A  98      23.820  13.216  14.633  1.00  0.00           H  
ATOM    687  N   VAL A  99      22.319  10.767  12.950  1.00  0.00           N  
ATOM    688  CA  VAL A  99      21.401   9.691  12.595  1.00  0.00           C  
ATOM    689  C   VAL A  99      20.097  10.243  12.035  1.00  0.00           C  
ATOM    690  O   VAL A  99      19.589   9.756  11.025  1.00  0.00           O  
ATOM    691  CB  VAL A  99      21.090   8.792  13.805  1.00  0.00           C  
ATOM    692  CEN VAL A  99      21.197   8.166  14.074  1.00  0.00           X  
ATOM    693  H   VAL A  99      22.632  10.851  13.907  1.00  0.00           H  
ATOM    694  N   VAL A 100      19.558  11.261  12.697  1.00  0.00           N  
ATOM    695  CA  VAL A 100      18.310  11.881  12.266  1.00  0.00           C  
ATOM    696  C   VAL A 100      18.436  12.451  10.859  1.00  0.00           C  
ATOM    697  O   VAL A 100      17.551  12.266  10.023  1.00  0.00           O  
ATOM    698  CB  VAL A 100      17.875  13.003  13.227  1.00  0.00           C  
ATOM    699  CEN VAL A 100      17.411  13.173  13.707  1.00  0.00           X  
ATOM    700  H   VAL A 100      20.025  11.615  13.520  1.00  0.00           H  
ATOM    701  N   VAL A 101      19.539  13.145  10.604  1.00  0.00           N  
ATOM    702  CA  VAL A 101      19.783  13.744   9.297  1.00  0.00           C  
ATOM    703  C   VAL A 101      19.817  12.685   8.203  1.00  0.00           C  
ATOM    704  O   VAL A 101      19.222  12.857   7.139  1.00  0.00           O  
ATOM    705  CB  VAL A 101      21.105  14.534   9.274  1.00  0.00           C  
ATOM    706  CEN VAL A 101      21.371  15.169   9.249  1.00  0.00           X  
ATOM    707  H   VAL A 101      20.228  13.261  11.334  1.00  0.00           H  
ATOM    708  N   VAL A 102      20.517  11.588   8.471  1.00  0.00           N  
ATOM    709  CA  VAL A 102      20.631  10.497   7.509  1.00  0.00           C  
ATOM    710  C   VAL A 102      19.263   9.922   7.166  1.00  0.00           C  
ATOM    711  O   VAL A 102      18.955   9.682   5.998  1.00  0.00           O  
ATOM    712  CB  VAL A 102      21.534   9.368   8.040  1.00  0.00           C  
ATOM    713  CEN VAL A 102      22.147   9.064   7.959  1.00  0.00           X  
ATOM    714  H   VAL A 102      20.983  11.507   9.363  1.00  0.00           H  
ATOM    715  N   VAL A 103      18.445   9.701   8.190  1.00  0.00           N  
ATOM    716  CA  VAL A 103      17.108   9.153   7.998  1.00  0.00           C  
ATOM    717  C   VAL A 103      16.264  10.057   7.110  1.00  0.00           C  
ATOM    718  O   VAL A 103      15.578   9.587   6.202  1.00  0.00           O  
ATOM    719  CB  VAL A 103      16.383   8.947   9.342  1.00  0.00           C  
ATOM    720  CEN VAL A 103      16.159   8.468   9.783  1.00  0.00           X  
ATOM    721  H   VAL A 103      18.758   9.919   9.125  1.00  0.00           H  
ATOM    722  N   VAL A 104      16.317  11.358   7.378  1.00  0.00           N  
ATOM    723  CA  VAL A 104      15.557  12.331   6.603  1.00  0.00           C  
ATOM    724  C   VAL A 104      15.954  12.296   5.133  1.00  0.00           C  
ATOM    725  O   VAL A 104      15.097  12.309   4.249  1.00  0.00           O  
ATOM    726  CB  VAL A 104      15.753  13.760   7.143  1.00  0.00           C  
ATOM    727  CEN VAL A 104      15.440  14.274   7.479  1.00  0.00           X  
ATOM    728  H   VAL A 104      16.900  11.680   8.137  1.00  0.00           H  
ATOM    729  N   VAL A 105      17.257  12.251   4.877  1.00  0.00           N  
ATOM    730  CA  VAL A 105      17.769  12.213   3.513  1.00  0.00           C  
ATOM    731  C   VAL A 105      17.259  10.987   2.767  1.00  0.00           C  
ATOM    732  O   VAL A 105      16.833  11.082   1.616  1.00  0.00           O  
ATOM    733  CB  VAL A 105      19.309  12.214   3.487  1.00  0.00           C  
ATOM    734  CEN VAL A 105      19.861  12.597   3.333  1.00  0.00           X  
ATOM    735  H   VAL A 105      17.909  12.242   5.648  1.00  0.00           H  
ATOM    736  N   VAL A 106      17.306   9.836   3.429  1.00  0.00           N  
ATOM    737  CA  VAL A 106      16.849   8.588   2.829  1.00  0.00           C  
ATOM    738  C   VAL A 106      15.378   8.669   2.442  1.00  0.00           C  
ATOM    739  O   VAL A 106      14.990   8.256   1.349  1.00  0.00           O  
ATOM    740  CB  VAL A 106      17.054   7.395   3.781  1.00  0.00           C  
ATOM    741  CEN VAL A 106      17.428   6.826   3.884  1.00  0.00           X  
ATOM    742  H   VAL A 106      17.667   9.825   4.372  1.00  0.00           H  
ATOM    743  N   VAL A 107      14.563   9.205   3.344  1.00  0.00           N  
ATOM    744  CA  VAL A 107      13.132   9.341   3.098  1.00  0.00           C  
ATOM    745  C   VAL A 107      12.863  10.210   1.877  1.00  0.00           C  
ATOM    746  O   VAL A 107      12.033   9.872   1.033  1.00  0.00           O  
ATOM    747  CB  VAL A 107      12.405   9.944   4.315  1.00  0.00           C  
ATOM    748  CEN VAL A 107      11.968   9.799   4.828  1.00  0.00           X  
ATOM    749  H   VAL A 107      14.944   9.526   4.223  1.00  0.00           H  
ATOM    750  N   VAL A 108      13.570  11.331   1.787  1.00  0.00           N  
ATOM    751  CA  VAL A 108      13.409  12.251   0.667  1.00  0.00           C  
ATOM    752  C   VAL A 108      13.731  11.570  -0.656  1.00  0.00           C  
ATOM    753  O   VAL A 108      12.999  11.717  -1.635  1.00  0.00           O  
ATOM    754  CB  VAL A 108      14.304  13.495   0.824  1.00  0.00           C  
ATOM    755  CEN VAL A 108      14.296  14.171   0.955  1.00  0.00           X  
ATOM    756  H   VAL A 108      14.236  11.552   2.513  1.00  0.00           H  
ATOM    757  N   VAL A 109      14.831  10.824  -0.680  1.00  0.00           N  
ATOM    758  CA  VAL A 109      15.252  10.118  -1.884  1.00  0.00           C  
ATOM    759  C   VAL A 109      14.189   9.127  -2.342  1.00  0.00           C  
ATOM    760  O   VAL A 109      13.869   9.049  -3.528  1.00  0.00           O  
ATOM    761  CB  VAL A 109      16.579   9.368  -1.665  1.00  0.00           C  
ATOM    762  CEN VAL A 109      17.249   9.367  -1.827  1.00  0.00           X  
ATOM    763  H   VAL A 109      15.389  10.744   0.158  1.00  0.00           H  
ATOM    764  N   VAL A 110      13.645   8.371  -1.394  1.00  0.00           N  
ATOM    765  CA  VAL A 110      12.617   7.383  -1.698  1.00  0.00           C  
ATOM    766  C   VAL A 110      11.391   8.038  -2.321  1.00  0.00           C  
ATOM    767  O   VAL A 110      11.031   7.715  -3.419  1.00  0.00           O  
ATOM    768  CB  VAL A 110      12.189   6.607  -0.438  1.00  0.00           C  
ATOM    769  CEN VAL A 110      12.221   5.994  -0.127  1.00  0.00           X  
ATOM    770  H   VAL A 110      13.952   8.484  -0.438  1.00  0.00           H  
TER                                                                             
# All scores below are weighted scores, not raw scores.
#BEGIN_POSE_ENERGIES_TABLE ./out/80.pdb
label vdw total
weights 0.1 NA
pose 3.81317 3.81317
VAL:NtermProteinFull_1 0 0
VAL_2 0 0
VAL_3 0 0
VAL_4 0 0
VAL_5 0 0
VAL_6 0 0
VAL_7 0 0
VAL_8 0 0
VAL_9 0.00393 0.00393
VAL_10 0 0
VAL_11 0 0
VAL_12 0 0
VAL_13 0.00095 0.00095
VAL_14 0 0
VAL_15 0 0
VAL_16 1.18502 1.18502
VAL_17 0 0
VAL_18 0.29349 0.29349
VAL_19 0 0
VAL_20 0 0
VAL_21 0 0
VAL_22 0.00095 0.00095
VAL_23 0 0
VAL_24 0.01006 0.01006
VAL_25 0 0
VAL_26 0 0
VAL_27 0.01006 0.01006
VAL_28 0 0
VAL_29 0 0
VAL_30 0 0
VAL_31 0.01422 0.01422
VAL_32 0 0
VAL_33 0 0
VAL_34 0 0
VAL_35 0 0
VAL_36 0 0
VAL_37 0 0
VAL_38 0.01295 0.01295
VAL_39 0 0
VAL_40 0 0
VAL_41 0.01462 0.01462
VAL_42 0 0
VAL_43 0 0
VAL_44 0 0
VAL_45 0 0
VAL_46 0.01462 0.01462
VAL_47 0 0
VAL_48 0 0
VAL_49 0.00518 0.00518
VAL_50 0.01295 0.01295
VAL_51 0 0
VAL_52 0 0
VAL_53 0 0
VAL_54 0 0
VAL_55 0 0
VAL_56 0.17665 0.17665
VAL_57 0 0
VAL_58 0 0
VAL_59 0 0
VAL_60 0 0
VAL_61 0 0
VAL_62 0 0
VAL_63 0.00643 0.00643
VAL_64 0 0
VAL_65 0 0
VAL_66 0 0
VAL_67 0 0
VAL_68 0 0
VAL_69 0 0
VAL_70 0 0
VAL_71 0.00642 0.00642
VAL_72 2e-05 2e-05
VAL_73 0 0
VAL_74 0 0
VAL_75 0 0
VAL_76 0 0
VAL_77 0 0
VAL_78 0 0
VAL_79 0.17665 0.17665
VAL_80 0 0
VAL_81 0 0
VAL_82 0 0
VAL_83 0.17665 0.17665
VAL_84 0 0
VAL_85 0 0
VAL_86 0.00518 0.00518
VAL_87 0 0
VAL_88 0 0
VAL_89 0 0
VAL_90 0.00643 0.00643
VAL_91 0 0
VAL_92 0 0
VAL_93 0 0
VAL_94 0 0
VAL_95 0 0
VAL_96 0 0
VAL_97 0 0
VAL_98 0.00642 0.00642
VAL_99 2e-05 2e-05
VAL_100 1.18484 1.18484
VAL_101 0.00016 0.00016
VAL_102 0 0
VAL_103 0 0
VAL_104 0.29352 0.29352
VAL_105 0 0
VAL_106 0.17665 0.17665
VAL_107 0.00393 0.00393
VAL_108 0.01422 0.01422
VAL_109 0 0
VAL:CtermProteinFull_110 0 0
#END_POSE_ENERGIES_TABLE ./out/80.pdb

REMARK 6 14 1 9 18 20 13 7 14 10 8 8 
REMARK VDW             3.813
REMARK RG             13.918
REMARK NCdist         13.488
REMARK HO              0.745
