# Supplementary material for: Design of complicated all-α protein structures
Source: Nat Struct Mol Biol. 2024 Jan 4;31(2):275–82. doi: 10.1038/s41594-023-01147-9 (PMC11377298; doi:10.1038/s41594-023-01147-9)
Supplement: Supplementary file 11 — Statistical source data. [file 41594_2023_1147_MOESM11_ESM.zip › ED_Fig6/94.pdb]

HEADER                                            09-NOV-21   XXXX              
EXPDTA    THEORETICAL MODEL                                                     
REMARK 220                                                                      
REMARK 220 EXPERIMENTAL DETAILS                                                 
REMARK 220  EXPERIMENT TYPE                : THEORETICAL MODELLING              
REMARK 220  DATE OF DATA COLLECTION        : 09-NOV-21                          
REMARK 220                                                                      
REMARK 220 REMARK: MODEL GENERATED BY ROSETTA                                   
REMARK 220  VERSION 2021.16+release.8ee4f02                                     
ATOM      1  N   VAL A   1       0.000   0.000   0.000  1.00  0.00           N  
ATOM      2  CA  VAL A   1       1.458   0.000   0.000  1.00  0.00           C  
ATOM      3  C   VAL A   1       2.009   1.420   0.000  1.00  0.00           C  
ATOM      4  O   VAL A   1       2.934   1.737   0.748  1.00  0.00           O  
ATOM      5  CB  VAL A   1       2.023  -0.759  -1.215  1.00  0.00           C  
ATOM      6  CEN VAL A   1       2.351  -1.334  -1.406  1.00  0.00           X  
ATOM      7  H   VAL A   1      -0.500  -0.433  -0.750  1.00  0.00           H  
ATOM      8  N   VAL A   2       1.435   2.272  -0.843  1.00  0.00           N  
ATOM      9  CA  VAL A   2       1.868   3.661  -0.942  1.00  0.00           C  
ATOM     10  C   VAL A   2       1.711   4.383   0.390  1.00  0.00           C  
ATOM     11  O   VAL A   2       2.608   5.105   0.825  1.00  0.00           O  
ATOM     12  CB  VAL A   2       1.079   4.423  -2.023  1.00  0.00           C  
ATOM     13  CEN VAL A   2       1.129   4.707  -2.649  1.00  0.00           X  
ATOM     14  H   VAL A   2       0.680   1.949  -1.431  1.00  0.00           H  
ATOM     15  N   VAL A   3       0.566   4.183   1.035  1.00  0.00           N  
ATOM     16  CA  VAL A   3       0.290   4.815   2.319  1.00  0.00           C  
ATOM     17  C   VAL A   3       1.317   4.405   3.367  1.00  0.00           C  
ATOM     18  O   VAL A   3       1.823   5.241   4.115  1.00  0.00           O  
ATOM     19  CB  VAL A   3      -1.120   4.462   2.831  1.00  0.00           C  
ATOM     20  CEN VAL A   3      -1.749   4.719   2.941  1.00  0.00           X  
ATOM     21  H   VAL A   3      -0.130   3.577   0.624  1.00  0.00           H  
ATOM     22  N   VAL A   4       1.620   3.112   3.417  1.00  0.00           N  
ATOM     23  CA  VAL A   4       2.588   2.588   4.374  1.00  0.00           C  
ATOM     24  C   VAL A   4       3.957   3.226   4.177  1.00  0.00           C  
ATOM     25  O   VAL A   4       4.612   3.622   5.141  1.00  0.00           O  
ATOM     26  CB  VAL A   4       2.723   1.058   4.261  1.00  0.00           C  
ATOM     27  CEN VAL A   4       2.581   0.464   4.579  1.00  0.00           X  
ATOM     28  H   VAL A   4       1.169   2.476   2.775  1.00  0.00           H  
ATOM     29  N   VAL A   5       4.385   3.322   2.923  1.00  0.00           N  
ATOM     30  CA  VAL A   5       5.678   3.911   2.597  1.00  0.00           C  
ATOM     31  C   VAL A   5       5.758   5.358   3.069  1.00  0.00           C  
ATOM     32  O   VAL A   5       6.758   5.776   3.653  1.00  0.00           O  
ATOM     33  CB  VAL A   5       5.958   3.859   1.084  1.00  0.00           C  
ATOM     34  CEN VAL A   5       6.345   3.555   0.602  1.00  0.00           X  
ATOM     35  H   VAL A   5       3.799   2.977   2.176  1.00  0.00           H  
ATOM     36  N   VAL A   6       4.700   6.118   2.811  1.00  0.00           N  
ATOM     37  CA  VAL A   6       4.648   7.520   3.209  1.00  0.00           C  
ATOM     38  C   VAL A   6       4.783   7.670   4.719  1.00  0.00           C  
ATOM     39  O   VAL A   6       5.528   8.521   5.204  1.00  0.00           O  
ATOM     40  CB  VAL A   6       3.339   8.190   2.752  1.00  0.00           C  
ATOM     41  CEN VAL A   6       3.075   8.647   2.309  1.00  0.00           X  
ATOM     42  H   VAL A   6       3.910   5.715   2.327  1.00  0.00           H  
ATOM     43  N   VAL A   7       4.059   6.836   5.458  1.00  0.00           N  
ATOM     44  CA  VAL A   7       4.096   6.875   6.915  1.00  0.00           C  
ATOM     45  C   VAL A   7       5.504   6.615   7.437  1.00  0.00           C  
ATOM     46  O   VAL A   7       5.983   7.311   8.332  1.00  0.00           O  
ATOM     47  CB  VAL A   7       3.133   5.844   7.532  1.00  0.00           C  
ATOM     48  CEN VAL A   7       2.540   5.776   7.878  1.00  0.00           X  
ATOM     49  H   VAL A   7       3.467   6.159   4.999  1.00  0.00           H  
ATOM     50  N   VAL A   8       6.163   5.609   6.872  1.00  0.00           N  
ATOM     51  CA  VAL A   8       7.517   5.255   7.279  1.00  0.00           C  
ATOM     52  C   VAL A   8       8.478   6.419   7.067  1.00  0.00           C  
ATOM     53  O   VAL A   8       9.293   6.729   7.935  1.00  0.00           O  
ATOM     54  CB  VAL A   8       8.037   4.027   6.508  1.00  0.00           C  
ATOM     55  CEN VAL A   8       8.197   3.360   6.571  1.00  0.00           X  
ATOM     56  H   VAL A   8       5.713   5.075   6.141  1.00  0.00           H  
ATOM     57  N   VAL A   9       8.376   7.060   5.907  1.00  0.00           N  
ATOM     58  CA  VAL A   9       9.235   8.191   5.579  1.00  0.00           C  
ATOM     59  C   VAL A   9       9.061   9.324   6.581  1.00  0.00           C  
ATOM     60  O   VAL A   9      10.039   9.909   7.047  1.00  0.00           O  
ATOM     61  CB  VAL A   9       8.951   8.723   4.162  1.00  0.00           C  
ATOM     62  CEN VAL A   9       9.208   8.766   3.524  1.00  0.00           X  
ATOM     63  H   VAL A   9       7.685   6.755   5.236  1.00  0.00           H  
ATOM     64  N   VAL A  10       7.810   9.630   6.909  1.00  0.00           N  
ATOM     65  CA  VAL A  10       7.506  10.695   7.857  1.00  0.00           C  
ATOM     66  C   VAL A  10       8.128  10.415   9.219  1.00  0.00           C  
ATOM     67  O   VAL A  10       8.719  11.301   9.836  1.00  0.00           O  
ATOM     68  CB  VAL A  10       5.986  10.883   8.028  1.00  0.00           C  
ATOM     69  CEN VAL A  10       5.461  11.306   7.888  1.00  0.00           X  
ATOM     70  H   VAL A  10       7.051   9.112   6.491  1.00  0.00           H  
ATOM     71  N   VAL A  11       7.993   9.177   9.683  1.00  0.00           N  
ATOM     72  CA  VAL A  11       8.542   8.778  10.973  1.00  0.00           C  
ATOM     73  C   VAL A  11      10.054   8.964  11.009  1.00  0.00           C  
ATOM     74  O   VAL A  11      10.602   9.482  11.982  1.00  0.00           O  
ATOM     75  CB  VAL A  11       8.207   7.311  11.300  1.00  0.00           C  
ATOM     76  CEN VAL A  11       7.826   6.907  11.708  1.00  0.00           X  
ATOM     77  H   VAL A  11       7.496   8.495   9.127  1.00  0.00           H  
ATOM     78  N   VAL A  12      10.723   8.537   9.944  1.00  0.00           N  
ATOM     79  CA  VAL A  12      12.173   8.655   9.852  1.00  0.00           C  
ATOM     80  C   VAL A  12      12.613  10.111   9.938  1.00  0.00           C  
ATOM     81  O   VAL A  12      13.562  10.441  10.650  1.00  0.00           O  
ATOM     82  CB  VAL A  12      12.708   8.043   8.543  1.00  0.00           C  
ATOM     83  CEN VAL A  12      13.065   7.514   8.284  1.00  0.00           X  
ATOM     84  H   VAL A  12      10.214   8.119   9.178  1.00  0.00           H  
ATOM     85  N   VAL A  13      11.920  10.977   9.208  1.00  0.00           N  
ATOM     86  CA  VAL A  13      12.238  12.400   9.200  1.00  0.00           C  
ATOM     87  C   VAL A  13      11.806  13.068  10.499  1.00  0.00           C  
ATOM     88  O   VAL A  13      12.552  13.856  11.081  1.00  0.00           O  
ATOM     89  CB  VAL A  13      11.569  13.123   8.015  1.00  0.00           C  
ATOM     90  CEN VAL A  13      11.694  13.428   7.410  1.00  0.00           X  
ATOM     91  H   VAL A  13      11.152  10.642   8.644  1.00  0.00           H  
ATOM     92  N   VAL A  14      10.597  12.750  10.949  1.00  0.00           N  
ATOM     93  CA  VAL A  14      10.077  13.292  12.198  1.00  0.00           C  
ATOM     94  C   VAL A  14      10.810  12.708  13.399  1.00  0.00           C  
ATOM     95  O   VAL A  14      11.005  13.385  14.409  1.00  0.00           O  
ATOM     96  CB  VAL A  14       8.568  13.019  12.348  1.00  0.00           C  
ATOM     97  CEN VAL A  14       7.948  13.318  12.343  1.00  0.00           X  
ATOM     98  H   VAL A  14      10.023  12.116  10.411  1.00  0.00           H  
ATOM     99  N   VAL A  15      11.214  11.448  13.284  1.00  0.00           N  
ATOM    100  CA  VAL A  15      11.939  10.774  14.354  1.00  0.00           C  
ATOM    101  C   VAL A  15      13.256  10.198  13.850  1.00  0.00           C  
ATOM    102  O   VAL A  15      13.448   8.982  13.837  1.00  0.00           O  
ATOM    103  CB  VAL A  15      11.102   9.644  14.980  1.00  0.00           C  
ATOM    104  CEN VAL A  15      10.754   9.459  15.546  1.00  0.00           X  
ATOM    105  H   VAL A  15      11.014  10.943  12.432  1.00  0.00           H  
ATOM    106  N   VAL A  16      14.162  11.078  13.437  1.00  0.00           N  
ATOM    107  CA  VAL A  16      15.372  10.662  12.739  1.00  0.00           C  
ATOM    108  C   VAL A  16      16.276   9.839  13.648  1.00  0.00           C  
ATOM    109  O   VAL A  16      17.153   9.115  13.177  1.00  0.00           O  
ATOM    110  CB  VAL A  16      16.162  11.872  12.206  1.00  0.00           C  
ATOM    111  CEN VAL A  16      16.341  12.207  11.631  1.00  0.00           X  
ATOM    112  H   VAL A  16      14.007  12.061  13.610  1.00  0.00           H  
ATOM    113  N   VAL A  17      16.058   9.956  14.954  1.00  0.00           N  
ATOM    114  CA  VAL A  17      16.899   9.280  15.935  1.00  0.00           C  
ATOM    115  C   VAL A  17      16.221   8.025  16.470  1.00  0.00           C  
ATOM    116  O   VAL A  17      16.722   7.382  17.392  1.00  0.00           O  
ATOM    117  CB  VAL A  17      17.247  10.206  17.115  1.00  0.00           C  
ATOM    118  CEN VAL A  17      17.760  10.562  17.408  1.00  0.00           X  
ATOM    119  H   VAL A  17      15.289  10.527  15.275  1.00  0.00           H  
ATOM    120  N   VAL A  18      15.077   7.682  15.887  1.00  0.00           N  
ATOM    121  CA  VAL A  18      14.308   6.526  16.331  1.00  0.00           C  
ATOM    122  C   VAL A  18      14.716   5.268  15.574  1.00  0.00           C  
ATOM    123  O   VAL A  18      14.177   4.971  14.508  1.00  0.00           O  
ATOM    124  CB  VAL A  18      12.795   6.752  16.152  1.00  0.00           C  
ATOM    125  CEN VAL A  18      12.206   6.861  16.493  1.00  0.00           X  
ATOM    126  H   VAL A  18      14.733   8.235  15.116  1.00  0.00           H  
ATOM    127  N   VAL A  19      15.672   4.533  16.132  1.00  0.00           N  
ATOM    128  CA  VAL A  19      16.198   3.339  15.481  1.00  0.00           C  
ATOM    129  C   VAL A  19      15.081   2.362  15.137  1.00  0.00           C  
ATOM    130  O   VAL A  19      15.076   1.762  14.062  1.00  0.00           O  
ATOM    131  CB  VAL A  19      17.237   2.624  16.365  1.00  0.00           C  
ATOM    132  CEN VAL A  19      17.909   2.485  16.428  1.00  0.00           X  
ATOM    133  H   VAL A  19      16.044   4.808  17.029  1.00  0.00           H  
ATOM    134  N   VAL A  20      14.135   2.205  16.057  1.00  0.00           N  
ATOM    135  CA  VAL A  20      12.966   1.367  15.819  1.00  0.00           C  
ATOM    136  C   VAL A  20      12.189   1.839  14.597  1.00  0.00           C  
ATOM    137  O   VAL A  20      11.579   1.037  13.889  1.00  0.00           O  
ATOM    138  CB  VAL A  20      12.025   1.350  17.038  1.00  0.00           C  
ATOM    139  CEN VAL A  20      11.793   0.956  17.554  1.00  0.00           X  
ATOM    140  H   VAL A  20      14.227   2.680  16.944  1.00  0.00           H  
ATOM    141  N   VAL A  21      12.214   3.145  14.354  1.00  0.00           N  
ATOM    142  CA  VAL A  21      11.622   3.712  13.148  1.00  0.00           C  
ATOM    143  C   VAL A  21      12.278   3.146  11.895  1.00  0.00           C  
ATOM    144  O   VAL A  21      11.596   2.779  10.938  1.00  0.00           O  
ATOM    145  CB  VAL A  21      11.740   5.248  13.129  1.00  0.00           C  
ATOM    146  CEN VAL A  21      11.380   5.832  13.184  1.00  0.00           X  
ATOM    147  H   VAL A  21      12.655   3.761  15.023  1.00  0.00           H  
ATOM    148  N   VAL A  22      13.605   3.079  11.906  1.00  0.00           N  
ATOM    149  CA  VAL A  22      14.355   2.558  10.770  1.00  0.00           C  
ATOM    150  C   VAL A  22      14.196   1.048  10.651  1.00  0.00           C  
ATOM    151  O   VAL A  22      14.426   0.471   9.588  1.00  0.00           O  
ATOM    152  CB  VAL A  22      15.853   2.900  10.877  1.00  0.00           C  
ATOM    153  CEN VAL A  22      16.353   3.289  10.608  1.00  0.00           X  
ATOM    154  H   VAL A  22      14.107   3.398  12.723  1.00  0.00           H  
ATOM    155  N   VAL A  23      13.801   0.411  11.748  1.00  0.00           N  
ATOM    156  CA  VAL A  23      13.682  -1.041  11.790  1.00  0.00           C  
ATOM    157  C   VAL A  23      12.221  -1.475  11.791  1.00  0.00           C  
ATOM    158  O   VAL A  23      11.912  -2.647  12.000  1.00  0.00           O  
ATOM    159  CB  VAL A  23      14.382  -1.630  13.030  1.00  0.00           C  
ATOM    160  CEN VAL A  23      14.927  -1.998  13.236  1.00  0.00           X  
ATOM    161  H   VAL A  23      13.577   0.947  12.574  1.00  0.00           H  
ATOM    162  N   VAL A  24      11.327  -0.521  11.555  1.00  0.00           N  
ATOM    163  CA  VAL A  24       9.903  -0.817  11.441  1.00  0.00           C  
ATOM    164  C   VAL A  24       9.432  -0.707   9.997  1.00  0.00           C  
ATOM    165  O   VAL A  24       9.698   0.286   9.321  1.00  0.00           O  
ATOM    166  CB  VAL A  24       9.058   0.124  12.319  1.00  0.00           C  
ATOM    167  CEN VAL A  24       8.671   0.152  12.888  1.00  0.00           X  
ATOM    168  H   VAL A  24      11.640   0.434  11.452  1.00  0.00           H  
ATOM    169  N   VAL A  25       8.731  -1.734   9.529  1.00  0.00           N  
ATOM    170  CA  VAL A  25       8.179  -1.734   8.179  1.00  0.00           C  
ATOM    171  C   VAL A  25       6.686  -1.432   8.194  1.00  0.00           C  
ATOM    172  O   VAL A  25       6.080  -1.195   7.149  1.00  0.00           O  
ATOM    173  CB  VAL A  25       8.413  -3.083   7.473  1.00  0.00           C  
ATOM    174  CEN VAL A  25       8.771  -3.391   6.972  1.00  0.00           X  
ATOM    175  H   VAL A  25       8.576  -2.536  10.123  1.00  0.00           H  
ATOM    176  N   VAL A  26       6.098  -1.442   9.386  1.00  0.00           N  
ATOM    177  CA  VAL A  26       4.660  -1.247   9.532  1.00  0.00           C  
ATOM    178  C   VAL A  26       4.303   0.233   9.538  1.00  0.00           C  
ATOM    179  O   VAL A  26       4.662   0.965  10.460  1.00  0.00           O  
ATOM    180  CB  VAL A  26       4.130  -1.899  10.823  1.00  0.00           C  
ATOM    181  CEN VAL A  26       3.751  -2.420  11.066  1.00  0.00           X  
ATOM    182  H   VAL A  26       6.661  -1.589  10.211  1.00  0.00           H  
ATOM    183  N   VAL A  27       3.593   0.669   8.503  1.00  0.00           N  
ATOM    184  CA  VAL A  27       3.440   2.092   8.223  1.00  0.00           C  
ATOM    185  C   VAL A  27       2.583   2.773   9.283  1.00  0.00           C  
ATOM    186  O   VAL A  27       2.680   3.982   9.491  1.00  0.00           O  
ATOM    187  CB  VAL A  27       2.812   2.332   6.838  1.00  0.00           C  
ATOM    188  CEN VAL A  27       2.944   2.557   6.200  1.00  0.00           X  
ATOM    189  H   VAL A  27       3.148  -0.002   7.893  1.00  0.00           H  
ATOM    190  N   VAL A  28       1.745   1.988   9.952  1.00  0.00           N  
ATOM    191  CA  VAL A  28       0.878   2.511  11.001  1.00  0.00           C  
ATOM    192  C   VAL A  28       1.670   2.829  12.263  1.00  0.00           C  
ATOM    193  O   VAL A  28       1.455   3.861  12.899  1.00  0.00           O  
ATOM    194  CB  VAL A  28      -0.249   1.521  11.349  1.00  0.00           C  
ATOM    195  CEN VAL A  28      -0.928   1.413  11.298  1.00  0.00           X  
ATOM    196  H   VAL A  28       1.708   1.004   9.729  1.00  0.00           H  
ATOM    197  N   VAL A  29       2.585   1.935  12.621  1.00  0.00           N  
ATOM    198  CA  VAL A  29       3.504   2.181  13.727  1.00  0.00           C  
ATOM    199  C   VAL A  29       4.355   3.418  13.471  1.00  0.00           C  
ATOM    200  O   VAL A  29       4.534   4.254  14.357  1.00  0.00           O  
ATOM    201  CB  VAL A  29       4.430   0.974  13.970  1.00  0.00           C  
ATOM    202  CEN VAL A  29       4.565   0.458  14.405  1.00  0.00           X  
ATOM    203  H   VAL A  29       2.647   1.064  12.115  1.00  0.00           H  
ATOM    204  N   VAL A  30       4.878   3.530  12.255  1.00  0.00           N  
ATOM    205  CA  VAL A  30       5.711   4.666  11.881  1.00  0.00           C  
ATOM    206  C   VAL A  30       4.948   5.978  12.017  1.00  0.00           C  
ATOM    207  O   VAL A  30       5.469   6.958  12.550  1.00  0.00           O  
ATOM    208  CB  VAL A  30       6.231   4.535  10.437  1.00  0.00           C  
ATOM    209  CEN VAL A  30       6.796   4.417  10.060  1.00  0.00           X  
ATOM    210  H   VAL A  30       4.693   2.809  11.572  1.00  0.00           H  
ATOM    211  N   VAL A  31       3.710   5.989  11.533  1.00  0.00           N  
ATOM    212  CA  VAL A  31       2.873   7.181  11.600  1.00  0.00           C  
ATOM    213  C   VAL A  31       2.651   7.618  13.043  1.00  0.00           C  
ATOM    214  O   VAL A  31       2.750   8.801  13.365  1.00  0.00           O  
ATOM    215  CB  VAL A  31       1.506   6.950  10.928  1.00  0.00           C  
ATOM    216  CEN VAL A  31       1.124   7.113  10.379  1.00  0.00           X  
ATOM    217  H   VAL A  31       3.341   5.151  11.108  1.00  0.00           H  
ATOM    218  N   VAL A  32       2.349   6.655  13.907  1.00  0.00           N  
ATOM    219  CA  VAL A  32       2.112   6.938  15.318  1.00  0.00           C  
ATOM    220  C   VAL A  32       3.337   7.571  15.966  1.00  0.00           C  
ATOM    221  O   VAL A  32       3.224   8.548  16.707  1.00  0.00           O  
ATOM    222  CB  VAL A  32       1.734   5.663  16.095  1.00  0.00           C  
ATOM    223  CEN VAL A  32       1.213   5.341  16.411  1.00  0.00           X  
ATOM    224  H   VAL A  32       2.282   5.702  13.579  1.00  0.00           H  
ATOM    225  N   VAL A  33       4.507   7.009  15.682  1.00  0.00           N  
ATOM    226  CA  VAL A  33       5.756   7.517  16.237  1.00  0.00           C  
ATOM    227  C   VAL A  33       5.993   8.964  15.824  1.00  0.00           C  
ATOM    228  O   VAL A  33       6.368   9.801  16.646  1.00  0.00           O  
ATOM    229  CB  VAL A  33       6.959   6.664  15.796  1.00  0.00           C  
ATOM    230  CEN VAL A  33       7.429   6.210  16.017  1.00  0.00           X  
ATOM    231  H   VAL A  33       4.532   6.209  15.066  1.00  0.00           H  
ATOM    232  N   VAL A  34       5.774   9.253  14.546  1.00  0.00           N  
ATOM    233  CA  VAL A  34       5.964  10.600  14.021  1.00  0.00           C  
ATOM    234  C   VAL A  34       5.059  11.600  14.730  1.00  0.00           C  
ATOM    235  O   VAL A  34       5.495  12.687  15.108  1.00  0.00           O  
ATOM    236  CB  VAL A  34       5.692  10.660  12.506  1.00  0.00           C  
ATOM    237  CEN VAL A  34       5.994  10.733  11.891  1.00  0.00           X  
ATOM    238  H   VAL A  34       5.468   8.521  13.922  1.00  0.00           H  
ATOM    239  N   VAL A  35       3.796  11.226  14.906  1.00  0.00           N  
ATOM    240  CA  VAL A  35       2.827  12.089  15.570  1.00  0.00           C  
ATOM    241  C   VAL A  35       3.262  12.413  16.994  1.00  0.00           C  
ATOM    242  O   VAL A  35       3.192  13.562  17.428  1.00  0.00           O  
ATOM    243  CB  VAL A  35       1.428  11.446  15.605  1.00  0.00           C  
ATOM    244  CEN VAL A  35       0.792  11.488  15.343  1.00  0.00           X  
ATOM    245  H   VAL A  35       3.500  10.320  14.572  1.00  0.00           H  
ATOM    246  N   VAL A  36       3.710  11.392  17.717  1.00  0.00           N  
ATOM    247  CA  VAL A  36       4.157  11.566  19.093  1.00  0.00           C  
ATOM    248  C   VAL A  36       5.321  12.545  19.175  1.00  0.00           C  
ATOM    249  O   VAL A  36       5.346  13.425  20.036  1.00  0.00           O  
ATOM    250  CB  VAL A  36       4.581  10.226  19.724  1.00  0.00           C  
ATOM    251  CEN VAL A  36       4.402   9.751  20.189  1.00  0.00           X  
ATOM    252  H   VAL A  36       3.743  10.472  17.301  1.00  0.00           H  
ATOM    253  N   VAL A  37       6.285  12.387  18.274  1.00  0.00           N  
ATOM    254  CA  VAL A  37       7.455  13.257  18.243  1.00  0.00           C  
ATOM    255  C   VAL A  37       7.105  14.630  17.684  1.00  0.00           C  
ATOM    256  O   VAL A  37       7.930  15.544  17.694  1.00  0.00           O  
ATOM    257  CB  VAL A  37       8.592  12.646  17.403  1.00  0.00           C  
ATOM    258  CEN VAL A  37       9.216  12.357  17.441  1.00  0.00           X  
ATOM    259  H   VAL A  37       6.206  11.644  17.594  1.00  0.00           H  
ATOM    260  N   VAL A  38       5.877  14.769  17.196  1.00  0.00           N  
ATOM    261  CA  VAL A  38       5.358  16.069  16.787  1.00  0.00           C  
ATOM    262  C   VAL A  38       4.265  16.548  17.734  1.00  0.00           C  
ATOM    263  O   VAL A  38       3.360  17.280  17.333  1.00  0.00           O  
ATOM    264  CB  VAL A  38       4.799  16.028  15.352  1.00  0.00           C  
ATOM    265  CEN VAL A  38       4.914  16.239  14.707  1.00  0.00           X  
ATOM    266  H   VAL A  38       5.288  13.954  17.106  1.00  0.00           H  
ATOM    267  N   VAL A  39       4.354  16.130  18.992  1.00  0.00           N  
ATOM    268  CA  VAL A  39       3.493  16.666  20.040  1.00  0.00           C  
ATOM    269  C   VAL A  39       2.040  16.266  19.817  1.00  0.00           C  
ATOM    270  O   VAL A  39       1.121  17.000  20.181  1.00  0.00           O  
ATOM    271  CB  VAL A  39       3.586  18.201  20.118  1.00  0.00           C  
ATOM    272  CEN VAL A  39       3.821  18.724  20.500  1.00  0.00           X  
ATOM    273  H   VAL A  39       5.035  15.424  19.229  1.00  0.00           H  
ATOM    274  N   VAL A  40       1.839  15.097  19.217  1.00  0.00           N  
ATOM    275  CA  VAL A  40       0.511  14.502  19.126  1.00  0.00           C  
ATOM    276  C   VAL A  40       0.238  13.580  20.308  1.00  0.00           C  
ATOM    277  O   VAL A  40       1.080  12.761  20.676  1.00  0.00           O  
ATOM    278  CB  VAL A  40       0.337  13.707  17.818  1.00  0.00           C  
ATOM    279  CEN VAL A  40       0.019  13.708  17.207  1.00  0.00           X  
ATOM    280  H   VAL A  40       2.626  14.609  18.815  1.00  0.00           H  
ATOM    281  N   VAL A  41      -0.944  13.719  20.899  1.00  0.00           N  
ATOM    282  CA  VAL A  41      -1.306  12.944  22.079  1.00  0.00           C  
ATOM    283  C   VAL A  41      -1.675  11.514  21.708  1.00  0.00           C  
ATOM    284  O   VAL A  41      -1.828  11.188  20.531  1.00  0.00           O  
ATOM    285  CB  VAL A  41      -2.482  13.587  22.839  1.00  0.00           C  
ATOM    286  CEN VAL A  41      -2.652  13.926  23.414  1.00  0.00           X  
ATOM    287  H   VAL A  41      -1.609  14.379  20.520  1.00  0.00           H  
ATOM    288  N   VAL A  42      -1.818  10.664  22.718  1.00  0.00           N  
ATOM    289  CA  VAL A  42      -1.905   9.224  22.502  1.00  0.00           C  
ATOM    290  C   VAL A  42      -3.207   8.849  21.805  1.00  0.00           C  
ATOM    291  O   VAL A  42      -3.265   7.869  21.064  1.00  0.00           O  
ATOM    292  CB  VAL A  42      -1.801   8.446  23.827  1.00  0.00           C  
ATOM    293  CEN VAL A  42      -1.392   8.034  24.198  1.00  0.00           X  
ATOM    294  H   VAL A  42      -1.868  11.023  23.661  1.00  0.00           H  
ATOM    295  N   VAL A  43      -4.250   9.636  22.048  1.00  0.00           N  
ATOM    296  CA  VAL A  43      -5.542   9.414  21.411  1.00  0.00           C  
ATOM    297  C   VAL A  43      -5.464   9.655  19.909  1.00  0.00           C  
ATOM    298  O   VAL A  43      -6.035   8.903  19.119  1.00  0.00           O  
ATOM    299  CB  VAL A  43      -6.632  10.321  22.011  1.00  0.00           C  
ATOM    300  CEN VAL A  43      -7.197  10.323  22.405  1.00  0.00           X  
ATOM    301  H   VAL A  43      -4.145  10.408  22.691  1.00  0.00           H  
ATOM    302  N   VAL A  44      -4.754  10.709  19.520  1.00  0.00           N  
ATOM    303  CA  VAL A  44      -4.596  11.048  18.111  1.00  0.00           C  
ATOM    304  C   VAL A  44      -3.925   9.916  17.344  1.00  0.00           C  
ATOM    305  O   VAL A  44      -4.357   9.552  16.250  1.00  0.00           O  
ATOM    306  CB  VAL A  44      -3.773  12.337  17.929  1.00  0.00           C  
ATOM    307  CEN VAL A  44      -3.813  12.999  17.745  1.00  0.00           X  
ATOM    308  H   VAL A  44      -4.313  11.290  20.219  1.00  0.00           H  
ATOM    309  N   VAL A  45      -2.865   9.362  17.924  1.00  0.00           N  
ATOM    310  CA  VAL A  45      -2.131   8.270  17.296  1.00  0.00           C  
ATOM    311  C   VAL A  45      -3.031   7.062  17.066  1.00  0.00           C  
ATOM    312  O   VAL A  45      -3.012   6.457  15.994  1.00  0.00           O  
ATOM    313  CB  VAL A  45      -0.920   7.841  18.144  1.00  0.00           C  
ATOM    314  CEN VAL A  45      -0.232   7.849  18.172  1.00  0.00           X  
ATOM    315  H   VAL A  45      -2.560   9.707  18.823  1.00  0.00           H  
ATOM    316  N   VAL A  46      -3.819   6.717  18.078  1.00  0.00           N  
ATOM    317  CA  VAL A  46      -4.728   5.581  17.988  1.00  0.00           C  
ATOM    318  C   VAL A  46      -5.732   5.766  16.858  1.00  0.00           C  
ATOM    319  O   VAL A  46      -5.986   4.844  16.083  1.00  0.00           O  
ATOM    320  CB  VAL A  46      -5.492   5.362  19.308  1.00  0.00           C  
ATOM    321  CEN VAL A  46      -5.549   4.944  19.853  1.00  0.00           X  
ATOM    322  H   VAL A  46      -3.788   7.255  18.932  1.00  0.00           H  
ATOM    323  N   VAL A  47      -6.300   6.964  16.768  1.00  0.00           N  
ATOM    324  CA  VAL A  47      -7.278   7.273  15.731  1.00  0.00           C  
ATOM    325  C   VAL A  47      -6.678   7.104  14.341  1.00  0.00           C  
ATOM    326  O   VAL A  47      -7.300   6.521  13.453  1.00  0.00           O  
ATOM    327  CB  VAL A  47      -7.820   8.707  15.875  1.00  0.00           C  
ATOM    328  CEN VAL A  47      -8.376   9.075  16.048  1.00  0.00           X  
ATOM    329  H   VAL A  47      -6.048   7.679  17.435  1.00  0.00           H  
ATOM    330  N   VAL A  48      -5.466   7.618  14.159  1.00  0.00           N  
ATOM    331  CA  VAL A  48      -4.780   7.525  12.876  1.00  0.00           C  
ATOM    332  C   VAL A  48      -4.571   6.073  12.466  1.00  0.00           C  
ATOM    333  O   VAL A  48      -4.806   5.702  11.316  1.00  0.00           O  
ATOM    334  CB  VAL A  48      -3.416   8.239  12.911  1.00  0.00           C  
ATOM    335  CEN VAL A  48      -3.073   8.791  12.682  1.00  0.00           X  
ATOM    336  H   VAL A  48      -5.009   8.085  14.929  1.00  0.00           H  
ATOM    337  N   VAL A  49      -4.128   5.254  13.415  1.00  0.00           N  
ATOM    338  CA  VAL A  49      -3.887   3.840  13.154  1.00  0.00           C  
ATOM    339  C   VAL A  49      -5.160   3.138  12.702  1.00  0.00           C  
ATOM    340  O   VAL A  49      -5.147   2.362  11.746  1.00  0.00           O  
ATOM    341  CB  VAL A  49      -3.331   3.123  14.399  1.00  0.00           C  
ATOM    342  CEN VAL A  49      -2.766   2.832  14.666  1.00  0.00           X  
ATOM    343  H   VAL A  49      -3.954   5.621  14.339  1.00  0.00           H  
ATOM    344  N   VAL A  50      -6.260   3.414  13.395  1.00  0.00           N  
ATOM    345  CA  VAL A  50      -7.545   2.809  13.065  1.00  0.00           C  
ATOM    346  C   VAL A  50      -7.971   3.159  11.645  1.00  0.00           C  
ATOM    347  O   VAL A  50      -8.421   2.296  10.891  1.00  0.00           O  
ATOM    348  CB  VAL A  50      -8.647   3.253  14.046  1.00  0.00           C  
ATOM    349  CEN VAL A  50      -9.050   3.038  14.561  1.00  0.00           X  
ATOM    350  H   VAL A  50      -6.205   4.060  14.169  1.00  0.00           H  
ATOM    351  N   VAL A  51      -7.826   4.430  11.286  1.00  0.00           N  
ATOM    352  CA  VAL A  51      -8.196   4.897   9.955  1.00  0.00           C  
ATOM    353  C   VAL A  51      -7.401   4.172   8.877  1.00  0.00           C  
ATOM    354  O   VAL A  51      -7.956   3.741   7.866  1.00  0.00           O  
ATOM    355  CB  VAL A  51      -7.978   6.414   9.808  1.00  0.00           C  
ATOM    356  CEN VAL A  51      -8.304   7.019   9.751  1.00  0.00           X  
ATOM    357  H   VAL A  51      -7.451   5.090  11.952  1.00  0.00           H  
ATOM    358  N   VAL A  52      -6.097   4.042   9.097  1.00  0.00           N  
ATOM    359  CA  VAL A  52      -5.222   3.369   8.144  1.00  0.00           C  
ATOM    360  C   VAL A  52      -5.651   1.923   7.928  1.00  0.00           C  
ATOM    361  O   VAL A  52      -5.711   1.446   6.795  1.00  0.00           O  
ATOM    362  CB  VAL A  52      -3.754   3.394   8.609  1.00  0.00           C  
ATOM    363  CEN VAL A  52      -3.136   3.670   8.480  1.00  0.00           X  
ATOM    364  H   VAL A  52      -5.702   4.418   9.947  1.00  0.00           H  
ATOM    365  N   VAL A  53      -5.950   1.230   9.022  1.00  0.00           N  
ATOM    366  CA  VAL A  53      -6.374  -0.163   8.954  1.00  0.00           C  
ATOM    367  C   VAL A  53      -7.647  -0.312   8.131  1.00  0.00           C  
ATOM    368  O   VAL A  53      -7.754  -1.206   7.292  1.00  0.00           O  
ATOM    369  CB  VAL A  53      -6.611  -0.751  10.358  1.00  0.00           C  
ATOM    370  CEN VAL A  53      -6.361  -1.193  10.824  1.00  0.00           X  
ATOM    371  H   VAL A  53      -5.881   1.680   9.924  1.00  0.00           H  
ATOM    372  N   VAL A  54      -8.610   0.570   8.375  1.00  0.00           N  
ATOM    373  CA  VAL A  54      -9.878   0.539   7.656  1.00  0.00           C  
ATOM    374  C   VAL A  54      -9.666   0.711   6.158  1.00  0.00           C  
ATOM    375  O   VAL A  54     -10.255  -0.008   5.351  1.00  0.00           O  
ATOM    376  CB  VAL A  54     -10.840   1.633   8.158  1.00  0.00           C  
ATOM    377  CEN VAL A  54     -11.420   1.740   8.513  1.00  0.00           X  
ATOM    378  H   VAL A  54      -8.460   1.281   9.077  1.00  0.00           H  
ATOM    379  N   VAL A  55      -8.823   1.670   5.791  1.00  0.00           N  
ATOM    380  CA  VAL A  55      -8.532   1.939   4.388  1.00  0.00           C  
ATOM    381  C   VAL A  55      -7.934   0.716   3.705  1.00  0.00           C  
ATOM    382  O   VAL A  55      -8.326   0.359   2.594  1.00  0.00           O  
ATOM    383  CB  VAL A  55      -7.564   3.127   4.229  1.00  0.00           C  
ATOM    384  CEN VAL A  55      -7.521   3.783   4.023  1.00  0.00           X  
ATOM    385  H   VAL A  55      -8.371   2.227   6.503  1.00  0.00           H  
ATOM    386  N   VAL A  56      -6.982   0.076   4.376  1.00  0.00           N  
ATOM    387  CA  VAL A  56      -6.328  -1.110   3.835  1.00  0.00           C  
ATOM    388  C   VAL A  56      -7.334  -2.224   3.575  1.00  0.00           C  
ATOM    389  O   VAL A  56      -7.306  -2.867   2.526  1.00  0.00           O  
ATOM    390  CB  VAL A  56      -5.231  -1.632   4.782  1.00  0.00           C  
ATOM    391  CEN VAL A  56      -4.550  -1.695   4.859  1.00  0.00           X  
ATOM    392  H   VAL A  56      -6.705   0.419   5.284  1.00  0.00           H  
ATOM    393  N   VAL A  57      -8.223  -2.448   4.538  1.00  0.00           N  
ATOM    394  CA  VAL A  57      -9.240  -3.485   4.415  1.00  0.00           C  
ATOM    395  C   VAL A  57     -10.137  -3.237   3.209  1.00  0.00           C  
ATOM    396  O   VAL A  57     -10.435  -4.155   2.445  1.00  0.00           O  
ATOM    397  CB  VAL A  57     -10.112  -3.574   5.682  1.00  0.00           C  
ATOM    398  CEN VAL A  57     -10.251  -3.964   6.232  1.00  0.00           X  
ATOM    399  H   VAL A  57      -8.193  -1.885   5.376  1.00  0.00           H  
ATOM    400  N   VAL A  58     -10.566  -1.990   3.044  1.00  0.00           N  
ATOM    401  CA  VAL A  58     -11.431  -1.619   1.930  1.00  0.00           C  
ATOM    402  C   VAL A  58     -10.758  -1.900   0.593  1.00  0.00           C  
ATOM    403  O   VAL A  58     -11.376  -2.447  -0.321  1.00  0.00           O  
ATOM    404  CB  VAL A  58     -11.825  -0.131   1.993  1.00  0.00           C  
ATOM    405  CEN VAL A  58     -12.350   0.299   2.114  1.00  0.00           X  
ATOM    406  H   VAL A  58     -10.286  -1.282   3.707  1.00  0.00           H  
ATOM    407  N   VAL A  59      -9.489  -1.523   0.484  1.00  0.00           N  
ATOM    408  CA  VAL A  59      -8.729  -1.734  -0.742  1.00  0.00           C  
ATOM    409  C   VAL A  59      -8.649  -3.214  -1.093  1.00  0.00           C  
ATOM    410  O   VAL A  59      -8.842  -3.601  -2.246  1.00  0.00           O  
ATOM    411  CB  VAL A  59      -7.302  -1.166  -0.629  1.00  0.00           C  
ATOM    412  CEN VAL A  59      -6.887  -0.662  -0.848  1.00  0.00           X  
ATOM    413  H   VAL A  59      -9.038  -1.079   1.272  1.00  0.00           H  
ATOM    414  N   VAL A  60      -8.363  -4.040  -0.092  1.00  0.00           N  
ATOM    415  CA  VAL A  60      -8.257  -5.480  -0.292  1.00  0.00           C  
ATOM    416  C   VAL A  60      -9.564  -6.061  -0.816  1.00  0.00           C  
ATOM    417  O   VAL A  60      -9.568  -6.868  -1.745  1.00  0.00           O  
ATOM    418  CB  VAL A  60      -7.869  -6.205   1.010  1.00  0.00           C  
ATOM    419  CEN VAL A  60      -7.358  -6.543   1.325  1.00  0.00           X  
ATOM    420  H   VAL A  60      -8.215  -3.660   0.832  1.00  0.00           H  
ATOM    421  N   VAL A  61     -10.673  -5.646  -0.213  1.00  0.00           N  
ATOM    422  CA  VAL A  61     -11.990  -6.125  -0.617  1.00  0.00           C  
ATOM    423  C   VAL A  61     -12.277  -5.784  -2.074  1.00  0.00           C  
ATOM    424  O   VAL A  61     -12.763  -6.622  -2.833  1.00  0.00           O  
ATOM    425  CB  VAL A  61     -13.103  -5.532   0.267  1.00  0.00           C  
ATOM    426  CEN VAL A  61     -13.561  -5.684   0.758  1.00  0.00           X  
ATOM    427  H   VAL A  61     -10.603  -4.981   0.544  1.00  0.00           H  
ATOM    428  N   VAL A  62     -11.972  -4.549  -2.459  1.00  0.00           N  
ATOM    429  CA  VAL A  62     -12.197  -4.095  -3.826  1.00  0.00           C  
ATOM    430  C   VAL A  62     -11.411  -4.938  -4.822  1.00  0.00           C  
ATOM    431  O   VAL A  62     -11.938  -5.345  -5.857  1.00  0.00           O  
ATOM    432  CB  VAL A  62     -11.808  -2.615  -4.001  1.00  0.00           C  
ATOM    433  CEN VAL A  62     -12.063  -1.983  -4.099  1.00  0.00           X  
ATOM    434  H   VAL A  62     -11.575  -3.908  -1.787  1.00  0.00           H  
ATOM    435  N   VAL A  63     -10.147  -5.196  -4.504  1.00  0.00           N  
ATOM    436  CA  VAL A  63      -9.285  -5.991  -5.370  1.00  0.00           C  
ATOM    437  C   VAL A  63      -9.851  -7.391  -5.575  1.00  0.00           C  
ATOM    438  O   VAL A  63      -9.883  -7.900  -6.695  1.00  0.00           O  
ATOM    439  CB  VAL A  63      -7.859  -6.103  -4.801  1.00  0.00           C  
ATOM    440  CEN VAL A  63      -7.207  -5.898  -4.893  1.00  0.00           X  
ATOM    441  H   VAL A  63      -9.773  -4.833  -3.639  1.00  0.00           H  
ATOM    442  N   VAL A  64     -10.297  -8.009  -4.486  1.00  0.00           N  
ATOM    443  CA  VAL A  64     -10.862  -9.351  -4.544  1.00  0.00           C  
ATOM    444  C   VAL A  64     -12.083  -9.396  -5.454  1.00  0.00           C  
ATOM    445  O   VAL A  64     -12.227 -10.304  -6.272  1.00  0.00           O  
ATOM    446  CB  VAL A  64     -11.257  -9.859  -3.145  1.00  0.00           C  
ATOM    447  CEN VAL A  64     -11.089 -10.308  -2.650  1.00  0.00           X  
ATOM    448  H   VAL A  64     -10.242  -7.536  -3.596  1.00  0.00           H  
ATOM    449  N   VAL A  65     -12.961  -8.409  -5.306  1.00  0.00           N  
ATOM    450  CA  VAL A  65     -14.173  -8.334  -6.113  1.00  0.00           C  
ATOM    451  C   VAL A  65     -13.843  -8.070  -7.577  1.00  0.00           C  
ATOM    452  O   VAL A  65     -14.504  -8.590  -8.476  1.00  0.00           O  
ATOM    453  CB  VAL A  65     -15.124  -7.235  -5.605  1.00  0.00           C  
ATOM    454  CEN VAL A  65     -15.724  -7.125  -5.286  1.00  0.00           X  
ATOM    455  H   VAL A  65     -12.785  -7.693  -4.616  1.00  0.00           H  
ATOM    456  N   VAL A  66     -12.818  -7.257  -7.810  1.00  0.00           N  
ATOM    457  CA  VAL A  66     -12.271  -7.078  -9.150  1.00  0.00           C  
ATOM    458  C   VAL A  66     -11.593  -8.350  -9.643  1.00  0.00           C  
ATOM    459  O   VAL A  66     -11.393  -8.533 -10.844  1.00  0.00           O  
ATOM    460  CB  VAL A  66     -11.260  -5.918  -9.197  1.00  0.00           C  
ATOM    461  CEN VAL A  66     -11.163  -5.276  -9.428  1.00  0.00           X  
ATOM    462  H   VAL A  66     -12.406  -6.751  -7.039  1.00  0.00           H  
ATOM    463  N   VAL A  67     -11.241  -9.227  -8.709  1.00  0.00           N  
ATOM    464  CA  VAL A  67     -10.484 -10.430  -9.034  1.00  0.00           C  
ATOM    465  C   VAL A  67      -8.993 -10.135  -9.127  1.00  0.00           C  
ATOM    466  O   VAL A  67      -8.238 -10.888  -9.743  1.00  0.00           O  
ATOM    467  CB  VAL A  67     -10.958 -11.054 -10.360  1.00  0.00           C  
ATOM    468  CEN VAL A  67     -11.295 -11.590 -10.631  1.00  0.00           X  
ATOM    469  H   VAL A  67     -11.504  -9.055  -7.749  1.00  0.00           H  
ATOM    470  N   VAL A  68      -8.573  -9.035  -8.511  1.00  0.00           N  
ATOM    471  CA  VAL A  68      -7.162  -8.672  -8.469  1.00  0.00           C  
ATOM    472  C   VAL A  68      -6.474  -9.277  -7.252  1.00  0.00           C  
ATOM    473  O   VAL A  68      -6.174  -8.577  -6.284  1.00  0.00           O  
ATOM    474  CB  VAL A  68      -6.972  -7.143  -8.446  1.00  0.00           C  
ATOM    475  CEN VAL A  68      -6.760  -6.605  -8.821  1.00  0.00           X  
ATOM    476  H   VAL A  68      -9.249  -8.434  -8.061  1.00  0.00           H  
ATOM    477  N   VAL A  69      -6.225 -10.581  -7.306  1.00  0.00           N  
ATOM    478  CA  VAL A  69      -5.683 -11.306  -6.164  1.00  0.00           C  
ATOM    479  C   VAL A  69      -4.330 -10.744  -5.747  1.00  0.00           C  
ATOM    480  O   VAL A  69      -4.058 -10.572  -4.558  1.00  0.00           O  
ATOM    481  CB  VAL A  69      -5.531 -12.809  -6.468  1.00  0.00           C  
ATOM    482  CEN VAL A  69      -5.787 -13.432  -6.324  1.00  0.00           X  
ATOM    483  H   VAL A  69      -6.417 -11.083  -8.162  1.00  0.00           H  
ATOM    484  N   VAL A  70      -3.484 -10.459  -6.731  1.00  0.00           N  
ATOM    485  CA  VAL A  70      -2.133  -9.981  -6.465  1.00  0.00           C  
ATOM    486  C   VAL A  70      -2.153  -8.699  -5.643  1.00  0.00           C  
ATOM    487  O   VAL A  70      -1.476  -8.595  -4.620  1.00  0.00           O  
ATOM    488  CB  VAL A  70      -1.356  -9.728  -7.771  1.00  0.00           C  
ATOM    489  CEN VAL A  70      -0.841  -9.964  -8.165  1.00  0.00           X  
ATOM    490  H   VAL A  70      -3.785 -10.576  -7.688  1.00  0.00           H  
ATOM    491  N   VAL A  71      -2.935  -7.724  -6.096  1.00  0.00           N  
ATOM    492  CA  VAL A  71      -3.054  -6.450  -5.396  1.00  0.00           C  
ATOM    493  C   VAL A  71      -3.583  -6.646  -3.981  1.00  0.00           C  
ATOM    494  O   VAL A  71      -3.066  -6.062  -3.028  1.00  0.00           O  
ATOM    495  CB  VAL A  71      -3.979  -5.476  -6.149  1.00  0.00           C  
ATOM    496  CEN VAL A  71      -3.988  -4.897  -6.522  1.00  0.00           X  
ATOM    497  H   VAL A  71      -3.459  -7.869  -6.946  1.00  0.00           H  
ATOM    498  N   VAL A  72      -4.616  -7.472  -3.850  1.00  0.00           N  
ATOM    499  CA  VAL A  72      -5.217  -7.746  -2.551  1.00  0.00           C  
ATOM    500  C   VAL A  72      -4.203  -8.357  -1.592  1.00  0.00           C  
ATOM    501  O   VAL A  72      -4.116  -7.961  -0.430  1.00  0.00           O  
ATOM    502  CB  VAL A  72      -6.426  -8.693  -2.676  1.00  0.00           C  
ATOM    503  CEN VAL A  72      -7.113  -8.724  -2.633  1.00  0.00           X  
ATOM    504  H   VAL A  72      -4.994  -7.920  -4.672  1.00  0.00           H  
ATOM    505  N   VAL A  73      -3.438  -9.325  -2.087  1.00  0.00           N  
ATOM    506  CA  VAL A  73      -2.428  -9.992  -1.275  1.00  0.00           C  
ATOM    507  C   VAL A  73      -1.391  -9.002  -0.761  1.00  0.00           C  
ATOM    508  O   VAL A  73      -1.017  -9.031   0.411  1.00  0.00           O  
ATOM    509  CB  VAL A  73      -1.714 -11.106  -2.064  1.00  0.00           C  
ATOM    510  CEN VAL A  73      -1.646 -11.789  -2.121  1.00  0.00           X  
ATOM    511  H   VAL A  73      -3.559  -9.604  -3.049  1.00  0.00           H  
ATOM    512  N   VAL A  74      -0.928  -8.125  -1.646  1.00  0.00           N  
ATOM    513  CA  VAL A  74       0.068  -7.124  -1.284  1.00  0.00           C  
ATOM    514  C   VAL A  74      -0.446  -6.212  -0.177  1.00  0.00           C  
ATOM    515  O   VAL A  74       0.268  -5.923   0.783  1.00  0.00           O  
ATOM    516  CB  VAL A  74       0.472  -6.265  -2.496  1.00  0.00           C  
ATOM    517  CEN VAL A  74       0.984  -6.136  -2.939  1.00  0.00           X  
ATOM    518  H   VAL A  74      -1.275  -8.154  -2.594  1.00  0.00           H  
ATOM    519  N   VAL A  75      -1.688  -5.762  -0.316  1.00  0.00           N  
ATOM    520  CA  VAL A  75      -2.300  -4.882   0.672  1.00  0.00           C  
ATOM    521  C   VAL A  75      -2.358  -5.548   2.041  1.00  0.00           C  
ATOM    522  O   VAL A  75      -2.034  -4.931   3.056  1.00  0.00           O  
ATOM    523  CB  VAL A  75      -3.722  -4.465   0.255  1.00  0.00           C  
ATOM    524  CEN VAL A  75      -4.101  -3.935   0.032  1.00  0.00           X  
ATOM    525  H   VAL A  75      -2.223  -6.037  -1.128  1.00  0.00           H  
ATOM    526  N   VAL A  76      -2.772  -6.810   2.063  1.00  0.00           N  
ATOM    527  CA  VAL A  76      -2.873  -7.562   3.308  1.00  0.00           C  
ATOM    528  C   VAL A  76      -1.521  -7.662   4.002  1.00  0.00           C  
ATOM    529  O   VAL A  76      -1.418  -7.465   5.213  1.00  0.00           O  
ATOM    530  CB  VAL A  76      -3.423  -8.981   3.068  1.00  0.00           C  
ATOM    531  CEN VAL A  76      -3.972  -9.386   3.163  1.00  0.00           X  
ATOM    532  H   VAL A  76      -3.023  -7.260   1.194  1.00  0.00           H  
ATOM    533  N   VAL A  77      -0.486  -7.970   3.229  1.00  0.00           N  
ATOM    534  CA  VAL A  77       0.863  -8.097   3.768  1.00  0.00           C  
ATOM    535  C   VAL A  77       1.325  -6.795   4.409  1.00  0.00           C  
ATOM    536  O   VAL A  77       1.887  -6.796   5.505  1.00  0.00           O  
ATOM    537  CB  VAL A  77       1.871  -8.508   2.679  1.00  0.00           C  
ATOM    538  CEN VAL A  77       2.266  -9.027   2.456  1.00  0.00           X  
ATOM    539  H   VAL A  77      -0.636  -8.120   2.241  1.00  0.00           H  
ATOM    540  N   VAL A  78       1.085  -5.685   3.720  1.00  0.00           N  
ATOM    541  CA  VAL A  78       1.476  -4.372   4.220  1.00  0.00           C  
ATOM    542  C   VAL A  78       0.803  -4.068   5.552  1.00  0.00           C  
ATOM    543  O   VAL A  78       1.443  -3.588   6.487  1.00  0.00           O  
ATOM    544  CB  VAL A  78       1.131  -3.258   3.215  1.00  0.00           C  
ATOM    545  CEN VAL A  78       1.405  -2.806   2.772  1.00  0.00           X  
ATOM    546  H   VAL A  78       0.620  -5.751   2.826  1.00  0.00           H  
ATOM    547  N   VAL A  79      -0.494  -4.349   5.632  1.00  0.00           N  
ATOM    548  CA  VAL A  79      -1.257  -4.106   6.850  1.00  0.00           C  
ATOM    549  C   VAL A  79      -0.690  -4.896   8.023  1.00  0.00           C  
ATOM    550  O   VAL A  79      -0.533  -4.366   9.123  1.00  0.00           O  
ATOM    551  CB  VAL A  79      -2.742  -4.469   6.668  1.00  0.00           C  
ATOM    552  CEN VAL A  79      -3.375  -4.204   6.611  1.00  0.00           X  
ATOM    553  H   VAL A  79      -0.962  -4.742   4.828  1.00  0.00           H  
ATOM    554  N   VAL A  80      -0.385  -6.167   7.781  1.00  0.00           N  
ATOM    555  CA  VAL A  80       0.164  -7.033   8.817  1.00  0.00           C  
ATOM    556  C   VAL A  80       1.484  -6.488   9.347  1.00  0.00           C  
ATOM    557  O   VAL A  80       1.712  -6.454  10.556  1.00  0.00           O  
ATOM    558  CB  VAL A  80       0.384  -8.466   8.297  1.00  0.00           C  
ATOM    559  CEN VAL A  80       0.152  -9.113   8.340  1.00  0.00           X  
ATOM    560  H   VAL A  80      -0.539  -6.542   6.856  1.00  0.00           H  
ATOM    561  N   VAL A  81       2.352  -6.061   8.436  1.00  0.00           N  
ATOM    562  CA  VAL A  81       3.651  -5.517   8.810  1.00  0.00           C  
ATOM    563  C   VAL A  81       3.499  -4.288   9.698  1.00  0.00           C  
ATOM    564  O   VAL A  81       4.188  -4.152  10.709  1.00  0.00           O  
ATOM    565  CB  VAL A  81       4.486  -5.142   7.571  1.00  0.00           C  
ATOM    566  CEN VAL A  81       5.036  -5.322   7.198  1.00  0.00           X  
ATOM    567  H   VAL A  81       2.105  -6.116   7.458  1.00  0.00           H  
ATOM    568  N   VAL A  82       2.592  -3.397   9.314  1.00  0.00           N  
ATOM    569  CA  VAL A  82       2.347  -2.177  10.075  1.00  0.00           C  
ATOM    570  C   VAL A  82       1.895  -2.495  11.495  1.00  0.00           C  
ATOM    571  O   VAL A  82       2.371  -1.894  12.457  1.00  0.00           O  
ATOM    572  CB  VAL A  82       1.286  -1.290   9.396  1.00  0.00           C  
ATOM    573  CEN VAL A  82       1.195  -0.701   9.050  1.00  0.00           X  
ATOM    574  H   VAL A  82       2.058  -3.568   8.474  1.00  0.00           H  
ATOM    575  N   VAL A  83       0.972  -3.443  11.618  1.00  0.00           N  
ATOM    576  CA  VAL A  83       0.454  -3.843  12.921  1.00  0.00           C  
ATOM    577  C   VAL A  83       1.567  -4.367  13.819  1.00  0.00           C  
ATOM    578  O   VAL A  83       1.647  -4.013  14.995  1.00  0.00           O  
ATOM    579  CB  VAL A  83      -0.637  -4.922  12.789  1.00  0.00           C  
ATOM    580  CEN VAL A  83      -1.313  -5.038  12.851  1.00  0.00           X  
ATOM    581  H   VAL A  83       0.621  -3.899  10.788  1.00  0.00           H  
ATOM    582  N   VAL A  84       2.424  -5.214  13.258  1.00  0.00           N  
ATOM    583  CA  VAL A  84       3.534  -5.789  14.008  1.00  0.00           C  
ATOM    584  C   VAL A  84       4.464  -4.703  14.535  1.00  0.00           C  
ATOM    585  O   VAL A  84       4.879  -4.737  15.694  1.00  0.00           O  
ATOM    586  CB  VAL A  84       4.347  -6.774  13.147  1.00  0.00           C  
ATOM    587  CEN VAL A  84       4.494  -7.441  13.056  1.00  0.00           X  
ATOM    588  H   VAL A  84       2.303  -5.465  12.288  1.00  0.00           H  
ATOM    589  N   VAL A  85       4.787  -3.741  13.678  1.00  0.00           N  
ATOM    590  CA  VAL A  85       5.669  -2.643  14.056  1.00  0.00           C  
ATOM    591  C   VAL A  85       5.090  -1.847  15.219  1.00  0.00           C  
ATOM    592  O   VAL A  85       5.798  -1.515  16.170  1.00  0.00           O  
ATOM    593  CB  VAL A  85       5.925  -1.691  12.873  1.00  0.00           C  
ATOM    594  CEN VAL A  85       6.403  -1.483  12.422  1.00  0.00           X  
ATOM    595  H   VAL A  85       4.413  -3.771  12.741  1.00  0.00           H  
ATOM    596  N   VAL A  86       3.799  -1.545  15.138  1.00  0.00           N  
ATOM    597  CA  VAL A  86       3.122  -0.787  16.184  1.00  0.00           C  
ATOM    598  C   VAL A  86       3.192  -1.512  17.522  1.00  0.00           C  
ATOM    599  O   VAL A  86       3.475  -0.904  18.554  1.00  0.00           O  
ATOM    600  CB  VAL A  86       1.646  -0.527  15.829  1.00  0.00           C  
ATOM    601  CEN VAL A  86       1.199  -0.037  15.642  1.00  0.00           X  
ATOM    602  H   VAL A  86       3.273  -1.847  14.331  1.00  0.00           H  
ATOM    603  N   VAL A  87       2.932  -2.815  17.498  1.00  0.00           N  
ATOM    604  CA  VAL A  87       2.965  -3.625  18.709  1.00  0.00           C  
ATOM    605  C   VAL A  87       4.343  -3.591  19.357  1.00  0.00           C  
ATOM    606  O   VAL A  87       4.464  -3.435  20.572  1.00  0.00           O  
ATOM    607  CB  VAL A  87       2.580  -5.088  18.421  1.00  0.00           C  
ATOM    608  CEN VAL A  87       2.087  -5.561  18.513  1.00  0.00           X  
ATOM    609  H   VAL A  87       2.706  -3.255  16.617  1.00  0.00           H  
ATOM    610  N   VAL A  88       5.380  -3.739  18.540  1.00  0.00           N  
ATOM    611  CA  VAL A  88       6.752  -3.726  19.032  1.00  0.00           C  
ATOM    612  C   VAL A  88       7.078  -2.406  19.718  1.00  0.00           C  
ATOM    613  O   VAL A  88       7.674  -2.385  20.795  1.00  0.00           O  
ATOM    614  CB  VAL A  88       7.763  -3.966  17.895  1.00  0.00           C  
ATOM    615  CEN VAL A  88       8.208  -4.424  17.637  1.00  0.00           X  
ATOM    616  H   VAL A  88       5.213  -3.864  17.552  1.00  0.00           H  
ATOM    617  N   VAL A  89       6.684  -1.304  19.088  1.00  0.00           N  
ATOM    618  CA  VAL A  89       6.933   0.023  19.637  1.00  0.00           C  
ATOM    619  C   VAL A  89       6.276   0.188  21.001  1.00  0.00           C  
ATOM    620  O   VAL A  89       6.887   0.702  21.938  1.00  0.00           O  
ATOM    621  CB  VAL A  89       6.423   1.130  18.695  1.00  0.00           C  
ATOM    622  CEN VAL A  89       6.625   1.629  18.266  1.00  0.00           X  
ATOM    623  H   VAL A  89       6.198  -1.389  18.207  1.00  0.00           H  
ATOM    624  N   VAL A  90       5.026  -0.250  21.107  1.00  0.00           N  
ATOM    625  CA  VAL A  90       4.282  -0.152  22.357  1.00  0.00           C  
ATOM    626  C   VAL A  90       4.980  -0.917  23.474  1.00  0.00           C  
ATOM    627  O   VAL A  90       5.112  -0.419  24.592  1.00  0.00           O  
ATOM    628  CB  VAL A  90       2.845  -0.684  22.203  1.00  0.00           C  
ATOM    629  CEN VAL A  90       2.183  -0.494  22.177  1.00  0.00           X  
ATOM    630  H   VAL A  90       4.579  -0.663  20.300  1.00  0.00           H  
ATOM    631  N   VAL A  91       5.425  -2.131  23.165  1.00  0.00           N  
ATOM    632  CA  VAL A  91       6.110  -2.967  24.143  1.00  0.00           C  
ATOM    633  C   VAL A  91       7.359  -2.279  24.678  1.00  0.00           C  
ATOM    634  O   VAL A  91       7.622  -2.295  25.881  1.00  0.00           O  
ATOM    635  CB  VAL A  91       6.504  -4.330  23.543  1.00  0.00           C  
ATOM    636  CEN VAL A  91       6.361  -5.004  23.556  1.00  0.00           X  
ATOM    637  H   VAL A  91       5.285  -2.482  22.229  1.00  0.00           H  
ATOM    638  N   VAL A  92       8.127  -1.674  23.778  1.00  0.00           N  
ATOM    639  CA  VAL A  92       9.353  -0.982  24.158  1.00  0.00           C  
ATOM    640  C   VAL A  92       9.055   0.218  25.047  1.00  0.00           C  
ATOM    641  O   VAL A  92       9.835   0.550  25.940  1.00  0.00           O  
ATOM    642  CB  VAL A  92      10.141  -0.510  22.922  1.00  0.00           C  
ATOM    643  CEN VAL A  92      10.710  -0.623  22.550  1.00  0.00           X  
ATOM    644  H   VAL A  92       7.854  -1.694  22.806  1.00  0.00           H  
ATOM    645  N   VAL A  93       7.922   0.866  24.799  1.00  0.00           N  
ATOM    646  CA  VAL A  93       7.449   1.941  25.662  1.00  0.00           C  
ATOM    647  C   VAL A  93       6.893   1.393  26.970  1.00  0.00           C  
ATOM    648  O   VAL A  93       6.568   2.151  27.884  1.00  0.00           O  
ATOM    649  CB  VAL A  93       6.364   2.787  24.969  1.00  0.00           C  
ATOM    650  CEN VAL A  93       6.237   3.402  24.686  1.00  0.00           X  
ATOM    651  H   VAL A  93       7.374   0.606  23.991  1.00  0.00           H  
ATOM    652  N   VAL A  94       6.786   0.071  27.054  1.00  0.00           N  
ATOM    653  CA  VAL A  94       6.151  -0.575  28.196  1.00  0.00           C  
ATOM    654  C   VAL A  94       4.633  -0.562  28.063  1.00  0.00           C  
ATOM    655  O   VAL A  94       3.915  -0.918  28.997  1.00  0.00           O  
ATOM    656  CB  VAL A  94       6.545   0.104  29.521  1.00  0.00           C  
ATOM    657  CEN VAL A  94       6.913   0.023  30.098  1.00  0.00           X  
ATOM    658  H   VAL A  94       7.154  -0.501  26.307  1.00  0.00           H  
ATOM    659  N   VAL A  95       4.150  -0.150  26.895  1.00  0.00           N  
ATOM    660  CA  VAL A  95       2.717  -0.111  26.630  1.00  0.00           C  
ATOM    661  C   VAL A  95       2.209  -1.465  26.150  1.00  0.00           C  
ATOM    662  O   VAL A  95       1.873  -1.632  24.978  1.00  0.00           O  
ATOM    663  CB  VAL A  95       2.366   0.960  25.580  1.00  0.00           C  
ATOM    664  CEN VAL A  95       2.065   1.573  25.493  1.00  0.00           X  
ATOM    665  H   VAL A  95       4.793   0.143  26.173  1.00  0.00           H  
ATOM    666  N   VAL A  96       2.154  -2.428  27.063  1.00  0.00           N  
ATOM    667  CA  VAL A  96       1.774  -3.792  26.716  1.00  0.00           C  
ATOM    668  C   VAL A  96       0.324  -3.859  26.253  1.00  0.00           C  
ATOM    669  O   VAL A  96      -0.018  -4.638  25.364  1.00  0.00           O  
ATOM    670  CB  VAL A  96       1.968  -4.753  27.904  1.00  0.00           C  
ATOM    671  CEN VAL A  96       2.355  -5.271  28.141  1.00  0.00           X  
ATOM    672  H   VAL A  96       2.381  -2.210  28.023  1.00  0.00           H  
ATOM    673  N   VAL A  97      -0.525  -3.038  26.862  1.00  0.00           N  
ATOM    674  CA  VAL A  97      -1.933  -2.979  26.490  1.00  0.00           C  
ATOM    675  C   VAL A  97      -2.104  -2.514  25.049  1.00  0.00           C  
ATOM    676  O   VAL A  97      -2.879  -3.093  24.288  1.00  0.00           O  
ATOM    677  CB  VAL A  97      -2.724  -2.039  27.419  1.00  0.00           C  
ATOM    678  CEN VAL A  97      -3.195  -2.023  27.921  1.00  0.00           X  
ATOM    679  H   VAL A  97      -0.185  -2.439  27.601  1.00  0.00           H  
ATOM    680  N   VAL A  98      -1.375  -1.466  24.681  1.00  0.00           N  
ATOM    681  CA  VAL A  98      -1.379  -0.975  23.308  1.00  0.00           C  
ATOM    682  C   VAL A  98      -0.900  -2.047  22.338  1.00  0.00           C  
ATOM    683  O   VAL A  98      -1.499  -2.255  21.283  1.00  0.00           O  
ATOM    684  CB  VAL A  98      -0.494   0.276  23.153  1.00  0.00           C  
ATOM    685  CEN VAL A  98      -0.510   0.957  23.048  1.00  0.00           X  
ATOM    686  H   VAL A  98      -0.804  -0.997  25.370  1.00  0.00           H  
ATOM    687  N   VAL A  99       0.183  -2.726  22.702  1.00  0.00           N  
ATOM    688  CA  VAL A  99       0.744  -3.778  21.864  1.00  0.00           C  
ATOM    689  C   VAL A  99      -0.265  -4.896  21.633  1.00  0.00           C  
ATOM    690  O   VAL A  99      -0.432  -5.373  20.511  1.00  0.00           O  
ATOM    691  CB  VAL A  99       2.022  -4.374  22.485  1.00  0.00           C  
ATOM    692  CEN VAL A  99       2.707  -4.409  22.418  1.00  0.00           X  
ATOM    693  H   VAL A  99       0.628  -2.506  23.581  1.00  0.00           H  
ATOM    694  N   VAL A 100      -0.936  -5.310  22.703  1.00  0.00           N  
ATOM    695  CA  VAL A 100      -1.930  -6.373  22.619  1.00  0.00           C  
ATOM    696  C   VAL A 100      -3.058  -5.999  21.665  1.00  0.00           C  
ATOM    697  O   VAL A 100      -3.479  -6.808  20.839  1.00  0.00           O  
ATOM    698  CB  VAL A 100      -2.527  -6.699  24.001  1.00  0.00           C  
ATOM    699  CEN VAL A 100      -2.543  -7.174  24.500  1.00  0.00           X  
ATOM    700  H   VAL A 100      -0.752  -4.878  23.597  1.00  0.00           H  
ATOM    701  N   VAL A 101      -3.542  -4.767  21.785  1.00  0.00           N  
ATOM    702  CA  VAL A 101      -4.622  -4.283  20.933  1.00  0.00           C  
ATOM    703  C   VAL A 101      -4.225  -4.324  19.463  1.00  0.00           C  
ATOM    704  O   VAL A 101      -5.000  -4.762  18.613  1.00  0.00           O  
ATOM    705  CB  VAL A 101      -5.034  -2.846  21.304  1.00  0.00           C  
ATOM    706  CEN VAL A 101      -5.534  -2.469  21.592  1.00  0.00           X  
ATOM    707  H   VAL A 101      -3.153  -4.151  22.483  1.00  0.00           H  
ATOM    708  N   VAL A 102      -3.013  -3.864  19.170  1.00  0.00           N  
ATOM    709  CA  VAL A 102      -2.511  -3.847  17.802  1.00  0.00           C  
ATOM    710  C   VAL A 102      -2.466  -5.251  17.214  1.00  0.00           C  
ATOM    711  O   VAL A 102      -2.877  -5.471  16.074  1.00  0.00           O  
ATOM    712  CB  VAL A 102      -1.105  -3.223  17.723  1.00  0.00           C  
ATOM    713  CEN VAL A 102      -0.755  -2.669  17.510  1.00  0.00           X  
ATOM    714  H   VAL A 102      -2.425  -3.518  19.915  1.00  0.00           H  
ATOM    715  N   VAL A 103      -1.963  -6.199  17.998  1.00  0.00           N  
ATOM    716  CA  VAL A 103      -1.863  -7.585  17.556  1.00  0.00           C  
ATOM    717  C   VAL A 103      -3.234  -8.154  17.212  1.00  0.00           C  
ATOM    718  O   VAL A 103      -3.404  -8.813  16.186  1.00  0.00           O  
ATOM    719  CB  VAL A 103      -1.203  -8.474  18.627  1.00  0.00           C  
ATOM    720  CEN VAL A 103      -0.631  -8.826  18.780  1.00  0.00           X  
ATOM    721  H   VAL A 103      -1.643  -5.954  18.923  1.00  0.00           H  
ATOM    722  N   VAL A 104      -4.210  -7.897  18.077  1.00  0.00           N  
ATOM    723  CA  VAL A 104      -5.568  -8.383  17.867  1.00  0.00           C  
ATOM    724  C   VAL A 104      -6.150  -7.845  16.566  1.00  0.00           C  
ATOM    725  O   VAL A 104      -6.758  -8.586  15.793  1.00  0.00           O  
ATOM    726  CB  VAL A 104      -6.495  -7.992  19.033  1.00  0.00           C  
ATOM    727  CEN VAL A 104      -6.842  -8.241  19.573  1.00  0.00           X  
ATOM    728  H   VAL A 104      -4.005  -7.350  18.901  1.00  0.00           H  
ATOM    729  N   VAL A 105      -5.960  -6.552  16.328  1.00  0.00           N  
ATOM    730  CA  VAL A 105      -6.467  -5.912  15.120  1.00  0.00           C  
ATOM    731  C   VAL A 105      -5.876  -6.552  13.870  1.00  0.00           C  
ATOM    732  O   VAL A 105      -6.590  -6.829  12.906  1.00  0.00           O  
ATOM    733  CB  VAL A 105      -6.158  -4.403  15.107  1.00  0.00           C  
ATOM    734  CEN VAL A 105      -6.444  -3.779  15.162  1.00  0.00           X  
ATOM    735  H   VAL A 105      -5.452  -5.997  17.002  1.00  0.00           H  
ATOM    736  N   VAL A 106      -4.568  -6.783  13.891  1.00  0.00           N  
ATOM    737  CA  VAL A 106      -3.878  -7.391  12.759  1.00  0.00           C  
ATOM    738  C   VAL A 106      -4.438  -8.773  12.451  1.00  0.00           C  
ATOM    739  O   VAL A 106      -4.681  -9.111  11.292  1.00  0.00           O  
ATOM    740  CB  VAL A 106      -2.364  -7.506  13.015  1.00  0.00           C  
ATOM    741  CEN VAL A 106      -1.750  -7.253  12.832  1.00  0.00           X  
ATOM    742  H   VAL A 106      -4.037  -6.532  14.713  1.00  0.00           H  
ATOM    743  N   VAL A 107      -4.640  -9.571  13.495  1.00  0.00           N  
ATOM    744  CA  VAL A 107      -5.171 -10.919  13.337  1.00  0.00           C  
ATOM    745  C   VAL A 107      -6.549 -10.896  12.688  1.00  0.00           C  
ATOM    746  O   VAL A 107      -6.831 -11.679  11.781  1.00  0.00           O  
ATOM    747  CB  VAL A 107      -5.264 -11.651  14.689  1.00  0.00           C  
ATOM    748  CEN VAL A 107      -4.988 -12.159  15.065  1.00  0.00           X  
ATOM    749  H   VAL A 107      -4.419  -9.234  14.421  1.00  0.00           H  
ATOM    750  N   VAL A 108      -7.404  -9.994  13.157  1.00  0.00           N  
ATOM    751  CA  VAL A 108      -8.754  -9.867  12.623  1.00  0.00           C  
ATOM    752  C   VAL A 108      -8.729  -9.533  11.136  1.00  0.00           C  
ATOM    753  O   VAL A 108      -9.470 -10.119  10.347  1.00  0.00           O  
ATOM    754  CB  VAL A 108      -9.558  -8.785  13.368  1.00  0.00           C  
ATOM    755  CEN VAL A 108     -10.077  -8.685  13.810  1.00  0.00           X  
ATOM    756  H   VAL A 108      -7.110  -9.380  13.903  1.00  0.00           H  
ATOM    757  N   VAL A 109      -7.873  -8.590  10.761  1.00  0.00           N  
ATOM    758  CA  VAL A 109      -7.750  -8.177   9.368  1.00  0.00           C  
ATOM    759  C   VAL A 109      -7.339  -9.345   8.481  1.00  0.00           C  
ATOM    760  O   VAL A 109      -7.900  -9.546   7.404  1.00  0.00           O  
ATOM    761  CB  VAL A 109      -6.727  -7.037   9.205  1.00  0.00           C  
ATOM    762  CEN VAL A 109      -6.663  -6.365   9.067  1.00  0.00           X  
ATOM    763  H   VAL A 109      -7.292  -8.147  11.459  1.00  0.00           H  
ATOM    764  N   VAL A 110      -6.358 -10.114   8.941  1.00  0.00           N  
ATOM    765  CA  VAL A 110      -5.870 -11.264   8.190  1.00  0.00           C  
ATOM    766  C   VAL A 110      -6.981 -12.280   7.955  1.00  0.00           C  
ATOM    767  O   VAL A 110      -7.299 -12.573   6.835  1.00  0.00           O  
ATOM    768  CB  VAL A 110      -4.700 -11.957   8.913  1.00  0.00           C  
ATOM    769  CEN VAL A 110      -4.020 -12.068   8.888  1.00  0.00           X  
ATOM    770  H   VAL A 110      -5.938  -9.895   9.833  1.00  0.00           H  
TER                                                                             
# All scores below are weighted scores, not raw scores.
#BEGIN_POSE_ENERGIES_TABLE ./out/94.pdb
label vdw total
weights 0.1 NA
pose 3.53467 3.53467
VAL:NtermProteinFull_1 0 0
VAL_2 0 0
VAL_3 0 0
VAL_4 0.42019 0.42019
VAL_5 0 0
VAL_6 0 0
VAL_7 0.00693 0.00693
VAL_8 0.00869 0.00869
VAL_9 0 0
VAL_10 0 0
VAL_11 0.01113 0.01113
VAL_12 0 0
VAL_13 0 0
VAL_14 0.00194 0.00194
VAL_15 0.01006 0.01006
VAL_16 0 0
VAL_17 0 0
VAL_18 0.01006 0.01006
VAL_19 0 0
VAL_20 0 0
VAL_21 0 0
VAL_22 0 0
VAL_23 0 0
VAL_24 0.04071 0.04071
VAL_25 0 0
VAL_26 0.8748 0.8748
VAL_27 0.42855 0.42855
VAL_28 0.00405 0.00405
VAL_29 0.17474 0.17474
VAL_30 0.01982 0.01982
VAL_31 0.00686 0.00686
VAL_32 0 0
VAL_33 0 0
VAL_34 0.00194 0.00194
VAL_35 0.02095 0.02095
VAL_36 0 0
VAL_37 0 0
VAL_38 0 0
VAL_39 0 0
VAL_40 0.02095 0.02095
VAL_41 0 0
VAL_42 0 0
VAL_43 0 0
VAL_44 0 0
VAL_45 0 0
VAL_46 0 0
VAL_47 0 0
VAL_48 0 0
VAL_49 0 0
VAL_50 0 0
VAL_51 0 0
VAL_52 0 0
VAL_53 0 0
VAL_54 0 0
VAL_55 0 0
VAL_56 0.00176 0.00176
VAL_57 0 0
VAL_58 0 0
VAL_59 0 0
VAL_60 0 0
VAL_61 0 0
VAL_62 0 0
VAL_63 0 0
VAL_64 0 0
VAL_65 0 0
VAL_66 0 0
VAL_67 0 0
VAL_68 0 0
VAL_69 0 0
VAL_70 0 0
VAL_71 0 0
VAL_72 0 0
VAL_73 0 0
VAL_74 0 0
VAL_75 0 0
VAL_76 0 0
VAL_77 0 0
VAL_78 0 0
VAL_79 0.00176 0.00176
VAL_80 0 0
VAL_81 0.15114 0.15114
VAL_82 0.70034 0.70034
VAL_83 0.17691 0.17691
VAL_84 0 0
VAL_85 0.11915 0.11915
VAL_86 0.13172 0.13172
VAL_87 0 0
VAL_88 0 0
VAL_89 0 0
VAL_90 0.00643 0.00643
VAL_91 0 0
VAL_92 0 0
VAL_93 0 0
VAL_94 0 0
VAL_95 0 0
VAL_96 0 0
VAL_97 0 0
VAL_98 0.00642 0.00642
VAL_99 2e-05 2e-05
VAL_100 0 0
VAL_101 0 0
VAL_102 0 0
VAL_103 0 0
VAL_104 0 0
VAL_105 0 0
VAL_106 0.17665 0.17665
VAL_107 0 0
VAL_108 0 0
VAL_109 0 0
VAL:CtermProteinFull_110 0 0
#END_POSE_ENERGIES_TABLE ./out/94.pdb

REMARK 6 12 1 8 21 20 13 14 9 12 7 8 
REMARK VDW             3.535
REMARK RG             13.974
REMARK NCdist         15.737
REMARK HO              0.839
