# Supplementary material for: Design of complicated all-α protein structures
Source: Nat Struct Mol Biol. 2024 Jan 4;31(2):275–82. doi: 10.1038/s41594-023-01147-9 (PMC11377298; doi:10.1038/s41594-023-01147-9)
Supplement: Supplementary file 11 — Statistical source data. [file 41594_2023_1147_MOESM11_ESM.zip › ED_Fig6/43.pdb]

HEADER                                            09-NOV-21   XXXX              
EXPDTA    THEORETICAL MODEL                                                     
REMARK 220                                                                      
REMARK 220 EXPERIMENTAL DETAILS                                                 
REMARK 220  EXPERIMENT TYPE                : THEORETICAL MODELLING              
REMARK 220  DATE OF DATA COLLECTION        : 09-NOV-21                          
REMARK 220                                                                      
REMARK 220 REMARK: MODEL GENERATED BY ROSETTA                                   
REMARK 220  VERSION 2021.16+release.8ee4f02                                     
ATOM      1  N   VAL A   1       0.000   0.000   0.000  1.00  0.00           N  
ATOM      2  CA  VAL A   1       1.458   0.000   0.000  1.00  0.00           C  
ATOM      3  C   VAL A   1       2.009   1.420   0.000  1.00  0.00           C  
ATOM      4  O   VAL A   1       2.934   1.737   0.748  1.00  0.00           O  
ATOM      5  CB  VAL A   1       2.023  -0.759  -1.215  1.00  0.00           C  
ATOM      6  CEN VAL A   1       2.351  -1.334  -1.406  1.00  0.00           X  
ATOM      7  H   VAL A   1      -0.500  -0.433  -0.750  1.00  0.00           H  
ATOM      8  N   VAL A   2       1.435   2.272  -0.843  1.00  0.00           N  
ATOM      9  CA  VAL A   2       1.868   3.661  -0.942  1.00  0.00           C  
ATOM     10  C   VAL A   2       1.711   4.383   0.390  1.00  0.00           C  
ATOM     11  O   VAL A   2       2.608   5.105   0.825  1.00  0.00           O  
ATOM     12  CB  VAL A   2       1.079   4.423  -2.023  1.00  0.00           C  
ATOM     13  CEN VAL A   2       1.129   4.707  -2.649  1.00  0.00           X  
ATOM     14  H   VAL A   2       0.680   1.949  -1.431  1.00  0.00           H  
ATOM     15  N   VAL A   3       0.566   4.183   1.035  1.00  0.00           N  
ATOM     16  CA  VAL A   3       0.290   4.815   2.319  1.00  0.00           C  
ATOM     17  C   VAL A   3       1.317   4.405   3.367  1.00  0.00           C  
ATOM     18  O   VAL A   3       1.823   5.241   4.115  1.00  0.00           O  
ATOM     19  CB  VAL A   3      -1.120   4.462   2.831  1.00  0.00           C  
ATOM     20  CEN VAL A   3      -1.749   4.719   2.941  1.00  0.00           X  
ATOM     21  H   VAL A   3      -0.130   3.577   0.624  1.00  0.00           H  
ATOM     22  N   VAL A   4       1.620   3.112   3.417  1.00  0.00           N  
ATOM     23  CA  VAL A   4       2.588   2.588   4.374  1.00  0.00           C  
ATOM     24  C   VAL A   4       3.957   3.226   4.177  1.00  0.00           C  
ATOM     25  O   VAL A   4       4.612   3.622   5.141  1.00  0.00           O  
ATOM     26  CB  VAL A   4       2.723   1.058   4.261  1.00  0.00           C  
ATOM     27  CEN VAL A   4       2.581   0.464   4.579  1.00  0.00           X  
ATOM     28  H   VAL A   4       1.169   2.476   2.775  1.00  0.00           H  
ATOM     29  N   VAL A   5       4.385   3.322   2.923  1.00  0.00           N  
ATOM     30  CA  VAL A   5       5.678   3.911   2.597  1.00  0.00           C  
ATOM     31  C   VAL A   5       5.758   5.358   3.069  1.00  0.00           C  
ATOM     32  O   VAL A   5       6.758   5.776   3.653  1.00  0.00           O  
ATOM     33  CB  VAL A   5       5.958   3.859   1.084  1.00  0.00           C  
ATOM     34  CEN VAL A   5       6.345   3.555   0.602  1.00  0.00           X  
ATOM     35  H   VAL A   5       3.799   2.977   2.176  1.00  0.00           H  
ATOM     36  N   VAL A   6       4.700   6.118   2.811  1.00  0.00           N  
ATOM     37  CA  VAL A   6       4.648   7.520   3.209  1.00  0.00           C  
ATOM     38  C   VAL A   6       4.783   7.670   4.719  1.00  0.00           C  
ATOM     39  O   VAL A   6       5.528   8.521   5.204  1.00  0.00           O  
ATOM     40  CB  VAL A   6       3.339   8.190   2.752  1.00  0.00           C  
ATOM     41  CEN VAL A   6       3.075   8.647   2.309  1.00  0.00           X  
ATOM     42  H   VAL A   6       3.910   5.715   2.327  1.00  0.00           H  
ATOM     43  N   VAL A   7       4.059   6.836   5.458  1.00  0.00           N  
ATOM     44  CA  VAL A   7       4.096   6.875   6.915  1.00  0.00           C  
ATOM     45  C   VAL A   7       5.504   6.615   7.437  1.00  0.00           C  
ATOM     46  O   VAL A   7       5.983   7.311   8.332  1.00  0.00           O  
ATOM     47  CB  VAL A   7       3.133   5.844   7.532  1.00  0.00           C  
ATOM     48  CEN VAL A   7       2.540   5.776   7.878  1.00  0.00           X  
ATOM     49  H   VAL A   7       3.467   6.159   4.999  1.00  0.00           H  
ATOM     50  N   VAL A   8       6.163   5.609   6.872  1.00  0.00           N  
ATOM     51  CA  VAL A   8       7.517   5.255   7.279  1.00  0.00           C  
ATOM     52  C   VAL A   8       8.478   6.419   7.067  1.00  0.00           C  
ATOM     53  O   VAL A   8       9.293   6.729   7.935  1.00  0.00           O  
ATOM     54  CB  VAL A   8       8.037   4.027   6.508  1.00  0.00           C  
ATOM     55  CEN VAL A   8       8.197   3.360   6.571  1.00  0.00           X  
ATOM     56  H   VAL A   8       5.713   5.075   6.141  1.00  0.00           H  
ATOM     57  N   VAL A   9       8.376   7.060   5.907  1.00  0.00           N  
ATOM     58  CA  VAL A   9       9.235   8.191   5.579  1.00  0.00           C  
ATOM     59  C   VAL A   9       9.061   9.324   6.581  1.00  0.00           C  
ATOM     60  O   VAL A   9      10.039   9.909   7.047  1.00  0.00           O  
ATOM     61  CB  VAL A   9       8.951   8.723   4.162  1.00  0.00           C  
ATOM     62  CEN VAL A   9       9.208   8.766   3.524  1.00  0.00           X  
ATOM     63  H   VAL A   9       7.685   6.755   5.236  1.00  0.00           H  
ATOM     64  N   VAL A  10       7.810   9.630   6.909  1.00  0.00           N  
ATOM     65  CA  VAL A  10       7.506  10.695   7.857  1.00  0.00           C  
ATOM     66  C   VAL A  10       8.128  10.415   9.219  1.00  0.00           C  
ATOM     67  O   VAL A  10       8.719  11.301   9.836  1.00  0.00           O  
ATOM     68  CB  VAL A  10       5.986  10.883   8.028  1.00  0.00           C  
ATOM     69  CEN VAL A  10       5.461  11.306   7.888  1.00  0.00           X  
ATOM     70  H   VAL A  10       7.051   9.112   6.491  1.00  0.00           H  
ATOM     71  N   VAL A  11       7.993   9.177   9.683  1.00  0.00           N  
ATOM     72  CA  VAL A  11       8.542   8.778  10.973  1.00  0.00           C  
ATOM     73  C   VAL A  11      10.054   8.964  11.009  1.00  0.00           C  
ATOM     74  O   VAL A  11      10.602   9.482  11.982  1.00  0.00           O  
ATOM     75  CB  VAL A  11       8.207   7.311  11.300  1.00  0.00           C  
ATOM     76  CEN VAL A  11       7.826   6.907  11.708  1.00  0.00           X  
ATOM     77  H   VAL A  11       7.496   8.495   9.127  1.00  0.00           H  
ATOM     78  N   VAL A  12      10.723   8.537   9.944  1.00  0.00           N  
ATOM     79  CA  VAL A  12      12.173   8.655   9.852  1.00  0.00           C  
ATOM     80  C   VAL A  12      12.613  10.111   9.938  1.00  0.00           C  
ATOM     81  O   VAL A  12      13.562  10.441  10.650  1.00  0.00           O  
ATOM     82  CB  VAL A  12      12.708   8.043   8.543  1.00  0.00           C  
ATOM     83  CEN VAL A  12      13.065   7.514   8.284  1.00  0.00           X  
ATOM     84  H   VAL A  12      10.214   8.119   9.178  1.00  0.00           H  
ATOM     85  N   VAL A  13      11.920  10.977   9.208  1.00  0.00           N  
ATOM     86  CA  VAL A  13      12.238  12.400   9.200  1.00  0.00           C  
ATOM     87  C   VAL A  13      12.120  12.999  10.596  1.00  0.00           C  
ATOM     88  O   VAL A  13      12.988  13.755  11.033  1.00  0.00           O  
ATOM     89  CB  VAL A  13      11.321  13.180   8.239  1.00  0.00           C  
ATOM     90  CEN VAL A  13      11.305  13.516   7.638  1.00  0.00           X  
ATOM     91  H   VAL A  13      11.152  10.642   8.644  1.00  0.00           H  
ATOM     92  N   VAL A  14      11.041  12.656  11.292  1.00  0.00           N  
ATOM     93  CA  VAL A  14      10.808  13.159  12.640  1.00  0.00           C  
ATOM     94  C   VAL A  14      11.933  12.751  13.583  1.00  0.00           C  
ATOM     95  O   VAL A  14      12.426  13.564  14.365  1.00  0.00           O  
ATOM     96  CB  VAL A  14       9.468  12.654  13.208  1.00  0.00           C  
ATOM     97  CEN VAL A  14       8.830  12.848  13.379  1.00  0.00           X  
ATOM     98  H   VAL A  14      10.366  12.031  10.876  1.00  0.00           H  
ATOM     99  N   VAL A  15      12.336  11.488  13.503  1.00  0.00           N  
ATOM    100  CA  VAL A  15      13.405  10.970  14.349  1.00  0.00           C  
ATOM    101  C   VAL A  15      14.705  11.730  14.122  1.00  0.00           C  
ATOM    102  O   VAL A  15      15.394  12.100  15.072  1.00  0.00           O  
ATOM    103  CB  VAL A  15      13.648   9.470  14.098  1.00  0.00           C  
ATOM    104  CEN VAL A  15      13.574   8.842  14.373  1.00  0.00           X  
ATOM    105  H   VAL A  15      11.891  10.870  12.840  1.00  0.00           H  
ATOM    106  N   VAL A  16      15.036  11.960  12.855  1.00  0.00           N  
ATOM    107  CA  VAL A  16      16.255  12.677  12.500  1.00  0.00           C  
ATOM    108  C   VAL A  16      16.138  14.159  12.830  1.00  0.00           C  
ATOM    109  O   VAL A  16      16.979  14.716  13.536  1.00  0.00           O  
ATOM    110  CB  VAL A  16      16.588  12.519  11.005  1.00  0.00           C  
ATOM    111  CEN VAL A  16      17.026  12.223  10.563  1.00  0.00           X  
ATOM    112  H   VAL A  16      14.428  11.630  12.120  1.00  0.00           H  
ATOM    113  N   VAL A  17      15.091  14.794  12.315  1.00  0.00           N  
ATOM    114  CA  VAL A  17      14.976  16.247  12.364  1.00  0.00           C  
ATOM    115  C   VAL A  17      13.923  16.683  13.375  1.00  0.00           C  
ATOM    116  O   VAL A  17      13.713  17.876  13.592  1.00  0.00           O  
ATOM    117  CB  VAL A  17      14.621  16.832  10.984  1.00  0.00           C  
ATOM    118  CEN VAL A  17      14.870  17.199  10.456  1.00  0.00           X  
ATOM    119  H   VAL A  17      14.356  14.257  11.879  1.00  0.00           H  
ATOM    120  N   VAL A  18      13.264  15.708  13.993  1.00  0.00           N  
ATOM    121  CA  VAL A  18      12.240  15.989  14.992  1.00  0.00           C  
ATOM    122  C   VAL A  18      10.866  16.123  14.349  1.00  0.00           C  
ATOM    123  O   VAL A  18      10.752  16.441  13.165  1.00  0.00           O  
ATOM    124  CB  VAL A  18      12.555  17.275  15.778  1.00  0.00           C  
ATOM    125  CEN VAL A  18      12.754  17.515  16.393  1.00  0.00           X  
ATOM    126  H   VAL A  18      13.479  14.748  13.765  1.00  0.00           H  
ATOM    127  N   VAL A  19       9.824  15.877  15.135  1.00  0.00           N  
ATOM    128  CA  VAL A  19       8.453  16.000  14.653  1.00  0.00           C  
ATOM    129  C   VAL A  19       8.230  17.341  13.965  1.00  0.00           C  
ATOM    130  O   VAL A  19       7.778  17.395  12.821  1.00  0.00           O  
ATOM    131  CB  VAL A  19       7.435  15.846  15.798  1.00  0.00           C  
ATOM    132  CEN VAL A  19       6.955  15.426  16.060  1.00  0.00           X  
ATOM    133  H   VAL A  19       9.985  15.599  16.093  1.00  0.00           H  
ATOM    134  N   VAL A  20       8.548  18.422  14.669  1.00  0.00           N  
ATOM    135  CA  VAL A  20       8.289  19.766  14.168  1.00  0.00           C  
ATOM    136  C   VAL A  20       8.999  20.006  12.842  1.00  0.00           C  
ATOM    137  O   VAL A  20       8.430  20.587  11.918  1.00  0.00           O  
ATOM    138  CB  VAL A  20       8.733  20.841  15.178  1.00  0.00           C  
ATOM    139  CEN VAL A  20       8.501  21.317  15.619  1.00  0.00           X  
ATOM    140  H   VAL A  20       8.981  18.309  15.575  1.00  0.00           H  
ATOM    141  N   VAL A  21      10.246  19.555  12.753  1.00  0.00           N  
ATOM    142  CA  VAL A  21      11.035  19.717  11.539  1.00  0.00           C  
ATOM    143  C   VAL A  21      10.368  19.033  10.352  1.00  0.00           C  
ATOM    144  O   VAL A  21      10.284  19.601   9.263  1.00  0.00           O  
ATOM    145  CB  VAL A  21      12.458  19.154  11.710  1.00  0.00           C  
ATOM    146  CEN VAL A  21      13.121  19.331  11.771  1.00  0.00           X  
ATOM    147  H   VAL A  21      10.657  19.087  13.548  1.00  0.00           H  
ATOM    148  N   VAL A  22       9.895  17.811  10.570  1.00  0.00           N  
ATOM    149  CA  VAL A  22       9.234  17.047   9.519  1.00  0.00           C  
ATOM    150  C   VAL A  22       8.000  17.774   9.002  1.00  0.00           C  
ATOM    151  O   VAL A  22       7.779  17.862   7.794  1.00  0.00           O  
ATOM    152  CB  VAL A  22       8.824  15.646  10.011  1.00  0.00           C  
ATOM    153  CEN VAL A  22       8.967  14.974   9.954  1.00  0.00           X  
ATOM    154  H   VAL A  22       9.996  17.400  11.487  1.00  0.00           H  
ATOM    155  N   VAL A  23       7.197  18.295   9.924  1.00  0.00           N  
ATOM    156  CA  VAL A  23       5.983  19.017   9.563  1.00  0.00           C  
ATOM    157  C   VAL A  23       6.299  20.230   8.699  1.00  0.00           C  
ATOM    158  O   VAL A  23       5.635  20.478   7.692  1.00  0.00           O  
ATOM    159  CB  VAL A  23       5.206  19.476  10.811  1.00  0.00           C  
ATOM    160  CEN VAL A  23       4.636  19.364  11.181  1.00  0.00           X  
ATOM    161  H   VAL A  23       7.435  18.189  10.900  1.00  0.00           H  
ATOM    162  N   VAL A  24       7.318  20.985   9.097  1.00  0.00           N  
ATOM    163  CA  VAL A  24       7.724  22.175   8.360  1.00  0.00           C  
ATOM    164  C   VAL A  24       8.130  21.827   6.933  1.00  0.00           C  
ATOM    165  O   VAL A  24       7.739  22.506   5.984  1.00  0.00           O  
ATOM    166  CB  VAL A  24       8.894  22.898   9.054  1.00  0.00           C  
ATOM    167  CEN VAL A  24       9.064  23.462   9.411  1.00  0.00           X  
ATOM    168  H   VAL A  24       7.823  20.727   9.933  1.00  0.00           H  
ATOM    169  N   VAL A  25       8.917  20.766   6.789  1.00  0.00           N  
ATOM    170  CA  VAL A  25       9.377  20.326   5.478  1.00  0.00           C  
ATOM    171  C   VAL A  25       8.204  19.974   4.572  1.00  0.00           C  
ATOM    172  O   VAL A  25       8.172  20.359   3.403  1.00  0.00           O  
ATOM    173  CB  VAL A  25      10.313  19.108   5.587  1.00  0.00           C  
ATOM    174  CEN VAL A  25      10.968  18.904   5.520  1.00  0.00           X  
ATOM    175  H   VAL A  25       9.203  20.251   7.610  1.00  0.00           H  
ATOM    176  N   VAL A  26       7.241  19.239   5.118  1.00  0.00           N  
ATOM    177  CA  VAL A  26       6.064  18.833   4.360  1.00  0.00           C  
ATOM    178  C   VAL A  26       5.289  20.044   3.856  1.00  0.00           C  
ATOM    179  O   VAL A  26       4.873  20.089   2.698  1.00  0.00           O  
ATOM    180  CB  VAL A  26       5.126  17.950   5.204  1.00  0.00           C  
ATOM    181  CEN VAL A  26       4.891  17.307   5.282  1.00  0.00           X  
ATOM    182  H   VAL A  26       7.327  18.955   6.084  1.00  0.00           H  
ATOM    183  N   VAL A  27       5.097  21.024   4.733  1.00  0.00           N  
ATOM    184  CA  VAL A  27       4.371  22.238   4.378  1.00  0.00           C  
ATOM    185  C   VAL A  27       5.052  22.971   3.229  1.00  0.00           C  
ATOM    186  O   VAL A  27       4.395  23.414   2.287  1.00  0.00           O  
ATOM    187  CB  VAL A  27       4.244  23.192   5.580  1.00  0.00           C  
ATOM    188  CEN VAL A  27       3.799  23.453   6.036  1.00  0.00           X  
ATOM    189  H   VAL A  27       5.464  20.926   5.669  1.00  0.00           H  
ATOM    190  N   VAL A  28       6.372  23.096   3.314  1.00  0.00           N  
ATOM    191  CA  VAL A  28       7.144  23.776   2.281  1.00  0.00           C  
ATOM    192  C   VAL A  28       6.978  23.094   0.929  1.00  0.00           C  
ATOM    193  O   VAL A  28       6.780  23.754  -0.090  1.00  0.00           O  
ATOM    194  CB  VAL A  28       8.642  23.829   2.638  1.00  0.00           C  
ATOM    195  CEN VAL A  28       9.151  24.250   2.833  1.00  0.00           X  
ATOM    196  H   VAL A  28       6.852  22.710   4.114  1.00  0.00           H  
ATOM    197  N   VAL A  29       7.061  21.768   0.928  1.00  0.00           N  
ATOM    198  CA  VAL A  29       6.920  20.993  -0.299  1.00  0.00           C  
ATOM    199  C   VAL A  29       5.559  21.224  -0.944  1.00  0.00           C  
ATOM    200  O   VAL A  29       5.461  21.419  -2.155  1.00  0.00           O  
ATOM    201  CB  VAL A  29       7.105  19.486  -0.040  1.00  0.00           C  
ATOM    202  CEN VAL A  29       7.531  18.954  -0.143  1.00  0.00           X  
ATOM    203  H   VAL A  29       7.226  21.284   1.799  1.00  0.00           H  
ATOM    204  N   VAL A  30       4.512  21.200  -0.127  1.00  0.00           N  
ATOM    205  CA  VAL A  30       3.154  21.408  -0.616  1.00  0.00           C  
ATOM    206  C   VAL A  30       3.008  22.773  -1.275  1.00  0.00           C  
ATOM    207  O   VAL A  30       2.421  22.894  -2.350  1.00  0.00           O  
ATOM    208  CB  VAL A  30       2.120  21.283   0.519  1.00  0.00           C  
ATOM    209  CEN VAL A  30       1.616  20.885   0.769  1.00  0.00           X  
ATOM    210  H   VAL A  30       4.660  21.035   0.859  1.00  0.00           H  
ATOM    211  N   VAL A  31       3.547  23.799  -0.625  1.00  0.00           N  
ATOM    212  CA  VAL A  31       3.478  25.158  -1.147  1.00  0.00           C  
ATOM    213  C   VAL A  31       4.152  25.260  -2.509  1.00  0.00           C  
ATOM    214  O   VAL A  31       3.615  25.870  -3.434  1.00  0.00           O  
ATOM    215  CB  VAL A  31       4.132  26.168  -0.184  1.00  0.00           C  
ATOM    216  CEN VAL A  31       3.998  26.681   0.255  1.00  0.00           X  
ATOM    217  H   VAL A  31       4.016  23.633   0.254  1.00  0.00           H  
ATOM    218  N   VAL A  32       5.332  24.660  -2.626  1.00  0.00           N  
ATOM    219  CA  VAL A  32       6.082  24.682  -3.876  1.00  0.00           C  
ATOM    220  C   VAL A  32       5.289  24.040  -5.006  1.00  0.00           C  
ATOM    221  O   VAL A  32       5.225  24.573  -6.114  1.00  0.00           O  
ATOM    222  CB  VAL A  32       7.435  23.959  -3.735  1.00  0.00           C  
ATOM    223  CEN VAL A  32       8.116  24.058  -3.707  1.00  0.00           X  
ATOM    224  H   VAL A  32       5.718  24.176  -1.828  1.00  0.00           H  
ATOM    225  N   VAL A  33       4.685  22.891  -4.720  1.00  0.00           N  
ATOM    226  CA  VAL A  33       3.894  22.173  -5.712  1.00  0.00           C  
ATOM    227  C   VAL A  33       2.733  23.024  -6.211  1.00  0.00           C  
ATOM    228  O   VAL A  33       2.472  23.093  -7.412  1.00  0.00           O  
ATOM    229  CB  VAL A  33       3.342  20.851  -5.146  1.00  0.00           C  
ATOM    230  CEN VAL A  33       3.403  20.166  -5.180  1.00  0.00           X  
ATOM    231  H   VAL A  33       4.776  22.506  -3.790  1.00  0.00           H  
ATOM    232  N   VAL A  34       2.037  23.671  -5.282  1.00  0.00           N  
ATOM    233  CA  VAL A  34       0.902  24.519  -5.626  1.00  0.00           C  
ATOM    234  C   VAL A  34       1.322  25.653  -6.551  1.00  0.00           C  
ATOM    235  O   VAL A  34       0.650  25.941  -7.541  1.00  0.00           O  
ATOM    236  CB  VAL A  34       0.239  25.113  -4.369  1.00  0.00           C  
ATOM    237  CEN VAL A  34      -0.324  25.084  -3.973  1.00  0.00           X  
ATOM    238  H   VAL A  34       2.302  23.573  -4.312  1.00  0.00           H  
ATOM    239  N   VAL A  35       2.439  26.294  -6.224  1.00  0.00           N  
ATOM    240  CA  VAL A  35       2.951  27.399  -7.025  1.00  0.00           C  
ATOM    241  C   VAL A  35       3.251  26.953  -8.450  1.00  0.00           C  
ATOM    242  O   VAL A  35       2.902  27.638  -9.412  1.00  0.00           O  
ATOM    243  CB  VAL A  35       4.227  28.002  -6.407  1.00  0.00           C  
ATOM    244  CEN VAL A  35       4.477  28.555  -6.081  1.00  0.00           X  
ATOM    245  H   VAL A  35       2.946  26.009  -5.398  1.00  0.00           H  
ATOM    246  N   VAL A  36       3.900  25.801  -8.580  1.00  0.00           N  
ATOM    247  CA  VAL A  36       4.249  25.261  -9.889  1.00  0.00           C  
ATOM    248  C   VAL A  36       3.005  25.018 -10.733  1.00  0.00           C  
ATOM    249  O   VAL A  36       2.969  25.361 -11.915  1.00  0.00           O  
ATOM    250  CB  VAL A  36       5.038  23.944  -9.765  1.00  0.00           C  
ATOM    251  CEN VAL A  36       5.661  23.661  -9.848  1.00  0.00           X  
ATOM    252  H   VAL A  36       4.159  25.286  -7.750  1.00  0.00           H  
ATOM    253  N   VAL A  37       1.986  24.425 -10.121  1.00  0.00           N  
ATOM    254  CA  VAL A  37       0.738  24.135 -10.815  1.00  0.00           C  
ATOM    255  C   VAL A  37       0.090  25.410 -11.339  1.00  0.00           C  
ATOM    256  O   VAL A  37      -0.367  25.462 -12.482  1.00  0.00           O  
ATOM    257  CB  VAL A  37      -0.261  23.402  -9.901  1.00  0.00           C  
ATOM    258  CEN VAL A  37      -0.567  22.795  -9.787  1.00  0.00           X  
ATOM    259  H   VAL A  37       2.079  24.168  -9.148  1.00  0.00           H  
ATOM    260  N   VAL A  38       0.053  26.438 -10.498  1.00  0.00           N  
ATOM    261  CA  VAL A  38      -0.539  27.716 -10.875  1.00  0.00           C  
ATOM    262  C   VAL A  38       0.366  28.481 -11.832  1.00  0.00           C  
ATOM    263  O   VAL A  38      -0.016  29.525 -12.361  1.00  0.00           O  
ATOM    264  CB  VAL A  38      -0.824  28.592  -9.641  1.00  0.00           C  
ATOM    265  CEN VAL A  38      -1.329  28.849  -9.248  1.00  0.00           X  
ATOM    266  H   VAL A  38       0.445  26.331  -9.574  1.00  0.00           H  
ATOM    267  N   VAL A  39       1.567  27.957 -12.049  1.00  0.00           N  
ATOM    268  CA  VAL A  39       2.464  28.493 -13.066  1.00  0.00           C  
ATOM    269  C   VAL A  39       2.618  27.523 -14.231  1.00  0.00           C  
ATOM    270  O   VAL A  39       3.657  27.491 -14.891  1.00  0.00           O  
ATOM    271  CB  VAL A  39       3.855  28.806 -12.484  1.00  0.00           C  
ATOM    272  CEN VAL A  39       4.280  29.319 -12.309  1.00  0.00           X  
ATOM    273  H   VAL A  39       1.866  27.167 -11.496  1.00  0.00           H  
ATOM    274  N   VAL A  40       1.579  26.734 -14.479  1.00  0.00           N  
ATOM    275  CA  VAL A  40       1.516  25.903 -15.675  1.00  0.00           C  
ATOM    276  C   VAL A  40       2.572  24.806 -15.640  1.00  0.00           C  
ATOM    277  O   VAL A  40       3.076  24.383 -16.681  1.00  0.00           O  
ATOM    278  CB  VAL A  40       1.701  26.740 -16.955  1.00  0.00           C  
ATOM    279  CEN VAL A  40       1.373  26.986 -17.509  1.00  0.00           X  
ATOM    280  H   VAL A  40       0.812  26.710 -13.822  1.00  0.00           H  
ATOM    281  N   VAL A  41       2.905  24.350 -14.437  1.00  0.00           N  
ATOM    282  CA  VAL A  41       3.745  23.171 -14.271  1.00  0.00           C  
ATOM    283  C   VAL A  41       2.904  21.905 -14.167  1.00  0.00           C  
ATOM    284  O   VAL A  41       1.914  21.865 -13.437  1.00  0.00           O  
ATOM    285  CB  VAL A  41       4.639  23.286 -13.021  1.00  0.00           C  
ATOM    286  CEN VAL A  41       5.289  23.373 -12.811  1.00  0.00           X  
ATOM    287  H   VAL A  41       2.567  24.833 -13.617  1.00  0.00           H  
ATOM    288  N   VAL A  42       3.305  20.873 -14.901  1.00  0.00           N  
ATOM    289  CA  VAL A  42       2.553  19.624 -14.941  1.00  0.00           C  
ATOM    290  C   VAL A  42       2.784  18.800 -13.681  1.00  0.00           C  
ATOM    291  O   VAL A  42       3.662  19.112 -12.877  1.00  0.00           O  
ATOM    292  CB  VAL A  42       2.929  18.778 -16.172  1.00  0.00           C  
ATOM    293  CEN VAL A  42       2.699  18.553 -16.782  1.00  0.00           X  
ATOM    294  H   VAL A  42       4.152  20.955 -15.444  1.00  0.00           H  
ATOM    295  N   VAL A  43       1.991  17.747 -13.515  1.00  0.00           N  
ATOM    296  CA  VAL A  43       1.920  17.035 -12.245  1.00  0.00           C  
ATOM    297  C   VAL A  43       3.218  16.292 -11.956  1.00  0.00           C  
ATOM    298  O   VAL A  43       3.593  16.104 -10.799  1.00  0.00           O  
ATOM    299  CB  VAL A  43       0.751  16.032 -12.224  1.00  0.00           C  
ATOM    300  CEN VAL A  43       0.130  15.909 -11.952  1.00  0.00           X  
ATOM    301  H   VAL A  43       1.423  17.432 -14.289  1.00  0.00           H  
ATOM    302  N   VAL A  44       3.902  15.872 -13.015  1.00  0.00           N  
ATOM    303  CA  VAL A  44       5.181  15.186 -12.879  1.00  0.00           C  
ATOM    304  C   VAL A  44       6.248  16.118 -12.319  1.00  0.00           C  
ATOM    305  O   VAL A  44       7.047  15.724 -11.469  1.00  0.00           O  
ATOM    306  CB  VAL A  44       5.665  14.619 -14.226  1.00  0.00           C  
ATOM    307  CEN VAL A  44       5.764  14.035 -14.579  1.00  0.00           X  
ATOM    308  H   VAL A  44       3.525  16.031 -13.939  1.00  0.00           H  
ATOM    309  N   VAL A  45       6.256  17.357 -12.800  1.00  0.00           N  
ATOM    310  CA  VAL A  45       7.222  18.350 -12.344  1.00  0.00           C  
ATOM    311  C   VAL A  45       7.094  18.595 -10.846  1.00  0.00           C  
ATOM    312  O   VAL A  45       8.094  18.652 -10.130  1.00  0.00           O  
ATOM    313  CB  VAL A  45       7.052  19.687 -13.090  1.00  0.00           C  
ATOM    314  CEN VAL A  45       7.342  20.101 -13.558  1.00  0.00           X  
ATOM    315  H   VAL A  45       5.576  17.617 -13.500  1.00  0.00           H  
ATOM    316  N   VAL A  46       5.859  18.739 -10.379  1.00  0.00           N  
ATOM    317  CA  VAL A  46       5.598  18.978  -8.964  1.00  0.00           C  
ATOM    318  C   VAL A  46       6.129  17.838  -8.105  1.00  0.00           C  
ATOM    319  O   VAL A  46       6.761  18.066  -7.074  1.00  0.00           O  
ATOM    320  CB  VAL A  46       4.094  19.158  -8.689  1.00  0.00           C  
ATOM    321  CEN VAL A  46       3.612  19.620  -8.518  1.00  0.00           X  
ATOM    322  H   VAL A  46       5.080  18.681 -11.019  1.00  0.00           H  
ATOM    323  N   VAL A  47       5.869  16.608  -8.537  1.00  0.00           N  
ATOM    324  CA  VAL A  47       6.320  15.429  -7.808  1.00  0.00           C  
ATOM    325  C   VAL A  47       7.838  15.404  -7.686  1.00  0.00           C  
ATOM    326  O   VAL A  47       8.380  15.129  -6.615  1.00  0.00           O  
ATOM    327  CB  VAL A  47       5.848  14.130  -8.488  1.00  0.00           C  
ATOM    328  CEN VAL A  47       5.416  13.597  -8.426  1.00  0.00           X  
ATOM    329  H   VAL A  47       5.344  16.488  -9.392  1.00  0.00           H  
ATOM    330  N   VAL A  48       8.520  15.693  -8.789  1.00  0.00           N  
ATOM    331  CA  VAL A  48       9.978  15.704  -8.807  1.00  0.00           C  
ATOM    332  C   VAL A  48      10.533  16.721  -7.819  1.00  0.00           C  
ATOM    333  O   VAL A  48      11.470  16.431  -7.075  1.00  0.00           O  
ATOM    334  CB  VAL A  48      10.523  16.019 -10.213  1.00  0.00           C  
ATOM    335  CEN VAL A  48      10.846  15.745 -10.756  1.00  0.00           X  
ATOM    336  H   VAL A  48       8.016  15.910  -9.637  1.00  0.00           H  
ATOM    337  N   VAL A  49       9.950  17.915  -7.815  1.00  0.00           N  
ATOM    338  CA  VAL A  49      10.386  18.978  -6.918  1.00  0.00           C  
ATOM    339  C   VAL A  49      10.251  18.558  -5.460  1.00  0.00           C  
ATOM    340  O   VAL A  49      11.156  18.776  -4.655  1.00  0.00           O  
ATOM    341  CB  VAL A  49       9.584  20.274  -7.145  1.00  0.00           C  
ATOM    342  CEN VAL A  49       9.626  20.915  -7.392  1.00  0.00           X  
ATOM    343  H   VAL A  49       9.185  18.091  -8.451  1.00  0.00           H  
ATOM    344  N   VAL A  50       9.115  17.955  -5.126  1.00  0.00           N  
ATOM    345  CA  VAL A  50       8.859  17.503  -3.764  1.00  0.00           C  
ATOM    346  C   VAL A  50       9.900  16.484  -3.317  1.00  0.00           C  
ATOM    347  O   VAL A  50      10.420  16.561  -2.204  1.00  0.00           O  
ATOM    348  CB  VAL A  50       7.456  16.882  -3.628  1.00  0.00           C  
ATOM    349  CEN VAL A  50       6.829  16.982  -3.362  1.00  0.00           X  
ATOM    350  H   VAL A  50       8.410  17.805  -5.834  1.00  0.00           H  
ATOM    351  N   VAL A  51      10.200  15.530  -4.191  1.00  0.00           N  
ATOM    352  CA  VAL A  51      11.179  14.493  -3.888  1.00  0.00           C  
ATOM    353  C   VAL A  51      12.548  15.096  -3.599  1.00  0.00           C  
ATOM    354  O   VAL A  51      13.218  14.708  -2.642  1.00  0.00           O  
ATOM    355  CB  VAL A  51      11.308  13.482  -5.043  1.00  0.00           C  
ATOM    356  CEN VAL A  51      11.169  12.834  -5.231  1.00  0.00           X  
ATOM    357  H   VAL A  51       9.737  15.522  -5.089  1.00  0.00           H  
ATOM    358  N   VAL A  52      12.957  16.047  -4.431  1.00  0.00           N  
ATOM    359  CA  VAL A  52      14.248  16.706  -4.266  1.00  0.00           C  
ATOM    360  C   VAL A  52      14.339  17.408  -2.917  1.00  0.00           C  
ATOM    361  O   VAL A  52      15.348  17.304  -2.220  1.00  0.00           O  
ATOM    362  CB  VAL A  52      14.506  17.732  -5.386  1.00  0.00           C  
ATOM    363  CEN VAL A  52      14.885  17.856  -5.948  1.00  0.00           X  
ATOM    364  H   VAL A  52      12.360  16.321  -5.198  1.00  0.00           H  
ATOM    365  N   VAL A  53      13.279  18.122  -2.555  1.00  0.00           N  
ATOM    366  CA  VAL A  53      13.238  18.843  -1.288  1.00  0.00           C  
ATOM    367  C   VAL A  53      13.120  17.882  -0.111  1.00  0.00           C  
ATOM    368  O   VAL A  53      13.769  18.064   0.919  1.00  0.00           O  
ATOM    369  CB  VAL A  53      12.066  19.841  -1.243  1.00  0.00           C  
ATOM    370  CEN VAL A  53      11.908  20.512  -1.252  1.00  0.00           X  
ATOM    371  H   VAL A  53      12.482  18.168  -3.172  1.00  0.00           H  
ATOM    372  N   VAL A  54      12.287  16.859  -0.271  1.00  0.00           N  
ATOM    373  CA  VAL A  54      12.093  15.859   0.772  1.00  0.00           C  
ATOM    374  C   VAL A  54      13.355  15.032   0.983  1.00  0.00           C  
ATOM    375  O   VAL A  54      13.795  14.832   2.115  1.00  0.00           O  
ATOM    376  CB  VAL A  54      10.923  14.915   0.440  1.00  0.00           C  
ATOM    377  CEN VAL A  54      10.278  14.747   0.617  1.00  0.00           X  
ATOM    378  H   VAL A  54      11.775  16.772  -1.137  1.00  0.00           H  
ATOM    379  N   VAL A  55      13.933  14.554  -0.113  1.00  0.00           N  
ATOM    380  CA  VAL A  55      15.115  13.702  -0.047  1.00  0.00           C  
ATOM    381  C   VAL A  55      16.368  14.519   0.242  1.00  0.00           C  
ATOM    382  O   VAL A  55      17.472  13.980   0.301  1.00  0.00           O  
ATOM    383  CB  VAL A  55      15.318  12.914  -1.354  1.00  0.00           C  
ATOM    384  CEN VAL A  55      15.285  12.285  -1.633  1.00  0.00           X  
ATOM    385  H   VAL A  55      13.544  14.786  -1.016  1.00  0.00           H  
ATOM    386  N   VAL A  56      16.189  15.824   0.420  1.00  0.00           N  
ATOM    387  CA  VAL A  56      17.298  16.711   0.748  1.00  0.00           C  
ATOM    388  C   VAL A  56      18.306  16.777  -0.392  1.00  0.00           C  
ATOM    389  O   VAL A  56      19.474  17.105  -0.182  1.00  0.00           O  
ATOM    390  CB  VAL A  56      18.019  16.264   2.033  1.00  0.00           C  
ATOM    391  CEN VAL A  56      18.126  16.425   2.694  1.00  0.00           X  
ATOM    392  H   VAL A  56      15.261  16.211   0.326  1.00  0.00           H  
ATOM    393  N   VAL A  57      17.849  16.463  -1.599  1.00  0.00           N  
ATOM    394  CA  VAL A  57      18.685  16.571  -2.788  1.00  0.00           C  
ATOM    395  C   VAL A  57      19.048  18.022  -3.076  1.00  0.00           C  
ATOM    396  O   VAL A  57      20.185  18.329  -3.435  1.00  0.00           O  
ATOM    397  CB  VAL A  57      17.991  15.971  -4.025  1.00  0.00           C  
ATOM    398  CEN VAL A  57      18.004  15.441  -4.466  1.00  0.00           X  
ATOM    399  H   VAL A  57      16.896  16.141  -1.696  1.00  0.00           H  
ATOM    400  N   VAL A  58      18.075  18.913  -2.917  1.00  0.00           N  
ATOM    401  CA  VAL A  58      18.335  20.347  -2.958  1.00  0.00           C  
ATOM    402  C   VAL A  58      17.678  21.060  -1.782  1.00  0.00           C  
ATOM    403  O   VAL A  58      16.825  20.494  -1.099  1.00  0.00           O  
ATOM    404  CB  VAL A  58      17.832  20.975  -4.271  1.00  0.00           C  
ATOM    405  CEN VAL A  58      18.038  21.254  -4.867  1.00  0.00           X  
ATOM    406  H   VAL A  58      17.131  18.588  -2.763  1.00  0.00           H  
ATOM    407  N   VAL A  59      18.082  22.304  -1.551  1.00  0.00           N  
ATOM    408  CA  VAL A  59      17.529  23.099  -0.461  1.00  0.00           C  
ATOM    409  C   VAL A  59      16.331  23.916  -0.927  1.00  0.00           C  
ATOM    410  O   VAL A  59      16.171  24.177  -2.119  1.00  0.00           O  
ATOM    411  CB  VAL A  59      18.584  24.049   0.137  1.00  0.00           C  
ATOM    412  CEN VAL A  59      18.977  24.163   0.691  1.00  0.00           X  
ATOM    413  H   VAL A  59      18.789  22.711  -2.147  1.00  0.00           H  
ATOM    414  N   VAL A  60      15.491  24.317   0.021  1.00  0.00           N  
ATOM    415  CA  VAL A  60      14.383  25.220  -0.269  1.00  0.00           C  
ATOM    416  C   VAL A  60      14.859  26.447  -1.036  1.00  0.00           C  
ATOM    417  O   VAL A  60      14.239  26.857  -2.017  1.00  0.00           O  
ATOM    418  CB  VAL A  60      13.673  25.676   1.019  1.00  0.00           C  
ATOM    419  CEN VAL A  60      13.093  25.612   1.385  1.00  0.00           X  
ATOM    420  H   VAL A  60      15.622  23.988   0.967  1.00  0.00           H  
ATOM    421  N   VAL A  61      15.964  27.029  -0.584  1.00  0.00           N  
ATOM    422  CA  VAL A  61      16.543  28.193  -1.245  1.00  0.00           C  
ATOM    423  C   VAL A  61      16.814  27.912  -2.717  1.00  0.00           C  
ATOM    424  O   VAL A  61      16.545  28.749  -3.578  1.00  0.00           O  
ATOM    425  CB  VAL A  61      17.854  28.634  -0.567  1.00  0.00           C  
ATOM    426  CEN VAL A  61      18.138  29.126  -0.177  1.00  0.00           X  
ATOM    427  H   VAL A  61      16.415  26.657   0.240  1.00  0.00           H  
ATOM    428  N   VAL A  62      17.347  26.729  -3.000  1.00  0.00           N  
ATOM    429  CA  VAL A  62      17.626  26.322  -4.372  1.00  0.00           C  
ATOM    430  C   VAL A  62      16.353  26.301  -5.209  1.00  0.00           C  
ATOM    431  O   VAL A  62      16.334  26.788  -6.340  1.00  0.00           O  
ATOM    432  CB  VAL A  62      18.287  24.932  -4.427  1.00  0.00           C  
ATOM    433  CEN VAL A  62      18.878  24.604  -4.558  1.00  0.00           X  
ATOM    434  H   VAL A  62      17.566  26.094  -2.245  1.00  0.00           H  
ATOM    435  N   VAL A  63      15.290  25.735  -4.647  1.00  0.00           N  
ATOM    436  CA  VAL A  63      14.011  25.650  -5.341  1.00  0.00           C  
ATOM    437  C   VAL A  63      13.460  27.036  -5.652  1.00  0.00           C  
ATOM    438  O   VAL A  63      12.872  27.258  -6.711  1.00  0.00           O  
ATOM    439  CB  VAL A  63      12.971  24.869  -4.516  1.00  0.00           C  
ATOM    440  CEN VAL A  63      12.620  24.277  -4.485  1.00  0.00           X  
ATOM    441  H   VAL A  63      15.371  25.354  -3.715  1.00  0.00           H  
ATOM    442  N   VAL A  64      13.653  27.966  -4.723  1.00  0.00           N  
ATOM    443  CA  VAL A  64      13.135  29.321  -4.876  1.00  0.00           C  
ATOM    444  C   VAL A  64      14.223  30.275  -5.351  1.00  0.00           C  
ATOM    445  O   VAL A  64      14.010  31.485  -5.429  1.00  0.00           O  
ATOM    446  CB  VAL A  64      12.540  29.851  -3.558  1.00  0.00           C  
ATOM    447  CEN VAL A  64      11.950  30.014  -3.242  1.00  0.00           X  
ATOM    448  H   VAL A  64      14.171  27.729  -3.890  1.00  0.00           H  
ATOM    449  N   VAL A  65      15.390  29.725  -5.668  1.00  0.00           N  
ATOM    450  CA  VAL A  65      16.512  30.526  -6.142  1.00  0.00           C  
ATOM    451  C   VAL A  65      16.108  31.394  -7.326  1.00  0.00           C  
ATOM    452  O   VAL A  65      15.533  30.904  -8.299  1.00  0.00           O  
ATOM    453  CB  VAL A  65      17.706  29.642  -6.549  1.00  0.00           C  
ATOM    454  CEN VAL A  65      18.343  29.453  -6.368  1.00  0.00           X  
ATOM    455  H   VAL A  65      15.503  28.725  -5.577  1.00  0.00           H  
ATOM    456  N   VAL A  66      16.411  32.684  -7.239  1.00  0.00           N  
ATOM    457  CA  VAL A  66      16.110  33.617  -8.318  1.00  0.00           C  
ATOM    458  C   VAL A  66      14.607  33.806  -8.479  1.00  0.00           C  
ATOM    459  O   VAL A  66      14.153  34.502  -9.388  1.00  0.00           O  
ATOM    460  CB  VAL A  66      16.704  33.143  -9.658  1.00  0.00           C  
ATOM    461  CEN VAL A  66      17.194  33.273 -10.124  1.00  0.00           X  
ATOM    462  H   VAL A  66      16.862  33.028  -6.403  1.00  0.00           H  
ATOM    463  N   VAL A  67      13.839  33.182  -7.593  1.00  0.00           N  
ATOM    464  CA  VAL A  67      12.385  33.277  -7.638  1.00  0.00           C  
ATOM    465  C   VAL A  67      11.919  34.713  -7.435  1.00  0.00           C  
ATOM    466  O   VAL A  67      12.443  35.431  -6.582  1.00  0.00           O  
ATOM    467  CB  VAL A  67      11.726  32.379  -6.574  1.00  0.00           C  
ATOM    468  CEN VAL A  67      11.358  31.804  -6.484  1.00  0.00           X  
ATOM    469  H   VAL A  67      14.274  32.628  -6.869  1.00  0.00           H  
ATOM    470  N   VAL A  68      10.933  35.127  -8.222  1.00  0.00           N  
ATOM    471  CA  VAL A  68      10.389  36.476  -8.124  1.00  0.00           C  
ATOM    472  C   VAL A  68       9.880  36.765  -6.718  1.00  0.00           C  
ATOM    473  O   VAL A  68       9.328  35.887  -6.055  1.00  0.00           O  
ATOM    474  CB  VAL A  68       9.243  36.698  -9.129  1.00  0.00           C  
ATOM    475  CEN VAL A  68       9.071  37.026  -9.711  1.00  0.00           X  
ATOM    476  H   VAL A  68      10.549  34.491  -8.906  1.00  0.00           H  
ATOM    477  N   VAL A  69      10.070  38.000  -6.267  1.00  0.00           N  
ATOM    478  CA  VAL A  69       9.632  38.406  -4.937  1.00  0.00           C  
ATOM    479  C   VAL A  69       8.213  37.928  -4.655  1.00  0.00           C  
ATOM    480  O   VAL A  69       7.944  37.331  -3.613  1.00  0.00           O  
ATOM    481  CB  VAL A  69       9.692  39.935  -4.764  1.00  0.00           C  
ATOM    482  CEN VAL A  69      10.031  40.445  -4.448  1.00  0.00           X  
ATOM    483  H   VAL A  69      10.530  38.675  -6.861  1.00  0.00           H  
ATOM    484  N   VAL A  70       7.307  38.196  -5.590  1.00  0.00           N  
ATOM    485  CA  VAL A  70       5.910  37.808  -5.436  1.00  0.00           C  
ATOM    486  C   VAL A  70       5.769  36.297  -5.301  1.00  0.00           C  
ATOM    487  O   VAL A  70       4.926  35.808  -4.550  1.00  0.00           O  
ATOM    488  CB  VAL A  70       5.056  38.289  -6.624  1.00  0.00           C  
ATOM    489  CEN VAL A  70       4.569  38.739  -6.811  1.00  0.00           X  
ATOM    490  H   VAL A  70       7.594  38.679  -6.429  1.00  0.00           H  
ATOM    491  N   VAL A  71       6.600  35.563  -6.033  1.00  0.00           N  
ATOM    492  CA  VAL A  71       6.575  34.106  -5.990  1.00  0.00           C  
ATOM    493  C   VAL A  71       6.855  33.591  -4.584  1.00  0.00           C  
ATOM    494  O   VAL A  71       6.172  32.692  -4.095  1.00  0.00           O  
ATOM    495  CB  VAL A  71       7.599  33.494  -6.964  1.00  0.00           C  
ATOM    496  CEN VAL A  71       7.663  33.147  -7.556  1.00  0.00           X  
ATOM    497  H   VAL A  71       7.266  36.026  -6.635  1.00  0.00           H  
ATOM    498  N   VAL A  72       7.864  34.166  -3.939  1.00  0.00           N  
ATOM    499  CA  VAL A  72       8.237  33.767  -2.588  1.00  0.00           C  
ATOM    500  C   VAL A  72       7.083  33.972  -1.615  1.00  0.00           C  
ATOM    501  O   VAL A  72       6.789  33.104  -0.793  1.00  0.00           O  
ATOM    502  CB  VAL A  72       9.464  34.549  -2.085  1.00  0.00           C  
ATOM    503  CEN VAL A  72      10.134  34.492  -1.933  1.00  0.00           X  
ATOM    504  H   VAL A  72       8.386  34.900  -4.397  1.00  0.00           H  
ATOM    505  N   VAL A  73       6.431  35.126  -1.713  1.00  0.00           N  
ATOM    506  CA  VAL A  73       5.307  35.447  -0.841  1.00  0.00           C  
ATOM    507  C   VAL A  73       4.180  34.435  -0.999  1.00  0.00           C  
ATOM    508  O   VAL A  73       3.611  33.967  -0.013  1.00  0.00           O  
ATOM    509  CB  VAL A  73       4.759  36.859  -1.123  1.00  0.00           C  
ATOM    510  CEN VAL A  73       4.714  37.498  -0.868  1.00  0.00           X  
ATOM    511  H   VAL A  73       6.721  35.797  -2.409  1.00  0.00           H  
ATOM    512  N   VAL A  74       3.863  34.100  -2.245  1.00  0.00           N  
ATOM    513  CA  VAL A  74       2.802  33.142  -2.534  1.00  0.00           C  
ATOM    514  C   VAL A  74       3.101  31.785  -1.910  1.00  0.00           C  
ATOM    515  O   VAL A  74       2.227  31.162  -1.307  1.00  0.00           O  
ATOM    516  CB  VAL A  74       2.598  32.966  -4.050  1.00  0.00           C  
ATOM    517  CEN VAL A  74       2.168  33.100  -4.572  1.00  0.00           X  
ATOM    518  H   VAL A  74       4.368  34.521  -3.011  1.00  0.00           H  
ATOM    519  N   VAL A  75       4.341  31.331  -2.059  1.00  0.00           N  
ATOM    520  CA  VAL A  75       4.757  30.046  -1.510  1.00  0.00           C  
ATOM    521  C   VAL A  75       4.590  30.013   0.003  1.00  0.00           C  
ATOM    522  O   VAL A  75       4.086  29.038   0.561  1.00  0.00           O  
ATOM    523  CB  VAL A  75       6.223  29.730  -1.862  1.00  0.00           C  
ATOM    524  CEN VAL A  75       6.626  29.325  -2.246  1.00  0.00           X  
ATOM    525  H   VAL A  75       5.012  31.891  -2.565  1.00  0.00           H  
ATOM    526  N   VAL A  76       5.015  31.084   0.664  1.00  0.00           N  
ATOM    527  CA  VAL A  76       4.913  31.180   2.115  1.00  0.00           C  
ATOM    528  C   VAL A  76       3.463  31.084   2.573  1.00  0.00           C  
ATOM    529  O   VAL A  76       3.150  30.372   3.527  1.00  0.00           O  
ATOM    530  CB  VAL A  76       5.520  32.495   2.639  1.00  0.00           C  
ATOM    531  CEN VAL A  76       6.051  32.760   2.989  1.00  0.00           X  
ATOM    532  H   VAL A  76       5.420  31.852   0.148  1.00  0.00           H  
ATOM    533  N   VAL A  77       2.583  31.804   1.887  1.00  0.00           N  
ATOM    534  CA  VAL A  77       1.164  31.801   2.222  1.00  0.00           C  
ATOM    535  C   VAL A  77       0.576  30.399   2.115  1.00  0.00           C  
ATOM    536  O   VAL A  77      -0.167  29.959   2.993  1.00  0.00           O  
ATOM    537  CB  VAL A  77       0.366  32.752   1.311  1.00  0.00           C  
ATOM    538  CEN VAL A  77       0.024  33.350   1.297  1.00  0.00           X  
ATOM    539  H   VAL A  77       2.904  32.368   1.114  1.00  0.00           H  
ATOM    540  N   VAL A  78       0.912  29.703   1.035  1.00  0.00           N  
ATOM    541  CA  VAL A  78       0.418  28.349   0.812  1.00  0.00           C  
ATOM    542  C   VAL A  78       0.846  27.414   1.935  1.00  0.00           C  
ATOM    543  O   VAL A  78       0.045  26.627   2.439  1.00  0.00           O  
ATOM    544  CB  VAL A  78       0.912  27.782  -0.532  1.00  0.00           C  
ATOM    545  CEN VAL A  78       0.711  27.607  -1.168  1.00  0.00           X  
ATOM    546  H   VAL A  78       1.526  30.122   0.351  1.00  0.00           H  
ATOM    547  N   VAL A  79       2.113  27.505   2.323  1.00  0.00           N  
ATOM    548  CA  VAL A  79       2.651  26.667   3.388  1.00  0.00           C  
ATOM    549  C   VAL A  79       1.904  26.893   4.697  1.00  0.00           C  
ATOM    550  O   VAL A  79       1.550  25.941   5.393  1.00  0.00           O  
ATOM    551  CB  VAL A  79       4.151  26.932   3.613  1.00  0.00           C  
ATOM    552  CEN VAL A  79       4.780  26.662   3.532  1.00  0.00           X  
ATOM    553  H   VAL A  79       2.720  28.173   1.869  1.00  0.00           H  
ATOM    554  N   VAL A  80       1.667  28.158   5.026  1.00  0.00           N  
ATOM    555  CA  VAL A  80       0.962  28.511   6.252  1.00  0.00           C  
ATOM    556  C   VAL A  80      -0.439  27.913   6.274  1.00  0.00           C  
ATOM    557  O   VAL A  80      -0.873  27.359   7.284  1.00  0.00           O  
ATOM    558  CB  VAL A  80       0.860  30.038   6.426  1.00  0.00           C  
ATOM    559  CEN VAL A  80       1.092  30.571   6.796  1.00  0.00           X  
ATOM    560  H   VAL A  80       1.984  28.894   4.412  1.00  0.00           H  
ATOM    561  N   VAL A  81      -1.143  28.028   5.153  1.00  0.00           N  
ATOM    562  CA  VAL A  81      -2.497  27.499   5.041  1.00  0.00           C  
ATOM    563  C   VAL A  81      -2.521  25.994   5.274  1.00  0.00           C  
ATOM    564  O   VAL A  81      -3.377  25.481   5.996  1.00  0.00           O  
ATOM    565  CB  VAL A  81      -3.111  27.804   3.662  1.00  0.00           C  
ATOM    566  CEN VAL A  81      -3.586  28.184   3.338  1.00  0.00           X  
ATOM    567  H   VAL A  81      -0.730  28.495   4.358  1.00  0.00           H  
ATOM    568  N   VAL A  82      -1.577  25.290   4.659  1.00  0.00           N  
ATOM    569  CA  VAL A  82      -1.488  23.841   4.799  1.00  0.00           C  
ATOM    570  C   VAL A  82      -1.282  23.439   6.254  1.00  0.00           C  
ATOM    571  O   VAL A  82      -1.928  22.516   6.750  1.00  0.00           O  
ATOM    572  CB  VAL A  82      -0.342  23.261   3.949  1.00  0.00           C  
ATOM    573  CEN VAL A  82      -0.202  22.885   3.389  1.00  0.00           X  
ATOM    574  H   VAL A  82      -0.903  25.770   4.080  1.00  0.00           H  
ATOM    575  N   VAL A  83      -0.379  24.138   6.933  1.00  0.00           N  
ATOM    576  CA  VAL A  83      -0.087  23.855   8.333  1.00  0.00           C  
ATOM    577  C   VAL A  83      -1.329  24.020   9.199  1.00  0.00           C  
ATOM    578  O   VAL A  83      -1.617  23.182  10.054  1.00  0.00           O  
ATOM    579  CB  VAL A  83       1.029  24.769   8.873  1.00  0.00           C  
ATOM    580  CEN VAL A  83       1.686  24.780   9.080  1.00  0.00           X  
ATOM    581  H   VAL A  83       0.118  24.884   6.468  1.00  0.00           H  
ATOM    582  N   VAL A  84      -2.061  25.106   8.974  1.00  0.00           N  
ATOM    583  CA  VAL A  84      -3.275  25.383   9.734  1.00  0.00           C  
ATOM    584  C   VAL A  84      -4.300  24.269   9.560  1.00  0.00           C  
ATOM    585  O   VAL A  84      -4.908  23.816  10.529  1.00  0.00           O  
ATOM    586  CB  VAL A  84      -3.910  26.722   9.316  1.00  0.00           C  
ATOM    587  CEN VAL A  84      -4.027  27.369   9.522  1.00  0.00           X  
ATOM    588  H   VAL A  84      -1.770  25.756   8.258  1.00  0.00           H  
ATOM    589  N   VAL A  85      -4.487  23.833   8.319  1.00  0.00           N  
ATOM    590  CA  VAL A  85      -5.439  22.771   8.016  1.00  0.00           C  
ATOM    591  C   VAL A  85      -5.084  21.486   8.751  1.00  0.00           C  
ATOM    592  O   VAL A  85      -5.951  20.828   9.327  1.00  0.00           O  
ATOM    593  CB  VAL A  85      -5.504  22.485   6.504  1.00  0.00           C  
ATOM    594  CEN VAL A  85      -5.900  22.550   5.944  1.00  0.00           X  
ATOM    595  H   VAL A  85      -3.956  24.247   7.566  1.00  0.00           H  
ATOM    596  N   VAL A  86      -3.803  21.132   8.728  1.00  0.00           N  
ATOM    597  CA  VAL A  86      -3.330  19.923   9.393  1.00  0.00           C  
ATOM    598  C   VAL A  86      -3.618  19.969  10.888  1.00  0.00           C  
ATOM    599  O   VAL A  86      -4.085  18.990  11.471  1.00  0.00           O  
ATOM    600  CB  VAL A  86      -1.820  19.713   9.177  1.00  0.00           C  
ATOM    601  CEN VAL A  86      -1.356  19.321   8.853  1.00  0.00           X  
ATOM    602  H   VAL A  86      -3.140  21.715   8.238  1.00  0.00           H  
ATOM    603  N   VAL A  87      -3.335  21.111  11.505  1.00  0.00           N  
ATOM    604  CA  VAL A  87      -3.563  21.287  12.935  1.00  0.00           C  
ATOM    605  C   VAL A  87      -5.032  21.094  13.286  1.00  0.00           C  
ATOM    606  O   VAL A  87      -5.364  20.418  14.260  1.00  0.00           O  
ATOM    607  CB  VAL A  87      -3.109  22.679  13.413  1.00  0.00           C  
ATOM    608  CEN VAL A  87      -2.631  23.009  13.783  1.00  0.00           X  
ATOM    609  H   VAL A  87      -2.953  21.878  10.970  1.00  0.00           H  
ATOM    610  N   VAL A  88      -5.910  21.693  12.488  1.00  0.00           N  
ATOM    611  CA  VAL A  88      -7.346  21.588  12.713  1.00  0.00           C  
ATOM    612  C   VAL A  88      -7.809  20.138  12.658  1.00  0.00           C  
ATOM    613  O   VAL A  88      -8.582  19.690  13.505  1.00  0.00           O  
ATOM    614  CB  VAL A  88      -8.142  22.410  11.682  1.00  0.00           C  
ATOM    615  CEN VAL A  88      -8.528  22.975  11.602  1.00  0.00           X  
ATOM    616  H   VAL A  88      -5.573  22.234  11.705  1.00  0.00           H  
ATOM    617  N   VAL A  89      -7.330  19.408  11.656  1.00  0.00           N  
ATOM    618  CA  VAL A  89      -7.694  18.006  11.488  1.00  0.00           C  
ATOM    619  C   VAL A  89      -7.284  17.182  12.702  1.00  0.00           C  
ATOM    620  O   VAL A  89      -8.057  16.361  13.197  1.00  0.00           O  
ATOM    621  CB  VAL A  89      -7.048  17.401  10.228  1.00  0.00           C  
ATOM    622  CEN VAL A  89      -7.181  17.171   9.592  1.00  0.00           X  
ATOM    623  H   VAL A  89      -6.699  19.835  10.994  1.00  0.00           H  
ATOM    624  N   VAL A  90      -6.064  17.405  13.178  1.00  0.00           N  
ATOM    625  CA  VAL A  90      -5.549  16.683  14.336  1.00  0.00           C  
ATOM    626  C   VAL A  90      -6.416  16.924  15.565  1.00  0.00           C  
ATOM    627  O   VAL A  90      -6.748  15.989  16.295  1.00  0.00           O  
ATOM    628  CB  VAL A  90      -4.098  17.088  14.655  1.00  0.00           C  
ATOM    629  CEN VAL A  90      -3.445  16.869  14.641  1.00  0.00           X  
ATOM    630  H   VAL A  90      -5.478  18.093  12.727  1.00  0.00           H  
ATOM    631  N   VAL A  91      -6.780  18.182  15.789  1.00  0.00           N  
ATOM    632  CA  VAL A  91      -7.610  18.547  16.931  1.00  0.00           C  
ATOM    633  C   VAL A  91      -9.058  18.125  16.718  1.00  0.00           C  
ATOM    634  O   VAL A  91      -9.886  18.234  17.623  1.00  0.00           O  
ATOM    635  CB  VAL A  91      -7.561  20.063  17.202  1.00  0.00           C  
ATOM    636  CEN VAL A  91      -7.326  20.541  17.639  1.00  0.00           X  
ATOM    637  H   VAL A  91      -6.475  18.903  15.152  1.00  0.00           H  
ATOM    638  N   VAL A  92      -9.357  17.643  15.517  1.00  0.00           N  
ATOM    639  CA  VAL A  92     -10.658  17.048  15.233  1.00  0.00           C  
ATOM    640  C   VAL A  92     -10.541  15.545  15.019  1.00  0.00           C  
ATOM    641  O   VAL A  92     -11.328  14.950  14.281  1.00  0.00           O  
ATOM    642  CB  VAL A  92     -11.311  17.685  13.992  1.00  0.00           C  
ATOM    643  CEN VAL A  92     -11.822  18.097  13.784  1.00  0.00           X  
ATOM    644  H   VAL A  92      -8.667  17.689  14.782  1.00  0.00           H  
ATOM    645  N   VAL A  93      -9.556  14.935  15.668  1.00  0.00           N  
ATOM    646  CA  VAL A  93      -9.450  13.481  15.709  1.00  0.00           C  
ATOM    647  C   VAL A  93      -9.139  12.913  14.330  1.00  0.00           C  
ATOM    648  O   VAL A  93      -9.543  11.798  14.002  1.00  0.00           O  
ATOM    649  CB  VAL A  93     -10.743  12.834  16.240  1.00  0.00           C  
ATOM    650  CEN VAL A  93     -11.015  12.500  16.777  1.00  0.00           X  
ATOM    651  H   VAL A  93      -8.863  15.492  16.146  1.00  0.00           H  
ATOM    652  N   VAL A  94      -8.418  13.687  13.525  1.00  0.00           N  
ATOM    653  CA  VAL A  94      -7.879  13.190  12.265  1.00  0.00           C  
ATOM    654  C   VAL A  94      -6.477  12.624  12.450  1.00  0.00           C  
ATOM    655  O   VAL A  94      -5.629  13.238  13.097  1.00  0.00           O  
ATOM    656  CB  VAL A  94      -7.838  14.296  11.193  1.00  0.00           C  
ATOM    657  CEN VAL A  94      -8.127  14.510  10.606  1.00  0.00           X  
ATOM    658  H   VAL A  94      -8.239  14.644  13.794  1.00  0.00           H  
ATOM    659  N   VAL A  95      -6.240  11.448  11.878  1.00  0.00           N  
ATOM    660  CA  VAL A  95      -4.961  10.766  12.032  1.00  0.00           C  
ATOM    661  C   VAL A  95      -3.891  11.396  11.150  1.00  0.00           C  
ATOM    662  O   VAL A  95      -4.190  12.229  10.294  1.00  0.00           O  
ATOM    663  CB  VAL A  95      -5.075   9.268  11.694  1.00  0.00           C  
ATOM    664  CEN VAL A  95      -5.071   8.635  11.968  1.00  0.00           X  
ATOM    665  H   VAL A  95      -6.964  11.016  11.323  1.00  0.00           H  
ATOM    666  N   VAL A  96      -2.643  10.993  11.363  1.00  0.00           N  
ATOM    667  CA  VAL A  96      -1.502  11.695  10.786  1.00  0.00           C  
ATOM    668  C   VAL A  96      -1.458  11.526   9.273  1.00  0.00           C  
ATOM    669  O   VAL A  96      -0.978  12.402   8.555  1.00  0.00           O  
ATOM    670  CB  VAL A  96      -0.172  11.202  11.387  1.00  0.00           C  
ATOM    671  CEN VAL A  96       0.348  11.379  11.803  1.00  0.00           X  
ATOM    672  H   VAL A  96      -2.480  10.180  11.939  1.00  0.00           H  
ATOM    673  N   VAL A  97      -1.962  10.393   8.795  1.00  0.00           N  
ATOM    674  CA  VAL A  97      -2.020  10.125   7.363  1.00  0.00           C  
ATOM    675  C   VAL A  97      -2.984  11.075   6.664  1.00  0.00           C  
ATOM    676  O   VAL A  97      -2.699  11.574   5.575  1.00  0.00           O  
ATOM    677  CB  VAL A  97      -2.447   8.673   7.077  1.00  0.00           C  
ATOM    678  CEN VAL A  97      -2.222   8.064   6.848  1.00  0.00           X  
ATOM    679  H   VAL A  97      -2.313   9.700   9.440  1.00  0.00           H  
ATOM    680  N   VAL A  98      -4.127  11.321   7.295  1.00  0.00           N  
ATOM    681  CA  VAL A  98      -5.133  12.217   6.738  1.00  0.00           C  
ATOM    682  C   VAL A  98      -4.573  13.620   6.541  1.00  0.00           C  
ATOM    683  O   VAL A  98      -4.783  14.242   5.499  1.00  0.00           O  
ATOM    684  CB  VAL A  98      -6.381  12.294   7.636  1.00  0.00           C  
ATOM    685  CEN VAL A  98      -7.044  12.112   7.682  1.00  0.00           X  
ATOM    686  H   VAL A  98      -4.303  10.877   8.185  1.00  0.00           H  
ATOM    687  N   VAL A  99      -3.861  14.114   7.547  1.00  0.00           N  
ATOM    688  CA  VAL A  99      -3.269  15.445   7.487  1.00  0.00           C  
ATOM    689  C   VAL A  99      -2.293  15.562   6.323  1.00  0.00           C  
ATOM    690  O   VAL A  99      -2.307  16.547   5.585  1.00  0.00           O  
ATOM    691  CB  VAL A  99      -2.537  15.799   8.795  1.00  0.00           C  
ATOM    692  CEN VAL A  99      -2.567  16.196   9.357  1.00  0.00           X  
ATOM    693  H   VAL A  99      -3.725  13.553   8.376  1.00  0.00           H  
ATOM    694  N   VAL A 100      -1.447  14.550   6.163  1.00  0.00           N  
ATOM    695  CA  VAL A 100      -0.462  14.537   5.089  1.00  0.00           C  
ATOM    696  C   VAL A 100      -1.135  14.602   3.724  1.00  0.00           C  
ATOM    697  O   VAL A 100      -0.712  15.356   2.848  1.00  0.00           O  
ATOM    698  CB  VAL A 100       0.428  13.281   5.152  1.00  0.00           C  
ATOM    699  CEN VAL A 100       1.064  13.059   5.293  1.00  0.00           X  
ATOM    700  H   VAL A 100      -1.487  13.769   6.803  1.00  0.00           H  
ATOM    701  N   VAL A 101      -2.185  13.807   3.549  1.00  0.00           N  
ATOM    702  CA  VAL A 101      -2.919  13.773   2.290  1.00  0.00           C  
ATOM    703  C   VAL A 101      -3.500  15.140   1.954  1.00  0.00           C  
ATOM    704  O   VAL A 101      -3.408  15.602   0.816  1.00  0.00           O  
ATOM    705  CB  VAL A 101      -4.059  12.737   2.328  1.00  0.00           C  
ATOM    706  CEN VAL A 101      -4.261  12.126   2.082  1.00  0.00           X  
ATOM    707  H   VAL A 101      -2.483  13.211   4.308  1.00  0.00           H  
ATOM    708  N   VAL A 102      -4.099  15.784   2.950  1.00  0.00           N  
ATOM    709  CA  VAL A 102      -4.697  17.101   2.761  1.00  0.00           C  
ATOM    710  C   VAL A 102      -3.657  18.118   2.309  1.00  0.00           C  
ATOM    711  O   VAL A 102      -3.899  18.901   1.391  1.00  0.00           O  
ATOM    712  CB  VAL A 102      -5.368  17.607   4.052  1.00  0.00           C  
ATOM    713  CEN VAL A 102      -5.977  17.735   4.346  1.00  0.00           X  
ATOM    714  H   VAL A 102      -4.142  15.351   3.861  1.00  0.00           H  
ATOM    715  N   VAL A 103      -2.498  18.101   2.960  1.00  0.00           N  
ATOM    716  CA  VAL A 103      -1.419  19.023   2.625  1.00  0.00           C  
ATOM    717  C   VAL A 103      -0.971  18.846   1.180  1.00  0.00           C  
ATOM    718  O   VAL A 103      -0.779  19.822   0.456  1.00  0.00           O  
ATOM    719  CB  VAL A 103      -0.206  18.833   3.555  1.00  0.00           C  
ATOM    720  CEN VAL A 103       0.149  19.123   4.070  1.00  0.00           X  
ATOM    721  H   VAL A 103      -2.362  17.433   3.705  1.00  0.00           H  
ATOM    722  N   VAL A 104      -0.806  17.594   0.767  1.00  0.00           N  
ATOM    723  CA  VAL A 104      -0.380  17.286  -0.594  1.00  0.00           C  
ATOM    724  C   VAL A 104      -1.370  17.828  -1.616  1.00  0.00           C  
ATOM    725  O   VAL A 104      -0.978  18.423  -2.620  1.00  0.00           O  
ATOM    726  CB  VAL A 104      -0.216  15.770  -0.805  1.00  0.00           C  
ATOM    727  CEN VAL A 104       0.249  15.270  -0.898  1.00  0.00           X  
ATOM    728  H   VAL A 104      -0.980  16.836   1.411  1.00  0.00           H  
ATOM    729  N   VAL A 105      -2.656  17.617  -1.356  1.00  0.00           N  
ATOM    730  CA  VAL A 105      -3.706  18.084  -2.254  1.00  0.00           C  
ATOM    731  C   VAL A 105      -3.661  19.598  -2.414  1.00  0.00           C  
ATOM    732  O   VAL A 105      -3.764  20.118  -3.525  1.00  0.00           O  
ATOM    733  CB  VAL A 105      -5.103  17.672  -1.753  1.00  0.00           C  
ATOM    734  CEN VAL A 105      -5.636  17.255  -1.879  1.00  0.00           X  
ATOM    735  H   VAL A 105      -2.913  17.121  -0.515  1.00  0.00           H  
ATOM    736  N   VAL A 106      -3.506  20.302  -1.298  1.00  0.00           N  
ATOM    737  CA  VAL A 106      -3.447  21.759  -1.312  1.00  0.00           C  
ATOM    738  C   VAL A 106      -2.283  22.254  -2.161  1.00  0.00           C  
ATOM    739  O   VAL A 106      -2.434  23.178  -2.960  1.00  0.00           O  
ATOM    740  CB  VAL A 106      -3.313  22.333   0.110  1.00  0.00           C  
ATOM    741  CEN VAL A 106      -3.649  22.680   0.602  1.00  0.00           X  
ATOM    742  H   VAL A 106      -3.427  19.815  -0.417  1.00  0.00           H  
ATOM    743  N   VAL A 107      -1.121  21.635  -1.982  1.00  0.00           N  
ATOM    744  CA  VAL A 107       0.071  22.012  -2.731  1.00  0.00           C  
ATOM    745  C   VAL A 107      -0.145  21.849  -4.230  1.00  0.00           C  
ATOM    746  O   VAL A 107       0.214  22.724  -5.018  1.00  0.00           O  
ATOM    747  CB  VAL A 107       1.294  21.178  -2.306  1.00  0.00           C  
ATOM    748  CEN VAL A 107       1.896  21.206  -1.971  1.00  0.00           X  
ATOM    749  H   VAL A 107      -1.063  20.883  -1.310  1.00  0.00           H  
ATOM    750  N   VAL A 108      -0.735  20.723  -4.619  1.00  0.00           N  
ATOM    751  CA  VAL A 108      -1.000  20.444  -6.025  1.00  0.00           C  
ATOM    752  C   VAL A 108      -1.910  21.502  -6.635  1.00  0.00           C  
ATOM    753  O   VAL A 108      -1.660  21.988  -7.738  1.00  0.00           O  
ATOM    754  CB  VAL A 108      -1.644  19.057  -6.213  1.00  0.00           C  
ATOM    755  CEN VAL A 108      -1.529  18.420  -6.448  1.00  0.00           X  
ATOM    756  H   VAL A 108      -1.006  20.044  -3.922  1.00  0.00           H  
ATOM    757  N   VAL A 109      -2.967  21.856  -5.911  1.00  0.00           N  
ATOM    758  CA  VAL A 109      -3.916  22.858  -6.380  1.00  0.00           C  
ATOM    759  C   VAL A 109      -3.232  24.199  -6.613  1.00  0.00           C  
ATOM    760  O   VAL A 109      -3.458  24.853  -7.631  1.00  0.00           O  
ATOM    761  CB  VAL A 109      -5.073  23.051  -5.382  1.00  0.00           C  
ATOM    762  CEN VAL A 109      -5.746  22.937  -5.284  1.00  0.00           X  
ATOM    763  H   VAL A 109      -3.116  21.419  -5.012  1.00  0.00           H  
ATOM    764  N   VAL A 110      -2.393  24.602  -5.665  1.00  0.00           N  
ATOM    765  CA  VAL A 110      -1.673  25.866  -5.766  1.00  0.00           C  
ATOM    766  C   VAL A 110      -0.787  25.898  -7.005  1.00  0.00           C  
ATOM    767  O   VAL A 110      -0.959  26.738  -7.844  1.00  0.00           O  
ATOM    768  CB  VAL A 110      -0.806  26.124  -4.520  1.00  0.00           C  
ATOM    769  CEN VAL A 110      -0.748  26.515  -3.955  1.00  0.00           X  
ATOM    770  H   VAL A 110      -2.250  24.018  -4.854  1.00  0.00           H  
TER                                                                             
# All scores below are weighted scores, not raw scores.
#BEGIN_POSE_ENERGIES_TABLE ./out/43.pdb
label vdw total
weights 0.1 NA
pose 3.91925 3.91925
VAL:NtermProteinFull_1 0 0
VAL_2 0 0
VAL_3 0 0
VAL_4 0 0
VAL_5 0 0
VAL_6 0 0
VAL_7 0 0
VAL_8 0 0
VAL_9 0 0
VAL_10 0 0
VAL_11 0 0
VAL_12 0 0
VAL_13 0 0
VAL_14 0.00113 0.00113
VAL_15 0 0
VAL_16 0 0
VAL_17 0.01585 0.01585
VAL_18 0.00113 0.00113
VAL_19 0 0
VAL_20 0 0
VAL_21 0.01585 0.01585
VAL_22 0 0
VAL_23 0 0
VAL_24 0 0
VAL_25 0 0
VAL_26 0 0
VAL_27 0 0
VAL_28 0 0
VAL_29 0 0
VAL_30 0.56253 0.56253
VAL_31 0.0034 0.0034
VAL_32 0 0
VAL_33 0 0
VAL_34 1.33437 1.33437
VAL_35 0 0
VAL_36 0.02095 0.02095
VAL_37 0 0
VAL_38 0 0
VAL_39 0 0
VAL_40 0 0
VAL_41 0.02095 0.02095
VAL_42 0 0
VAL_43 0 0
VAL_44 0 0
VAL_45 0 0
VAL_46 0 0
VAL_47 0 0
VAL_48 0 0
VAL_49 0 0
VAL_50 0 0
VAL_51 0 0
VAL_52 0 0
VAL_53 0 0
VAL_54 0 0
VAL_55 0 0
VAL_56 0 0
VAL_57 0 0
VAL_58 0 0
VAL_59 0 0
VAL_60 0 0
VAL_61 0 0
VAL_62 0 0
VAL_63 0 0
VAL_64 0 0
VAL_65 0 0
VAL_66 0 0
VAL_67 0 0
VAL_68 0 0
VAL_69 0 0
VAL_70 0 0
VAL_71 0 0
VAL_72 0 0
VAL_73 0 0
VAL_74 0 0
VAL_75 0.00054 0.00054
VAL_76 0 0
VAL_77 0 0
VAL_78 0.00045 0.00045
VAL_79 0.00286 0.00286
VAL_80 0 0
VAL_81 0 0
VAL_82 0 0
VAL_83 0 0
VAL_84 0 0
VAL_85 0 0
VAL_86 0 0
VAL_87 0 0
VAL_88 0 0
VAL_89 0.02095 0.02095
VAL_90 0 0
VAL_91 0 0
VAL_92 0 0
VAL_93 0 0
VAL_94 0.02095 0.02095
VAL_95 0 0
VAL_96 0 0
VAL_97 0 0
VAL_98 0 0
VAL_99 0 0
VAL_100 0 0
VAL_101 0 0
VAL_102 0 0
VAL_103 0 0
VAL_104 0 0
VAL_105 0 0
VAL_106 0 0
VAL_107 0.60721 0.60721
VAL_108 0 0
VAL_109 0 0
VAL:CtermProteinFull_110 1.29013 1.29013
#END_POSE_ENERGIES_TABLE ./out/43.pdb

REMARK 6 15 17 8 1 20 13 3 12 16 15 12 
REMARK VDW             3.919
REMARK RG             13.974
REMARK NCdist         26.685
REMARK HO              0.496
