# Supplementary material for: Design of complicated all-α protein structures
Source: Nat Struct Mol Biol. 2024 Jan 4;31(2):275–82. doi: 10.1038/s41594-023-01147-9 (PMC11377298; doi:10.1038/s41594-023-01147-9)
Supplement: Supplementary file 11 — Statistical source data. [file 41594_2023_1147_MOESM11_ESM.zip › ED_Fig6/57.pdb]

HEADER                                            09-NOV-21   XXXX              
EXPDTA    THEORETICAL MODEL                                                     
REMARK 220                                                                      
REMARK 220 EXPERIMENTAL DETAILS                                                 
REMARK 220  EXPERIMENT TYPE                : THEORETICAL MODELLING              
REMARK 220  DATE OF DATA COLLECTION        : 09-NOV-21                          
REMARK 220                                                                      
REMARK 220 REMARK: MODEL GENERATED BY ROSETTA                                   
REMARK 220  VERSION 2021.16+release.8ee4f02                                     
ATOM      1  N   VAL A   1       0.000   0.000   0.000  1.00  0.00           N  
ATOM      2  CA  VAL A   1       1.458   0.000   0.000  1.00  0.00           C  
ATOM      3  C   VAL A   1       2.009   1.420   0.000  1.00  0.00           C  
ATOM      4  O   VAL A   1       2.934   1.737   0.748  1.00  0.00           O  
ATOM      5  CB  VAL A   1       2.023  -0.759  -1.215  1.00  0.00           C  
ATOM      6  CEN VAL A   1       2.351  -1.334  -1.406  1.00  0.00           X  
ATOM      7  H   VAL A   1      -0.500  -0.433  -0.750  1.00  0.00           H  
ATOM      8  N   VAL A   2       1.435   2.272  -0.843  1.00  0.00           N  
ATOM      9  CA  VAL A   2       1.868   3.661  -0.942  1.00  0.00           C  
ATOM     10  C   VAL A   2       1.711   4.383   0.390  1.00  0.00           C  
ATOM     11  O   VAL A   2       2.608   5.105   0.825  1.00  0.00           O  
ATOM     12  CB  VAL A   2       1.079   4.423  -2.023  1.00  0.00           C  
ATOM     13  CEN VAL A   2       1.129   4.707  -2.649  1.00  0.00           X  
ATOM     14  H   VAL A   2       0.680   1.949  -1.431  1.00  0.00           H  
ATOM     15  N   VAL A   3       0.566   4.183   1.035  1.00  0.00           N  
ATOM     16  CA  VAL A   3       0.290   4.815   2.319  1.00  0.00           C  
ATOM     17  C   VAL A   3       1.317   4.405   3.367  1.00  0.00           C  
ATOM     18  O   VAL A   3       1.823   5.241   4.115  1.00  0.00           O  
ATOM     19  CB  VAL A   3      -1.120   4.462   2.831  1.00  0.00           C  
ATOM     20  CEN VAL A   3      -1.749   4.719   2.941  1.00  0.00           X  
ATOM     21  H   VAL A   3      -0.130   3.577   0.624  1.00  0.00           H  
ATOM     22  N   VAL A   4       1.620   3.112   3.417  1.00  0.00           N  
ATOM     23  CA  VAL A   4       2.588   2.588   4.374  1.00  0.00           C  
ATOM     24  C   VAL A   4       3.957   3.226   4.177  1.00  0.00           C  
ATOM     25  O   VAL A   4       4.612   3.622   5.141  1.00  0.00           O  
ATOM     26  CB  VAL A   4       2.723   1.058   4.261  1.00  0.00           C  
ATOM     27  CEN VAL A   4       2.581   0.464   4.579  1.00  0.00           X  
ATOM     28  H   VAL A   4       1.169   2.476   2.775  1.00  0.00           H  
ATOM     29  N   VAL A   5       4.385   3.322   2.923  1.00  0.00           N  
ATOM     30  CA  VAL A   5       5.678   3.911   2.597  1.00  0.00           C  
ATOM     31  C   VAL A   5       5.758   5.358   3.069  1.00  0.00           C  
ATOM     32  O   VAL A   5       6.758   5.776   3.653  1.00  0.00           O  
ATOM     33  CB  VAL A   5       5.958   3.859   1.084  1.00  0.00           C  
ATOM     34  CEN VAL A   5       6.345   3.555   0.602  1.00  0.00           X  
ATOM     35  H   VAL A   5       3.799   2.977   2.176  1.00  0.00           H  
ATOM     36  N   VAL A   6       4.700   6.118   2.811  1.00  0.00           N  
ATOM     37  CA  VAL A   6       4.648   7.520   3.209  1.00  0.00           C  
ATOM     38  C   VAL A   6       4.783   7.670   4.719  1.00  0.00           C  
ATOM     39  O   VAL A   6       5.528   8.521   5.204  1.00  0.00           O  
ATOM     40  CB  VAL A   6       3.339   8.190   2.752  1.00  0.00           C  
ATOM     41  CEN VAL A   6       3.075   8.647   2.309  1.00  0.00           X  
ATOM     42  H   VAL A   6       3.910   5.715   2.327  1.00  0.00           H  
ATOM     43  N   VAL A   7       4.059   6.836   5.458  1.00  0.00           N  
ATOM     44  CA  VAL A   7       4.096   6.875   6.915  1.00  0.00           C  
ATOM     45  C   VAL A   7       5.504   6.615   7.437  1.00  0.00           C  
ATOM     46  O   VAL A   7       5.983   7.311   8.332  1.00  0.00           O  
ATOM     47  CB  VAL A   7       3.133   5.844   7.532  1.00  0.00           C  
ATOM     48  CEN VAL A   7       2.540   5.776   7.878  1.00  0.00           X  
ATOM     49  H   VAL A   7       3.467   6.159   4.999  1.00  0.00           H  
ATOM     50  N   VAL A   8       6.163   5.609   6.872  1.00  0.00           N  
ATOM     51  CA  VAL A   8       7.517   5.255   7.279  1.00  0.00           C  
ATOM     52  C   VAL A   8       8.478   6.419   7.067  1.00  0.00           C  
ATOM     53  O   VAL A   8       9.293   6.729   7.935  1.00  0.00           O  
ATOM     54  CB  VAL A   8       8.037   4.027   6.508  1.00  0.00           C  
ATOM     55  CEN VAL A   8       8.197   3.360   6.571  1.00  0.00           X  
ATOM     56  H   VAL A   8       5.713   5.075   6.141  1.00  0.00           H  
ATOM     57  N   VAL A   9       8.376   7.060   5.907  1.00  0.00           N  
ATOM     58  CA  VAL A   9       9.235   8.191   5.579  1.00  0.00           C  
ATOM     59  C   VAL A   9       9.061   9.324   6.581  1.00  0.00           C  
ATOM     60  O   VAL A   9      10.039   9.909   7.047  1.00  0.00           O  
ATOM     61  CB  VAL A   9       8.951   8.723   4.162  1.00  0.00           C  
ATOM     62  CEN VAL A   9       9.208   8.766   3.524  1.00  0.00           X  
ATOM     63  H   VAL A   9       7.685   6.755   5.236  1.00  0.00           H  
ATOM     64  N   VAL A  10       7.810   9.630   6.909  1.00  0.00           N  
ATOM     65  CA  VAL A  10       7.506  10.695   7.857  1.00  0.00           C  
ATOM     66  C   VAL A  10       8.128  10.415   9.219  1.00  0.00           C  
ATOM     67  O   VAL A  10       8.719  11.301   9.836  1.00  0.00           O  
ATOM     68  CB  VAL A  10       5.986  10.883   8.028  1.00  0.00           C  
ATOM     69  CEN VAL A  10       5.461  11.306   7.888  1.00  0.00           X  
ATOM     70  H   VAL A  10       7.051   9.112   6.491  1.00  0.00           H  
ATOM     71  N   VAL A  11       7.993   9.177   9.683  1.00  0.00           N  
ATOM     72  CA  VAL A  11       8.542   8.778  10.973  1.00  0.00           C  
ATOM     73  C   VAL A  11      10.054   8.964  11.009  1.00  0.00           C  
ATOM     74  O   VAL A  11      10.602   9.482  11.982  1.00  0.00           O  
ATOM     75  CB  VAL A  11       8.207   7.311  11.300  1.00  0.00           C  
ATOM     76  CEN VAL A  11       7.826   6.907  11.708  1.00  0.00           X  
ATOM     77  H   VAL A  11       7.496   8.495   9.127  1.00  0.00           H  
ATOM     78  N   VAL A  12      10.723   8.537   9.944  1.00  0.00           N  
ATOM     79  CA  VAL A  12      12.173   8.655   9.852  1.00  0.00           C  
ATOM     80  C   VAL A  12      12.613  10.111   9.938  1.00  0.00           C  
ATOM     81  O   VAL A  12      13.562  10.441  10.650  1.00  0.00           O  
ATOM     82  CB  VAL A  12      12.708   8.043   8.543  1.00  0.00           C  
ATOM     83  CEN VAL A  12      13.065   7.514   8.284  1.00  0.00           X  
ATOM     84  H   VAL A  12      10.214   8.119   9.178  1.00  0.00           H  
ATOM     85  N   VAL A  13      11.920  10.977   9.208  1.00  0.00           N  
ATOM     86  CA  VAL A  13      12.238  12.400   9.200  1.00  0.00           C  
ATOM     87  C   VAL A  13      12.120  12.999  10.596  1.00  0.00           C  
ATOM     88  O   VAL A  13      12.988  13.755  11.033  1.00  0.00           O  
ATOM     89  CB  VAL A  13      11.321  13.180   8.239  1.00  0.00           C  
ATOM     90  CEN VAL A  13      11.305  13.516   7.638  1.00  0.00           X  
ATOM     91  H   VAL A  13      11.152  10.642   8.644  1.00  0.00           H  
ATOM     92  N   VAL A  14      11.041  12.656  11.292  1.00  0.00           N  
ATOM     93  CA  VAL A  14      10.808  13.159  12.640  1.00  0.00           C  
ATOM     94  C   VAL A  14      11.946  12.774  13.577  1.00  0.00           C  
ATOM     95  O   VAL A  14      12.415  13.592  14.368  1.00  0.00           O  
ATOM     96  CB  VAL A  14       9.481  12.632  13.218  1.00  0.00           C  
ATOM     97  CEN VAL A  14       8.841  12.816  13.393  1.00  0.00           X  
ATOM     98  H   VAL A  14      10.366  12.031  10.876  1.00  0.00           H  
ATOM     99  N   VAL A  15      12.387  11.524  13.481  1.00  0.00           N  
ATOM    100  CA  VAL A  15      13.470  11.028  14.323  1.00  0.00           C  
ATOM    101  C   VAL A  15      14.775  11.754  14.027  1.00  0.00           C  
ATOM    102  O   VAL A  15      15.590  11.976  14.923  1.00  0.00           O  
ATOM    103  CB  VAL A  15      13.682   9.514  14.135  1.00  0.00           C  
ATOM    104  CEN VAL A  15      13.605   8.901  14.441  1.00  0.00           X  
ATOM    105  H   VAL A  15      11.962  10.903  12.808  1.00  0.00           H  
ATOM    106  N   VAL A  16      14.969  12.122  12.765  1.00  0.00           N  
ATOM    107  CA  VAL A  16      16.106  12.946  12.373  1.00  0.00           C  
ATOM    108  C   VAL A  16      15.913  14.394  12.806  1.00  0.00           C  
ATOM    109  O   VAL A  16      16.822  15.215  12.684  1.00  0.00           O  
ATOM    110  CB  VAL A  16      16.339  12.902  10.851  1.00  0.00           C  
ATOM    111  CEN VAL A  16      16.761  12.665  10.361  1.00  0.00           X  
ATOM    112  H   VAL A  16      14.311  11.824  12.059  1.00  0.00           H  
ATOM    113  N   VAL A  17      14.724  14.701  13.312  1.00  0.00           N  
ATOM    114  CA  VAL A  17      14.364  16.074  13.644  1.00  0.00           C  
ATOM    115  C   VAL A  17      13.922  16.843  12.405  1.00  0.00           C  
ATOM    116  O   VAL A  17      13.730  18.058  12.452  1.00  0.00           O  
ATOM    117  CB  VAL A  17      15.536  16.821  14.308  1.00  0.00           C  
ATOM    118  CEN VAL A  17      15.759  17.083  14.905  1.00  0.00           X  
ATOM    119  H   VAL A  17      14.051  13.964  13.470  1.00  0.00           H  
ATOM    120  N   VAL A  18      13.763  16.128  11.297  1.00  0.00           N  
ATOM    121  CA  VAL A  18      13.322  16.738  10.048  1.00  0.00           C  
ATOM    122  C   VAL A  18      11.803  16.828   9.985  1.00  0.00           C  
ATOM    123  O   VAL A  18      11.159  16.101   9.228  1.00  0.00           O  
ATOM    124  CB  VAL A  18      13.831  15.952   8.825  1.00  0.00           C  
ATOM    125  CEN VAL A  18      14.273  15.974   8.297  1.00  0.00           X  
ATOM    126  H   VAL A  18      13.951  15.136  11.320  1.00  0.00           H  
ATOM    127  N   VAL A  19      11.235  17.724  10.784  1.00  0.00           N  
ATOM    128  CA  VAL A  19       9.786  17.848  10.889  1.00  0.00           C  
ATOM    129  C   VAL A  19       9.177  18.323   9.576  1.00  0.00           C  
ATOM    130  O   VAL A  19       8.079  17.910   9.204  1.00  0.00           O  
ATOM    131  CB  VAL A  19       9.381  18.821  12.012  1.00  0.00           C  
ATOM    132  CEN VAL A  19       9.100  18.857  12.640  1.00  0.00           X  
ATOM    133  H   VAL A  19      11.822  18.335  11.334  1.00  0.00           H  
ATOM    134  N   VAL A  20       9.898  19.193   8.876  1.00  0.00           N  
ATOM    135  CA  VAL A  20       9.445  19.701   7.586  1.00  0.00           C  
ATOM    136  C   VAL A  20       9.323  18.578   6.564  1.00  0.00           C  
ATOM    137  O   VAL A  20       8.333  18.492   5.839  1.00  0.00           O  
ATOM    138  CB  VAL A  20      10.398  20.780   7.038  1.00  0.00           C  
ATOM    139  CEN VAL A  20      10.458  21.454   6.912  1.00  0.00           X  
ATOM    140  H   VAL A  20      10.782  19.511   9.247  1.00  0.00           H  
ATOM    141  N   VAL A  21      10.336  17.720   6.512  1.00  0.00           N  
ATOM    142  CA  VAL A  21      10.305  16.551   5.641  1.00  0.00           C  
ATOM    143  C   VAL A  21       9.135  15.638   5.984  1.00  0.00           C  
ATOM    144  O   VAL A  21       8.425  15.163   5.098  1.00  0.00           O  
ATOM    145  CB  VAL A  21      11.615  15.746   5.729  1.00  0.00           C  
ATOM    146  CEN VAL A  21      12.188  15.579   5.384  1.00  0.00           X  
ATOM    147  H   VAL A  21      11.147  17.880   7.092  1.00  0.00           H  
ATOM    148  N   VAL A  22       8.940  15.396   7.276  1.00  0.00           N  
ATOM    149  CA  VAL A  22       7.856  14.538   7.739  1.00  0.00           C  
ATOM    150  C   VAL A  22       6.498  15.110   7.352  1.00  0.00           C  
ATOM    151  O   VAL A  22       5.579  14.370   7.000  1.00  0.00           O  
ATOM    152  CB  VAL A  22       7.903  14.342   9.266  1.00  0.00           C  
ATOM    153  CEN VAL A  22       8.037  13.883   9.762  1.00  0.00           X  
ATOM    154  H   VAL A  22       9.559  15.816   7.954  1.00  0.00           H  
ATOM    155  N   VAL A  23       6.377  16.432   7.420  1.00  0.00           N  
ATOM    156  CA  VAL A  23       5.117  17.102   7.121  1.00  0.00           C  
ATOM    157  C   VAL A  23       5.118  17.672   5.708  1.00  0.00           C  
ATOM    158  O   VAL A  23       4.187  18.373   5.311  1.00  0.00           O  
ATOM    159  CB  VAL A  23       4.830  18.238   8.122  1.00  0.00           C  
ATOM    160  CEN VAL A  23       4.426  18.425   8.647  1.00  0.00           X  
ATOM    161  H   VAL A  23       7.179  16.986   7.685  1.00  0.00           H  
ATOM    162  N   VAL A  24       6.168  17.367   4.953  1.00  0.00           N  
ATOM    163  CA  VAL A  24       6.289  17.843   3.581  1.00  0.00           C  
ATOM    164  C   VAL A  24       5.052  17.491   2.764  1.00  0.00           C  
ATOM    165  O   VAL A  24       4.616  16.340   2.746  1.00  0.00           O  
ATOM    166  CB  VAL A  24       7.533  17.258   2.887  1.00  0.00           C  
ATOM    167  CEN VAL A  24       8.160  17.415   2.648  1.00  0.00           X  
ATOM    168  H   VAL A  24       6.901  16.790   5.340  1.00  0.00           H  
ATOM    169  N   VAL A  25       4.491  18.488   2.090  1.00  0.00           N  
ATOM    170  CA  VAL A  25       3.322  18.279   1.244  1.00  0.00           C  
ATOM    171  C   VAL A  25       2.096  17.924   2.075  1.00  0.00           C  
ATOM    172  O   VAL A  25       1.028  17.640   1.534  1.00  0.00           O  
ATOM    173  CB  VAL A  25       3.567  17.165   0.208  1.00  0.00           C  
ATOM    174  CEN VAL A  25       3.665  17.044  -0.463  1.00  0.00           X  
ATOM    175  H   VAL A  25       4.883  19.416   2.165  1.00  0.00           H  
ATOM    176  N   VAL A  26       2.256  17.944   3.394  1.00  0.00           N  
ATOM    177  CA  VAL A  26       1.163  17.619   4.303  1.00  0.00           C  
ATOM    178  C   VAL A  26       0.014  18.608   4.157  1.00  0.00           C  
ATOM    179  O   VAL A  26       0.230  19.814   4.042  1.00  0.00           O  
ATOM    180  CB  VAL A  26       1.634  17.607   5.770  1.00  0.00           C  
ATOM    181  CEN VAL A  26       1.765  17.196   6.307  1.00  0.00           X  
ATOM    182  H   VAL A  26       3.158  18.189   3.777  1.00  0.00           H  
ATOM    183  N   VAL A  27      -1.210  18.090   4.163  1.00  0.00           N  
ATOM    184  CA  VAL A  27      -2.397  18.927   4.039  1.00  0.00           C  
ATOM    185  C   VAL A  27      -2.442  19.984   5.135  1.00  0.00           C  
ATOM    186  O   VAL A  27      -2.051  19.728   6.274  1.00  0.00           O  
ATOM    187  CB  VAL A  27      -3.688  18.088   4.094  1.00  0.00           C  
ATOM    188  CEN VAL A  27      -4.215  17.856   3.716  1.00  0.00           X  
ATOM    189  H   VAL A  27      -1.320  17.090   4.255  1.00  0.00           H  
ATOM    190  N   VAL A  28      -2.922  21.172   4.784  1.00  0.00           N  
ATOM    191  CA  VAL A  28      -3.018  22.271   5.738  1.00  0.00           C  
ATOM    192  C   VAL A  28      -3.616  21.804   7.059  1.00  0.00           C  
ATOM    193  O   VAL A  28      -3.068  22.072   8.128  1.00  0.00           O  
ATOM    194  CB  VAL A  28      -3.869  23.429   5.182  1.00  0.00           C  
ATOM    195  CEN VAL A  28      -3.839  24.074   4.942  1.00  0.00           X  
ATOM    196  H   VAL A  28      -3.228  21.318   3.833  1.00  0.00           H  
ATOM    197  N   VAL A  29      -4.742  21.104   6.978  1.00  0.00           N  
ATOM    198  CA  VAL A  29      -5.425  20.611   8.168  1.00  0.00           C  
ATOM    199  C   VAL A  29      -4.535  19.663   8.962  1.00  0.00           C  
ATOM    200  O   VAL A  29      -4.558  19.658  10.192  1.00  0.00           O  
ATOM    201  CB  VAL A  29      -6.737  19.889   7.809  1.00  0.00           C  
ATOM    202  CEN VAL A  29      -7.423  19.939   7.838  1.00  0.00           X  
ATOM    203  H   VAL A  29      -5.135  20.907   6.069  1.00  0.00           H  
ATOM    204  N   VAL A  30      -3.751  18.861   8.249  1.00  0.00           N  
ATOM    205  CA  VAL A  30      -2.846  17.912   8.886  1.00  0.00           C  
ATOM    206  C   VAL A  30      -1.838  18.625   9.779  1.00  0.00           C  
ATOM    207  O   VAL A  30      -1.585  18.201  10.907  1.00  0.00           O  
ATOM    208  CB  VAL A  30      -2.087  17.069   7.844  1.00  0.00           C  
ATOM    209  CEN VAL A  30      -2.033  16.437   7.575  1.00  0.00           X  
ATOM    210  H   VAL A  30      -3.783  18.910   7.241  1.00  0.00           H  
ATOM    211  N   VAL A  31      -1.266  19.709   9.267  1.00  0.00           N  
ATOM    212  CA  VAL A  31      -0.284  20.483  10.018  1.00  0.00           C  
ATOM    213  C   VAL A  31      -0.881  21.023  11.311  1.00  0.00           C  
ATOM    214  O   VAL A  31      -0.259  20.949  12.371  1.00  0.00           O  
ATOM    215  CB  VAL A  31       0.263  21.659   9.187  1.00  0.00           C  
ATOM    216  CEN VAL A  31       0.820  21.892   8.855  1.00  0.00           X  
ATOM    217  H   VAL A  31      -1.517  20.005   8.335  1.00  0.00           H  
ATOM    218  N   VAL A  32      -2.090  21.565  11.218  1.00  0.00           N  
ATOM    219  CA  VAL A  32      -2.773  22.118  12.382  1.00  0.00           C  
ATOM    220  C   VAL A  32      -2.986  21.056  13.452  1.00  0.00           C  
ATOM    221  O   VAL A  32      -2.750  21.297  14.636  1.00  0.00           O  
ATOM    222  CB  VAL A  32      -4.135  22.729  12.000  1.00  0.00           C  
ATOM    223  CEN VAL A  32      -4.476  23.323  11.929  1.00  0.00           X  
ATOM    224  H   VAL A  32      -2.548  21.595  10.319  1.00  0.00           H  
ATOM    225  N   VAL A  33      -3.435  19.879  13.029  1.00  0.00           N  
ATOM    226  CA  VAL A  33      -3.681  18.776  13.951  1.00  0.00           C  
ATOM    227  C   VAL A  33      -2.408  18.381  14.690  1.00  0.00           C  
ATOM    228  O   VAL A  33      -2.422  18.176  15.903  1.00  0.00           O  
ATOM    229  CB  VAL A  33      -4.242  17.542  13.220  1.00  0.00           C  
ATOM    230  CEN VAL A  33      -4.809  17.161  13.131  1.00  0.00           X  
ATOM    231  H   VAL A  33      -3.610  19.744  12.044  1.00  0.00           H  
ATOM    232  N   VAL A  34      -1.309  18.277  13.950  1.00  0.00           N  
ATOM    233  CA  VAL A  34      -0.026  17.906  14.534  1.00  0.00           C  
ATOM    234  C   VAL A  34       0.405  18.907  15.598  1.00  0.00           C  
ATOM    235  O   VAL A  34       0.854  18.525  16.678  1.00  0.00           O  
ATOM    236  CB  VAL A  34       1.075  17.806  13.461  1.00  0.00           C  
ATOM    237  CEN VAL A  34       1.476  17.364  13.117  1.00  0.00           X  
ATOM    238  H   VAL A  34      -1.365  18.458  12.958  1.00  0.00           H  
ATOM    239  N   VAL A  35       0.266  20.191  15.286  1.00  0.00           N  
ATOM    240  CA  VAL A  35       0.641  21.250  16.215  1.00  0.00           C  
ATOM    241  C   VAL A  35      -0.154  21.153  17.511  1.00  0.00           C  
ATOM    242  O   VAL A  35       0.403  21.272  18.602  1.00  0.00           O  
ATOM    243  CB  VAL A  35       0.429  22.645  15.597  1.00  0.00           C  
ATOM    244  CEN VAL A  35       0.757  23.198  15.350  1.00  0.00           X  
ATOM    245  H   VAL A  35      -0.109  20.440  14.382  1.00  0.00           H  
ATOM    246  N   VAL A  36      -1.459  20.937  17.384  1.00  0.00           N  
ATOM    247  CA  VAL A  36      -2.333  20.823  18.545  1.00  0.00           C  
ATOM    248  C   VAL A  36      -1.909  19.669  19.443  1.00  0.00           C  
ATOM    249  O   VAL A  36      -1.848  19.810  20.665  1.00  0.00           O  
ATOM    250  CB  VAL A  36      -3.803  20.623  18.128  1.00  0.00           C  
ATOM    251  CEN VAL A  36      -4.419  20.930  18.106  1.00  0.00           X  
ATOM    252  H   VAL A  36      -1.855  20.848  16.459  1.00  0.00           H  
ATOM    253  N   VAL A  37      -1.616  18.526  18.832  1.00  0.00           N  
ATOM    254  CA  VAL A  37      -1.196  17.345  19.576  1.00  0.00           C  
ATOM    255  C   VAL A  37       0.078  17.614  20.365  1.00  0.00           C  
ATOM    256  O   VAL A  37       0.184  17.248  21.535  1.00  0.00           O  
ATOM    257  CB  VAL A  37      -0.965  16.142  18.642  1.00  0.00           C  
ATOM    258  CEN VAL A  37      -1.218  15.529  18.454  1.00  0.00           X  
ATOM    259  H   VAL A  37      -1.686  18.475  17.825  1.00  0.00           H  
ATOM    260  N   VAL A  38       1.044  18.258  19.718  1.00  0.00           N  
ATOM    261  CA  VAL A  38       2.314  18.578  20.359  1.00  0.00           C  
ATOM    262  C   VAL A  38       2.104  19.444  21.594  1.00  0.00           C  
ATOM    263  O   VAL A  38       2.715  19.212  22.638  1.00  0.00           O  
ATOM    264  CB  VAL A  38       3.268  19.304  19.391  1.00  0.00           C  
ATOM    265  CEN VAL A  38       3.847  19.231  19.025  1.00  0.00           X  
ATOM    266  H   VAL A  38       0.894  18.532  18.757  1.00  0.00           H  
ATOM    267  N   VAL A  39       1.238  20.444  21.470  1.00  0.00           N  
ATOM    268  CA  VAL A  39       0.949  21.349  22.576  1.00  0.00           C  
ATOM    269  C   VAL A  39       0.285  20.613  23.732  1.00  0.00           C  
ATOM    270  O   VAL A  39       0.503  20.943  24.898  1.00  0.00           O  
ATOM    271  CB  VAL A  39       0.042  22.512  22.132  1.00  0.00           C  
ATOM    272  CEN VAL A  39       0.030  23.190  22.006  1.00  0.00           X  
ATOM    273  H   VAL A  39       0.766  20.579  20.587  1.00  0.00           H  
ATOM    274  N   VAL A  40      -0.526  19.614  23.403  1.00  0.00           N  
ATOM    275  CA  VAL A  40      -1.113  18.739  24.411  1.00  0.00           C  
ATOM    276  C   VAL A  40      -0.080  17.768  24.966  1.00  0.00           C  
ATOM    277  O   VAL A  40      -0.349  17.039  25.921  1.00  0.00           O  
ATOM    278  CB  VAL A  40      -2.302  17.941  23.844  1.00  0.00           C  
ATOM    279  CEN VAL A  40      -2.988  17.878  23.864  1.00  0.00           X  
ATOM    280  H   VAL A  40      -0.742  19.456  22.429  1.00  0.00           H  
ATOM    281  N   VAL A  41       1.104  17.762  24.362  1.00  0.00           N  
ATOM    282  CA  VAL A  41       2.136  16.792  24.709  1.00  0.00           C  
ATOM    283  C   VAL A  41       1.891  15.456  24.019  1.00  0.00           C  
ATOM    284  O   VAL A  41       2.562  14.465  24.308  1.00  0.00           O  
ATOM    285  CB  VAL A  41       2.211  16.566  26.231  1.00  0.00           C  
ATOM    286  CEN VAL A  41       2.595  16.683  26.791  1.00  0.00           X  
ATOM    287  H   VAL A  41       1.293  18.446  23.645  1.00  0.00           H  
ATOM    288  N   VAL A  42       0.926  15.436  23.106  1.00  0.00           N  
ATOM    289  CA  VAL A  42       0.605  14.226  22.358  1.00  0.00           C  
ATOM    290  C   VAL A  42       1.506  14.079  21.138  1.00  0.00           C  
ATOM    291  O   VAL A  42       1.062  14.250  20.002  1.00  0.00           O  
ATOM    292  CB  VAL A  42      -0.866  14.218  21.901  1.00  0.00           C  
ATOM    293  CEN VAL A  42      -1.477  13.919  22.007  1.00  0.00           X  
ATOM    294  H   VAL A  42       0.401  16.280  22.926  1.00  0.00           H  
ATOM    295  N   VAL A  43       2.773  13.760  21.379  1.00  0.00           N  
ATOM    296  CA  VAL A  43       3.760  13.678  20.309  1.00  0.00           C  
ATOM    297  C   VAL A  43       3.437  12.542  19.348  1.00  0.00           C  
ATOM    298  O   VAL A  43       3.661  12.653  18.142  1.00  0.00           O  
ATOM    299  CB  VAL A  43       5.182  13.478  20.866  1.00  0.00           C  
ATOM    300  CEN VAL A  43       5.791  13.788  20.957  1.00  0.00           X  
ATOM    301  H   VAL A  43       3.060  13.569  22.329  1.00  0.00           H  
ATOM    302  N   VAL A  44       2.910  11.448  19.888  1.00  0.00           N  
ATOM    303  CA  VAL A  44       2.525  10.301  19.074  1.00  0.00           C  
ATOM    304  C   VAL A  44       1.420  10.669  18.092  1.00  0.00           C  
ATOM    305  O   VAL A  44       1.480  10.315  16.914  1.00  0.00           O  
ATOM    306  CB  VAL A  44       2.051   9.123  19.946  1.00  0.00           C  
ATOM    307  CEN VAL A  44       2.222   8.493  20.166  1.00  0.00           X  
ATOM    308  H   VAL A  44       2.772  11.411  20.888  1.00  0.00           H  
ATOM    309  N   VAL A  45       0.411  11.381  18.583  1.00  0.00           N  
ATOM    310  CA  VAL A  45      -0.666  11.872  17.732  1.00  0.00           C  
ATOM    311  C   VAL A  45      -0.131  12.793  16.643  1.00  0.00           C  
ATOM    312  O   VAL A  45      -0.514  12.682  15.478  1.00  0.00           O  
ATOM    313  CB  VAL A  45      -1.734  12.624  18.548  1.00  0.00           C  
ATOM    314  CEN VAL A  45      -2.380  12.586  18.783  1.00  0.00           X  
ATOM    315  H   VAL A  45       0.390  11.587  19.571  1.00  0.00           H  
ATOM    316  N   VAL A  46       0.756  13.704  17.029  1.00  0.00           N  
ATOM    317  CA  VAL A  46       1.345  14.647  16.086  1.00  0.00           C  
ATOM    318  C   VAL A  46       2.101  13.922  14.980  1.00  0.00           C  
ATOM    319  O   VAL A  46       1.970  14.256  13.803  1.00  0.00           O  
ATOM    320  CB  VAL A  46       2.303  15.627  16.791  1.00  0.00           C  
ATOM    321  CEN VAL A  46       2.379  16.283  16.987  1.00  0.00           X  
ATOM    322  H   VAL A  46       1.029  13.744  18.001  1.00  0.00           H  
ATOM    323  N   VAL A  47       2.891  12.926  15.366  1.00  0.00           N  
ATOM    324  CA  VAL A  47       3.670  12.150  14.408  1.00  0.00           C  
ATOM    325  C   VAL A  47       2.766  11.460  13.394  1.00  0.00           C  
ATOM    326  O   VAL A  47       3.037  11.477  12.194  1.00  0.00           O  
ATOM    327  CB  VAL A  47       4.539  11.091  15.111  1.00  0.00           C  
ATOM    328  CEN VAL A  47       5.188  10.925  15.273  1.00  0.00           X  
ATOM    329  H   VAL A  47       2.955  12.700  16.348  1.00  0.00           H  
ATOM    330  N   VAL A  48       1.691  10.853  13.885  1.00  0.00           N  
ATOM    331  CA  VAL A  48       0.744  10.155  13.023  1.00  0.00           C  
ATOM    332  C   VAL A  48       0.131  11.102  11.998  1.00  0.00           C  
ATOM    333  O   VAL A  48       0.027  10.770  10.818  1.00  0.00           O  
ATOM    334  CB  VAL A  48      -0.384   9.497  13.839  1.00  0.00           C  
ATOM    335  CEN VAL A  48      -0.635   8.891  14.050  1.00  0.00           X  
ATOM    336  H   VAL A  48       1.525  10.876  14.881  1.00  0.00           H  
ATOM    337  N   VAL A  49      -0.272  12.281  12.457  1.00  0.00           N  
ATOM    338  CA  VAL A  49      -0.876  13.278  11.581  1.00  0.00           C  
ATOM    339  C   VAL A  49       0.081  13.684  10.467  1.00  0.00           C  
ATOM    340  O   VAL A  49      -0.310  13.778   9.304  1.00  0.00           O  
ATOM    341  CB  VAL A  49      -1.300  14.535  12.363  1.00  0.00           C  
ATOM    342  CEN VAL A  49      -1.846  14.887  12.594  1.00  0.00           X  
ATOM    343  H   VAL A  49      -0.158  12.493  13.438  1.00  0.00           H  
ATOM    344  N   VAL A  50       1.336  13.924  10.831  1.00  0.00           N  
ATOM    345  CA  VAL A  50       2.352  14.321   9.863  1.00  0.00           C  
ATOM    346  C   VAL A  50       2.533  13.257   8.788  1.00  0.00           C  
ATOM    347  O   VAL A  50       2.606  13.568   7.599  1.00  0.00           O  
ATOM    348  CB  VAL A  50       3.708  14.587  10.543  1.00  0.00           C  
ATOM    349  CEN VAL A  50       4.152  15.083  10.718  1.00  0.00           X  
ATOM    350  H   VAL A  50       1.594  13.830  11.803  1.00  0.00           H  
ATOM    351  N   VAL A  51       2.605  12.000   9.213  1.00  0.00           N  
ATOM    352  CA  VAL A  51       2.779  10.887   8.287  1.00  0.00           C  
ATOM    353  C   VAL A  51       1.630  10.817   7.289  1.00  0.00           C  
ATOM    354  O   VAL A  51       1.846  10.635   6.091  1.00  0.00           O  
ATOM    355  CB  VAL A  51       2.882   9.543   9.032  1.00  0.00           C  
ATOM    356  CEN VAL A  51       3.316   9.037   9.205  1.00  0.00           X  
ATOM    357  H   VAL A  51       2.538  11.811  10.202  1.00  0.00           H  
ATOM    358  N   VAL A  52       0.408  10.961   7.790  1.00  0.00           N  
ATOM    359  CA  VAL A  52      -0.778  10.914   6.943  1.00  0.00           C  
ATOM    360  C   VAL A  52      -0.742  12.007   5.883  1.00  0.00           C  
ATOM    361  O   VAL A  52      -1.033  11.760   4.713  1.00  0.00           O  
ATOM    362  CB  VAL A  52      -2.069  11.058   7.771  1.00  0.00           C  
ATOM    363  CEN VAL A  52      -2.622  10.716   7.999  1.00  0.00           X  
ATOM    364  H   VAL A  52       0.298  11.108   8.784  1.00  0.00           H  
ATOM    365  N   VAL A  53      -0.381  13.217   6.299  1.00  0.00           N  
ATOM    366  CA  VAL A  53      -0.306  14.350   5.386  1.00  0.00           C  
ATOM    367  C   VAL A  53       0.695  14.091   4.268  1.00  0.00           C  
ATOM    368  O   VAL A  53       0.417  14.357   3.098  1.00  0.00           O  
ATOM    369  CB  VAL A  53       0.086  15.645   6.123  1.00  0.00           C  
ATOM    370  CEN VAL A  53      -0.152  16.255   6.337  1.00  0.00           X  
ATOM    371  H   VAL A  53      -0.154  13.354   7.274  1.00  0.00           H  
ATOM    372  N   VAL A  54       1.862  13.571   4.634  1.00  0.00           N  
ATOM    373  CA  VAL A  54       2.907  13.275   3.662  1.00  0.00           C  
ATOM    374  C   VAL A  54       2.426  12.269   2.624  1.00  0.00           C  
ATOM    375  O   VAL A  54       2.652  12.442   1.426  1.00  0.00           O  
ATOM    376  CB  VAL A  54       4.175  12.726   4.344  1.00  0.00           C  
ATOM    377  CEN VAL A  54       4.827  12.878   4.508  1.00  0.00           X  
ATOM    378  H   VAL A  54       2.028  13.375   5.611  1.00  0.00           H  
ATOM    379  N   VAL A  55       1.762  11.217   3.091  1.00  0.00           N  
ATOM    380  CA  VAL A  55       1.247  10.181   2.203  1.00  0.00           C  
ATOM    381  C   VAL A  55       0.258  10.758   1.199  1.00  0.00           C  
ATOM    382  O   VAL A  55       0.314  10.447   0.009  1.00  0.00           O  
ATOM    383  CB  VAL A  55       0.561   9.050   2.993  1.00  0.00           C  
ATOM    384  CEN VAL A  55       0.624   8.392   3.187  1.00  0.00           X  
ATOM    385  H   VAL A  55       1.609  11.133   4.086  1.00  0.00           H  
ATOM    386  N   VAL A  56      -0.648  11.599   1.684  1.00  0.00           N  
ATOM    387  CA  VAL A  56      -1.652  12.221   0.829  1.00  0.00           C  
ATOM    388  C   VAL A  56      -1.002  13.057  -0.266  1.00  0.00           C  
ATOM    389  O   VAL A  56      -1.397  12.988  -1.430  1.00  0.00           O  
ATOM    390  CB  VAL A  56      -2.611  13.113   1.640  1.00  0.00           C  
ATOM    391  CEN VAL A  56      -3.257  13.163   1.875  1.00  0.00           X  
ATOM    392  H   VAL A  56      -0.641  11.814   2.671  1.00  0.00           H  
ATOM    393  N   VAL A  57      -0.003  13.846   0.114  1.00  0.00           N  
ATOM    394  CA  VAL A  57       0.705  14.697  -0.836  1.00  0.00           C  
ATOM    395  C   VAL A  57       1.357  13.870  -1.936  1.00  0.00           C  
ATOM    396  O   VAL A  57       1.270  14.210  -3.116  1.00  0.00           O  
ATOM    397  CB  VAL A  57       1.783  15.547  -0.139  1.00  0.00           C  
ATOM    398  CEN VAL A  57       1.945  16.189   0.053  1.00  0.00           X  
ATOM    399  H   VAL A  57       0.274  13.857   1.085  1.00  0.00           H  
ATOM    400  N   VAL A  58       2.011  12.782  -1.543  1.00  0.00           N  
ATOM    401  CA  VAL A  58       2.679  11.904  -2.496  1.00  0.00           C  
ATOM    402  C   VAL A  58       1.692  11.331  -3.504  1.00  0.00           C  
ATOM    403  O   VAL A  58       1.961  11.303  -4.705  1.00  0.00           O  
ATOM    404  CB  VAL A  58       3.403  10.744  -1.785  1.00  0.00           C  
ATOM    405  CEN VAL A  58       4.024  10.496  -1.622  1.00  0.00           X  
ATOM    406  H   VAL A  58       2.045  12.557  -0.559  1.00  0.00           H  
ATOM    407  N   VAL A  59       0.546  10.874  -3.009  1.00  0.00           N  
ATOM    408  CA  VAL A  59      -0.484  10.300  -3.866  1.00  0.00           C  
ATOM    409  C   VAL A  59      -0.968  11.311  -4.898  1.00  0.00           C  
ATOM    410  O   VAL A  59      -1.117  10.987  -6.076  1.00  0.00           O  
ATOM    411  CB  VAL A  59      -1.689   9.802  -3.046  1.00  0.00           C  
ATOM    412  CEN VAL A  59      -2.017   9.236  -2.830  1.00  0.00           X  
ATOM    413  H   VAL A  59       0.386  10.925  -2.013  1.00  0.00           H  
ATOM    414  N   VAL A  60      -1.213  12.537  -4.448  1.00  0.00           N  
ATOM    415  CA  VAL A  60      -1.681  13.598  -5.331  1.00  0.00           C  
ATOM    416  C   VAL A  60      -0.680  13.867  -6.448  1.00  0.00           C  
ATOM    417  O   VAL A  60      -1.056  14.003  -7.612  1.00  0.00           O  
ATOM    418  CB  VAL A  60      -1.936  14.906  -4.558  1.00  0.00           C  
ATOM    419  CEN VAL A  60      -2.431  15.328  -4.331  1.00  0.00           X  
ATOM    420  H   VAL A  60      -1.071  12.739  -3.468  1.00  0.00           H  
ATOM    421  N   VAL A  61       0.596  13.943  -6.086  1.00  0.00           N  
ATOM    422  CA  VAL A  61       1.654  14.195  -7.057  1.00  0.00           C  
ATOM    423  C   VAL A  61       1.693  13.109  -8.124  1.00  0.00           C  
ATOM    424  O   VAL A  61       1.806  13.399  -9.315  1.00  0.00           O  
ATOM    425  CB  VAL A  61       3.034  14.285  -6.379  1.00  0.00           C  
ATOM    426  CEN VAL A  61       3.540  14.720  -6.207  1.00  0.00           X  
ATOM    427  H   VAL A  61       0.840  13.822  -5.113  1.00  0.00           H  
ATOM    428  N   VAL A  62       1.600  11.857  -7.690  1.00  0.00           N  
ATOM    429  CA  VAL A  62       1.625  10.724  -8.608  1.00  0.00           C  
ATOM    430  C   VAL A  62       0.476  10.798  -9.605  1.00  0.00           C  
ATOM    431  O   VAL A  62       0.665  10.581 -10.802  1.00  0.00           O  
ATOM    432  CB  VAL A  62       1.551   9.383  -7.853  1.00  0.00           C  
ATOM    433  CEN VAL A  62       1.915   8.826  -7.676  1.00  0.00           X  
ATOM    434  H   VAL A  62       1.510  11.685  -6.699  1.00  0.00           H  
ATOM    435  N   VAL A  63      -0.716  11.105  -9.105  1.00  0.00           N  
ATOM    436  CA  VAL A  63      -1.899  11.208  -9.951  1.00  0.00           C  
ATOM    437  C   VAL A  63      -1.720  12.279 -11.020  1.00  0.00           C  
ATOM    438  O   VAL A  63      -2.043  12.064 -12.188  1.00  0.00           O  
ATOM    439  CB  VAL A  63      -3.159  11.526  -9.125  1.00  0.00           C  
ATOM    440  CEN VAL A  63      -3.752  11.262  -8.894  1.00  0.00           X  
ATOM    441  H   VAL A  63      -0.806  11.272  -8.113  1.00  0.00           H  
ATOM    442  N   VAL A  64      -1.204  13.434 -10.612  1.00  0.00           N  
ATOM    443  CA  VAL A  64      -0.981  14.541 -11.534  1.00  0.00           C  
ATOM    444  C   VAL A  64       0.211  14.269 -12.444  1.00  0.00           C  
ATOM    445  O   VAL A  64       0.147  14.499 -13.651  1.00  0.00           O  
ATOM    446  CB  VAL A  64      -0.749  15.865 -10.782  1.00  0.00           C  
ATOM    447  CEN VAL A  64      -1.031  16.476 -10.635  1.00  0.00           X  
ATOM    448  H   VAL A  64      -0.959  13.547  -9.639  1.00  0.00           H  
ATOM    449  N   VAL A  65       1.297  13.779 -11.856  1.00  0.00           N  
ATOM    450  CA  VAL A  65       2.494  13.442 -12.618  1.00  0.00           C  
ATOM    451  C   VAL A  65       2.264  12.215 -13.490  1.00  0.00           C  
ATOM    452  O   VAL A  65       2.812  12.110 -14.588  1.00  0.00           O  
ATOM    453  CB  VAL A  65       3.699  13.185 -11.694  1.00  0.00           C  
ATOM    454  CEN VAL A  65       4.303  13.442 -11.486  1.00  0.00           X  
ATOM    455  H   VAL A  65       1.294  13.637 -10.856  1.00  0.00           H  
ATOM    456  N   VAL A  66       1.451  11.288 -12.996  1.00  0.00           N  
ATOM    457  CA  VAL A  66       1.136  10.072 -13.736  1.00  0.00           C  
ATOM    458  C   VAL A  66      -0.370   9.892 -13.885  1.00  0.00           C  
ATOM    459  O   VAL A  66      -0.947   8.943 -13.354  1.00  0.00           O  
ATOM    460  CB  VAL A  66       1.726   8.825 -13.051  1.00  0.00           C  
ATOM    461  CEN VAL A  66       2.212   8.340 -13.106  1.00  0.00           X  
ATOM    462  H   VAL A  66       1.040  11.430 -12.084  1.00  0.00           H  
ATOM    463  N   VAL A  67      -1.000  10.809 -14.611  1.00  0.00           N  
ATOM    464  CA  VAL A  67      -2.456  10.878 -14.661  1.00  0.00           C  
ATOM    465  C   VAL A  67      -3.044   9.639 -15.326  1.00  0.00           C  
ATOM    466  O   VAL A  67      -4.226   9.338 -15.163  1.00  0.00           O  
ATOM    467  CB  VAL A  67      -2.937  12.131 -15.417  1.00  0.00           C  
ATOM    468  CEN VAL A  67      -3.239  12.745 -15.337  1.00  0.00           X  
ATOM    469  H   VAL A  67      -0.458  11.475 -15.142  1.00  0.00           H  
ATOM    470  N   VAL A  68      -2.211   8.925 -16.076  1.00  0.00           N  
ATOM    471  CA  VAL A  68      -2.664   7.759 -16.825  1.00  0.00           C  
ATOM    472  C   VAL A  68      -2.288   6.466 -16.112  1.00  0.00           C  
ATOM    473  O   VAL A  68      -2.481   5.374 -16.645  1.00  0.00           O  
ATOM    474  CB  VAL A  68      -2.075   7.738 -18.248  1.00  0.00           C  
ATOM    475  CEN VAL A  68      -2.232   7.817 -18.914  1.00  0.00           X  
ATOM    476  H   VAL A  68      -1.240   9.197 -16.128  1.00  0.00           H  
ATOM    477  N   VAL A  69      -1.750   6.598 -14.904  1.00  0.00           N  
ATOM    478  CA  VAL A  69      -1.309   5.442 -14.132  1.00  0.00           C  
ATOM    479  C   VAL A  69      -2.427   4.916 -13.241  1.00  0.00           C  
ATOM    480  O   VAL A  69      -2.592   5.364 -12.106  1.00  0.00           O  
ATOM    481  CB  VAL A  69      -0.086   5.779 -13.259  1.00  0.00           C  
ATOM    482  CEN VAL A  69       0.591   5.671 -13.188  1.00  0.00           X  
ATOM    483  H   VAL A  69      -1.644   7.522 -14.510  1.00  0.00           H  
ATOM    484  N   VAL A  70      -3.193   3.963 -13.761  1.00  0.00           N  
ATOM    485  CA  VAL A  70      -4.334   3.417 -13.037  1.00  0.00           C  
ATOM    486  C   VAL A  70      -3.921   2.903 -11.664  1.00  0.00           C  
ATOM    487  O   VAL A  70      -4.628   3.103 -10.677  1.00  0.00           O  
ATOM    488  CB  VAL A  70      -5.007   2.275 -13.821  1.00  0.00           C  
ATOM    489  CEN VAL A  70      -5.571   2.104 -14.178  1.00  0.00           X  
ATOM    490  H   VAL A  70      -2.979   3.608 -14.682  1.00  0.00           H  
ATOM    491  N   VAL A  71      -2.771   2.239 -11.608  1.00  0.00           N  
ATOM    492  CA  VAL A  71      -2.219   1.769 -10.343  1.00  0.00           C  
ATOM    493  C   VAL A  71      -2.002   2.924  -9.374  1.00  0.00           C  
ATOM    494  O   VAL A  71      -2.113   2.757  -8.159  1.00  0.00           O  
ATOM    495  CB  VAL A  71      -0.885   1.027 -10.550  1.00  0.00           C  
ATOM    496  CEN VAL A  71      -0.588   0.406 -10.533  1.00  0.00           X  
ATOM    497  H   VAL A  71      -2.267   2.055 -12.464  1.00  0.00           H  
ATOM    498  N   VAL A  72      -1.691   4.095  -9.918  1.00  0.00           N  
ATOM    499  CA  VAL A  72      -1.584   5.308  -9.116  1.00  0.00           C  
ATOM    500  C   VAL A  72      -2.901   5.625  -8.418  1.00  0.00           C  
ATOM    501  O   VAL A  72      -2.922   5.954  -7.232  1.00  0.00           O  
ATOM    502  CB  VAL A  72      -1.165   6.518  -9.973  1.00  0.00           C  
ATOM    503  CEN VAL A  72      -0.647   6.952 -10.103  1.00  0.00           X  
ATOM    504  H   VAL A  72      -1.524   4.147 -10.913  1.00  0.00           H  
ATOM    505  N   VAL A  73      -3.998   5.522  -9.161  1.00  0.00           N  
ATOM    506  CA  VAL A  73      -5.321   5.797  -8.614  1.00  0.00           C  
ATOM    507  C   VAL A  73      -5.641   4.868  -7.451  1.00  0.00           C  
ATOM    508  O   VAL A  73      -6.141   5.304  -6.414  1.00  0.00           O  
ATOM    509  CB  VAL A  73      -6.417   5.656  -9.688  1.00  0.00           C  
ATOM    510  CEN VAL A  73      -6.864   6.010 -10.074  1.00  0.00           X  
ATOM    511  H   VAL A  73      -3.913   5.247 -10.128  1.00  0.00           H  
ATOM    512  N   VAL A  74      -5.349   3.584  -7.628  1.00  0.00           N  
ATOM    513  CA  VAL A  74      -5.605   2.589  -6.593  1.00  0.00           C  
ATOM    514  C   VAL A  74      -4.838   2.912  -5.317  1.00  0.00           C  
ATOM    515  O   VAL A  74      -5.387   2.842  -4.217  1.00  0.00           O  
ATOM    516  CB  VAL A  74      -5.225   1.173  -7.064  1.00  0.00           C  
ATOM    517  CEN VAL A  74      -5.484   0.563  -7.252  1.00  0.00           X  
ATOM    518  H   VAL A  74      -4.939   3.289  -8.503  1.00  0.00           H  
ATOM    519  N   VAL A  75      -3.567   3.267  -5.471  1.00  0.00           N  
ATOM    520  CA  VAL A  75      -2.722   3.602  -4.331  1.00  0.00           C  
ATOM    521  C   VAL A  75      -3.287   4.785  -3.555  1.00  0.00           C  
ATOM    522  O   VAL A  75      -3.342   4.764  -2.325  1.00  0.00           O  
ATOM    523  CB  VAL A  75      -1.283   3.930  -4.771  1.00  0.00           C  
ATOM    524  CEN VAL A  75      -0.635   3.697  -4.764  1.00  0.00           X  
ATOM    525  H   VAL A  75      -3.176   3.305  -6.401  1.00  0.00           H  
ATOM    526  N   VAL A  76      -3.707   5.816  -4.281  1.00  0.00           N  
ATOM    527  CA  VAL A  76      -4.269   7.010  -3.662  1.00  0.00           C  
ATOM    528  C   VAL A  76      -5.510   6.675  -2.844  1.00  0.00           C  
ATOM    529  O   VAL A  76      -5.669   7.146  -1.718  1.00  0.00           O  
ATOM    530  CB  VAL A  76      -4.632   8.075  -4.714  1.00  0.00           C  
ATOM    531  CEN VAL A  76      -4.451   8.690  -4.965  1.00  0.00           X  
ATOM    532  H   VAL A  76      -3.635   5.771  -5.287  1.00  0.00           H  
ATOM    533  N   VAL A  77      -6.388   5.859  -3.418  1.00  0.00           N  
ATOM    534  CA  VAL A  77      -7.617   5.459  -2.743  1.00  0.00           C  
ATOM    535  C   VAL A  77      -7.317   4.732  -1.438  1.00  0.00           C  
ATOM    536  O   VAL A  77      -7.938   5.002  -0.410  1.00  0.00           O  
ATOM    537  CB  VAL A  77      -8.483   4.552  -3.637  1.00  0.00           C  
ATOM    538  CEN VAL A  77      -9.066   4.529  -4.004  1.00  0.00           X  
ATOM    539  H   VAL A  77      -6.198   5.506  -4.345  1.00  0.00           H  
ATOM    540  N   VAL A  78      -6.363   3.809  -1.486  1.00  0.00           N  
ATOM    541  CA  VAL A  78      -5.979   3.041  -0.308  1.00  0.00           C  
ATOM    542  C   VAL A  78      -5.479   3.953   0.805  1.00  0.00           C  
ATOM    543  O   VAL A  78      -5.853   3.794   1.967  1.00  0.00           O  
ATOM    544  CB  VAL A  78      -4.888   2.005  -0.638  1.00  0.00           C  
ATOM    545  CEN VAL A  78      -4.768   1.331  -0.711  1.00  0.00           X  
ATOM    546  H   VAL A  78      -5.891   3.635  -2.362  1.00  0.00           H  
ATOM    547  N   VAL A  79      -4.631   4.910   0.443  1.00  0.00           N  
ATOM    548  CA  VAL A  79      -4.078   5.850   1.410  1.00  0.00           C  
ATOM    549  C   VAL A  79      -5.180   6.649   2.095  1.00  0.00           C  
ATOM    550  O   VAL A  79      -5.169   6.822   3.314  1.00  0.00           O  
ATOM    551  CB  VAL A  79      -3.087   6.826   0.748  1.00  0.00           C  
ATOM    552  CEN VAL A  79      -2.420   6.991   0.700  1.00  0.00           X  
ATOM    553  H   VAL A  79      -4.364   4.989  -0.528  1.00  0.00           H  
ATOM    554  N   VAL A  80      -6.132   7.133   1.304  1.00  0.00           N  
ATOM    555  CA  VAL A  80      -7.243   7.914   1.833  1.00  0.00           C  
ATOM    556  C   VAL A  80      -8.052   7.109   2.842  1.00  0.00           C  
ATOM    557  O   VAL A  80      -8.406   7.609   3.909  1.00  0.00           O  
ATOM    558  CB  VAL A  80      -8.179   8.398   0.709  1.00  0.00           C  
ATOM    559  CEN VAL A  80      -8.384   8.956   0.360  1.00  0.00           X  
ATOM    560  H   VAL A  80      -6.084   6.955   0.311  1.00  0.00           H  
ATOM    561  N   VAL A  81      -8.342   5.858   2.497  1.00  0.00           N  
ATOM    562  CA  VAL A  81      -9.110   4.981   3.372  1.00  0.00           C  
ATOM    563  C   VAL A  81      -8.407   4.784   4.709  1.00  0.00           C  
ATOM    564  O   VAL A  81      -9.034   4.850   5.767  1.00  0.00           O  
ATOM    565  CB  VAL A  81      -9.352   3.605   2.723  1.00  0.00           C  
ATOM    566  CEN VAL A  81      -9.834   3.202   2.441  1.00  0.00           X  
ATOM    567  H   VAL A  81      -8.022   5.507   1.606  1.00  0.00           H  
ATOM    568  N   VAL A  82      -7.102   4.541   4.655  1.00  0.00           N  
ATOM    569  CA  VAL A  82      -6.311   4.334   5.863  1.00  0.00           C  
ATOM    570  C   VAL A  82      -6.367   5.553   6.774  1.00  0.00           C  
ATOM    571  O   VAL A  82      -6.544   5.426   7.986  1.00  0.00           O  
ATOM    572  CB  VAL A  82      -4.840   4.023   5.528  1.00  0.00           C  
ATOM    573  CEN VAL A  82      -4.365   3.524   5.527  1.00  0.00           X  
ATOM    574  H   VAL A  82      -6.646   4.500   3.755  1.00  0.00           H  
ATOM    575  N   VAL A  83      -6.216   6.734   6.185  1.00  0.00           N  
ATOM    576  CA  VAL A  83      -6.249   7.979   6.943  1.00  0.00           C  
ATOM    577  C   VAL A  83      -7.583   8.153   7.658  1.00  0.00           C  
ATOM    578  O   VAL A  83      -7.626   8.520   8.832  1.00  0.00           O  
ATOM    579  CB  VAL A  83      -6.000   9.199   6.037  1.00  0.00           C  
ATOM    580  CEN VAL A  83      -5.543   9.691   5.882  1.00  0.00           X  
ATOM    581  H   VAL A  83      -6.074   6.770   5.185  1.00  0.00           H  
ATOM    582  N   VAL A  84      -8.671   7.887   6.942  1.00  0.00           N  
ATOM    583  CA  VAL A  84     -10.009   8.014   7.507  1.00  0.00           C  
ATOM    584  C   VAL A  84     -10.190   7.094   8.708  1.00  0.00           C  
ATOM    585  O   VAL A  84     -10.723   7.502   9.739  1.00  0.00           O  
ATOM    586  CB  VAL A  84     -11.096   7.698   6.462  1.00  0.00           C  
ATOM    587  CEN VAL A  84     -11.590   7.979   6.074  1.00  0.00           X  
ATOM    588  H   VAL A  84      -8.568   7.590   5.982  1.00  0.00           H  
ATOM    589  N   VAL A  85      -9.741   5.851   8.567  1.00  0.00           N  
ATOM    590  CA  VAL A  85      -9.853   4.871   9.640  1.00  0.00           C  
ATOM    591  C   VAL A  85      -9.112   5.333  10.888  1.00  0.00           C  
ATOM    592  O   VAL A  85      -9.628   5.235  12.001  1.00  0.00           O  
ATOM    593  CB  VAL A  85      -9.306   3.497   9.210  1.00  0.00           C  
ATOM    594  CEN VAL A  85      -9.489   2.853   9.048  1.00  0.00           X  
ATOM    595  H   VAL A  85      -9.313   5.579   7.694  1.00  0.00           H  
ATOM    596  N   VAL A  86      -7.898   5.838  10.696  1.00  0.00           N  
ATOM    597  CA  VAL A  86      -7.083   6.317  11.806  1.00  0.00           C  
ATOM    598  C   VAL A  86      -7.779   7.447  12.553  1.00  0.00           C  
ATOM    599  O   VAL A  86      -7.810   7.464  13.784  1.00  0.00           O  
ATOM    600  CB  VAL A  86      -5.704   6.806  11.325  1.00  0.00           C  
ATOM    601  CEN VAL A  86      -5.031   6.657  11.326  1.00  0.00           X  
ATOM    602  H   VAL A  86      -7.530   5.892   9.757  1.00  0.00           H  
ATOM    603  N   VAL A  87      -8.337   8.391  11.802  1.00  0.00           N  
ATOM    604  CA  VAL A  87      -9.035   9.527  12.392  1.00  0.00           C  
ATOM    605  C   VAL A  87     -10.210   9.069  13.247  1.00  0.00           C  
ATOM    606  O   VAL A  87     -10.407   9.556  14.360  1.00  0.00           O  
ATOM    607  CB  VAL A  87      -9.546  10.499  11.313  1.00  0.00           C  
ATOM    608  CEN VAL A  87      -9.448  11.123  11.037  1.00  0.00           X  
ATOM    609  H   VAL A  87      -8.277   8.319  10.797  1.00  0.00           H  
ATOM    610  N   VAL A  88     -10.987   8.129  12.720  1.00  0.00           N  
ATOM    611  CA  VAL A  88     -12.145   7.603  13.433  1.00  0.00           C  
ATOM    612  C   VAL A  88     -11.734   6.967  14.755  1.00  0.00           C  
ATOM    613  O   VAL A  88     -12.366   7.194  15.787  1.00  0.00           O  
ATOM    614  CB  VAL A  88     -12.905   6.563  12.589  1.00  0.00           C  
ATOM    615  CEN VAL A  88     -13.486   6.454  12.236  1.00  0.00           X  
ATOM    616  H   VAL A  88     -10.771   7.770  11.801  1.00  0.00           H  
ATOM    617  N   VAL A  89     -10.672   6.170  14.718  1.00  0.00           N  
ATOM    618  CA  VAL A  89     -10.175   5.499  15.914  1.00  0.00           C  
ATOM    619  C   VAL A  89      -9.775   6.506  16.984  1.00  0.00           C  
ATOM    620  O   VAL A  89     -10.107   6.343  18.158  1.00  0.00           O  
ATOM    621  CB  VAL A  89      -8.968   4.596  15.595  1.00  0.00           C  
ATOM    622  CEN VAL A  89      -8.765   3.940  15.542  1.00  0.00           X  
ATOM    623  H   VAL A  89     -10.197   6.024  13.839  1.00  0.00           H  
ATOM    624  N   VAL A  90      -9.061   7.548  16.572  1.00  0.00           N  
ATOM    625  CA  VAL A  90      -8.614   8.584  17.495  1.00  0.00           C  
ATOM    626  C   VAL A  90      -9.796   9.262  18.176  1.00  0.00           C  
ATOM    627  O   VAL A  90      -9.786   9.480  19.388  1.00  0.00           O  
ATOM    628  CB  VAL A  90      -7.765   9.651  16.780  1.00  0.00           C  
ATOM    629  CEN VAL A  90      -7.125   9.897  16.712  1.00  0.00           X  
ATOM    630  H   VAL A  90      -8.821   7.624  15.594  1.00  0.00           H  
ATOM    631  N   VAL A  91     -10.814   9.595  17.390  1.00  0.00           N  
ATOM    632  CA  VAL A  91     -12.007  10.249  17.915  1.00  0.00           C  
ATOM    633  C   VAL A  91     -12.876   9.269  18.692  1.00  0.00           C  
ATOM    634  O   VAL A  91     -13.862   9.659  19.317  1.00  0.00           O  
ATOM    635  CB  VAL A  91     -12.845  10.884  16.790  1.00  0.00           C  
ATOM    636  CEN VAL A  91     -13.038  11.485  16.514  1.00  0.00           X  
ATOM    637  H   VAL A  91     -10.761   9.388  16.402  1.00  0.00           H  
ATOM    638  N   VAL A  92     -12.506   7.994  18.648  1.00  0.00           N  
ATOM    639  CA  VAL A  92     -13.146   6.980  19.478  1.00  0.00           C  
ATOM    640  C   VAL A  92     -12.199   6.475  20.559  1.00  0.00           C  
ATOM    641  O   VAL A  92     -12.295   5.328  20.995  1.00  0.00           O  
ATOM    642  CB  VAL A  92     -13.633   5.786  18.637  1.00  0.00           C  
ATOM    643  CEN VAL A  92     -14.196   5.471  18.395  1.00  0.00           X  
ATOM    644  H   VAL A  92     -11.761   7.719  18.023  1.00  0.00           H  
ATOM    645  N   VAL A  93     -11.285   7.339  20.989  1.00  0.00           N  
ATOM    646  CA  VAL A  93     -10.448   7.055  22.148  1.00  0.00           C  
ATOM    647  C   VAL A  93      -9.493   5.902  21.869  1.00  0.00           C  
ATOM    648  O   VAL A  93      -9.132   5.150  22.774  1.00  0.00           O  
ATOM    649  CB  VAL A  93     -11.297   6.717  23.388  1.00  0.00           C  
ATOM    650  CEN VAL A  93     -11.498   6.953  24.004  1.00  0.00           X  
ATOM    651  H   VAL A  93     -11.167   8.214  20.499  1.00  0.00           H  
ATOM    652  N   VAL A  94      -9.086   5.768  20.611  1.00  0.00           N  
ATOM    653  CA  VAL A  94      -8.022   4.841  20.244  1.00  0.00           C  
ATOM    654  C   VAL A  94      -6.661   5.525  20.275  1.00  0.00           C  
ATOM    655  O   VAL A  94      -6.500   6.631  19.759  1.00  0.00           O  
ATOM    656  CB  VAL A  94      -8.253   4.241  18.845  1.00  0.00           C  
ATOM    657  CEN VAL A  94      -8.422   3.664  18.510  1.00  0.00           X  
ATOM    658  H   VAL A  94      -9.526   6.322  19.891  1.00  0.00           H  
ATOM    659  N   VAL A  95      -5.685   4.861  20.883  1.00  0.00           N  
ATOM    660  CA  VAL A  95      -4.351   5.431  21.038  1.00  0.00           C  
ATOM    661  C   VAL A  95      -3.568   5.362  19.734  1.00  0.00           C  
ATOM    662  O   VAL A  95      -3.990   4.711  18.778  1.00  0.00           O  
ATOM    663  CB  VAL A  95      -3.555   4.712  22.143  1.00  0.00           C  
ATOM    664  CEN VAL A  95      -3.301   4.784  22.779  1.00  0.00           X  
ATOM    665  H   VAL A  95      -5.870   3.937  21.247  1.00  0.00           H  
ATOM    666  N   VAL A  96      -2.424   6.037  19.700  1.00  0.00           N  
ATOM    667  CA  VAL A  96      -1.713   6.278  18.450  1.00  0.00           C  
ATOM    668  C   VAL A  96      -1.140   4.985  17.885  1.00  0.00           C  
ATOM    669  O   VAL A  96      -1.005   4.834  16.670  1.00  0.00           O  
ATOM    670  CB  VAL A  96      -0.572   7.296  18.636  1.00  0.00           C  
ATOM    671  CEN VAL A  96      -0.373   7.939  18.491  1.00  0.00           X  
ATOM    672  H   VAL A  96      -2.037   6.393  20.563  1.00  0.00           H  
ATOM    673  N   VAL A  97      -0.805   4.055  18.772  1.00  0.00           N  
ATOM    674  CA  VAL A  97      -0.286   2.756  18.360  1.00  0.00           C  
ATOM    675  C   VAL A  97      -1.346   1.947  17.624  1.00  0.00           C  
ATOM    676  O   VAL A  97      -1.058   1.295  16.620  1.00  0.00           O  
ATOM    677  CB  VAL A  97       0.222   1.942  19.566  1.00  0.00           C  
ATOM    678  CEN VAL A  97       0.790   1.703  19.874  1.00  0.00           X  
ATOM    679  H   VAL A  97      -0.912   4.252  19.756  1.00  0.00           H  
ATOM    680  N   VAL A  98      -2.574   1.992  18.130  1.00  0.00           N  
ATOM    681  CA  VAL A  98      -3.682   1.268  17.518  1.00  0.00           C  
ATOM    682  C   VAL A  98      -3.915   1.727  16.084  1.00  0.00           C  
ATOM    683  O   VAL A  98      -4.100   0.909  15.183  1.00  0.00           O  
ATOM    684  CB  VAL A  98      -4.985   1.444  18.321  1.00  0.00           C  
ATOM    685  CEN VAL A  98      -5.431   1.118  18.733  1.00  0.00           X  
ATOM    686  H   VAL A  98      -2.745   2.542  18.960  1.00  0.00           H  
ATOM    687  N   VAL A  99      -3.904   3.039  15.879  1.00  0.00           N  
ATOM    688  CA  VAL A  99      -4.115   3.609  14.554  1.00  0.00           C  
ATOM    689  C   VAL A  99      -3.053   3.129  13.573  1.00  0.00           C  
ATOM    690  O   VAL A  99      -3.363   2.753  12.443  1.00  0.00           O  
ATOM    691  CB  VAL A  99      -4.105   5.149  14.593  1.00  0.00           C  
ATOM    692  CEN VAL A  99      -4.504   5.708  14.536  1.00  0.00           X  
ATOM    693  H   VAL A  99      -3.747   3.658  16.662  1.00  0.00           H  
ATOM    694  N   VAL A 100      -1.799   3.145  14.012  1.00  0.00           N  
ATOM    695  CA  VAL A 100      -0.688   2.711  13.173  1.00  0.00           C  
ATOM    696  C   VAL A 100      -0.854   1.258  12.747  1.00  0.00           C  
ATOM    697  O   VAL A 100      -0.654   0.916  11.582  1.00  0.00           O  
ATOM    698  CB  VAL A 100       0.663   2.872  13.896  1.00  0.00           C  
ATOM    699  CEN VAL A 100       1.245   3.240  13.907  1.00  0.00           X  
ATOM    700  H   VAL A 100      -1.610   3.465  14.951  1.00  0.00           H  
ATOM    701  N   VAL A 101      -1.222   0.406  13.698  1.00  0.00           N  
ATOM    702  CA  VAL A 101      -1.416  -1.013  13.423  1.00  0.00           C  
ATOM    703  C   VAL A 101      -2.498  -1.227  12.373  1.00  0.00           C  
ATOM    704  O   VAL A 101      -2.330  -2.021  11.447  1.00  0.00           O  
ATOM    705  CB  VAL A 101      -1.791  -1.790  14.699  1.00  0.00           C  
ATOM    706  CEN VAL A 101      -1.558  -2.248  15.158  1.00  0.00           X  
ATOM    707  H   VAL A 101      -1.371   0.750  14.636  1.00  0.00           H  
ATOM    708  N   VAL A 102      -3.610  -0.514  12.522  1.00  0.00           N  
ATOM    709  CA  VAL A 102      -4.722  -0.625  11.586  1.00  0.00           C  
ATOM    710  C   VAL A 102      -4.294  -0.248  10.174  1.00  0.00           C  
ATOM    711  O   VAL A 102      -4.626  -0.937   9.209  1.00  0.00           O  
ATOM    712  CB  VAL A 102      -5.906   0.266  12.008  1.00  0.00           C  
ATOM    713  CEN VAL A 102      -6.547   0.253  12.260  1.00  0.00           X  
ATOM    714  H   VAL A 102      -3.686   0.121  13.304  1.00  0.00           H  
ATOM    715  N   VAL A 103      -3.554   0.849  10.058  1.00  0.00           N  
ATOM    716  CA  VAL A 103      -3.079   1.320   8.763  1.00  0.00           C  
ATOM    717  C   VAL A 103      -2.200   0.276   8.086  1.00  0.00           C  
ATOM    718  O   VAL A 103      -2.346   0.006   6.894  1.00  0.00           O  
ATOM    719  CB  VAL A 103      -2.287   2.635   8.895  1.00  0.00           C  
ATOM    720  CEN VAL A 103      -2.309   3.311   8.763  1.00  0.00           X  
ATOM    721  H   VAL A 103      -3.315   1.371  10.889  1.00  0.00           H  
ATOM    722  N   VAL A 104      -1.288  -0.310   8.854  1.00  0.00           N  
ATOM    723  CA  VAL A 104      -0.383  -1.327   8.330  1.00  0.00           C  
ATOM    724  C   VAL A 104      -1.154  -2.524   7.788  1.00  0.00           C  
ATOM    725  O   VAL A 104      -0.857  -3.027   6.705  1.00  0.00           O  
ATOM    726  CB  VAL A 104       0.608  -1.810   9.405  1.00  0.00           C  
ATOM    727  CEN VAL A 104       1.269  -1.792   9.599  1.00  0.00           X  
ATOM    728  H   VAL A 104      -1.219  -0.044   9.826  1.00  0.00           H  
ATOM    729  N   VAL A 105      -2.146  -2.975   8.549  1.00  0.00           N  
ATOM    730  CA  VAL A 105      -2.962  -4.114   8.146  1.00  0.00           C  
ATOM    731  C   VAL A 105      -3.675  -3.843   6.828  1.00  0.00           C  
ATOM    732  O   VAL A 105      -3.701  -4.695   5.939  1.00  0.00           O  
ATOM    733  CB  VAL A 105      -4.008  -4.468   9.221  1.00  0.00           C  
ATOM    734  CEN VAL A 105      -4.177  -4.935   9.698  1.00  0.00           X  
ATOM    735  H   VAL A 105      -2.340  -2.517   9.428  1.00  0.00           H  
ATOM    736  N   VAL A 106      -4.252  -2.653   6.707  1.00  0.00           N  
ATOM    737  CA  VAL A 106      -4.966  -2.267   5.496  1.00  0.00           C  
ATOM    738  C   VAL A 106      -4.047  -2.296   4.281  1.00  0.00           C  
ATOM    739  O   VAL A 106      -4.417  -2.806   3.223  1.00  0.00           O  
ATOM    740  CB  VAL A 106      -5.584  -0.862   5.626  1.00  0.00           C  
ATOM    741  CEN VAL A 106      -6.179  -0.522   5.691  1.00  0.00           X  
ATOM    742  H   VAL A 106      -4.195  -1.998   7.473  1.00  0.00           H  
ATOM    743  N   VAL A 107      -2.848  -1.746   4.440  1.00  0.00           N  
ATOM    744  CA  VAL A 107      -1.874  -1.708   3.356  1.00  0.00           C  
ATOM    745  C   VAL A 107      -1.516  -3.113   2.887  1.00  0.00           C  
ATOM    746  O   VAL A 107      -1.456  -3.380   1.687  1.00  0.00           O  
ATOM    747  CB  VAL A 107      -0.586  -0.976   3.779  1.00  0.00           C  
ATOM    748  CEN VAL A 107      -0.221  -0.399   3.687  1.00  0.00           X  
ATOM    749  H   VAL A 107      -2.606  -1.344   5.334  1.00  0.00           H  
ATOM    750  N   VAL A 108      -1.279  -4.007   3.840  1.00  0.00           N  
ATOM    751  CA  VAL A 108      -0.927  -5.387   3.526  1.00  0.00           C  
ATOM    752  C   VAL A 108      -2.028  -6.067   2.723  1.00  0.00           C  
ATOM    753  O   VAL A 108      -1.757  -6.751   1.736  1.00  0.00           O  
ATOM    754  CB  VAL A 108      -0.656  -6.205   4.803  1.00  0.00           C  
ATOM    755  CEN VAL A 108      -0.160  -6.509   5.171  1.00  0.00           X  
ATOM    756  H   VAL A 108      -1.345  -3.724   4.808  1.00  0.00           H  
ATOM    757  N   VAL A 109      -3.271  -5.875   3.152  1.00  0.00           N  
ATOM    758  CA  VAL A 109      -4.416  -6.470   2.473  1.00  0.00           C  
ATOM    759  C   VAL A 109      -4.506  -5.999   1.027  1.00  0.00           C  
ATOM    760  O   VAL A 109      -4.729  -6.796   0.117  1.00  0.00           O  
ATOM    761  CB  VAL A 109      -5.736  -6.138   3.194  1.00  0.00           C  
ATOM    762  CEN VAL A 109      -6.241  -6.407   3.577  1.00  0.00           X  
ATOM    763  H   VAL A 109      -3.427  -5.303   3.969  1.00  0.00           H  
ATOM    764  N   VAL A 110      -4.330  -4.698   0.823  1.00  0.00           N  
ATOM    765  CA  VAL A 110      -4.391  -4.117  -0.513  1.00  0.00           C  
ATOM    766  C   VAL A 110      -3.334  -4.724  -1.426  1.00  0.00           C  
ATOM    767  O   VAL A 110      -3.664  -5.299  -2.427  1.00  0.00           O  
ATOM    768  CB  VAL A 110      -4.204  -2.588  -0.474  1.00  0.00           C  
ATOM    769  CEN VAL A 110      -4.531  -1.988  -0.556  1.00  0.00           X  
ATOM    770  H   VAL A 110      -4.150  -4.095   1.614  1.00  0.00           H  
TER                                                                             
# All scores below are weighted scores, not raw scores.
#BEGIN_POSE_ENERGIES_TABLE ./out/57.pdb
label vdw total
weights 0.1 NA
pose 2.71786 2.71786
VAL:NtermProteinFull_1 0 0
VAL_2 0.02837 0.02837
VAL_3 0.00998 0.00998
VAL_4 0.01482 0.01482
VAL_5 0 0
VAL_6 0.19761 0.19761
VAL_7 0 0
VAL_8 0 0
VAL_9 0 0
VAL_10 0.03298 0.03298
VAL_11 0 0
VAL_12 0 0
VAL_13 0.00643 0.00643
VAL_14 0 0
VAL_15 0 0
VAL_16 0 0
VAL_17 0 0
VAL_18 0 0
VAL_19 0 0
VAL_20 0 0
VAL_21 0.00642 0.00642
VAL_22 2e-05 2e-05
VAL_23 0 0
VAL_24 0 0
VAL_25 0.47818 0.47818
VAL_26 0.36541 0.36541
VAL_27 5e-05 5e-05
VAL_28 0 0
VAL_29 0 0
VAL_30 0.17665 0.17665
VAL_31 0 0
VAL_32 0 0
VAL_33 0 0
VAL_34 0 0
VAL_35 0 0
VAL_36 0 0
VAL_37 0.00643 0.00643
VAL_38 0 0
VAL_39 0 0
VAL_40 0 0
VAL_41 0 0
VAL_42 0 0
VAL_43 0 0
VAL_44 0.00898 0.00898
VAL_45 0.00642 0.00642
VAL_46 2e-05 2e-05
VAL_47 0 0
VAL_48 0 0
VAL_49 0 0
VAL_50 0 0
VAL_51 0.03298 0.03298
VAL_52 0 0
VAL_53 0.54212 0.54212
VAL_54 0 0
VAL_55 0.19761 0.19761
VAL_56 0 0
VAL_57 0.47818 0.47818
VAL_58 0 0
VAL_59 0.00157 0.00157
VAL_60 0 0
VAL_61 0 0
VAL_62 0 0
VAL_63 0 0
VAL_64 0 0
VAL_65 0 0
VAL_66 0.01006 0.01006
VAL_67 0 0
VAL_68 0 0
VAL_69 0.01006 0.01006
VAL_70 0 0
VAL_71 0 0
VAL_72 0 0
VAL_73 0 0
VAL_74 0 0
VAL_75 0.02837 0.02837
VAL_76 0.00157 0.00157
VAL_77 0 0
VAL_78 0.00045 0.00045
VAL_79 0.00998 0.00998
VAL_80 0 0
VAL_81 0 0
VAL_82 0 0
VAL_83 0 0
VAL_84 0 0
VAL_85 0 0
VAL_86 0 0
VAL_87 0 0
VAL_88 0 0
VAL_89 0.02095 0.02095
VAL_90 0 0
VAL_91 0 0
VAL_92 0 0
VAL_93 0 0
VAL_94 0.02095 0.02095
VAL_95 0 0
VAL_96 0.00898 0.00898
VAL_97 0 0
VAL_98 0 0
VAL_99 0 0
VAL_100 0 0
VAL_101 0 0
VAL_102 0 0
VAL_103 0 0
VAL_104 0 0
VAL_105 0 0
VAL_106 0 0
VAL_107 0.01482 0.01482
VAL_108 0 0
VAL_109 0 0
VAL:CtermProteinFull_110 0.00045 0.00045
#END_POSE_ENERGIES_TABLE ./out/57.pdb

REMARK 6 13 1 8 19 19 13 8 15 8 14 12 
REMARK VDW             2.718
REMARK RG             13.730
REMARK NCdist          7.171
REMARK HO              0.592
