# Supplementary material for: Design of complicated all-α protein structures
Source: Nat Struct Mol Biol. 2024 Jan 4;31(2):275–82. doi: 10.1038/s41594-023-01147-9 (PMC11377298; doi:10.1038/s41594-023-01147-9)
Supplement: Supplementary file 11 — Statistical source data. [file 41594_2023_1147_MOESM11_ESM.zip › ED_Fig6/53.pdb]

HEADER                                            09-NOV-21   XXXX              
EXPDTA    THEORETICAL MODEL                                                     
REMARK 220                                                                      
REMARK 220 EXPERIMENTAL DETAILS                                                 
REMARK 220  EXPERIMENT TYPE                : THEORETICAL MODELLING              
REMARK 220  DATE OF DATA COLLECTION        : 09-NOV-21                          
REMARK 220                                                                      
REMARK 220 REMARK: MODEL GENERATED BY ROSETTA                                   
REMARK 220  VERSION 2021.16+release.8ee4f02                                     
ATOM      1  N   VAL A   1       0.000   0.000   0.000  1.00  0.00           N  
ATOM      2  CA  VAL A   1       1.458   0.000   0.000  1.00  0.00           C  
ATOM      3  C   VAL A   1       2.009   1.420   0.000  1.00  0.00           C  
ATOM      4  O   VAL A   1       2.934   1.737   0.748  1.00  0.00           O  
ATOM      5  CB  VAL A   1       2.023  -0.759  -1.215  1.00  0.00           C  
ATOM      6  CEN VAL A   1       2.351  -1.334  -1.406  1.00  0.00           X  
ATOM      7  H   VAL A   1      -0.500  -0.433  -0.750  1.00  0.00           H  
ATOM      8  N   VAL A   2       1.435   2.272  -0.843  1.00  0.00           N  
ATOM      9  CA  VAL A   2       1.868   3.661  -0.942  1.00  0.00           C  
ATOM     10  C   VAL A   2       1.711   4.383   0.390  1.00  0.00           C  
ATOM     11  O   VAL A   2       2.608   5.105   0.825  1.00  0.00           O  
ATOM     12  CB  VAL A   2       1.079   4.423  -2.023  1.00  0.00           C  
ATOM     13  CEN VAL A   2       1.129   4.707  -2.649  1.00  0.00           X  
ATOM     14  H   VAL A   2       0.680   1.949  -1.431  1.00  0.00           H  
ATOM     15  N   VAL A   3       0.566   4.183   1.035  1.00  0.00           N  
ATOM     16  CA  VAL A   3       0.290   4.815   2.319  1.00  0.00           C  
ATOM     17  C   VAL A   3       1.317   4.405   3.367  1.00  0.00           C  
ATOM     18  O   VAL A   3       1.823   5.241   4.115  1.00  0.00           O  
ATOM     19  CB  VAL A   3      -1.120   4.462   2.831  1.00  0.00           C  
ATOM     20  CEN VAL A   3      -1.749   4.719   2.941  1.00  0.00           X  
ATOM     21  H   VAL A   3      -0.130   3.577   0.624  1.00  0.00           H  
ATOM     22  N   VAL A   4       1.620   3.112   3.417  1.00  0.00           N  
ATOM     23  CA  VAL A   4       2.588   2.588   4.374  1.00  0.00           C  
ATOM     24  C   VAL A   4       3.957   3.226   4.177  1.00  0.00           C  
ATOM     25  O   VAL A   4       4.612   3.622   5.141  1.00  0.00           O  
ATOM     26  CB  VAL A   4       2.723   1.058   4.261  1.00  0.00           C  
ATOM     27  CEN VAL A   4       2.581   0.464   4.579  1.00  0.00           X  
ATOM     28  H   VAL A   4       1.169   2.476   2.775  1.00  0.00           H  
ATOM     29  N   VAL A   5       4.385   3.322   2.923  1.00  0.00           N  
ATOM     30  CA  VAL A   5       5.678   3.911   2.597  1.00  0.00           C  
ATOM     31  C   VAL A   5       5.758   5.358   3.069  1.00  0.00           C  
ATOM     32  O   VAL A   5       6.758   5.776   3.653  1.00  0.00           O  
ATOM     33  CB  VAL A   5       5.958   3.859   1.084  1.00  0.00           C  
ATOM     34  CEN VAL A   5       6.345   3.555   0.602  1.00  0.00           X  
ATOM     35  H   VAL A   5       3.799   2.977   2.176  1.00  0.00           H  
ATOM     36  N   VAL A   6       4.700   6.118   2.811  1.00  0.00           N  
ATOM     37  CA  VAL A   6       4.648   7.520   3.209  1.00  0.00           C  
ATOM     38  C   VAL A   6       4.783   7.670   4.719  1.00  0.00           C  
ATOM     39  O   VAL A   6       5.528   8.521   5.204  1.00  0.00           O  
ATOM     40  CB  VAL A   6       3.339   8.190   2.752  1.00  0.00           C  
ATOM     41  CEN VAL A   6       3.075   8.647   2.309  1.00  0.00           X  
ATOM     42  H   VAL A   6       3.910   5.715   2.327  1.00  0.00           H  
ATOM     43  N   VAL A   7       4.059   6.836   5.458  1.00  0.00           N  
ATOM     44  CA  VAL A   7       4.096   6.875   6.915  1.00  0.00           C  
ATOM     45  C   VAL A   7       5.504   6.615   7.437  1.00  0.00           C  
ATOM     46  O   VAL A   7       5.983   7.311   8.332  1.00  0.00           O  
ATOM     47  CB  VAL A   7       3.133   5.844   7.532  1.00  0.00           C  
ATOM     48  CEN VAL A   7       2.540   5.776   7.878  1.00  0.00           X  
ATOM     49  H   VAL A   7       3.467   6.159   4.999  1.00  0.00           H  
ATOM     50  N   VAL A   8       6.163   5.609   6.872  1.00  0.00           N  
ATOM     51  CA  VAL A   8       7.517   5.255   7.279  1.00  0.00           C  
ATOM     52  C   VAL A   8       8.478   6.419   7.067  1.00  0.00           C  
ATOM     53  O   VAL A   8       9.293   6.729   7.935  1.00  0.00           O  
ATOM     54  CB  VAL A   8       8.037   4.027   6.508  1.00  0.00           C  
ATOM     55  CEN VAL A   8       8.197   3.360   6.571  1.00  0.00           X  
ATOM     56  H   VAL A   8       5.713   5.075   6.141  1.00  0.00           H  
ATOM     57  N   VAL A   9       8.376   7.060   5.907  1.00  0.00           N  
ATOM     58  CA  VAL A   9       9.235   8.191   5.579  1.00  0.00           C  
ATOM     59  C   VAL A   9       9.061   9.324   6.581  1.00  0.00           C  
ATOM     60  O   VAL A   9      10.039   9.909   7.047  1.00  0.00           O  
ATOM     61  CB  VAL A   9       8.951   8.723   4.162  1.00  0.00           C  
ATOM     62  CEN VAL A   9       9.208   8.766   3.524  1.00  0.00           X  
ATOM     63  H   VAL A   9       7.685   6.755   5.236  1.00  0.00           H  
ATOM     64  N   VAL A  10       7.810   9.630   6.909  1.00  0.00           N  
ATOM     65  CA  VAL A  10       7.506  10.695   7.857  1.00  0.00           C  
ATOM     66  C   VAL A  10       8.128  10.415   9.219  1.00  0.00           C  
ATOM     67  O   VAL A  10       8.719  11.301   9.836  1.00  0.00           O  
ATOM     68  CB  VAL A  10       5.986  10.883   8.028  1.00  0.00           C  
ATOM     69  CEN VAL A  10       5.461  11.306   7.888  1.00  0.00           X  
ATOM     70  H   VAL A  10       7.051   9.112   6.491  1.00  0.00           H  
ATOM     71  N   VAL A  11       7.993   9.177   9.683  1.00  0.00           N  
ATOM     72  CA  VAL A  11       8.542   8.778  10.973  1.00  0.00           C  
ATOM     73  C   VAL A  11      10.054   8.964  11.009  1.00  0.00           C  
ATOM     74  O   VAL A  11      10.602   9.482  11.982  1.00  0.00           O  
ATOM     75  CB  VAL A  11       8.207   7.311  11.300  1.00  0.00           C  
ATOM     76  CEN VAL A  11       7.826   6.907  11.708  1.00  0.00           X  
ATOM     77  H   VAL A  11       7.496   8.495   9.127  1.00  0.00           H  
ATOM     78  N   VAL A  12      10.723   8.537   9.944  1.00  0.00           N  
ATOM     79  CA  VAL A  12      12.173   8.655   9.852  1.00  0.00           C  
ATOM     80  C   VAL A  12      12.613  10.111   9.938  1.00  0.00           C  
ATOM     81  O   VAL A  12      13.562  10.441  10.650  1.00  0.00           O  
ATOM     82  CB  VAL A  12      12.708   8.043   8.543  1.00  0.00           C  
ATOM     83  CEN VAL A  12      13.065   7.514   8.284  1.00  0.00           X  
ATOM     84  H   VAL A  12      10.214   8.119   9.178  1.00  0.00           H  
ATOM     85  N   VAL A  13      11.920  10.977   9.208  1.00  0.00           N  
ATOM     86  CA  VAL A  13      12.238  12.400   9.200  1.00  0.00           C  
ATOM     87  C   VAL A  13      11.806  13.068  10.499  1.00  0.00           C  
ATOM     88  O   VAL A  13      12.552  13.856  11.081  1.00  0.00           O  
ATOM     89  CB  VAL A  13      11.569  13.123   8.015  1.00  0.00           C  
ATOM     90  CEN VAL A  13      11.694  13.428   7.410  1.00  0.00           X  
ATOM     91  H   VAL A  13      11.152  10.642   8.644  1.00  0.00           H  
ATOM     92  N   VAL A  14      10.597  12.750  10.949  1.00  0.00           N  
ATOM     93  CA  VAL A  14      10.077  13.292  12.198  1.00  0.00           C  
ATOM     94  C   VAL A  14      10.810  12.708  13.399  1.00  0.00           C  
ATOM     95  O   VAL A  14      11.005  13.385  14.409  1.00  0.00           O  
ATOM     96  CB  VAL A  14       8.568  13.019  12.348  1.00  0.00           C  
ATOM     97  CEN VAL A  14       7.948  13.318  12.343  1.00  0.00           X  
ATOM     98  H   VAL A  14      10.023  12.116  10.411  1.00  0.00           H  
ATOM     99  N   VAL A  15      11.214  11.448  13.284  1.00  0.00           N  
ATOM    100  CA  VAL A  15      11.939  10.774  14.354  1.00  0.00           C  
ATOM    101  C   VAL A  15      13.256  10.198  13.850  1.00  0.00           C  
ATOM    102  O   VAL A  15      13.448   8.982  13.837  1.00  0.00           O  
ATOM    103  CB  VAL A  15      11.102   9.644  14.980  1.00  0.00           C  
ATOM    104  CEN VAL A  15      10.754   9.459  15.546  1.00  0.00           X  
ATOM    105  H   VAL A  15      11.014  10.943  12.432  1.00  0.00           H  
ATOM    106  N   VAL A  16      14.162  11.078  13.437  1.00  0.00           N  
ATOM    107  CA  VAL A  16      15.372  10.662  12.739  1.00  0.00           C  
ATOM    108  C   VAL A  16      16.276   9.839  13.648  1.00  0.00           C  
ATOM    109  O   VAL A  16      17.153   9.115  13.177  1.00  0.00           O  
ATOM    110  CB  VAL A  16      16.162  11.872  12.206  1.00  0.00           C  
ATOM    111  CEN VAL A  16      16.341  12.207  11.631  1.00  0.00           X  
ATOM    112  H   VAL A  16      14.007  12.061  13.610  1.00  0.00           H  
ATOM    113  N   VAL A  17      16.058   9.956  14.954  1.00  0.00           N  
ATOM    114  CA  VAL A  17      16.899   9.280  15.935  1.00  0.00           C  
ATOM    115  C   VAL A  17      16.221   8.025  16.470  1.00  0.00           C  
ATOM    116  O   VAL A  17      16.722   7.382  17.392  1.00  0.00           O  
ATOM    117  CB  VAL A  17      17.247  10.206  17.115  1.00  0.00           C  
ATOM    118  CEN VAL A  17      17.760  10.562  17.408  1.00  0.00           X  
ATOM    119  H   VAL A  17      15.289  10.527  15.275  1.00  0.00           H  
ATOM    120  N   VAL A  18      15.077   7.682  15.887  1.00  0.00           N  
ATOM    121  CA  VAL A  18      14.308   6.526  16.331  1.00  0.00           C  
ATOM    122  C   VAL A  18      14.716   5.268  15.574  1.00  0.00           C  
ATOM    123  O   VAL A  18      14.177   4.971  14.508  1.00  0.00           O  
ATOM    124  CB  VAL A  18      12.795   6.752  16.152  1.00  0.00           C  
ATOM    125  CEN VAL A  18      12.206   6.861  16.493  1.00  0.00           X  
ATOM    126  H   VAL A  18      14.733   8.235  15.116  1.00  0.00           H  
ATOM    127  N   VAL A  19      15.672   4.533  16.132  1.00  0.00           N  
ATOM    128  CA  VAL A  19      16.198   3.339  15.481  1.00  0.00           C  
ATOM    129  C   VAL A  19      15.081   2.362  15.137  1.00  0.00           C  
ATOM    130  O   VAL A  19      15.076   1.762  14.062  1.00  0.00           O  
ATOM    131  CB  VAL A  19      17.237   2.624  16.365  1.00  0.00           C  
ATOM    132  CEN VAL A  19      17.909   2.485  16.428  1.00  0.00           X  
ATOM    133  H   VAL A  19      16.044   4.808  17.029  1.00  0.00           H  
ATOM    134  N   VAL A  20      14.135   2.205  16.057  1.00  0.00           N  
ATOM    135  CA  VAL A  20      12.966   1.367  15.819  1.00  0.00           C  
ATOM    136  C   VAL A  20      12.189   1.839  14.597  1.00  0.00           C  
ATOM    137  O   VAL A  20      11.579   1.037  13.889  1.00  0.00           O  
ATOM    138  CB  VAL A  20      12.025   1.350  17.038  1.00  0.00           C  
ATOM    139  CEN VAL A  20      11.793   0.956  17.554  1.00  0.00           X  
ATOM    140  H   VAL A  20      14.227   2.680  16.944  1.00  0.00           H  
ATOM    141  N   VAL A  21      12.214   3.145  14.354  1.00  0.00           N  
ATOM    142  CA  VAL A  21      11.622   3.712  13.148  1.00  0.00           C  
ATOM    143  C   VAL A  21      12.278   3.146  11.895  1.00  0.00           C  
ATOM    144  O   VAL A  21      11.596   2.779  10.938  1.00  0.00           O  
ATOM    145  CB  VAL A  21      11.740   5.248  13.129  1.00  0.00           C  
ATOM    146  CEN VAL A  21      11.380   5.832  13.184  1.00  0.00           X  
ATOM    147  H   VAL A  21      12.655   3.761  15.023  1.00  0.00           H  
ATOM    148  N   VAL A  22      13.605   3.079  11.906  1.00  0.00           N  
ATOM    149  CA  VAL A  22      14.355   2.558  10.770  1.00  0.00           C  
ATOM    150  C   VAL A  22      14.496   1.044  10.851  1.00  0.00           C  
ATOM    151  O   VAL A  22      14.442   0.350   9.836  1.00  0.00           O  
ATOM    152  CB  VAL A  22      15.756   3.191  10.680  1.00  0.00           C  
ATOM    153  CEN VAL A  22      16.145   3.627  10.315  1.00  0.00           X  
ATOM    154  H   VAL A  22      14.107   3.398  12.723  1.00  0.00           H  
ATOM    155  N   VAL A  23      14.678   0.536  12.066  1.00  0.00           N  
ATOM    156  CA  VAL A  23      14.822  -0.899  12.282  1.00  0.00           C  
ATOM    157  C   VAL A  23      13.526  -1.636  11.970  1.00  0.00           C  
ATOM    158  O   VAL A  23      13.545  -2.791  11.544  1.00  0.00           O  
ATOM    159  CB  VAL A  23      15.243  -1.212  13.731  1.00  0.00           C  
ATOM    160  CEN VAL A  23      15.766  -1.434  14.120  1.00  0.00           X  
ATOM    161  H   VAL A  23      14.718   1.160  12.859  1.00  0.00           H  
ATOM    162  N   VAL A  24      12.401  -0.961  12.184  1.00  0.00           N  
ATOM    163  CA  VAL A  24      11.093  -1.561  11.953  1.00  0.00           C  
ATOM    164  C   VAL A  24      10.372  -0.881  10.796  1.00  0.00           C  
ATOM    165  O   VAL A  24       9.144  -0.920  10.708  1.00  0.00           O  
ATOM    166  CB  VAL A  24      10.207  -1.488  13.211  1.00  0.00           C  
ATOM    167  CEN VAL A  24       9.926  -1.865  13.714  1.00  0.00           X  
ATOM    168  H   VAL A  24      12.455  -0.009  12.515  1.00  0.00           H  
ATOM    169  N   VAL A  25      11.141  -0.257   9.910  1.00  0.00           N  
ATOM    170  CA  VAL A  25      10.574   0.484   8.790  1.00  0.00           C  
ATOM    171  C   VAL A  25       9.599  -0.377   7.998  1.00  0.00           C  
ATOM    172  O   VAL A  25       8.581   0.112   7.507  1.00  0.00           O  
ATOM    173  CB  VAL A  25      11.672   1.002   7.842  1.00  0.00           C  
ATOM    174  CEN VAL A  25      11.996   1.571   7.628  1.00  0.00           X  
ATOM    175  H   VAL A  25      12.145  -0.298  10.016  1.00  0.00           H  
ATOM    176  N   VAL A  26       9.915  -1.662   7.876  1.00  0.00           N  
ATOM    177  CA  VAL A  26       9.069  -2.592   7.139  1.00  0.00           C  
ATOM    178  C   VAL A  26       7.760  -2.850   7.875  1.00  0.00           C  
ATOM    179  O   VAL A  26       6.683  -2.797   7.282  1.00  0.00           O  
ATOM    180  CB  VAL A  26       9.783  -3.935   6.897  1.00  0.00           C  
ATOM    181  CEN VAL A  26      10.074  -4.329   6.412  1.00  0.00           X  
ATOM    182  H   VAL A  26      10.763  -2.003   8.306  1.00  0.00           H  
ATOM    183  N   VAL A  27       7.861  -3.128   9.170  1.00  0.00           N  
ATOM    184  CA  VAL A  27       6.684  -3.380   9.993  1.00  0.00           C  
ATOM    185  C   VAL A  27       5.751  -2.176  10.002  1.00  0.00           C  
ATOM    186  O   VAL A  27       4.536  -2.319   9.861  1.00  0.00           O  
ATOM    187  CB  VAL A  27       7.072  -3.727  11.443  1.00  0.00           C  
ATOM    188  CEN VAL A  27       7.097  -4.239  11.903  1.00  0.00           X  
ATOM    189  H   VAL A  27       8.776  -3.167   9.595  1.00  0.00           H  
ATOM    190  N   VAL A  28       6.325  -0.989  10.169  1.00  0.00           N  
ATOM    191  CA  VAL A  28       5.545   0.242  10.196  1.00  0.00           C  
ATOM    192  C   VAL A  28       4.784   0.441   8.892  1.00  0.00           C  
ATOM    193  O   VAL A  28       3.603   0.789   8.898  1.00  0.00           O  
ATOM    194  CB  VAL A  28       6.438   1.471  10.451  1.00  0.00           C  
ATOM    195  CEN VAL A  28       6.600   1.951  10.918  1.00  0.00           X  
ATOM    196  H   VAL A  28       7.328  -0.939  10.279  1.00  0.00           H  
ATOM    197  N   VAL A  29       5.468   0.220   7.774  1.00  0.00           N  
ATOM    198  CA  VAL A  29       4.857   0.375   6.459  1.00  0.00           C  
ATOM    199  C   VAL A  29       3.667  -0.561   6.291  1.00  0.00           C  
ATOM    200  O   VAL A  29       2.612  -0.156   5.803  1.00  0.00           O  
ATOM    201  CB  VAL A  29       5.871   0.108   5.331  1.00  0.00           C  
ATOM    202  CEN VAL A  29       6.238   0.411   4.832  1.00  0.00           X  
ATOM    203  H   VAL A  29       6.435  -0.063   7.837  1.00  0.00           H  
ATOM    204  N   VAL A  30       3.843  -1.813   6.698  1.00  0.00           N  
ATOM    205  CA  VAL A  30       2.783  -2.809   6.593  1.00  0.00           C  
ATOM    206  C   VAL A  30       1.553  -2.390   7.387  1.00  0.00           C  
ATOM    207  O   VAL A  30       0.426  -2.494   6.904  1.00  0.00           O  
ATOM    208  CB  VAL A  30       3.255  -4.190   7.085  1.00  0.00           C  
ATOM    209  CEN VAL A  30       3.421  -4.826   6.878  1.00  0.00           X  
ATOM    210  H   VAL A  30       4.734  -2.082   7.090  1.00  0.00           H  
ATOM    211  N   VAL A  31       1.777  -1.917   8.608  1.00  0.00           N  
ATOM    212  CA  VAL A  31       0.686  -1.481   9.473  1.00  0.00           C  
ATOM    213  C   VAL A  31      -0.103  -0.345   8.834  1.00  0.00           C  
ATOM    214  O   VAL A  31      -1.334  -0.349   8.843  1.00  0.00           O  
ATOM    215  CB  VAL A  31       1.204  -1.023  10.849  1.00  0.00           C  
ATOM    216  CEN VAL A  31       1.227  -1.191  11.517  1.00  0.00           X  
ATOM    217  H   VAL A  31       2.726  -1.857   8.947  1.00  0.00           H  
ATOM    218  N   VAL A  32       0.614   0.627   8.280  1.00  0.00           N  
ATOM    219  CA  VAL A  32      -0.018   1.772   7.635  1.00  0.00           C  
ATOM    220  C   VAL A  32      -0.903   1.333   6.476  1.00  0.00           C  
ATOM    221  O   VAL A  32      -2.030   1.806   6.328  1.00  0.00           O  
ATOM    222  CB  VAL A  32       1.028   2.778   7.118  1.00  0.00           C  
ATOM    223  CEN VAL A  32       1.296   3.403   7.224  1.00  0.00           X  
ATOM    224  H   VAL A  32       1.622   0.571   8.305  1.00  0.00           H  
ATOM    225  N   VAL A  33      -0.386   0.425   5.654  1.00  0.00           N  
ATOM    226  CA  VAL A  33      -1.129  -0.080   4.506  1.00  0.00           C  
ATOM    227  C   VAL A  33      -2.425  -0.751   4.940  1.00  0.00           C  
ATOM    228  O   VAL A  33      -3.481  -0.524   4.349  1.00  0.00           O  
ATOM    229  CB  VAL A  33      -0.292  -1.083   3.689  1.00  0.00           C  
ATOM    230  CEN VAL A  33       0.044  -1.169   3.093  1.00  0.00           X  
ATOM    231  H   VAL A  33       0.545   0.076   5.830  1.00  0.00           H  
ATOM    232  N   VAL A  34      -2.340  -1.578   5.977  1.00  0.00           N  
ATOM    233  CA  VAL A  34      -3.507  -2.283   6.492  1.00  0.00           C  
ATOM    234  C   VAL A  34      -4.580  -1.307   6.956  1.00  0.00           C  
ATOM    235  O   VAL A  34      -5.762  -1.482   6.658  1.00  0.00           O  
ATOM    236  CB  VAL A  34      -3.134  -3.214   7.661  1.00  0.00           C  
ATOM    237  CEN VAL A  34      -3.063  -3.875   7.843  1.00  0.00           X  
ATOM    238  H   VAL A  34      -1.443  -1.721   6.419  1.00  0.00           H  
ATOM    239  N   VAL A  35      -4.163  -0.279   7.687  1.00  0.00           N  
ATOM    240  CA  VAL A  35      -5.088   0.727   8.193  1.00  0.00           C  
ATOM    241  C   VAL A  35      -5.818   1.427   7.054  1.00  0.00           C  
ATOM    242  O   VAL A  35      -7.032   1.622   7.110  1.00  0.00           O  
ATOM    243  CB  VAL A  35      -4.363   1.782   9.049  1.00  0.00           C  
ATOM    244  CEN VAL A  35      -4.278   2.011   9.694  1.00  0.00           X  
ATOM    245  H   VAL A  35      -3.178  -0.193   7.896  1.00  0.00           H  
ATOM    246  N   VAL A  36      -5.072   1.802   6.021  1.00  0.00           N  
ATOM    247  CA  VAL A  36      -5.647   2.481   4.866  1.00  0.00           C  
ATOM    248  C   VAL A  36      -6.449   1.516   4.003  1.00  0.00           C  
ATOM    249  O   VAL A  36      -7.557   1.830   3.568  1.00  0.00           O  
ATOM    250  CB  VAL A  36      -4.559   3.146   4.002  1.00  0.00           C  
ATOM    251  CEN VAL A  36      -4.295   3.754   3.813  1.00  0.00           X  
ATOM    252  H   VAL A  36      -4.080   1.612   6.036  1.00  0.00           H  
ATOM    253  N   VAL A  37      -5.882   0.339   3.757  1.00  0.00           N  
ATOM    254  CA  VAL A  37      -6.558  -0.689   2.974  1.00  0.00           C  
ATOM    255  C   VAL A  37      -7.736  -1.278   3.739  1.00  0.00           C  
ATOM    256  O   VAL A  37      -8.751  -1.646   3.148  1.00  0.00           O  
ATOM    257  CB  VAL A  37      -5.595  -1.824   2.579  1.00  0.00           C  
ATOM    258  CEN VAL A  37      -5.258  -2.106   2.049  1.00  0.00           X  
ATOM    259  H   VAL A  37      -4.960   0.151   4.123  1.00  0.00           H  
ATOM    260  N   VAL A  38      -7.594  -1.366   5.058  1.00  0.00           N  
ATOM    261  CA  VAL A  38      -8.652  -1.899   5.908  1.00  0.00           C  
ATOM    262  C   VAL A  38      -9.019  -0.916   7.012  1.00  0.00           C  
ATOM    263  O   VAL A  38      -8.820  -1.193   8.195  1.00  0.00           O  
ATOM    264  CB  VAL A  38      -8.244  -3.241   6.544  1.00  0.00           C  
ATOM    265  CEN VAL A  38      -8.364  -3.920   6.532  1.00  0.00           X  
ATOM    266  H   VAL A  38      -6.732  -1.056   5.481  1.00  0.00           H  
ATOM    267  N   VAL A  39      -9.556   0.234   6.619  1.00  0.00           N  
ATOM    268  CA  VAL A  39      -9.758   1.342   7.546  1.00  0.00           C  
ATOM    269  C   VAL A  39     -10.781   0.985   8.616  1.00  0.00           C  
ATOM    270  O   VAL A  39     -10.841   1.621   9.668  1.00  0.00           O  
ATOM    271  CB  VAL A  39     -10.219   2.615   6.812  1.00  0.00           C  
ATOM    272  CEN VAL A  39     -10.021   3.246   6.618  1.00  0.00           X  
ATOM    273  H   VAL A  39      -9.831   0.344   5.653  1.00  0.00           H  
ATOM    274  N   VAL A  40     -11.585  -0.037   8.341  1.00  0.00           N  
ATOM    275  CA  VAL A  40     -12.655  -0.435   9.248  1.00  0.00           C  
ATOM    276  C   VAL A  40     -12.257  -1.655  10.069  1.00  0.00           C  
ATOM    277  O   VAL A  40     -13.070  -2.211  10.807  1.00  0.00           O  
ATOM    278  CB  VAL A  40     -13.957  -0.744   8.485  1.00  0.00           C  
ATOM    279  CEN VAL A  40     -14.594  -0.515   8.361  1.00  0.00           X  
ATOM    280  H   VAL A  40     -11.451  -0.551   7.483  1.00  0.00           H  
ATOM    281  N   VAL A  41     -11.001  -2.067   9.935  1.00  0.00           N  
ATOM    282  CA  VAL A  41     -10.503  -3.247  10.633  1.00  0.00           C  
ATOM    283  C   VAL A  41      -9.914  -2.877  11.988  1.00  0.00           C  
ATOM    284  O   VAL A  41      -8.730  -2.557  12.095  1.00  0.00           O  
ATOM    285  CB  VAL A  41      -9.435  -3.985   9.804  1.00  0.00           C  
ATOM    286  CEN VAL A  41      -9.315  -4.556   9.438  1.00  0.00           X  
ATOM    287  H   VAL A  41     -10.375  -1.550   9.334  1.00  0.00           H  
ATOM    288  N   VAL A  42     -10.747  -2.924  13.022  1.00  0.00           N  
ATOM    289  CA  VAL A  42     -10.326  -2.535  14.363  1.00  0.00           C  
ATOM    290  C   VAL A  42      -9.092  -3.313  14.800  1.00  0.00           C  
ATOM    291  O   VAL A  42      -8.176  -2.754  15.405  1.00  0.00           O  
ATOM    292  CB  VAL A  42     -11.450  -2.753  15.394  1.00  0.00           C  
ATOM    293  CEN VAL A  42     -11.903  -2.428  15.798  1.00  0.00           X  
ATOM    294  H   VAL A  42     -11.696  -3.236  12.876  1.00  0.00           H  
ATOM    295  N   VAL A  43      -9.072  -4.605  14.490  1.00  0.00           N  
ATOM    296  CA  VAL A  43      -7.913  -5.443  14.774  1.00  0.00           C  
ATOM    297  C   VAL A  43      -6.663  -4.902  14.092  1.00  0.00           C  
ATOM    298  O   VAL A  43      -5.553  -5.048  14.605  1.00  0.00           O  
ATOM    299  CB  VAL A  43      -8.144  -6.897  14.322  1.00  0.00           C  
ATOM    300  CEN VAL A  43      -8.251  -7.538  14.551  1.00  0.00           X  
ATOM    301  H   VAL A  43      -9.881  -5.016  14.047  1.00  0.00           H  
ATOM    302  N   VAL A  44      -6.849  -4.278  12.934  1.00  0.00           N  
ATOM    303  CA  VAL A  44      -5.756  -3.602  12.244  1.00  0.00           C  
ATOM    304  C   VAL A  44      -5.161  -2.496  13.106  1.00  0.00           C  
ATOM    305  O   VAL A  44      -3.941  -2.366  13.209  1.00  0.00           O  
ATOM    306  CB  VAL A  44      -6.220  -3.002  10.904  1.00  0.00           C  
ATOM    307  CEN VAL A  44      -6.173  -3.070  10.220  1.00  0.00           X  
ATOM    308  H   VAL A  44      -7.770  -4.272  12.521  1.00  0.00           H  
ATOM    309  N   VAL A  45      -6.029  -1.702  13.722  1.00  0.00           N  
ATOM    310  CA  VAL A  45      -5.591  -0.605  14.577  1.00  0.00           C  
ATOM    311  C   VAL A  45      -4.749  -1.114  15.740  1.00  0.00           C  
ATOM    312  O   VAL A  45      -3.702  -0.550  16.055  1.00  0.00           O  
ATOM    313  CB  VAL A  45      -6.786   0.193  15.131  1.00  0.00           C  
ATOM    314  CEN VAL A  45      -7.119   0.794  15.089  1.00  0.00           X  
ATOM    315  H   VAL A  45      -7.018  -1.862  13.596  1.00  0.00           H  
ATOM    316  N   VAL A  46      -5.214  -2.185  16.374  1.00  0.00           N  
ATOM    317  CA  VAL A  46      -4.504  -2.774  17.504  1.00  0.00           C  
ATOM    318  C   VAL A  46      -3.107  -3.227  17.102  1.00  0.00           C  
ATOM    319  O   VAL A  46      -2.134  -2.979  17.814  1.00  0.00           O  
ATOM    320  CB  VAL A  46      -5.273  -3.972  18.092  1.00  0.00           C  
ATOM    321  CEN VAL A  46      -5.640  -4.183  18.636  1.00  0.00           X  
ATOM    322  H   VAL A  46      -6.080  -2.603  16.066  1.00  0.00           H  
ATOM    323  N   VAL A  47      -3.014  -3.894  15.956  1.00  0.00           N  
ATOM    324  CA  VAL A  47      -1.735  -4.384  15.457  1.00  0.00           C  
ATOM    325  C   VAL A  47      -0.755  -3.239  15.235  1.00  0.00           C  
ATOM    326  O   VAL A  47       0.414  -3.327  15.614  1.00  0.00           O  
ATOM    327  CB  VAL A  47      -1.903  -5.163  14.139  1.00  0.00           C  
ATOM    328  CEN VAL A  47      -1.880  -5.793  13.860  1.00  0.00           X  
ATOM    329  H   VAL A  47      -3.851  -4.065  15.417  1.00  0.00           H  
ATOM    330  N   VAL A  48      -1.237  -2.164  14.621  1.00  0.00           N  
ATOM    331  CA  VAL A  48      -0.404  -0.999  14.348  1.00  0.00           C  
ATOM    332  C   VAL A  48       0.148  -0.403  15.637  1.00  0.00           C  
ATOM    333  O   VAL A  48       1.331  -0.071  15.721  1.00  0.00           O  
ATOM    334  CB  VAL A  48      -1.185   0.088  13.585  1.00  0.00           C  
ATOM    335  CEN VAL A  48      -1.247   0.400  12.974  1.00  0.00           X  
ATOM    336  H   VAL A  48      -2.206  -2.154  14.335  1.00  0.00           H  
ATOM    337  N   VAL A  49      -0.714  -0.270  16.638  1.00  0.00           N  
ATOM    338  CA  VAL A  49      -0.314   0.286  17.925  1.00  0.00           C  
ATOM    339  C   VAL A  49       0.788  -0.547  18.567  1.00  0.00           C  
ATOM    340  O   VAL A  49       1.771  -0.008  19.076  1.00  0.00           O  
ATOM    341  CB  VAL A  49      -1.505   0.379  18.897  1.00  0.00           C  
ATOM    342  CEN VAL A  49      -1.932   0.820  19.210  1.00  0.00           X  
ATOM    343  H   VAL A  49      -1.672  -0.562  16.505  1.00  0.00           H  
ATOM    344  N   VAL A  50       0.619  -1.865  18.539  1.00  0.00           N  
ATOM    345  CA  VAL A  50       1.599  -2.776  19.118  1.00  0.00           C  
ATOM    346  C   VAL A  50       2.958  -2.619  18.450  1.00  0.00           C  
ATOM    347  O   VAL A  50       3.988  -2.564  19.122  1.00  0.00           O  
ATOM    348  CB  VAL A  50       1.145  -4.243  19.000  1.00  0.00           C  
ATOM    349  CEN VAL A  50       0.917  -4.783  19.362  1.00  0.00           X  
ATOM    350  H   VAL A  50      -0.211  -2.245  18.106  1.00  0.00           H  
ATOM    351  N   VAL A  51       2.955  -2.548  17.123  1.00  0.00           N  
ATOM    352  CA  VAL A  51       4.189  -2.397  16.361  1.00  0.00           C  
ATOM    353  C   VAL A  51       4.920  -1.117  16.743  1.00  0.00           C  
ATOM    354  O   VAL A  51       6.135  -1.120  16.940  1.00  0.00           O  
ATOM    355  CB  VAL A  51       3.919  -2.390  14.845  1.00  0.00           C  
ATOM    356  CEN VAL A  51       3.994  -2.756  14.266  1.00  0.00           X  
ATOM    357  H   VAL A  51       2.075  -2.599  16.630  1.00  0.00           H  
ATOM    358  N   VAL A  52       4.173  -0.023  16.847  1.00  0.00           N  
ATOM    359  CA  VAL A  52       4.749   1.267  17.206  1.00  0.00           C  
ATOM    360  C   VAL A  52       5.416   1.211  18.574  1.00  0.00           C  
ATOM    361  O   VAL A  52       6.526   1.710  18.755  1.00  0.00           O  
ATOM    362  CB  VAL A  52       3.684   2.380  17.210  1.00  0.00           C  
ATOM    363  CEN VAL A  52       3.467   2.941  16.874  1.00  0.00           X  
ATOM    364  H   VAL A  52       3.180  -0.087  16.672  1.00  0.00           H  
ATOM    365  N   VAL A  53       4.731   0.601  19.536  1.00  0.00           N  
ATOM    366  CA  VAL A  53       5.256   0.478  20.890  1.00  0.00           C  
ATOM    367  C   VAL A  53       6.572  -0.290  20.904  1.00  0.00           C  
ATOM    368  O   VAL A  53       7.529   0.112  21.565  1.00  0.00           O  
ATOM    369  CB  VAL A  53       4.253  -0.225  21.824  1.00  0.00           C  
ATOM    370  CEN VAL A  53       3.823  -0.124  22.353  1.00  0.00           X  
ATOM    371  H   VAL A  53       3.824   0.211  19.323  1.00  0.00           H  
ATOM    372  N   VAL A  54       6.612  -1.397  20.171  1.00  0.00           N  
ATOM    373  CA  VAL A  54       7.811  -2.224  20.097  1.00  0.00           C  
ATOM    374  C   VAL A  54       8.990  -1.436  19.542  1.00  0.00           C  
ATOM    375  O   VAL A  54      10.100  -1.506  20.071  1.00  0.00           O  
ATOM    376  CB  VAL A  54       7.584  -3.472  19.224  1.00  0.00           C  
ATOM    377  CEN VAL A  54       7.511  -4.157  19.243  1.00  0.00           X  
ATOM    378  H   VAL A  54       5.791  -1.673  19.651  1.00  0.00           H  
ATOM    379  N   VAL A  55       8.744  -0.686  18.474  1.00  0.00           N  
ATOM    380  CA  VAL A  55       9.786   0.117  17.845  1.00  0.00           C  
ATOM    381  C   VAL A  55      10.359   1.138  18.820  1.00  0.00           C  
ATOM    382  O   VAL A  55      11.575   1.310  18.910  1.00  0.00           O  
ATOM    383  CB  VAL A  55       9.258   0.853  16.599  1.00  0.00           C  
ATOM    384  CEN VAL A  55       9.288   0.871  15.911  1.00  0.00           X  
ATOM    385  H   VAL A  55       7.811  -0.672  18.087  1.00  0.00           H  
ATOM    386  N   VAL A  56       9.476   1.812  19.550  1.00  0.00           N  
ATOM    387  CA  VAL A  56       9.893   2.817  20.521  1.00  0.00           C  
ATOM    388  C   VAL A  56      10.789   2.209  21.592  1.00  0.00           C  
ATOM    389  O   VAL A  56      11.820   2.779  21.949  1.00  0.00           O  
ATOM    390  CB  VAL A  56       8.682   3.486  21.197  1.00  0.00           C  
ATOM    391  CEN VAL A  56       8.323   4.073  21.236  1.00  0.00           X  
ATOM    392  H   VAL A  56       8.492   1.623  19.429  1.00  0.00           H  
ATOM    393  N   VAL A  57      10.389   1.049  22.103  1.00  0.00           N  
ATOM    394  CA  VAL A  57      11.155   0.362  23.135  1.00  0.00           C  
ATOM    395  C   VAL A  57      12.558   0.024  22.647  1.00  0.00           C  
ATOM    396  O   VAL A  57      13.540   0.229  23.361  1.00  0.00           O  
ATOM    397  CB  VAL A  57      10.456  -0.932  23.591  1.00  0.00           C  
ATOM    398  CEN VAL A  57      10.114  -1.223  24.114  1.00  0.00           X  
ATOM    399  H   VAL A  57       9.533   0.633  21.767  1.00  0.00           H  
ATOM    400  N   VAL A  58      12.646  -0.494  21.427  1.00  0.00           N  
ATOM    401  CA  VAL A  58      13.930  -0.861  20.841  1.00  0.00           C  
ATOM    402  C   VAL A  58      14.853   0.346  20.738  1.00  0.00           C  
ATOM    403  O   VAL A  58      16.035   0.266  21.074  1.00  0.00           O  
ATOM    404  CB  VAL A  58      13.756  -1.483  19.443  1.00  0.00           C  
ATOM    405  CEN VAL A  58      13.798  -2.073  19.089  1.00  0.00           X  
ATOM    406  H   VAL A  58      11.802  -0.637  20.892  1.00  0.00           H  
ATOM    407  N   VAL A  59      14.308   1.464  20.270  1.00  0.00           N  
ATOM    408  CA  VAL A  59      15.083   2.690  20.122  1.00  0.00           C  
ATOM    409  C   VAL A  59      15.647   3.151  21.459  1.00  0.00           C  
ATOM    410  O   VAL A  59      16.816   3.524  21.555  1.00  0.00           O  
ATOM    411  CB  VAL A  59      14.235   3.824  19.515  1.00  0.00           C  
ATOM    412  CEN VAL A  59      14.141   4.204  18.948  1.00  0.00           X  
ATOM    413  H   VAL A  59      13.332   1.464  20.011  1.00  0.00           H  
ATOM    414  N   VAL A  60      14.809   3.122  22.490  1.00  0.00           N  
ATOM    415  CA  VAL A  60      15.223   3.537  23.825  1.00  0.00           C  
ATOM    416  C   VAL A  60      16.378   2.684  24.334  1.00  0.00           C  
ATOM    417  O   VAL A  60      17.351   3.201  24.882  1.00  0.00           O  
ATOM    418  CB  VAL A  60      14.058   3.458  24.829  1.00  0.00           C  
ATOM    419  CEN VAL A  60      13.622   3.837  25.204  1.00  0.00           X  
ATOM    420  H   VAL A  60      13.861   2.805  22.346  1.00  0.00           H  
ATOM    421  N   VAL A  61      16.263   1.373  24.150  1.00  0.00           N  
ATOM    422  CA  VAL A  61      17.298   0.444  24.591  1.00  0.00           C  
ATOM    423  C   VAL A  61      18.630   0.742  23.914  1.00  0.00           C  
ATOM    424  O   VAL A  61      19.676   0.762  24.563  1.00  0.00           O  
ATOM    425  CB  VAL A  61      16.904  -1.017  24.306  1.00  0.00           C  
ATOM    426  CEN VAL A  61      16.710  -1.607  24.604  1.00  0.00           X  
ATOM    427  H   VAL A  61      15.439   1.010  23.694  1.00  0.00           H  
ATOM    428  N   VAL A  62      18.584   0.973  22.606  1.00  0.00           N  
ATOM    429  CA  VAL A  62      19.788   1.270  21.839  1.00  0.00           C  
ATOM    430  C   VAL A  62      20.475   2.527  22.356  1.00  0.00           C  
ATOM    431  O   VAL A  62      21.694   2.556  22.522  1.00  0.00           O  
ATOM    432  CB  VAL A  62      19.474   1.448  20.341  1.00  0.00           C  
ATOM    433  CEN VAL A  62      19.547   1.157  19.721  1.00  0.00           X  
ATOM    434  H   VAL A  62      17.693   0.941  22.132  1.00  0.00           H  
ATOM    435  N   VAL A  63      19.685   3.565  22.610  1.00  0.00           N  
ATOM    436  CA  VAL A  63      20.216   4.827  23.110  1.00  0.00           C  
ATOM    437  C   VAL A  63      20.925   4.637  24.445  1.00  0.00           C  
ATOM    438  O   VAL A  63      22.018   5.161  24.658  1.00  0.00           O  
ATOM    439  CB  VAL A  63      19.106   5.882  23.275  1.00  0.00           C  
ATOM    440  CEN VAL A  63      18.855   6.469  23.015  1.00  0.00           X  
ATOM    441  H   VAL A  63      18.691   3.477  22.453  1.00  0.00           H  
ATOM    442  N   VAL A  64      20.295   3.885  25.341  1.00  0.00           N  
ATOM    443  CA  VAL A  64      20.865   3.624  26.658  1.00  0.00           C  
ATOM    444  C   VAL A  64      22.211   2.921  26.546  1.00  0.00           C  
ATOM    445  O   VAL A  64      23.170   3.283  27.228  1.00  0.00           O  
ATOM    446  CB  VAL A  64      19.920   2.769  27.522  1.00  0.00           C  
ATOM    447  CEN VAL A  64      19.502   2.785  28.070  1.00  0.00           X  
ATOM    448  H   VAL A  64      19.400   3.483  25.104  1.00  0.00           H  
ATOM    449  N   VAL A  65      22.277   1.913  25.683  1.00  0.00           N  
ATOM    450  CA  VAL A  65      23.507   1.157  25.480  1.00  0.00           C  
ATOM    451  C   VAL A  65      24.522   1.961  24.678  1.00  0.00           C  
ATOM    452  O   VAL A  65      25.668   1.542  24.512  1.00  0.00           O  
ATOM    453  CB  VAL A  65      23.238  -0.177  24.759  1.00  0.00           C  
ATOM    454  CEN VAL A  65      23.221  -0.861  24.845  1.00  0.00           X  
ATOM    455  H   VAL A  65      21.454   1.664  25.153  1.00  0.00           H  
ATOM    456  N   VAL A  66      24.096   3.117  24.184  1.00  0.00           N  
ATOM    457  CA  VAL A  66      25.006   4.060  23.544  1.00  0.00           C  
ATOM    458  C   VAL A  66      25.191   5.310  24.394  1.00  0.00           C  
ATOM    459  O   VAL A  66      25.441   6.396  23.872  1.00  0.00           O  
ATOM    460  CB  VAL A  66      24.506   4.470  22.147  1.00  0.00           C  
ATOM    461  CEN VAL A  66      24.628   4.402  21.472  1.00  0.00           X  
ATOM    462  H   VAL A  66      23.115   3.350  24.252  1.00  0.00           H  
ATOM    463  N   VAL A  67      25.066   5.151  25.707  1.00  0.00           N  
ATOM    464  CA  VAL A  67      25.408   6.214  26.644  1.00  0.00           C  
ATOM    465  C   VAL A  67      24.452   7.393  26.512  1.00  0.00           C  
ATOM    466  O   VAL A  67      24.832   8.542  26.740  1.00  0.00           O  
ATOM    467  CB  VAL A  67      26.851   6.710  26.435  1.00  0.00           C  
ATOM    468  CEN VAL A  67      27.482   6.714  26.711  1.00  0.00           X  
ATOM    469  H   VAL A  67      24.726   4.270  26.066  1.00  0.00           H  
ATOM    470  N   VAL A  68      23.209   7.102  26.142  1.00  0.00           N  
ATOM    471  CA  VAL A  68      22.147   8.100  26.174  1.00  0.00           C  
ATOM    472  C   VAL A  68      21.413   8.082  27.508  1.00  0.00           C  
ATOM    473  O   VAL A  68      21.055   7.019  28.016  1.00  0.00           O  
ATOM    474  CB  VAL A  68      21.130   7.880  25.037  1.00  0.00           C  
ATOM    475  CEN VAL A  68      20.903   8.136  24.440  1.00  0.00           X  
ATOM    476  H   VAL A  68      22.995   6.165  25.831  1.00  0.00           H  
ATOM    477  N   VAL A  69      21.193   9.264  28.073  1.00  0.00           N  
ATOM    478  CA  VAL A  69      20.558   9.382  29.380  1.00  0.00           C  
ATOM    479  C   VAL A  69      19.054   9.163  29.284  1.00  0.00           C  
ATOM    480  O   VAL A  69      18.494   9.107  28.189  1.00  0.00           O  
ATOM    481  CB  VAL A  69      20.827  10.759  30.017  1.00  0.00           C  
ATOM    482  CEN VAL A  69      21.170  11.080  30.520  1.00  0.00           X  
ATOM    483  H   VAL A  69      21.472  10.102  27.584  1.00  0.00           H  
ATOM    484  N   VAL A  70      18.404   9.039  30.437  1.00  0.00           N  
ATOM    485  CA  VAL A  70      17.026   8.565  30.493  1.00  0.00           C  
ATOM    486  C   VAL A  70      16.068   9.584  29.889  1.00  0.00           C  
ATOM    487  O   VAL A  70      15.026   9.222  29.343  1.00  0.00           O  
ATOM    488  CB  VAL A  70      16.592   8.261  31.938  1.00  0.00           C  
ATOM    489  CEN VAL A  70      16.438   7.751  32.375  1.00  0.00           X  
ATOM    490  H   VAL A  70      18.877   9.280  31.296  1.00  0.00           H  
ATOM    491  N   VAL A  71      16.428  10.859  29.989  1.00  0.00           N  
ATOM    492  CA  VAL A  71      15.622  11.930  29.415  1.00  0.00           C  
ATOM    493  C   VAL A  71      15.608  11.854  27.894  1.00  0.00           C  
ATOM    494  O   VAL A  71      14.569  12.049  27.263  1.00  0.00           O  
ATOM    495  CB  VAL A  71      16.136  13.317  29.845  1.00  0.00           C  
ATOM    496  CEN VAL A  71      15.991  13.865  30.237  1.00  0.00           X  
ATOM    497  H   VAL A  71      17.281  11.093  30.476  1.00  0.00           H  
ATOM    498  N   VAL A  72      16.767  11.569  27.310  1.00  0.00           N  
ATOM    499  CA  VAL A  72      16.888  11.460  25.861  1.00  0.00           C  
ATOM    500  C   VAL A  72      15.982  10.366  25.313  1.00  0.00           C  
ATOM    501  O   VAL A  72      15.295  10.560  24.310  1.00  0.00           O  
ATOM    502  CB  VAL A  72      18.340  11.172  25.436  1.00  0.00           C  
ATOM    503  CEN VAL A  72      18.894  11.447  25.132  1.00  0.00           X  
ATOM    504  H   VAL A  72      17.584  11.423  27.885  1.00  0.00           H  
ATOM    505  N   VAL A  73      15.984   9.215  25.976  1.00  0.00           N  
ATOM    506  CA  VAL A  73      15.162   8.086  25.556  1.00  0.00           C  
ATOM    507  C   VAL A  73      13.683   8.450  25.563  1.00  0.00           C  
ATOM    508  O   VAL A  73      12.953   8.137  24.622  1.00  0.00           O  
ATOM    509  CB  VAL A  73      15.382   6.859  26.460  1.00  0.00           C  
ATOM    510  CEN VAL A  73      15.657   6.227  26.480  1.00  0.00           X  
ATOM    511  H   VAL A  73      16.571   9.119  26.793  1.00  0.00           H  
ATOM    512  N   VAL A  74      13.246   9.113  26.628  1.00  0.00           N  
ATOM    513  CA  VAL A  74      11.853   9.521  26.759  1.00  0.00           C  
ATOM    514  C   VAL A  74      11.441  10.447  25.621  1.00  0.00           C  
ATOM    515  O   VAL A  74      10.371  10.287  25.034  1.00  0.00           O  
ATOM    516  CB  VAL A  74      11.594  10.228  28.102  1.00  0.00           C  
ATOM    517  CEN VAL A  74      11.288  10.158  28.716  1.00  0.00           X  
ATOM    518  H   VAL A  74      13.897   9.340  27.367  1.00  0.00           H  
ATOM    519  N   VAL A  75      12.296  11.417  25.315  1.00  0.00           N  
ATOM    520  CA  VAL A  75      12.023  12.371  24.247  1.00  0.00           C  
ATOM    521  C   VAL A  75      11.855  11.665  22.908  1.00  0.00           C  
ATOM    522  O   VAL A  75      10.933  11.965  22.149  1.00  0.00           O  
ATOM    523  CB  VAL A  75      13.144  13.420  24.127  1.00  0.00           C  
ATOM    524  CEN VAL A  75      13.296  14.084  24.233  1.00  0.00           X  
ATOM    525  H   VAL A  75      13.158  11.495  25.836  1.00  0.00           H  
ATOM    526  N   VAL A  76      12.751  10.726  22.623  1.00  0.00           N  
ATOM    527  CA  VAL A  76      12.703   9.976  21.374  1.00  0.00           C  
ATOM    528  C   VAL A  76      11.393   9.211  21.241  1.00  0.00           C  
ATOM    529  O   VAL A  76      10.765   9.216  20.182  1.00  0.00           O  
ATOM    530  CB  VAL A  76      13.878   8.985  21.265  1.00  0.00           C  
ATOM    531  CEN VAL A  76      14.469   8.861  20.934  1.00  0.00           X  
ATOM    532  H   VAL A  76      13.484  10.527  23.289  1.00  0.00           H  
ATOM    533  N   VAL A  77      10.984   8.554  22.321  1.00  0.00           N  
ATOM    534  CA  VAL A  77       9.747   7.783  22.326  1.00  0.00           C  
ATOM    535  C   VAL A  77       8.545   8.668  22.023  1.00  0.00           C  
ATOM    536  O   VAL A  77       7.678   8.304  21.228  1.00  0.00           O  
ATOM    537  CB  VAL A  77       9.525   7.079  23.678  1.00  0.00           C  
ATOM    538  CEN VAL A  77       9.523   6.464  23.989  1.00  0.00           X  
ATOM    539  H   VAL A  77      11.545   8.589  23.160  1.00  0.00           H  
ATOM    540  N   VAL A  78       8.498   9.832  22.661  1.00  0.00           N  
ATOM    541  CA  VAL A  78       7.401  10.772  22.461  1.00  0.00           C  
ATOM    542  C   VAL A  78       7.309  11.208  21.004  1.00  0.00           C  
ATOM    543  O   VAL A  78       6.222  11.252  20.427  1.00  0.00           O  
ATOM    544  CB  VAL A  78       7.557  12.020  23.350  1.00  0.00           C  
ATOM    545  CEN VAL A  78       7.298  12.345  23.900  1.00  0.00           X  
ATOM    546  H   VAL A  78       9.241  10.073  23.301  1.00  0.00           H  
ATOM    547  N   VAL A  79       8.455  11.529  20.413  1.00  0.00           N  
ATOM    548  CA  VAL A  79       8.505  11.962  19.022  1.00  0.00           C  
ATOM    549  C   VAL A  79       7.961  10.886  18.090  1.00  0.00           C  
ATOM    550  O   VAL A  79       7.181  11.174  17.183  1.00  0.00           O  
ATOM    551  CB  VAL A  79       9.940  12.321  18.593  1.00  0.00           C  
ATOM    552  CEN VAL A  79      10.354  12.846  18.427  1.00  0.00           X  
ATOM    553  H   VAL A  79       9.313  11.471  20.942  1.00  0.00           H  
ATOM    554  N   VAL A  80       8.378   9.645  18.321  1.00  0.00           N  
ATOM    555  CA  VAL A  80       7.933   8.524  17.502  1.00  0.00           C  
ATOM    556  C   VAL A  80       6.419   8.364  17.562  1.00  0.00           C  
ATOM    557  O   VAL A  80       5.765   8.168  16.538  1.00  0.00           O  
ATOM    558  CB  VAL A  80       8.597   7.205  17.942  1.00  0.00           C  
ATOM    559  CEN VAL A  80       9.060   6.729  17.759  1.00  0.00           X  
ATOM    560  H   VAL A  80       9.019   9.475  19.082  1.00  0.00           H  
ATOM    561  N   VAL A  81       5.868   8.448  18.768  1.00  0.00           N  
ATOM    562  CA  VAL A  81       4.430   8.313  18.964  1.00  0.00           C  
ATOM    563  C   VAL A  81       3.666   9.382  18.193  1.00  0.00           C  
ATOM    564  O   VAL A  81       2.666   9.092  17.536  1.00  0.00           O  
ATOM    565  CB  VAL A  81       4.051   8.400  20.455  1.00  0.00           C  
ATOM    566  CEN VAL A  81       3.827   8.032  20.992  1.00  0.00           X  
ATOM    567  H   VAL A  81       6.461   8.610  19.570  1.00  0.00           H  
ATOM    568  N   VAL A  82       4.142  10.619  18.278  1.00  0.00           N  
ATOM    569  CA  VAL A  82       3.505  11.734  17.588  1.00  0.00           C  
ATOM    570  C   VAL A  82       3.480  11.508  16.081  1.00  0.00           C  
ATOM    571  O   VAL A  82       2.461  11.731  15.428  1.00  0.00           O  
ATOM    572  CB  VAL A  82       4.219  13.066  17.885  1.00  0.00           C  
ATOM    573  CEN VAL A  82       4.158  13.666  18.219  1.00  0.00           X  
ATOM    574  H   VAL A  82       4.968  10.792  18.834  1.00  0.00           H  
ATOM    575  N   VAL A  83       4.608  11.065  15.536  1.00  0.00           N  
ATOM    576  CA  VAL A  83       4.717  10.808  14.105  1.00  0.00           C  
ATOM    577  C   VAL A  83       3.714   9.753  13.656  1.00  0.00           C  
ATOM    578  O   VAL A  83       3.047   9.911  12.634  1.00  0.00           O  
ATOM    579  CB  VAL A  83       6.136  10.350  13.720  1.00  0.00           C  
ATOM    580  CEN VAL A  83       6.712  10.544  13.395  1.00  0.00           X  
ATOM    581  H   VAL A  83       5.409  10.902  16.128  1.00  0.00           H  
ATOM    582  N   VAL A  84       3.613   8.675  14.427  1.00  0.00           N  
ATOM    583  CA  VAL A  84       2.691   7.591  14.110  1.00  0.00           C  
ATOM    584  C   VAL A  84       1.251   8.086  14.071  1.00  0.00           C  
ATOM    585  O   VAL A  84       0.494   7.752  13.159  1.00  0.00           O  
ATOM    586  CB  VAL A  84       2.801   6.440  15.128  1.00  0.00           C  
ATOM    587  CEN VAL A  84       3.017   5.791  15.211  1.00  0.00           X  
ATOM    588  H   VAL A  84       4.190   8.605  15.253  1.00  0.00           H  
ATOM    589  N   VAL A  85       0.878   8.884  15.065  1.00  0.00           N  
ATOM    590  CA  VAL A  85      -0.473   9.427  15.146  1.00  0.00           C  
ATOM    591  C   VAL A  85      -0.800  10.274  13.923  1.00  0.00           C  
ATOM    592  O   VAL A  85      -1.881  10.155  13.345  1.00  0.00           O  
ATOM    593  CB  VAL A  85      -0.664  10.280  16.414  1.00  0.00           C  
ATOM    594  CEN VAL A  85      -0.974  10.297  17.029  1.00  0.00           X  
ATOM    595  H   VAL A  85       1.547   9.121  15.783  1.00  0.00           H  
ATOM    596  N   VAL A  86       0.139  11.128  13.532  1.00  0.00           N  
ATOM    597  CA  VAL A  86      -0.048  11.997  12.376  1.00  0.00           C  
ATOM    598  C   VAL A  86      -0.281  11.184  11.109  1.00  0.00           C  
ATOM    599  O   VAL A  86      -1.173  11.492  10.318  1.00  0.00           O  
ATOM    600  CB  VAL A  86       1.163  12.924  12.164  1.00  0.00           C  
ATOM    601  CEN VAL A  86       1.375  13.578  12.207  1.00  0.00           X  
ATOM    602  H   VAL A  86       1.005  11.177  14.049  1.00  0.00           H  
ATOM    603  N   VAL A  87       0.526  10.145  10.921  1.00  0.00           N  
ATOM    604  CA  VAL A  87       0.409   9.286   9.749  1.00  0.00           C  
ATOM    605  C   VAL A  87      -0.966   8.634   9.679  1.00  0.00           C  
ATOM    606  O   VAL A  87      -1.592   8.595   8.620  1.00  0.00           O  
ATOM    607  CB  VAL A  87       1.488   8.188   9.743  1.00  0.00           C  
ATOM    608  CEN VAL A  87       2.065   7.979   9.431  1.00  0.00           X  
ATOM    609  H   VAL A  87       1.238   9.945  11.608  1.00  0.00           H  
ATOM    610  N   VAL A  88      -1.431   8.123  10.814  1.00  0.00           N  
ATOM    611  CA  VAL A  88      -2.734   7.471  10.884  1.00  0.00           C  
ATOM    612  C   VAL A  88      -3.851   8.428  10.489  1.00  0.00           C  
ATOM    613  O   VAL A  88      -4.748   8.069   9.726  1.00  0.00           O  
ATOM    614  CB  VAL A  88      -3.016   6.922  12.295  1.00  0.00           C  
ATOM    615  CEN VAL A  88      -3.074   6.343  12.663  1.00  0.00           X  
ATOM    616  H   VAL A  88      -0.868   8.187  11.650  1.00  0.00           H  
ATOM    617  N   VAL A  89      -3.791   9.648  11.013  1.00  0.00           N  
ATOM    618  CA  VAL A  89      -4.798  10.659  10.715  1.00  0.00           C  
ATOM    619  C   VAL A  89      -4.853  10.960   9.223  1.00  0.00           C  
ATOM    620  O   VAL A  89      -5.932  11.047   8.637  1.00  0.00           O  
ATOM    621  CB  VAL A  89      -4.528  11.967  11.483  1.00  0.00           C  
ATOM    622  CEN VAL A  89      -4.756  12.365  11.998  1.00  0.00           X  
ATOM    623  H   VAL A  89      -3.028   9.880  11.633  1.00  0.00           H  
ATOM    624  N   VAL A  90      -3.683  11.118   8.613  1.00  0.00           N  
ATOM    625  CA  VAL A  90      -3.596  11.410   7.187  1.00  0.00           C  
ATOM    626  C   VAL A  90      -4.236  10.304   6.359  1.00  0.00           C  
ATOM    627  O   VAL A  90      -4.988  10.572   5.422  1.00  0.00           O  
ATOM    628  CB  VAL A  90      -2.135  11.595   6.737  1.00  0.00           C  
ATOM    629  CEN VAL A  90      -1.675  12.062   6.525  1.00  0.00           X  
ATOM    630  H   VAL A  90      -2.832  11.034   9.151  1.00  0.00           H  
ATOM    631  N   VAL A  91      -3.933   9.058   6.709  1.00  0.00           N  
ATOM    632  CA  VAL A  91      -4.479   7.908   5.998  1.00  0.00           C  
ATOM    633  C   VAL A  91      -5.946   7.691   6.346  1.00  0.00           C  
ATOM    634  O   VAL A  91      -6.616   6.846   5.752  1.00  0.00           O  
ATOM    635  CB  VAL A  91      -3.691   6.623   6.313  1.00  0.00           C  
ATOM    636  CEN VAL A  91      -3.252   6.163   6.049  1.00  0.00           X  
ATOM    637  H   VAL A  91      -3.309   8.904   7.488  1.00  0.00           H  
ATOM    638  N   VAL A  92      -6.440   8.458   7.312  1.00  0.00           N  
ATOM    639  CA  VAL A  92      -7.863   8.472   7.627  1.00  0.00           C  
ATOM    640  C   VAL A  92      -8.502   9.796   7.228  1.00  0.00           C  
ATOM    641  O   VAL A  92      -9.477  10.235   7.840  1.00  0.00           O  
ATOM    642  CB  VAL A  92      -8.113   8.223   9.126  1.00  0.00           C  
ATOM    643  CEN VAL A  92      -8.353   7.763   9.579  1.00  0.00           X  
ATOM    644  H   VAL A  92      -5.813   9.047   7.841  1.00  0.00           H  
ATOM    645  N   VAL A  93      -7.949  10.429   6.200  1.00  0.00           N  
ATOM    646  CA  VAL A  93      -8.573  11.599   5.594  1.00  0.00           C  
ATOM    647  C   VAL A  93      -8.577  12.781   6.555  1.00  0.00           C  
ATOM    648  O   VAL A  93      -9.477  13.620   6.519  1.00  0.00           O  
ATOM    649  CB  VAL A  93     -10.019  11.303   5.153  1.00  0.00           C  
ATOM    650  CEN VAL A  93     -10.423  11.211   4.603  1.00  0.00           X  
ATOM    651  H   VAL A  93      -7.072  10.091   5.828  1.00  0.00           H  
ATOM    652  N   VAL A  94      -7.565  12.842   7.414  1.00  0.00           N  
ATOM    653  CA  VAL A  94      -7.336  14.018   8.245  1.00  0.00           C  
ATOM    654  C   VAL A  94      -6.397  15.002   7.561  1.00  0.00           C  
ATOM    655  O   VAL A  94      -5.359  14.615   7.025  1.00  0.00           O  
ATOM    656  CB  VAL A  94      -6.751  13.634   9.617  1.00  0.00           C  
ATOM    657  CEN VAL A  94      -6.895  13.593  10.290  1.00  0.00           X  
ATOM    658  H   VAL A  94      -6.938  12.054   7.493  1.00  0.00           H  
ATOM    659  N   VAL A  95      -6.768  16.278   7.582  1.00  0.00           N  
ATOM    660  CA  VAL A  95      -5.992  17.313   6.909  1.00  0.00           C  
ATOM    661  C   VAL A  95      -4.747  17.676   7.709  1.00  0.00           C  
ATOM    662  O   VAL A  95      -4.593  17.262   8.858  1.00  0.00           O  
ATOM    663  CB  VAL A  95      -6.829  18.585   6.675  1.00  0.00           C  
ATOM    664  CEN VAL A  95      -7.138  18.963   6.190  1.00  0.00           X  
ATOM    665  H   VAL A  95      -7.609  16.538   8.077  1.00  0.00           H  
ATOM    666  N   VAL A  96      -3.861  18.452   7.094  1.00  0.00           N  
ATOM    667  CA  VAL A  96      -2.520  18.656   7.630  1.00  0.00           C  
ATOM    668  C   VAL A  96      -2.559  19.465   8.919  1.00  0.00           C  
ATOM    669  O   VAL A  96      -1.707  19.302   9.792  1.00  0.00           O  
ATOM    670  CB  VAL A  96      -1.609  19.370   6.614  1.00  0.00           C  
ATOM    671  CEN VAL A  96      -1.070  19.281   6.193  1.00  0.00           X  
ATOM    672  H   VAL A  96      -4.122  18.912   6.234  1.00  0.00           H  
ATOM    673  N   VAL A  97      -3.554  20.339   9.034  1.00  0.00           N  
ATOM    674  CA  VAL A  97      -3.732  21.145  10.235  1.00  0.00           C  
ATOM    675  C   VAL A  97      -4.099  20.277  11.432  1.00  0.00           C  
ATOM    676  O   VAL A  97      -3.601  20.484  12.538  1.00  0.00           O  
ATOM    677  CB  VAL A  97      -4.818  22.219  10.040  1.00  0.00           C  
ATOM    678  CEN VAL A  97      -4.921  22.896   9.968  1.00  0.00           X  
ATOM    679  H   VAL A  97      -4.204  20.447   8.268  1.00  0.00           H  
ATOM    680  N   VAL A  98      -4.974  19.303  11.204  1.00  0.00           N  
ATOM    681  CA  VAL A  98      -5.406  18.397  12.262  1.00  0.00           C  
ATOM    682  C   VAL A  98      -4.226  17.630  12.845  1.00  0.00           C  
ATOM    683  O   VAL A  98      -4.098  17.502  14.063  1.00  0.00           O  
ATOM    684  CB  VAL A  98      -6.457  17.394  11.752  1.00  0.00           C  
ATOM    685  CEN VAL A  98      -7.124  17.224  11.787  1.00  0.00           X  
ATOM    686  H   VAL A  98      -5.350  19.188  10.273  1.00  0.00           H  
ATOM    687  N   VAL A  99      -3.366  17.121  11.969  1.00  0.00           N  
ATOM    688  CA  VAL A  99      -2.195  16.365  12.396  1.00  0.00           C  
ATOM    689  C   VAL A  99      -1.284  17.211  13.276  1.00  0.00           C  
ATOM    690  O   VAL A  99      -0.807  16.752  14.314  1.00  0.00           O  
ATOM    691  CB  VAL A  99      -1.389  15.843  11.192  1.00  0.00           C  
ATOM    692  CEN VAL A  99      -1.221  15.274  10.842  1.00  0.00           X  
ATOM    693  H   VAL A  99      -3.528  17.262  10.982  1.00  0.00           H  
ATOM    694  N   VAL A 100      -1.046  18.449  12.855  1.00  0.00           N  
ATOM    695  CA  VAL A 100      -0.191  19.362  13.605  1.00  0.00           C  
ATOM    696  C   VAL A 100      -0.739  19.605  15.005  1.00  0.00           C  
ATOM    697  O   VAL A 100       0.004  19.581  15.986  1.00  0.00           O  
ATOM    698  CB  VAL A 100      -0.037  20.713  12.882  1.00  0.00           C  
ATOM    699  CEN VAL A 100       0.407  21.108  12.533  1.00  0.00           X  
ATOM    700  H   VAL A 100      -1.468  18.765  11.994  1.00  0.00           H  
ATOM    701  N   VAL A 101      -2.044  19.840  15.091  1.00  0.00           N  
ATOM    702  CA  VAL A 101      -2.695  20.088  16.372  1.00  0.00           C  
ATOM    703  C   VAL A 101      -2.525  18.904  17.315  1.00  0.00           C  
ATOM    704  O   VAL A 101      -2.212  19.077  18.494  1.00  0.00           O  
ATOM    705  CB  VAL A 101      -4.197  20.380  16.196  1.00  0.00           C  
ATOM    706  CEN VAL A 101      -4.673  20.877  16.231  1.00  0.00           X  
ATOM    707  H   VAL A 101      -2.600  19.846  14.248  1.00  0.00           H  
ATOM    708  N   VAL A 102      -2.732  17.702  16.790  1.00  0.00           N  
ATOM    709  CA  VAL A 102      -2.602  16.486  17.585  1.00  0.00           C  
ATOM    710  C   VAL A 102      -1.194  16.345  18.149  1.00  0.00           C  
ATOM    711  O   VAL A 102      -1.015  16.022  19.323  1.00  0.00           O  
ATOM    712  CB  VAL A 102      -2.942  15.232  16.759  1.00  0.00           C  
ATOM    713  CEN VAL A 102      -3.410  14.733  16.674  1.00  0.00           X  
ATOM    714  H   VAL A 102      -2.986  17.627  15.816  1.00  0.00           H  
ATOM    715  N   VAL A 103      -0.197  16.588  17.305  1.00  0.00           N  
ATOM    716  CA  VAL A 103       1.198  16.488  17.718  1.00  0.00           C  
ATOM    717  C   VAL A 103       1.506  17.453  18.856  1.00  0.00           C  
ATOM    718  O   VAL A 103       2.157  17.087  19.834  1.00  0.00           O  
ATOM    719  CB  VAL A 103       2.156  16.770  16.546  1.00  0.00           C  
ATOM    720  CEN VAL A 103       2.606  16.477  16.114  1.00  0.00           X  
ATOM    721  H   VAL A 103      -0.411  16.849  16.353  1.00  0.00           H  
ATOM    722  N   VAL A 104       1.034  18.688  18.722  1.00  0.00           N  
ATOM    723  CA  VAL A 104       1.258  19.708  19.739  1.00  0.00           C  
ATOM    724  C   VAL A 104       0.667  19.289  21.079  1.00  0.00           C  
ATOM    725  O   VAL A 104       1.306  19.432  22.122  1.00  0.00           O  
ATOM    726  CB  VAL A 104       0.654  21.063  19.324  1.00  0.00           C  
ATOM    727  CEN VAL A 104       0.812  21.701  19.119  1.00  0.00           X  
ATOM    728  H   VAL A 104       0.506  18.926  17.894  1.00  0.00           H  
ATOM    729  N   VAL A 105      -0.556  18.772  21.045  1.00  0.00           N  
ATOM    730  CA  VAL A 105      -1.235  18.331  22.258  1.00  0.00           C  
ATOM    731  C   VAL A 105      -0.449  17.233  22.961  1.00  0.00           C  
ATOM    732  O   VAL A 105      -0.278  17.262  24.180  1.00  0.00           O  
ATOM    733  CB  VAL A 105      -2.656  17.819  21.955  1.00  0.00           C  
ATOM    734  CEN VAL A 105      -3.325  17.965  22.027  1.00  0.00           X  
ATOM    735  H   VAL A 105      -1.027  18.682  20.157  1.00  0.00           H  
ATOM    736  N   VAL A 106       0.028  16.265  22.187  1.00  0.00           N  
ATOM    737  CA  VAL A 106       0.798  15.154  22.735  1.00  0.00           C  
ATOM    738  C   VAL A 106       2.058  15.649  23.433  1.00  0.00           C  
ATOM    739  O   VAL A 106       2.386  15.205  24.533  1.00  0.00           O  
ATOM    740  CB  VAL A 106       1.192  14.145  21.640  1.00  0.00           C  
ATOM    741  CEN VAL A 106       1.069  13.511  21.400  1.00  0.00           X  
ATOM    742  H   VAL A 106      -0.147  16.299  21.193  1.00  0.00           H  
ATOM    743  N   VAL A 107       2.763  16.572  22.786  1.00  0.00           N  
ATOM    744  CA  VAL A 107       3.989  17.129  23.344  1.00  0.00           C  
ATOM    745  C   VAL A 107       3.726  17.812  24.680  1.00  0.00           C  
ATOM    746  O   VAL A 107       4.474  17.627  25.641  1.00  0.00           O  
ATOM    747  CB  VAL A 107       4.640  18.140  22.381  1.00  0.00           C  
ATOM    748  CEN VAL A 107       5.176  18.239  21.960  1.00  0.00           X  
ATOM    749  H   VAL A 107       2.440  16.896  21.886  1.00  0.00           H  
ATOM    750  N   VAL A 108       2.660  18.603  24.735  1.00  0.00           N  
ATOM    751  CA  VAL A 108       2.297  19.316  25.954  1.00  0.00           C  
ATOM    752  C   VAL A 108       2.029  18.348  27.099  1.00  0.00           C  
ATOM    753  O   VAL A 108       2.491  18.556  28.221  1.00  0.00           O  
ATOM    754  CB  VAL A 108       1.054  20.200  25.742  1.00  0.00           C  
ATOM    755  CEN VAL A 108       0.840  20.853  25.689  1.00  0.00           X  
ATOM    756  H   VAL A 108       2.087  18.714  23.911  1.00  0.00           H  
ATOM    757  N   VAL A 109       1.282  17.288  26.809  1.00  0.00           N  
ATOM    758  CA  VAL A 109       0.952  16.285  27.815  1.00  0.00           C  
ATOM    759  C   VAL A 109       2.209  15.638  28.380  1.00  0.00           C  
ATOM    760  O   VAL A 109       2.339  15.465  29.592  1.00  0.00           O  
ATOM    761  CB  VAL A 109       0.036  15.188  27.239  1.00  0.00           C  
ATOM    762  CEN VAL A 109      -0.605  14.937  27.254  1.00  0.00           X  
ATOM    763  H   VAL A 109       0.933  17.174  25.868  1.00  0.00           H  
ATOM    764  N   VAL A 110       3.134  15.281  27.496  1.00  0.00           N  
ATOM    765  CA  VAL A 110       4.384  14.652  27.906  1.00  0.00           C  
ATOM    766  C   VAL A 110       5.176  15.557  28.841  1.00  0.00           C  
ATOM    767  O   VAL A 110       5.443  15.186  29.951  1.00  0.00           O  
ATOM    768  CB  VAL A 110       5.261  14.292  26.692  1.00  0.00           C  
ATOM    769  CEN VAL A 110       5.501  13.766  26.318  1.00  0.00           X  
ATOM    770  H   VAL A 110       2.968  15.450  26.514  1.00  0.00           H  
TER                                                                             
# All scores below are weighted scores, not raw scores.
#BEGIN_POSE_ENERGIES_TABLE ./out/53.pdb
label vdw total
weights 0.1 NA
pose 2.0404 2.0404
VAL:NtermProteinFull_1 0 0
VAL_2 0 0
VAL_3 0.03752 0.03752
VAL_4 0.26301 0.26301
VAL_5 0 0
VAL_6 0 0
VAL_7 0.10641 0.10641
VAL_8 0 0
VAL_9 0 0
VAL_10 0 0
VAL_11 0 0
VAL_12 0 0
VAL_13 0 0
VAL_14 0.00437 0.00437
VAL_15 0.01006 0.01006
VAL_16 0 0
VAL_17 0 0
VAL_18 0.01006 0.01006
VAL_19 0 0
VAL_20 0.5444 0.5444
VAL_21 0 0
VAL_22 0 0
VAL_23 0 0
VAL_24 0 0
VAL_25 0 0
VAL_26 0 0
VAL_27 0 0
VAL_28 0 0
VAL_29 0.26294 0.26294
VAL_30 0 0
VAL_31 0.00157 0.00157
VAL_32 0.05162 0.05162
VAL_33 7e-05 7e-05
VAL_34 0 0
VAL_35 0 0
VAL_36 0.03752 0.03752
VAL_37 0 0
VAL_38 0.01006 0.01006
VAL_39 0 0
VAL_40 0 0
VAL_41 0.01006 0.01006
VAL_42 0 0
VAL_43 0 0
VAL_44 0 0
VAL_45 0 0
VAL_46 0 0
VAL_47 0 0
VAL_48 0.00157 0.00157
VAL_49 0 0
VAL_50 0 0
VAL_51 0 0
VAL_52 0.00045 0.00045
VAL_53 0 0
VAL_54 0 0
VAL_55 0.5444 0.5444
VAL_56 0 0
VAL_57 0 0
VAL_58 0 0
VAL_59 0 0
VAL_60 0 0
VAL_61 0 0
VAL_62 0 0
VAL_63 0.02095 0.02095
VAL_64 0 0
VAL_65 0 0
VAL_66 0 0
VAL_67 0 0
VAL_68 0.02095 0.02095
VAL_69 0 0
VAL_70 0 0
VAL_71 0 0
VAL_72 0 0
VAL_73 0 0
VAL_74 0 0
VAL_75 0 0
VAL_76 0 0
VAL_77 0 0
VAL_78 0.00045 0.00045
VAL_79 0 0
VAL_80 0 0
VAL_81 0 0
VAL_82 0 0
VAL_83 0.00437 0.00437
VAL_84 0.00045 0.00045
VAL_85 0 0
VAL_86 0 0
VAL_87 0.0548 0.0548
VAL_88 0 0
VAL_89 0.02095 0.02095
VAL_90 0 0
VAL_91 0 0
VAL_92 0 0
VAL_93 0 0
VAL_94 0.02095 0.02095
VAL_95 0 0
VAL_96 0 0
VAL_97 0 0
VAL_98 0 0
VAL_99 0 0
VAL_100 0 0
VAL_101 0 0
VAL_102 0 0
VAL_103 0 0
VAL_104 0 0
VAL_105 0 0
VAL_106 0 0
VAL_107 0 0
VAL_108 0 0
VAL_109 0 0
VAL:CtermProteinFull_110 0.00045 0.00045
#END_POSE_ENERGIES_TABLE ./out/53.pdb

REMARK 6 12 1 9 21 19 13 14 0 14 12 12 
REMARK VDW             2.040
REMARK RG             13.994
REMARK NCdist         31.654
REMARK HO              0.567
