# Supplementary material for: Design of complicated all-α protein structures
Source: Nat Struct Mol Biol. 2024 Jan 4;31(2):275–82. doi: 10.1038/s41594-023-01147-9 (PMC11377298; doi:10.1038/s41594-023-01147-9)
Supplement: Supplementary file 11 — Statistical source data. [file 41594_2023_1147_MOESM11_ESM.zip › ED_Fig6/1.pdb]

HEADER                                            09-NOV-21   XXXX              
EXPDTA    THEORETICAL MODEL                                                     
REMARK 220                                                                      
REMARK 220 EXPERIMENTAL DETAILS                                                 
REMARK 220  EXPERIMENT TYPE                : THEORETICAL MODELLING              
REMARK 220  DATE OF DATA COLLECTION        : 09-NOV-21                          
REMARK 220                                                                      
REMARK 220 REMARK: MODEL GENERATED BY ROSETTA                                   
REMARK 220  VERSION 2021.16+release.8ee4f02                                     
ATOM      1  N   VAL A   1       0.000   0.000   0.000  1.00  0.00           N  
ATOM      2  CA  VAL A   1       1.458   0.000   0.000  1.00  0.00           C  
ATOM      3  C   VAL A   1       2.009   1.420   0.000  1.00  0.00           C  
ATOM      4  O   VAL A   1       2.934   1.737   0.748  1.00  0.00           O  
ATOM      5  CB  VAL A   1       2.023  -0.759  -1.215  1.00  0.00           C  
ATOM      6  CEN VAL A   1       2.351  -1.334  -1.406  1.00  0.00           X  
ATOM      7  H   VAL A   1      -0.500  -0.433  -0.750  1.00  0.00           H  
ATOM      8  N   VAL A   2       1.435   2.272  -0.843  1.00  0.00           N  
ATOM      9  CA  VAL A   2       1.868   3.661  -0.942  1.00  0.00           C  
ATOM     10  C   VAL A   2       1.711   4.383   0.390  1.00  0.00           C  
ATOM     11  O   VAL A   2       2.608   5.105   0.825  1.00  0.00           O  
ATOM     12  CB  VAL A   2       1.079   4.423  -2.023  1.00  0.00           C  
ATOM     13  CEN VAL A   2       1.129   4.707  -2.649  1.00  0.00           X  
ATOM     14  H   VAL A   2       0.680   1.949  -1.431  1.00  0.00           H  
ATOM     15  N   VAL A   3       0.566   4.183   1.035  1.00  0.00           N  
ATOM     16  CA  VAL A   3       0.290   4.815   2.319  1.00  0.00           C  
ATOM     17  C   VAL A   3       1.317   4.405   3.367  1.00  0.00           C  
ATOM     18  O   VAL A   3       1.823   5.241   4.115  1.00  0.00           O  
ATOM     19  CB  VAL A   3      -1.120   4.462   2.831  1.00  0.00           C  
ATOM     20  CEN VAL A   3      -1.749   4.719   2.941  1.00  0.00           X  
ATOM     21  H   VAL A   3      -0.130   3.577   0.624  1.00  0.00           H  
ATOM     22  N   VAL A   4       1.620   3.112   3.417  1.00  0.00           N  
ATOM     23  CA  VAL A   4       2.588   2.588   4.374  1.00  0.00           C  
ATOM     24  C   VAL A   4       3.957   3.226   4.177  1.00  0.00           C  
ATOM     25  O   VAL A   4       4.612   3.622   5.141  1.00  0.00           O  
ATOM     26  CB  VAL A   4       2.723   1.058   4.261  1.00  0.00           C  
ATOM     27  CEN VAL A   4       2.581   0.464   4.579  1.00  0.00           X  
ATOM     28  H   VAL A   4       1.169   2.476   2.775  1.00  0.00           H  
ATOM     29  N   VAL A   5       4.385   3.322   2.923  1.00  0.00           N  
ATOM     30  CA  VAL A   5       5.678   3.911   2.597  1.00  0.00           C  
ATOM     31  C   VAL A   5       5.758   5.358   3.069  1.00  0.00           C  
ATOM     32  O   VAL A   5       6.758   5.776   3.653  1.00  0.00           O  
ATOM     33  CB  VAL A   5       5.958   3.859   1.084  1.00  0.00           C  
ATOM     34  CEN VAL A   5       6.345   3.555   0.602  1.00  0.00           X  
ATOM     35  H   VAL A   5       3.799   2.977   2.176  1.00  0.00           H  
ATOM     36  N   VAL A   6       4.700   6.118   2.811  1.00  0.00           N  
ATOM     37  CA  VAL A   6       4.648   7.520   3.209  1.00  0.00           C  
ATOM     38  C   VAL A   6       4.783   7.670   4.719  1.00  0.00           C  
ATOM     39  O   VAL A   6       5.528   8.521   5.204  1.00  0.00           O  
ATOM     40  CB  VAL A   6       3.339   8.190   2.752  1.00  0.00           C  
ATOM     41  CEN VAL A   6       3.075   8.647   2.309  1.00  0.00           X  
ATOM     42  H   VAL A   6       3.910   5.715   2.327  1.00  0.00           H  
ATOM     43  N   VAL A   7       4.059   6.836   5.458  1.00  0.00           N  
ATOM     44  CA  VAL A   7       4.096   6.875   6.915  1.00  0.00           C  
ATOM     45  C   VAL A   7       5.504   6.615   7.437  1.00  0.00           C  
ATOM     46  O   VAL A   7       5.983   7.311   8.332  1.00  0.00           O  
ATOM     47  CB  VAL A   7       3.133   5.844   7.532  1.00  0.00           C  
ATOM     48  CEN VAL A   7       2.540   5.776   7.878  1.00  0.00           X  
ATOM     49  H   VAL A   7       3.467   6.159   4.999  1.00  0.00           H  
ATOM     50  N   VAL A   8       6.163   5.609   6.872  1.00  0.00           N  
ATOM     51  CA  VAL A   8       7.517   5.255   7.279  1.00  0.00           C  
ATOM     52  C   VAL A   8       8.478   6.419   7.067  1.00  0.00           C  
ATOM     53  O   VAL A   8       9.293   6.729   7.935  1.00  0.00           O  
ATOM     54  CB  VAL A   8       8.037   4.027   6.508  1.00  0.00           C  
ATOM     55  CEN VAL A   8       8.197   3.360   6.571  1.00  0.00           X  
ATOM     56  H   VAL A   8       5.713   5.075   6.141  1.00  0.00           H  
ATOM     57  N   VAL A   9       8.376   7.060   5.907  1.00  0.00           N  
ATOM     58  CA  VAL A   9       9.235   8.191   5.579  1.00  0.00           C  
ATOM     59  C   VAL A   9       9.061   9.324   6.581  1.00  0.00           C  
ATOM     60  O   VAL A   9      10.039   9.909   7.047  1.00  0.00           O  
ATOM     61  CB  VAL A   9       8.951   8.723   4.162  1.00  0.00           C  
ATOM     62  CEN VAL A   9       9.208   8.766   3.524  1.00  0.00           X  
ATOM     63  H   VAL A   9       7.685   6.755   5.236  1.00  0.00           H  
ATOM     64  N   VAL A  10       7.810   9.630   6.909  1.00  0.00           N  
ATOM     65  CA  VAL A  10       7.506  10.695   7.857  1.00  0.00           C  
ATOM     66  C   VAL A  10       8.128  10.415   9.219  1.00  0.00           C  
ATOM     67  O   VAL A  10       8.719  11.301   9.836  1.00  0.00           O  
ATOM     68  CB  VAL A  10       5.986  10.883   8.028  1.00  0.00           C  
ATOM     69  CEN VAL A  10       5.461  11.306   7.888  1.00  0.00           X  
ATOM     70  H   VAL A  10       7.051   9.112   6.491  1.00  0.00           H  
ATOM     71  N   VAL A  11       7.993   9.177   9.683  1.00  0.00           N  
ATOM     72  CA  VAL A  11       8.542   8.778  10.973  1.00  0.00           C  
ATOM     73  C   VAL A  11      10.054   8.964  11.009  1.00  0.00           C  
ATOM     74  O   VAL A  11      10.602   9.482  11.982  1.00  0.00           O  
ATOM     75  CB  VAL A  11       8.207   7.311  11.300  1.00  0.00           C  
ATOM     76  CEN VAL A  11       7.826   6.907  11.708  1.00  0.00           X  
ATOM     77  H   VAL A  11       7.496   8.495   9.127  1.00  0.00           H  
ATOM     78  N   VAL A  12      10.723   8.537   9.944  1.00  0.00           N  
ATOM     79  CA  VAL A  12      12.173   8.655   9.852  1.00  0.00           C  
ATOM     80  C   VAL A  12      12.613  10.111   9.938  1.00  0.00           C  
ATOM     81  O   VAL A  12      13.562  10.441  10.650  1.00  0.00           O  
ATOM     82  CB  VAL A  12      12.708   8.043   8.543  1.00  0.00           C  
ATOM     83  CEN VAL A  12      13.065   7.514   8.284  1.00  0.00           X  
ATOM     84  H   VAL A  12      10.214   8.119   9.178  1.00  0.00           H  
ATOM     85  N   VAL A  13      11.920  10.977   9.208  1.00  0.00           N  
ATOM     86  CA  VAL A  13      12.238  12.400   9.200  1.00  0.00           C  
ATOM     87  C   VAL A  13      12.120  12.999  10.596  1.00  0.00           C  
ATOM     88  O   VAL A  13      12.988  13.755  11.033  1.00  0.00           O  
ATOM     89  CB  VAL A  13      11.321  13.180   8.239  1.00  0.00           C  
ATOM     90  CEN VAL A  13      11.305  13.516   7.638  1.00  0.00           X  
ATOM     91  H   VAL A  13      11.152  10.642   8.644  1.00  0.00           H  
ATOM     92  N   VAL A  14      11.041  12.656  11.292  1.00  0.00           N  
ATOM     93  CA  VAL A  14      10.808  13.159  12.640  1.00  0.00           C  
ATOM     94  C   VAL A  14      11.933  12.751  13.583  1.00  0.00           C  
ATOM     95  O   VAL A  14      12.426  13.564  14.365  1.00  0.00           O  
ATOM     96  CB  VAL A  14       9.468  12.654  13.208  1.00  0.00           C  
ATOM     97  CEN VAL A  14       8.830  12.848  13.379  1.00  0.00           X  
ATOM     98  H   VAL A  14      10.366  12.031  10.876  1.00  0.00           H  
ATOM     99  N   VAL A  15      12.336  11.488  13.503  1.00  0.00           N  
ATOM    100  CA  VAL A  15      13.405  10.970  14.349  1.00  0.00           C  
ATOM    101  C   VAL A  15      14.705  11.730  14.122  1.00  0.00           C  
ATOM    102  O   VAL A  15      15.394  12.100  15.072  1.00  0.00           O  
ATOM    103  CB  VAL A  15      13.648   9.470  14.098  1.00  0.00           C  
ATOM    104  CEN VAL A  15      13.574   8.842  14.373  1.00  0.00           X  
ATOM    105  H   VAL A  15      11.891  10.870  12.840  1.00  0.00           H  
ATOM    106  N   VAL A  16      15.036  11.960  12.855  1.00  0.00           N  
ATOM    107  CA  VAL A  16      16.255  12.677  12.500  1.00  0.00           C  
ATOM    108  C   VAL A  16      16.163  14.147  12.889  1.00  0.00           C  
ATOM    109  O   VAL A  16      17.180  14.824  13.038  1.00  0.00           O  
ATOM    110  CB  VAL A  16      16.553  12.573  10.993  1.00  0.00           C  
ATOM    111  CEN VAL A  16      16.977  12.289  10.530  1.00  0.00           X  
ATOM    112  H   VAL A  16      14.428  11.630  12.120  1.00  0.00           H  
ATOM    113  N   VAL A  17      14.938  14.634  13.053  1.00  0.00           N  
ATOM    114  CA  VAL A  17      14.712  16.009  13.485  1.00  0.00           C  
ATOM    115  C   VAL A  17      14.384  16.073  14.971  1.00  0.00           C  
ATOM    116  O   VAL A  17      14.648  17.078  15.632  1.00  0.00           O  
ATOM    117  CB  VAL A  17      13.571  16.671  12.689  1.00  0.00           C  
ATOM    118  CEN VAL A  17      13.433  17.146  12.210  1.00  0.00           X  
ATOM    119  H   VAL A  17      14.143  14.038  12.875  1.00  0.00           H  
ATOM    120  N   VAL A  18      13.808  14.995  15.492  1.00  0.00           N  
ATOM    121  CA  VAL A  18      13.433  14.931  16.899  1.00  0.00           C  
ATOM    122  C   VAL A  18      13.913  13.634  17.539  1.00  0.00           C  
ATOM    123  O   VAL A  18      13.119  12.735  17.814  1.00  0.00           O  
ATOM    124  CB  VAL A  18      11.909  15.049  17.084  1.00  0.00           C  
ATOM    125  CEN VAL A  18      11.408  15.466  17.309  1.00  0.00           X  
ATOM    126  H   VAL A  18      13.625  14.199  14.897  1.00  0.00           H  
ATOM    127  N   VAL A  19      15.218  13.544  17.773  1.00  0.00           N  
ATOM    128  CA  VAL A  19      15.851  12.272  18.103  1.00  0.00           C  
ATOM    129  C   VAL A  19      15.231  11.656  19.351  1.00  0.00           C  
ATOM    130  O   VAL A  19      15.227  10.436  19.516  1.00  0.00           O  
ATOM    131  CB  VAL A  19      17.367  12.435  18.322  1.00  0.00           C  
ATOM    132  CEN VAL A  19      17.984  12.296  18.050  1.00  0.00           X  
ATOM    133  H   VAL A  19      15.786  14.377  17.721  1.00  0.00           H  
ATOM    134  N   VAL A  20      14.707  12.507  20.227  1.00  0.00           N  
ATOM    135  CA  VAL A  20      14.115  12.050  21.478  1.00  0.00           C  
ATOM    136  C   VAL A  20      12.793  11.335  21.234  1.00  0.00           C  
ATOM    137  O   VAL A  20      12.290  10.624  22.104  1.00  0.00           O  
ATOM    138  CB  VAL A  20      13.882  13.219  22.454  1.00  0.00           C  
ATOM    139  CEN VAL A  20      14.101  13.502  23.042  1.00  0.00           X  
ATOM    140  H   VAL A  20      14.719  13.495  20.020  1.00  0.00           H  
ATOM    141  N   VAL A  21      12.233  11.526  20.044  1.00  0.00           N  
ATOM    142  CA  VAL A  21      10.997  10.855  19.661  1.00  0.00           C  
ATOM    143  C   VAL A  21      11.161   9.341  19.691  1.00  0.00           C  
ATOM    144  O   VAL A  21      10.300   8.624  20.203  1.00  0.00           O  
ATOM    145  CB  VAL A  21      10.533  11.283  18.256  1.00  0.00           C  
ATOM    146  CEN VAL A  21      10.055  11.645  17.916  1.00  0.00           X  
ATOM    147  H   VAL A  21      12.676  12.154  19.387  1.00  0.00           H  
ATOM    148  N   VAL A  22      12.270   8.859  19.140  1.00  0.00           N  
ATOM    149  CA  VAL A  22      12.548   7.428  19.103  1.00  0.00           C  
ATOM    150  C   VAL A  22      12.615   6.844  20.508  1.00  0.00           C  
ATOM    151  O   VAL A  22      12.050   5.784  20.778  1.00  0.00           O  
ATOM    152  CB  VAL A  22      13.868   7.128  18.369  1.00  0.00           C  
ATOM    153  CEN VAL A  22      14.134   6.861  17.792  1.00  0.00           X  
ATOM    154  H   VAL A  22      12.937   9.501  18.736  1.00  0.00           H  
ATOM    155  N   VAL A  23      13.310   7.541  21.401  1.00  0.00           N  
ATOM    156  CA  VAL A  23      13.453   7.092  22.781  1.00  0.00           C  
ATOM    157  C   VAL A  23      12.097   6.970  23.463  1.00  0.00           C  
ATOM    158  O   VAL A  23      11.822   5.985  24.149  1.00  0.00           O  
ATOM    159  CB  VAL A  23      14.344   8.048  23.597  1.00  0.00           C  
ATOM    160  CEN VAL A  23      14.959   8.109  23.900  1.00  0.00           X  
ATOM    161  H   VAL A  23      13.751   8.404  21.116  1.00  0.00           H  
ATOM    162  N   VAL A  24      11.251   7.977  23.272  1.00  0.00           N  
ATOM    163  CA  VAL A  24       9.921   7.984  23.869  1.00  0.00           C  
ATOM    164  C   VAL A  24       9.100   6.790  23.400  1.00  0.00           C  
ATOM    165  O   VAL A  24       8.441   6.125  24.199  1.00  0.00           O  
ATOM    166  CB  VAL A  24       9.159   9.281  23.537  1.00  0.00           C  
ATOM    167  CEN VAL A  24       8.924   9.870  23.805  1.00  0.00           X  
ATOM    168  H   VAL A  24      11.537   8.757  22.698  1.00  0.00           H  
ATOM    169  N   VAL A  25       9.143   6.523  22.099  1.00  0.00           N  
ATOM    170  CA  VAL A  25       8.403   5.408  21.521  1.00  0.00           C  
ATOM    171  C   VAL A  25       8.841   4.082  22.129  1.00  0.00           C  
ATOM    172  O   VAL A  25       8.009   3.244  22.478  1.00  0.00           O  
ATOM    173  CB  VAL A  25       8.581   5.344  19.992  1.00  0.00           C  
ATOM    174  CEN VAL A  25       8.257   5.441  19.392  1.00  0.00           X  
ATOM    175  H   VAL A  25       9.704   7.108  21.495  1.00  0.00           H  
ATOM    176  N   VAL A  26      10.151   3.898  22.254  1.00  0.00           N  
ATOM    177  CA  VAL A  26      10.701   2.673  22.821  1.00  0.00           C  
ATOM    178  C   VAL A  26      10.215   2.459  24.249  1.00  0.00           C  
ATOM    179  O   VAL A  26       9.822   1.354  24.623  1.00  0.00           O  
ATOM    180  CB  VAL A  26      12.241   2.687  22.810  1.00  0.00           C  
ATOM    181  CEN VAL A  26      12.796   2.408  22.512  1.00  0.00           X  
ATOM    182  H   VAL A  26      10.781   4.625  21.949  1.00  0.00           H  
ATOM    183  N   VAL A  27      10.246   3.523  25.044  1.00  0.00           N  
ATOM    184  CA  VAL A  27       9.808   3.455  26.433  1.00  0.00           C  
ATOM    185  C   VAL A  27       8.349   3.030  26.531  1.00  0.00           C  
ATOM    186  O   VAL A  27       7.993   2.181  27.348  1.00  0.00           O  
ATOM    187  CB  VAL A  27       9.989   4.806  27.150  1.00  0.00           C  
ATOM    188  CEN VAL A  27      10.361   5.135  27.628  1.00  0.00           X  
ATOM    189  H   VAL A  27      10.580   4.403  24.677  1.00  0.00           H  
ATOM    190  N   VAL A  28       7.507   3.627  25.693  1.00  0.00           N  
ATOM    191  CA  VAL A  28       6.084   3.312  25.684  1.00  0.00           C  
ATOM    192  C   VAL A  28       5.848   1.839  25.372  1.00  0.00           C  
ATOM    193  O   VAL A  28       5.042   1.178  26.027  1.00  0.00           O  
ATOM    194  CB  VAL A  28       5.321   4.172  24.659  1.00  0.00           C  
ATOM    195  CEN VAL A  28       4.871   4.690  24.595  1.00  0.00           X  
ATOM    196  H   VAL A  28       7.863   4.316  25.046  1.00  0.00           H  
ATOM    197  N   VAL A  29       6.554   1.332  24.368  1.00  0.00           N  
ATOM    198  CA  VAL A  29       6.423  -0.064  23.967  1.00  0.00           C  
ATOM    199  C   VAL A  29       6.784  -1.002  25.112  1.00  0.00           C  
ATOM    200  O   VAL A  29       6.079  -1.977  25.374  1.00  0.00           O  
ATOM    201  CB  VAL A  29       7.311  -0.389  22.751  1.00  0.00           C  
ATOM    202  CEN VAL A  29       7.297  -0.537  22.079  1.00  0.00           X  
ATOM    203  H   VAL A  29       7.200   1.928  23.870  1.00  0.00           H  
ATOM    204  N   VAL A  30       7.885  -0.702  25.792  1.00  0.00           N  
ATOM    205  CA  VAL A  30       8.341  -1.518  26.911  1.00  0.00           C  
ATOM    206  C   VAL A  30       7.294  -1.572  28.016  1.00  0.00           C  
ATOM    207  O   VAL A  30       7.008  -2.639  28.561  1.00  0.00           O  
ATOM    208  CB  VAL A  30       9.663  -0.986  27.496  1.00  0.00           C  
ATOM    209  CEN VAL A  30      10.337  -1.118  27.552  1.00  0.00           X  
ATOM    210  H   VAL A  30       8.420   0.113  25.527  1.00  0.00           H  
ATOM    211  N   VAL A  31       6.725  -0.417  28.343  1.00  0.00           N  
ATOM    212  CA  VAL A  31       5.708  -0.331  29.384  1.00  0.00           C  
ATOM    213  C   VAL A  31       4.499  -1.193  29.045  1.00  0.00           C  
ATOM    214  O   VAL A  31       3.982  -1.917  29.896  1.00  0.00           O  
ATOM    215  CB  VAL A  31       5.246   1.121  29.605  1.00  0.00           C  
ATOM    216  CEN VAL A  31       5.272   1.651  30.045  1.00  0.00           X  
ATOM    217  H   VAL A  31       7.005   0.424  27.858  1.00  0.00           H  
ATOM    218  N   VAL A  32       4.051  -1.109  27.797  1.00  0.00           N  
ATOM    219  CA  VAL A  32       2.900  -1.881  27.343  1.00  0.00           C  
ATOM    220  C   VAL A  32       3.148  -3.377  27.489  1.00  0.00           C  
ATOM    221  O   VAL A  32       2.285  -4.116  27.962  1.00  0.00           O  
ATOM    222  CB  VAL A  32       2.554  -1.569  25.875  1.00  0.00           C  
ATOM    223  CEN VAL A  32       2.092  -1.260  25.468  1.00  0.00           X  
ATOM    224  H   VAL A  32       4.519  -0.495  27.146  1.00  0.00           H  
ATOM    225  N   VAL A  33       4.333  -3.818  27.079  1.00  0.00           N  
ATOM    226  CA  VAL A  33       4.697  -5.227  27.164  1.00  0.00           C  
ATOM    227  C   VAL A  33       4.658  -5.721  28.604  1.00  0.00           C  
ATOM    228  O   VAL A  33       4.132  -6.797  28.888  1.00  0.00           O  
ATOM    229  CB  VAL A  33       6.099  -5.485  26.581  1.00  0.00           C  
ATOM    230  CEN VAL A  33       6.436  -5.769  26.051  1.00  0.00           X  
ATOM    231  H   VAL A  33       4.998  -3.160  26.700  1.00  0.00           H  
ATOM    232  N   VAL A  34       5.219  -4.928  29.511  1.00  0.00           N  
ATOM    233  CA  VAL A  34       5.249  -5.283  30.925  1.00  0.00           C  
ATOM    234  C   VAL A  34       3.841  -5.451  31.481  1.00  0.00           C  
ATOM    235  O   VAL A  34       3.558  -6.409  32.201  1.00  0.00           O  
ATOM    236  CB  VAL A  34       5.996  -4.224  31.758  1.00  0.00           C  
ATOM    237  CEN VAL A  34       6.574  -4.105  32.113  1.00  0.00           X  
ATOM    238  H   VAL A  34       5.634  -4.057  29.214  1.00  0.00           H  
ATOM    239  N   VAL A  35       2.961  -4.515  31.144  1.00  0.00           N  
ATOM    240  CA  VAL A  35       1.580  -4.557  31.609  1.00  0.00           C  
ATOM    241  C   VAL A  35       0.799  -5.665  30.914  1.00  0.00           C  
ATOM    242  O   VAL A  35       0.196  -6.517  31.567  1.00  0.00           O  
ATOM    243  CB  VAL A  35       0.864  -3.214  31.377  1.00  0.00           C  
ATOM    244  CEN VAL A  35       0.608  -2.660  31.696  1.00  0.00           X  
ATOM    245  H   VAL A  35       3.257  -3.753  30.550  1.00  0.00           H  
ATOM    246  N   VAL A  36       0.813  -5.648  29.585  1.00  0.00           N  
ATOM    247  CA  VAL A  36      -0.065  -6.506  28.799  1.00  0.00           C  
ATOM    248  C   VAL A  36       0.713  -7.642  28.147  1.00  0.00           C  
ATOM    249  O   VAL A  36       0.136  -8.498  27.478  1.00  0.00           O  
ATOM    250  CB  VAL A  36      -0.803  -5.710  27.707  1.00  0.00           C  
ATOM    251  CEN VAL A  36      -1.419  -5.465  27.520  1.00  0.00           X  
ATOM    252  H   VAL A  36       1.449  -5.025  29.108  1.00  0.00           H  
ATOM    253  N   VAL A  37       2.027  -7.643  28.347  1.00  0.00           N  
ATOM    254  CA  VAL A  37       2.886  -8.680  27.788  1.00  0.00           C  
ATOM    255  C   VAL A  37       3.385  -8.294  26.402  1.00  0.00           C  
ATOM    256  O   VAL A  37       2.757  -7.498  25.704  1.00  0.00           O  
ATOM    257  CB  VAL A  37       2.155 -10.033  27.702  1.00  0.00           C  
ATOM    258  CEN VAL A  37       2.125 -10.665  27.974  1.00  0.00           X  
ATOM    259  H   VAL A  37       2.441  -6.906  28.900  1.00  0.00           H  
ATOM    260  N   VAL A  38       4.520  -8.863  26.008  1.00  0.00           N  
ATOM    261  CA  VAL A  38       5.089  -8.603  24.691  1.00  0.00           C  
ATOM    262  C   VAL A  38       4.050  -8.795  23.593  1.00  0.00           C  
ATOM    263  O   VAL A  38       3.824  -7.902  22.777  1.00  0.00           O  
ATOM    264  CB  VAL A  38       6.296  -9.518  24.407  1.00  0.00           C  
ATOM    265  CEN VAL A  38       6.981  -9.526  24.339  1.00  0.00           X  
ATOM    266  H   VAL A  38       4.999  -9.491  26.636  1.00  0.00           H  
ATOM    267  N   VAL A  39       3.421  -9.965  23.579  1.00  0.00           N  
ATOM    268  CA  VAL A  39       2.478 -10.315  22.524  1.00  0.00           C  
ATOM    269  C   VAL A  39       1.332  -9.314  22.455  1.00  0.00           C  
ATOM    270  O   VAL A  39       0.917  -8.904  21.371  1.00  0.00           O  
ATOM    271  CB  VAL A  39       1.901 -11.728  22.727  1.00  0.00           C  
ATOM    272  CEN VAL A  39       1.909 -12.371  22.480  1.00  0.00           X  
ATOM    273  H   VAL A  39       3.600 -10.629  24.319  1.00  0.00           H  
ATOM    274  N   VAL A  40       0.823  -8.924  23.619  1.00  0.00           N  
ATOM    275  CA  VAL A  40      -0.275  -7.968  23.693  1.00  0.00           C  
ATOM    276  C   VAL A  40       0.107  -6.638  23.055  1.00  0.00           C  
ATOM    277  O   VAL A  40      -0.667  -6.059  22.294  1.00  0.00           O  
ATOM    278  CB  VAL A  40      -0.712  -7.720  25.149  1.00  0.00           C  
ATOM    279  CEN VAL A  40      -1.217  -7.835  25.604  1.00  0.00           X  
ATOM    280  H   VAL A  40       1.207  -9.299  24.474  1.00  0.00           H  
ATOM    281  N   VAL A  41       1.306  -6.160  23.370  1.00  0.00           N  
ATOM    282  CA  VAL A  41       1.794  -4.898  22.828  1.00  0.00           C  
ATOM    283  C   VAL A  41       1.862  -4.941  21.306  1.00  0.00           C  
ATOM    284  O   VAL A  41       1.443  -4.001  20.630  1.00  0.00           O  
ATOM    285  CB  VAL A  41       3.186  -4.544  23.384  1.00  0.00           C  
ATOM    286  CEN VAL A  41       3.522  -4.114  23.805  1.00  0.00           X  
ATOM    287  H   VAL A  41       1.895  -6.685  24.001  1.00  0.00           H  
ATOM    288  N   VAL A  42       2.391  -6.037  20.774  1.00  0.00           N  
ATOM    289  CA  VAL A  42       2.515  -6.205  19.331  1.00  0.00           C  
ATOM    290  C   VAL A  42       1.153  -6.151  18.651  1.00  0.00           C  
ATOM    291  O   VAL A  42       0.986  -5.491  17.626  1.00  0.00           O  
ATOM    292  CB  VAL A  42       3.204  -7.535  18.973  1.00  0.00           C  
ATOM    293  CEN VAL A  42       3.785  -7.809  18.724  1.00  0.00           X  
ATOM    294  H   VAL A  42       2.717  -6.773  21.384  1.00  0.00           H  
ATOM    295  N   VAL A  43       0.181  -6.850  19.229  1.00  0.00           N  
ATOM    296  CA  VAL A  43      -1.169  -6.883  18.680  1.00  0.00           C  
ATOM    297  C   VAL A  43      -1.775  -5.487  18.624  1.00  0.00           C  
ATOM    298  O   VAL A  43      -2.376  -5.100  17.621  1.00  0.00           O  
ATOM    299  CB  VAL A  43      -2.092  -7.800  19.504  1.00  0.00           C  
ATOM    300  CEN VAL A  43      -2.427  -8.402  19.495  1.00  0.00           X  
ATOM    301  H   VAL A  43       0.383  -7.371  20.070  1.00  0.00           H  
ATOM    302  N   VAL A  44      -1.615  -4.734  19.707  1.00  0.00           N  
ATOM    303  CA  VAL A  44      -2.146  -3.378  19.783  1.00  0.00           C  
ATOM    304  C   VAL A  44      -1.556  -2.493  18.693  1.00  0.00           C  
ATOM    305  O   VAL A  44      -2.274  -1.742  18.032  1.00  0.00           O  
ATOM    306  CB  VAL A  44      -1.869  -2.739  21.156  1.00  0.00           C  
ATOM    307  CEN VAL A  44      -2.167  -2.536  21.744  1.00  0.00           X  
ATOM    308  H   VAL A  44      -1.111  -5.110  20.497  1.00  0.00           H  
ATOM    309  N   VAL A  45      -0.243  -2.585  18.510  1.00  0.00           N  
ATOM    310  CA  VAL A  45       0.447  -1.792  17.499  1.00  0.00           C  
ATOM    311  C   VAL A  45      -0.088  -2.092  16.105  1.00  0.00           C  
ATOM    312  O   VAL A  45      -0.336  -1.180  15.315  1.00  0.00           O  
ATOM    313  CB  VAL A  45       1.966  -2.045  17.522  1.00  0.00           C  
ATOM    314  CEN VAL A  45       2.573  -1.763  17.685  1.00  0.00           X  
ATOM    315  H   VAL A  45       0.291  -3.220  19.085  1.00  0.00           H  
ATOM    316  N   VAL A  46      -0.262  -3.375  15.807  1.00  0.00           N  
ATOM    317  CA  VAL A  46      -0.768  -3.797  14.506  1.00  0.00           C  
ATOM    318  C   VAL A  46      -2.152  -3.221  14.239  1.00  0.00           C  
ATOM    319  O   VAL A  46      -2.428  -2.723  13.148  1.00  0.00           O  
ATOM    320  CB  VAL A  46      -0.831  -5.332  14.396  1.00  0.00           C  
ATOM    321  CEN VAL A  46      -0.541  -5.879  14.093  1.00  0.00           X  
ATOM    322  H   VAL A  46      -0.039  -4.075  16.499  1.00  0.00           H  
ATOM    323  N   VAL A  47      -3.020  -3.291  15.242  1.00  0.00           N  
ATOM    324  CA  VAL A  47      -4.379  -2.776  15.118  1.00  0.00           C  
ATOM    325  C   VAL A  47      -4.376  -1.285  14.808  1.00  0.00           C  
ATOM    326  O   VAL A  47      -5.113  -0.821  13.939  1.00  0.00           O  
ATOM    327  CB  VAL A  47      -5.196  -3.023  16.400  1.00  0.00           C  
ATOM    328  CEN VAL A  47      -5.713  -3.394  16.665  1.00  0.00           X  
ATOM    329  H   VAL A  47      -2.732  -3.712  16.114  1.00  0.00           H  
ATOM    330  N   VAL A  48      -3.543  -0.538  15.525  1.00  0.00           N  
ATOM    331  CA  VAL A  48      -3.443   0.903  15.328  1.00  0.00           C  
ATOM    332  C   VAL A  48      -3.018   1.236  13.904  1.00  0.00           C  
ATOM    333  O   VAL A  48      -3.586   2.124  13.268  1.00  0.00           O  
ATOM    334  CB  VAL A  48      -2.445   1.540  16.313  1.00  0.00           C  
ATOM    335  CEN VAL A  48      -2.396   1.945  16.869  1.00  0.00           X  
ATOM    336  H   VAL A  48      -2.964  -0.981  16.224  1.00  0.00           H  
ATOM    337  N   VAL A  49      -2.016   0.518  13.407  1.00  0.00           N  
ATOM    338  CA  VAL A  49      -1.513   0.736  12.057  1.00  0.00           C  
ATOM    339  C   VAL A  49      -2.605   0.511  11.019  1.00  0.00           C  
ATOM    340  O   VAL A  49      -2.764   1.303  10.089  1.00  0.00           O  
ATOM    341  CB  VAL A  49      -0.321  -0.187  11.741  1.00  0.00           C  
ATOM    342  CEN VAL A  49       0.360  -0.198  11.639  1.00  0.00           X  
ATOM    343  H   VAL A  49      -1.592  -0.197  13.981  1.00  0.00           H  
ATOM    344  N   VAL A  50      -3.356  -0.572  11.183  1.00  0.00           N  
ATOM    345  CA  VAL A  50      -4.436  -0.903  10.261  1.00  0.00           C  
ATOM    346  C   VAL A  50      -5.483   0.203  10.219  1.00  0.00           C  
ATOM    347  O   VAL A  50      -5.937   0.600   9.146  1.00  0.00           O  
ATOM    348  CB  VAL A  50      -5.119  -2.229  10.643  1.00  0.00           C  
ATOM    349  CEN VAL A  50      -5.199  -2.887  10.454  1.00  0.00           X  
ATOM    350  H   VAL A  50      -3.175  -1.182  11.968  1.00  0.00           H  
ATOM    351  N   VAL A  51      -5.862   0.696  11.392  1.00  0.00           N  
ATOM    352  CA  VAL A  51      -6.857   1.758  11.491  1.00  0.00           C  
ATOM    353  C   VAL A  51      -6.401   3.011  10.756  1.00  0.00           C  
ATOM    354  O   VAL A  51      -7.173   3.627  10.021  1.00  0.00           O  
ATOM    355  CB  VAL A  51      -7.156   2.116  12.959  1.00  0.00           C  
ATOM    356  CEN VAL A  51      -7.634   2.073  13.454  1.00  0.00           X  
ATOM    357  H   VAL A  51      -5.451   0.327  12.238  1.00  0.00           H  
ATOM    358  N   VAL A  52      -5.142   3.384  10.957  1.00  0.00           N  
ATOM    359  CA  VAL A  52      -4.580   4.565  10.313  1.00  0.00           C  
ATOM    360  C   VAL A  52      -4.632   4.443   8.796  1.00  0.00           C  
ATOM    361  O   VAL A  52      -5.011   5.385   8.100  1.00  0.00           O  
ATOM    362  CB  VAL A  52      -3.122   4.807  10.749  1.00  0.00           C  
ATOM    363  CEN VAL A  52      -2.716   5.221  11.120  1.00  0.00           X  
ATOM    364  H   VAL A  52      -4.558   2.835  11.573  1.00  0.00           H  
ATOM    365  N   VAL A  53      -4.250   3.276   8.288  1.00  0.00           N  
ATOM    366  CA  VAL A  53      -4.253   3.027   6.851  1.00  0.00           C  
ATOM    367  C   VAL A  53      -5.652   3.181   6.269  1.00  0.00           C  
ATOM    368  O   VAL A  53      -5.834   3.805   5.223  1.00  0.00           O  
ATOM    369  CB  VAL A  53      -3.721   1.620   6.520  1.00  0.00           C  
ATOM    370  CEN VAL A  53      -3.190   1.279   6.245  1.00  0.00           X  
ATOM    371  H   VAL A  53      -3.950   2.542   8.914  1.00  0.00           H  
ATOM    372  N   VAL A  54      -6.638   2.610   6.951  1.00  0.00           N  
ATOM    373  CA  VAL A  54      -8.023   2.683   6.503  1.00  0.00           C  
ATOM    374  C   VAL A  54      -8.498   4.128   6.413  1.00  0.00           C  
ATOM    375  O   VAL A  54      -9.135   4.523   5.436  1.00  0.00           O  
ATOM    376  CB  VAL A  54      -8.963   1.901   7.440  1.00  0.00           C  
ATOM    377  CEN VAL A  54      -9.354   1.335   7.488  1.00  0.00           X  
ATOM    378  H   VAL A  54      -6.423   2.113   7.804  1.00  0.00           H  
ATOM    379  N   VAL A  55      -8.185   4.912   7.438  1.00  0.00           N  
ATOM    380  CA  VAL A  55      -8.580   6.316   7.477  1.00  0.00           C  
ATOM    381  C   VAL A  55      -7.993   7.086   6.301  1.00  0.00           C  
ATOM    382  O   VAL A  55      -8.686   7.870   5.653  1.00  0.00           O  
ATOM    383  CB  VAL A  55      -8.140   6.990   8.791  1.00  0.00           C  
ATOM    384  CEN VAL A  55      -8.371   7.249   9.385  1.00  0.00           X  
ATOM    385  H   VAL A  55      -7.661   4.527   8.211  1.00  0.00           H  
ATOM    386  N   VAL A  56      -6.713   6.857   6.030  1.00  0.00           N  
ATOM    387  CA  VAL A  56      -6.030   7.529   4.931  1.00  0.00           C  
ATOM    388  C   VAL A  56      -6.695   7.216   3.597  1.00  0.00           C  
ATOM    389  O   VAL A  56      -6.916   8.109   2.778  1.00  0.00           O  
ATOM    390  CB  VAL A  56      -4.544   7.129   4.859  1.00  0.00           C  
ATOM    391  CEN VAL A  56      -3.903   7.358   4.963  1.00  0.00           X  
ATOM    392  H   VAL A  56      -6.199   6.200   6.601  1.00  0.00           H  
ATOM    393  N   VAL A  57      -7.012   5.944   3.383  1.00  0.00           N  
ATOM    394  CA  VAL A  57      -7.652   5.511   2.147  1.00  0.00           C  
ATOM    395  C   VAL A  57      -8.993   6.206   1.948  1.00  0.00           C  
ATOM    396  O   VAL A  57      -9.303   6.676   0.853  1.00  0.00           O  
ATOM    397  CB  VAL A  57      -7.869   3.986   2.126  1.00  0.00           C  
ATOM    398  CEN VAL A  57      -7.655   3.399   1.834  1.00  0.00           X  
ATOM    399  H   VAL A  57      -6.804   5.258   4.095  1.00  0.00           H  
ATOM    400  N   VAL A  58      -9.785   6.270   3.013  1.00  0.00           N  
ATOM    401  CA  VAL A  58     -11.094   6.909   2.957  1.00  0.00           C  
ATOM    402  C   VAL A  58     -10.976   8.372   2.550  1.00  0.00           C  
ATOM    403  O   VAL A  58     -11.692   8.839   1.664  1.00  0.00           O  
ATOM    404  CB  VAL A  58     -11.824   6.820   4.311  1.00  0.00           C  
ATOM    405  CEN VAL A  58     -12.350   6.519   4.638  1.00  0.00           X  
ATOM    406  H   VAL A  58      -9.472   5.864   3.884  1.00  0.00           H  
ATOM    407  N   VAL A  59     -10.069   9.091   3.202  1.00  0.00           N  
ATOM    408  CA  VAL A  59      -9.889  10.514   2.943  1.00  0.00           C  
ATOM    409  C   VAL A  59      -8.977  10.745   1.746  1.00  0.00           C  
ATOM    410  O   VAL A  59      -8.774  11.882   1.317  1.00  0.00           O  
ATOM    411  CB  VAL A  59      -9.306  11.243   4.169  1.00  0.00           C  
ATOM    412  CEN VAL A  59      -9.456  11.689   4.672  1.00  0.00           X  
ATOM    413  H   VAL A  59      -9.489   8.640   3.895  1.00  0.00           H  
ATOM    414  N   VAL A  60      -8.428   9.661   1.209  1.00  0.00           N  
ATOM    415  CA  VAL A  60      -7.507   9.747   0.082  1.00  0.00           C  
ATOM    416  C   VAL A  60      -6.264  10.549   0.446  1.00  0.00           C  
ATOM    417  O   VAL A  60      -5.832  11.420  -0.309  1.00  0.00           O  
ATOM    418  CB  VAL A  60      -8.176  10.387  -1.149  1.00  0.00           C  
ATOM    419  CEN VAL A  60      -8.418  10.255  -1.780  1.00  0.00           X  
ATOM    420  H   VAL A  60      -8.655   8.754   1.591  1.00  0.00           H  
ATOM    421  N   VAL A  61      -5.693  10.250   1.608  1.00  0.00           N  
ATOM    422  CA  VAL A  61      -4.489  10.933   2.068  1.00  0.00           C  
ATOM    423  C   VAL A  61      -3.349   9.948   2.294  1.00  0.00           C  
ATOM    424  O   VAL A  61      -3.579   8.771   2.572  1.00  0.00           O  
ATOM    425  CB  VAL A  61      -4.745  11.714   3.370  1.00  0.00           C  
ATOM    426  CEN VAL A  61      -4.808  12.347   3.634  1.00  0.00           X  
ATOM    427  H   VAL A  61      -6.103   9.531   2.187  1.00  0.00           H  
ATOM    428  N   VAL A  62      -2.120  10.436   2.172  1.00  0.00           N  
ATOM    429  CA  VAL A  62      -0.942   9.629   2.469  1.00  0.00           C  
ATOM    430  C   VAL A  62      -0.848   9.319   3.957  1.00  0.00           C  
ATOM    431  O   VAL A  62      -1.125  10.174   4.798  1.00  0.00           O  
ATOM    432  CB  VAL A  62       0.352  10.330   2.017  1.00  0.00           C  
ATOM    433  CEN VAL A  62       0.861  10.310   1.553  1.00  0.00           X  
ATOM    434  H   VAL A  62      -1.997  11.391   1.866  1.00  0.00           H  
ATOM    435  N   VAL A  63      -0.454   8.091   4.277  1.00  0.00           N  
ATOM    436  CA  VAL A  63      -0.277   7.680   5.665  1.00  0.00           C  
ATOM    437  C   VAL A  63       0.588   8.675   6.428  1.00  0.00           C  
ATOM    438  O   VAL A  63       0.358   8.934   7.609  1.00  0.00           O  
ATOM    439  CB  VAL A  63       0.359   6.281   5.763  1.00  0.00           C  
ATOM    440  CEN VAL A  63       0.232   5.624   5.929  1.00  0.00           X  
ATOM    441  H   VAL A  63      -0.274   7.424   3.540  1.00  0.00           H  
ATOM    442  N   VAL A  64       1.584   9.230   5.746  1.00  0.00           N  
ATOM    443  CA  VAL A  64       2.470  10.218   6.350  1.00  0.00           C  
ATOM    444  C   VAL A  64       1.696  11.454   6.792  1.00  0.00           C  
ATOM    445  O   VAL A  64       2.051  12.100   7.778  1.00  0.00           O  
ATOM    446  CB  VAL A  64       3.588  10.643   5.380  1.00  0.00           C  
ATOM    447  CEN VAL A  64       4.264  10.595   5.259  1.00  0.00           X  
ATOM    448  H   VAL A  64       1.731   8.961   4.783  1.00  0.00           H  
ATOM    449  N   VAL A  65       0.639  11.778   6.056  1.00  0.00           N  
ATOM    450  CA  VAL A  65      -0.216  12.908   6.399  1.00  0.00           C  
ATOM    451  C   VAL A  65      -0.835  12.732   7.779  1.00  0.00           C  
ATOM    452  O   VAL A  65      -0.858  13.663   8.584  1.00  0.00           O  
ATOM    453  CB  VAL A  65      -1.340  13.102   5.364  1.00  0.00           C  
ATOM    454  CEN VAL A  65      -1.561  13.511   4.856  1.00  0.00           X  
ATOM    455  H   VAL A  65       0.421  11.227   5.238  1.00  0.00           H  
ATOM    456  N   VAL A  66      -1.337  11.531   8.048  1.00  0.00           N  
ATOM    457  CA  VAL A  66      -1.958  11.230   9.332  1.00  0.00           C  
ATOM    458  C   VAL A  66      -0.974  11.424  10.479  1.00  0.00           C  
ATOM    459  O   VAL A  66      -1.310  12.015  11.505  1.00  0.00           O  
ATOM    460  CB  VAL A  66      -2.501   9.790   9.373  1.00  0.00           C  
ATOM    461  CEN VAL A  66      -3.080   9.415   9.378  1.00  0.00           X  
ATOM    462  H   VAL A  66      -1.286  10.808   7.344  1.00  0.00           H  
ATOM    463  N   VAL A  67       0.244  10.922  10.298  1.00  0.00           N  
ATOM    464  CA  VAL A  67       1.279  11.040  11.318  1.00  0.00           C  
ATOM    465  C   VAL A  67       1.583  12.499  11.629  1.00  0.00           C  
ATOM    466  O   VAL A  67       1.697  12.885  12.792  1.00  0.00           O  
ATOM    467  CB  VAL A  67       2.579  10.335  10.886  1.00  0.00           C  
ATOM    468  CEN VAL A  67       2.982   9.790  11.009  1.00  0.00           X  
ATOM    469  H   VAL A  67       0.457  10.448   9.433  1.00  0.00           H  
ATOM    470  N   VAL A  68       1.714  13.307  10.582  1.00  0.00           N  
ATOM    471  CA  VAL A  68       2.006  14.727  10.742  1.00  0.00           C  
ATOM    472  C   VAL A  68       0.960  15.409  11.615  1.00  0.00           C  
ATOM    473  O   VAL A  68       1.178  16.514  12.112  1.00  0.00           O  
ATOM    474  CB  VAL A  68       2.074  15.447   9.382  1.00  0.00           C  
ATOM    475  CEN VAL A  68       2.503  15.746   8.934  1.00  0.00           X  
ATOM    476  H   VAL A  68       1.610  12.928   9.652  1.00  0.00           H  
ATOM    477  N   VAL A  69      -0.176  14.744  11.797  1.00  0.00           N  
ATOM    478  CA  VAL A  69      -1.253  15.279  12.621  1.00  0.00           C  
ATOM    479  C   VAL A  69      -1.317  14.574  13.970  1.00  0.00           C  
ATOM    480  O   VAL A  69      -2.038  15.001  14.871  1.00  0.00           O  
ATOM    481  CB  VAL A  69      -2.619  15.151  11.921  1.00  0.00           C  
ATOM    482  CEN VAL A  69      -3.120  15.510  11.613  1.00  0.00           X  
ATOM    483  H   VAL A  69      -0.297  13.846  11.352  1.00  0.00           H  
ATOM    484  N   VAL A  70      -0.557  13.491  14.102  1.00  0.00           N  
ATOM    485  CA  VAL A  70      -0.380  12.832  15.390  1.00  0.00           C  
ATOM    486  C   VAL A  70       0.454  13.687  16.336  1.00  0.00           C  
ATOM    487  O   VAL A  70       1.252  14.515  15.899  1.00  0.00           O  
ATOM    488  CB  VAL A  70       0.290  11.455  15.233  1.00  0.00           C  
ATOM    489  CEN VAL A  70       0.178  10.776  15.272  1.00  0.00           X  
ATOM    490  H   VAL A  70      -0.091  13.116  13.289  1.00  0.00           H  
ATOM    491  N   VAL A  71       0.263  13.481  17.635  1.00  0.00           N  
ATOM    492  CA  VAL A  71       1.075  14.151  18.644  1.00  0.00           C  
ATOM    493  C   VAL A  71       2.513  13.651  18.615  1.00  0.00           C  
ATOM    494  O   VAL A  71       2.793  12.564  18.109  1.00  0.00           O  
ATOM    495  CB  VAL A  71       0.499  13.948  20.058  1.00  0.00           C  
ATOM    496  CEN VAL A  71       0.179  14.268  20.578  1.00  0.00           X  
ATOM    497  H   VAL A  71      -0.462  12.843  17.931  1.00  0.00           H  
ATOM    498  N   VAL A  72       3.423  14.450  19.162  1.00  0.00           N  
ATOM    499  CA  VAL A  72       4.848  14.149  19.093  1.00  0.00           C  
ATOM    500  C   VAL A  72       5.150  12.778  19.684  1.00  0.00           C  
ATOM    501  O   VAL A  72       6.031  12.065  19.204  1.00  0.00           O  
ATOM    502  CB  VAL A  72       5.686  15.210  19.830  1.00  0.00           C  
ATOM    503  CEN VAL A  72       6.128  15.731  19.737  1.00  0.00           X  
ATOM    504  H   VAL A  72       3.120  15.289  19.637  1.00  0.00           H  
ATOM    505  N   VAL A  73       4.413  12.414  20.728  1.00  0.00           N  
ATOM    506  CA  VAL A  73       4.574  11.111  21.363  1.00  0.00           C  
ATOM    507  C   VAL A  73       3.903  10.014  20.546  1.00  0.00           C  
ATOM    508  O   VAL A  73       4.329   8.860  20.570  1.00  0.00           O  
ATOM    509  CB  VAL A  73       3.995  11.102  22.790  1.00  0.00           C  
ATOM    510  CEN VAL A  73       4.165  11.080  23.457  1.00  0.00           X  
ATOM    511  H   VAL A  73       3.724  13.056  21.092  1.00  0.00           H  
ATOM    512  N   VAL A  74       2.851  10.382  19.822  1.00  0.00           N  
ATOM    513  CA  VAL A  74       2.204   9.466  18.890  1.00  0.00           C  
ATOM    514  C   VAL A  74       3.176   8.997  17.815  1.00  0.00           C  
ATOM    515  O   VAL A  74       3.235   7.810  17.494  1.00  0.00           O  
ATOM    516  CB  VAL A  74       0.982  10.117  18.215  1.00  0.00           C  
ATOM    517  CEN VAL A  74       0.294  10.108  18.187  1.00  0.00           X  
ATOM    518  H   VAL A  74       2.490  11.320  19.921  1.00  0.00           H  
ATOM    519  N   VAL A  75       3.938   9.935  17.263  1.00  0.00           N  
ATOM    520  CA  VAL A  75       4.909   9.619  16.223  1.00  0.00           C  
ATOM    521  C   VAL A  75       5.949   8.625  16.724  1.00  0.00           C  
ATOM    522  O   VAL A  75       6.285   7.663  16.033  1.00  0.00           O  
ATOM    523  CB  VAL A  75       5.626  10.885  15.716  1.00  0.00           C  
ATOM    524  CEN VAL A  75       5.682  11.312  15.179  1.00  0.00           X  
ATOM    525  H   VAL A  75       3.841  10.892  17.572  1.00  0.00           H  
ATOM    526  N   VAL A  76       6.455   8.863  17.929  1.00  0.00           N  
ATOM    527  CA  VAL A  76       7.458   7.988  18.525  1.00  0.00           C  
ATOM    528  C   VAL A  76       6.928   6.568  18.681  1.00  0.00           C  
ATOM    529  O   VAL A  76       7.618   5.600  18.362  1.00  0.00           O  
ATOM    530  CB  VAL A  76       7.917   8.508  19.900  1.00  0.00           C  
ATOM    531  CEN VAL A  76       8.445   8.796  20.236  1.00  0.00           X  
ATOM    532  H   VAL A  76       6.137   9.670  18.445  1.00  0.00           H  
ATOM    533  N   VAL A  77       5.700   6.452  19.173  1.00  0.00           N  
ATOM    534  CA  VAL A  77       5.075   5.150  19.372  1.00  0.00           C  
ATOM    535  C   VAL A  77       4.961   4.386  18.059  1.00  0.00           C  
ATOM    536  O   VAL A  77       5.265   3.195  17.994  1.00  0.00           O  
ATOM    537  CB  VAL A  77       3.674   5.285  19.999  1.00  0.00           C  
ATOM    538  CEN VAL A  77       3.312   5.180  20.575  1.00  0.00           X  
ATOM    539  H   VAL A  77       5.186   7.286  19.415  1.00  0.00           H  
ATOM    540  N   VAL A  78       4.523   5.079  17.014  1.00  0.00           N  
ATOM    541  CA  VAL A  78       4.369   4.468  15.699  1.00  0.00           C  
ATOM    542  C   VAL A  78       5.696   3.927  15.184  1.00  0.00           C  
ATOM    543  O   VAL A  78       5.765   2.811  14.669  1.00  0.00           O  
ATOM    544  CB  VAL A  78       3.800   5.467  14.674  1.00  0.00           C  
ATOM    545  CEN VAL A  78       3.240   5.623  14.303  1.00  0.00           X  
ATOM    546  H   VAL A  78       4.290   6.055  17.133  1.00  0.00           H  
ATOM    547  N   VAL A  79       6.749   4.725  15.325  1.00  0.00           N  
ATOM    548  CA  VAL A  79       8.077   4.328  14.874  1.00  0.00           C  
ATOM    549  C   VAL A  79       8.544   3.062  15.582  1.00  0.00           C  
ATOM    550  O   VAL A  79       9.072   2.146  14.952  1.00  0.00           O  
ATOM    551  CB  VAL A  79       9.111   5.446  15.107  1.00  0.00           C  
ATOM    552  CEN VAL A  79       9.503   5.914  14.788  1.00  0.00           X  
ATOM    553  H   VAL A  79       6.626   5.630  15.757  1.00  0.00           H  
ATOM    554  N   VAL A  80       8.347   3.018  16.895  1.00  0.00           N  
ATOM    555  CA  VAL A  80       8.748   1.865  17.692  1.00  0.00           C  
ATOM    556  C   VAL A  80       8.039   0.600  17.224  1.00  0.00           C  
ATOM    557  O   VAL A  80       8.659  -0.454  17.080  1.00  0.00           O  
ATOM    558  CB  VAL A  80       8.456   2.082  19.188  1.00  0.00           C  
ATOM    559  CEN VAL A  80       8.751   2.193  19.801  1.00  0.00           X  
ATOM    560  H   VAL A  80       7.909   3.804  17.354  1.00  0.00           H  
ATOM    561  N   VAL A  81       6.736   0.710  16.989  1.00  0.00           N  
ATOM    562  CA  VAL A  81       5.940  -0.425  16.538  1.00  0.00           C  
ATOM    563  C   VAL A  81       6.454  -0.965  15.210  1.00  0.00           C  
ATOM    564  O   VAL A  81       6.588  -2.175  15.031  1.00  0.00           O  
ATOM    565  CB  VAL A  81       4.454  -0.048  16.387  1.00  0.00           C  
ATOM    566  CEN VAL A  81       3.828  -0.140  16.660  1.00  0.00           X  
ATOM    567  H   VAL A  81       6.285   1.604  17.127  1.00  0.00           H  
ATOM    568  N   VAL A  82       6.742  -0.060  14.280  1.00  0.00           N  
ATOM    569  CA  VAL A  82       7.243  -0.444  12.966  1.00  0.00           C  
ATOM    570  C   VAL A  82       8.556  -1.208  13.079  1.00  0.00           C  
ATOM    571  O   VAL A  82       8.746  -2.233  12.425  1.00  0.00           O  
ATOM    572  CB  VAL A  82       7.451   0.784  12.060  1.00  0.00           C  
ATOM    573  CEN VAL A  82       7.205   1.113  11.506  1.00  0.00           X  
ATOM    574  H   VAL A  82       6.611   0.920  14.490  1.00  0.00           H  
ATOM    575  N   VAL A  83       9.459  -0.703  13.912  1.00  0.00           N  
ATOM    576  CA  VAL A  83      10.757  -1.337  14.111  1.00  0.00           C  
ATOM    577  C   VAL A  83      10.600  -2.757  14.641  1.00  0.00           C  
ATOM    578  O   VAL A  83      11.260  -3.682  14.168  1.00  0.00           O  
ATOM    579  CB  VAL A  83      11.636  -0.531  15.086  1.00  0.00           C  
ATOM    580  CEN VAL A  83      12.195  -0.130  15.126  1.00  0.00           X  
ATOM    581  H   VAL A  83       9.242   0.143  14.420  1.00  0.00           H  
ATOM    582  N   VAL A  84       9.723  -2.923  15.624  1.00  0.00           N  
ATOM    583  CA  VAL A  84       9.478  -4.231  16.220  1.00  0.00           C  
ATOM    584  C   VAL A  84       8.976  -5.224  15.180  1.00  0.00           C  
ATOM    585  O   VAL A  84       9.434  -6.366  15.126  1.00  0.00           O  
ATOM    586  CB  VAL A  84       8.456  -4.146  17.370  1.00  0.00           C  
ATOM    587  CEN VAL A  84       8.387  -4.187  18.054  1.00  0.00           X  
ATOM    588  H   VAL A  84       9.212  -2.122  15.969  1.00  0.00           H  
ATOM    589  N   VAL A  85       8.032  -4.784  14.355  1.00  0.00           N  
ATOM    590  CA  VAL A  85       7.466  -5.634  13.315  1.00  0.00           C  
ATOM    591  C   VAL A  85       8.540  -6.103  12.342  1.00  0.00           C  
ATOM    592  O   VAL A  85       8.591  -7.278  11.978  1.00  0.00           O  
ATOM    593  CB  VAL A  85       6.359  -4.905  12.529  1.00  0.00           C  
ATOM    594  CEN VAL A  85       5.679  -4.882  12.421  1.00  0.00           X  
ATOM    595  H   VAL A  85       7.698  -3.835  14.451  1.00  0.00           H  
ATOM    596  N   VAL A  86       9.398  -5.178  11.924  1.00  0.00           N  
ATOM    597  CA  VAL A  86      10.473  -5.496  10.992  1.00  0.00           C  
ATOM    598  C   VAL A  86      11.407  -6.553  11.568  1.00  0.00           C  
ATOM    599  O   VAL A  86      11.785  -7.502  10.880  1.00  0.00           O  
ATOM    600  CB  VAL A  86      11.294  -4.244  10.628  1.00  0.00           C  
ATOM    601  CEN VAL A  86      11.430  -3.799  10.120  1.00  0.00           X  
ATOM    602  H   VAL A  86       9.302  -4.231  12.260  1.00  0.00           H  
ATOM    603  N   VAL A  87      11.775  -6.384  12.833  1.00  0.00           N  
ATOM    604  CA  VAL A  87      12.665  -7.324  13.504  1.00  0.00           C  
ATOM    605  C   VAL A  87      12.066  -8.724  13.535  1.00  0.00           C  
ATOM    606  O   VAL A  87      12.750  -9.709  13.257  1.00  0.00           O  
ATOM    607  CB  VAL A  87      12.977  -6.877  14.944  1.00  0.00           C  
ATOM    608  CEN VAL A  87      13.472  -6.626  15.352  1.00  0.00           X  
ATOM    609  H   VAL A  87      11.429  -5.584  13.343  1.00  0.00           H  
ATOM    610  N   VAL A  88      10.784  -8.806  13.874  1.00  0.00           N  
ATOM    611  CA  VAL A  88      10.090 -10.086  13.942  1.00  0.00           C  
ATOM    612  C   VAL A  88      10.104 -10.793  12.592  1.00  0.00           C  
ATOM    613  O   VAL A  88      10.367 -11.993  12.512  1.00  0.00           O  
ATOM    614  CB  VAL A  88       8.631  -9.915  14.405  1.00  0.00           C  
ATOM    615  CEN VAL A  88       8.199 -10.026  14.930  1.00  0.00           X  
ATOM    616  H   VAL A  88      10.277  -7.960  14.090  1.00  0.00           H  
ATOM    617  N   VAL A  89       9.820 -10.042  11.534  1.00  0.00           N  
ATOM    618  CA  VAL A  89       9.800 -10.595  10.185  1.00  0.00           C  
ATOM    619  C   VAL A  89      11.157 -11.172   9.806  1.00  0.00           C  
ATOM    620  O   VAL A  89      11.244 -12.270   9.255  1.00  0.00           O  
ATOM    621  CB  VAL A  89       9.396  -9.533   9.145  1.00  0.00           C  
ATOM    622  CEN VAL A  89       8.891  -9.339   8.718  1.00  0.00           X  
ATOM    623  H   VAL A  89       9.613  -9.062  11.667  1.00  0.00           H  
ATOM    624  N   VAL A  90      12.216 -10.427  10.104  1.00  0.00           N  
ATOM    625  CA  VAL A  90      13.572 -10.864   9.795  1.00  0.00           C  
ATOM    626  C   VAL A  90      13.902 -12.175  10.497  1.00  0.00           C  
ATOM    627  O   VAL A  90      14.465 -13.089   9.894  1.00  0.00           O  
ATOM    628  CB  VAL A  90      14.613  -9.802  10.196  1.00  0.00           C  
ATOM    629  CEN VAL A  90      15.058  -9.339   9.946  1.00  0.00           X  
ATOM    630  H   VAL A  90      12.078  -9.535  10.557  1.00  0.00           H  
ATOM    631  N   VAL A  91      13.549 -12.261  11.775  1.00  0.00           N  
ATOM    632  CA  VAL A  91      13.807 -13.461  12.562  1.00  0.00           C  
ATOM    633  C   VAL A  91      13.124 -14.678  11.951  1.00  0.00           C  
ATOM    634  O   VAL A  91      13.743 -15.728  11.779  1.00  0.00           O  
ATOM    635  CB  VAL A  91      13.332 -13.295  14.018  1.00  0.00           C  
ATOM    636  CEN VAL A  91      13.550 -13.221  14.667  1.00  0.00           X  
ATOM    637  H   VAL A  91      13.090 -11.475  12.213  1.00  0.00           H  
ATOM    638  N   VAL A  92      11.845 -14.530  11.624  1.00  0.00           N  
ATOM    639  CA  VAL A  92      11.062 -15.632  11.077  1.00  0.00           C  
ATOM    640  C   VAL A  92      11.266 -15.758   9.572  1.00  0.00           C  
ATOM    641  O   VAL A  92      10.756 -16.684   8.942  1.00  0.00           O  
ATOM    642  CB  VAL A  92       9.560 -15.458  11.369  1.00  0.00           C  
ATOM    643  CEN VAL A  92       9.035 -15.704  11.741  1.00  0.00           X  
ATOM    644  H   VAL A  92      11.403 -13.632  11.759  1.00  0.00           H  
ATOM    645  N   VAL A  93      12.014 -14.820   9.001  1.00  0.00           N  
ATOM    646  CA  VAL A  93      12.256 -14.803   7.564  1.00  0.00           C  
ATOM    647  C   VAL A  93      10.955 -14.646   6.787  1.00  0.00           C  
ATOM    648  O   VAL A  93      10.709 -15.363   5.817  1.00  0.00           O  
ATOM    649  CB  VAL A  93      12.970 -16.085   7.096  1.00  0.00           C  
ATOM    650  CEN VAL A  93      13.569 -16.333   6.861  1.00  0.00           X  
ATOM    651  H   VAL A  93      12.426 -14.100   9.578  1.00  0.00           H  
ATOM    652  N   VAL A  94      10.124 -13.705   7.220  1.00  0.00           N  
ATOM    653  CA  VAL A  94       8.852 -13.442   6.558  1.00  0.00           C  
ATOM    654  C   VAL A  94       8.774 -12.002   6.067  1.00  0.00           C  
ATOM    655  O   VAL A  94       9.417 -11.111   6.621  1.00  0.00           O  
ATOM    656  CB  VAL A  94       7.659 -13.720   7.492  1.00  0.00           C  
ATOM    657  CEN VAL A  94       7.134 -14.151   7.608  1.00  0.00           X  
ATOM    658  H   VAL A  94      10.379 -13.157   8.029  1.00  0.00           H  
ATOM    659  N   VAL A  95       7.982 -11.780   5.023  1.00  0.00           N  
ATOM    660  CA  VAL A  95       7.732 -10.434   4.523  1.00  0.00           C  
ATOM    661  C   VAL A  95       6.920  -9.617   5.520  1.00  0.00           C  
ATOM    662  O   VAL A  95       5.989 -10.128   6.143  1.00  0.00           O  
ATOM    663  CB  VAL A  95       6.992 -10.460   3.172  1.00  0.00           C  
ATOM    664  CEN VAL A  95       7.066 -10.342   2.497  1.00  0.00           X  
ATOM    665  H   VAL A  95       7.541 -12.565   4.565  1.00  0.00           H  
ATOM    666  N   VAL A  96       7.278  -8.346   5.667  1.00  0.00           N  
ATOM    667  CA  VAL A  96       6.553  -7.444   6.553  1.00  0.00           C  
ATOM    668  C   VAL A  96       5.055  -7.493   6.285  1.00  0.00           C  
ATOM    669  O   VAL A  96       4.245  -7.396   7.207  1.00  0.00           O  
ATOM    670  CB  VAL A  96       7.044  -5.991   6.406  1.00  0.00           C  
ATOM    671  CEN VAL A  96       7.395  -5.490   6.722  1.00  0.00           X  
ATOM    672  H   VAL A  96       8.072  -7.996   5.151  1.00  0.00           H  
ATOM    673  N   VAL A  97       4.691  -7.644   5.016  1.00  0.00           N  
ATOM    674  CA  VAL A  97       3.289  -7.732   4.626  1.00  0.00           C  
ATOM    675  C   VAL A  97       2.614  -8.939   5.266  1.00  0.00           C  
ATOM    676  O   VAL A  97       1.423  -8.905   5.573  1.00  0.00           O  
ATOM    677  CB  VAL A  97       3.132  -7.820   3.096  1.00  0.00           C  
ATOM    678  CEN VAL A  97       2.924  -7.472   2.539  1.00  0.00           X  
ATOM    679  H   VAL A  97       5.404  -7.698   4.303  1.00  0.00           H  
ATOM    680  N   VAL A  98       3.383 -10.004   5.465  1.00  0.00           N  
ATOM    681  CA  VAL A  98       2.874 -11.206   6.114  1.00  0.00           C  
ATOM    682  C   VAL A  98       2.384 -10.904   7.524  1.00  0.00           C  
ATOM    683  O   VAL A  98       1.311 -11.354   7.928  1.00  0.00           O  
ATOM    684  CB  VAL A  98       3.946 -12.310   6.179  1.00  0.00           C  
ATOM    685  CEN VAL A  98       4.127 -12.923   5.922  1.00  0.00           X  
ATOM    686  H   VAL A  98       4.346  -9.980   5.158  1.00  0.00           H  
ATOM    687  N   VAL A  99       3.175 -10.140   8.270  1.00  0.00           N  
ATOM    688  CA  VAL A  99       2.822  -9.777   9.637  1.00  0.00           C  
ATOM    689  C   VAL A  99       1.509  -9.007   9.681  1.00  0.00           C  
ATOM    690  O   VAL A  99       0.647  -9.278  10.517  1.00  0.00           O  
ATOM    691  CB  VAL A  99       3.925  -8.930  10.300  1.00  0.00           C  
ATOM    692  CEN VAL A  99       4.419  -8.941  10.779  1.00  0.00           X  
ATOM    693  H   VAL A  99       4.043  -9.803   7.880  1.00  0.00           H  
ATOM    694  N   VAL A 100       1.362  -8.046   8.776  1.00  0.00           N  
ATOM    695  CA  VAL A 100       0.152  -7.234   8.710  1.00  0.00           C  
ATOM    696  C   VAL A 100      -1.077  -8.097   8.455  1.00  0.00           C  
ATOM    697  O   VAL A 100      -2.112  -7.925   9.098  1.00  0.00           O  
ATOM    698  CB  VAL A 100       0.251  -6.161   7.610  1.00  0.00           C  
ATOM    699  CEN VAL A 100       0.316  -5.484   7.500  1.00  0.00           X  
ATOM    700  H   VAL A 100       2.107  -7.873   8.117  1.00  0.00           H  
ATOM    701  N   VAL A 101      -0.957  -9.025   7.512  1.00  0.00           N  
ATOM    702  CA  VAL A 101      -2.058  -9.917   7.170  1.00  0.00           C  
ATOM    703  C   VAL A 101      -2.491 -10.745   8.373  1.00  0.00           C  
ATOM    704  O   VAL A 101      -3.683 -10.888   8.644  1.00  0.00           O  
ATOM    705  CB  VAL A 101      -1.681 -10.865   6.016  1.00  0.00           C  
ATOM    706  CEN VAL A 101      -1.797 -11.003   5.351  1.00  0.00           X  
ATOM    707  H   VAL A 101      -0.079  -9.115   7.019  1.00  0.00           H  
ATOM    708  N   VAL A 102      -1.515 -11.288   9.093  1.00  0.00           N  
ATOM    709  CA  VAL A 102      -1.793 -12.103  10.269  1.00  0.00           C  
ATOM    710  C   VAL A 102      -2.555 -11.309  11.322  1.00  0.00           C  
ATOM    711  O   VAL A 102      -3.526 -11.798  11.900  1.00  0.00           O  
ATOM    712  CB  VAL A 102      -0.497 -12.654  10.894  1.00  0.00           C  
ATOM    713  CEN VAL A 102      -0.128 -13.228  10.991  1.00  0.00           X  
ATOM    714  H   VAL A 102      -0.555 -11.132   8.818  1.00  0.00           H  
ATOM    715  N   VAL A 103      -2.110 -10.081  11.567  1.00  0.00           N  
ATOM    716  CA  VAL A 103      -2.750  -9.216  12.551  1.00  0.00           C  
ATOM    717  C   VAL A 103      -4.208  -8.957  12.191  1.00  0.00           C  
ATOM    718  O   VAL A 103      -5.090  -9.024  13.048  1.00  0.00           O  
ATOM    719  CB  VAL A 103      -2.016  -7.868  12.681  1.00  0.00           C  
ATOM    720  CEN VAL A 103      -1.616  -7.493  13.097  1.00  0.00           X  
ATOM    721  H   VAL A 103      -1.308  -9.738  11.058  1.00  0.00           H  
ATOM    722  N   VAL A 104      -4.455  -8.660  10.920  1.00  0.00           N  
ATOM    723  CA  VAL A 104      -5.806  -8.390  10.445  1.00  0.00           C  
ATOM    724  C   VAL A 104      -6.719  -9.588  10.672  1.00  0.00           C  
ATOM    725  O   VAL A 104      -7.850  -9.440  11.135  1.00  0.00           O  
ATOM    726  CB  VAL A 104      -5.817  -8.025   8.949  1.00  0.00           C  
ATOM    727  CEN VAL A 104      -5.911  -7.506   8.505  1.00  0.00           X  
ATOM    728  H   VAL A 104      -3.686  -8.621  10.266  1.00  0.00           H  
ATOM    729  N   VAL A 105      -6.222 -10.776  10.343  1.00  0.00           N  
ATOM    730  CA  VAL A 105      -6.993 -12.002  10.510  1.00  0.00           C  
ATOM    731  C   VAL A 105      -7.379 -12.216  11.968  1.00  0.00           C  
ATOM    732  O   VAL A 105      -8.521 -12.556  12.274  1.00  0.00           O  
ATOM    733  CB  VAL A 105      -6.212 -13.232  10.010  1.00  0.00           C  
ATOM    734  CEN VAL A 105      -6.185 -13.707   9.512  1.00  0.00           X  
ATOM    735  H   VAL A 105      -5.286 -10.830   9.967  1.00  0.00           H  
ATOM    736  N   VAL A 106      -6.419 -12.014  12.864  1.00  0.00           N  
ATOM    737  CA  VAL A 106      -6.657 -12.184  14.293  1.00  0.00           C  
ATOM    738  C   VAL A 106      -7.750 -11.244  14.785  1.00  0.00           C  
ATOM    739  O   VAL A 106      -8.640 -11.649  15.533  1.00  0.00           O  
ATOM    740  CB  VAL A 106      -5.376 -11.940  15.112  1.00  0.00           C  
ATOM    741  CEN VAL A 106      -4.891 -12.252  15.490  1.00  0.00           X  
ATOM    742  H   VAL A 106      -5.501 -11.736  12.548  1.00  0.00           H  
ATOM    743  N   VAL A 107      -7.677  -9.987  14.361  1.00  0.00           N  
ATOM    744  CA  VAL A 107      -8.660  -8.986  14.758  1.00  0.00           C  
ATOM    745  C   VAL A 107     -10.062  -9.387  14.317  1.00  0.00           C  
ATOM    746  O   VAL A 107     -11.018  -9.283  15.086  1.00  0.00           O  
ATOM    747  CB  VAL A 107      -8.325  -7.601  14.174  1.00  0.00           C  
ATOM    748  CEN VAL A 107      -8.102  -6.970  14.337  1.00  0.00           X  
ATOM    749  H   VAL A 107      -6.921  -9.718  13.748  1.00  0.00           H  
ATOM    750  N   VAL A 108     -10.178  -9.844  13.075  1.00  0.00           N  
ATOM    751  CA  VAL A 108     -11.464 -10.261  12.529  1.00  0.00           C  
ATOM    752  C   VAL A 108     -12.064 -11.401  13.341  1.00  0.00           C  
ATOM    753  O   VAL A 108     -13.253 -11.389  13.662  1.00  0.00           O  
ATOM    754  CB  VAL A 108     -11.338 -10.702  11.059  1.00  0.00           C  
ATOM    755  CEN VAL A 108     -11.492 -10.524  10.411  1.00  0.00           X  
ATOM    756  H   VAL A 108      -9.354  -9.904  12.494  1.00  0.00           H  
ATOM    757  N   VAL A 109     -11.235 -12.385  13.672  1.00  0.00           N  
ATOM    758  CA  VAL A 109     -11.682 -13.536  14.448  1.00  0.00           C  
ATOM    759  C   VAL A 109     -12.220 -13.108  15.807  1.00  0.00           C  
ATOM    760  O   VAL A 109     -13.271 -13.576  16.245  1.00  0.00           O  
ATOM    761  CB  VAL A 109     -10.546 -14.555  14.654  1.00  0.00           C  
ATOM    762  CEN VAL A 109     -10.322 -15.180  14.472  1.00  0.00           X  
ATOM    763  H   VAL A 109     -10.270 -12.335  13.378  1.00  0.00           H  
ATOM    764  N   VAL A 110     -11.494 -12.215  16.471  1.00  0.00           N  
ATOM    765  CA  VAL A 110     -11.897 -11.722  17.783  1.00  0.00           C  
ATOM    766  C   VAL A 110     -13.256 -11.037  17.720  1.00  0.00           C  
ATOM    767  O   VAL A 110     -14.170 -11.455  18.376  1.00  0.00           O  
ATOM    768  CB  VAL A 110     -10.863 -10.736  18.358  1.00  0.00           C  
ATOM    769  CEN VAL A 110     -10.379 -10.660  18.843  1.00  0.00           X  
ATOM    770  H   VAL A 110     -10.640 -11.869  16.057  1.00  0.00           H  
TER                                                                             
# All scores below are weighted scores, not raw scores.
#BEGIN_POSE_ENERGIES_TABLE ./out/1.pdb
label vdw total
weights 0.1 NA
pose 1.84875 1.84875
VAL:NtermProteinFull_1 0 0
VAL_2 0 0
VAL_3 0.00269 0.00269
VAL_4 0 0
VAL_5 0 0
VAL_6 0.03649 0.03649
VAL_7 0.01855 0.01855
VAL_8 0 0
VAL_9 0 0
VAL_10 0.02366 0.02366
VAL_11 0 0
VAL_12 0 0
VAL_13 0 0
VAL_14 0 0
VAL_15 0 0
VAL_16 0 0
VAL_17 0 0
VAL_18 0 0
VAL_19 0 0
VAL_20 0 0
VAL_21 0.05366 0.05366
VAL_22 0 0
VAL_23 0 0
VAL_24 0 0
VAL_25 0.43202 0.43202
VAL_26 0 0
VAL_27 0 0
VAL_28 0 0
VAL_29 0 0
VAL_30 0 0
VAL_31 0 0
VAL_32 0 0
VAL_33 0.00113 0.00113
VAL_34 0 0
VAL_35 0 0
VAL_36 0.01585 0.01585
VAL_37 0.00113 0.00113
VAL_38 0 0
VAL_39 0 0
VAL_40 0.01585 0.01585
VAL_41 0 0
VAL_42 0 0
VAL_43 0 0
VAL_44 0 0
VAL_45 0.14175 0.14175
VAL_46 0.17684 0.17684
VAL_47 0 0
VAL_48 0 0
VAL_49 0 0
VAL_50 0 0
VAL_51 0 0
VAL_52 0 0
VAL_53 0 0
VAL_54 0 0
VAL_55 0 0
VAL_56 0 0
VAL_57 0 0
VAL_58 0 0
VAL_59 0 0
VAL_60 0 0
VAL_61 0 0
VAL_62 0.03611 0.03611
VAL_63 0.02124 0.02124
VAL_64 0.02404 0.02404
VAL_65 0 0
VAL_66 0 0
VAL_67 0 0
VAL_68 0 0
VAL_69 0 0
VAL_70 0.02173 0.02173
VAL_71 0 0
VAL_72 0 0
VAL_73 0 0
VAL_74 0.02173 0.02173
VAL_75 0 0
VAL_76 0.47131 0.47131
VAL_77 0.01282 0.01282
VAL_78 0 0
VAL_79 0 0
VAL_80 0.00155 0.00155
VAL_81 0.14175 0.14175
VAL_82 0 0
VAL_83 0 0
VAL_84 0 0
VAL_85 0 0
VAL_86 0 0
VAL_87 0 0
VAL_88 0 0
VAL_89 0 0
VAL_90 0 0
VAL_91 0 0
VAL_92 0 0
VAL_93 0 0
VAL_94 0 0
VAL_95 0 0
VAL_96 0 0
VAL_97 0 0
VAL_98 0 0
VAL_99 0 0
VAL_100 0 0
VAL_101 0 0
VAL_102 0 0
VAL_103 0.17684 0.17684
VAL_104 0 0
VAL_105 0 0
VAL_106 0 0
VAL_107 0 0
VAL_108 0 0
VAL_109 0 0
VAL:CtermProteinFull_110 0 0
#END_POSE_ENERGIES_TABLE ./out/1.pdb

REMARK 6 15 14 18 3 17 13 2 3 11 6 11 
REMARK VDW             1.849
REMARK RG             13.885
REMARK NCdist         25.139
REMARK HO              0.215
