# Supplementary material for: Design of complicated all-α protein structures
Source: Nat Struct Mol Biol. 2024 Jan 4;31(2):275–82. doi: 10.1038/s41594-023-01147-9 (PMC11377298; doi:10.1038/s41594-023-01147-9)
Supplement: Supplementary file 11 — Statistical source data. [file 41594_2023_1147_MOESM11_ESM.zip › ED_Fig6/47.pdb]

HEADER                                            09-NOV-21   XXXX              
EXPDTA    THEORETICAL MODEL                                                     
REMARK 220                                                                      
REMARK 220 EXPERIMENTAL DETAILS                                                 
REMARK 220  EXPERIMENT TYPE                : THEORETICAL MODELLING              
REMARK 220  DATE OF DATA COLLECTION        : 09-NOV-21                          
REMARK 220                                                                      
REMARK 220 REMARK: MODEL GENERATED BY ROSETTA                                   
REMARK 220  VERSION 2021.16+release.8ee4f02                                     
ATOM      1  N   VAL A   1       0.000   0.000   0.000  1.00  0.00           N  
ATOM      2  CA  VAL A   1       1.458   0.000   0.000  1.00  0.00           C  
ATOM      3  C   VAL A   1       2.009   1.420   0.000  1.00  0.00           C  
ATOM      4  O   VAL A   1       2.934   1.737   0.748  1.00  0.00           O  
ATOM      5  CB  VAL A   1       2.023  -0.759  -1.215  1.00  0.00           C  
ATOM      6  CEN VAL A   1       2.351  -1.334  -1.406  1.00  0.00           X  
ATOM      7  H   VAL A   1      -0.500  -0.433  -0.750  1.00  0.00           H  
ATOM      8  N   VAL A   2       1.435   2.272  -0.843  1.00  0.00           N  
ATOM      9  CA  VAL A   2       1.868   3.661  -0.942  1.00  0.00           C  
ATOM     10  C   VAL A   2       1.711   4.383   0.390  1.00  0.00           C  
ATOM     11  O   VAL A   2       2.608   5.105   0.825  1.00  0.00           O  
ATOM     12  CB  VAL A   2       1.079   4.423  -2.023  1.00  0.00           C  
ATOM     13  CEN VAL A   2       1.129   4.707  -2.649  1.00  0.00           X  
ATOM     14  H   VAL A   2       0.680   1.949  -1.431  1.00  0.00           H  
ATOM     15  N   VAL A   3       0.566   4.183   1.035  1.00  0.00           N  
ATOM     16  CA  VAL A   3       0.290   4.815   2.319  1.00  0.00           C  
ATOM     17  C   VAL A   3       1.317   4.405   3.367  1.00  0.00           C  
ATOM     18  O   VAL A   3       1.823   5.241   4.115  1.00  0.00           O  
ATOM     19  CB  VAL A   3      -1.120   4.462   2.831  1.00  0.00           C  
ATOM     20  CEN VAL A   3      -1.749   4.719   2.941  1.00  0.00           X  
ATOM     21  H   VAL A   3      -0.130   3.577   0.624  1.00  0.00           H  
ATOM     22  N   VAL A   4       1.620   3.112   3.417  1.00  0.00           N  
ATOM     23  CA  VAL A   4       2.588   2.588   4.374  1.00  0.00           C  
ATOM     24  C   VAL A   4       3.957   3.226   4.177  1.00  0.00           C  
ATOM     25  O   VAL A   4       4.612   3.622   5.141  1.00  0.00           O  
ATOM     26  CB  VAL A   4       2.723   1.058   4.261  1.00  0.00           C  
ATOM     27  CEN VAL A   4       2.581   0.464   4.579  1.00  0.00           X  
ATOM     28  H   VAL A   4       1.169   2.476   2.775  1.00  0.00           H  
ATOM     29  N   VAL A   5       4.385   3.322   2.923  1.00  0.00           N  
ATOM     30  CA  VAL A   5       5.678   3.911   2.597  1.00  0.00           C  
ATOM     31  C   VAL A   5       5.758   5.358   3.069  1.00  0.00           C  
ATOM     32  O   VAL A   5       6.758   5.776   3.653  1.00  0.00           O  
ATOM     33  CB  VAL A   5       5.958   3.859   1.084  1.00  0.00           C  
ATOM     34  CEN VAL A   5       6.345   3.555   0.602  1.00  0.00           X  
ATOM     35  H   VAL A   5       3.799   2.977   2.176  1.00  0.00           H  
ATOM     36  N   VAL A   6       4.700   6.118   2.811  1.00  0.00           N  
ATOM     37  CA  VAL A   6       4.648   7.520   3.209  1.00  0.00           C  
ATOM     38  C   VAL A   6       4.783   7.670   4.719  1.00  0.00           C  
ATOM     39  O   VAL A   6       5.528   8.521   5.204  1.00  0.00           O  
ATOM     40  CB  VAL A   6       3.339   8.190   2.752  1.00  0.00           C  
ATOM     41  CEN VAL A   6       3.075   8.647   2.309  1.00  0.00           X  
ATOM     42  H   VAL A   6       3.910   5.715   2.327  1.00  0.00           H  
ATOM     43  N   VAL A   7       4.059   6.836   5.458  1.00  0.00           N  
ATOM     44  CA  VAL A   7       4.096   6.875   6.915  1.00  0.00           C  
ATOM     45  C   VAL A   7       5.504   6.615   7.437  1.00  0.00           C  
ATOM     46  O   VAL A   7       5.983   7.311   8.332  1.00  0.00           O  
ATOM     47  CB  VAL A   7       3.133   5.844   7.532  1.00  0.00           C  
ATOM     48  CEN VAL A   7       2.540   5.776   7.878  1.00  0.00           X  
ATOM     49  H   VAL A   7       3.467   6.159   4.999  1.00  0.00           H  
ATOM     50  N   VAL A   8       6.163   5.609   6.872  1.00  0.00           N  
ATOM     51  CA  VAL A   8       7.517   5.255   7.279  1.00  0.00           C  
ATOM     52  C   VAL A   8       8.478   6.419   7.067  1.00  0.00           C  
ATOM     53  O   VAL A   8       9.293   6.729   7.935  1.00  0.00           O  
ATOM     54  CB  VAL A   8       8.037   4.027   6.508  1.00  0.00           C  
ATOM     55  CEN VAL A   8       8.197   3.360   6.571  1.00  0.00           X  
ATOM     56  H   VAL A   8       5.713   5.075   6.141  1.00  0.00           H  
ATOM     57  N   VAL A   9       8.376   7.060   5.907  1.00  0.00           N  
ATOM     58  CA  VAL A   9       9.235   8.191   5.579  1.00  0.00           C  
ATOM     59  C   VAL A   9       9.061   9.324   6.581  1.00  0.00           C  
ATOM     60  O   VAL A   9      10.039   9.909   7.047  1.00  0.00           O  
ATOM     61  CB  VAL A   9       8.951   8.723   4.162  1.00  0.00           C  
ATOM     62  CEN VAL A   9       9.208   8.766   3.524  1.00  0.00           X  
ATOM     63  H   VAL A   9       7.685   6.755   5.236  1.00  0.00           H  
ATOM     64  N   VAL A  10       7.810   9.630   6.909  1.00  0.00           N  
ATOM     65  CA  VAL A  10       7.506  10.695   7.857  1.00  0.00           C  
ATOM     66  C   VAL A  10       8.128  10.415   9.219  1.00  0.00           C  
ATOM     67  O   VAL A  10       8.719  11.301   9.836  1.00  0.00           O  
ATOM     68  CB  VAL A  10       5.986  10.883   8.028  1.00  0.00           C  
ATOM     69  CEN VAL A  10       5.461  11.306   7.888  1.00  0.00           X  
ATOM     70  H   VAL A  10       7.051   9.112   6.491  1.00  0.00           H  
ATOM     71  N   VAL A  11       7.993   9.177   9.683  1.00  0.00           N  
ATOM     72  CA  VAL A  11       8.542   8.778  10.973  1.00  0.00           C  
ATOM     73  C   VAL A  11      10.054   8.964  11.009  1.00  0.00           C  
ATOM     74  O   VAL A  11      10.602   9.482  11.982  1.00  0.00           O  
ATOM     75  CB  VAL A  11       8.207   7.311  11.300  1.00  0.00           C  
ATOM     76  CEN VAL A  11       7.826   6.907  11.708  1.00  0.00           X  
ATOM     77  H   VAL A  11       7.496   8.495   9.127  1.00  0.00           H  
ATOM     78  N   VAL A  12      10.723   8.537   9.944  1.00  0.00           N  
ATOM     79  CA  VAL A  12      12.173   8.655   9.852  1.00  0.00           C  
ATOM     80  C   VAL A  12      12.613  10.111   9.938  1.00  0.00           C  
ATOM     81  O   VAL A  12      13.562  10.441  10.650  1.00  0.00           O  
ATOM     82  CB  VAL A  12      12.708   8.043   8.543  1.00  0.00           C  
ATOM     83  CEN VAL A  12      13.065   7.514   8.284  1.00  0.00           X  
ATOM     84  H   VAL A  12      10.214   8.119   9.178  1.00  0.00           H  
ATOM     85  N   VAL A  13      11.920  10.977   9.208  1.00  0.00           N  
ATOM     86  CA  VAL A  13      12.238  12.400   9.200  1.00  0.00           C  
ATOM     87  C   VAL A  13      12.120  12.999  10.596  1.00  0.00           C  
ATOM     88  O   VAL A  13      12.988  13.755  11.033  1.00  0.00           O  
ATOM     89  CB  VAL A  13      11.321  13.180   8.239  1.00  0.00           C  
ATOM     90  CEN VAL A  13      11.305  13.516   7.638  1.00  0.00           X  
ATOM     91  H   VAL A  13      11.152  10.642   8.644  1.00  0.00           H  
ATOM     92  N   VAL A  14      11.041  12.656  11.292  1.00  0.00           N  
ATOM     93  CA  VAL A  14      10.808  13.159  12.640  1.00  0.00           C  
ATOM     94  C   VAL A  14      11.723  12.476  13.649  1.00  0.00           C  
ATOM     95  O   VAL A  14      11.764  12.854  14.820  1.00  0.00           O  
ATOM     96  CB  VAL A  14       9.343  12.958  13.073  1.00  0.00           C  
ATOM     97  CEN VAL A  14       8.753  13.289  13.202  1.00  0.00           X  
ATOM     98  H   VAL A  14      10.366  12.031  10.876  1.00  0.00           H  
ATOM     99  N   VAL A  15      12.457  11.469  13.188  1.00  0.00           N  
ATOM    100  CA  VAL A  15      13.493  10.842  13.999  1.00  0.00           C  
ATOM    101  C   VAL A  15      14.882  11.159  13.460  1.00  0.00           C  
ATOM    102  O   VAL A  15      15.813  10.369  13.614  1.00  0.00           O  
ATOM    103  CB  VAL A  15      13.314   9.313  14.061  1.00  0.00           C  
ATOM    104  CEN VAL A  15      13.136   8.792  14.475  1.00  0.00           X  
ATOM    105  H   VAL A  15      12.292  11.129  12.251  1.00  0.00           H  
ATOM    106  N   VAL A  16      15.015  12.320  12.829  1.00  0.00           N  
ATOM    107  CA  VAL A  16      16.322  12.834  12.438  1.00  0.00           C  
ATOM    108  C   VAL A  16      16.955  11.966  11.358  1.00  0.00           C  
ATOM    109  O   VAL A  16      18.178  11.845  11.283  1.00  0.00           O  
ATOM    110  CB  VAL A  16      17.279  12.919  13.641  1.00  0.00           C  
ATOM    111  CEN VAL A  16      17.599  13.358  14.065  1.00  0.00           X  
ATOM    112  H   VAL A  16      14.189  12.861  12.614  1.00  0.00           H  
ATOM    113  N   VAL A  17      16.115  11.363  10.523  1.00  0.00           N  
ATOM    114  CA  VAL A  17      16.587  10.673   9.329  1.00  0.00           C  
ATOM    115  C   VAL A  17      16.609  11.606   8.125  1.00  0.00           C  
ATOM    116  O   VAL A  17      15.652  12.340   7.879  1.00  0.00           O  
ATOM    117  CB  VAL A  17      15.710   9.449   9.000  1.00  0.00           C  
ATOM    118  CEN VAL A  17      15.700   8.760   8.994  1.00  0.00           X  
ATOM    119  H   VAL A  17      15.125  11.384  10.721  1.00  0.00           H  
ATOM    120  N   VAL A  18      17.708  11.574   7.378  1.00  0.00           N  
ATOM    121  CA  VAL A  18      17.884  12.463   6.236  1.00  0.00           C  
ATOM    122  C   VAL A  18      17.072  11.987   5.038  1.00  0.00           C  
ATOM    123  O   VAL A  18      16.531  10.881   5.042  1.00  0.00           O  
ATOM    124  CB  VAL A  18      19.365  12.573   5.828  1.00  0.00           C  
ATOM    125  CEN VAL A  18      19.909  12.996   5.823  1.00  0.00           X  
ATOM    126  H   VAL A  18      18.440  10.917   7.608  1.00  0.00           H  
ATOM    127  N   VAL A  19      16.990  12.829   4.013  1.00  0.00           N  
ATOM    128  CA  VAL A  19      16.040  12.623   2.927  1.00  0.00           C  
ATOM    129  C   VAL A  19      16.414  11.406   2.091  1.00  0.00           C  
ATOM    130  O   VAL A  19      15.548  10.741   1.523  1.00  0.00           O  
ATOM    131  CB  VAL A  19      15.954  13.858   2.009  1.00  0.00           C  
ATOM    132  CEN VAL A  19      15.550  14.383   1.823  1.00  0.00           X  
ATOM    133  H   VAL A  19      17.601  13.633   3.987  1.00  0.00           H  
ATOM    134  N   VAL A  20      17.709  11.119   2.020  1.00  0.00           N  
ATOM    135  CA  VAL A  20      18.197   9.956   1.288  1.00  0.00           C  
ATOM    136  C   VAL A  20      17.749   8.660   1.952  1.00  0.00           C  
ATOM    137  O   VAL A  20      17.356   7.709   1.277  1.00  0.00           O  
ATOM    138  CB  VAL A  20      19.734   9.961   1.179  1.00  0.00           C  
ATOM    139  CEN VAL A  20      20.258  10.046   0.740  1.00  0.00           X  
ATOM    140  H   VAL A  20      18.373  11.723   2.484  1.00  0.00           H  
ATOM    141  N   VAL A  21      17.811   8.629   3.279  1.00  0.00           N  
ATOM    142  CA  VAL A  21      17.406   7.452   4.038  1.00  0.00           C  
ATOM    143  C   VAL A  21      15.945   7.108   3.783  1.00  0.00           C  
ATOM    144  O   VAL A  21      15.598   5.946   3.571  1.00  0.00           O  
ATOM    145  CB  VAL A  21      17.620   7.652   5.550  1.00  0.00           C  
ATOM    146  CEN VAL A  21      18.007   7.458   6.086  1.00  0.00           X  
ATOM    147  H   VAL A  21      18.147   9.442   3.775  1.00  0.00           H  
ATOM    148  N   VAL A  22      15.090   8.125   3.803  1.00  0.00           N  
ATOM    149  CA  VAL A  22      13.663   7.932   3.574  1.00  0.00           C  
ATOM    150  C   VAL A  22      13.403   7.331   2.199  1.00  0.00           C  
ATOM    151  O   VAL A  22      12.606   6.403   2.058  1.00  0.00           O  
ATOM    152  CB  VAL A  22      12.887   9.256   3.700  1.00  0.00           C  
ATOM    153  CEN VAL A  22      12.441   9.603   4.095  1.00  0.00           X  
ATOM    154  H   VAL A  22      15.438   9.056   3.982  1.00  0.00           H  
ATOM    155  N   VAL A  23      14.079   7.864   1.188  1.00  0.00           N  
ATOM    156  CA  VAL A  23      13.922   7.380  -0.179  1.00  0.00           C  
ATOM    157  C   VAL A  23      14.299   5.908  -0.289  1.00  0.00           C  
ATOM    158  O   VAL A  23      13.590   5.121  -0.916  1.00  0.00           O  
ATOM    159  CB  VAL A  23      14.777   8.194  -1.168  1.00  0.00           C  
ATOM    160  CEN VAL A  23      14.745   8.656  -1.678  1.00  0.00           X  
ATOM    161  H   VAL A  23      14.719   8.623   1.370  1.00  0.00           H  
ATOM    162  N   VAL A  24      15.420   5.542   0.324  1.00  0.00           N  
ATOM    163  CA  VAL A  24      15.893   4.163   0.296  1.00  0.00           C  
ATOM    164  C   VAL A  24      14.872   3.218   0.915  1.00  0.00           C  
ATOM    165  O   VAL A  24      14.586   2.152   0.368  1.00  0.00           O  
ATOM    166  CB  VAL A  24      17.235   4.011   1.037  1.00  0.00           C  
ATOM    167  CEN VAL A  24      17.908   3.897   0.946  1.00  0.00           X  
ATOM    168  H   VAL A  24      15.957   6.237   0.822  1.00  0.00           H  
ATOM    169  N   VAL A  25      14.325   3.613   2.060  1.00  0.00           N  
ATOM    170  CA  VAL A  25      13.334   2.801   2.756  1.00  0.00           C  
ATOM    171  C   VAL A  25      12.107   2.563   1.886  1.00  0.00           C  
ATOM    172  O   VAL A  25      11.602   1.444   1.800  1.00  0.00           O  
ATOM    173  CB  VAL A  25      12.894   3.457   4.079  1.00  0.00           C  
ATOM    174  CEN VAL A  25      12.936   3.405   4.764  1.00  0.00           X  
ATOM    175  H   VAL A  25      14.602   4.499   2.457  1.00  0.00           H  
ATOM    176  N   VAL A  26      11.630   3.623   1.242  1.00  0.00           N  
ATOM    177  CA  VAL A  26      10.460   3.531   0.377  1.00  0.00           C  
ATOM    178  C   VAL A  26      10.694   2.549  -0.764  1.00  0.00           C  
ATOM    179  O   VAL A  26       9.834   1.724  -1.072  1.00  0.00           O  
ATOM    180  CB  VAL A  26      10.082   4.904  -0.211  1.00  0.00           C  
ATOM    181  CEN VAL A  26       9.614   5.409  -0.184  1.00  0.00           X  
ATOM    182  H   VAL A  26      12.090   4.515   1.355  1.00  0.00           H  
ATOM    183  N   VAL A  27      11.863   2.643  -1.388  1.00  0.00           N  
ATOM    184  CA  VAL A  27      12.213   1.762  -2.496  1.00  0.00           C  
ATOM    185  C   VAL A  27      12.203   0.301  -2.063  1.00  0.00           C  
ATOM    186  O   VAL A  27      11.670  -0.560  -2.764  1.00  0.00           O  
ATOM    187  CB  VAL A  27      13.597   2.106  -3.076  1.00  0.00           C  
ATOM    188  CEN VAL A  27      13.918   2.377  -3.622  1.00  0.00           X  
ATOM    189  H   VAL A  27      12.527   3.342  -1.087  1.00  0.00           H  
ATOM    190  N   VAL A  28      12.794   0.029  -0.905  1.00  0.00           N  
ATOM    191  CA  VAL A  28      12.854  -1.329  -0.377  1.00  0.00           C  
ATOM    192  C   VAL A  28      11.484  -1.797   0.097  1.00  0.00           C  
ATOM    193  O   VAL A  28      11.095  -2.942  -0.133  1.00  0.00           O  
ATOM    194  CB  VAL A  28      13.854  -1.438   0.789  1.00  0.00           C  
ATOM    195  CEN VAL A  28      14.468  -1.692   0.971  1.00  0.00           X  
ATOM    196  H   VAL A  28      13.212   0.781  -0.377  1.00  0.00           H  
ATOM    197  N   VAL A  29      10.756  -0.904   0.760  1.00  0.00           N  
ATOM    198  CA  VAL A  29       9.421  -1.220   1.254  1.00  0.00           C  
ATOM    199  C   VAL A  29       8.444  -1.430   0.105  1.00  0.00           C  
ATOM    200  O   VAL A  29       7.697  -2.408   0.084  1.00  0.00           O  
ATOM    201  CB  VAL A  29       8.883  -0.109   2.175  1.00  0.00           C  
ATOM    202  CEN VAL A  29       8.731   0.043   2.830  1.00  0.00           X  
ATOM    203  H   VAL A  29      11.137   0.016   0.925  1.00  0.00           H  
ATOM    204  N   VAL A  30       8.454  -0.507  -0.851  1.00  0.00           N  
ATOM    205  CA  VAL A  30       7.531  -0.561  -1.978  1.00  0.00           C  
ATOM    206  C   VAL A  30       7.968  -1.604  -2.999  1.00  0.00           C  
ATOM    207  O   VAL A  30       7.332  -1.773  -4.040  1.00  0.00           O  
ATOM    208  CB  VAL A  30       7.410   0.807  -2.676  1.00  0.00           C  
ATOM    209  CEN VAL A  30       6.988   1.341  -2.780  1.00  0.00           X  
ATOM    210  H   VAL A  30       9.119   0.251  -0.795  1.00  0.00           H  
ATOM    211  N   VAL A  31       9.057  -2.302  -2.695  1.00  0.00           N  
ATOM    212  CA  VAL A  31       9.555  -3.361  -3.564  1.00  0.00           C  
ATOM    213  C   VAL A  31      10.013  -2.804  -4.906  1.00  0.00           C  
ATOM    214  O   VAL A  31      10.066  -3.524  -5.903  1.00  0.00           O  
ATOM    215  CB  VAL A  31       8.486  -4.443  -3.807  1.00  0.00           C  
ATOM    216  CEN VAL A  31       8.313  -5.094  -3.662  1.00  0.00           X  
ATOM    217  H   VAL A  31       9.553  -2.093  -1.840  1.00  0.00           H  
ATOM    218  N   VAL A  32      10.344  -1.517  -4.924  1.00  0.00           N  
ATOM    219  CA  VAL A  32      10.882  -0.882  -6.121  1.00  0.00           C  
ATOM    220  C   VAL A  32      12.249  -1.451  -6.480  1.00  0.00           C  
ATOM    221  O   VAL A  32      12.546  -1.687  -7.651  1.00  0.00           O  
ATOM    222  CB  VAL A  32      11.003   0.644  -5.945  1.00  0.00           C  
ATOM    223  CEN VAL A  32      10.737   1.247  -6.144  1.00  0.00           X  
ATOM    224  H   VAL A  32      10.219  -0.965  -4.088  1.00  0.00           H  
ATOM    225  N   VAL A  33      13.078  -1.670  -5.465  1.00  0.00           N  
ATOM    226  CA  VAL A  33      14.329  -2.398  -5.640  1.00  0.00           C  
ATOM    227  C   VAL A  33      14.498  -3.469  -4.571  1.00  0.00           C  
ATOM    228  O   VAL A  33      13.790  -3.472  -3.564  1.00  0.00           O  
ATOM    229  CB  VAL A  33      15.544  -1.452  -5.602  1.00  0.00           C  
ATOM    230  CEN VAL A  33      16.037  -1.167  -5.989  1.00  0.00           X  
ATOM    231  H   VAL A  33      12.835  -1.323  -4.548  1.00  0.00           H  
ATOM    232  N   VAL A  34      15.440  -4.379  -4.795  1.00  0.00           N  
ATOM    233  CA  VAL A  34      15.708  -5.454  -3.848  1.00  0.00           C  
ATOM    234  C   VAL A  34      16.785  -5.053  -2.848  1.00  0.00           C  
ATOM    235  O   VAL A  34      17.580  -4.149  -3.107  1.00  0.00           O  
ATOM    236  CB  VAL A  34      16.144  -6.745  -4.567  1.00  0.00           C  
ATOM    237  CEN VAL A  34      15.943  -7.383  -4.730  1.00  0.00           X  
ATOM    238  H   VAL A  34      15.985  -4.324  -5.644  1.00  0.00           H  
ATOM    239  N   VAL A  35      16.806  -5.730  -1.705  1.00  0.00           N  
ATOM    240  CA  VAL A  35      17.868  -5.542  -0.724  1.00  0.00           C  
ATOM    241  C   VAL A  35      19.243  -5.654  -1.371  1.00  0.00           C  
ATOM    242  O   VAL A  35      20.127  -4.837  -1.117  1.00  0.00           O  
ATOM    243  CB  VAL A  35      17.766  -6.567   0.422  1.00  0.00           C  
ATOM    244  CEN VAL A  35      17.612  -6.639   1.089  1.00  0.00           X  
ATOM    245  H   VAL A  35      16.068  -6.391  -1.511  1.00  0.00           H  
ATOM    246  N   VAL A  36      19.415  -6.671  -2.209  1.00  0.00           N  
ATOM    247  CA  VAL A  36      20.673  -6.874  -2.918  1.00  0.00           C  
ATOM    248  C   VAL A  36      21.067  -5.633  -3.708  1.00  0.00           C  
ATOM    249  O   VAL A  36      22.231  -5.233  -3.715  1.00  0.00           O  
ATOM    250  CB  VAL A  36      20.594  -8.078  -3.876  1.00  0.00           C  
ATOM    251  CEN VAL A  36      20.814  -8.723  -3.975  1.00  0.00           X  
ATOM    252  H   VAL A  36      18.656  -7.320  -2.358  1.00  0.00           H  
ATOM    253  N   VAL A  37      20.089  -5.027  -4.374  1.00  0.00           N  
ATOM    254  CA  VAL A  37      20.325  -3.812  -5.143  1.00  0.00           C  
ATOM    255  C   VAL A  37      20.843  -2.689  -4.253  1.00  0.00           C  
ATOM    256  O   VAL A  37      21.791  -1.989  -4.610  1.00  0.00           O  
ATOM    257  CB  VAL A  37      19.046  -3.338  -5.858  1.00  0.00           C  
ATOM    258  CEN VAL A  37      18.746  -3.277  -6.475  1.00  0.00           X  
ATOM    259  H   VAL A  37      19.159  -5.419  -4.346  1.00  0.00           H  
ATOM    260  N   VAL A  38      20.216  -2.522  -3.094  1.00  0.00           N  
ATOM    261  CA  VAL A  38      20.613  -1.483  -2.151  1.00  0.00           C  
ATOM    262  C   VAL A  38      22.042  -1.694  -1.669  1.00  0.00           C  
ATOM    263  O   VAL A  38      22.793  -0.736  -1.484  1.00  0.00           O  
ATOM    264  CB  VAL A  38      19.672  -1.437  -0.933  1.00  0.00           C  
ATOM    265  CEN VAL A  38      19.178  -1.066  -0.627  1.00  0.00           X  
ATOM    266  H   VAL A  38      19.444  -3.130  -2.860  1.00  0.00           H  
ATOM    267  N   VAL A  39      22.413  -2.953  -1.467  1.00  0.00           N  
ATOM    268  CA  VAL A  39      23.739  -3.290  -0.962  1.00  0.00           C  
ATOM    269  C   VAL A  39      24.666  -3.719  -2.091  1.00  0.00           C  
ATOM    270  O   VAL A  39      25.794  -4.151  -1.852  1.00  0.00           O  
ATOM    271  CB  VAL A  39      23.675  -4.412   0.091  1.00  0.00           C  
ATOM    272  CEN VAL A  39      23.745  -4.547   0.763  1.00  0.00           X  
ATOM    273  H   VAL A  39      21.760  -3.697  -1.668  1.00  0.00           H  
ATOM    274  N   VAL A  40      24.185  -3.597  -3.324  1.00  0.00           N  
ATOM    275  CA  VAL A  40      24.973  -3.967  -4.494  1.00  0.00           C  
ATOM    276  C   VAL A  40      26.328  -3.272  -4.488  1.00  0.00           C  
ATOM    277  O   VAL A  40      26.411  -2.054  -4.324  1.00  0.00           O  
ATOM    278  CB  VAL A  40      24.236  -3.623  -5.802  1.00  0.00           C  
ATOM    279  CEN VAL A  40      23.910  -3.898  -6.344  1.00  0.00           X  
ATOM    280  H   VAL A  40      23.250  -3.239  -3.454  1.00  0.00           H  
ATOM    281  N   VAL A  41      27.388  -4.052  -4.667  1.00  0.00           N  
ATOM    282  CA  VAL A  41      28.740  -3.508  -4.716  1.00  0.00           C  
ATOM    283  C   VAL A  41      29.162  -2.957  -3.360  1.00  0.00           C  
ATOM    284  O   VAL A  41      30.245  -2.390  -3.219  1.00  0.00           O  
ATOM    285  CB  VAL A  41      28.863  -2.394  -5.773  1.00  0.00           C  
ATOM    286  CEN VAL A  41      29.133  -2.241  -6.388  1.00  0.00           X  
ATOM    287  H   VAL A  41      27.254  -5.047  -4.772  1.00  0.00           H  
ATOM    288  N   VAL A  42      28.299  -3.127  -2.364  1.00  0.00           N  
ATOM    289  CA  VAL A  42      28.578  -2.642  -1.017  1.00  0.00           C  
ATOM    290  C   VAL A  42      29.807  -3.325  -0.430  1.00  0.00           C  
ATOM    291  O   VAL A  42      29.986  -4.535  -0.576  1.00  0.00           O  
ATOM    292  CB  VAL A  42      27.380  -2.866  -0.076  1.00  0.00           C  
ATOM    293  CEN VAL A  42      26.877  -2.544   0.267  1.00  0.00           X  
ATOM    294  H   VAL A  42      27.427  -3.604  -2.544  1.00  0.00           H  
ATOM    295  N   VAL A  43      30.651  -2.544   0.235  1.00  0.00           N  
ATOM    296  CA  VAL A  43      31.860  -3.074   0.853  1.00  0.00           C  
ATOM    297  C   VAL A  43      31.532  -4.184   1.843  1.00  0.00           C  
ATOM    298  O   VAL A  43      30.522  -4.125   2.545  1.00  0.00           O  
ATOM    299  CB  VAL A  43      32.654  -1.971   1.579  1.00  0.00           C  
ATOM    300  CEN VAL A  43      33.229  -1.592   1.551  1.00  0.00           X  
ATOM    301  H   VAL A  43      30.449  -1.557   0.314  1.00  0.00           H  
ATOM    302  N   VAL A  44      32.391  -5.196   1.896  1.00  0.00           N  
ATOM    303  CA  VAL A  44      32.193  -6.323   2.800  1.00  0.00           C  
ATOM    304  C   VAL A  44      31.815  -5.848   4.197  1.00  0.00           C  
ATOM    305  O   VAL A  44      30.844  -6.326   4.783  1.00  0.00           O  
ATOM    306  CB  VAL A  44      33.455  -7.202   2.891  1.00  0.00           C  
ATOM    307  CEN VAL A  44      33.718  -7.814   2.715  1.00  0.00           X  
ATOM    308  H   VAL A  44      33.202  -5.185   1.294  1.00  0.00           H  
ATOM    309  N   VAL A  45      32.587  -4.905   4.725  1.00  0.00           N  
ATOM    310  CA  VAL A  45      32.344  -4.376   6.062  1.00  0.00           C  
ATOM    311  C   VAL A  45      30.968  -3.728   6.156  1.00  0.00           C  
ATOM    312  O   VAL A  45      30.295  -3.825   7.182  1.00  0.00           O  
ATOM    313  CB  VAL A  45      33.414  -3.344   6.465  1.00  0.00           C  
ATOM    314  CEN VAL A  45      33.955  -3.238   6.879  1.00  0.00           X  
ATOM    315  H   VAL A  45      33.362  -4.545   4.187  1.00  0.00           H  
ATOM    316  N   VAL A  46      30.556  -3.068   5.080  1.00  0.00           N  
ATOM    317  CA  VAL A  46      29.255  -2.409   5.036  1.00  0.00           C  
ATOM    318  C   VAL A  46      28.125  -3.409   5.244  1.00  0.00           C  
ATOM    319  O   VAL A  46      27.191  -3.155   6.005  1.00  0.00           O  
ATOM    320  CB  VAL A  46      29.038  -1.674   3.700  1.00  0.00           C  
ATOM    321  CEN VAL A  46      28.996  -1.051   3.411  1.00  0.00           X  
ATOM    322  H   VAL A  46      31.158  -3.020   4.271  1.00  0.00           H  
ATOM    323  N   VAL A  47      28.215  -4.547   4.564  1.00  0.00           N  
ATOM    324  CA  VAL A  47      27.199  -5.587   4.673  1.00  0.00           C  
ATOM    325  C   VAL A  47      27.074  -6.086   6.107  1.00  0.00           C  
ATOM    326  O   VAL A  47      25.969  -6.250   6.623  1.00  0.00           O  
ATOM    327  CB  VAL A  47      27.511  -6.780   3.750  1.00  0.00           C  
ATOM    328  CEN VAL A  47      27.310  -7.104   3.176  1.00  0.00           X  
ATOM    329  H   VAL A  47      29.008  -4.694   3.956  1.00  0.00           H  
ATOM    330  N   VAL A  48      28.214  -6.328   6.745  1.00  0.00           N  
ATOM    331  CA  VAL A  48      28.234  -6.810   8.121  1.00  0.00           C  
ATOM    332  C   VAL A  48      27.551  -5.824   9.060  1.00  0.00           C  
ATOM    333  O   VAL A  48      26.756  -6.215   9.915  1.00  0.00           O  
ATOM    334  CB  VAL A  48      29.673  -7.057   8.612  1.00  0.00           C  
ATOM    335  CEN VAL A  48      30.124  -7.550   8.781  1.00  0.00           X  
ATOM    336  H   VAL A  48      29.089  -6.174   6.265  1.00  0.00           H  
ATOM    337  N   VAL A  49      27.864  -4.543   8.896  1.00  0.00           N  
ATOM    338  CA  VAL A  49      27.280  -3.499   9.728  1.00  0.00           C  
ATOM    339  C   VAL A  49      25.763  -3.471   9.594  1.00  0.00           C  
ATOM    340  O   VAL A  49      25.044  -3.374  10.589  1.00  0.00           O  
ATOM    341  CB  VAL A  49      27.843  -2.110   9.371  1.00  0.00           C  
ATOM    342  CEN VAL A  49      28.252  -1.603   9.595  1.00  0.00           X  
ATOM    343  H   VAL A  49      28.524  -4.287   8.175  1.00  0.00           H  
ATOM    344  N   VAL A  50      25.282  -3.556   8.359  1.00  0.00           N  
ATOM    345  CA  VAL A  50      23.848  -3.541   8.092  1.00  0.00           C  
ATOM    346  C   VAL A  50      23.147  -4.703   8.783  1.00  0.00           C  
ATOM    347  O   VAL A  50      22.094  -4.528   9.397  1.00  0.00           O  
ATOM    348  CB  VAL A  50      23.554  -3.602   6.581  1.00  0.00           C  
ATOM    349  CEN VAL A  50      23.324  -3.234   6.046  1.00  0.00           X  
ATOM    350  H   VAL A  50      25.926  -3.633   7.584  1.00  0.00           H  
ATOM    351  N   VAL A  51      23.737  -5.889   8.681  1.00  0.00           N  
ATOM    352  CA  VAL A  51      23.170  -7.082   9.297  1.00  0.00           C  
ATOM    353  C   VAL A  51      23.050  -6.920  10.807  1.00  0.00           C  
ATOM    354  O   VAL A  51      22.024  -7.257  11.398  1.00  0.00           O  
ATOM    355  CB  VAL A  51      24.016  -8.333   8.991  1.00  0.00           C  
ATOM    356  CEN VAL A  51      24.025  -8.922   8.634  1.00  0.00           X  
ATOM    357  H   VAL A  51      24.601  -5.965   8.164  1.00  0.00           H  
ATOM    358  N   VAL A  52      24.105  -6.400  11.426  1.00  0.00           N  
ATOM    359  CA  VAL A  52      24.120  -6.192  12.869  1.00  0.00           C  
ATOM    360  C   VAL A  52      23.005  -5.248  13.301  1.00  0.00           C  
ATOM    361  O   VAL A  52      22.305  -5.505  14.280  1.00  0.00           O  
ATOM    362  CB  VAL A  52      25.471  -5.626  13.344  1.00  0.00           C  
ATOM    363  CEN VAL A  52      26.046  -5.780  13.692  1.00  0.00           X  
ATOM    364  H   VAL A  52      24.917  -6.144  10.883  1.00  0.00           H  
ATOM    365  N   VAL A  53      22.845  -4.153  12.564  1.00  0.00           N  
ATOM    366  CA  VAL A  53      21.814  -3.168  12.870  1.00  0.00           C  
ATOM    367  C   VAL A  53      20.425  -3.790  12.816  1.00  0.00           C  
ATOM    368  O   VAL A  53      19.597  -3.561  13.697  1.00  0.00           O  
ATOM    369  CB  VAL A  53      21.870  -1.973  11.900  1.00  0.00           C  
ATOM    370  CEN VAL A  53      22.030  -1.305  11.852  1.00  0.00           X  
ATOM    371  H   VAL A  53      23.453  -4.000  11.773  1.00  0.00           H  
ATOM    372  N   VAL A  54      20.175  -4.578  11.776  1.00  0.00           N  
ATOM    373  CA  VAL A  54      18.884  -5.235  11.605  1.00  0.00           C  
ATOM    374  C   VAL A  54      18.575  -6.155  12.779  1.00  0.00           C  
ATOM    375  O   VAL A  54      17.461  -6.156  13.302  1.00  0.00           O  
ATOM    376  CB  VAL A  54      18.834  -6.050  10.299  1.00  0.00           C  
ATOM    377  CEN VAL A  54      18.557  -6.070   9.668  1.00  0.00           X  
ATOM    378  H   VAL A  54      20.898  -4.726  11.086  1.00  0.00           H  
ATOM    379  N   VAL A  55      19.567  -6.938  13.188  1.00  0.00           N  
ATOM    380  CA  VAL A  55      19.402  -7.865  14.301  1.00  0.00           C  
ATOM    381  C   VAL A  55      19.034  -7.127  15.582  1.00  0.00           C  
ATOM    382  O   VAL A  55      18.136  -7.544  16.314  1.00  0.00           O  
ATOM    383  CB  VAL A  55      20.680  -8.689  14.544  1.00  0.00           C  
ATOM    384  CEN VAL A  55      20.952  -9.320  14.489  1.00  0.00           X  
ATOM    385  H   VAL A  55      20.459  -6.890  12.716  1.00  0.00           H  
ATOM    386  N   VAL A  56      19.734  -6.029  15.849  1.00  0.00           N  
ATOM    387  CA  VAL A  56      19.482  -5.231  17.042  1.00  0.00           C  
ATOM    388  C   VAL A  56      18.052  -4.706  17.062  1.00  0.00           C  
ATOM    389  O   VAL A  56      17.373  -4.764  18.088  1.00  0.00           O  
ATOM    390  CB  VAL A  56      20.456  -4.042  17.144  1.00  0.00           C  
ATOM    391  CEN VAL A  56      20.996  -3.796  17.494  1.00  0.00           X  
ATOM    392  H   VAL A  56      20.458  -5.740  15.207  1.00  0.00           H  
ATOM    393  N   VAL A  57      17.599  -4.193  15.923  1.00  0.00           N  
ATOM    394  CA  VAL A  57      16.248  -3.657  15.808  1.00  0.00           C  
ATOM    395  C   VAL A  57      15.204  -4.724  16.110  1.00  0.00           C  
ATOM    396  O   VAL A  57      14.242  -4.477  16.836  1.00  0.00           O  
ATOM    397  CB  VAL A  57      15.987  -3.080  14.404  1.00  0.00           C  
ATOM    398  CEN VAL A  57      15.896  -2.494  14.054  1.00  0.00           X  
ATOM    399  H   VAL A  57      18.206  -4.175  15.116  1.00  0.00           H  
ATOM    400  N   VAL A  58      15.400  -5.912  15.547  1.00  0.00           N  
ATOM    401  CA  VAL A  58      14.475  -7.020  15.755  1.00  0.00           C  
ATOM    402  C   VAL A  58      14.374  -7.383  17.231  1.00  0.00           C  
ATOM    403  O   VAL A  58      13.279  -7.589  17.756  1.00  0.00           O  
ATOM    404  CB  VAL A  58      14.899  -8.267  14.957  1.00  0.00           C  
ATOM    405  CEN VAL A  58      14.734  -8.662  14.417  1.00  0.00           X  
ATOM    406  H   VAL A  58      16.210  -6.051  14.960  1.00  0.00           H  
ATOM    407  N   VAL A  59      15.521  -7.461  17.896  1.00  0.00           N  
ATOM    408  CA  VAL A  59      15.564  -7.800  19.313  1.00  0.00           C  
ATOM    409  C   VAL A  59      14.786  -6.789  20.145  1.00  0.00           C  
ATOM    410  O   VAL A  59      14.017  -7.160  21.031  1.00  0.00           O  
ATOM    411  CB  VAL A  59      17.012  -7.874  19.833  1.00  0.00           C  
ATOM    412  CEN VAL A  59      17.501  -8.306  20.052  1.00  0.00           X  
ATOM    413  H   VAL A  59      16.387  -7.281  17.407  1.00  0.00           H  
ATOM    414  N   VAL A  60      14.992  -5.509  19.855  1.00  0.00           N  
ATOM    415  CA  VAL A  60      14.311  -4.441  20.576  1.00  0.00           C  
ATOM    416  C   VAL A  60      12.798  -4.557  20.433  1.00  0.00           C  
ATOM    417  O   VAL A  60      12.061  -4.424  21.409  1.00  0.00           O  
ATOM    418  CB  VAL A  60      14.758  -3.051  20.084  1.00  0.00           C  
ATOM    419  CEN VAL A  60      15.119  -2.491  20.258  1.00  0.00           X  
ATOM    420  H   VAL A  60      15.637  -5.269  19.116  1.00  0.00           H  
ATOM    421  N   VAL A  61      12.343  -4.805  19.210  1.00  0.00           N  
ATOM    422  CA  VAL A  61      10.917  -4.939  18.936  1.00  0.00           C  
ATOM    423  C   VAL A  61      10.308  -6.083  19.737  1.00  0.00           C  
ATOM    424  O   VAL A  61       9.236  -5.940  20.325  1.00  0.00           O  
ATOM    425  CB  VAL A  61      10.649  -5.175  17.438  1.00  0.00           C  
ATOM    426  CEN VAL A  61      10.395  -4.884  16.867  1.00  0.00           X  
ATOM    427  H   VAL A  61      13.001  -4.903  18.450  1.00  0.00           H  
ATOM    428  N   VAL A  62      10.998  -7.218  19.757  1.00  0.00           N  
ATOM    429  CA  VAL A  62      10.526  -8.389  20.486  1.00  0.00           C  
ATOM    430  C   VAL A  62      10.373  -8.088  21.971  1.00  0.00           C  
ATOM    431  O   VAL A  62       9.372  -8.452  22.588  1.00  0.00           O  
ATOM    432  CB  VAL A  62      11.479  -9.586  20.310  1.00  0.00           C  
ATOM    433  CEN VAL A  62      11.543 -10.205  20.014  1.00  0.00           X  
ATOM    434  H   VAL A  62      11.872  -7.271  19.253  1.00  0.00           H  
ATOM    435  N   VAL A  63      11.371  -7.421  22.541  1.00  0.00           N  
ATOM    436  CA  VAL A  63      11.349  -7.070  23.956  1.00  0.00           C  
ATOM    437  C   VAL A  63      10.152  -6.187  24.285  1.00  0.00           C  
ATOM    438  O   VAL A  63       9.464  -6.405  25.282  1.00  0.00           O  
ATOM    439  CB  VAL A  63      12.641  -6.346  24.378  1.00  0.00           C  
ATOM    440  CEN VAL A  63      13.222  -6.415  24.742  1.00  0.00           X  
ATOM    441  H   VAL A  63      12.166  -7.151  21.979  1.00  0.00           H  
ATOM    442  N   VAL A  64       9.910  -5.189  23.443  1.00  0.00           N  
ATOM    443  CA  VAL A  64       8.795  -4.271  23.643  1.00  0.00           C  
ATOM    444  C   VAL A  64       7.464  -5.012  23.645  1.00  0.00           C  
ATOM    445  O   VAL A  64       6.608  -4.768  24.495  1.00  0.00           O  
ATOM    446  CB  VAL A  64       8.761  -3.178  22.559  1.00  0.00           C  
ATOM    447  CEN VAL A  64       8.865  -2.506  22.445  1.00  0.00           X  
ATOM    448  H   VAL A  64      10.513  -5.063  22.642  1.00  0.00           H  
ATOM    449  N   VAL A  65       7.296  -5.918  22.688  1.00  0.00           N  
ATOM    450  CA  VAL A  65       6.069  -6.697  22.577  1.00  0.00           C  
ATOM    451  C   VAL A  65       5.823  -7.519  23.836  1.00  0.00           C  
ATOM    452  O   VAL A  65       4.706  -7.563  24.351  1.00  0.00           O  
ATOM    453  CB  VAL A  65       6.105  -7.639  21.359  1.00  0.00           C  
ATOM    454  CEN VAL A  65       5.839  -7.745  20.732  1.00  0.00           X  
ATOM    455  H   VAL A  65       8.038  -6.071  22.020  1.00  0.00           H  
ATOM    456  N   VAL A  66       6.872  -8.169  24.326  1.00  0.00           N  
ATOM    457  CA  VAL A  66       6.772  -8.992  25.526  1.00  0.00           C  
ATOM    458  C   VAL A  66       6.672  -8.130  26.778  1.00  0.00           C  
ATOM    459  O   VAL A  66       6.455  -8.638  27.877  1.00  0.00           O  
ATOM    460  CB  VAL A  66       7.977  -9.941  25.663  1.00  0.00           C  
ATOM    461  CEN VAL A  66       8.170 -10.601  25.625  1.00  0.00           X  
ATOM    462  H   VAL A  66       7.763  -8.092  23.856  1.00  0.00           H  
ATOM    463  N   VAL A  67       6.833  -6.822  26.604  1.00  0.00           N  
ATOM    464  CA  VAL A  67       6.596  -5.871  27.684  1.00  0.00           C  
ATOM    465  C   VAL A  67       5.355  -5.030  27.414  1.00  0.00           C  
ATOM    466  O   VAL A  67       5.264  -3.883  27.852  1.00  0.00           O  
ATOM    467  CB  VAL A  67       7.803  -4.937  27.889  1.00  0.00           C  
ATOM    468  CEN VAL A  67       8.323  -4.789  28.316  1.00  0.00           X  
ATOM    469  H   VAL A  67       7.127  -6.478  25.701  1.00  0.00           H  
ATOM    470  N   VAL A  68       4.402  -5.606  26.690  1.00  0.00           N  
ATOM    471  CA  VAL A  68       3.090  -4.992  26.523  1.00  0.00           C  
ATOM    472  C   VAL A  68       3.183  -3.706  25.712  1.00  0.00           C  
ATOM    473  O   VAL A  68       2.399  -2.778  25.910  1.00  0.00           O  
ATOM    474  CB  VAL A  68       2.433  -4.684  27.882  1.00  0.00           C  
ATOM    475  CEN VAL A  68       1.926  -4.873  28.308  1.00  0.00           X  
ATOM    476  H   VAL A  68       4.590  -6.493  26.244  1.00  0.00           H  
ATOM    477  N   VAL A  69       4.146  -3.658  24.797  1.00  0.00           N  
ATOM    478  CA  VAL A  69       4.220  -2.579  23.819  1.00  0.00           C  
ATOM    479  C   VAL A  69       3.467  -2.938  22.545  1.00  0.00           C  
ATOM    480  O   VAL A  69       3.610  -4.041  22.018  1.00  0.00           O  
ATOM    481  CB  VAL A  69       5.679  -2.239  23.463  1.00  0.00           C  
ATOM    482  CEN VAL A  69       6.172  -1.763  23.537  1.00  0.00           X  
ATOM    483  H   VAL A  69       4.844  -4.387  24.780  1.00  0.00           H  
ATOM    484  N   VAL A  70       2.664  -2.000  22.054  1.00  0.00           N  
ATOM    485  CA  VAL A  70       1.838  -2.238  20.876  1.00  0.00           C  
ATOM    486  C   VAL A  70       2.668  -2.176  19.600  1.00  0.00           C  
ATOM    487  O   VAL A  70       3.829  -1.769  19.623  1.00  0.00           O  
ATOM    488  CB  VAL A  70       0.687  -1.220  20.778  1.00  0.00           C  
ATOM    489  CEN VAL A  70       0.004  -1.148  20.836  1.00  0.00           X  
ATOM    490  H   VAL A  70       2.625  -1.099  22.509  1.00  0.00           H  
ATOM    491  N   VAL A  71       2.065  -2.583  18.488  1.00  0.00           N  
ATOM    492  CA  VAL A  71       2.810  -2.829  17.259  1.00  0.00           C  
ATOM    493  C   VAL A  71       3.348  -1.531  16.672  1.00  0.00           C  
ATOM    494  O   VAL A  71       4.391  -1.519  16.018  1.00  0.00           O  
ATOM    495  CB  VAL A  71       1.941  -3.537  16.203  1.00  0.00           C  
ATOM    496  CEN VAL A  71       1.844  -4.135  15.875  1.00  0.00           X  
ATOM    497  H   VAL A  71       1.066  -2.726  18.495  1.00  0.00           H  
ATOM    498  N   VAL A  72       2.630  -0.438  16.908  1.00  0.00           N  
ATOM    499  CA  VAL A  72       3.056   0.875  16.440  1.00  0.00           C  
ATOM    500  C   VAL A  72       4.329   1.325  17.145  1.00  0.00           C  
ATOM    501  O   VAL A  72       5.232   1.882  16.521  1.00  0.00           O  
ATOM    502  CB  VAL A  72       1.959   1.935  16.655  1.00  0.00           C  
ATOM    503  CEN VAL A  72       1.500   2.332  16.329  1.00  0.00           X  
ATOM    504  H   VAL A  72       1.766  -0.519  17.426  1.00  0.00           H  
ATOM    505  N   VAL A  73       4.394   1.081  18.449  1.00  0.00           N  
ATOM    506  CA  VAL A  73       5.560   1.456  19.241  1.00  0.00           C  
ATOM    507  C   VAL A  73       6.819   0.768  18.728  1.00  0.00           C  
ATOM    508  O   VAL A  73       7.868   1.396  18.589  1.00  0.00           O  
ATOM    509  CB  VAL A  73       5.367   1.109  20.729  1.00  0.00           C  
ATOM    510  CEN VAL A  73       5.266   1.382  21.354  1.00  0.00           X  
ATOM    511  H   VAL A  73       3.617   0.624  18.904  1.00  0.00           H  
ATOM    512  N   VAL A  74       6.707  -0.526  18.448  1.00  0.00           N  
ATOM    513  CA  VAL A  74       7.837  -1.302  17.949  1.00  0.00           C  
ATOM    514  C   VAL A  74       8.354  -0.738  16.632  1.00  0.00           C  
ATOM    515  O   VAL A  74       9.561  -0.595  16.439  1.00  0.00           O  
ATOM    516  CB  VAL A  74       7.461  -2.782  17.750  1.00  0.00           C  
ATOM    517  CEN VAL A  74       7.558  -3.417  18.000  1.00  0.00           X  
ATOM    518  H   VAL A  74       5.817  -0.984  18.583  1.00  0.00           H  
ATOM    519  N   VAL A  75       7.433  -0.419  15.729  1.00  0.00           N  
ATOM    520  CA  VAL A  75       7.795   0.130  14.427  1.00  0.00           C  
ATOM    521  C   VAL A  75       8.558   1.440  14.575  1.00  0.00           C  
ATOM    522  O   VAL A  75       9.572   1.657  13.912  1.00  0.00           O  
ATOM    523  CB  VAL A  75       6.552   0.367  13.549  1.00  0.00           C  
ATOM    524  CEN VAL A  75       6.215   0.141  12.992  1.00  0.00           X  
ATOM    525  H   VAL A  75       6.458  -0.561  15.949  1.00  0.00           H  
ATOM    526  N   VAL A  76       8.064   2.311  15.449  1.00  0.00           N  
ATOM    527  CA  VAL A  76       8.699   3.602  15.685  1.00  0.00           C  
ATOM    528  C   VAL A  76      10.127   3.431  16.185  1.00  0.00           C  
ATOM    529  O   VAL A  76      11.043   4.110  15.722  1.00  0.00           O  
ATOM    530  CB  VAL A  76       7.906   4.444  16.703  1.00  0.00           C  
ATOM    531  CEN VAL A  76       7.505   4.999  16.770  1.00  0.00           X  
ATOM    532  H   VAL A  76       7.228   2.073  15.962  1.00  0.00           H  
ATOM    533  N   VAL A  77      10.311   2.519  17.134  1.00  0.00           N  
ATOM    534  CA  VAL A  77      11.629   2.256  17.699  1.00  0.00           C  
ATOM    535  C   VAL A  77      12.607   1.795  16.626  1.00  0.00           C  
ATOM    536  O   VAL A  77      13.746   2.258  16.570  1.00  0.00           O  
ATOM    537  CB  VAL A  77      11.565   1.193  18.812  1.00  0.00           C  
ATOM    538  CEN VAL A  77      11.617   1.099  19.493  1.00  0.00           X  
ATOM    539  H   VAL A  77       9.517   1.994  17.472  1.00  0.00           H  
ATOM    540  N   VAL A  78      12.155   0.881  15.774  1.00  0.00           N  
ATOM    541  CA  VAL A  78      12.989   0.355  14.700  1.00  0.00           C  
ATOM    542  C   VAL A  78      13.441   1.465  13.760  1.00  0.00           C  
ATOM    543  O   VAL A  78      14.609   1.532  13.379  1.00  0.00           O  
ATOM    544  CB  VAL A  78      12.251  -0.725  13.887  1.00  0.00           C  
ATOM    545  CEN VAL A  78      12.228  -1.400  13.755  1.00  0.00           X  
ATOM    546  H   VAL A  78      11.209   0.541  15.874  1.00  0.00           H  
ATOM    547  N   VAL A  79      12.507   2.335  13.388  1.00  0.00           N  
ATOM    548  CA  VAL A  79      12.807   3.444  12.491  1.00  0.00           C  
ATOM    549  C   VAL A  79      13.871   4.359  13.083  1.00  0.00           C  
ATOM    550  O   VAL A  79      14.808   4.764  12.395  1.00  0.00           O  
ATOM    551  CB  VAL A  79      11.548   4.274  12.177  1.00  0.00           C  
ATOM    552  CEN VAL A  79      11.094   4.427  11.682  1.00  0.00           X  
ATOM    553  H   VAL A  79      11.565   2.224  13.736  1.00  0.00           H  
ATOM    554  N   VAL A  80      13.722   4.681  14.363  1.00  0.00           N  
ATOM    555  CA  VAL A  80      14.671   5.549  15.051  1.00  0.00           C  
ATOM    556  C   VAL A  80      16.072   4.953  15.038  1.00  0.00           C  
ATOM    557  O   VAL A  80      17.051   5.650  14.769  1.00  0.00           O  
ATOM    558  CB  VAL A  80      14.247   5.806  16.509  1.00  0.00           C  
ATOM    559  CEN VAL A  80      14.001   6.286  16.939  1.00  0.00           X  
ATOM    560  H   VAL A  80      12.931   4.314  14.874  1.00  0.00           H  
ATOM    561  N   VAL A  81      16.163   3.660  15.329  1.00  0.00           N  
ATOM    562  CA  VAL A  81      17.446   2.967  15.351  1.00  0.00           C  
ATOM    563  C   VAL A  81      18.130   3.032  13.992  1.00  0.00           C  
ATOM    564  O   VAL A  81      19.328   3.301  13.901  1.00  0.00           O  
ATOM    565  CB  VAL A  81      17.285   1.492  15.763  1.00  0.00           C  
ATOM    566  CEN VAL A  81      17.406   1.042  16.271  1.00  0.00           X  
ATOM    567  H   VAL A  81      15.321   3.143  15.540  1.00  0.00           H  
ATOM    568  N   VAL A  82      17.363   2.785  12.936  1.00  0.00           N  
ATOM    569  CA  VAL A  82      17.894   2.815  11.578  1.00  0.00           C  
ATOM    570  C   VAL A  82      18.462   4.187  11.240  1.00  0.00           C  
ATOM    571  O   VAL A  82      19.550   4.296  10.674  1.00  0.00           O  
ATOM    572  CB  VAL A  82      16.817   2.446  10.541  1.00  0.00           C  
ATOM    573  CEN VAL A  82      16.616   1.956  10.100  1.00  0.00           X  
ATOM    574  H   VAL A  82      16.386   2.570  13.077  1.00  0.00           H  
ATOM    575  N   VAL A  83      17.720   5.232  11.588  1.00  0.00           N  
ATOM    576  CA  VAL A  83      18.148   6.600  11.322  1.00  0.00           C  
ATOM    577  C   VAL A  83      19.470   6.908  12.014  1.00  0.00           C  
ATOM    578  O   VAL A  83      20.372   7.494  11.417  1.00  0.00           O  
ATOM    579  CB  VAL A  83      17.091   7.622  11.777  1.00  0.00           C  
ATOM    580  CEN VAL A  83      16.623   8.074  11.551  1.00  0.00           X  
ATOM    581  H   VAL A  83      16.835   5.075  12.050  1.00  0.00           H  
ATOM    582  N   VAL A  84      19.577   6.508  13.277  1.00  0.00           N  
ATOM    583  CA  VAL A  84      20.789   6.741  14.053  1.00  0.00           C  
ATOM    584  C   VAL A  84      21.995   6.070  13.407  1.00  0.00           C  
ATOM    585  O   VAL A  84      23.064   6.669  13.295  1.00  0.00           O  
ATOM    586  CB  VAL A  84      20.642   6.228  15.498  1.00  0.00           C  
ATOM    587  CEN VAL A  84      20.578   6.429  16.154  1.00  0.00           X  
ATOM    588  H   VAL A  84      18.799   6.031  13.710  1.00  0.00           H  
ATOM    589  N   VAL A  85      21.815   4.824  12.983  1.00  0.00           N  
ATOM    590  CA  VAL A  85      22.888   4.069  12.348  1.00  0.00           C  
ATOM    591  C   VAL A  85      23.376   4.764  11.083  1.00  0.00           C  
ATOM    592  O   VAL A  85      24.580   4.882  10.853  1.00  0.00           O  
ATOM    593  CB  VAL A  85      22.440   2.638  11.995  1.00  0.00           C  
ATOM    594  CEN VAL A  85      22.519   1.975  12.164  1.00  0.00           X  
ATOM    595  H   VAL A  85      20.912   4.388  13.105  1.00  0.00           H  
ATOM    596  N   VAL A  86      22.435   5.223  10.265  1.00  0.00           N  
ATOM    597  CA  VAL A  86      22.768   5.908   9.022  1.00  0.00           C  
ATOM    598  C   VAL A  86      23.593   7.160   9.286  1.00  0.00           C  
ATOM    599  O   VAL A  86      24.588   7.414   8.608  1.00  0.00           O  
ATOM    600  CB  VAL A  86      21.502   6.295   8.234  1.00  0.00           C  
ATOM    601  CEN VAL A  86      21.133   6.150   7.671  1.00  0.00           X  
ATOM    602  H   VAL A  86      21.464   5.094  10.512  1.00  0.00           H  
ATOM    603  N   VAL A  87      23.173   7.941  10.277  1.00  0.00           N  
ATOM    604  CA  VAL A  87      23.873   9.169  10.633  1.00  0.00           C  
ATOM    605  C   VAL A  87      25.312   8.884  11.045  1.00  0.00           C  
ATOM    606  O   VAL A  87      26.238   9.577  10.622  1.00  0.00           O  
ATOM    607  CB  VAL A  87      23.160   9.914  11.777  1.00  0.00           C  
ATOM    608  CEN VAL A  87      22.786  10.473  11.926  1.00  0.00           X  
ATOM    609  H   VAL A  87      22.349   7.676  10.796  1.00  0.00           H  
ATOM    610  N   VAL A  88      25.494   7.860  11.871  1.00  0.00           N  
ATOM    611  CA  VAL A  88      26.820   7.481  12.342  1.00  0.00           C  
ATOM    612  C   VAL A  88      27.733   7.112  11.179  1.00  0.00           C  
ATOM    613  O   VAL A  88      28.888   7.534  11.126  1.00  0.00           O  
ATOM    614  CB  VAL A  88      26.755   6.297  13.325  1.00  0.00           C  
ATOM    615  CEN VAL A  88      26.830   6.121  13.987  1.00  0.00           X  
ATOM    616  H   VAL A  88      24.692   7.330  12.182  1.00  0.00           H  
ATOM    617  N   VAL A  89      27.207   6.323  10.248  1.00  0.00           N  
ATOM    618  CA  VAL A  89      27.973   5.896   9.084  1.00  0.00           C  
ATOM    619  C   VAL A  89      28.435   7.091   8.259  1.00  0.00           C  
ATOM    620  O   VAL A  89      29.589   7.158   7.836  1.00  0.00           O  
ATOM    621  CB  VAL A  89      27.156   4.950   8.185  1.00  0.00           C  
ATOM    622  CEN VAL A  89      27.098   4.296   7.976  1.00  0.00           X  
ATOM    623  H   VAL A  89      26.252   6.011  10.350  1.00  0.00           H  
ATOM    624  N   VAL A  90      27.526   8.034   8.034  1.00  0.00           N  
ATOM    625  CA  VAL A  90      27.838   9.229   7.259  1.00  0.00           C  
ATOM    626  C   VAL A  90      28.965  10.026   7.905  1.00  0.00           C  
ATOM    627  O   VAL A  90      29.890  10.473   7.227  1.00  0.00           O  
ATOM    628  CB  VAL A  90      26.605  10.139   7.102  1.00  0.00           C  
ATOM    629  CEN VAL A  90      26.139  10.367   6.649  1.00  0.00           X  
ATOM    630  H   VAL A  90      26.595   7.920   8.409  1.00  0.00           H  
ATOM    631  N   VAL A  91      28.882  10.199   9.220  1.00  0.00           N  
ATOM    632  CA  VAL A  91      29.895  10.943   9.960  1.00  0.00           C  
ATOM    633  C   VAL A  91      31.174  10.130  10.109  1.00  0.00           C  
ATOM    634  O   VAL A  91      32.187  10.634  10.595  1.00  0.00           O  
ATOM    635  CB  VAL A  91      29.389  11.348  11.357  1.00  0.00           C  
ATOM    636  CEN VAL A  91      29.188  11.884  11.740  1.00  0.00           X  
ATOM    637  H   VAL A  91      28.097   9.807   9.719  1.00  0.00           H  
ATOM    638  N   VAL A  92      31.122   8.871   9.689  1.00  0.00           N  
ATOM    639  CA  VAL A  92      32.316   8.037   9.618  1.00  0.00           C  
ATOM    640  C   VAL A  92      32.702   7.750   8.173  1.00  0.00           C  
ATOM    641  O   VAL A  92      33.285   6.709   7.871  1.00  0.00           O  
ATOM    642  CB  VAL A  92      32.118   6.702  10.361  1.00  0.00           C  
ATOM    643  CEN VAL A  92      32.303   6.346  10.921  1.00  0.00           X  
ATOM    644  H   VAL A  92      30.233   8.481   9.412  1.00  0.00           H  
ATOM    645  N   VAL A  93      32.375   8.681   7.283  1.00  0.00           N  
ATOM    646  CA  VAL A  93      32.854   8.627   5.907  1.00  0.00           C  
ATOM    647  C   VAL A  93      32.254   7.442   5.161  1.00  0.00           C  
ATOM    648  O   VAL A  93      32.881   6.879   4.264  1.00  0.00           O  
ATOM    649  CB  VAL A  93      34.390   8.534   5.846  1.00  0.00           C  
ATOM    650  CEN VAL A  93      34.961   8.884   5.683  1.00  0.00           X  
ATOM    651  H   VAL A  93      31.779   9.445   7.567  1.00  0.00           H  
ATOM    652  N   VAL A  94      31.036   7.068   5.537  1.00  0.00           N  
ATOM    653  CA  VAL A  94      30.266   6.088   4.779  1.00  0.00           C  
ATOM    654  C   VAL A  94      29.389   6.766   3.735  1.00  0.00           C  
ATOM    655  O   VAL A  94      28.711   7.752   4.025  1.00  0.00           O  
ATOM    656  CB  VAL A  94      29.380   5.229   5.701  1.00  0.00           C  
ATOM    657  CEN VAL A  94      29.303   4.598   5.964  1.00  0.00           X  
ATOM    658  H   VAL A  94      30.632   7.472   6.370  1.00  0.00           H  
ATOM    659  N   VAL A  95      29.406   6.232   2.518  1.00  0.00           N  
ATOM    660  CA  VAL A  95      28.661   6.822   1.412  1.00  0.00           C  
ATOM    661  C   VAL A  95      27.175   6.503   1.516  1.00  0.00           C  
ATOM    662  O   VAL A  95      26.763   5.679   2.333  1.00  0.00           O  
ATOM    663  CB  VAL A  95      29.187   6.330   0.050  1.00  0.00           C  
ATOM    664  CEN VAL A  95      29.535   6.524  -0.512  1.00  0.00           X  
ATOM    665  H   VAL A  95      29.949   5.396   2.355  1.00  0.00           H  
ATOM    666  N   VAL A  96      26.375   7.160   0.684  1.00  0.00           N  
ATOM    667  CA  VAL A  96      24.926   7.155   0.851  1.00  0.00           C  
ATOM    668  C   VAL A  96      24.343   5.777   0.564  1.00  0.00           C  
ATOM    669  O   VAL A  96      23.321   5.394   1.133  1.00  0.00           O  
ATOM    670  CB  VAL A  96      24.248   8.190  -0.067  1.00  0.00           C  
ATOM    671  CEN VAL A  96      23.916   8.793  -0.072  1.00  0.00           X  
ATOM    672  H   VAL A  96      26.780   7.676  -0.084  1.00  0.00           H  
ATOM    673  N   VAL A  97      24.999   5.036  -0.322  1.00  0.00           N  
ATOM    674  CA  VAL A  97      24.571   3.682  -0.655  1.00  0.00           C  
ATOM    675  C   VAL A  97      24.732   2.746   0.536  1.00  0.00           C  
ATOM    676  O   VAL A  97      23.866   1.913   0.804  1.00  0.00           O  
ATOM    677  CB  VAL A  97      25.362   3.117  -1.850  1.00  0.00           C  
ATOM    678  CEN VAL A  97      25.312   2.942  -2.514  1.00  0.00           X  
ATOM    679  H   VAL A  97      25.815   5.420  -0.778  1.00  0.00           H  
ATOM    680  N   VAL A  98      25.845   2.887   1.248  1.00  0.00           N  
ATOM    681  CA  VAL A  98      26.118   2.058   2.415  1.00  0.00           C  
ATOM    682  C   VAL A  98      25.041   2.231   3.478  1.00  0.00           C  
ATOM    683  O   VAL A  98      24.559   1.254   4.053  1.00  0.00           O  
ATOM    684  CB  VAL A  98      27.491   2.385   3.032  1.00  0.00           C  
ATOM    685  CEN VAL A  98      28.130   2.145   3.121  1.00  0.00           X  
ATOM    686  H   VAL A  98      26.519   3.587   0.973  1.00  0.00           H  
ATOM    687  N   VAL A  99      24.666   3.479   3.736  1.00  0.00           N  
ATOM    688  CA  VAL A  99      23.644   3.783   4.731  1.00  0.00           C  
ATOM    689  C   VAL A  99      22.318   3.123   4.377  1.00  0.00           C  
ATOM    690  O   VAL A  99      21.658   2.535   5.234  1.00  0.00           O  
ATOM    691  CB  VAL A  99      23.429   5.301   4.875  1.00  0.00           C  
ATOM    692  CEN VAL A  99      23.529   5.838   5.295  1.00  0.00           X  
ATOM    693  H   VAL A  99      25.100   4.238   3.230  1.00  0.00           H  
ATOM    694  N   VAL A 100      21.932   3.224   3.110  1.00  0.00           N  
ATOM    695  CA  VAL A 100      20.683   2.636   2.640  1.00  0.00           C  
ATOM    696  C   VAL A 100      20.668   1.128   2.855  1.00  0.00           C  
ATOM    697  O   VAL A 100      19.676   0.568   3.322  1.00  0.00           O  
ATOM    698  CB  VAL A 100      20.444   2.935   1.148  1.00  0.00           C  
ATOM    699  CEN VAL A 100      20.055   3.298   0.711  1.00  0.00           X  
ATOM    700  H   VAL A 100      22.520   3.719   2.455  1.00  0.00           H  
ATOM    701  N   VAL A 101      21.774   0.476   2.512  1.00  0.00           N  
ATOM    702  CA  VAL A 101      21.890  -0.969   2.666  1.00  0.00           C  
ATOM    703  C   VAL A 101      21.720  -1.383   4.122  1.00  0.00           C  
ATOM    704  O   VAL A 101      21.009  -2.340   4.427  1.00  0.00           O  
ATOM    705  CB  VAL A 101      23.246  -1.486   2.151  1.00  0.00           C  
ATOM    706  CEN VAL A 101      23.547  -1.846   1.647  1.00  0.00           X  
ATOM    707  H   VAL A 101      22.554   0.995   2.134  1.00  0.00           H  
ATOM    708  N   VAL A 102      22.376  -0.655   5.020  1.00  0.00           N  
ATOM    709  CA  VAL A 102      22.299  -0.945   6.446  1.00  0.00           C  
ATOM    710  C   VAL A 102      20.865  -0.848   6.951  1.00  0.00           C  
ATOM    711  O   VAL A 102      20.399  -1.710   7.696  1.00  0.00           O  
ATOM    712  CB  VAL A 102      23.187   0.010   7.266  1.00  0.00           C  
ATOM    713  CEN VAL A 102      23.764   0.046   7.640  1.00  0.00           X  
ATOM    714  H   VAL A 102      22.944   0.119   4.705  1.00  0.00           H  
ATOM    715  N   VAL A 103      20.169   0.207   6.541  1.00  0.00           N  
ATOM    716  CA  VAL A 103      18.786   0.419   6.952  1.00  0.00           C  
ATOM    717  C   VAL A 103      17.897  -0.736   6.508  1.00  0.00           C  
ATOM    718  O   VAL A 103      17.075  -1.231   7.280  1.00  0.00           O  
ATOM    719  CB  VAL A 103      18.223   1.735   6.383  1.00  0.00           C  
ATOM    720  CEN VAL A 103      18.025   2.373   6.552  1.00  0.00           X  
ATOM    721  H   VAL A 103      20.609   0.880   5.930  1.00  0.00           H  
ATOM    722  N   VAL A 104      18.067  -1.162   5.261  1.00  0.00           N  
ATOM    723  CA  VAL A 104      17.280  -2.260   4.713  1.00  0.00           C  
ATOM    724  C   VAL A 104      17.487  -3.539   5.513  1.00  0.00           C  
ATOM    725  O   VAL A 104      16.529  -4.243   5.836  1.00  0.00           O  
ATOM    726  CB  VAL A 104      17.633  -2.526   3.237  1.00  0.00           C  
ATOM    727  CEN VAL A 104      17.397  -2.471   2.592  1.00  0.00           X  
ATOM    728  H   VAL A 104      18.759  -0.713   4.678  1.00  0.00           H  
ATOM    729  N   VAL A 105      18.742  -3.836   5.831  1.00  0.00           N  
ATOM    730  CA  VAL A 105      19.077  -5.032   6.595  1.00  0.00           C  
ATOM    731  C   VAL A 105      18.401  -5.021   7.960  1.00  0.00           C  
ATOM    732  O   VAL A 105      17.841  -6.028   8.394  1.00  0.00           O  
ATOM    733  CB  VAL A 105      20.599  -5.172   6.788  1.00  0.00           C  
ATOM    734  CEN VAL A 105      21.150  -5.538   6.598  1.00  0.00           X  
ATOM    735  H   VAL A 105      19.484  -3.217   5.536  1.00  0.00           H  
ATOM    736  N   VAL A 106      18.456  -3.877   8.633  1.00  0.00           N  
ATOM    737  CA  VAL A 106      17.848  -3.733   9.950  1.00  0.00           C  
ATOM    738  C   VAL A 106      16.349  -3.995   9.898  1.00  0.00           C  
ATOM    739  O   VAL A 106      15.802  -4.700  10.746  1.00  0.00           O  
ATOM    740  CB  VAL A 106      18.094  -2.329  10.535  1.00  0.00           C  
ATOM    741  CEN VAL A 106      18.440  -1.983  11.020  1.00  0.00           X  
ATOM    742  H   VAL A 106      18.930  -3.086   8.221  1.00  0.00           H  
ATOM    743  N   VAL A 107      15.688  -3.424   8.896  1.00  0.00           N  
ATOM    744  CA  VAL A 107      14.250  -3.595   8.731  1.00  0.00           C  
ATOM    745  C   VAL A 107      13.887  -5.064   8.550  1.00  0.00           C  
ATOM    746  O   VAL A 107      12.938  -5.558   9.160  1.00  0.00           O  
ATOM    747  CB  VAL A 107      13.720  -2.794   7.526  1.00  0.00           C  
ATOM    748  CEN VAL A 107      13.343  -2.246   7.348  1.00  0.00           X  
ATOM    749  H   VAL A 107      16.196  -2.857   8.232  1.00  0.00           H  
ATOM    750  N   VAL A 108      14.648  -5.757   7.710  1.00  0.00           N  
ATOM    751  CA  VAL A 108      14.408  -7.171   7.448  1.00  0.00           C  
ATOM    752  C   VAL A 108      14.518  -7.995   8.725  1.00  0.00           C  
ATOM    753  O   VAL A 108      13.681  -8.856   8.994  1.00  0.00           O  
ATOM    754  CB  VAL A 108      15.393  -7.728   6.404  1.00  0.00           C  
ATOM    755  CEN VAL A 108      15.444  -7.955   5.755  1.00  0.00           X  
ATOM    756  H   VAL A 108      15.412  -5.293   7.241  1.00  0.00           H  
ATOM    757  N   VAL A 109      15.556  -7.724   9.510  1.00  0.00           N  
ATOM    758  CA  VAL A 109      15.777  -8.440  10.761  1.00  0.00           C  
ATOM    759  C   VAL A 109      14.605  -8.256  11.715  1.00  0.00           C  
ATOM    760  O   VAL A 109      14.135  -9.215  12.329  1.00  0.00           O  
ATOM    761  CB  VAL A 109      17.071  -7.975  11.456  1.00  0.00           C  
ATOM    762  CEN VAL A 109      17.714  -8.165  11.616  1.00  0.00           X  
ATOM    763  H   VAL A 109      16.208  -7.005   9.232  1.00  0.00           H  
ATOM    764  N   VAL A 110      14.136  -7.019  11.837  1.00  0.00           N  
ATOM    765  CA  VAL A 110      13.017  -6.707  12.718  1.00  0.00           C  
ATOM    766  C   VAL A 110      11.767  -7.479  12.316  1.00  0.00           C  
ATOM    767  O   VAL A 110      11.253  -8.236  13.092  1.00  0.00           O  
ATOM    768  CB  VAL A 110      12.700  -5.200  12.718  1.00  0.00           C  
ATOM    769  CEN VAL A 110      12.732  -4.626  13.098  1.00  0.00           X  
ATOM    770  H   VAL A 110      14.566  -6.275  11.306  1.00  0.00           H  
TER                                                                             
# All scores below are weighted scores, not raw scores.
#BEGIN_POSE_ENERGIES_TABLE ./out/47.pdb
label vdw total
weights 0.1 NA
pose 2.03032 2.03032
VAL:NtermProteinFull_1 0 0
VAL_2 0 0
VAL_3 0 0
VAL_4 0 0
VAL_5 0 0
VAL_6 0 0
VAL_7 0 0
VAL_8 0 0
VAL_9 0 0
VAL_10 0 0
VAL_11 0 0
VAL_12 0.02095 0.02095
VAL_13 0 0
VAL_14 0 0
VAL_15 0 0
VAL_16 0 0
VAL_17 0.06603 0.06603
VAL_18 0 0
VAL_19 0 0
VAL_20 0 0
VAL_21 0 0
VAL_22 0 0
VAL_23 0 0
VAL_24 0.15539 0.15539
VAL_25 0 0
VAL_26 0 0
VAL_27 0 0
VAL_28 0 0
VAL_29 0 0
VAL_30 0 0
VAL_31 0 0
VAL_32 0 0
VAL_33 0 0
VAL_34 0 0
VAL_35 0 0
VAL_36 0 0
VAL_37 0 0
VAL_38 0 0
VAL_39 0.04787 0.04787
VAL_40 0 0
VAL_41 0 0
VAL_42 0 0
VAL_43 0 0
VAL_44 0 0
VAL_45 0 0
VAL_46 0.00058 0.00058
VAL_47 0 0
VAL_48 0 0
VAL_49 0 0
VAL_50 0.07347 0.07347
VAL_51 0 0
VAL_52 0 0
VAL_53 0.00045 0.00045
VAL_54 0.58912 0.58912
VAL_55 0.01595 0.01595
VAL_56 0 0
VAL_57 0 0
VAL_58 0.02395 0.02395
VAL_59 0 0
VAL_60 0 0
VAL_61 0 0
VAL_62 0 0
VAL_63 0 0
VAL_64 0.02095 0.02095
VAL_65 0 0
VAL_66 0 0
VAL_67 0 0
VAL_68 0 0
VAL_69 0.02095 0.02095
VAL_70 0 0
VAL_71 0 0
VAL_72 0 0
VAL_73 0 0
VAL_74 0 0
VAL_75 0 0
VAL_76 0 0
VAL_77 0 0
VAL_78 0.00045 0.00045
VAL_79 0 0
VAL_80 0 0
VAL_81 0 0
VAL_82 0 0
VAL_83 0.04508 0.04508
VAL_84 0 0
VAL_85 0.00045 0.00045
VAL_86 0 0
VAL_87 0 0
VAL_88 0 0
VAL_89 0.02095 0.02095
VAL_90 0 0
VAL_91 0 0
VAL_92 0 0
VAL_93 0 0
VAL_94 0.02095 0.02095
VAL_95 0 0
VAL_96 0 0
VAL_97 0 0
VAL_98 0.00058 0.00058
VAL_99 0 0
VAL_100 0.15539 0.15539
VAL_101 0.04787 0.04787
VAL_102 0.06915 0.06915
VAL_103 0 0
VAL_104 0 0
VAL_105 0.28624 0.28624
VAL_106 0.19421 0.19421
VAL_107 0 0
VAL_108 0 0
VAL_109 0.1504 0.1504
VAL:CtermProteinFull_110 0.00294 0.00294
#END_POSE_ENERGIES_TABLE ./out/47.pdb

REMARK 6 13 7 1 20 18 13 12 16 15 12 12 
REMARK VDW             2.030
REMARK RG             13.550
REMARK NCdist         18.449
REMARK HO              0.522
