# Supplementary material for: Design of complicated all-α protein structures
Source: Nat Struct Mol Biol. 2024 Jan 4;31(2):275–82. doi: 10.1038/s41594-023-01147-9 (PMC11377298; doi:10.1038/s41594-023-01147-9)
Supplement: Supplementary file 11 — Statistical source data. [file 41594_2023_1147_MOESM11_ESM.zip › ED_Fig6/90.pdb]

HEADER                                            09-NOV-21   XXXX              
EXPDTA    THEORETICAL MODEL                                                     
REMARK 220                                                                      
REMARK 220 EXPERIMENTAL DETAILS                                                 
REMARK 220  EXPERIMENT TYPE                : THEORETICAL MODELLING              
REMARK 220  DATE OF DATA COLLECTION        : 09-NOV-21                          
REMARK 220                                                                      
REMARK 220 REMARK: MODEL GENERATED BY ROSETTA                                   
REMARK 220  VERSION 2021.16+release.8ee4f02                                     
ATOM      1  N   VAL A   1       0.000   0.000   0.000  1.00  0.00           N  
ATOM      2  CA  VAL A   1       1.458   0.000   0.000  1.00  0.00           C  
ATOM      3  C   VAL A   1       2.009   1.420   0.000  1.00  0.00           C  
ATOM      4  O   VAL A   1       2.934   1.737   0.748  1.00  0.00           O  
ATOM      5  CB  VAL A   1       2.023  -0.759  -1.215  1.00  0.00           C  
ATOM      6  CEN VAL A   1       2.351  -1.334  -1.406  1.00  0.00           X  
ATOM      7  H   VAL A   1      -0.500  -0.433  -0.750  1.00  0.00           H  
ATOM      8  N   VAL A   2       1.435   2.272  -0.843  1.00  0.00           N  
ATOM      9  CA  VAL A   2       1.868   3.661  -0.942  1.00  0.00           C  
ATOM     10  C   VAL A   2       1.711   4.383   0.390  1.00  0.00           C  
ATOM     11  O   VAL A   2       2.608   5.105   0.825  1.00  0.00           O  
ATOM     12  CB  VAL A   2       1.079   4.423  -2.023  1.00  0.00           C  
ATOM     13  CEN VAL A   2       1.129   4.707  -2.649  1.00  0.00           X  
ATOM     14  H   VAL A   2       0.680   1.949  -1.431  1.00  0.00           H  
ATOM     15  N   VAL A   3       0.566   4.183   1.035  1.00  0.00           N  
ATOM     16  CA  VAL A   3       0.290   4.815   2.319  1.00  0.00           C  
ATOM     17  C   VAL A   3       1.317   4.405   3.367  1.00  0.00           C  
ATOM     18  O   VAL A   3       1.823   5.241   4.115  1.00  0.00           O  
ATOM     19  CB  VAL A   3      -1.120   4.462   2.831  1.00  0.00           C  
ATOM     20  CEN VAL A   3      -1.749   4.719   2.941  1.00  0.00           X  
ATOM     21  H   VAL A   3      -0.130   3.577   0.624  1.00  0.00           H  
ATOM     22  N   VAL A   4       1.620   3.112   3.417  1.00  0.00           N  
ATOM     23  CA  VAL A   4       2.588   2.588   4.374  1.00  0.00           C  
ATOM     24  C   VAL A   4       3.957   3.226   4.177  1.00  0.00           C  
ATOM     25  O   VAL A   4       4.612   3.622   5.141  1.00  0.00           O  
ATOM     26  CB  VAL A   4       2.723   1.058   4.261  1.00  0.00           C  
ATOM     27  CEN VAL A   4       2.581   0.464   4.579  1.00  0.00           X  
ATOM     28  H   VAL A   4       1.169   2.476   2.775  1.00  0.00           H  
ATOM     29  N   VAL A   5       4.385   3.322   2.923  1.00  0.00           N  
ATOM     30  CA  VAL A   5       5.678   3.911   2.597  1.00  0.00           C  
ATOM     31  C   VAL A   5       5.758   5.358   3.069  1.00  0.00           C  
ATOM     32  O   VAL A   5       6.758   5.776   3.653  1.00  0.00           O  
ATOM     33  CB  VAL A   5       5.958   3.859   1.084  1.00  0.00           C  
ATOM     34  CEN VAL A   5       6.345   3.555   0.602  1.00  0.00           X  
ATOM     35  H   VAL A   5       3.799   2.977   2.176  1.00  0.00           H  
ATOM     36  N   VAL A   6       4.700   6.118   2.811  1.00  0.00           N  
ATOM     37  CA  VAL A   6       4.648   7.520   3.209  1.00  0.00           C  
ATOM     38  C   VAL A   6       4.783   7.670   4.719  1.00  0.00           C  
ATOM     39  O   VAL A   6       5.528   8.521   5.204  1.00  0.00           O  
ATOM     40  CB  VAL A   6       3.339   8.190   2.752  1.00  0.00           C  
ATOM     41  CEN VAL A   6       3.075   8.647   2.309  1.00  0.00           X  
ATOM     42  H   VAL A   6       3.910   5.715   2.327  1.00  0.00           H  
ATOM     43  N   VAL A   7       4.059   6.836   5.458  1.00  0.00           N  
ATOM     44  CA  VAL A   7       4.096   6.875   6.915  1.00  0.00           C  
ATOM     45  C   VAL A   7       5.504   6.615   7.437  1.00  0.00           C  
ATOM     46  O   VAL A   7       5.983   7.311   8.332  1.00  0.00           O  
ATOM     47  CB  VAL A   7       3.133   5.844   7.532  1.00  0.00           C  
ATOM     48  CEN VAL A   7       2.540   5.776   7.878  1.00  0.00           X  
ATOM     49  H   VAL A   7       3.467   6.159   4.999  1.00  0.00           H  
ATOM     50  N   VAL A   8       6.163   5.609   6.872  1.00  0.00           N  
ATOM     51  CA  VAL A   8       7.517   5.255   7.279  1.00  0.00           C  
ATOM     52  C   VAL A   8       8.478   6.419   7.067  1.00  0.00           C  
ATOM     53  O   VAL A   8       9.293   6.729   7.935  1.00  0.00           O  
ATOM     54  CB  VAL A   8       8.037   4.027   6.508  1.00  0.00           C  
ATOM     55  CEN VAL A   8       8.197   3.360   6.571  1.00  0.00           X  
ATOM     56  H   VAL A   8       5.713   5.075   6.141  1.00  0.00           H  
ATOM     57  N   VAL A   9       8.376   7.060   5.907  1.00  0.00           N  
ATOM     58  CA  VAL A   9       9.235   8.191   5.579  1.00  0.00           C  
ATOM     59  C   VAL A   9       9.061   9.324   6.581  1.00  0.00           C  
ATOM     60  O   VAL A   9      10.039   9.909   7.047  1.00  0.00           O  
ATOM     61  CB  VAL A   9       8.951   8.723   4.162  1.00  0.00           C  
ATOM     62  CEN VAL A   9       9.208   8.766   3.524  1.00  0.00           X  
ATOM     63  H   VAL A   9       7.685   6.755   5.236  1.00  0.00           H  
ATOM     64  N   VAL A  10       7.810   9.630   6.909  1.00  0.00           N  
ATOM     65  CA  VAL A  10       7.506  10.695   7.857  1.00  0.00           C  
ATOM     66  C   VAL A  10       8.128  10.415   9.219  1.00  0.00           C  
ATOM     67  O   VAL A  10       8.719  11.301   9.836  1.00  0.00           O  
ATOM     68  CB  VAL A  10       5.986  10.883   8.028  1.00  0.00           C  
ATOM     69  CEN VAL A  10       5.461  11.306   7.888  1.00  0.00           X  
ATOM     70  H   VAL A  10       7.051   9.112   6.491  1.00  0.00           H  
ATOM     71  N   VAL A  11       7.993   9.177   9.683  1.00  0.00           N  
ATOM     72  CA  VAL A  11       8.542   8.778  10.973  1.00  0.00           C  
ATOM     73  C   VAL A  11      10.054   8.964  11.009  1.00  0.00           C  
ATOM     74  O   VAL A  11      10.602   9.482  11.982  1.00  0.00           O  
ATOM     75  CB  VAL A  11       8.207   7.311  11.300  1.00  0.00           C  
ATOM     76  CEN VAL A  11       7.826   6.907  11.708  1.00  0.00           X  
ATOM     77  H   VAL A  11       7.496   8.495   9.127  1.00  0.00           H  
ATOM     78  N   VAL A  12      10.723   8.537   9.944  1.00  0.00           N  
ATOM     79  CA  VAL A  12      12.173   8.655   9.852  1.00  0.00           C  
ATOM     80  C   VAL A  12      12.613  10.111   9.938  1.00  0.00           C  
ATOM     81  O   VAL A  12      13.562  10.441  10.650  1.00  0.00           O  
ATOM     82  CB  VAL A  12      12.708   8.043   8.543  1.00  0.00           C  
ATOM     83  CEN VAL A  12      13.065   7.514   8.284  1.00  0.00           X  
ATOM     84  H   VAL A  12      10.214   8.119   9.178  1.00  0.00           H  
ATOM     85  N   VAL A  13      11.920  10.977   9.208  1.00  0.00           N  
ATOM     86  CA  VAL A  13      12.238  12.400   9.200  1.00  0.00           C  
ATOM     87  C   VAL A  13      11.806  13.068  10.499  1.00  0.00           C  
ATOM     88  O   VAL A  13      12.552  13.856  11.081  1.00  0.00           O  
ATOM     89  CB  VAL A  13      11.569  13.123   8.015  1.00  0.00           C  
ATOM     90  CEN VAL A  13      11.694  13.428   7.410  1.00  0.00           X  
ATOM     91  H   VAL A  13      11.152  10.642   8.644  1.00  0.00           H  
ATOM     92  N   VAL A  14      10.597  12.750  10.949  1.00  0.00           N  
ATOM     93  CA  VAL A  14      10.077  13.292  12.198  1.00  0.00           C  
ATOM     94  C   VAL A  14      10.810  12.708  13.399  1.00  0.00           C  
ATOM     95  O   VAL A  14      11.005  13.385  14.409  1.00  0.00           O  
ATOM     96  CB  VAL A  14       8.568  13.019  12.348  1.00  0.00           C  
ATOM     97  CEN VAL A  14       7.948  13.318  12.343  1.00  0.00           X  
ATOM     98  H   VAL A  14      10.023  12.116  10.411  1.00  0.00           H  
ATOM     99  N   VAL A  15      11.214  11.448  13.284  1.00  0.00           N  
ATOM    100  CA  VAL A  15      11.939  10.774  14.354  1.00  0.00           C  
ATOM    101  C   VAL A  15      13.256  10.198  13.850  1.00  0.00           C  
ATOM    102  O   VAL A  15      13.448   8.982  13.837  1.00  0.00           O  
ATOM    103  CB  VAL A  15      11.102   9.644  14.980  1.00  0.00           C  
ATOM    104  CEN VAL A  15      10.754   9.459  15.546  1.00  0.00           X  
ATOM    105  H   VAL A  15      11.014  10.943  12.432  1.00  0.00           H  
ATOM    106  N   VAL A  16      14.162  11.078  13.437  1.00  0.00           N  
ATOM    107  CA  VAL A  16      15.372  10.662  12.739  1.00  0.00           C  
ATOM    108  C   VAL A  16      16.276   9.839  13.648  1.00  0.00           C  
ATOM    109  O   VAL A  16      17.153   9.115  13.177  1.00  0.00           O  
ATOM    110  CB  VAL A  16      16.162  11.872  12.206  1.00  0.00           C  
ATOM    111  CEN VAL A  16      16.341  12.207  11.631  1.00  0.00           X  
ATOM    112  H   VAL A  16      14.007  12.061  13.610  1.00  0.00           H  
ATOM    113  N   VAL A  17      16.058   9.956  14.954  1.00  0.00           N  
ATOM    114  CA  VAL A  17      16.899   9.280  15.935  1.00  0.00           C  
ATOM    115  C   VAL A  17      16.221   8.025  16.470  1.00  0.00           C  
ATOM    116  O   VAL A  17      16.722   7.382  17.392  1.00  0.00           O  
ATOM    117  CB  VAL A  17      17.247  10.206  17.115  1.00  0.00           C  
ATOM    118  CEN VAL A  17      17.760  10.562  17.408  1.00  0.00           X  
ATOM    119  H   VAL A  17      15.289  10.527  15.275  1.00  0.00           H  
ATOM    120  N   VAL A  18      15.077   7.682  15.887  1.00  0.00           N  
ATOM    121  CA  VAL A  18      14.308   6.526  16.331  1.00  0.00           C  
ATOM    122  C   VAL A  18      14.716   5.268  15.574  1.00  0.00           C  
ATOM    123  O   VAL A  18      14.177   4.971  14.508  1.00  0.00           O  
ATOM    124  CB  VAL A  18      12.795   6.752  16.152  1.00  0.00           C  
ATOM    125  CEN VAL A  18      12.206   6.861  16.493  1.00  0.00           X  
ATOM    126  H   VAL A  18      14.733   8.235  15.116  1.00  0.00           H  
ATOM    127  N   VAL A  19      15.672   4.533  16.132  1.00  0.00           N  
ATOM    128  CA  VAL A  19      16.198   3.339  15.481  1.00  0.00           C  
ATOM    129  C   VAL A  19      15.081   2.362  15.137  1.00  0.00           C  
ATOM    130  O   VAL A  19      15.076   1.762  14.062  1.00  0.00           O  
ATOM    131  CB  VAL A  19      17.237   2.624  16.365  1.00  0.00           C  
ATOM    132  CEN VAL A  19      17.909   2.485  16.428  1.00  0.00           X  
ATOM    133  H   VAL A  19      16.044   4.808  17.029  1.00  0.00           H  
ATOM    134  N   VAL A  20      14.135   2.205  16.057  1.00  0.00           N  
ATOM    135  CA  VAL A  20      12.966   1.367  15.819  1.00  0.00           C  
ATOM    136  C   VAL A  20      12.189   1.839  14.597  1.00  0.00           C  
ATOM    137  O   VAL A  20      11.579   1.037  13.889  1.00  0.00           O  
ATOM    138  CB  VAL A  20      12.025   1.350  17.038  1.00  0.00           C  
ATOM    139  CEN VAL A  20      11.793   0.956  17.554  1.00  0.00           X  
ATOM    140  H   VAL A  20      14.227   2.680  16.944  1.00  0.00           H  
ATOM    141  N   VAL A  21      12.214   3.145  14.354  1.00  0.00           N  
ATOM    142  CA  VAL A  21      11.622   3.712  13.148  1.00  0.00           C  
ATOM    143  C   VAL A  21      12.278   3.146  11.895  1.00  0.00           C  
ATOM    144  O   VAL A  21      11.596   2.779  10.938  1.00  0.00           O  
ATOM    145  CB  VAL A  21      11.740   5.248  13.129  1.00  0.00           C  
ATOM    146  CEN VAL A  21      11.380   5.832  13.184  1.00  0.00           X  
ATOM    147  H   VAL A  21      12.655   3.761  15.023  1.00  0.00           H  
ATOM    148  N   VAL A  22      13.605   3.079  11.906  1.00  0.00           N  
ATOM    149  CA  VAL A  22      14.355   2.558  10.770  1.00  0.00           C  
ATOM    150  C   VAL A  22      13.969   1.115  10.470  1.00  0.00           C  
ATOM    151  O   VAL A  22      13.760   0.745   9.315  1.00  0.00           O  
ATOM    152  CB  VAL A  22      15.874   2.633  11.013  1.00  0.00           C  
ATOM    153  CEN VAL A  22      16.450   2.959  10.823  1.00  0.00           X  
ATOM    154  H   VAL A  22      14.107   3.398  12.723  1.00  0.00           H  
ATOM    155  N   VAL A  23      13.876   0.303  11.518  1.00  0.00           N  
ATOM    156  CA  VAL A  23      13.516  -1.102  11.369  1.00  0.00           C  
ATOM    157  C   VAL A  23      12.140  -1.252  10.731  1.00  0.00           C  
ATOM    158  O   VAL A  23      11.950  -2.068   9.829  1.00  0.00           O  
ATOM    159  CB  VAL A  23      13.526  -1.835  12.723  1.00  0.00           C  
ATOM    160  CEN VAL A  23      13.865  -2.302  13.098  1.00  0.00           X  
ATOM    161  H   VAL A  23      14.061   0.668  12.441  1.00  0.00           H  
ATOM    162  N   VAL A  24      11.184  -0.461  11.205  1.00  0.00           N  
ATOM    163  CA  VAL A  24       9.824  -0.506  10.682  1.00  0.00           C  
ATOM    164  C   VAL A  24       9.795  -0.178   9.195  1.00  0.00           C  
ATOM    165  O   VAL A  24       9.126  -0.854   8.413  1.00  0.00           O  
ATOM    166  CB  VAL A  24       8.898   0.471  11.432  1.00  0.00           C  
ATOM    167  CEN VAL A  24       8.374   0.507  11.877  1.00  0.00           X  
ATOM    168  H   VAL A  24      11.405   0.187  11.948  1.00  0.00           H  
ATOM    169  N   VAL A  25      10.524   0.864   8.810  1.00  0.00           N  
ATOM    170  CA  VAL A  25      10.583   1.284   7.415  1.00  0.00           C  
ATOM    171  C   VAL A  25      11.129   0.172   6.527  1.00  0.00           C  
ATOM    172  O   VAL A  25      10.588  -0.101   5.456  1.00  0.00           O  
ATOM    173  CB  VAL A  25      11.455   2.541   7.239  1.00  0.00           C  
ATOM    174  CEN VAL A  25      11.434   3.215   7.098  1.00  0.00           X  
ATOM    175  H   VAL A  25      11.051   1.378   9.501  1.00  0.00           H  
ATOM    176  N   VAL A  26      12.202  -0.467   6.980  1.00  0.00           N  
ATOM    177  CA  VAL A  26      12.823  -1.551   6.228  1.00  0.00           C  
ATOM    178  C   VAL A  26      11.845  -2.697   6.006  1.00  0.00           C  
ATOM    179  O   VAL A  26      11.743  -3.234   4.903  1.00  0.00           O  
ATOM    180  CB  VAL A  26      14.076  -2.089   6.943  1.00  0.00           C  
ATOM    181  CEN VAL A  26      14.764  -2.115   6.913  1.00  0.00           X  
ATOM    182  H   VAL A  26      12.598  -0.194   7.869  1.00  0.00           H  
ATOM    183  N   VAL A  27      11.126  -3.068   7.060  1.00  0.00           N  
ATOM    184  CA  VAL A  27      10.154  -4.152   6.981  1.00  0.00           C  
ATOM    185  C   VAL A  27       9.072  -3.849   5.954  1.00  0.00           C  
ATOM    186  O   VAL A  27       8.706  -4.707   5.151  1.00  0.00           O  
ATOM    187  CB  VAL A  27       9.493  -4.418   8.347  1.00  0.00           C  
ATOM    188  CEN VAL A  27       9.459  -4.867   8.869  1.00  0.00           X  
ATOM    189  H   VAL A  27      11.256  -2.587   7.938  1.00  0.00           H  
ATOM    190  N   VAL A  28       8.562  -2.622   5.984  1.00  0.00           N  
ATOM    191  CA  VAL A  28       7.520  -2.202   5.055  1.00  0.00           C  
ATOM    192  C   VAL A  28       7.992  -2.311   3.611  1.00  0.00           C  
ATOM    193  O   VAL A  28       7.270  -2.806   2.747  1.00  0.00           O  
ATOM    194  CB  VAL A  28       7.067  -0.756   5.329  1.00  0.00           C  
ATOM    195  CEN VAL A  28       6.547  -0.374   5.571  1.00  0.00           X  
ATOM    196  H   VAL A  28       8.905  -1.963   6.669  1.00  0.00           H  
ATOM    197  N   VAL A  29       9.210  -1.845   3.356  1.00  0.00           N  
ATOM    198  CA  VAL A  29       9.782  -1.888   2.016  1.00  0.00           C  
ATOM    199  C   VAL A  29       9.880  -3.320   1.505  1.00  0.00           C  
ATOM    200  O   VAL A  29       9.532  -3.606   0.360  1.00  0.00           O  
ATOM    201  CB  VAL A  29      11.180  -1.243   1.976  1.00  0.00           C  
ATOM    202  CEN VAL A  29      11.531  -0.695   1.752  1.00  0.00           X  
ATOM    203  H   VAL A  29       9.754  -1.450   4.110  1.00  0.00           H  
ATOM    204  N   VAL A  30      10.356  -4.217   2.362  1.00  0.00           N  
ATOM    205  CA  VAL A  30      10.501  -5.622   1.999  1.00  0.00           C  
ATOM    206  C   VAL A  30       9.159  -6.233   1.617  1.00  0.00           C  
ATOM    207  O   VAL A  30       9.053  -6.947   0.619  1.00  0.00           O  
ATOM    208  CB  VAL A  30      11.119  -6.442   3.147  1.00  0.00           C  
ATOM    209  CEN VAL A  30      11.688  -6.775   3.347  1.00  0.00           X  
ATOM    210  H   VAL A  30      10.625  -3.918   3.288  1.00  0.00           H  
ATOM    211  N   VAL A  31       8.136  -5.950   2.416  1.00  0.00           N  
ATOM    212  CA  VAL A  31       6.799  -6.471   2.163  1.00  0.00           C  
ATOM    213  C   VAL A  31       6.276  -6.012   0.808  1.00  0.00           C  
ATOM    214  O   VAL A  31       5.720  -6.803   0.046  1.00  0.00           O  
ATOM    215  CB  VAL A  31       5.807  -6.038   3.259  1.00  0.00           C  
ATOM    216  CEN VAL A  31       5.437  -6.266   3.794  1.00  0.00           X  
ATOM    217  H   VAL A  31       8.290  -5.357   3.220  1.00  0.00           H  
ATOM    218  N   VAL A  32       6.457  -4.729   0.513  1.00  0.00           N  
ATOM    219  CA  VAL A  32       6.003  -4.162  -0.751  1.00  0.00           C  
ATOM    220  C   VAL A  32       6.667  -4.854  -1.935  1.00  0.00           C  
ATOM    221  O   VAL A  32       6.008  -5.194  -2.917  1.00  0.00           O  
ATOM    222  CB  VAL A  32       6.287  -2.650  -0.827  1.00  0.00           C  
ATOM    223  CEN VAL A  32       5.990  -2.029  -0.820  1.00  0.00           X  
ATOM    224  H   VAL A  32       6.920  -4.131   1.182  1.00  0.00           H  
ATOM    225  N   VAL A  33       7.976  -5.060  -1.835  1.00  0.00           N  
ATOM    226  CA  VAL A  33       8.733  -5.712  -2.897  1.00  0.00           C  
ATOM    227  C   VAL A  33       8.212  -7.119  -3.160  1.00  0.00           C  
ATOM    228  O   VAL A  33       8.034  -7.520  -4.311  1.00  0.00           O  
ATOM    229  CB  VAL A  33      10.234  -5.785  -2.559  1.00  0.00           C  
ATOM    230  CEN VAL A  33      10.852  -5.531  -2.724  1.00  0.00           X  
ATOM    231  H   VAL A  33       8.460  -4.757  -1.001  1.00  0.00           H  
ATOM    232  N   VAL A  34       7.969  -7.865  -2.088  1.00  0.00           N  
ATOM    233  CA  VAL A  34       7.468  -9.229  -2.201  1.00  0.00           C  
ATOM    234  C   VAL A  34       6.126  -9.265  -2.920  1.00  0.00           C  
ATOM    235  O   VAL A  34       5.903 -10.099  -3.798  1.00  0.00           O  
ATOM    236  CB  VAL A  34       7.318  -9.893  -0.820  1.00  0.00           C  
ATOM    237  CEN VAL A  34       7.582 -10.375  -0.404  1.00  0.00           X  
ATOM    238  H   VAL A  34       8.136  -7.477  -1.171  1.00  0.00           H  
ATOM    239  N   VAL A  35       5.234  -8.356  -2.542  1.00  0.00           N  
ATOM    240  CA  VAL A  35       3.910  -8.282  -3.150  1.00  0.00           C  
ATOM    241  C   VAL A  35       4.006  -8.025  -4.649  1.00  0.00           C  
ATOM    242  O   VAL A  35       3.316  -8.664  -5.443  1.00  0.00           O  
ATOM    243  CB  VAL A  35       3.052  -7.178  -2.504  1.00  0.00           C  
ATOM    244  CEN VAL A  35       2.509  -7.066  -2.095  1.00  0.00           X  
ATOM    245  H   VAL A  35       5.478  -7.699  -1.815  1.00  0.00           H  
ATOM    246  N   VAL A  36       4.866  -7.086  -5.029  1.00  0.00           N  
ATOM    247  CA  VAL A  36       5.054  -6.743  -6.434  1.00  0.00           C  
ATOM    248  C   VAL A  36       5.528  -7.948  -7.236  1.00  0.00           C  
ATOM    249  O   VAL A  36       5.027  -8.214  -8.329  1.00  0.00           O  
ATOM    250  CB  VAL A  36       6.065  -5.594  -6.604  1.00  0.00           C  
ATOM    251  CEN VAL A  36       6.126  -4.929  -6.774  1.00  0.00           X  
ATOM    252  H   VAL A  36       5.403  -6.597  -4.327  1.00  0.00           H  
ATOM    253  N   VAL A  37       6.497  -8.673  -6.688  1.00  0.00           N  
ATOM    254  CA  VAL A  37       7.041  -9.851  -7.353  1.00  0.00           C  
ATOM    255  C   VAL A  37       5.960 -10.898  -7.590  1.00  0.00           C  
ATOM    256  O   VAL A  37       5.868 -11.474  -8.674  1.00  0.00           O  
ATOM    257  CB  VAL A  37       8.183 -10.484  -6.536  1.00  0.00           C  
ATOM    258  CEN VAL A  37       8.865 -10.584  -6.521  1.00  0.00           X  
ATOM    259  H   VAL A  37       6.866  -8.401  -5.788  1.00  0.00           H  
ATOM    260  N   VAL A  38       5.143 -11.140  -6.570  1.00  0.00           N  
ATOM    261  CA  VAL A  38       4.067 -12.118  -6.666  1.00  0.00           C  
ATOM    262  C   VAL A  38       3.087 -11.752  -7.774  1.00  0.00           C  
ATOM    263  O   VAL A  38       2.680 -12.605  -8.562  1.00  0.00           O  
ATOM    264  CB  VAL A  38       3.299 -12.246  -5.337  1.00  0.00           C  
ATOM    265  CEN VAL A  38       3.186 -12.663  -4.800  1.00  0.00           X  
ATOM    266  H   VAL A  38       5.272 -10.633  -5.706  1.00  0.00           H  
ATOM    267  N   VAL A  39       2.712 -10.479  -7.828  1.00  0.00           N  
ATOM    268  CA  VAL A  39       1.778  -9.997  -8.839  1.00  0.00           C  
ATOM    269  C   VAL A  39       2.323 -10.225 -10.244  1.00  0.00           C  
ATOM    270  O   VAL A  39       1.604 -10.683 -11.132  1.00  0.00           O  
ATOM    271  CB  VAL A  39       1.469  -8.500  -8.656  1.00  0.00           C  
ATOM    272  CEN VAL A  39       0.980  -8.054  -8.465  1.00  0.00           X  
ATOM    273  H   VAL A  39       3.082  -9.828  -7.151  1.00  0.00           H  
ATOM    274  N   VAL A  40       3.597  -9.902 -10.438  1.00  0.00           N  
ATOM    275  CA  VAL A  40       4.240 -10.071 -11.736  1.00  0.00           C  
ATOM    276  C   VAL A  40       4.528 -11.539 -12.021  1.00  0.00           C  
ATOM    277  O   VAL A  40       4.954 -11.896 -13.120  1.00  0.00           O  
ATOM    278  CB  VAL A  40       5.555  -9.274 -11.823  1.00  0.00           C  
ATOM    279  CEN VAL A  40       5.853  -8.726 -12.115  1.00  0.00           X  
ATOM    280  H   VAL A  40       4.134  -9.531  -9.668  1.00  0.00           H  
ATOM    281  N   VAL A  41       4.293 -12.387 -11.026  1.00  0.00           N  
ATOM    282  CA  VAL A  41       4.365 -13.831 -11.216  1.00  0.00           C  
ATOM    283  C   VAL A  41       2.983 -14.467 -11.132  1.00  0.00           C  
ATOM    284  O   VAL A  41       2.845 -15.624 -10.735  1.00  0.00           O  
ATOM    285  CB  VAL A  41       5.288 -14.494 -10.176  1.00  0.00           C  
ATOM    286  CEN VAL A  41       5.897 -14.805 -10.094  1.00  0.00           X  
ATOM    287  H   VAL A  41       4.059 -12.023 -10.113  1.00  0.00           H  
ATOM    288  N   VAL A  42       1.962 -13.703 -11.507  1.00  0.00           N  
ATOM    289  CA  VAL A  42       0.617 -14.244 -11.661  1.00  0.00           C  
ATOM    290  C   VAL A  42       0.039 -14.675 -10.319  1.00  0.00           C  
ATOM    291  O   VAL A  42      -0.756 -15.612 -10.246  1.00  0.00           O  
ATOM    292  CB  VAL A  42       0.598 -15.445 -12.626  1.00  0.00           C  
ATOM    293  CEN VAL A  42       0.396 -15.650 -13.252  1.00  0.00           X  
ATOM    294  H   VAL A  42       2.122 -12.723 -11.690  1.00  0.00           H  
ATOM    295  N   VAL A  43       0.444 -13.985  -9.258  1.00  0.00           N  
ATOM    296  CA  VAL A  43      -0.179 -14.156  -7.950  1.00  0.00           C  
ATOM    297  C   VAL A  43      -1.326 -13.172  -7.754  1.00  0.00           C  
ATOM    298  O   VAL A  43      -1.193 -11.983  -8.043  1.00  0.00           O  
ATOM    299  CB  VAL A  43       0.841 -13.974  -6.810  1.00  0.00           C  
ATOM    300  CEN VAL A  43       1.192 -14.309  -6.321  1.00  0.00           X  
ATOM    301  H   VAL A  43       1.202 -13.326  -9.359  1.00  0.00           H  
ATOM    302  N   VAL A  44      -2.452 -13.676  -7.260  1.00  0.00           N  
ATOM    303  CA  VAL A  44      -3.645 -12.856  -7.084  1.00  0.00           C  
ATOM    304  C   VAL A  44      -3.522 -11.963  -5.856  1.00  0.00           C  
ATOM    305  O   VAL A  44      -2.603 -12.118  -5.053  1.00  0.00           O  
ATOM    306  CB  VAL A  44      -4.912 -13.722  -6.952  1.00  0.00           C  
ATOM    307  CEN VAL A  44      -5.490 -13.911  -7.275  1.00  0.00           X  
ATOM    308  H   VAL A  44      -2.483 -14.651  -7.001  1.00  0.00           H  
ATOM    309  N   VAL A  45      -4.455 -11.027  -5.717  1.00  0.00           N  
ATOM    310  CA  VAL A  45      -4.315  -9.944  -4.750  1.00  0.00           C  
ATOM    311  C   VAL A  45      -4.411 -10.465  -3.322  1.00  0.00           C  
ATOM    312  O   VAL A  45      -3.810  -9.904  -2.405  1.00  0.00           O  
ATOM    313  CB  VAL A  45      -5.384  -8.856  -4.962  1.00  0.00           C  
ATOM    314  CEN VAL A  45      -5.482  -8.209  -5.177  1.00  0.00           X  
ATOM    315  H   VAL A  45      -5.282 -11.066  -6.295  1.00  0.00           H  
ATOM    316  N   VAL A  46      -5.169 -11.541  -3.139  1.00  0.00           N  
ATOM    317  CA  VAL A  46      -5.310 -12.165  -1.829  1.00  0.00           C  
ATOM    318  C   VAL A  46      -3.994 -12.776  -1.366  1.00  0.00           C  
ATOM    319  O   VAL A  46      -3.624 -12.664  -0.197  1.00  0.00           O  
ATOM    320  CB  VAL A  46      -6.397 -13.257  -1.838  1.00  0.00           C  
ATOM    321  CEN VAL A  46      -7.030 -13.411  -1.614  1.00  0.00           X  
ATOM    322  H   VAL A  46      -5.660 -11.936  -3.928  1.00  0.00           H  
ATOM    323  N   VAL A  47      -3.290 -13.423  -2.289  1.00  0.00           N  
ATOM    324  CA  VAL A  47      -2.010 -14.049  -1.978  1.00  0.00           C  
ATOM    325  C   VAL A  47      -1.003 -13.022  -1.476  1.00  0.00           C  
ATOM    326  O   VAL A  47      -0.303 -13.255  -0.491  1.00  0.00           O  
ATOM    327  CB  VAL A  47      -1.423 -14.774  -3.203  1.00  0.00           C  
ATOM    328  CEN VAL A  47      -1.289 -15.396  -3.467  1.00  0.00           X  
ATOM    329  H   VAL A  47      -3.651 -13.484  -3.230  1.00  0.00           H  
ATOM    330  N   VAL A  48      -0.935 -11.885  -2.160  1.00  0.00           N  
ATOM    331  CA  VAL A  48      -0.012 -10.820  -1.785  1.00  0.00           C  
ATOM    332  C   VAL A  48      -0.291 -10.321  -0.373  1.00  0.00           C  
ATOM    333  O   VAL A  48       0.630 -10.132   0.422  1.00  0.00           O  
ATOM    334  CB  VAL A  48      -0.093  -9.632  -2.763  1.00  0.00           C  
ATOM    335  CEN VAL A  48       0.247  -9.302  -3.263  1.00  0.00           X  
ATOM    336  H   VAL A  48      -1.537 -11.755  -2.960  1.00  0.00           H  
ATOM    337  N   VAL A  49      -1.567 -10.110  -0.066  1.00  0.00           N  
ATOM    338  CA  VAL A  49      -1.969  -9.634   1.252  1.00  0.00           C  
ATOM    339  C   VAL A  49      -1.539 -10.605   2.344  1.00  0.00           C  
ATOM    340  O   VAL A  49      -1.014 -10.196   3.380  1.00  0.00           O  
ATOM    341  CB  VAL A  49      -3.492  -9.423   1.336  1.00  0.00           C  
ATOM    342  CEN VAL A  49      -3.985  -8.943   1.374  1.00  0.00           X  
ATOM    343  H   VAL A  49      -2.276 -10.285  -0.764  1.00  0.00           H  
ATOM    344  N   VAL A  50      -1.765 -11.892   2.106  1.00  0.00           N  
ATOM    345  CA  VAL A  50      -1.401 -12.925   3.069  1.00  0.00           C  
ATOM    346  C   VAL A  50       0.096 -12.914   3.349  1.00  0.00           C  
ATOM    347  O   VAL A  50       0.523 -12.995   4.501  1.00  0.00           O  
ATOM    348  CB  VAL A  50      -1.812 -14.326   2.579  1.00  0.00           C  
ATOM    349  CEN VAL A  50      -2.253 -14.844   2.686  1.00  0.00           X  
ATOM    350  H   VAL A  50      -2.199 -12.163   1.235  1.00  0.00           H  
ATOM    351  N   VAL A  51       0.890 -12.813   2.289  1.00  0.00           N  
ATOM    352  CA  VAL A  51       2.342 -12.792   2.419  1.00  0.00           C  
ATOM    353  C   VAL A  51       2.802 -11.615   3.269  1.00  0.00           C  
ATOM    354  O   VAL A  51       3.655 -11.764   4.144  1.00  0.00           O  
ATOM    355  CB  VAL A  51       3.032 -12.719   1.043  1.00  0.00           C  
ATOM    356  CEN VAL A  51       3.407 -13.079   0.591  1.00  0.00           X  
ATOM    357  H   VAL A  51       0.478 -12.750   1.369  1.00  0.00           H  
ATOM    358  N   VAL A  52       2.232 -10.444   3.007  1.00  0.00           N  
ATOM    359  CA  VAL A  52       2.583  -9.238   3.748  1.00  0.00           C  
ATOM    360  C   VAL A  52       2.295  -9.402   5.235  1.00  0.00           C  
ATOM    361  O   VAL A  52       3.114  -9.041   6.080  1.00  0.00           O  
ATOM    362  CB  VAL A  52       1.820  -8.008   3.221  1.00  0.00           C  
ATOM    363  CEN VAL A  52       1.892  -7.418   2.872  1.00  0.00           X  
ATOM    364  H   VAL A  52       1.538 -10.387   2.275  1.00  0.00           H  
ATOM    365  N   VAL A  53       1.125  -9.949   5.549  1.00  0.00           N  
ATOM    366  CA  VAL A  53       0.727 -10.163   6.936  1.00  0.00           C  
ATOM    367  C   VAL A  53       1.707 -11.080   7.655  1.00  0.00           C  
ATOM    368  O   VAL A  53       2.111 -10.808   8.786  1.00  0.00           O  
ATOM    369  CB  VAL A  53      -0.688 -10.764   7.031  1.00  0.00           C  
ATOM    370  CEN VAL A  53      -1.338 -10.625   7.210  1.00  0.00           X  
ATOM    371  H   VAL A  53       0.496 -10.225   4.809  1.00  0.00           H  
ATOM    372  N   VAL A  54       2.087 -12.168   6.994  1.00  0.00           N  
ATOM    373  CA  VAL A  54       3.021 -13.127   7.570  1.00  0.00           C  
ATOM    374  C   VAL A  54       4.358 -12.471   7.890  1.00  0.00           C  
ATOM    375  O   VAL A  54       4.923 -12.682   8.963  1.00  0.00           O  
ATOM    376  CB  VAL A  54       3.260 -14.321   6.625  1.00  0.00           C  
ATOM    377  CEN VAL A  54       3.135 -14.993   6.538  1.00  0.00           X  
ATOM    378  H   VAL A  54       1.719 -12.334   6.068  1.00  0.00           H  
ATOM    379  N   VAL A  55       4.860 -11.674   6.953  1.00  0.00           N  
ATOM    380  CA  VAL A  55       6.132 -10.985   7.133  1.00  0.00           C  
ATOM    381  C   VAL A  55       6.090 -10.061   8.344  1.00  0.00           C  
ATOM    382  O   VAL A  55       7.022 -10.034   9.148  1.00  0.00           O  
ATOM    383  CB  VAL A  55       6.512 -10.164   5.887  1.00  0.00           C  
ATOM    384  CEN VAL A  55       6.948 -10.135   5.354  1.00  0.00           X  
ATOM    385  H   VAL A  55       4.346 -11.542   6.093  1.00  0.00           H  
ATOM    386  N   VAL A  56       5.005  -9.304   8.467  1.00  0.00           N  
ATOM    387  CA  VAL A  56       4.841  -8.377   9.580  1.00  0.00           C  
ATOM    388  C   VAL A  56       4.868  -9.109  10.916  1.00  0.00           C  
ATOM    389  O   VAL A  56       5.525  -8.672  11.861  1.00  0.00           O  
ATOM    390  CB  VAL A  56       3.524  -7.585   9.467  1.00  0.00           C  
ATOM    391  CEN VAL A  56       3.261  -6.961   9.338  1.00  0.00           X  
ATOM    392  H   VAL A  56       4.275  -9.373   7.773  1.00  0.00           H  
ATOM    393  N   VAL A  57       4.150 -10.225  10.988  1.00  0.00           N  
ATOM    394  CA  VAL A  57       4.091 -11.020  12.209  1.00  0.00           C  
ATOM    395  C   VAL A  57       5.475 -11.509  12.615  1.00  0.00           C  
ATOM    396  O   VAL A  57       5.850 -11.437  13.786  1.00  0.00           O  
ATOM    397  CB  VAL A  57       3.155 -12.233  12.048  1.00  0.00           C  
ATOM    398  CEN VAL A  57       2.547 -12.493  12.240  1.00  0.00           X  
ATOM    399  H   VAL A  57       3.633 -10.530  10.176  1.00  0.00           H  
ATOM    400  N   VAL A  58       6.230 -12.007  11.643  1.00  0.00           N  
ATOM    401  CA  VAL A  58       7.575 -12.509  11.898  1.00  0.00           C  
ATOM    402  C   VAL A  58       8.472 -11.417  12.466  1.00  0.00           C  
ATOM    403  O   VAL A  58       9.209 -11.642  13.426  1.00  0.00           O  
ATOM    404  CB  VAL A  58       8.219 -13.075  10.618  1.00  0.00           C  
ATOM    405  CEN VAL A  58       8.416 -13.658  10.308  1.00  0.00           X  
ATOM    406  H   VAL A  58       5.864 -12.038  10.702  1.00  0.00           H  
ATOM    407  N   VAL A  59       8.406 -10.232  11.867  1.00  0.00           N  
ATOM    408  CA  VAL A  59       9.213  -9.102  12.312  1.00  0.00           C  
ATOM    409  C   VAL A  59       8.903  -8.741  13.759  1.00  0.00           C  
ATOM    410  O   VAL A  59       9.810  -8.510  14.559  1.00  0.00           O  
ATOM    411  CB  VAL A  59       8.989  -7.864  11.424  1.00  0.00           C  
ATOM    412  CEN VAL A  59       9.283  -7.463  10.948  1.00  0.00           X  
ATOM    413  H   VAL A  59       7.781 -10.112  11.083  1.00  0.00           H  
ATOM    414  N   VAL A  60       7.617  -8.694  14.090  1.00  0.00           N  
ATOM    415  CA  VAL A  60       7.185  -8.360  15.442  1.00  0.00           C  
ATOM    416  C   VAL A  60       7.735  -9.354  16.456  1.00  0.00           C  
ATOM    417  O   VAL A  60       8.228  -8.966  17.516  1.00  0.00           O  
ATOM    418  CB  VAL A  60       5.650  -8.324  15.552  1.00  0.00           C  
ATOM    419  CEN VAL A  60       5.109  -7.905  15.629  1.00  0.00           X  
ATOM    420  H   VAL A  60       6.921  -8.894  13.386  1.00  0.00           H  
ATOM    421  N   VAL A  61       7.647 -10.638  16.126  1.00  0.00           N  
ATOM    422  CA  VAL A  61       8.135 -11.691  17.009  1.00  0.00           C  
ATOM    423  C   VAL A  61       9.627 -11.537  17.278  1.00  0.00           C  
ATOM    424  O   VAL A  61      10.077 -11.654  18.418  1.00  0.00           O  
ATOM    425  CB  VAL A  61       7.872 -13.090  16.420  1.00  0.00           C  
ATOM    426  CEN VAL A  61       7.491 -13.659  16.492  1.00  0.00           X  
ATOM    427  H   VAL A  61       7.231 -10.891  15.242  1.00  0.00           H  
ATOM    428  N   VAL A  62      10.389 -11.274  16.222  1.00  0.00           N  
ATOM    429  CA  VAL A  62      11.832 -11.103  16.343  1.00  0.00           C  
ATOM    430  C   VAL A  62      12.174  -9.947  17.274  1.00  0.00           C  
ATOM    431  O   VAL A  62      13.051 -10.065  18.129  1.00  0.00           O  
ATOM    432  CB  VAL A  62      12.488 -10.856  14.971  1.00  0.00           C  
ATOM    433  CEN VAL A  62      12.893 -11.139  14.491  1.00  0.00           X  
ATOM    434  H   VAL A  62       9.958 -11.190  15.313  1.00  0.00           H  
ATOM    435  N   VAL A  63      11.476  -8.829  17.102  1.00  0.00           N  
ATOM    436  CA  VAL A  63      11.704  -7.649  17.927  1.00  0.00           C  
ATOM    437  C   VAL A  63      11.459  -7.950  19.400  1.00  0.00           C  
ATOM    438  O   VAL A  63      12.247  -7.563  20.263  1.00  0.00           O  
ATOM    439  CB  VAL A  63      10.805  -6.475  17.497  1.00  0.00           C  
ATOM    440  CEN VAL A  63      10.807  -5.857  17.192  1.00  0.00           X  
ATOM    441  H   VAL A  63      10.769  -8.796  16.382  1.00  0.00           H  
ATOM    442  N   VAL A  64      10.361  -8.644  19.682  1.00  0.00           N  
ATOM    443  CA  VAL A  64      10.009  -8.998  21.052  1.00  0.00           C  
ATOM    444  C   VAL A  64      11.094  -9.852  21.695  1.00  0.00           C  
ATOM    445  O   VAL A  64      11.483  -9.620  22.840  1.00  0.00           O  
ATOM    446  CB  VAL A  64       8.670  -9.756  21.113  1.00  0.00           C  
ATOM    447  CEN VAL A  64       8.011  -9.703  21.307  1.00  0.00           X  
ATOM    448  H   VAL A  64       9.754  -8.932  18.928  1.00  0.00           H  
ATOM    449  N   VAL A  65      11.580 -10.841  20.953  1.00  0.00           N  
ATOM    450  CA  VAL A  65      12.622 -11.732  21.450  1.00  0.00           C  
ATOM    451  C   VAL A  65      13.973 -11.030  21.492  1.00  0.00           C  
ATOM    452  O   VAL A  65      14.710 -11.140  22.471  1.00  0.00           O  
ATOM    453  CB  VAL A  65      12.740 -13.001  20.585  1.00  0.00           C  
ATOM    454  CEN VAL A  65      12.622 -13.680  20.578  1.00  0.00           X  
ATOM    455  H   VAL A  65      11.218 -10.980  20.020  1.00  0.00           H  
ATOM    456  N   VAL A  66      14.292 -10.308  20.423  1.00  0.00           N  
ATOM    457  CA  VAL A  66      15.541  -9.558  20.350  1.00  0.00           C  
ATOM    458  C   VAL A  66      15.524  -8.367  21.299  1.00  0.00           C  
ATOM    459  O   VAL A  66      16.554  -7.992  21.858  1.00  0.00           O  
ATOM    460  CB  VAL A  66      15.817  -9.058  18.920  1.00  0.00           C  
ATOM    461  CEN VAL A  66      16.222  -9.148  18.369  1.00  0.00           X  
ATOM    462  H   VAL A  66      13.654 -10.279  19.641  1.00  0.00           H  
ATOM    463  N   VAL A  67      14.347  -7.776  21.478  1.00  0.00           N  
ATOM    464  CA  VAL A  67      14.191  -6.634  22.371  1.00  0.00           C  
ATOM    465  C   VAL A  67      13.101  -6.888  23.404  1.00  0.00           C  
ATOM    466  O   VAL A  67      12.073  -6.211  23.415  1.00  0.00           O  
ATOM    467  CB  VAL A  67      13.858  -5.348  21.592  1.00  0.00           C  
ATOM    468  CEN VAL A  67      14.111  -4.739  21.393  1.00  0.00           X  
ATOM    469  H   VAL A  67      13.540  -8.126  20.982  1.00  0.00           H  
ATOM    470  N   VAL A  68      13.331  -7.868  24.271  1.00  0.00           N  
ATOM    471  CA  VAL A  68      12.292  -8.354  25.172  1.00  0.00           C  
ATOM    472  C   VAL A  68      11.881  -7.279  26.170  1.00  0.00           C  
ATOM    473  O   VAL A  68      10.810  -7.355  26.772  1.00  0.00           O  
ATOM    474  CB  VAL A  68      12.752  -9.606  25.941  1.00  0.00           C  
ATOM    475  CEN VAL A  68      12.660 -10.286  25.999  1.00  0.00           X  
ATOM    476  H   VAL A  68      14.249  -8.287  24.308  1.00  0.00           H  
ATOM    477  N   VAL A  69      12.738  -6.278  26.340  1.00  0.00           N  
ATOM    478  CA  VAL A  69      12.500  -5.223  27.318  1.00  0.00           C  
ATOM    479  C   VAL A  69      11.975  -3.959  26.649  1.00  0.00           C  
ATOM    480  O   VAL A  69      11.824  -2.921  27.293  1.00  0.00           O  
ATOM    481  CB  VAL A  69      13.779  -4.882  28.105  1.00  0.00           C  
ATOM    482  CEN VAL A  69      14.080  -4.933  28.722  1.00  0.00           X  
ATOM    483  H   VAL A  69      13.576  -6.247  25.777  1.00  0.00           H  
ATOM    484  N   VAL A  70      11.699  -4.054  25.352  1.00  0.00           N  
ATOM    485  CA  VAL A  70      11.229  -2.907  24.584  1.00  0.00           C  
ATOM    486  C   VAL A  70       9.707  -2.827  24.589  1.00  0.00           C  
ATOM    487  O   VAL A  70       9.042  -3.420  23.739  1.00  0.00           O  
ATOM    488  CB  VAL A  70      11.725  -2.961  23.127  1.00  0.00           C  
ATOM    489  CEN VAL A  70      12.157  -2.668  22.677  1.00  0.00           X  
ATOM    490  H   VAL A  70      11.818  -4.942  24.887  1.00  0.00           H  
ATOM    491  N   VAL A  71       9.162  -2.091  25.551  1.00  0.00           N  
ATOM    492  CA  VAL A  71       7.716  -1.982  25.705  1.00  0.00           C  
ATOM    493  C   VAL A  71       7.058  -1.516  24.413  1.00  0.00           C  
ATOM    494  O   VAL A  71       6.001  -2.016  24.027  1.00  0.00           O  
ATOM    495  CB  VAL A  71       7.340  -1.010  26.840  1.00  0.00           C  
ATOM    496  CEN VAL A  71       7.080  -0.976  27.477  1.00  0.00           X  
ATOM    497  H   VAL A  71       9.764  -1.594  26.191  1.00  0.00           H  
ATOM    498  N   VAL A  72       7.688  -0.554  23.747  1.00  0.00           N  
ATOM    499  CA  VAL A  72       7.212  -0.079  22.453  1.00  0.00           C  
ATOM    500  C   VAL A  72       7.140  -1.215  21.441  1.00  0.00           C  
ATOM    501  O   VAL A  72       6.286  -1.216  20.554  1.00  0.00           O  
ATOM    502  CB  VAL A  72       8.113   1.038  21.895  1.00  0.00           C  
ATOM    503  CEN VAL A  72       8.142   1.714  21.763  1.00  0.00           X  
ATOM    504  H   VAL A  72       8.519  -0.143  24.146  1.00  0.00           H  
ATOM    505  N   VAL A  73       8.042  -2.180  21.578  1.00  0.00           N  
ATOM    506  CA  VAL A  73       8.004  -3.386  20.760  1.00  0.00           C  
ATOM    507  C   VAL A  73       6.698  -4.145  20.957  1.00  0.00           C  
ATOM    508  O   VAL A  73       6.075  -4.589  19.992  1.00  0.00           O  
ATOM    509  CB  VAL A  73       9.184  -4.324  21.078  1.00  0.00           C  
ATOM    510  CEN VAL A  73       9.778  -4.571  20.832  1.00  0.00           X  
ATOM    511  H   VAL A  73       8.773  -2.077  22.268  1.00  0.00           H  
ATOM    512  N   VAL A  74       6.288  -4.291  22.212  1.00  0.00           N  
ATOM    513  CA  VAL A  74       5.055  -4.996  22.538  1.00  0.00           C  
ATOM    514  C   VAL A  74       3.849  -4.328  21.889  1.00  0.00           C  
ATOM    515  O   VAL A  74       2.988  -4.998  21.319  1.00  0.00           O  
ATOM    516  CB  VAL A  74       4.831  -5.069  24.060  1.00  0.00           C  
ATOM    517  CEN VAL A  74       4.830  -5.497  24.601  1.00  0.00           X  
ATOM    518  H   VAL A  74       6.845  -3.903  22.960  1.00  0.00           H  
ATOM    519  N   VAL A  75       3.794  -3.004  21.979  1.00  0.00           N  
ATOM    520  CA  VAL A  75       2.693  -2.242  21.401  1.00  0.00           C  
ATOM    521  C   VAL A  75       2.605  -2.459  19.896  1.00  0.00           C  
ATOM    522  O   VAL A  75       1.521  -2.668  19.352  1.00  0.00           O  
ATOM    523  CB  VAL A  75       2.838  -0.735  21.685  1.00  0.00           C  
ATOM    524  CEN VAL A  75       2.576  -0.211  22.047  1.00  0.00           X  
ATOM    525  H   VAL A  75       4.533  -2.512  22.461  1.00  0.00           H  
ATOM    526  N   VAL A  76       3.752  -2.408  19.227  1.00  0.00           N  
ATOM    527  CA  VAL A  76       3.806  -2.599  17.783  1.00  0.00           C  
ATOM    528  C   VAL A  76       3.272  -3.970  17.388  1.00  0.00           C  
ATOM    529  O   VAL A  76       2.495  -4.095  16.441  1.00  0.00           O  
ATOM    530  CB  VAL A  76       5.241  -2.443  17.245  1.00  0.00           C  
ATOM    531  CEN VAL A  76       5.653  -2.033  16.876  1.00  0.00           X  
ATOM    532  H   VAL A  76       4.609  -2.232  19.733  1.00  0.00           H  
ATOM    533  N   VAL A  77       3.694  -4.996  18.118  1.00  0.00           N  
ATOM    534  CA  VAL A  77       3.259  -6.361  17.846  1.00  0.00           C  
ATOM    535  C   VAL A  77       1.746  -6.491  17.964  1.00  0.00           C  
ATOM    536  O   VAL A  77       1.097  -7.102  17.116  1.00  0.00           O  
ATOM    537  CB  VAL A  77       3.927  -7.368  18.800  1.00  0.00           C  
ATOM    538  CEN VAL A  77       4.394  -7.874  18.834  1.00  0.00           X  
ATOM    539  H   VAL A  77       4.333  -4.827  18.882  1.00  0.00           H  
ATOM    540  N   VAL A  78       1.189  -5.911  19.022  1.00  0.00           N  
ATOM    541  CA  VAL A  78      -0.250  -5.961  19.254  1.00  0.00           C  
ATOM    542  C   VAL A  78      -1.016  -5.320  18.104  1.00  0.00           C  
ATOM    543  O   VAL A  78      -2.011  -5.865  17.628  1.00  0.00           O  
ATOM    544  CB  VAL A  78      -0.635  -5.259  20.570  1.00  0.00           C  
ATOM    545  CEN VAL A  78      -0.860  -5.369  21.211  1.00  0.00           X  
ATOM    546  H   VAL A  78       1.777  -5.424  19.683  1.00  0.00           H  
ATOM    547  N   VAL A  79      -0.546  -4.158  17.662  1.00  0.00           N  
ATOM    548  CA  VAL A  79      -1.186  -3.440  16.567  1.00  0.00           C  
ATOM    549  C   VAL A  79      -1.203  -4.277  15.294  1.00  0.00           C  
ATOM    550  O   VAL A  79      -2.220  -4.357  14.605  1.00  0.00           O  
ATOM    551  CB  VAL A  79      -0.480  -2.102  16.279  1.00  0.00           C  
ATOM    552  CEN VAL A  79      -0.546  -1.418  16.330  1.00  0.00           X  
ATOM    553  H   VAL A  79       0.276  -3.763  18.096  1.00  0.00           H  
ATOM    554  N   VAL A  80      -0.071  -4.901  14.987  1.00  0.00           N  
ATOM    555  CA  VAL A  80       0.047  -5.734  13.797  1.00  0.00           C  
ATOM    556  C   VAL A  80      -0.948  -6.887  13.831  1.00  0.00           C  
ATOM    557  O   VAL A  80      -1.612  -7.176  12.835  1.00  0.00           O  
ATOM    558  CB  VAL A  80       1.470  -6.302  13.642  1.00  0.00           C  
ATOM    559  CEN VAL A  80       2.047  -6.259  13.267  1.00  0.00           X  
ATOM    560  H   VAL A  80       0.730  -4.795  15.595  1.00  0.00           H  
ATOM    561  N   VAL A  81      -1.048  -7.542  14.982  1.00  0.00           N  
ATOM    562  CA  VAL A  81      -1.962  -8.666  15.148  1.00  0.00           C  
ATOM    563  C   VAL A  81      -3.402  -8.187  15.290  1.00  0.00           C  
ATOM    564  O   VAL A  81      -4.342  -8.972  15.166  1.00  0.00           O  
ATOM    565  CB  VAL A  81      -1.592  -9.519  16.375  1.00  0.00           C  
ATOM    566  CEN VAL A  81      -1.333 -10.127  16.570  1.00  0.00           X  
ATOM    567  H   VAL A  81      -0.474  -7.255  15.763  1.00  0.00           H  
ATOM    568  N   VAL A  82      -3.568  -6.895  15.550  1.00  0.00           N  
ATOM    569  CA  VAL A  82      -4.894  -6.302  15.672  1.00  0.00           C  
ATOM    570  C   VAL A  82      -5.227  -5.442  14.460  1.00  0.00           C  
ATOM    571  O   VAL A  82      -6.273  -5.614  13.833  1.00  0.00           O  
ATOM    572  CB  VAL A  82      -5.015  -5.445  16.946  1.00  0.00           C  
ATOM    573  CEN VAL A  82      -5.305  -5.417  17.570  1.00  0.00           X  
ATOM    574  H   VAL A  82      -2.754  -6.308  15.666  1.00  0.00           H  
ATOM    575  N   VAL A  83      -4.332  -4.516  14.134  1.00  0.00           N  
ATOM    576  CA  VAL A  83      -4.524  -3.634  12.989  1.00  0.00           C  
ATOM    577  C   VAL A  83      -3.960  -4.253  11.716  1.00  0.00           C  
ATOM    578  O   VAL A  83      -3.140  -3.645  11.029  1.00  0.00           O  
ATOM    579  CB  VAL A  83      -3.865  -2.261  13.216  1.00  0.00           C  
ATOM    580  CEN VAL A  83      -3.997  -1.595  13.333  1.00  0.00           X  
ATOM    581  H   VAL A  83      -3.497  -4.420  14.694  1.00  0.00           H  
ATOM    582  N   VAL A  84      -4.405  -5.466  11.407  1.00  0.00           N  
ATOM    583  CA  VAL A  84      -3.923  -6.183  10.232  1.00  0.00           C  
ATOM    584  C   VAL A  84      -4.045  -5.328   8.977  1.00  0.00           C  
ATOM    585  O   VAL A  84      -3.371  -5.576   7.977  1.00  0.00           O  
ATOM    586  CB  VAL A  84      -4.691  -7.501  10.020  1.00  0.00           C  
ATOM    587  CEN VAL A  84      -4.635  -8.187  10.054  1.00  0.00           X  
ATOM    588  H   VAL A  84      -5.095  -5.904  12.001  1.00  0.00           H  
ATOM    589  N   VAL A  85      -4.909  -4.320   9.036  1.00  0.00           N  
ATOM    590  CA  VAL A  85      -5.147  -3.447   7.892  1.00  0.00           C  
ATOM    591  C   VAL A  85      -4.403  -2.126   8.043  1.00  0.00           C  
ATOM    592  O   VAL A  85      -4.340  -1.328   7.108  1.00  0.00           O  
ATOM    593  CB  VAL A  85      -6.648  -3.161   7.702  1.00  0.00           C  
ATOM    594  CEN VAL A  85      -7.190  -3.291   7.297  1.00  0.00           X  
ATOM    595  H   VAL A  85      -5.414  -4.154   9.894  1.00  0.00           H  
ATOM    596  N   VAL A  86      -3.841  -1.901   9.226  1.00  0.00           N  
ATOM    597  CA  VAL A  86      -3.110  -0.671   9.505  1.00  0.00           C  
ATOM    598  C   VAL A  86      -1.708  -0.716   8.910  1.00  0.00           C  
ATOM    599  O   VAL A  86      -1.104  -1.783   8.801  1.00  0.00           O  
ATOM    600  CB  VAL A  86      -3.007  -0.406  11.019  1.00  0.00           C  
ATOM    601  CEN VAL A  86      -3.232   0.000  11.527  1.00  0.00           X  
ATOM    602  H   VAL A  86      -3.922  -2.601   9.950  1.00  0.00           H  
ATOM    603  N   VAL A  87      -1.196   0.448   8.526  1.00  0.00           N  
ATOM    604  CA  VAL A  87       0.135   0.543   7.940  1.00  0.00           C  
ATOM    605  C   VAL A  87       1.210   0.166   8.951  1.00  0.00           C  
ATOM    606  O   VAL A  87       1.006   0.277  10.160  1.00  0.00           O  
ATOM    607  CB  VAL A  87       0.419   1.961   7.409  1.00  0.00           C  
ATOM    608  CEN VAL A  87       0.499   2.332   6.834  1.00  0.00           X  
ATOM    609  H   VAL A  87      -1.744   1.289   8.643  1.00  0.00           H  
ATOM    610  N   VAL A  88       2.357  -0.281   8.449  1.00  0.00           N  
ATOM    611  CA  VAL A  88       3.470  -0.666   9.308  1.00  0.00           C  
ATOM    612  C   VAL A  88       3.821   0.446  10.287  1.00  0.00           C  
ATOM    613  O   VAL A  88       3.959   0.209  11.487  1.00  0.00           O  
ATOM    614  CB  VAL A  88       4.722  -1.024   8.484  1.00  0.00           C  
ATOM    615  CEN VAL A  88       5.123  -1.547   8.285  1.00  0.00           X  
ATOM    616  H   VAL A  88       2.459  -0.356   7.447  1.00  0.00           H  
ATOM    617  N   VAL A  89       3.964   1.661   9.769  1.00  0.00           N  
ATOM    618  CA  VAL A  89       4.302   2.813  10.597  1.00  0.00           C  
ATOM    619  C   VAL A  89       3.304   2.986  11.734  1.00  0.00           C  
ATOM    620  O   VAL A  89       3.676   3.348  12.850  1.00  0.00           O  
ATOM    621  CB  VAL A  89       4.352   4.110   9.768  1.00  0.00           C  
ATOM    622  CEN VAL A  89       4.777   4.586   9.509  1.00  0.00           X  
ATOM    623  H   VAL A  89       3.835   1.790   8.776  1.00  0.00           H  
ATOM    624  N   VAL A  90       2.034   2.726  11.444  1.00  0.00           N  
ATOM    625  CA  VAL A  90       0.980   2.841  12.445  1.00  0.00           C  
ATOM    626  C   VAL A  90       1.233   1.907  13.621  1.00  0.00           C  
ATOM    627  O   VAL A  90       1.097   2.300  14.780  1.00  0.00           O  
ATOM    628  CB  VAL A  90      -0.405   2.534  11.846  1.00  0.00           C  
ATOM    629  CEN VAL A  90      -1.004   2.818  11.660  1.00  0.00           X  
ATOM    630  H   VAL A  90       1.792   2.440  10.506  1.00  0.00           H  
ATOM    631  N   VAL A  91       1.601   0.667  13.317  1.00  0.00           N  
ATOM    632  CA  VAL A  91       1.874  -0.327  14.348  1.00  0.00           C  
ATOM    633  C   VAL A  91       3.199  -0.048  15.045  1.00  0.00           C  
ATOM    634  O   VAL A  91       3.293  -0.111  16.271  1.00  0.00           O  
ATOM    635  CB  VAL A  91       1.900  -1.753  13.767  1.00  0.00           C  
ATOM    636  CEN VAL A  91       1.557  -2.349  13.746  1.00  0.00           X  
ATOM    637  H   VAL A  91       1.695   0.406  12.346  1.00  0.00           H  
ATOM    638  N   VAL A  92       4.223   0.261  14.256  1.00  0.00           N  
ATOM    639  CA  VAL A  92       5.537   0.584  14.798  1.00  0.00           C  
ATOM    640  C   VAL A  92       5.524   1.931  15.511  1.00  0.00           C  
ATOM    641  O   VAL A  92       6.229   2.127  16.500  1.00  0.00           O  
ATOM    642  CB  VAL A  92       6.613   0.609  13.696  1.00  0.00           C  
ATOM    643  CEN VAL A  92       7.161   0.273  13.448  1.00  0.00           X  
ATOM    644  H   VAL A  92       4.087   0.272  13.256  1.00  0.00           H  
ATOM    645  N   VAL A  93       4.716   2.855  15.002  1.00  0.00           N  
ATOM    646  CA  VAL A  93       4.599   4.181  15.597  1.00  0.00           C  
ATOM    647  C   VAL A  93       3.147   4.514  15.917  1.00  0.00           C  
ATOM    648  O   VAL A  93       2.569   5.434  15.338  1.00  0.00           O  
ATOM    649  CB  VAL A  93       5.173   5.269  14.671  1.00  0.00           C  
ATOM    650  CEN VAL A  93       5.695   5.712  14.592  1.00  0.00           X  
ATOM    651  H   VAL A  93       4.170   2.634  14.181  1.00  0.00           H  
ATOM    652  N   VAL A  94       2.562   3.761  16.842  1.00  0.00           N  
ATOM    653  CA  VAL A  94       1.128   3.831  17.093  1.00  0.00           C  
ATOM    654  C   VAL A  94       0.732   5.193  17.647  1.00  0.00           C  
ATOM    655  O   VAL A  94      -0.437   5.577  17.600  1.00  0.00           O  
ATOM    656  CB  VAL A  94       0.671   2.736  18.075  1.00  0.00           C  
ATOM    657  CEN VAL A  94       0.318   2.146  18.123  1.00  0.00           X  
ATOM    658  H   VAL A  94       3.126   3.123  17.385  1.00  0.00           H  
ATOM    659  N   VAL A  95       1.712   5.921  18.172  1.00  0.00           N  
ATOM    660  CA  VAL A  95       1.456   7.211  18.802  1.00  0.00           C  
ATOM    661  C   VAL A  95       1.818   8.360  17.870  1.00  0.00           C  
ATOM    662  O   VAL A  95       1.782   9.526  18.263  1.00  0.00           O  
ATOM    663  CB  VAL A  95       2.242   7.363  20.118  1.00  0.00           C  
ATOM    664  CEN VAL A  95       2.177   7.386  20.803  1.00  0.00           X  
ATOM    665  H   VAL A  95       2.659   5.571  18.134  1.00  0.00           H  
ATOM    666  N   VAL A  96       2.166   8.024  16.632  1.00  0.00           N  
ATOM    667  CA  VAL A  96       2.574   9.025  15.653  1.00  0.00           C  
ATOM    668  C   VAL A  96       1.381   9.529  14.852  1.00  0.00           C  
ATOM    669  O   VAL A  96       1.023   8.954  13.824  1.00  0.00           O  
ATOM    670  CB  VAL A  96       3.633   8.468  14.683  1.00  0.00           C  
ATOM    671  CEN VAL A  96       4.298   8.504  14.509  1.00  0.00           X  
ATOM    672  H   VAL A  96       2.148   7.051  16.363  1.00  0.00           H  
ATOM    673  N   VAL A  97       0.768  10.608  15.329  1.00  0.00           N  
ATOM    674  CA  VAL A  97      -0.424  11.156  14.691  1.00  0.00           C  
ATOM    675  C   VAL A  97      -0.175  11.448  13.217  1.00  0.00           C  
ATOM    676  O   VAL A  97      -1.029  11.185  12.370  1.00  0.00           O  
ATOM    677  CB  VAL A  97      -0.894  12.447  15.388  1.00  0.00           C  
ATOM    678  CEN VAL A  97      -1.387  12.712  15.789  1.00  0.00           X  
ATOM    679  H   VAL A  97       1.136  11.059  16.153  1.00  0.00           H  
ATOM    680  N   VAL A  98       0.999  11.992  12.917  1.00  0.00           N  
ATOM    681  CA  VAL A  98       1.397  12.241  11.536  1.00  0.00           C  
ATOM    682  C   VAL A  98       1.390  10.955  10.720  1.00  0.00           C  
ATOM    683  O   VAL A  98       1.119  10.971   9.520  1.00  0.00           O  
ATOM    684  CB  VAL A  98       2.797  12.879  11.458  1.00  0.00           C  
ATOM    685  CEN VAL A  98       3.132  13.463  11.314  1.00  0.00           X  
ATOM    686  H   VAL A  98       1.632  12.239  13.664  1.00  0.00           H  
ATOM    687  N   VAL A  99       1.691   9.841  11.379  1.00  0.00           N  
ATOM    688  CA  VAL A  99       1.594   8.529  10.749  1.00  0.00           C  
ATOM    689  C   VAL A  99       0.172   8.245  10.283  1.00  0.00           C  
ATOM    690  O   VAL A  99      -0.042   7.767   9.169  1.00  0.00           O  
ATOM    691  CB  VAL A  99       2.044   7.408  11.706  1.00  0.00           C  
ATOM    692  CEN VAL A  99       2.543   6.949  11.826  1.00  0.00           X  
ATOM    693  H   VAL A  99       1.994   9.904  12.340  1.00  0.00           H  
ATOM    694  N   VAL A 100      -0.797   8.542  11.142  1.00  0.00           N  
ATOM    695  CA  VAL A 100      -2.202   8.319  10.819  1.00  0.00           C  
ATOM    696  C   VAL A 100      -2.617   9.115   9.588  1.00  0.00           C  
ATOM    697  O   VAL A 100      -3.290   8.594   8.699  1.00  0.00           O  
ATOM    698  CB  VAL A 100      -3.119   8.698  11.997  1.00  0.00           C  
ATOM    699  CEN VAL A 100      -3.530   8.439  12.485  1.00  0.00           X  
ATOM    700  H   VAL A 100      -0.555   8.932  12.041  1.00  0.00           H  
ATOM    701  N   VAL A 101      -2.211  10.379   9.543  1.00  0.00           N  
ATOM    702  CA  VAL A 101      -2.541  11.250   8.420  1.00  0.00           C  
ATOM    703  C   VAL A 101      -1.990  10.695   7.113  1.00  0.00           C  
ATOM    704  O   VAL A 101      -2.683  10.671   6.096  1.00  0.00           O  
ATOM    705  CB  VAL A 101      -1.997  12.675   8.631  1.00  0.00           C  
ATOM    706  CEN VAL A 101      -2.182  13.325   8.764  1.00  0.00           X  
ATOM    707  H   VAL A 101      -1.660  10.747  10.305  1.00  0.00           H  
ATOM    708  N   VAL A 102      -0.738  10.250   7.146  1.00  0.00           N  
ATOM    709  CA  VAL A 102      -0.091   9.694   5.963  1.00  0.00           C  
ATOM    710  C   VAL A 102      -0.845   8.476   5.444  1.00  0.00           C  
ATOM    711  O   VAL A 102      -1.073   8.342   4.242  1.00  0.00           O  
ATOM    712  CB  VAL A 102       1.369   9.297   6.251  1.00  0.00           C  
ATOM    713  CEN VAL A 102       2.025   9.467   6.126  1.00  0.00           X  
ATOM    714  H   VAL A 102      -0.222  10.297   8.012  1.00  0.00           H  
ATOM    715  N   VAL A 103      -1.229   7.591   6.357  1.00  0.00           N  
ATOM    716  CA  VAL A 103      -1.958   6.382   5.993  1.00  0.00           C  
ATOM    717  C   VAL A 103      -3.276   6.719   5.307  1.00  0.00           C  
ATOM    718  O   VAL A 103      -3.628   6.122   4.290  1.00  0.00           O  
ATOM    719  CB  VAL A 103      -2.242   5.501   7.224  1.00  0.00           C  
ATOM    720  CEN VAL A 103      -2.072   4.909   7.534  1.00  0.00           X  
ATOM    721  H   VAL A 103      -1.011   7.760   7.329  1.00  0.00           H  
ATOM    722  N   VAL A 104      -4.002   7.679   5.870  1.00  0.00           N  
ATOM    723  CA  VAL A 104      -5.283   8.097   5.314  1.00  0.00           C  
ATOM    724  C   VAL A 104      -5.122   8.618   3.891  1.00  0.00           C  
ATOM    725  O   VAL A 104      -5.901   8.274   3.002  1.00  0.00           O  
ATOM    726  CB  VAL A 104      -5.945   9.188   6.177  1.00  0.00           C  
ATOM    727  CEN VAL A 104      -6.466   9.311   6.611  1.00  0.00           X  
ATOM    728  H   VAL A 104      -3.657   8.131   6.705  1.00  0.00           H  
ATOM    729  N   VAL A 105      -4.107   9.449   3.682  1.00  0.00           N  
ATOM    730  CA  VAL A 105      -3.842  10.019   2.367  1.00  0.00           C  
ATOM    731  C   VAL A 105      -3.573   8.928   1.338  1.00  0.00           C  
ATOM    732  O   VAL A 105      -4.097   8.968   0.225  1.00  0.00           O  
ATOM    733  CB  VAL A 105      -2.643  10.986   2.401  1.00  0.00           C  
ATOM    734  CEN VAL A 105      -2.466  11.650   2.361  1.00  0.00           X  
ATOM    735  H   VAL A 105      -3.503   9.692   4.454  1.00  0.00           H  
ATOM    736  N   VAL A 106      -2.753   7.954   1.717  1.00  0.00           N  
ATOM    737  CA  VAL A 106      -2.413   6.849   0.828  1.00  0.00           C  
ATOM    738  C   VAL A 106      -3.656   6.072   0.414  1.00  0.00           C  
ATOM    739  O   VAL A 106      -3.831   5.741  -0.758  1.00  0.00           O  
ATOM    740  CB  VAL A 106      -1.409   5.883   1.485  1.00  0.00           C  
ATOM    741  CEN VAL A 106      -0.756   5.665   1.467  1.00  0.00           X  
ATOM    742  H   VAL A 106      -2.355   7.978   2.645  1.00  0.00           H  
ATOM    743  N   VAL A 107      -4.516   5.783   1.384  1.00  0.00           N  
ATOM    744  CA  VAL A 107      -5.745   5.044   1.123  1.00  0.00           C  
ATOM    745  C   VAL A 107      -6.630   5.781   0.126  1.00  0.00           C  
ATOM    746  O   VAL A 107      -7.168   5.180  -0.804  1.00  0.00           O  
ATOM    747  CB  VAL A 107      -6.543   4.797   2.417  1.00  0.00           C  
ATOM    748  CEN VAL A 107      -6.735   4.310   2.866  1.00  0.00           X  
ATOM    749  H   VAL A 107      -4.314   6.084   2.327  1.00  0.00           H  
ATOM    750  N   VAL A 108      -6.777   7.086   0.325  1.00  0.00           N  
ATOM    751  CA  VAL A 108      -7.598   7.908  -0.556  1.00  0.00           C  
ATOM    752  C   VAL A 108      -7.081   7.865  -1.989  1.00  0.00           C  
ATOM    753  O   VAL A 108      -7.856   7.719  -2.934  1.00  0.00           O  
ATOM    754  CB  VAL A 108      -7.645   9.373  -0.082  1.00  0.00           C  
ATOM    755  CEN VAL A 108      -8.052   9.851   0.201  1.00  0.00           X  
ATOM    756  H   VAL A 108      -6.309   7.520   1.108  1.00  0.00           H  
ATOM    757  N   VAL A 109      -5.768   7.993  -2.142  1.00  0.00           N  
ATOM    758  CA  VAL A 109      -5.145   7.969  -3.460  1.00  0.00           C  
ATOM    759  C   VAL A 109      -5.418   6.652  -4.175  1.00  0.00           C  
ATOM    760  O   VAL A 109      -5.757   6.635  -5.358  1.00  0.00           O  
ATOM    761  CB  VAL A 109      -3.622   8.186  -3.370  1.00  0.00           C  
ATOM    762  CEN VAL A 109      -3.118   8.636  -3.503  1.00  0.00           X  
ATOM    763  H   VAL A 109      -5.186   8.110  -1.325  1.00  0.00           H  
ATOM    764  N   VAL A 110      -5.269   5.549  -3.449  1.00  0.00           N  
ATOM    765  CA  VAL A 110      -5.500   4.224  -4.013  1.00  0.00           C  
ATOM    766  C   VAL A 110      -6.931   4.080  -4.513  1.00  0.00           C  
ATOM    767  O   VAL A 110      -7.141   3.837  -5.670  1.00  0.00           O  
ATOM    768  CB  VAL A 110      -5.212   3.114  -2.984  1.00  0.00           C  
ATOM    769  CEN VAL A 110      -4.773   2.608  -2.823  1.00  0.00           X  
ATOM    770  H   VAL A 110      -4.988   5.630  -2.483  1.00  0.00           H  
TER                                                                             
# All scores below are weighted scores, not raw scores.
#BEGIN_POSE_ENERGIES_TABLE ./out/90.pdb
label vdw total
weights 0.1 NA
pose 2.98289 2.98289
VAL:NtermProteinFull_1 0 0
VAL_2 0.00116 0.00116
VAL_3 1.07496 1.07496
VAL_4 0 0
VAL_5 0 0
VAL_6 0 0
VAL_7 0.02319 0.02319
VAL_8 0.00157 0.00157
VAL_9 0 0
VAL_10 0 0
VAL_11 0 0
VAL_12 0 0
VAL_13 0 0
VAL_14 0 0
VAL_15 0.01006 0.01006
VAL_16 0 0
VAL_17 0 0
VAL_18 0.01006 0.01006
VAL_19 0 0
VAL_20 0 0
VAL_21 0 0
VAL_22 0 0
VAL_23 0 0
VAL_24 0.23707 0.23707
VAL_25 0.00157 0.00157
VAL_26 0 0
VAL_27 0.00045 0.00045
VAL_28 0.00163 0.00163
VAL_29 0 0
VAL_30 0 0
VAL_31 0 0
VAL_32 0 0
VAL_33 0 0
VAL_34 0 0
VAL_35 0 0
VAL_36 0 0
VAL_37 0 0
VAL_38 0.02095 0.02095
VAL_39 0 0
VAL_40 0 0
VAL_41 0 0
VAL_42 0 0
VAL_43 0.02095 0.02095
VAL_44 0 0
VAL_45 0 0
VAL_46 0 0
VAL_47 0 0
VAL_48 0 0
VAL_49 0 0
VAL_50 0 0
VAL_51 0 0
VAL_52 0 0
VAL_53 0 0
VAL_54 0 0
VAL_55 0 0
VAL_56 0 0
VAL_57 0 0
VAL_58 0 0
VAL_59 0.00045 0.00045
VAL_60 0.00157 0.00157
VAL_61 0 0
VAL_62 0 0
VAL_63 0 0
VAL_64 0 0
VAL_65 0 0
VAL_66 0 0
VAL_67 0.01006 0.01006
VAL_68 0 0
VAL_69 0 0
VAL_70 0.01006 0.01006
VAL_71 0 0
VAL_72 0 0
VAL_73 0 0
VAL_74 0 0
VAL_75 0 0
VAL_76 0 0
VAL_77 0.00157 0.00157
VAL_78 0 0
VAL_79 0 0
VAL_80 0 0
VAL_81 0 0
VAL_82 0 0
VAL_83 0.09871 0.09871
VAL_84 0 0
VAL_85 0 0
VAL_86 0.09871 0.09871
VAL_87 0 0
VAL_88 0.00163 0.00163
VAL_89 0.02319 0.02319
VAL_90 0 0
VAL_91 0 0
VAL_92 0.23707 0.23707
VAL_93 0.01006 0.01006
VAL_94 0 0
VAL_95 0 0
VAL_96 0.01006 0.01006
VAL_97 0 0
VAL_98 0 0
VAL_99 0 0
VAL_100 0 0
VAL_101 0 0
VAL_102 0 0
VAL_103 0 0
VAL_104 0 0
VAL_105 0 0
VAL_106 1.07611 1.07611
VAL_107 0 0
VAL_108 0 0
VAL_109 0 0
VAL:CtermProteinFull_110 0 0
#END_POSE_ENERGIES_TABLE ./out/90.pdb

REMARK 6 12 19 18 8 1 12 14 12 14 17 14 
REMARK VDW             2.983
REMARK RG             13.838
REMARK NCdist          9.075
REMARK HO              0.808
