# Supplementary material for: Design of complicated all-α protein structures
Source: Nat Struct Mol Biol. 2024 Jan 4;31(2):275–82. doi: 10.1038/s41594-023-01147-9 (PMC11377298; doi:10.1038/s41594-023-01147-9)
Supplement: Supplementary file 11 — Statistical source data. [file 41594_2023_1147_MOESM11_ESM.zip › ED_Fig6/84.pdb]

HEADER                                            09-NOV-21   XXXX              
EXPDTA    THEORETICAL MODEL                                                     
REMARK 220                                                                      
REMARK 220 EXPERIMENTAL DETAILS                                                 
REMARK 220  EXPERIMENT TYPE                : THEORETICAL MODELLING              
REMARK 220  DATE OF DATA COLLECTION        : 09-NOV-21                          
REMARK 220                                                                      
REMARK 220 REMARK: MODEL GENERATED BY ROSETTA                                   
REMARK 220  VERSION 2021.16+release.8ee4f02                                     
ATOM      1  N   VAL A   1       0.000   0.000   0.000  1.00  0.00           N  
ATOM      2  CA  VAL A   1       1.458   0.000   0.000  1.00  0.00           C  
ATOM      3  C   VAL A   1       2.009   1.420   0.000  1.00  0.00           C  
ATOM      4  O   VAL A   1       2.934   1.737   0.748  1.00  0.00           O  
ATOM      5  CB  VAL A   1       2.023  -0.759  -1.215  1.00  0.00           C  
ATOM      6  CEN VAL A   1       2.351  -1.334  -1.406  1.00  0.00           X  
ATOM      7  H   VAL A   1      -0.500  -0.433  -0.750  1.00  0.00           H  
ATOM      8  N   VAL A   2       1.435   2.272  -0.843  1.00  0.00           N  
ATOM      9  CA  VAL A   2       1.868   3.661  -0.942  1.00  0.00           C  
ATOM     10  C   VAL A   2       1.711   4.383   0.390  1.00  0.00           C  
ATOM     11  O   VAL A   2       2.608   5.105   0.825  1.00  0.00           O  
ATOM     12  CB  VAL A   2       1.079   4.423  -2.023  1.00  0.00           C  
ATOM     13  CEN VAL A   2       1.129   4.707  -2.649  1.00  0.00           X  
ATOM     14  H   VAL A   2       0.680   1.949  -1.431  1.00  0.00           H  
ATOM     15  N   VAL A   3       0.566   4.183   1.035  1.00  0.00           N  
ATOM     16  CA  VAL A   3       0.290   4.815   2.319  1.00  0.00           C  
ATOM     17  C   VAL A   3       1.317   4.405   3.367  1.00  0.00           C  
ATOM     18  O   VAL A   3       1.823   5.241   4.115  1.00  0.00           O  
ATOM     19  CB  VAL A   3      -1.120   4.462   2.831  1.00  0.00           C  
ATOM     20  CEN VAL A   3      -1.749   4.719   2.941  1.00  0.00           X  
ATOM     21  H   VAL A   3      -0.130   3.577   0.624  1.00  0.00           H  
ATOM     22  N   VAL A   4       1.620   3.112   3.417  1.00  0.00           N  
ATOM     23  CA  VAL A   4       2.588   2.588   4.374  1.00  0.00           C  
ATOM     24  C   VAL A   4       3.957   3.226   4.177  1.00  0.00           C  
ATOM     25  O   VAL A   4       4.612   3.622   5.141  1.00  0.00           O  
ATOM     26  CB  VAL A   4       2.723   1.058   4.261  1.00  0.00           C  
ATOM     27  CEN VAL A   4       2.581   0.464   4.579  1.00  0.00           X  
ATOM     28  H   VAL A   4       1.169   2.476   2.775  1.00  0.00           H  
ATOM     29  N   VAL A   5       4.385   3.322   2.923  1.00  0.00           N  
ATOM     30  CA  VAL A   5       5.678   3.911   2.597  1.00  0.00           C  
ATOM     31  C   VAL A   5       5.758   5.358   3.069  1.00  0.00           C  
ATOM     32  O   VAL A   5       6.758   5.776   3.653  1.00  0.00           O  
ATOM     33  CB  VAL A   5       5.958   3.859   1.084  1.00  0.00           C  
ATOM     34  CEN VAL A   5       6.345   3.555   0.602  1.00  0.00           X  
ATOM     35  H   VAL A   5       3.799   2.977   2.176  1.00  0.00           H  
ATOM     36  N   VAL A   6       4.700   6.118   2.811  1.00  0.00           N  
ATOM     37  CA  VAL A   6       4.648   7.520   3.209  1.00  0.00           C  
ATOM     38  C   VAL A   6       4.783   7.670   4.719  1.00  0.00           C  
ATOM     39  O   VAL A   6       5.528   8.521   5.204  1.00  0.00           O  
ATOM     40  CB  VAL A   6       3.339   8.190   2.752  1.00  0.00           C  
ATOM     41  CEN VAL A   6       3.075   8.647   2.309  1.00  0.00           X  
ATOM     42  H   VAL A   6       3.910   5.715   2.327  1.00  0.00           H  
ATOM     43  N   VAL A   7       4.059   6.836   5.458  1.00  0.00           N  
ATOM     44  CA  VAL A   7       4.096   6.875   6.915  1.00  0.00           C  
ATOM     45  C   VAL A   7       5.504   6.615   7.437  1.00  0.00           C  
ATOM     46  O   VAL A   7       5.983   7.311   8.332  1.00  0.00           O  
ATOM     47  CB  VAL A   7       3.133   5.844   7.532  1.00  0.00           C  
ATOM     48  CEN VAL A   7       2.540   5.776   7.878  1.00  0.00           X  
ATOM     49  H   VAL A   7       3.467   6.159   4.999  1.00  0.00           H  
ATOM     50  N   VAL A   8       6.163   5.609   6.872  1.00  0.00           N  
ATOM     51  CA  VAL A   8       7.517   5.255   7.279  1.00  0.00           C  
ATOM     52  C   VAL A   8       8.478   6.419   7.067  1.00  0.00           C  
ATOM     53  O   VAL A   8       9.293   6.729   7.935  1.00  0.00           O  
ATOM     54  CB  VAL A   8       8.037   4.027   6.508  1.00  0.00           C  
ATOM     55  CEN VAL A   8       8.197   3.360   6.571  1.00  0.00           X  
ATOM     56  H   VAL A   8       5.713   5.075   6.141  1.00  0.00           H  
ATOM     57  N   VAL A   9       8.376   7.060   5.907  1.00  0.00           N  
ATOM     58  CA  VAL A   9       9.235   8.191   5.579  1.00  0.00           C  
ATOM     59  C   VAL A   9       9.061   9.324   6.581  1.00  0.00           C  
ATOM     60  O   VAL A   9      10.039   9.909   7.047  1.00  0.00           O  
ATOM     61  CB  VAL A   9       8.951   8.723   4.162  1.00  0.00           C  
ATOM     62  CEN VAL A   9       9.208   8.766   3.524  1.00  0.00           X  
ATOM     63  H   VAL A   9       7.685   6.755   5.236  1.00  0.00           H  
ATOM     64  N   VAL A  10       7.810   9.630   6.909  1.00  0.00           N  
ATOM     65  CA  VAL A  10       7.506  10.695   7.857  1.00  0.00           C  
ATOM     66  C   VAL A  10       8.128  10.415   9.219  1.00  0.00           C  
ATOM     67  O   VAL A  10       8.719  11.301   9.836  1.00  0.00           O  
ATOM     68  CB  VAL A  10       5.986  10.883   8.028  1.00  0.00           C  
ATOM     69  CEN VAL A  10       5.461  11.306   7.888  1.00  0.00           X  
ATOM     70  H   VAL A  10       7.051   9.112   6.491  1.00  0.00           H  
ATOM     71  N   VAL A  11       7.993   9.177   9.683  1.00  0.00           N  
ATOM     72  CA  VAL A  11       8.542   8.778  10.973  1.00  0.00           C  
ATOM     73  C   VAL A  11      10.054   8.964  11.009  1.00  0.00           C  
ATOM     74  O   VAL A  11      10.602   9.482  11.982  1.00  0.00           O  
ATOM     75  CB  VAL A  11       8.207   7.311  11.300  1.00  0.00           C  
ATOM     76  CEN VAL A  11       7.826   6.907  11.708  1.00  0.00           X  
ATOM     77  H   VAL A  11       7.496   8.495   9.127  1.00  0.00           H  
ATOM     78  N   VAL A  12      10.723   8.537   9.944  1.00  0.00           N  
ATOM     79  CA  VAL A  12      12.173   8.655   9.852  1.00  0.00           C  
ATOM     80  C   VAL A  12      12.613  10.111   9.938  1.00  0.00           C  
ATOM     81  O   VAL A  12      13.562  10.441  10.650  1.00  0.00           O  
ATOM     82  CB  VAL A  12      12.708   8.043   8.543  1.00  0.00           C  
ATOM     83  CEN VAL A  12      13.065   7.514   8.284  1.00  0.00           X  
ATOM     84  H   VAL A  12      10.214   8.119   9.178  1.00  0.00           H  
ATOM     85  N   VAL A  13      11.920  10.977   9.208  1.00  0.00           N  
ATOM     86  CA  VAL A  13      12.238  12.400   9.200  1.00  0.00           C  
ATOM     87  C   VAL A  13      12.120  12.999  10.596  1.00  0.00           C  
ATOM     88  O   VAL A  13      12.988  13.755  11.033  1.00  0.00           O  
ATOM     89  CB  VAL A  13      11.321  13.180   8.239  1.00  0.00           C  
ATOM     90  CEN VAL A  13      11.305  13.516   7.638  1.00  0.00           X  
ATOM     91  H   VAL A  13      11.152  10.642   8.644  1.00  0.00           H  
ATOM     92  N   VAL A  14      11.041  12.656  11.292  1.00  0.00           N  
ATOM     93  CA  VAL A  14      10.808  13.159  12.640  1.00  0.00           C  
ATOM     94  C   VAL A  14      11.933  12.751  13.583  1.00  0.00           C  
ATOM     95  O   VAL A  14      12.426  13.564  14.365  1.00  0.00           O  
ATOM     96  CB  VAL A  14       9.468  12.654  13.208  1.00  0.00           C  
ATOM     97  CEN VAL A  14       8.830  12.848  13.379  1.00  0.00           X  
ATOM     98  H   VAL A  14      10.366  12.031  10.876  1.00  0.00           H  
ATOM     99  N   VAL A  15      12.336  11.488  13.503  1.00  0.00           N  
ATOM    100  CA  VAL A  15      13.405  10.970  14.349  1.00  0.00           C  
ATOM    101  C   VAL A  15      14.742  11.612  14.003  1.00  0.00           C  
ATOM    102  O   VAL A  15      15.563  11.872  14.882  1.00  0.00           O  
ATOM    103  CB  VAL A  15      13.534   9.440  14.225  1.00  0.00           C  
ATOM    104  CEN VAL A  15      13.430   8.846  14.557  1.00  0.00           X  
ATOM    105  H   VAL A  15      11.891  10.870  12.840  1.00  0.00           H  
ATOM    106  N   VAL A  16      14.955  11.867  12.716  1.00  0.00           N  
ATOM    107  CA  VAL A  16      16.097  12.656  12.270  1.00  0.00           C  
ATOM    108  C   VAL A  16      15.968  14.109  12.709  1.00  0.00           C  
ATOM    109  O   VAL A  16      16.955  14.843  12.756  1.00  0.00           O  
ATOM    110  CB  VAL A  16      16.255  12.604  10.739  1.00  0.00           C  
ATOM    111  CEN VAL A  16      16.647  12.355  10.230  1.00  0.00           X  
ATOM    112  H   VAL A  16      14.309  11.504  12.030  1.00  0.00           H  
ATOM    113  N   VAL A  17      14.745  14.518  13.029  1.00  0.00           N  
ATOM    114  CA  VAL A  17      14.465  15.911  13.356  1.00  0.00           C  
ATOM    115  C   VAL A  17      14.266  16.743  12.096  1.00  0.00           C  
ATOM    116  O   VAL A  17      14.396  17.967  12.122  1.00  0.00           O  
ATOM    117  CB  VAL A  17      15.595  16.533  14.197  1.00  0.00           C  
ATOM    118  CEN VAL A  17      15.757  16.761  14.827  1.00  0.00           X  
ATOM    119  H   VAL A  17      13.990  13.847  13.047  1.00  0.00           H  
ATOM    120  N   VAL A  18      13.950  16.072  10.994  1.00  0.00           N  
ATOM    121  CA  VAL A  18      13.669  16.754   9.736  1.00  0.00           C  
ATOM    122  C   VAL A  18      12.191  17.098   9.613  1.00  0.00           C  
ATOM    123  O   VAL A  18      11.455  16.459   8.861  1.00  0.00           O  
ATOM    124  CB  VAL A  18      14.090  15.901   8.525  1.00  0.00           C  
ATOM    125  CEN VAL A  18      14.551  15.851   8.015  1.00  0.00           X  
ATOM    126  H   VAL A  18      13.903  15.064  11.028  1.00  0.00           H  
ATOM    127  N   VAL A  19      11.760  18.111  10.358  1.00  0.00           N  
ATOM    128  CA  VAL A  19      10.347  18.465  10.426  1.00  0.00           C  
ATOM    129  C   VAL A  19       9.804  18.830   9.051  1.00  0.00           C  
ATOM    130  O   VAL A  19       8.705  18.418   8.678  1.00  0.00           O  
ATOM    131  CB  VAL A  19      10.106  19.641  11.391  1.00  0.00           C  
ATOM    132  CEN VAL A  19       9.839  19.810  12.004  1.00  0.00           X  
ATOM    133  H   VAL A  19      12.429  18.649  10.890  1.00  0.00           H  
ATOM    134  N   VAL A  20      10.579  19.605   8.300  1.00  0.00           N  
ATOM    135  CA  VAL A  20      10.147  20.083   6.992  1.00  0.00           C  
ATOM    136  C   VAL A  20       9.812  18.923   6.064  1.00  0.00           C  
ATOM    137  O   VAL A  20       8.740  18.889   5.460  1.00  0.00           O  
ATOM    138  CB  VAL A  20      11.223  20.964   6.330  1.00  0.00           C  
ATOM    139  CEN VAL A  20      11.376  21.612   6.150  1.00  0.00           X  
ATOM    140  H   VAL A  20      11.491  19.869   8.644  1.00  0.00           H  
ATOM    141  N   VAL A  21      10.735  17.974   5.954  1.00  0.00           N  
ATOM    142  CA  VAL A  21      10.534  16.804   5.107  1.00  0.00           C  
ATOM    143  C   VAL A  21       9.314  16.007   5.550  1.00  0.00           C  
ATOM    144  O   VAL A  21       8.501  15.590   4.725  1.00  0.00           O  
ATOM    145  CB  VAL A  21      11.768  15.883   5.115  1.00  0.00           C  
ATOM    146  CEN VAL A  21      12.297  15.660   4.733  1.00  0.00           X  
ATOM    147  H   VAL A  21      11.598  18.065   6.471  1.00  0.00           H  
ATOM    148  N   VAL A  22       9.193  15.797   6.856  1.00  0.00           N  
ATOM    149  CA  VAL A  22       8.071  15.049   7.411  1.00  0.00           C  
ATOM    150  C   VAL A  22       6.754  15.780   7.183  1.00  0.00           C  
ATOM    151  O   VAL A  22       5.734  15.161   6.879  1.00  0.00           O  
ATOM    152  CB  VAL A  22       8.251  14.795   8.919  1.00  0.00           C  
ATOM    153  CEN VAL A  22       8.382  14.307   9.388  1.00  0.00           X  
ATOM    154  H   VAL A  22       9.895  16.166   7.481  1.00  0.00           H  
ATOM    155  N   VAL A  23       6.783  17.100   7.331  1.00  0.00           N  
ATOM    156  CA  VAL A  23       5.600  17.922   7.107  1.00  0.00           C  
ATOM    157  C   VAL A  23       5.073  17.755   5.688  1.00  0.00           C  
ATOM    158  O   VAL A  23       3.863  17.741   5.462  1.00  0.00           O  
ATOM    159  CB  VAL A  23       5.890  19.413   7.364  1.00  0.00           C  
ATOM    160  CEN VAL A  23       5.768  19.935   7.796  1.00  0.00           X  
ATOM    161  H   VAL A  23       7.647  17.546   7.606  1.00  0.00           H  
ATOM    162  N   VAL A  24       5.989  17.627   4.733  1.00  0.00           N  
ATOM    163  CA  VAL A  24       5.619  17.485   3.330  1.00  0.00           C  
ATOM    164  C   VAL A  24       5.266  16.041   2.998  1.00  0.00           C  
ATOM    165  O   VAL A  24       4.928  15.721   1.858  1.00  0.00           O  
ATOM    166  CB  VAL A  24       6.750  17.955   2.397  1.00  0.00           C  
ATOM    167  CEN VAL A  24       6.936  18.451   1.957  1.00  0.00           X  
ATOM    168  H   VAL A  24       6.967  17.629   4.986  1.00  0.00           H  
ATOM    169  N   VAL A  25       5.347  15.171   3.999  1.00  0.00           N  
ATOM    170  CA  VAL A  25       4.991  13.768   3.826  1.00  0.00           C  
ATOM    171  C   VAL A  25       5.974  13.060   2.903  1.00  0.00           C  
ATOM    172  O   VAL A  25       5.604  12.136   2.178  1.00  0.00           O  
ATOM    173  CB  VAL A  25       3.567  13.612   3.261  1.00  0.00           C  
ATOM    174  CEN VAL A  25       2.926  13.414   3.419  1.00  0.00           X  
ATOM    175  H   VAL A  25       5.664  15.491   4.904  1.00  0.00           H  
ATOM    176  N   VAL A  26       7.228  13.499   2.933  1.00  0.00           N  
ATOM    177  CA  VAL A  26       8.268  12.903   2.103  1.00  0.00           C  
ATOM    178  C   VAL A  26       8.664  11.526   2.621  1.00  0.00           C  
ATOM    179  O   VAL A  26       8.522  11.235   3.809  1.00  0.00           O  
ATOM    180  CB  VAL A  26       9.521  13.797   2.039  1.00  0.00           C  
ATOM    181  CEN VAL A  26       9.887  14.209   1.626  1.00  0.00           X  
ATOM    182  H   VAL A  26       7.466  14.265   3.546  1.00  0.00           H  
ATOM    183  N   VAL A  27       9.162  10.683   1.723  1.00  0.00           N  
ATOM    184  CA  VAL A  27       9.561   9.328   2.084  1.00  0.00           C  
ATOM    185  C   VAL A  27      10.941   9.313   2.729  1.00  0.00           C  
ATOM    186  O   VAL A  27      11.780  10.168   2.443  1.00  0.00           O  
ATOM    187  CB  VAL A  27       9.569   8.395   0.858  1.00  0.00           C  
ATOM    188  CEN VAL A  27       9.241   7.867   0.561  1.00  0.00           X  
ATOM    189  H   VAL A  27       9.266  10.988   0.766  1.00  0.00           H  
ATOM    190  N   VAL A  28      11.170   8.338   3.602  1.00  0.00           N  
ATOM    191  CA  VAL A  28      12.463   8.186   4.260  1.00  0.00           C  
ATOM    192  C   VAL A  28      13.606   8.288   3.258  1.00  0.00           C  
ATOM    193  O   VAL A  28      14.521   9.094   3.425  1.00  0.00           O  
ATOM    194  CB  VAL A  28      12.564   6.842   5.005  1.00  0.00           C  
ATOM    195  CEN VAL A  28      12.582   6.555   5.631  1.00  0.00           X  
ATOM    196  H   VAL A  28      10.430   7.684   3.815  1.00  0.00           H  
ATOM    197  N   VAL A  29      13.547   7.466   2.216  1.00  0.00           N  
ATOM    198  CA  VAL A  29      14.612   7.412   1.222  1.00  0.00           C  
ATOM    199  C   VAL A  29      14.814   8.767   0.556  1.00  0.00           C  
ATOM    200  O   VAL A  29      15.945   9.190   0.315  1.00  0.00           O  
ATOM    201  CB  VAL A  29      14.321   6.357   0.138  1.00  0.00           C  
ATOM    202  CEN VAL A  29      14.514   5.741  -0.103  1.00  0.00           X  
ATOM    203  H   VAL A  29      12.744   6.863   2.110  1.00  0.00           H  
ATOM    204  N   VAL A  30      13.710   9.445   0.260  1.00  0.00           N  
ATOM    205  CA  VAL A  30      13.762  10.735  -0.418  1.00  0.00           C  
ATOM    206  C   VAL A  30      14.549  11.754   0.396  1.00  0.00           C  
ATOM    207  O   VAL A  30      15.382  12.483  -0.143  1.00  0.00           O  
ATOM    208  CB  VAL A  30      12.350  11.288  -0.688  1.00  0.00           C  
ATOM    209  CEN VAL A  30      11.890  11.416  -1.185  1.00  0.00           X  
ATOM    210  H   VAL A  30      12.812   9.058   0.512  1.00  0.00           H  
ATOM    211  N   VAL A  31      14.280  11.800   1.696  1.00  0.00           N  
ATOM    212  CA  VAL A  31      14.963  12.731   2.587  1.00  0.00           C  
ATOM    213  C   VAL A  31      16.468  12.492   2.584  1.00  0.00           C  
ATOM    214  O   VAL A  31      17.256  13.435   2.509  1.00  0.00           O  
ATOM    215  CB  VAL A  31      14.438  12.620   4.030  1.00  0.00           C  
ATOM    216  CEN VAL A  31      14.068  12.944   4.512  1.00  0.00           X  
ATOM    217  H   VAL A  31      13.585  11.175   2.077  1.00  0.00           H  
ATOM    218  N   VAL A  32      16.861  11.225   2.667  1.00  0.00           N  
ATOM    219  CA  VAL A  32      18.272  10.860   2.674  1.00  0.00           C  
ATOM    220  C   VAL A  32      18.968  11.323   1.400  1.00  0.00           C  
ATOM    221  O   VAL A  32      20.066  11.877   1.448  1.00  0.00           O  
ATOM    222  CB  VAL A  32      18.462   9.339   2.827  1.00  0.00           C  
ATOM    223  CEN VAL A  32      18.671   8.848   3.261  1.00  0.00           X  
ATOM    224  H   VAL A  32      16.164  10.497   2.726  1.00  0.00           H  
ATOM    225  N   VAL A  33      18.322  11.094   0.262  1.00  0.00           N  
ATOM    226  CA  VAL A  33      18.877  11.487  -1.027  1.00  0.00           C  
ATOM    227  C   VAL A  33      19.105  12.992  -1.093  1.00  0.00           C  
ATOM    228  O   VAL A  33      20.153  13.451  -1.547  1.00  0.00           O  
ATOM    229  CB  VAL A  33      17.960  11.065  -2.190  1.00  0.00           C  
ATOM    230  CEN VAL A  33      17.901  10.628  -2.720  1.00  0.00           X  
ATOM    231  H   VAL A  33      17.422  10.635   0.291  1.00  0.00           H  
ATOM    232  N   VAL A  34      18.118  13.755  -0.636  1.00  0.00           N  
ATOM    233  CA  VAL A  34      18.209  15.210  -0.643  1.00  0.00           C  
ATOM    234  C   VAL A  34      19.390  15.692   0.190  1.00  0.00           C  
ATOM    235  O   VAL A  34      20.142  16.570  -0.232  1.00  0.00           O  
ATOM    236  CB  VAL A  34      16.918  15.859  -0.109  1.00  0.00           C  
ATOM    237  CEN VAL A  34      16.362  16.222  -0.294  1.00  0.00           X  
ATOM    238  H   VAL A  34      17.283  13.316  -0.276  1.00  0.00           H  
ATOM    239  N   VAL A  35      19.547  15.112   1.376  1.00  0.00           N  
ATOM    240  CA  VAL A  35      20.637  15.481   2.270  1.00  0.00           C  
ATOM    241  C   VAL A  35      21.992  15.236   1.618  1.00  0.00           C  
ATOM    242  O   VAL A  35      22.886  16.079   1.688  1.00  0.00           O  
ATOM    243  CB  VAL A  35      20.568  14.701   3.597  1.00  0.00           C  
ATOM    244  CEN VAL A  35      20.434  14.762   4.270  1.00  0.00           X  
ATOM    245  H   VAL A  35      18.894  14.397   1.664  1.00  0.00           H  
ATOM    246  N   VAL A  36      22.137  14.078   0.984  1.00  0.00           N  
ATOM    247  CA  VAL A  36      23.384  13.720   0.318  1.00  0.00           C  
ATOM    248  C   VAL A  36      23.732  14.722  -0.775  1.00  0.00           C  
ATOM    249  O   VAL A  36      24.877  15.158  -0.889  1.00  0.00           O  
ATOM    250  CB  VAL A  36      23.311  12.310  -0.297  1.00  0.00           C  
ATOM    251  CEN VAL A  36      23.544  11.664  -0.233  1.00  0.00           X  
ATOM    252  H   VAL A  36      21.364  13.428   0.963  1.00  0.00           H  
ATOM    253  N   VAL A  37      22.736  15.085  -1.576  1.00  0.00           N  
ATOM    254  CA  VAL A  37      22.935  16.038  -2.662  1.00  0.00           C  
ATOM    255  C   VAL A  37      23.446  17.373  -2.137  1.00  0.00           C  
ATOM    256  O   VAL A  37      24.359  17.968  -2.709  1.00  0.00           O  
ATOM    257  CB  VAL A  37      21.635  16.272  -3.454  1.00  0.00           C  
ATOM    258  CEN VAL A  37      21.324  16.151  -4.057  1.00  0.00           X  
ATOM    259  H   VAL A  37      21.818  14.691  -1.430  1.00  0.00           H  
ATOM    260  N   VAL A  38      22.850  17.840  -1.045  1.00  0.00           N  
ATOM    261  CA  VAL A  38      23.240  19.109  -0.442  1.00  0.00           C  
ATOM    262  C   VAL A  38      24.669  19.054   0.083  1.00  0.00           C  
ATOM    263  O   VAL A  38      25.393  20.049   0.048  1.00  0.00           O  
ATOM    264  CB  VAL A  38      22.296  19.503   0.709  1.00  0.00           C  
ATOM    265  CEN VAL A  38      21.800  19.944   0.894  1.00  0.00           X  
ATOM    266  H   VAL A  38      22.108  17.302  -0.621  1.00  0.00           H  
ATOM    267  N   VAL A  39      25.071  17.884   0.568  1.00  0.00           N  
ATOM    268  CA  VAL A  39      26.453  17.655   0.971  1.00  0.00           C  
ATOM    269  C   VAL A  39      27.363  17.506  -0.242  1.00  0.00           C  
ATOM    270  O   VAL A  39      28.585  17.441  -0.109  1.00  0.00           O  
ATOM    271  CB  VAL A  39      26.584  16.401   1.855  1.00  0.00           C  
ATOM    272  CEN VAL A  39      26.707  16.186   2.498  1.00  0.00           X  
ATOM    273  H   VAL A  39      24.401  17.134   0.661  1.00  0.00           H  
ATOM    274  N   VAL A  40      26.760  17.454  -1.425  1.00  0.00           N  
ATOM    275  CA  VAL A  40      27.500  17.184  -2.651  1.00  0.00           C  
ATOM    276  C   VAL A  40      27.750  15.692  -2.827  1.00  0.00           C  
ATOM    277  O   VAL A  40      28.493  15.278  -3.717  1.00  0.00           O  
ATOM    278  CB  VAL A  40      28.850  17.927  -2.671  1.00  0.00           C  
ATOM    279  CEN VAL A  40      29.193  18.445  -2.968  1.00  0.00           X  
ATOM    280  H   VAL A  40      25.762  17.605  -1.475  1.00  0.00           H  
ATOM    281  N   VAL A  41      27.125  14.888  -1.973  1.00  0.00           N  
ATOM    282  CA  VAL A  41      27.262  13.438  -2.046  1.00  0.00           C  
ATOM    283  C   VAL A  41      26.274  12.841  -3.041  1.00  0.00           C  
ATOM    284  O   VAL A  41      25.305  12.189  -2.653  1.00  0.00           O  
ATOM    285  CB  VAL A  41      27.050  12.781  -0.670  1.00  0.00           C  
ATOM    286  CEN VAL A  41      27.372  12.455  -0.155  1.00  0.00           X  
ATOM    287  H   VAL A  41      26.541  15.292  -1.255  1.00  0.00           H  
ATOM    288  N   VAL A  42      26.526  13.069  -4.326  1.00  0.00           N  
ATOM    289  CA  VAL A  42      25.611  12.633  -5.374  1.00  0.00           C  
ATOM    290  C   VAL A  42      25.534  11.113  -5.441  1.00  0.00           C  
ATOM    291  O   VAL A  42      24.476  10.547  -5.715  1.00  0.00           O  
ATOM    292  CB  VAL A  42      26.031  13.177  -6.752  1.00  0.00           C  
ATOM    293  CEN VAL A  42      25.861  13.626  -7.247  1.00  0.00           X  
ATOM    294  H   VAL A  42      27.372  13.556  -4.582  1.00  0.00           H  
ATOM    295  N   VAL A  43      26.662  10.457  -5.190  1.00  0.00           N  
ATOM    296  CA  VAL A  43      26.716   9.000  -5.188  1.00  0.00           C  
ATOM    297  C   VAL A  43      25.823   8.416  -4.101  1.00  0.00           C  
ATOM    298  O   VAL A  43      25.075   7.468  -4.341  1.00  0.00           O  
ATOM    299  CB  VAL A  43      28.155   8.488  -4.987  1.00  0.00           C  
ATOM    300  CEN VAL A  43      28.683   8.180  -5.304  1.00  0.00           X  
ATOM    301  H   VAL A  43      27.503  10.981  -4.994  1.00  0.00           H  
ATOM    302  N   VAL A  44      25.905   8.988  -2.905  1.00  0.00           N  
ATOM    303  CA  VAL A  44      25.043   8.583  -1.801  1.00  0.00           C  
ATOM    304  C   VAL A  44      23.573   8.787  -2.147  1.00  0.00           C  
ATOM    305  O   VAL A  44      22.740   7.916  -1.896  1.00  0.00           O  
ATOM    306  CB  VAL A  44      25.370   9.361  -0.513  1.00  0.00           C  
ATOM    307  CEN VAL A  44      25.647   9.303   0.115  1.00  0.00           X  
ATOM    308  H   VAL A  44      26.583   9.722  -2.756  1.00  0.00           H  
ATOM    309  N   VAL A  45      23.261   9.942  -2.725  1.00  0.00           N  
ATOM    310  CA  VAL A  45      21.891  10.262  -3.106  1.00  0.00           C  
ATOM    311  C   VAL A  45      21.348   9.252  -4.109  1.00  0.00           C  
ATOM    312  O   VAL A  45      20.218   8.782  -3.980  1.00  0.00           O  
ATOM    313  CB  VAL A  45      21.788  11.676  -3.710  1.00  0.00           C  
ATOM    314  CEN VAL A  45      21.556  12.313  -3.592  1.00  0.00           X  
ATOM    315  H   VAL A  45      23.992  10.615  -2.904  1.00  0.00           H  
ATOM    316  N   VAL A  46      22.160   8.922  -5.108  1.00  0.00           N  
ATOM    317  CA  VAL A  46      21.762   7.967  -6.135  1.00  0.00           C  
ATOM    318  C   VAL A  46      21.441   6.607  -5.527  1.00  0.00           C  
ATOM    319  O   VAL A  46      20.437   5.984  -5.872  1.00  0.00           O  
ATOM    320  CB  VAL A  46      22.858   7.796  -7.203  1.00  0.00           C  
ATOM    321  CEN VAL A  46      23.020   7.933  -7.858  1.00  0.00           X  
ATOM    322  H   VAL A  46      23.076   9.344  -5.157  1.00  0.00           H  
ATOM    323  N   VAL A  47      22.301   6.152  -4.622  1.00  0.00           N  
ATOM    324  CA  VAL A  47      22.111   4.864  -3.965  1.00  0.00           C  
ATOM    325  C   VAL A  47      20.796   4.826  -3.197  1.00  0.00           C  
ATOM    326  O   VAL A  47      20.049   3.850  -3.273  1.00  0.00           O  
ATOM    327  CB  VAL A  47      23.267   4.547  -2.998  1.00  0.00           C  
ATOM    328  CEN VAL A  47      23.817   4.142  -2.905  1.00  0.00           X  
ATOM    329  H   VAL A  47      23.106   6.712  -4.383  1.00  0.00           H  
ATOM    330  N   VAL A  48      20.517   5.895  -2.458  1.00  0.00           N  
ATOM    331  CA  VAL A  48      19.290   5.985  -1.675  1.00  0.00           C  
ATOM    332  C   VAL A  48      18.059   5.889  -2.566  1.00  0.00           C  
ATOM    333  O   VAL A  48      17.107   5.175  -2.252  1.00  0.00           O  
ATOM    334  CB  VAL A  48      19.229   7.298  -0.871  1.00  0.00           C  
ATOM    335  CEN VAL A  48      19.265   7.561  -0.235  1.00  0.00           X  
ATOM    336  H   VAL A  48      21.171   6.664  -2.438  1.00  0.00           H  
ATOM    337  N   VAL A  49      18.083   6.613  -3.680  1.00  0.00           N  
ATOM    338  CA  VAL A  49      16.969   6.611  -4.620  1.00  0.00           C  
ATOM    339  C   VAL A  49      16.706   5.211  -5.160  1.00  0.00           C  
ATOM    340  O   VAL A  49      15.560   4.769  -5.235  1.00  0.00           O  
ATOM    341  CB  VAL A  49      17.223   7.567  -5.801  1.00  0.00           C  
ATOM    342  CEN VAL A  49      17.029   8.166  -6.081  1.00  0.00           X  
ATOM    343  H   VAL A  49      18.895   7.180  -3.881  1.00  0.00           H  
ATOM    344  N   VAL A  50      17.775   4.518  -5.537  1.00  0.00           N  
ATOM    345  CA  VAL A  50      17.663   3.166  -6.071  1.00  0.00           C  
ATOM    346  C   VAL A  50      17.018   2.226  -5.060  1.00  0.00           C  
ATOM    347  O   VAL A  50      16.137   1.438  -5.405  1.00  0.00           O  
ATOM    348  CB  VAL A  50      19.037   2.602  -6.477  1.00  0.00           C  
ATOM    349  CEN VAL A  50      19.428   2.430  -7.017  1.00  0.00           X  
ATOM    350  H   VAL A  50      18.690   4.938  -5.450  1.00  0.00           H  
ATOM    351  N   VAL A  51      17.461   2.314  -3.811  1.00  0.00           N  
ATOM    352  CA  VAL A  51      16.928   1.472  -2.748  1.00  0.00           C  
ATOM    353  C   VAL A  51      15.432   1.694  -2.567  1.00  0.00           C  
ATOM    354  O   VAL A  51      14.664   0.740  -2.439  1.00  0.00           O  
ATOM    355  CB  VAL A  51      17.642   1.733  -1.408  1.00  0.00           C  
ATOM    356  CEN VAL A  51      18.082   1.462  -0.952  1.00  0.00           X  
ATOM    357  H   VAL A  51      18.187   2.982  -3.593  1.00  0.00           H  
ATOM    358  N   VAL A  52      15.024   2.958  -2.556  1.00  0.00           N  
ATOM    359  CA  VAL A  52      13.618   3.308  -2.391  1.00  0.00           C  
ATOM    360  C   VAL A  52      12.767   2.712  -3.505  1.00  0.00           C  
ATOM    361  O   VAL A  52      11.699   2.155  -3.252  1.00  0.00           O  
ATOM    362  CB  VAL A  52      13.415   4.835  -2.364  1.00  0.00           C  
ATOM    363  CEN VAL A  52      13.255   5.366  -1.955  1.00  0.00           X  
ATOM    364  H   VAL A  52      15.705   3.696  -2.666  1.00  0.00           H  
ATOM    365  N   VAL A  53      13.247   2.832  -4.738  1.00  0.00           N  
ATOM    366  CA  VAL A  53      12.531   2.305  -5.893  1.00  0.00           C  
ATOM    367  C   VAL A  53      12.332   0.799  -5.778  1.00  0.00           C  
ATOM    368  O   VAL A  53      11.244   0.286  -6.037  1.00  0.00           O  
ATOM    369  CB  VAL A  53      13.272   2.617  -7.207  1.00  0.00           C  
ATOM    370  CEN VAL A  53      13.248   2.999  -7.780  1.00  0.00           X  
ATOM    371  H   VAL A  53      14.131   3.301  -4.878  1.00  0.00           H  
ATOM    372  N   VAL A  54      13.390   0.096  -5.389  1.00  0.00           N  
ATOM    373  CA  VAL A  54      13.334  -1.353  -5.239  1.00  0.00           C  
ATOM    374  C   VAL A  54      12.289  -1.760  -4.208  1.00  0.00           C  
ATOM    375  O   VAL A  54      11.507  -2.684  -4.434  1.00  0.00           O  
ATOM    376  CB  VAL A  54      14.700  -1.932  -4.827  1.00  0.00           C  
ATOM    377  CEN VAL A  54      15.234  -2.306  -5.050  1.00  0.00           X  
ATOM    378  H   VAL A  54      14.256   0.578  -5.192  1.00  0.00           H  
ATOM    379  N   VAL A  55      12.280  -1.065  -3.076  1.00  0.00           N  
ATOM    380  CA  VAL A  55      11.331  -1.353  -2.008  1.00  0.00           C  
ATOM    381  C   VAL A  55       9.895  -1.189  -2.488  1.00  0.00           C  
ATOM    382  O   VAL A  55       9.038  -2.030  -2.213  1.00  0.00           O  
ATOM    383  CB  VAL A  55      11.561  -0.443  -0.787  1.00  0.00           C  
ATOM    384  CEN VAL A  55      11.787  -0.434  -0.136  1.00  0.00           X  
ATOM    385  H   VAL A  55      12.949  -0.318  -2.952  1.00  0.00           H  
ATOM    386  N   VAL A  56       9.637  -0.102  -3.207  1.00  0.00           N  
ATOM    387  CA  VAL A  56       8.304   0.174  -3.727  1.00  0.00           C  
ATOM    388  C   VAL A  56       7.834  -0.937  -4.658  1.00  0.00           C  
ATOM    389  O   VAL A  56       6.694  -1.393  -4.570  1.00  0.00           O  
ATOM    390  CB  VAL A  56       8.258   1.516  -4.482  1.00  0.00           C  
ATOM    391  CEN VAL A  56       8.021   2.162  -4.451  1.00  0.00           X  
ATOM    392  H   VAL A  56      10.385   0.550  -3.398  1.00  0.00           H  
ATOM    393  N   VAL A  57       8.720  -1.369  -5.549  1.00  0.00           N  
ATOM    394  CA  VAL A  57       8.398  -2.428  -6.498  1.00  0.00           C  
ATOM    395  C   VAL A  57       8.021  -3.716  -5.778  1.00  0.00           C  
ATOM    396  O   VAL A  57       7.043  -4.374  -6.133  1.00  0.00           O  
ATOM    397  CB  VAL A  57       9.574  -2.709  -7.452  1.00  0.00           C  
ATOM    398  CEN VAL A  57       9.787  -2.641  -8.104  1.00  0.00           X  
ATOM    399  H   VAL A  57       9.640  -0.953  -5.570  1.00  0.00           H  
ATOM    400  N   VAL A  58       8.804  -4.072  -4.765  1.00  0.00           N  
ATOM    401  CA  VAL A  58       8.554  -5.284  -3.993  1.00  0.00           C  
ATOM    402  C   VAL A  58       7.182  -5.243  -3.332  1.00  0.00           C  
ATOM    403  O   VAL A  58       6.437  -6.223  -3.364  1.00  0.00           O  
ATOM    404  CB  VAL A  58       9.628  -5.496  -2.910  1.00  0.00           C  
ATOM    405  CEN VAL A  58      10.166  -5.887  -2.732  1.00  0.00           X  
ATOM    406  H   VAL A  58       9.592  -3.489  -4.523  1.00  0.00           H  
ATOM    407  N   VAL A  59       6.853  -4.103  -2.734  1.00  0.00           N  
ATOM    408  CA  VAL A  59       5.569  -3.932  -2.064  1.00  0.00           C  
ATOM    409  C   VAL A  59       4.411  -4.123  -3.035  1.00  0.00           C  
ATOM    410  O   VAL A  59       3.433  -4.802  -2.723  1.00  0.00           O  
ATOM    411  CB  VAL A  59       5.454  -2.542  -1.410  1.00  0.00           C  
ATOM    412  CEN VAL A  59       5.441  -2.214  -0.804  1.00  0.00           X  
ATOM    413  H   VAL A  59       7.509  -3.335  -2.743  1.00  0.00           H  
ATOM    414  N   VAL A  60       4.528  -3.521  -4.213  1.00  0.00           N  
ATOM    415  CA  VAL A  60       3.491  -3.624  -5.233  1.00  0.00           C  
ATOM    416  C   VAL A  60       3.263  -5.073  -5.642  1.00  0.00           C  
ATOM    417  O   VAL A  60       2.123  -5.523  -5.760  1.00  0.00           O  
ATOM    418  CB  VAL A  60       3.844  -2.797  -6.484  1.00  0.00           C  
ATOM    419  CEN VAL A  60       3.677  -2.232  -6.840  1.00  0.00           X  
ATOM    420  H   VAL A  60       5.357  -2.977  -4.408  1.00  0.00           H  
ATOM    421  N   VAL A  61       4.353  -5.801  -5.857  1.00  0.00           N  
ATOM    422  CA  VAL A  61       4.274  -7.202  -6.254  1.00  0.00           C  
ATOM    423  C   VAL A  61       3.545  -8.031  -5.204  1.00  0.00           C  
ATOM    424  O   VAL A  61       2.689  -8.852  -5.533  1.00  0.00           O  
ATOM    425  CB  VAL A  61       5.673  -7.803  -6.489  1.00  0.00           C  
ATOM    426  CEN VAL A  61       6.104  -8.031  -6.975  1.00  0.00           X  
ATOM    427  H   VAL A  61       5.261  -5.372  -5.744  1.00  0.00           H  
ATOM    428  N   VAL A  62       3.890  -7.811  -3.940  1.00  0.00           N  
ATOM    429  CA  VAL A  62       3.268  -8.538  -2.839  1.00  0.00           C  
ATOM    430  C   VAL A  62       1.764  -8.300  -2.802  1.00  0.00           C  
ATOM    431  O   VAL A  62       0.982  -9.236  -2.636  1.00  0.00           O  
ATOM    432  CB  VAL A  62       3.876  -8.136  -1.482  1.00  0.00           C  
ATOM    433  CEN VAL A  62       4.277  -8.356  -0.967  1.00  0.00           X  
ATOM    434  H   VAL A  62       4.600  -7.123  -3.736  1.00  0.00           H  
ATOM    435  N   VAL A  63       1.365  -7.042  -2.957  1.00  0.00           N  
ATOM    436  CA  VAL A  63      -0.047  -6.679  -2.940  1.00  0.00           C  
ATOM    437  C   VAL A  63      -0.811  -7.391  -4.049  1.00  0.00           C  
ATOM    438  O   VAL A  63      -1.900  -7.920  -3.825  1.00  0.00           O  
ATOM    439  CB  VAL A  63      -0.241  -5.158  -3.090  1.00  0.00           C  
ATOM    440  CEN VAL A  63      -0.429  -4.588  -2.754  1.00  0.00           X  
ATOM    441  H   VAL A  63       2.058  -6.319  -3.089  1.00  0.00           H  
ATOM    442  N   VAL A  64      -0.235  -7.400  -5.246  1.00  0.00           N  
ATOM    443  CA  VAL A  64      -0.861  -8.047  -6.393  1.00  0.00           C  
ATOM    444  C   VAL A  64      -1.103  -9.527  -6.126  1.00  0.00           C  
ATOM    445  O   VAL A  64      -2.169 -10.058  -6.439  1.00  0.00           O  
ATOM    446  CB  VAL A  64      -0.004  -7.898  -7.664  1.00  0.00           C  
ATOM    447  CEN VAL A  64       0.030  -7.584  -8.276  1.00  0.00           X  
ATOM    448  H   VAL A  64       0.660  -6.948  -5.365  1.00  0.00           H  
ATOM    449  N   VAL A  65      -0.107 -10.189  -5.547  1.00  0.00           N  
ATOM    450  CA  VAL A  65      -0.208 -11.611  -5.241  1.00  0.00           C  
ATOM    451  C   VAL A  65      -1.293 -11.876  -4.204  1.00  0.00           C  
ATOM    452  O   VAL A  65      -1.961 -12.909  -4.241  1.00  0.00           O  
ATOM    453  CB  VAL A  65       1.129 -12.175  -4.726  1.00  0.00           C  
ATOM    454  CEN VAL A  65       1.659 -12.584  -4.890  1.00  0.00           X  
ATOM    455  H   VAL A  65       0.741  -9.694  -5.312  1.00  0.00           H  
ATOM    456  N   VAL A  66      -1.462 -10.937  -3.280  1.00  0.00           N  
ATOM    457  CA  VAL A  66      -2.555 -10.998  -2.317  1.00  0.00           C  
ATOM    458  C   VAL A  66      -3.886 -10.647  -2.971  1.00  0.00           C  
ATOM    459  O   VAL A  66      -4.944 -10.772  -2.355  1.00  0.00           O  
ATOM    460  CB  VAL A  66      -2.314 -10.050  -1.127  1.00  0.00           C  
ATOM    461  CEN VAL A  66      -2.161 -10.031  -0.456  1.00  0.00           X  
ATOM    462  H   VAL A  66      -0.817 -10.160  -3.243  1.00  0.00           H  
ATOM    463  N   VAL A  67      -3.826 -10.208  -4.224  1.00  0.00           N  
ATOM    464  CA  VAL A  67      -5.008  -9.717  -4.921  1.00  0.00           C  
ATOM    465  C   VAL A  67      -5.315  -8.275  -4.537  1.00  0.00           C  
ATOM    466  O   VAL A  67      -6.361  -7.735  -4.898  1.00  0.00           O  
ATOM    467  CB  VAL A  67      -6.242 -10.590  -4.624  1.00  0.00           C  
ATOM    468  CEN VAL A  67      -6.675 -11.049  -4.900  1.00  0.00           X  
ATOM    469  H   VAL A  67      -2.938 -10.214  -4.705  1.00  0.00           H  
ATOM    470  N   VAL A  68      -4.396  -7.655  -3.804  1.00  0.00           N  
ATOM    471  CA  VAL A  68      -4.557  -6.266  -3.389  1.00  0.00           C  
ATOM    472  C   VAL A  68      -4.071  -5.308  -4.469  1.00  0.00           C  
ATOM    473  O   VAL A  68      -3.031  -4.667  -4.321  1.00  0.00           O  
ATOM    474  CB  VAL A  68      -3.797  -5.977  -2.080  1.00  0.00           C  
ATOM    475  CEN VAL A  68      -3.879  -5.843  -1.410  1.00  0.00           X  
ATOM    476  H   VAL A  68      -3.565  -8.158  -3.528  1.00  0.00           H  
ATOM    477  N   VAL A  69      -4.830  -5.216  -5.555  1.00  0.00           N  
ATOM    478  CA  VAL A  69      -4.433  -4.407  -6.701  1.00  0.00           C  
ATOM    479  C   VAL A  69      -4.397  -2.926  -6.344  1.00  0.00           C  
ATOM    480  O   VAL A  69      -3.549  -2.180  -6.834  1.00  0.00           O  
ATOM    481  CB  VAL A  69      -5.383  -4.613  -7.896  1.00  0.00           C  
ATOM    482  CEN VAL A  69      -5.431  -4.890  -8.525  1.00  0.00           X  
ATOM    483  H   VAL A  69      -5.705  -5.719  -5.588  1.00  0.00           H  
ATOM    484  N   VAL A  70      -5.322  -2.507  -5.488  1.00  0.00           N  
ATOM    485  CA  VAL A  70      -5.377  -1.121  -5.038  1.00  0.00           C  
ATOM    486  C   VAL A  70      -4.117  -0.740  -4.272  1.00  0.00           C  
ATOM    487  O   VAL A  70      -3.539   0.324  -4.497  1.00  0.00           O  
ATOM    488  CB  VAL A  70      -6.606  -0.865  -4.145  1.00  0.00           C  
ATOM    489  CEN VAL A  70      -7.219  -0.552  -4.122  1.00  0.00           X  
ATOM    490  H   VAL A  70      -6.005  -3.164  -5.140  1.00  0.00           H  
ATOM    491  N   VAL A  71      -3.695  -1.614  -3.365  1.00  0.00           N  
ATOM    492  CA  VAL A  71      -2.455  -1.413  -2.625  1.00  0.00           C  
ATOM    493  C   VAL A  71      -1.259  -1.332  -3.565  1.00  0.00           C  
ATOM    494  O   VAL A  71      -0.400  -0.463  -3.419  1.00  0.00           O  
ATOM    495  CB  VAL A  71      -2.217  -2.540  -1.603  1.00  0.00           C  
ATOM    496  CEN VAL A  71      -2.210  -2.685  -0.929  1.00  0.00           X  
ATOM    497  H   VAL A  71      -4.247  -2.440  -3.184  1.00  0.00           H  
ATOM    498  N   VAL A  72      -1.209  -2.244  -4.530  1.00  0.00           N  
ATOM    499  CA  VAL A  72      -0.118  -2.278  -5.496  1.00  0.00           C  
ATOM    500  C   VAL A  72      -0.042  -0.978  -6.287  1.00  0.00           C  
ATOM    501  O   VAL A  72       1.038  -0.421  -6.482  1.00  0.00           O  
ATOM    502  CB  VAL A  72      -0.268  -3.456  -6.477  1.00  0.00           C  
ATOM    503  CEN VAL A  72      -0.005  -4.067  -6.653  1.00  0.00           X  
ATOM    504  H   VAL A  72      -1.946  -2.931  -4.596  1.00  0.00           H  
ATOM    505  N   VAL A  73      -1.196  -0.499  -6.741  1.00  0.00           N  
ATOM    506  CA  VAL A  73      -1.262   0.737  -7.511  1.00  0.00           C  
ATOM    507  C   VAL A  73      -0.725   1.916  -6.710  1.00  0.00           C  
ATOM    508  O   VAL A  73       0.045   2.729  -7.222  1.00  0.00           O  
ATOM    509  CB  VAL A  73      -2.702   1.047  -7.959  1.00  0.00           C  
ATOM    510  CEN VAL A  73      -3.120   1.070  -8.507  1.00  0.00           X  
ATOM    511  H   VAL A  73      -2.048  -1.004  -6.546  1.00  0.00           H  
ATOM    512  N   VAL A  74      -1.135   2.003  -5.449  1.00  0.00           N  
ATOM    513  CA  VAL A  74      -0.695   3.083  -4.573  1.00  0.00           C  
ATOM    514  C   VAL A  74       0.819   3.080  -4.412  1.00  0.00           C  
ATOM    515  O   VAL A  74       1.463   4.127  -4.486  1.00  0.00           O  
ATOM    516  CB  VAL A  74      -1.350   2.985  -3.183  1.00  0.00           C  
ATOM    517  CEN VAL A  74      -1.814   3.279  -2.766  1.00  0.00           X  
ATOM    518  H   VAL A  74      -1.767   1.303  -5.088  1.00  0.00           H  
ATOM    519  N   VAL A  75       1.383   1.897  -4.192  1.00  0.00           N  
ATOM    520  CA  VAL A  75       2.824   1.756  -4.020  1.00  0.00           C  
ATOM    521  C   VAL A  75       3.576   2.238  -5.253  1.00  0.00           C  
ATOM    522  O   VAL A  75       4.570   2.957  -5.145  1.00  0.00           O  
ATOM    523  CB  VAL A  75       3.218   0.295  -3.729  1.00  0.00           C  
ATOM    524  CEN VAL A  75       3.449  -0.129  -3.238  1.00  0.00           X  
ATOM    525  H   VAL A  75       0.799   1.075  -4.142  1.00  0.00           H  
ATOM    526  N   VAL A  76       3.097   1.839  -6.426  1.00  0.00           N  
ATOM    527  CA  VAL A  76       3.723   2.230  -7.683  1.00  0.00           C  
ATOM    528  C   VAL A  76       3.733   3.744  -7.847  1.00  0.00           C  
ATOM    529  O   VAL A  76       4.744   4.330  -8.233  1.00  0.00           O  
ATOM    530  CB  VAL A  76       3.007   1.598  -8.892  1.00  0.00           C  
ATOM    531  CEN VAL A  76       3.071   1.124  -9.388  1.00  0.00           X  
ATOM    532  H   VAL A  76       2.277   1.249  -6.448  1.00  0.00           H  
ATOM    533  N   VAL A  77       2.601   4.373  -7.549  1.00  0.00           N  
ATOM    534  CA  VAL A  77       2.477   5.822  -7.663  1.00  0.00           C  
ATOM    535  C   VAL A  77       3.478   6.532  -6.761  1.00  0.00           C  
ATOM    536  O   VAL A  77       4.134   7.487  -7.177  1.00  0.00           O  
ATOM    537  CB  VAL A  77       1.055   6.297  -7.309  1.00  0.00           C  
ATOM    538  CEN VAL A  77       0.475   6.556  -7.575  1.00  0.00           X  
ATOM    539  H   VAL A  77       1.806   3.835  -7.237  1.00  0.00           H  
ATOM    540  N   VAL A  78       3.591   6.061  -5.524  1.00  0.00           N  
ATOM    541  CA  VAL A  78       4.513   6.651  -4.560  1.00  0.00           C  
ATOM    542  C   VAL A  78       5.951   6.577  -5.058  1.00  0.00           C  
ATOM    543  O   VAL A  78       6.699   7.551  -4.970  1.00  0.00           O  
ATOM    544  CB  VAL A  78       4.418   5.956  -3.189  1.00  0.00           C  
ATOM    545  CEN VAL A  78       4.205   6.039  -2.539  1.00  0.00           X  
ATOM    546  H   VAL A  78       3.023   5.274  -5.244  1.00  0.00           H  
ATOM    547  N   VAL A  79       6.332   5.417  -5.580  1.00  0.00           N  
ATOM    548  CA  VAL A  79       7.682   5.214  -6.093  1.00  0.00           C  
ATOM    549  C   VAL A  79       7.993   6.186  -7.224  1.00  0.00           C  
ATOM    550  O   VAL A  79       9.068   6.785  -7.262  1.00  0.00           O  
ATOM    551  CB  VAL A  79       7.884   3.773  -6.598  1.00  0.00           C  
ATOM    552  CEN VAL A  79       8.201   3.177  -6.461  1.00  0.00           X  
ATOM    553  H   VAL A  79       5.670   4.655  -5.624  1.00  0.00           H  
ATOM    554  N   VAL A  80       7.047   6.338  -8.144  1.00  0.00           N  
ATOM    555  CA  VAL A  80       7.219   7.239  -9.278  1.00  0.00           C  
ATOM    556  C   VAL A  80       7.441   8.672  -8.814  1.00  0.00           C  
ATOM    557  O   VAL A  80       8.323   9.368  -9.317  1.00  0.00           O  
ATOM    558  CB  VAL A  80       6.003   7.197 -10.222  1.00  0.00           C  
ATOM    559  CEN VAL A  80       5.789   6.987 -10.842  1.00  0.00           X  
ATOM    560  H   VAL A  80       6.186   5.817  -8.055  1.00  0.00           H  
ATOM    561  N   VAL A  81       6.636   9.109  -7.852  1.00  0.00           N  
ATOM    562  CA  VAL A  81       6.743  10.462  -7.318  1.00  0.00           C  
ATOM    563  C   VAL A  81       8.119  10.708  -6.713  1.00  0.00           C  
ATOM    564  O   VAL A  81       8.734  11.748  -6.947  1.00  0.00           O  
ATOM    565  CB  VAL A  81       5.667  10.735  -6.251  1.00  0.00           C  
ATOM    566  CEN VAL A  81       5.087  11.085  -6.125  1.00  0.00           X  
ATOM    567  H   VAL A  81       5.931   8.488  -7.480  1.00  0.00           H  
ATOM    568  N   VAL A  82       8.598   9.744  -5.934  1.00  0.00           N  
ATOM    569  CA  VAL A  82       9.903   9.854  -5.293  1.00  0.00           C  
ATOM    570  C   VAL A  82      11.013  10.004  -6.325  1.00  0.00           C  
ATOM    571  O   VAL A  82      11.903  10.842  -6.177  1.00  0.00           O  
ATOM    572  CB  VAL A  82      10.203   8.631  -4.406  1.00  0.00           C  
ATOM    573  CEN VAL A  82      10.266   8.421  -3.753  1.00  0.00           X  
ATOM    574  H   VAL A  82       8.044   8.913  -5.781  1.00  0.00           H  
ATOM    575  N   VAL A  83      10.955   9.188  -7.372  1.00  0.00           N  
ATOM    576  CA  VAL A  83      11.955   9.229  -8.432  1.00  0.00           C  
ATOM    577  C   VAL A  83      11.993  10.597  -9.101  1.00  0.00           C  
ATOM    578  O   VAL A  83      13.066  11.152  -9.340  1.00  0.00           O  
ATOM    579  CB  VAL A  83      11.690   8.152  -9.501  1.00  0.00           C  
ATOM    580  CEN VAL A  83      11.921   7.556  -9.757  1.00  0.00           X  
ATOM    581  H   VAL A  83      10.198   8.522  -7.435  1.00  0.00           H  
ATOM    582  N   VAL A  84      10.816  11.136  -9.402  1.00  0.00           N  
ATOM    583  CA  VAL A  84      10.713  12.440 -10.045  1.00  0.00           C  
ATOM    584  C   VAL A  84      11.348  13.528  -9.188  1.00  0.00           C  
ATOM    585  O   VAL A  84      12.089  14.373  -9.690  1.00  0.00           O  
ATOM    586  CB  VAL A  84       9.247  12.815 -10.330  1.00  0.00           C  
ATOM    587  CEN VAL A  84       8.783  12.897 -10.833  1.00  0.00           X  
ATOM    588  H   VAL A  84       9.972  10.628  -9.179  1.00  0.00           H  
ATOM    589  N   VAL A  85      11.053  13.502  -7.893  1.00  0.00           N  
ATOM    590  CA  VAL A  85      11.595  14.486  -6.963  1.00  0.00           C  
ATOM    591  C   VAL A  85      13.117  14.442  -6.940  1.00  0.00           C  
ATOM    592  O   VAL A  85      13.778  15.481  -6.974  1.00  0.00           O  
ATOM    593  CB  VAL A  85      11.063  14.266  -5.534  1.00  0.00           C  
ATOM    594  CEN VAL A  85      10.646  14.526  -5.052  1.00  0.00           X  
ATOM    595  H   VAL A  85      10.438  12.781  -7.543  1.00  0.00           H  
ATOM    596  N   VAL A  86      13.669  13.235  -6.883  1.00  0.00           N  
ATOM    597  CA  VAL A  86      15.115  13.054  -6.856  1.00  0.00           C  
ATOM    598  C   VAL A  86      15.767  13.640  -8.102  1.00  0.00           C  
ATOM    599  O   VAL A  86      16.784  14.328  -8.017  1.00  0.00           O  
ATOM    600  CB  VAL A  86      15.497  11.567  -6.740  1.00  0.00           C  
ATOM    601  CEN VAL A  86      15.760  11.093  -6.314  1.00  0.00           X  
ATOM    602  H   VAL A  86      13.071  12.422  -6.858  1.00  0.00           H  
ATOM    603  N   VAL A  87      15.176  13.362  -9.259  1.00  0.00           N  
ATOM    604  CA  VAL A  87      15.699  13.861 -10.526  1.00  0.00           C  
ATOM    605  C   VAL A  87      15.731  15.384 -10.546  1.00  0.00           C  
ATOM    606  O   VAL A  87      16.719  15.987 -10.966  1.00  0.00           O  
ATOM    607  CB  VAL A  87      14.864  13.359 -11.719  1.00  0.00           C  
ATOM    608  CEN VAL A  87      14.871  12.933 -12.261  1.00  0.00           X  
ATOM    609  H   VAL A  87      14.343  12.791  -9.261  1.00  0.00           H  
ATOM    610  N   VAL A  88      14.646  16.000 -10.091  1.00  0.00           N  
ATOM    611  CA  VAL A  88      14.549  17.454 -10.056  1.00  0.00           C  
ATOM    612  C   VAL A  88      15.643  18.059  -9.186  1.00  0.00           C  
ATOM    613  O   VAL A  88      16.283  19.039  -9.569  1.00  0.00           O  
ATOM    614  CB  VAL A  88      13.176  17.917  -9.533  1.00  0.00           C  
ATOM    615  CEN VAL A  88      12.581  18.210  -9.720  1.00  0.00           X  
ATOM    616  H   VAL A  88      13.869  15.447  -9.760  1.00  0.00           H  
ATOM    617  N   VAL A  89      15.853  17.470  -8.014  1.00  0.00           N  
ATOM    618  CA  VAL A  89      16.871  17.950  -7.087  1.00  0.00           C  
ATOM    619  C   VAL A  89      18.257  17.901  -7.716  1.00  0.00           C  
ATOM    620  O   VAL A  89      19.033  18.850  -7.606  1.00  0.00           O  
ATOM    621  CB  VAL A  89      16.880  17.130  -5.783  1.00  0.00           C  
ATOM    622  CEN VAL A  89      16.727  17.153  -5.112  1.00  0.00           X  
ATOM    623  H   VAL A  89      15.293  16.669  -7.758  1.00  0.00           H  
ATOM    624  N   VAL A  90      18.561  16.790  -8.378  1.00  0.00           N  
ATOM    625  CA  VAL A  90      19.855  16.615  -9.027  1.00  0.00           C  
ATOM    626  C   VAL A  90      20.090  17.685 -10.085  1.00  0.00           C  
ATOM    627  O   VAL A  90      21.172  18.267 -10.164  1.00  0.00           O  
ATOM    628  CB  VAL A  90      19.976  15.225  -9.680  1.00  0.00           C  
ATOM    629  CEN VAL A  90      20.289  14.613  -9.629  1.00  0.00           X  
ATOM    630  H   VAL A  90      17.879  16.047  -8.432  1.00  0.00           H  
ATOM    631  N   VAL A  91      19.070  17.940 -10.898  1.00  0.00           N  
ATOM    632  CA  VAL A  91      19.163  18.941 -11.953  1.00  0.00           C  
ATOM    633  C   VAL A  91      19.488  20.315 -11.382  1.00  0.00           C  
ATOM    634  O   VAL A  91      20.327  21.039 -11.918  1.00  0.00           O  
ATOM    635  CB  VAL A  91      17.858  19.029 -12.766  1.00  0.00           C  
ATOM    636  CEN VAL A  91      17.576  18.887 -13.378  1.00  0.00           X  
ATOM    637  H   VAL A  91      18.208  17.427 -10.781  1.00  0.00           H  
ATOM    638  N   VAL A  92      18.818  20.670 -10.291  1.00  0.00           N  
ATOM    639  CA  VAL A  92      19.031  21.961  -9.647  1.00  0.00           C  
ATOM    640  C   VAL A  92      20.445  22.074  -9.093  1.00  0.00           C  
ATOM    641  O   VAL A  92      21.035  23.155  -9.086  1.00  0.00           O  
ATOM    642  CB  VAL A  92      18.023  22.196  -8.505  1.00  0.00           C  
ATOM    643  CEN VAL A  92      17.472  22.564  -8.320  1.00  0.00           X  
ATOM    644  H   VAL A  92      18.144  20.029  -9.897  1.00  0.00           H  
ATOM    645  N   VAL A  93      20.986  20.952  -8.631  1.00  0.00           N  
ATOM    646  CA  VAL A  93      22.379  20.891  -8.205  1.00  0.00           C  
ATOM    647  C   VAL A  93      23.321  20.896  -9.402  1.00  0.00           C  
ATOM    648  O   VAL A  93      24.539  20.984  -9.245  1.00  0.00           O  
ATOM    649  CB  VAL A  93      22.655  19.639  -7.352  1.00  0.00           C  
ATOM    650  CEN VAL A  93      22.794  19.423  -6.712  1.00  0.00           X  
ATOM    651  H   VAL A  93      20.417  20.119  -8.572  1.00  0.00           H  
ATOM    652  N   VAL A  94      22.751  20.801 -10.598  1.00  0.00           N  
ATOM    653  CA  VAL A  94      23.541  20.664 -11.816  1.00  0.00           C  
ATOM    654  C   VAL A  94      23.985  19.222 -12.026  1.00  0.00           C  
ATOM    655  O   VAL A  94      24.790  18.933 -12.910  1.00  0.00           O  
ATOM    656  CB  VAL A  94      24.784  21.574 -11.788  1.00  0.00           C  
ATOM    657  CEN VAL A  94      25.062  22.141 -12.063  1.00  0.00           X  
ATOM    658  H   VAL A  94      21.743  20.824 -10.666  1.00  0.00           H  
ATOM    659  N   VAL A  95      23.454  18.320 -11.207  1.00  0.00           N  
ATOM    660  CA  VAL A  95      23.778  16.903 -11.316  1.00  0.00           C  
ATOM    661  C   VAL A  95      22.893  16.213 -12.346  1.00  0.00           C  
ATOM    662  O   VAL A  95      22.010  15.430 -11.996  1.00  0.00           O  
ATOM    663  CB  VAL A  95      23.628  16.183  -9.962  1.00  0.00           C  
ATOM    664  CEN VAL A  95      23.981  15.887  -9.449  1.00  0.00           X  
ATOM    665  H   VAL A  95      22.810  18.624 -10.491  1.00  0.00           H  
ATOM    666  N   VAL A  96      23.136  16.508 -13.619  1.00  0.00           N  
ATOM    667  CA  VAL A  96      22.303  15.989 -14.698  1.00  0.00           C  
ATOM    668  C   VAL A  96      22.424  14.475 -14.807  1.00  0.00           C  
ATOM    669  O   VAL A  96      21.453  13.786 -15.118  1.00  0.00           O  
ATOM    670  CB  VAL A  96      22.674  16.623 -16.052  1.00  0.00           C  
ATOM    671  CEN VAL A  96      22.456  17.060 -16.538  1.00  0.00           X  
ATOM    672  H   VAL A  96      23.917  17.107 -13.845  1.00  0.00           H  
ATOM    673  N   VAL A  97      23.622  13.962 -14.549  1.00  0.00           N  
ATOM    674  CA  VAL A  97      23.864  12.524 -14.586  1.00  0.00           C  
ATOM    675  C   VAL A  97      23.035  11.799 -13.533  1.00  0.00           C  
ATOM    676  O   VAL A  97      22.421  10.770 -13.814  1.00  0.00           O  
ATOM    677  CB  VAL A  97      25.353  12.196 -14.367  1.00  0.00           C  
ATOM    678  CEN VAL A  97      25.923  11.967 -14.681  1.00  0.00           X  
ATOM    679  H   VAL A  97      24.385  14.583 -14.322  1.00  0.00           H  
ATOM    680  N   VAL A  98      23.022  12.342 -12.321  1.00  0.00           N  
ATOM    681  CA  VAL A  98      22.200  11.797 -11.247  1.00  0.00           C  
ATOM    682  C   VAL A  98      20.723  11.820 -11.618  1.00  0.00           C  
ATOM    683  O   VAL A  98      20.005  10.843 -11.407  1.00  0.00           O  
ATOM    684  CB  VAL A  98      22.401  12.574  -9.932  1.00  0.00           C  
ATOM    685  CEN VAL A  98      22.672  12.533  -9.300  1.00  0.00           X  
ATOM    686  H   VAL A  98      23.597  13.152 -12.138  1.00  0.00           H  
ATOM    687  N   VAL A  99      20.275  12.942 -12.171  1.00  0.00           N  
ATOM    688  CA  VAL A  99      18.881  13.095 -12.573  1.00  0.00           C  
ATOM    689  C   VAL A  99      18.491  12.053 -13.613  1.00  0.00           C  
ATOM    690  O   VAL A  99      17.429  11.437 -13.520  1.00  0.00           O  
ATOM    691  CB  VAL A  99      18.608  14.500 -13.140  1.00  0.00           C  
ATOM    692  CEN VAL A  99      18.293  15.099 -13.010  1.00  0.00           X  
ATOM    693  H   VAL A  99      20.916  13.709 -12.317  1.00  0.00           H  
ATOM    694  N   VAL A 100      19.356  11.859 -14.603  1.00  0.00           N  
ATOM    695  CA  VAL A 100      19.102  10.891 -15.663  1.00  0.00           C  
ATOM    696  C   VAL A 100      18.950   9.484 -15.099  1.00  0.00           C  
ATOM    697  O   VAL A 100      18.041   8.747 -15.481  1.00  0.00           O  
ATOM    698  CB  VAL A 100      20.230  10.893 -16.712  1.00  0.00           C  
ATOM    699  CEN VAL A 100      20.384  11.069 -17.360  1.00  0.00           X  
ATOM    700  H   VAL A 100      20.210  12.397 -14.622  1.00  0.00           H  
ATOM    701  N   VAL A 101      19.845   9.117 -14.188  1.00  0.00           N  
ATOM    702  CA  VAL A 101      19.811   7.797 -13.570  1.00  0.00           C  
ATOM    703  C   VAL A 101      18.499   7.568 -12.831  1.00  0.00           C  
ATOM    704  O   VAL A 101      17.886   6.507 -12.949  1.00  0.00           O  
ATOM    705  CB  VAL A 101      20.982   7.603 -12.588  1.00  0.00           C  
ATOM    706  CEN VAL A 101      21.577   7.270 -12.494  1.00  0.00           X  
ATOM    707  H   VAL A 101      20.567   9.769 -13.917  1.00  0.00           H  
ATOM    708  N   VAL A 102      18.071   8.570 -12.070  1.00  0.00           N  
ATOM    709  CA  VAL A 102      16.830   8.479 -11.311  1.00  0.00           C  
ATOM    710  C   VAL A 102      15.637   8.252 -12.230  1.00  0.00           C  
ATOM    711  O   VAL A 102      14.780   7.412 -11.955  1.00  0.00           O  
ATOM    712  CB  VAL A 102      16.586   9.749 -10.473  1.00  0.00           C  
ATOM    713  CEN VAL A 102      16.576   9.996  -9.830  1.00  0.00           X  
ATOM    714  H   VAL A 102      18.621   9.416 -12.016  1.00  0.00           H  
ATOM    715  N   VAL A 103      15.587   9.005 -13.324  1.00  0.00           N  
ATOM    716  CA  VAL A 103      14.499   8.887 -14.286  1.00  0.00           C  
ATOM    717  C   VAL A 103      14.429   7.481 -14.869  1.00  0.00           C  
ATOM    718  O   VAL A 103      13.350   6.897 -14.979  1.00  0.00           O  
ATOM    719  CB  VAL A 103      14.648   9.901 -15.435  1.00  0.00           C  
ATOM    720  CEN VAL A 103      14.383  10.478 -15.704  1.00  0.00           X  
ATOM    721  H   VAL A 103      16.322   9.677 -13.492  1.00  0.00           H  
ATOM    722  N   VAL A 104      15.585   6.942 -15.241  1.00  0.00           N  
ATOM    723  CA  VAL A 104      15.657   5.603 -15.813  1.00  0.00           C  
ATOM    724  C   VAL A 104      15.121   4.559 -14.842  1.00  0.00           C  
ATOM    725  O   VAL A 104      14.356   3.675 -15.226  1.00  0.00           O  
ATOM    726  CB  VAL A 104      17.100   5.233 -16.205  1.00  0.00           C  
ATOM    727  CEN VAL A 104      17.519   5.128 -16.742  1.00  0.00           X  
ATOM    728  H   VAL A 104      16.436   7.474 -15.124  1.00  0.00           H  
ATOM    729  N   VAL A 105      15.528   4.667 -13.582  1.00  0.00           N  
ATOM    730  CA  VAL A 105      15.089   3.732 -12.552  1.00  0.00           C  
ATOM    731  C   VAL A 105      13.574   3.755 -12.397  1.00  0.00           C  
ATOM    732  O   VAL A 105      12.933   2.707 -12.311  1.00  0.00           O  
ATOM    733  CB  VAL A 105      15.740   4.044 -11.192  1.00  0.00           C  
ATOM    734  CEN VAL A 105      16.203   3.819 -10.734  1.00  0.00           X  
ATOM    735  H   VAL A 105      16.157   5.416 -13.330  1.00  0.00           H  
ATOM    736  N   VAL A 106      13.006   4.956 -12.362  1.00  0.00           N  
ATOM    737  CA  VAL A 106      11.564   5.117 -12.217  1.00  0.00           C  
ATOM    738  C   VAL A 106      10.817   4.449 -13.364  1.00  0.00           C  
ATOM    739  O   VAL A 106       9.825   3.752 -13.149  1.00  0.00           O  
ATOM    740  CB  VAL A 106      11.165   6.603 -12.154  1.00  0.00           C  
ATOM    741  CEN VAL A 106      10.931   7.097 -11.734  1.00  0.00           X  
ATOM    742  H   VAL A 106      13.588   5.778 -12.437  1.00  0.00           H  
ATOM    743  N   VAL A 107      11.299   4.666 -14.583  1.00  0.00           N  
ATOM    744  CA  VAL A 107      10.677   4.085 -15.767  1.00  0.00           C  
ATOM    745  C   VAL A 107      10.672   2.564 -15.696  1.00  0.00           C  
ATOM    746  O   VAL A 107       9.664   1.922 -15.991  1.00  0.00           O  
ATOM    747  CB  VAL A 107      11.394   4.527 -17.056  1.00  0.00           C  
ATOM    748  CEN VAL A 107      11.331   4.919 -17.619  1.00  0.00           X  
ATOM    749  H   VAL A 107      12.117   5.248 -14.692  1.00  0.00           H  
ATOM    750  N   VAL A 108      11.805   1.991 -15.304  1.00  0.00           N  
ATOM    751  CA  VAL A 108      11.934   0.543 -15.194  1.00  0.00           C  
ATOM    752  C   VAL A 108      10.932  -0.025 -14.196  1.00  0.00           C  
ATOM    753  O   VAL A 108      10.280  -1.034 -14.463  1.00  0.00           O  
ATOM    754  CB  VAL A 108      13.356   0.132 -14.768  1.00  0.00           C  
ATOM    755  CEN VAL A 108      13.938  -0.163 -14.990  1.00  0.00           X  
ATOM    756  H   VAL A 108      12.598   2.574 -15.076  1.00  0.00           H  
ATOM    757  N   VAL A 109      10.814   0.630 -13.046  1.00  0.00           N  
ATOM    758  CA  VAL A 109       9.892   0.191 -12.006  1.00  0.00           C  
ATOM    759  C   VAL A 109       8.455   0.183 -12.512  1.00  0.00           C  
ATOM    760  O   VAL A 109       7.709  -0.768 -12.278  1.00  0.00           O  
ATOM    761  CB  VAL A 109       9.980   1.088 -10.757  1.00  0.00           C  
ATOM    762  CEN VAL A 109      10.192   1.107 -10.101  1.00  0.00           X  
ATOM    763  H   VAL A 109      11.379   1.452 -12.888  1.00  0.00           H  
ATOM    764  N   VAL A 110       8.072   1.249 -13.207  1.00  0.00           N  
ATOM    765  CA  VAL A 110       6.723   1.366 -13.748  1.00  0.00           C  
ATOM    766  C   VAL A 110       6.417   0.232 -14.717  1.00  0.00           C  
ATOM    767  O   VAL A 110       5.505  -0.517 -14.496  1.00  0.00           O  
ATOM    768  CB  VAL A 110       6.518   2.712 -14.467  1.00  0.00           C  
ATOM    769  CEN VAL A 110       6.199   3.322 -14.424  1.00  0.00           X  
ATOM    770  H   VAL A 110       8.732   1.997 -13.365  1.00  0.00           H  
TER                                                                             
# All scores below are weighted scores, not raw scores.
#BEGIN_POSE_ENERGIES_TABLE ./out/84.pdb
label vdw total
weights 0.1 NA
pose 3.16268 3.16268
VAL:NtermProteinFull_1 0.13388 0.13388
VAL_2 0.10931 0.10931
VAL_3 0 0
VAL_4 0 0
VAL_5 0 0
VAL_6 0 0
VAL_7 0 0
VAL_8 0 0
VAL_9 0.74117 0.74117
VAL_10 0 0
VAL_11 0 0
VAL_12 0.03707 0.03707
VAL_13 0 0
VAL_14 0 0
VAL_15 0 0
VAL_16 0 0
VAL_17 0 0
VAL_18 0 0
VAL_19 0 0
VAL_20 0 0
VAL_21 0.00277 0.00277
VAL_22 0 0
VAL_23 0 0
VAL_24 0 0
VAL_25 0 0
VAL_26 0.00198 0.00198
VAL_27 0.55687 0.55687
VAL_28 0.21938 0.21938
VAL_29 0.17937 0.17937
VAL_30 0 0
VAL_31 0.00277 0.00277
VAL_32 0 0
VAL_33 0 0
VAL_34 0 0
VAL_35 0 0
VAL_36 0.00643 0.00643
VAL_37 0 0
VAL_38 0 0
VAL_39 0 0
VAL_40 0 0
VAL_41 0 0
VAL_42 0 0
VAL_43 0 0
VAL_44 0.00642 0.00642
VAL_45 2e-05 2e-05
VAL_46 0 0
VAL_47 0 0
VAL_48 0 0
VAL_49 0.00518 0.00518
VAL_50 0 0
VAL_51 0 0
VAL_52 0.17937 0.17937
VAL_53 0 0
VAL_54 0 0
VAL_55 0 0
VAL_56 0.17665 0.17665
VAL_57 0 0
VAL_58 0 0
VAL_59 0.00207 0.00207
VAL_60 0 0
VAL_61 0 0
VAL_62 0 0
VAL_63 0.00643 0.00643
VAL_64 0 0
VAL_65 0 0
VAL_66 0 0
VAL_67 0 0
VAL_68 0 0
VAL_69 0 0
VAL_70 0 0
VAL_71 0.00642 0.00642
VAL_72 2e-05 2e-05
VAL_73 0 0
VAL_74 0.10916 0.10916
VAL_75 0.1318 0.1318
VAL_76 0 0
VAL_77 0 0
VAL_78 0.00015 0.00015
VAL_79 0.17665 0.17665
VAL_80 0 0
VAL_81 0 0
VAL_82 0 0
VAL_83 0.17665 0.17665
VAL_84 0 0
VAL_85 0 0
VAL_86 0.00518 0.00518
VAL_87 0 0
VAL_88 0 0
VAL_89 0 0
VAL_90 0.00643 0.00643
VAL_91 0 0
VAL_92 0 0
VAL_93 0 0
VAL_94 0 0
VAL_95 0 0
VAL_96 0 0
VAL_97 0 0
VAL_98 0.00642 0.00642
VAL_99 2e-05 2e-05
VAL_100 0 0
VAL_101 0 0
VAL_102 0 0
VAL_103 0 0
VAL_104 0 0
VAL_105 0 0
VAL_106 0.17665 0.17665
VAL_107 0 0
VAL_108 0 0
VAL_109 0 0
VAL:CtermProteinFull_110 0 0
#END_POSE_ENERGIES_TABLE ./out/84.pdb

REMARK 6 14 1 7 20 20 13 7 13 8 8 8 
REMARK VDW             3.163
REMARK RG             13.946
REMARK NCdist         14.785
REMARK HO              0.771
