# Supplementary material for: Design of complicated all-α protein structures
Source: Nat Struct Mol Biol. 2024 Jan 4;31(2):275–82. doi: 10.1038/s41594-023-01147-9 (PMC11377298; doi:10.1038/s41594-023-01147-9)
Supplement: Supplementary file 11 — Statistical source data. [file 41594_2023_1147_MOESM11_ESM.zip › ED_Fig6/91.pdb]

HEADER                                            09-NOV-21   XXXX              
EXPDTA    THEORETICAL MODEL                                                     
REMARK 220                                                                      
REMARK 220 EXPERIMENTAL DETAILS                                                 
REMARK 220  EXPERIMENT TYPE                : THEORETICAL MODELLING              
REMARK 220  DATE OF DATA COLLECTION        : 09-NOV-21                          
REMARK 220                                                                      
REMARK 220 REMARK: MODEL GENERATED BY ROSETTA                                   
REMARK 220  VERSION 2021.16+release.8ee4f02                                     
ATOM      1  N   VAL A   1       0.000   0.000   0.000  1.00  0.00           N  
ATOM      2  CA  VAL A   1       1.458   0.000   0.000  1.00  0.00           C  
ATOM      3  C   VAL A   1       2.009   1.420   0.000  1.00  0.00           C  
ATOM      4  O   VAL A   1       2.934   1.737   0.748  1.00  0.00           O  
ATOM      5  CB  VAL A   1       2.023  -0.759  -1.215  1.00  0.00           C  
ATOM      6  CEN VAL A   1       2.351  -1.334  -1.406  1.00  0.00           X  
ATOM      7  H   VAL A   1      -0.500  -0.433  -0.750  1.00  0.00           H  
ATOM      8  N   VAL A   2       1.435   2.272  -0.843  1.00  0.00           N  
ATOM      9  CA  VAL A   2       1.868   3.661  -0.942  1.00  0.00           C  
ATOM     10  C   VAL A   2       1.711   4.383   0.390  1.00  0.00           C  
ATOM     11  O   VAL A   2       2.608   5.105   0.825  1.00  0.00           O  
ATOM     12  CB  VAL A   2       1.079   4.423  -2.023  1.00  0.00           C  
ATOM     13  CEN VAL A   2       1.129   4.707  -2.649  1.00  0.00           X  
ATOM     14  H   VAL A   2       0.680   1.949  -1.431  1.00  0.00           H  
ATOM     15  N   VAL A   3       0.566   4.183   1.035  1.00  0.00           N  
ATOM     16  CA  VAL A   3       0.290   4.815   2.319  1.00  0.00           C  
ATOM     17  C   VAL A   3       1.317   4.405   3.367  1.00  0.00           C  
ATOM     18  O   VAL A   3       1.823   5.241   4.115  1.00  0.00           O  
ATOM     19  CB  VAL A   3      -1.120   4.462   2.831  1.00  0.00           C  
ATOM     20  CEN VAL A   3      -1.749   4.719   2.941  1.00  0.00           X  
ATOM     21  H   VAL A   3      -0.130   3.577   0.624  1.00  0.00           H  
ATOM     22  N   VAL A   4       1.620   3.112   3.417  1.00  0.00           N  
ATOM     23  CA  VAL A   4       2.588   2.588   4.374  1.00  0.00           C  
ATOM     24  C   VAL A   4       3.957   3.226   4.177  1.00  0.00           C  
ATOM     25  O   VAL A   4       4.612   3.622   5.141  1.00  0.00           O  
ATOM     26  CB  VAL A   4       2.723   1.058   4.261  1.00  0.00           C  
ATOM     27  CEN VAL A   4       2.581   0.464   4.579  1.00  0.00           X  
ATOM     28  H   VAL A   4       1.169   2.476   2.775  1.00  0.00           H  
ATOM     29  N   VAL A   5       4.385   3.322   2.923  1.00  0.00           N  
ATOM     30  CA  VAL A   5       5.678   3.911   2.597  1.00  0.00           C  
ATOM     31  C   VAL A   5       5.758   5.358   3.069  1.00  0.00           C  
ATOM     32  O   VAL A   5       6.758   5.776   3.653  1.00  0.00           O  
ATOM     33  CB  VAL A   5       5.958   3.859   1.084  1.00  0.00           C  
ATOM     34  CEN VAL A   5       6.345   3.555   0.602  1.00  0.00           X  
ATOM     35  H   VAL A   5       3.799   2.977   2.176  1.00  0.00           H  
ATOM     36  N   VAL A   6       4.700   6.118   2.811  1.00  0.00           N  
ATOM     37  CA  VAL A   6       4.648   7.520   3.209  1.00  0.00           C  
ATOM     38  C   VAL A   6       4.783   7.670   4.719  1.00  0.00           C  
ATOM     39  O   VAL A   6       5.528   8.521   5.204  1.00  0.00           O  
ATOM     40  CB  VAL A   6       3.339   8.190   2.752  1.00  0.00           C  
ATOM     41  CEN VAL A   6       3.075   8.647   2.309  1.00  0.00           X  
ATOM     42  H   VAL A   6       3.910   5.715   2.327  1.00  0.00           H  
ATOM     43  N   VAL A   7       4.059   6.836   5.458  1.00  0.00           N  
ATOM     44  CA  VAL A   7       4.096   6.875   6.915  1.00  0.00           C  
ATOM     45  C   VAL A   7       5.504   6.615   7.437  1.00  0.00           C  
ATOM     46  O   VAL A   7       5.983   7.311   8.332  1.00  0.00           O  
ATOM     47  CB  VAL A   7       3.133   5.844   7.532  1.00  0.00           C  
ATOM     48  CEN VAL A   7       2.540   5.776   7.878  1.00  0.00           X  
ATOM     49  H   VAL A   7       3.467   6.159   4.999  1.00  0.00           H  
ATOM     50  N   VAL A   8       6.163   5.609   6.872  1.00  0.00           N  
ATOM     51  CA  VAL A   8       7.517   5.255   7.279  1.00  0.00           C  
ATOM     52  C   VAL A   8       8.478   6.419   7.067  1.00  0.00           C  
ATOM     53  O   VAL A   8       9.293   6.729   7.935  1.00  0.00           O  
ATOM     54  CB  VAL A   8       8.037   4.027   6.508  1.00  0.00           C  
ATOM     55  CEN VAL A   8       8.197   3.360   6.571  1.00  0.00           X  
ATOM     56  H   VAL A   8       5.713   5.075   6.141  1.00  0.00           H  
ATOM     57  N   VAL A   9       8.376   7.060   5.907  1.00  0.00           N  
ATOM     58  CA  VAL A   9       9.235   8.191   5.579  1.00  0.00           C  
ATOM     59  C   VAL A   9       9.061   9.324   6.581  1.00  0.00           C  
ATOM     60  O   VAL A   9      10.039   9.909   7.047  1.00  0.00           O  
ATOM     61  CB  VAL A   9       8.951   8.723   4.162  1.00  0.00           C  
ATOM     62  CEN VAL A   9       9.208   8.766   3.524  1.00  0.00           X  
ATOM     63  H   VAL A   9       7.685   6.755   5.236  1.00  0.00           H  
ATOM     64  N   VAL A  10       7.810   9.630   6.909  1.00  0.00           N  
ATOM     65  CA  VAL A  10       7.506  10.695   7.857  1.00  0.00           C  
ATOM     66  C   VAL A  10       8.128  10.415   9.219  1.00  0.00           C  
ATOM     67  O   VAL A  10       8.719  11.301   9.836  1.00  0.00           O  
ATOM     68  CB  VAL A  10       5.986  10.883   8.028  1.00  0.00           C  
ATOM     69  CEN VAL A  10       5.461  11.306   7.888  1.00  0.00           X  
ATOM     70  H   VAL A  10       7.051   9.112   6.491  1.00  0.00           H  
ATOM     71  N   VAL A  11       7.993   9.177   9.683  1.00  0.00           N  
ATOM     72  CA  VAL A  11       8.542   8.778  10.973  1.00  0.00           C  
ATOM     73  C   VAL A  11      10.054   8.964  11.009  1.00  0.00           C  
ATOM     74  O   VAL A  11      10.602   9.482  11.982  1.00  0.00           O  
ATOM     75  CB  VAL A  11       8.207   7.311  11.300  1.00  0.00           C  
ATOM     76  CEN VAL A  11       7.826   6.907  11.708  1.00  0.00           X  
ATOM     77  H   VAL A  11       7.496   8.495   9.127  1.00  0.00           H  
ATOM     78  N   VAL A  12      10.723   8.537   9.944  1.00  0.00           N  
ATOM     79  CA  VAL A  12      12.173   8.655   9.852  1.00  0.00           C  
ATOM     80  C   VAL A  12      12.613  10.111   9.938  1.00  0.00           C  
ATOM     81  O   VAL A  12      13.562  10.441  10.650  1.00  0.00           O  
ATOM     82  CB  VAL A  12      12.708   8.043   8.543  1.00  0.00           C  
ATOM     83  CEN VAL A  12      13.065   7.514   8.284  1.00  0.00           X  
ATOM     84  H   VAL A  12      10.214   8.119   9.178  1.00  0.00           H  
ATOM     85  N   VAL A  13      11.920  10.977   9.208  1.00  0.00           N  
ATOM     86  CA  VAL A  13      12.238  12.400   9.200  1.00  0.00           C  
ATOM     87  C   VAL A  13      11.806  13.068  10.499  1.00  0.00           C  
ATOM     88  O   VAL A  13      12.552  13.856  11.081  1.00  0.00           O  
ATOM     89  CB  VAL A  13      11.569  13.123   8.015  1.00  0.00           C  
ATOM     90  CEN VAL A  13      11.694  13.428   7.410  1.00  0.00           X  
ATOM     91  H   VAL A  13      11.152  10.642   8.644  1.00  0.00           H  
ATOM     92  N   VAL A  14      10.597  12.750  10.949  1.00  0.00           N  
ATOM     93  CA  VAL A  14      10.077  13.292  12.198  1.00  0.00           C  
ATOM     94  C   VAL A  14      10.810  12.708  13.399  1.00  0.00           C  
ATOM     95  O   VAL A  14      11.005  13.385  14.409  1.00  0.00           O  
ATOM     96  CB  VAL A  14       8.568  13.019  12.348  1.00  0.00           C  
ATOM     97  CEN VAL A  14       7.948  13.318  12.343  1.00  0.00           X  
ATOM     98  H   VAL A  14      10.023  12.116  10.411  1.00  0.00           H  
ATOM     99  N   VAL A  15      11.214  11.448  13.284  1.00  0.00           N  
ATOM    100  CA  VAL A  15      11.939  10.774  14.354  1.00  0.00           C  
ATOM    101  C   VAL A  15      13.256  10.198  13.850  1.00  0.00           C  
ATOM    102  O   VAL A  15      13.448   8.982  13.837  1.00  0.00           O  
ATOM    103  CB  VAL A  15      11.102   9.644  14.980  1.00  0.00           C  
ATOM    104  CEN VAL A  15      10.754   9.459  15.546  1.00  0.00           X  
ATOM    105  H   VAL A  15      11.014  10.943  12.432  1.00  0.00           H  
ATOM    106  N   VAL A  16      14.162  11.078  13.437  1.00  0.00           N  
ATOM    107  CA  VAL A  16      15.372  10.662  12.739  1.00  0.00           C  
ATOM    108  C   VAL A  16      16.276   9.839  13.648  1.00  0.00           C  
ATOM    109  O   VAL A  16      17.153   9.115  13.177  1.00  0.00           O  
ATOM    110  CB  VAL A  16      16.162  11.872  12.206  1.00  0.00           C  
ATOM    111  CEN VAL A  16      16.341  12.207  11.631  1.00  0.00           X  
ATOM    112  H   VAL A  16      14.007  12.061  13.610  1.00  0.00           H  
ATOM    113  N   VAL A  17      16.058   9.956  14.954  1.00  0.00           N  
ATOM    114  CA  VAL A  17      16.899   9.280  15.935  1.00  0.00           C  
ATOM    115  C   VAL A  17      16.221   8.025  16.470  1.00  0.00           C  
ATOM    116  O   VAL A  17      16.722   7.382  17.392  1.00  0.00           O  
ATOM    117  CB  VAL A  17      17.247  10.206  17.115  1.00  0.00           C  
ATOM    118  CEN VAL A  17      17.760  10.562  17.408  1.00  0.00           X  
ATOM    119  H   VAL A  17      15.289  10.527  15.275  1.00  0.00           H  
ATOM    120  N   VAL A  18      15.077   7.682  15.887  1.00  0.00           N  
ATOM    121  CA  VAL A  18      14.308   6.526  16.331  1.00  0.00           C  
ATOM    122  C   VAL A  18      14.716   5.268  15.574  1.00  0.00           C  
ATOM    123  O   VAL A  18      14.177   4.971  14.508  1.00  0.00           O  
ATOM    124  CB  VAL A  18      12.795   6.752  16.152  1.00  0.00           C  
ATOM    125  CEN VAL A  18      12.206   6.861  16.493  1.00  0.00           X  
ATOM    126  H   VAL A  18      14.733   8.235  15.116  1.00  0.00           H  
ATOM    127  N   VAL A  19      15.672   4.533  16.132  1.00  0.00           N  
ATOM    128  CA  VAL A  19      16.198   3.339  15.481  1.00  0.00           C  
ATOM    129  C   VAL A  19      15.081   2.362  15.137  1.00  0.00           C  
ATOM    130  O   VAL A  19      15.076   1.762  14.062  1.00  0.00           O  
ATOM    131  CB  VAL A  19      17.237   2.624  16.365  1.00  0.00           C  
ATOM    132  CEN VAL A  19      17.909   2.485  16.428  1.00  0.00           X  
ATOM    133  H   VAL A  19      16.044   4.808  17.029  1.00  0.00           H  
ATOM    134  N   VAL A  20      14.135   2.205  16.057  1.00  0.00           N  
ATOM    135  CA  VAL A  20      12.966   1.367  15.819  1.00  0.00           C  
ATOM    136  C   VAL A  20      12.189   1.839  14.597  1.00  0.00           C  
ATOM    137  O   VAL A  20      11.579   1.037  13.889  1.00  0.00           O  
ATOM    138  CB  VAL A  20      12.025   1.350  17.038  1.00  0.00           C  
ATOM    139  CEN VAL A  20      11.793   0.956  17.554  1.00  0.00           X  
ATOM    140  H   VAL A  20      14.227   2.680  16.944  1.00  0.00           H  
ATOM    141  N   VAL A  21      12.214   3.145  14.354  1.00  0.00           N  
ATOM    142  CA  VAL A  21      11.622   3.712  13.148  1.00  0.00           C  
ATOM    143  C   VAL A  21      12.278   3.146  11.895  1.00  0.00           C  
ATOM    144  O   VAL A  21      11.596   2.779  10.938  1.00  0.00           O  
ATOM    145  CB  VAL A  21      11.740   5.248  13.129  1.00  0.00           C  
ATOM    146  CEN VAL A  21      11.380   5.832  13.184  1.00  0.00           X  
ATOM    147  H   VAL A  21      12.655   3.761  15.023  1.00  0.00           H  
ATOM    148  N   VAL A  22      13.605   3.079  11.906  1.00  0.00           N  
ATOM    149  CA  VAL A  22      14.355   2.558  10.770  1.00  0.00           C  
ATOM    150  C   VAL A  22      14.227   1.043  10.673  1.00  0.00           C  
ATOM    151  O   VAL A  22      14.012   0.496   9.592  1.00  0.00           O  
ATOM    152  CB  VAL A  22      15.846   2.933  10.857  1.00  0.00           C  
ATOM    153  CEN VAL A  22      16.336   3.329  10.578  1.00  0.00           X  
ATOM    154  H   VAL A  22      14.107   3.398  12.723  1.00  0.00           H  
ATOM    155  N   VAL A  23      14.360   0.370  11.811  1.00  0.00           N  
ATOM    156  CA  VAL A  23      14.225  -1.081  11.863  1.00  0.00           C  
ATOM    157  C   VAL A  23      12.780  -1.508  11.638  1.00  0.00           C  
ATOM    158  O   VAL A  23      12.517  -2.557  11.050  1.00  0.00           O  
ATOM    159  CB  VAL A  23      14.714  -1.647  13.210  1.00  0.00           C  
ATOM    160  CEN VAL A  23      15.215  -2.012  13.508  1.00  0.00           X  
ATOM    161  H   VAL A  23      14.561   0.876  12.662  1.00  0.00           H  
ATOM    162  N   VAL A  24      11.846  -0.689  12.110  1.00  0.00           N  
ATOM    163  CA  VAL A  24      10.425  -0.973  11.949  1.00  0.00           C  
ATOM    164  C   VAL A  24       9.702   0.192  11.286  1.00  0.00           C  
ATOM    165  O   VAL A  24       8.842   0.829  11.895  1.00  0.00           O  
ATOM    166  CB  VAL A  24       9.754  -1.279  13.301  1.00  0.00           C  
ATOM    167  CEN VAL A  24       9.475  -1.782  13.681  1.00  0.00           X  
ATOM    168  H   VAL A  24      12.128   0.153  12.593  1.00  0.00           H  
ATOM    169  N   VAL A  25      10.056   0.467  10.035  1.00  0.00           N  
ATOM    170  CA  VAL A  25       9.601   1.675   9.358  1.00  0.00           C  
ATOM    171  C   VAL A  25       8.091   1.657   9.153  1.00  0.00           C  
ATOM    172  O   VAL A  25       7.473   2.697   8.926  1.00  0.00           O  
ATOM    173  CB  VAL A  25      10.292   1.853   7.993  1.00  0.00           C  
ATOM    174  CEN VAL A  25      10.755   2.231   7.652  1.00  0.00           X  
ATOM    175  H   VAL A  25      10.655  -0.179   9.541  1.00  0.00           H  
ATOM    176  N   VAL A  26       7.503   0.468   9.234  1.00  0.00           N  
ATOM    177  CA  VAL A  26       6.076   0.301   8.986  1.00  0.00           C  
ATOM    178  C   VAL A  26       5.300   0.185  10.291  1.00  0.00           C  
ATOM    179  O   VAL A  26       4.097  -0.078  10.288  1.00  0.00           O  
ATOM    180  CB  VAL A  26       5.794  -0.941   8.120  1.00  0.00           C  
ATOM    181  CEN VAL A  26       5.592  -1.146   7.494  1.00  0.00           X  
ATOM    182  H   VAL A  26       8.058  -0.341   9.474  1.00  0.00           H  
ATOM    183  N   VAL A  27       5.994   0.381  11.407  1.00  0.00           N  
ATOM    184  CA  VAL A  27       5.381   0.259  12.723  1.00  0.00           C  
ATOM    185  C   VAL A  27       4.825   1.595  13.199  1.00  0.00           C  
ATOM    186  O   VAL A  27       5.534   2.387  13.820  1.00  0.00           O  
ATOM    187  CB  VAL A  27       6.382  -0.270  13.767  1.00  0.00           C  
ATOM    188  CEN VAL A  27       6.543  -0.817  14.154  1.00  0.00           X  
ATOM    189  H   VAL A  27       6.973   0.621  11.341  1.00  0.00           H  
ATOM    190  N   VAL A  28       3.553   1.840  12.903  1.00  0.00           N  
ATOM    191  CA  VAL A  28       2.918   3.107  13.246  1.00  0.00           C  
ATOM    192  C   VAL A  28       3.055   3.408  14.733  1.00  0.00           C  
ATOM    193  O   VAL A  28       3.312   4.546  15.125  1.00  0.00           O  
ATOM    194  CB  VAL A  28       1.425   3.111  12.867  1.00  0.00           C  
ATOM    195  CEN VAL A  28       0.964   3.376  12.429  1.00  0.00           X  
ATOM    196  H   VAL A  28       3.013   1.131  12.429  1.00  0.00           H  
ATOM    197  N   VAL A  29       2.883   2.380  15.558  1.00  0.00           N  
ATOM    198  CA  VAL A  29       3.072   2.513  16.997  1.00  0.00           C  
ATOM    199  C   VAL A  29       4.481   2.991  17.326  1.00  0.00           C  
ATOM    200  O   VAL A  29       4.693   3.698  18.311  1.00  0.00           O  
ATOM    201  CB  VAL A  29       2.809   1.183  17.727  1.00  0.00           C  
ATOM    202  CEN VAL A  29       2.370   0.858  18.147  1.00  0.00           X  
ATOM    203  H   VAL A  29       2.614   1.484  15.177  1.00  0.00           H  
ATOM    204  N   VAL A  30       5.441   2.602  16.494  1.00  0.00           N  
ATOM    205  CA  VAL A  30       6.808   3.094  16.619  1.00  0.00           C  
ATOM    206  C   VAL A  30       6.863   4.610  16.476  1.00  0.00           C  
ATOM    207  O   VAL A  30       7.534   5.292  17.251  1.00  0.00           O  
ATOM    208  CB  VAL A  30       7.737   2.456  15.569  1.00  0.00           C  
ATOM    209  CEN VAL A  30       8.255   2.009  15.485  1.00  0.00           X  
ATOM    210  H   VAL A  30       5.219   1.949  15.757  1.00  0.00           H  
ATOM    211  N   VAL A  31       6.154   5.132  15.481  1.00  0.00           N  
ATOM    212  CA  VAL A  31       6.121   6.568  15.235  1.00  0.00           C  
ATOM    213  C   VAL A  31       5.573   7.321  16.440  1.00  0.00           C  
ATOM    214  O   VAL A  31       6.125   8.343  16.850  1.00  0.00           O  
ATOM    215  CB  VAL A  31       5.270   6.910  13.998  1.00  0.00           C  
ATOM    216  CEN VAL A  31       5.302   7.132  13.347  1.00  0.00           X  
ATOM    217  H   VAL A  31       5.624   4.517  14.880  1.00  0.00           H  
ATOM    218  N   VAL A  32       4.484   6.811  17.006  1.00  0.00           N  
ATOM    219  CA  VAL A  32       3.859   7.434  18.166  1.00  0.00           C  
ATOM    220  C   VAL A  32       4.824   7.499  19.343  1.00  0.00           C  
ATOM    221  O   VAL A  32       4.934   8.526  20.012  1.00  0.00           O  
ATOM    222  CB  VAL A  32       2.588   6.679  18.598  1.00  0.00           C  
ATOM    223  CEN VAL A  32       1.901   6.717  18.619  1.00  0.00           X  
ATOM    224  H   VAL A  32       4.079   5.969  16.622  1.00  0.00           H  
ATOM    225  N   VAL A  33       5.522   6.396  19.591  1.00  0.00           N  
ATOM    226  CA  VAL A  33       6.480   6.325  20.688  1.00  0.00           C  
ATOM    227  C   VAL A  33       7.581   7.365  20.526  1.00  0.00           C  
ATOM    228  O   VAL A  33       7.946   8.051  21.481  1.00  0.00           O  
ATOM    229  CB  VAL A  33       7.118   4.927  20.792  1.00  0.00           C  
ATOM    230  CEN VAL A  33       7.138   4.354  21.174  1.00  0.00           X  
ATOM    231  H   VAL A  33       5.386   5.585  19.004  1.00  0.00           H  
ATOM    232  N   VAL A  34       8.108   7.477  19.311  1.00  0.00           N  
ATOM    233  CA  VAL A  34       9.169   8.434  19.021  1.00  0.00           C  
ATOM    234  C   VAL A  34       8.716   9.861  19.300  1.00  0.00           C  
ATOM    235  O   VAL A  34       9.444  10.646  19.907  1.00  0.00           O  
ATOM    236  CB  VAL A  34       9.638   8.331  17.558  1.00  0.00           C  
ATOM    237  CEN VAL A  34      10.160   8.130  17.156  1.00  0.00           X  
ATOM    238  H   VAL A  34       7.764   6.884  18.569  1.00  0.00           H  
ATOM    239  N   VAL A  35       7.508  10.190  18.854  1.00  0.00           N  
ATOM    240  CA  VAL A  35       6.955  11.524  19.055  1.00  0.00           C  
ATOM    241  C   VAL A  35       6.844  11.857  20.538  1.00  0.00           C  
ATOM    242  O   VAL A  35       7.205  12.953  20.966  1.00  0.00           O  
ATOM    243  CB  VAL A  35       5.567  11.665  18.403  1.00  0.00           C  
ATOM    244  CEN VAL A  35       5.227  11.961  17.882  1.00  0.00           X  
ATOM    245  H   VAL A  35       6.960   9.499  18.363  1.00  0.00           H  
ATOM    246  N   VAL A  36       6.343  10.905  21.317  1.00  0.00           N  
ATOM    247  CA  VAL A  36       6.184  11.095  22.754  1.00  0.00           C  
ATOM    248  C   VAL A  36       7.523  11.378  23.423  1.00  0.00           C  
ATOM    249  O   VAL A  36       7.633  12.279  24.255  1.00  0.00           O  
ATOM    250  CB  VAL A  36       5.538   9.865  23.419  1.00  0.00           C  
ATOM    251  CEN VAL A  36       4.962   9.635  23.718  1.00  0.00           X  
ATOM    252  H   VAL A  36       6.065  10.026  20.903  1.00  0.00           H  
ATOM    253  N   VAL A  37       8.538  10.603  23.056  1.00  0.00           N  
ATOM    254  CA  VAL A  37       9.871  10.769  23.621  1.00  0.00           C  
ATOM    255  C   VAL A  37      10.420  12.161  23.338  1.00  0.00           C  
ATOM    256  O   VAL A  37      10.976  12.812  24.224  1.00  0.00           O  
ATOM    257  CB  VAL A  37      10.854   9.719  23.069  1.00  0.00           C  
ATOM    258  CEN VAL A  37      11.212   9.154  23.234  1.00  0.00           X  
ATOM    259  H   VAL A  37       8.381   9.881  22.368  1.00  0.00           H  
ATOM    260  N   VAL A  38      10.262  12.614  22.099  1.00  0.00           N  
ATOM    261  CA  VAL A  38      10.741  13.931  21.697  1.00  0.00           C  
ATOM    262  C   VAL A  38      10.084  15.031  22.521  1.00  0.00           C  
ATOM    263  O   VAL A  38      10.753  15.954  22.987  1.00  0.00           O  
ATOM    264  CB  VAL A  38      10.479  14.196  20.203  1.00  0.00           C  
ATOM    265  CEN VAL A  38      10.786  14.260  19.589  1.00  0.00           X  
ATOM    266  H   VAL A  38       9.797  12.031  21.418  1.00  0.00           H  
ATOM    267  N   VAL A  39       8.771  14.928  22.697  1.00  0.00           N  
ATOM    268  CA  VAL A  39       8.021  15.914  23.465  1.00  0.00           C  
ATOM    269  C   VAL A  39       8.382  15.852  24.944  1.00  0.00           C  
ATOM    270  O   VAL A  39       8.029  16.742  25.717  1.00  0.00           O  
ATOM    271  CB  VAL A  39       6.502  15.716  23.309  1.00  0.00           C  
ATOM    272  CEN VAL A  39       5.933  15.986  23.029  1.00  0.00           X  
ATOM    273  H   VAL A  39       8.280  14.145  22.288  1.00  0.00           H  
ATOM    274  N   VAL A  40       9.088  14.795  25.331  1.00  0.00           N  
ATOM    275  CA  VAL A  40       9.548  14.643  26.706  1.00  0.00           C  
ATOM    276  C   VAL A  40      11.050  14.879  26.814  1.00  0.00           C  
ATOM    277  O   VAL A  40      11.648  14.660  27.867  1.00  0.00           O  
ATOM    278  CB  VAL A  40       9.217  13.246  27.262  1.00  0.00           C  
ATOM    279  CEN VAL A  40       8.814  12.907  27.707  1.00  0.00           X  
ATOM    280  H   VAL A  40       9.312  14.078  24.655  1.00  0.00           H  
ATOM    281  N   VAL A  41      11.653  15.325  25.718  1.00  0.00           N  
ATOM    282  CA  VAL A  41      13.087  15.589  25.686  1.00  0.00           C  
ATOM    283  C   VAL A  41      13.457  16.731  26.624  1.00  0.00           C  
ATOM    284  O   VAL A  41      12.655  17.633  26.866  1.00  0.00           O  
ATOM    285  CB  VAL A  41      13.568  15.931  24.263  1.00  0.00           C  
ATOM    286  CEN VAL A  41      13.934  15.693  23.730  1.00  0.00           X  
ATOM    287  H   VAL A  41      11.105  15.485  24.884  1.00  0.00           H  
ATOM    288  N   VAL A  42      14.676  16.686  27.151  1.00  0.00           N  
ATOM    289  CA  VAL A  42      15.170  17.738  28.031  1.00  0.00           C  
ATOM    290  C   VAL A  42      15.314  19.058  27.285  1.00  0.00           C  
ATOM    291  O   VAL A  42      15.194  20.132  27.875  1.00  0.00           O  
ATOM    292  CB  VAL A  42      16.527  17.362  28.656  1.00  0.00           C  
ATOM    293  CEN VAL A  42      16.834  17.180  29.244  1.00  0.00           X  
ATOM    294  H   VAL A  42      15.276  15.903  26.936  1.00  0.00           H  
ATOM    295  N   VAL A  43      15.571  18.972  25.984  1.00  0.00           N  
ATOM    296  CA  VAL A  43      15.812  20.158  25.170  1.00  0.00           C  
ATOM    297  C   VAL A  43      14.502  20.779  24.701  1.00  0.00           C  
ATOM    298  O   VAL A  43      13.661  20.103  24.109  1.00  0.00           O  
ATOM    299  CB  VAL A  43      16.683  19.833  23.943  1.00  0.00           C  
ATOM    300  CEN VAL A  43      17.309  19.921  23.668  1.00  0.00           X  
ATOM    301  H   VAL A  43      15.601  18.062  25.548  1.00  0.00           H  
ATOM    302  N   VAL A  44      14.336  22.069  24.970  1.00  0.00           N  
ATOM    303  CA  VAL A  44      13.159  22.801  24.517  1.00  0.00           C  
ATOM    304  C   VAL A  44      13.034  22.759  22.999  1.00  0.00           C  
ATOM    305  O   VAL A  44      11.929  22.713  22.459  1.00  0.00           O  
ATOM    306  CB  VAL A  44      13.193  24.269  24.980  1.00  0.00           C  
ATOM    307  CEN VAL A  44      12.903  24.722  25.410  1.00  0.00           X  
ATOM    308  H   VAL A  44      15.044  22.557  25.501  1.00  0.00           H  
ATOM    309  N   VAL A  45      14.174  22.776  22.317  1.00  0.00           N  
ATOM    310  CA  VAL A  45      14.194  22.792  20.859  1.00  0.00           C  
ATOM    311  C   VAL A  45      13.592  21.515  20.286  1.00  0.00           C  
ATOM    312  O   VAL A  45      12.826  21.556  19.324  1.00  0.00           O  
ATOM    313  CB  VAL A  45      15.625  22.963  20.315  1.00  0.00           C  
ATOM    314  CEN VAL A  45      16.048  23.404  19.997  1.00  0.00           X  
ATOM    315  H   VAL A  45      15.049  22.779  22.821  1.00  0.00           H  
ATOM    316  N   VAL A  46      13.944  20.382  20.884  1.00  0.00           N  
ATOM    317  CA  VAL A  46      13.428  19.091  20.443  1.00  0.00           C  
ATOM    318  C   VAL A  46      11.909  19.042  20.543  1.00  0.00           C  
ATOM    319  O   VAL A  46      11.232  18.581  19.624  1.00  0.00           O  
ATOM    320  CB  VAL A  46      14.025  17.933  21.265  1.00  0.00           C  
ATOM    321  CEN VAL A  46      14.459  17.399  21.236  1.00  0.00           X  
ATOM    322  H   VAL A  46      14.585  20.415  21.664  1.00  0.00           H  
ATOM    323  N   VAL A  47      11.379  19.519  21.664  1.00  0.00           N  
ATOM    324  CA  VAL A  47       9.938  19.529  21.887  1.00  0.00           C  
ATOM    325  C   VAL A  47       9.223  20.355  20.825  1.00  0.00           C  
ATOM    326  O   VAL A  47       8.201  19.936  20.283  1.00  0.00           O  
ATOM    327  CB  VAL A  47       9.585  20.086  23.279  1.00  0.00           C  
ATOM    328  CEN VAL A  47       9.348  19.911  23.902  1.00  0.00           X  
ATOM    329  H   VAL A  47      11.990  19.883  22.381  1.00  0.00           H  
ATOM    330  N   VAL A  48       9.768  21.531  20.531  1.00  0.00           N  
ATOM    331  CA  VAL A  48       9.183  22.418  19.533  1.00  0.00           C  
ATOM    332  C   VAL A  48       9.125  21.748  18.166  1.00  0.00           C  
ATOM    333  O   VAL A  48       8.111  21.818  17.472  1.00  0.00           O  
ATOM    334  CB  VAL A  48       9.972  23.735  19.415  1.00  0.00           C  
ATOM    335  CEN VAL A  48       9.948  24.410  19.550  1.00  0.00           X  
ATOM    336  H   VAL A  48      10.608  21.818  21.012  1.00  0.00           H  
ATOM    337  N   VAL A  49      10.220  21.098  17.785  1.00  0.00           N  
ATOM    338  CA  VAL A  49      10.296  20.413  16.500  1.00  0.00           C  
ATOM    339  C   VAL A  49       9.232  19.329  16.389  1.00  0.00           C  
ATOM    340  O   VAL A  49       8.560  19.207  15.365  1.00  0.00           O  
ATOM    341  CB  VAL A  49      11.683  19.782  16.278  1.00  0.00           C  
ATOM    342  CEN VAL A  49      12.264  19.835  15.912  1.00  0.00           X  
ATOM    343  H   VAL A  49      11.019  21.078  18.402  1.00  0.00           H  
ATOM    344  N   VAL A  50       9.082  18.543  17.450  1.00  0.00           N  
ATOM    345  CA  VAL A  50       8.099  17.467  17.474  1.00  0.00           C  
ATOM    346  C   VAL A  50       6.688  18.007  17.281  1.00  0.00           C  
ATOM    347  O   VAL A  50       5.902  17.454  16.511  1.00  0.00           O  
ATOM    348  CB  VAL A  50       8.159  16.676  18.794  1.00  0.00           C  
ATOM    349  CEN VAL A  50       8.341  16.071  19.070  1.00  0.00           X  
ATOM    350  H   VAL A  50       9.665  18.695  18.261  1.00  0.00           H  
ATOM    351  N   VAL A  51       6.371  19.088  17.985  1.00  0.00           N  
ATOM    352  CA  VAL A  51       5.053  19.705  17.892  1.00  0.00           C  
ATOM    353  C   VAL A  51       4.756  20.157  16.468  1.00  0.00           C  
ATOM    354  O   VAL A  51       3.663  19.930  15.949  1.00  0.00           O  
ATOM    355  CB  VAL A  51       4.925  20.911  18.841  1.00  0.00           C  
ATOM    356  CEN VAL A  51       4.625  21.131  19.420  1.00  0.00           X  
ATOM    357  H   VAL A  51       7.062  19.494  18.600  1.00  0.00           H  
ATOM    358  N   VAL A  52       5.735  20.799  15.840  1.00  0.00           N  
ATOM    359  CA  VAL A  52       5.580  21.285  14.474  1.00  0.00           C  
ATOM    360  C   VAL A  52       5.286  20.141  13.512  1.00  0.00           C  
ATOM    361  O   VAL A  52       4.402  20.244  12.662  1.00  0.00           O  
ATOM    362  CB  VAL A  52       6.837  22.036  13.995  1.00  0.00           C  
ATOM    363  CEN VAL A  52       7.085  22.659  13.839  1.00  0.00           X  
ATOM    364  H   VAL A  52       6.610  20.955  16.321  1.00  0.00           H  
ATOM    365  N   VAL A  53       6.033  19.051  13.652  1.00  0.00           N  
ATOM    366  CA  VAL A  53       5.854  17.885  12.796  1.00  0.00           C  
ATOM    367  C   VAL A  53       4.445  17.320  12.922  1.00  0.00           C  
ATOM    368  O   VAL A  53       3.803  16.996  11.922  1.00  0.00           O  
ATOM    369  CB  VAL A  53       6.872  16.778  13.128  1.00  0.00           C  
ATOM    370  CEN VAL A  53       7.433  16.452  12.895  1.00  0.00           X  
ATOM    371  H   VAL A  53       6.743  19.030  14.370  1.00  0.00           H  
ATOM    372  N   VAL A  54       3.968  17.204  14.157  1.00  0.00           N  
ATOM    373  CA  VAL A  54       2.633  16.677  14.416  1.00  0.00           C  
ATOM    374  C   VAL A  54       1.564  17.530  13.745  1.00  0.00           C  
ATOM    375  O   VAL A  54       0.639  17.008  13.123  1.00  0.00           O  
ATOM    376  CB  VAL A  54       2.340  16.599  15.926  1.00  0.00           C  
ATOM    377  CEN VAL A  54       2.256  16.163  16.453  1.00  0.00           X  
ATOM    378  H   VAL A  54       4.545  17.487  14.935  1.00  0.00           H  
ATOM    379  N   VAL A  55       1.697  18.846  13.874  1.00  0.00           N  
ATOM    380  CA  VAL A  55       0.743  19.774  13.280  1.00  0.00           C  
ATOM    381  C   VAL A  55       0.685  19.611  11.766  1.00  0.00           C  
ATOM    382  O   VAL A  55      -0.396  19.576  11.177  1.00  0.00           O  
ATOM    383  CB  VAL A  55       1.093  21.236  13.615  1.00  0.00           C  
ATOM    384  CEN VAL A  55       0.895  21.783  13.984  1.00  0.00           X  
ATOM    385  H   VAL A  55       2.480  19.212  14.397  1.00  0.00           H  
ATOM    386  N   VAL A  56       1.853  19.511  11.142  1.00  0.00           N  
ATOM    387  CA  VAL A  56       1.937  19.351   9.695  1.00  0.00           C  
ATOM    388  C   VAL A  56       1.227  18.083   9.239  1.00  0.00           C  
ATOM    389  O   VAL A  56       0.478  18.097   8.262  1.00  0.00           O  
ATOM    390  CB  VAL A  56       3.400  19.310   9.215  1.00  0.00           C  
ATOM    391  CEN VAL A  56       3.882  19.664   8.873  1.00  0.00           X  
ATOM    392  H   VAL A  56       2.705  19.547  11.683  1.00  0.00           H  
ATOM    393  N   VAL A  57       1.466  16.988   9.952  1.00  0.00           N  
ATOM    394  CA  VAL A  57       0.849  15.709   9.622  1.00  0.00           C  
ATOM    395  C   VAL A  57      -0.670  15.798   9.682  1.00  0.00           C  
ATOM    396  O   VAL A  57      -1.366  15.309   8.792  1.00  0.00           O  
ATOM    397  CB  VAL A  57       1.326  14.591  10.567  1.00  0.00           C  
ATOM    398  CEN VAL A  57       1.712  14.021  10.603  1.00  0.00           X  
ATOM    399  H   VAL A  57       2.091  17.043  10.743  1.00  0.00           H  
ATOM    400  N   VAL A  58      -1.180  16.425  10.736  1.00  0.00           N  
ATOM    401  CA  VAL A  58      -2.619  16.579  10.914  1.00  0.00           C  
ATOM    402  C   VAL A  58      -3.237  17.355   9.758  1.00  0.00           C  
ATOM    403  O   VAL A  58      -4.281  16.972   9.229  1.00  0.00           O  
ATOM    404  CB  VAL A  58      -2.951  17.297  12.236  1.00  0.00           C  
ATOM    405  CEN VAL A  58      -3.215  17.205  12.866  1.00  0.00           X  
ATOM    406  H   VAL A  58      -0.555  16.805  11.432  1.00  0.00           H  
ATOM    407  N   VAL A  59      -2.586  18.446   9.369  1.00  0.00           N  
ATOM    408  CA  VAL A  59      -3.071  19.278   8.274  1.00  0.00           C  
ATOM    409  C   VAL A  59      -3.158  18.484   6.977  1.00  0.00           C  
ATOM    410  O   VAL A  59      -4.147  18.572   6.249  1.00  0.00           O  
ATOM    411  CB  VAL A  59      -2.168  20.506   8.054  1.00  0.00           C  
ATOM    412  CEN VAL A  59      -2.136  21.190   8.123  1.00  0.00           X  
ATOM    413  H   VAL A  59      -1.734  18.706   9.845  1.00  0.00           H  
ATOM    414  N   VAL A  60      -2.117  17.710   6.692  1.00  0.00           N  
ATOM    415  CA  VAL A  60      -2.073  16.899   5.481  1.00  0.00           C  
ATOM    416  C   VAL A  60      -3.225  15.903   5.443  1.00  0.00           C  
ATOM    417  O   VAL A  60      -3.883  15.739   4.416  1.00  0.00           O  
ATOM    418  CB  VAL A  60      -0.742  16.134   5.360  1.00  0.00           C  
ATOM    419  CEN VAL A  60      -0.151  16.102   5.008  1.00  0.00           X  
ATOM    420  H   VAL A  60      -1.335  17.683   7.330  1.00  0.00           H  
ATOM    421  N   VAL A  61      -3.464  15.240   6.569  1.00  0.00           N  
ATOM    422  CA  VAL A  61      -4.538  14.259   6.667  1.00  0.00           C  
ATOM    423  C   VAL A  61      -5.893  14.894   6.382  1.00  0.00           C  
ATOM    424  O   VAL A  61      -6.708  14.338   5.646  1.00  0.00           O  
ATOM    425  CB  VAL A  61      -4.574  13.598   8.058  1.00  0.00           C  
ATOM    426  CEN VAL A  61      -4.452  13.010   8.396  1.00  0.00           X  
ATOM    427  H   VAL A  61      -2.888  15.421   7.379  1.00  0.00           H  
ATOM    428  N   VAL A  62      -6.128  16.062   6.970  1.00  0.00           N  
ATOM    429  CA  VAL A  62      -7.386  16.776   6.780  1.00  0.00           C  
ATOM    430  C   VAL A  62      -7.613  17.111   5.311  1.00  0.00           C  
ATOM    431  O   VAL A  62      -8.710  16.927   4.785  1.00  0.00           O  
ATOM    432  CB  VAL A  62      -7.428  18.076   7.605  1.00  0.00           C  
ATOM    433  CEN VAL A  62      -7.720  18.376   8.152  1.00  0.00           X  
ATOM    434  H   VAL A  62      -5.418  16.467   7.563  1.00  0.00           H  
ATOM    435  N   VAL A  63      -6.569  17.603   4.654  1.00  0.00           N  
ATOM    436  CA  VAL A  63      -6.652  17.964   3.244  1.00  0.00           C  
ATOM    437  C   VAL A  63      -7.024  16.761   2.388  1.00  0.00           C  
ATOM    438  O   VAL A  63      -7.878  16.854   1.506  1.00  0.00           O  
ATOM    439  CB  VAL A  63      -5.325  18.556   2.732  1.00  0.00           C  
ATOM    440  CEN VAL A  63      -5.021  19.138   2.524  1.00  0.00           X  
ATOM    441  H   VAL A  63      -5.694  17.730   5.143  1.00  0.00           H  
ATOM    442  N   VAL A  64      -6.379  15.630   2.653  1.00  0.00           N  
ATOM    443  CA  VAL A  64      -6.640  14.405   1.907  1.00  0.00           C  
ATOM    444  C   VAL A  64      -8.096  13.976   2.045  1.00  0.00           C  
ATOM    445  O   VAL A  64      -8.742  13.612   1.063  1.00  0.00           O  
ATOM    446  CB  VAL A  64      -5.730  13.254   2.373  1.00  0.00           C  
ATOM    447  CEN VAL A  64      -5.194  12.861   2.189  1.00  0.00           X  
ATOM    448  H   VAL A  64      -5.688  15.619   3.390  1.00  0.00           H  
ATOM    449  N   VAL A  65      -8.606  14.022   3.271  1.00  0.00           N  
ATOM    450  CA  VAL A  65      -9.987  13.638   3.540  1.00  0.00           C  
ATOM    451  C   VAL A  65     -10.963  14.509   2.760  1.00  0.00           C  
ATOM    452  O   VAL A  65     -11.917  14.008   2.164  1.00  0.00           O  
ATOM    453  CB  VAL A  65     -10.317  13.733   5.042  1.00  0.00           C  
ATOM    454  CEN VAL A  65     -10.450  13.359   5.605  1.00  0.00           X  
ATOM    455  H   VAL A  65      -8.023  14.331   4.036  1.00  0.00           H  
ATOM    456  N   VAL A  66     -10.719  15.815   2.766  1.00  0.00           N  
ATOM    457  CA  VAL A  66     -11.576  16.758   2.059  1.00  0.00           C  
ATOM    458  C   VAL A  66     -11.364  16.674   0.553  1.00  0.00           C  
ATOM    459  O   VAL A  66     -12.322  16.657  -0.219  1.00  0.00           O  
ATOM    460  CB  VAL A  66     -11.327  18.206   2.522  1.00  0.00           C  
ATOM    461  CEN VAL A  66     -11.601  18.730   2.876  1.00  0.00           X  
ATOM    462  H   VAL A  66      -9.919  16.163   3.275  1.00  0.00           H  
ATOM    463  N   VAL A  67     -10.101  16.619   0.141  1.00  0.00           N  
ATOM    464  CA  VAL A  67      -9.761  16.501  -1.272  1.00  0.00           C  
ATOM    465  C   VAL A  67     -10.124  15.123  -1.812  1.00  0.00           C  
ATOM    466  O   VAL A  67     -10.507  14.982  -2.973  1.00  0.00           O  
ATOM    467  CB  VAL A  67      -8.262  16.759  -1.516  1.00  0.00           C  
ATOM    468  CEN VAL A  67      -7.813  17.207  -1.784  1.00  0.00           X  
ATOM    469  H   VAL A  67      -9.359  16.662   0.824  1.00  0.00           H  
ATOM    470  N   VAL A  68     -10.000  14.109  -0.962  1.00  0.00           N  
ATOM    471  CA  VAL A  68     -10.328  12.742  -1.349  1.00  0.00           C  
ATOM    472  C   VAL A  68     -11.337  12.125  -0.388  1.00  0.00           C  
ATOM    473  O   VAL A  68     -11.030  11.163   0.316  1.00  0.00           O  
ATOM    474  CB  VAL A  68      -9.072  11.852  -1.399  1.00  0.00           C  
ATOM    475  CEN VAL A  68      -8.644  11.520  -1.825  1.00  0.00           X  
ATOM    476  H   VAL A  68      -9.671  14.290  -0.025  1.00  0.00           H  
ATOM    477  N   VAL A  69     -12.542  12.685  -0.364  1.00  0.00           N  
ATOM    478  CA  VAL A  69     -13.529  12.334   0.650  1.00  0.00           C  
ATOM    479  C   VAL A  69     -13.972  10.883   0.510  1.00  0.00           C  
ATOM    480  O   VAL A  69     -14.516  10.297   1.445  1.00  0.00           O  
ATOM    481  CB  VAL A  69     -14.767  13.248   0.574  1.00  0.00           C  
ATOM    482  CEN VAL A  69     -15.101  13.757   0.896  1.00  0.00           X  
ATOM    483  H   VAL A  69     -12.780  13.370  -1.066  1.00  0.00           H  
ATOM    484  N   VAL A  70     -13.735  10.309  -0.665  1.00  0.00           N  
ATOM    485  CA  VAL A  70     -14.173   8.949  -0.955  1.00  0.00           C  
ATOM    486  C   VAL A  70     -13.020   7.961  -0.836  1.00  0.00           C  
ATOM    487  O   VAL A  70     -13.165   6.781  -1.156  1.00  0.00           O  
ATOM    488  CB  VAL A  70     -14.785   8.841  -2.364  1.00  0.00           C  
ATOM    489  CEN VAL A  70     -15.377   8.753  -2.707  1.00  0.00           X  
ATOM    490  H   VAL A  70     -13.238  10.827  -1.375  1.00  0.00           H  
ATOM    491  N   VAL A  71     -11.874   8.450  -0.374  1.00  0.00           N  
ATOM    492  CA  VAL A  71     -10.682   7.620  -0.250  1.00  0.00           C  
ATOM    493  C   VAL A  71     -10.604   6.969   1.126  1.00  0.00           C  
ATOM    494  O   VAL A  71     -10.060   7.548   2.067  1.00  0.00           O  
ATOM    495  CB  VAL A  71      -9.398   8.435  -0.494  1.00  0.00           C  
ATOM    496  CEN VAL A  71      -8.881   8.535  -0.939  1.00  0.00           X  
ATOM    497  H   VAL A  71     -11.828   9.421  -0.102  1.00  0.00           H  
ATOM    498  N   VAL A  72     -11.151   5.764   1.236  1.00  0.00           N  
ATOM    499  CA  VAL A  72     -11.199   5.058   2.511  1.00  0.00           C  
ATOM    500  C   VAL A  72      -9.810   4.932   3.124  1.00  0.00           C  
ATOM    501  O   VAL A  72      -9.637   5.099   4.331  1.00  0.00           O  
ATOM    502  CB  VAL A  72     -11.811   3.653   2.357  1.00  0.00           C  
ATOM    503  CEN VAL A  72     -12.366   3.271   2.499  1.00  0.00           X  
ATOM    504  H   VAL A  72     -11.544   5.325   0.416  1.00  0.00           H  
ATOM    505  N   VAL A  73      -8.824   4.637   2.284  1.00  0.00           N  
ATOM    506  CA  VAL A  73      -7.436   4.573   2.726  1.00  0.00           C  
ATOM    507  C   VAL A  73      -6.990   5.896   3.336  1.00  0.00           C  
ATOM    508  O   VAL A  73      -6.159   5.923   4.244  1.00  0.00           O  
ATOM    509  CB  VAL A  73      -6.490   4.209   1.566  1.00  0.00           C  
ATOM    510  CEN VAL A  73      -6.088   3.709   1.314  1.00  0.00           X  
ATOM    511  H   VAL A  73      -9.040   4.453   1.315  1.00  0.00           H  
ATOM    512  N   VAL A  74      -7.548   6.991   2.833  1.00  0.00           N  
ATOM    513  CA  VAL A  74      -7.308   8.308   3.411  1.00  0.00           C  
ATOM    514  C   VAL A  74      -7.763   8.363   4.864  1.00  0.00           C  
ATOM    515  O   VAL A  74      -7.054   8.878   5.728  1.00  0.00           O  
ATOM    516  CB  VAL A  74      -8.028   9.414   2.616  1.00  0.00           C  
ATOM    517  CEN VAL A  74      -7.927   9.946   2.190  1.00  0.00           X  
ATOM    518  H   VAL A  74      -8.153   6.910   2.028  1.00  0.00           H  
ATOM    519  N   VAL A  75      -8.950   7.827   5.127  1.00  0.00           N  
ATOM    520  CA  VAL A  75      -9.503   7.814   6.477  1.00  0.00           C  
ATOM    521  C   VAL A  75      -8.595   7.054   7.435  1.00  0.00           C  
ATOM    522  O   VAL A  75      -8.330   7.511   8.548  1.00  0.00           O  
ATOM    523  CB  VAL A  75     -10.907   7.184   6.506  1.00  0.00           C  
ATOM    524  CEN VAL A  75     -11.577   7.324   6.588  1.00  0.00           X  
ATOM    525  H   VAL A  75      -9.484   7.419   4.373  1.00  0.00           H  
ATOM    526  N   VAL A  76      -8.121   5.893   6.998  1.00  0.00           N  
ATOM    527  CA  VAL A  76      -7.242   5.067   7.817  1.00  0.00           C  
ATOM    528  C   VAL A  76      -5.964   5.813   8.178  1.00  0.00           C  
ATOM    529  O   VAL A  76      -5.523   5.789   9.327  1.00  0.00           O  
ATOM    530  CB  VAL A  76      -6.873   3.753   7.103  1.00  0.00           C  
ATOM    531  CEN VAL A  76      -6.975   3.072   7.109  1.00  0.00           X  
ATOM    532  H   VAL A  76      -8.376   5.574   6.074  1.00  0.00           H  
ATOM    533  N   VAL A  77      -5.372   6.476   7.190  1.00  0.00           N  
ATOM    534  CA  VAL A  77      -4.143   7.230   7.402  1.00  0.00           C  
ATOM    535  C   VAL A  77      -4.341   8.326   8.441  1.00  0.00           C  
ATOM    536  O   VAL A  77      -3.510   8.510   9.330  1.00  0.00           O  
ATOM    537  CB  VAL A  77      -3.636   7.864   6.092  1.00  0.00           C  
ATOM    538  CEN VAL A  77      -3.142   7.827   5.613  1.00  0.00           X  
ATOM    539  H   VAL A  77      -5.785   6.456   6.268  1.00  0.00           H  
ATOM    540  N   VAL A  78      -5.448   9.053   8.323  1.00  0.00           N  
ATOM    541  CA  VAL A  78      -5.758  10.133   9.252  1.00  0.00           C  
ATOM    542  C   VAL A  78      -5.871   9.615  10.680  1.00  0.00           C  
ATOM    543  O   VAL A  78      -5.337  10.215  11.613  1.00  0.00           O  
ATOM    544  CB  VAL A  78      -7.067  10.849   8.870  1.00  0.00           C  
ATOM    545  CEN VAL A  78      -7.324  11.436   8.617  1.00  0.00           X  
ATOM    546  H   VAL A  78      -6.091   8.852   7.570  1.00  0.00           H  
ATOM    547  N   VAL A  79      -6.571   8.498  10.845  1.00  0.00           N  
ATOM    548  CA  VAL A  79      -6.757   7.897  12.160  1.00  0.00           C  
ATOM    549  C   VAL A  79      -5.420   7.527  12.790  1.00  0.00           C  
ATOM    550  O   VAL A  79      -5.184   7.790  13.969  1.00  0.00           O  
ATOM    551  CB  VAL A  79      -7.644   6.640  12.088  1.00  0.00           C  
ATOM    552  CEN VAL A  79      -8.266   6.390  12.249  1.00  0.00           X  
ATOM    553  H   VAL A  79      -6.986   8.053  10.038  1.00  0.00           H  
ATOM    554  N   VAL A  80      -4.548   6.914  11.997  1.00  0.00           N  
ATOM    555  CA  VAL A  80      -3.232   6.506  12.476  1.00  0.00           C  
ATOM    556  C   VAL A  80      -2.427   7.704  12.963  1.00  0.00           C  
ATOM    557  O   VAL A  80      -1.803   7.656  14.023  1.00  0.00           O  
ATOM    558  CB  VAL A  80      -2.434   5.775  11.381  1.00  0.00           C  
ATOM    559  CEN VAL A  80      -2.191   5.159  11.189  1.00  0.00           X  
ATOM    560  H   VAL A  80      -4.802   6.726  11.038  1.00  0.00           H  
ATOM    561  N   VAL A  81      -2.446   8.780  12.183  1.00  0.00           N  
ATOM    562  CA  VAL A  81      -1.718   9.993  12.534  1.00  0.00           C  
ATOM    563  C   VAL A  81      -2.200  10.560  13.863  1.00  0.00           C  
ATOM    564  O   VAL A  81      -1.396  10.944  14.713  1.00  0.00           O  
ATOM    565  CB  VAL A  81      -1.861  11.073  11.445  1.00  0.00           C  
ATOM    566  CEN VAL A  81      -1.521  11.407  10.947  1.00  0.00           X  
ATOM    567  H   VAL A  81      -2.979   8.756  11.325  1.00  0.00           H  
ATOM    568  N   VAL A  82      -3.516  10.610  14.037  1.00  0.00           N  
ATOM    569  CA  VAL A  82      -4.108  11.131  15.264  1.00  0.00           C  
ATOM    570  C   VAL A  82      -3.661  10.324  16.476  1.00  0.00           C  
ATOM    571  O   VAL A  82      -3.301  10.887  17.510  1.00  0.00           O  
ATOM    572  CB  VAL A  82      -5.647  11.127  15.195  1.00  0.00           C  
ATOM    573  CEN VAL A  82      -6.201  11.533  15.145  1.00  0.00           X  
ATOM    574  H   VAL A  82      -4.123  10.280  13.300  1.00  0.00           H  
ATOM    575  N   VAL A  83      -3.686   9.002  16.343  1.00  0.00           N  
ATOM    576  CA  VAL A  83      -3.283   8.115  17.427  1.00  0.00           C  
ATOM    577  C   VAL A  83      -1.836   8.363  17.834  1.00  0.00           C  
ATOM    578  O   VAL A  83      -1.519   8.438  19.021  1.00  0.00           O  
ATOM    579  CB  VAL A  83      -3.450   6.634  17.038  1.00  0.00           C  
ATOM    580  CEN VAL A  83      -3.826   6.069  17.156  1.00  0.00           X  
ATOM    581  H   VAL A  83      -3.992   8.602  15.467  1.00  0.00           H  
ATOM    582  N   VAL A  84      -0.962   8.490  16.841  1.00  0.00           N  
ATOM    583  CA  VAL A  84       0.454   8.730  17.094  1.00  0.00           C  
ATOM    584  C   VAL A  84       0.664  10.026  17.865  1.00  0.00           C  
ATOM    585  O   VAL A  84       1.438  10.073  18.821  1.00  0.00           O  
ATOM    586  CB  VAL A  84       1.260   8.788  15.782  1.00  0.00           C  
ATOM    587  CEN VAL A  84       1.723   8.450  15.401  1.00  0.00           X  
ATOM    588  H   VAL A  84      -1.286   8.418  15.887  1.00  0.00           H  
ATOM    589  N   VAL A  85      -0.030  11.078  17.445  1.00  0.00           N  
ATOM    590  CA  VAL A  85       0.079  12.378  18.096  1.00  0.00           C  
ATOM    591  C   VAL A  85      -0.330  12.297  19.561  1.00  0.00           C  
ATOM    592  O   VAL A  85       0.346  12.840  20.435  1.00  0.00           O  
ATOM    593  CB  VAL A  85      -0.787  13.438  17.390  1.00  0.00           C  
ATOM    594  CEN VAL A  85      -0.761  14.002  16.995  1.00  0.00           X  
ATOM    595  H   VAL A  85      -0.650  10.975  16.654  1.00  0.00           H  
ATOM    596  N   VAL A  86      -1.440  11.615  19.823  1.00  0.00           N  
ATOM    597  CA  VAL A  86      -1.941  11.461  21.184  1.00  0.00           C  
ATOM    598  C   VAL A  86      -0.922  10.756  22.070  1.00  0.00           C  
ATOM    599  O   VAL A  86      -0.673  11.174  23.200  1.00  0.00           O  
ATOM    600  CB  VAL A  86      -3.264  10.673  21.213  1.00  0.00           C  
ATOM    601  CEN VAL A  86      -3.942  10.731  21.321  1.00  0.00           X  
ATOM    602  H   VAL A  86      -1.950  11.192  19.060  1.00  0.00           H  
ATOM    603  N   VAL A  87      -0.335   9.683  21.549  1.00  0.00           N  
ATOM    604  CA  VAL A  87       0.659   8.918  22.292  1.00  0.00           C  
ATOM    605  C   VAL A  87       1.856   9.783  22.664  1.00  0.00           C  
ATOM    606  O   VAL A  87       2.336   9.743  23.797  1.00  0.00           O  
ATOM    607  CB  VAL A  87       1.148   7.698  21.490  1.00  0.00           C  
ATOM    608  CEN VAL A  87       1.125   7.010  21.456  1.00  0.00           X  
ATOM    609  H   VAL A  87      -0.584   9.391  20.615  1.00  0.00           H  
ATOM    610  N   VAL A  88       2.336  10.565  21.702  1.00  0.00           N  
ATOM    611  CA  VAL A  88       3.479  11.442  21.926  1.00  0.00           C  
ATOM    612  C   VAL A  88       3.193  12.446  23.035  1.00  0.00           C  
ATOM    613  O   VAL A  88       4.028  12.672  23.911  1.00  0.00           O  
ATOM    614  CB  VAL A  88       3.866  12.203  20.645  1.00  0.00           C  
ATOM    615  CEN VAL A  88       4.345  12.251  20.151  1.00  0.00           X  
ATOM    616  H   VAL A  88       1.897  10.551  20.792  1.00  0.00           H  
ATOM    617  N   VAL A  89       2.009  13.047  22.992  1.00  0.00           N  
ATOM    618  CA  VAL A  89       1.611  14.029  23.993  1.00  0.00           C  
ATOM    619  C   VAL A  89       1.604  13.420  25.390  1.00  0.00           C  
ATOM    620  O   VAL A  89       2.099  14.022  26.342  1.00  0.00           O  
ATOM    621  CB  VAL A  89       0.217  14.611  23.692  1.00  0.00           C  
ATOM    622  CEN VAL A  89      -0.113  15.178  23.482  1.00  0.00           X  
ATOM    623  H   VAL A  89       1.368  12.817  22.246  1.00  0.00           H  
ATOM    624  N   VAL A  90       1.041  12.222  25.505  1.00  0.00           N  
ATOM    625  CA  VAL A  90       0.969  11.529  26.786  1.00  0.00           C  
ATOM    626  C   VAL A  90       2.359  11.279  27.355  1.00  0.00           C  
ATOM    627  O   VAL A  90       2.603  11.500  28.542  1.00  0.00           O  
ATOM    628  CB  VAL A  90       0.226  10.186  26.660  1.00  0.00           C  
ATOM    629  CEN VAL A  90      -0.357   9.857  26.823  1.00  0.00           X  
ATOM    630  H   VAL A  90       0.652  11.780  24.684  1.00  0.00           H  
ATOM    631  N   VAL A  91       3.268  10.817  26.503  1.00  0.00           N  
ATOM    632  CA  VAL A  91       4.636  10.535  26.920  1.00  0.00           C  
ATOM    633  C   VAL A  91       5.308  11.781  27.482  1.00  0.00           C  
ATOM    634  O   VAL A  91       5.984  11.724  28.510  1.00  0.00           O  
ATOM    635  CB  VAL A  91       5.482   9.990  25.754  1.00  0.00           C  
ATOM    636  CEN VAL A  91       5.789   9.424  25.509  1.00  0.00           X  
ATOM    637  H   VAL A  91       3.004  10.656  25.542  1.00  0.00           H  
ATOM    638  N   VAL A  92       5.118  12.907  26.803  1.00  0.00           N  
ATOM    639  CA  VAL A  92       5.710  14.169  27.231  1.00  0.00           C  
ATOM    640  C   VAL A  92       5.145  14.615  28.574  1.00  0.00           C  
ATOM    641  O   VAL A  92       5.847  15.219  29.384  1.00  0.00           O  
ATOM    642  CB  VAL A  92       5.478  15.283  26.193  1.00  0.00           C  
ATOM    643  CEN VAL A  92       5.791  15.675  25.721  1.00  0.00           X  
ATOM    644  H   VAL A  92       4.550  12.888  25.968  1.00  0.00           H  
ATOM    645  N   VAL A  93       3.871  14.313  28.804  1.00  0.00           N  
ATOM    646  CA  VAL A  93       3.248  14.555  30.100  1.00  0.00           C  
ATOM    647  C   VAL A  93       3.715  13.538  31.133  1.00  0.00           C  
ATOM    648  O   VAL A  93       3.405  13.657  32.319  1.00  0.00           O  
ATOM    649  CB  VAL A  93       1.712  14.508  30.006  1.00  0.00           C  
ATOM    650  CEN VAL A  93       1.143  14.896  30.029  1.00  0.00           X  
ATOM    651  H   VAL A  93       3.320  13.905  28.061  1.00  0.00           H  
ATOM    652  N   VAL A  94       4.463  12.539  30.678  1.00  0.00           N  
ATOM    653  CA  VAL A  94       4.867  11.431  31.535  1.00  0.00           C  
ATOM    654  C   VAL A  94       3.752  10.402  31.667  1.00  0.00           C  
ATOM    655  O   VAL A  94       3.842   9.475  32.472  1.00  0.00           O  
ATOM    656  CB  VAL A  94       5.269  11.921  32.939  1.00  0.00           C  
ATOM    657  CEN VAL A  94       5.805  12.012  33.362  1.00  0.00           X  
ATOM    658  H   VAL A  94       4.759  12.547  29.712  1.00  0.00           H  
ATOM    659  N   VAL A  95       2.702  10.570  30.871  1.00  0.00           N  
ATOM    660  CA  VAL A  95       1.576   9.643  30.882  1.00  0.00           C  
ATOM    661  C   VAL A  95       1.838   8.448  29.973  1.00  0.00           C  
ATOM    662  O   VAL A  95       1.233   8.322  28.909  1.00  0.00           O  
ATOM    663  CB  VAL A  95       0.271  10.333  30.443  1.00  0.00           C  
ATOM    664  CEN VAL A  95      -0.339  10.560  30.669  1.00  0.00           X  
ATOM    665  H   VAL A  95       2.682  11.360  30.242  1.00  0.00           H  
ATOM    666  N   VAL A  96       2.742   7.573  30.400  1.00  0.00           N  
ATOM    667  CA  VAL A  96       3.152   6.436  29.585  1.00  0.00           C  
ATOM    668  C   VAL A  96       1.999   5.462  29.378  1.00  0.00           C  
ATOM    669  O   VAL A  96       1.869   4.857  28.314  1.00  0.00           O  
ATOM    670  CB  VAL A  96       4.338   5.685  30.219  1.00  0.00           C  
ATOM    671  CEN VAL A  96       5.011   5.555  30.153  1.00  0.00           X  
ATOM    672  H   VAL A  96       3.156   7.699  31.313  1.00  0.00           H  
ATOM    673  N   VAL A  97       1.165   5.315  30.401  1.00  0.00           N  
ATOM    674  CA  VAL A  97       0.002   4.439  30.321  1.00  0.00           C  
ATOM    675  C   VAL A  97      -0.973   4.914  29.252  1.00  0.00           C  
ATOM    676  O   VAL A  97      -1.472   4.119  28.456  1.00  0.00           O  
ATOM    677  CB  VAL A  97      -0.734   4.353  31.671  1.00  0.00           C  
ATOM    678  CEN VAL A  97      -0.869   3.937  32.204  1.00  0.00           X  
ATOM    679  H   VAL A  97       1.340   5.823  31.256  1.00  0.00           H  
ATOM    680  N   VAL A  98      -1.241   6.216  29.239  1.00  0.00           N  
ATOM    681  CA  VAL A  98      -2.089   6.813  28.214  1.00  0.00           C  
ATOM    682  C   VAL A  98      -1.507   6.598  26.823  1.00  0.00           C  
ATOM    683  O   VAL A  98      -2.223   6.237  25.889  1.00  0.00           O  
ATOM    684  CB  VAL A  98      -2.283   8.323  28.451  1.00  0.00           C  
ATOM    685  CEN VAL A  98      -2.742   8.799  28.642  1.00  0.00           X  
ATOM    686  H   VAL A  98      -0.848   6.806  29.957  1.00  0.00           H  
ATOM    687  N   VAL A  99      -0.204   6.821  26.692  1.00  0.00           N  
ATOM    688  CA  VAL A  99       0.477   6.652  25.414  1.00  0.00           C  
ATOM    689  C   VAL A  99       0.351   5.221  24.907  1.00  0.00           C  
ATOM    690  O   VAL A  99       0.068   4.991  23.731  1.00  0.00           O  
ATOM    691  CB  VAL A  99       1.970   7.020  25.516  1.00  0.00           C  
ATOM    692  CEN VAL A  99       2.439   7.489  25.330  1.00  0.00           X  
ATOM    693  H   VAL A  99       0.329   7.116  27.498  1.00  0.00           H  
ATOM    694  N   VAL A 100       0.562   4.261  25.802  1.00  0.00           N  
ATOM    695  CA  VAL A 100       0.472   2.850  25.447  1.00  0.00           C  
ATOM    696  C   VAL A 100      -0.918   2.500  24.931  1.00  0.00           C  
ATOM    697  O   VAL A 100      -1.060   1.806  23.924  1.00  0.00           O  
ATOM    698  CB  VAL A 100       0.808   1.943  26.645  1.00  0.00           C  
ATOM    699  CEN VAL A 100       1.281   1.511  26.898  1.00  0.00           X  
ATOM    700  H   VAL A 100       0.791   4.516  26.752  1.00  0.00           H  
ATOM    701  N   VAL A 101      -1.941   2.983  25.628  1.00  0.00           N  
ATOM    702  CA  VAL A 101      -3.323   2.721  25.241  1.00  0.00           C  
ATOM    703  C   VAL A 101      -3.614   3.253  23.844  1.00  0.00           C  
ATOM    704  O   VAL A 101      -4.233   2.571  23.027  1.00  0.00           O  
ATOM    705  CB  VAL A 101      -4.316   3.349  26.237  1.00  0.00           C  
ATOM    706  CEN VAL A 101      -4.773   3.202  26.731  1.00  0.00           X  
ATOM    707  H   VAL A 101      -1.757   3.546  26.446  1.00  0.00           H  
ATOM    708  N   VAL A 102      -3.165   4.474  23.576  1.00  0.00           N  
ATOM    709  CA  VAL A 102      -3.377   5.100  22.276  1.00  0.00           C  
ATOM    710  C   VAL A 102      -2.743   4.280  21.160  1.00  0.00           C  
ATOM    711  O   VAL A 102      -3.356   4.058  20.115  1.00  0.00           O  
ATOM    712  CB  VAL A 102      -2.804   6.529  22.237  1.00  0.00           C  
ATOM    713  CEN VAL A 102      -2.978   7.196  22.219  1.00  0.00           X  
ATOM    714  H   VAL A 102      -2.663   4.982  24.291  1.00  0.00           H  
ATOM    715  N   VAL A 103      -1.514   3.830  21.387  1.00  0.00           N  
ATOM    716  CA  VAL A 103      -0.795   3.033  20.400  1.00  0.00           C  
ATOM    717  C   VAL A 103      -1.545   1.747  20.079  1.00  0.00           C  
ATOM    718  O   VAL A 103      -1.684   1.372  18.915  1.00  0.00           O  
ATOM    719  CB  VAL A 103       0.624   2.681  20.884  1.00  0.00           C  
ATOM    720  CEN VAL A 103       1.293   2.810  20.781  1.00  0.00           X  
ATOM    721  H   VAL A 103      -1.065   4.047  22.265  1.00  0.00           H  
ATOM    722  N   VAL A 104      -2.029   1.075  21.118  1.00  0.00           N  
ATOM    723  CA  VAL A 104      -2.767  -0.171  20.948  1.00  0.00           C  
ATOM    724  C   VAL A 104      -4.015   0.039  20.101  1.00  0.00           C  
ATOM    725  O   VAL A 104      -4.306  -0.749  19.201  1.00  0.00           O  
ATOM    726  CB  VAL A 104      -3.175  -0.776  22.305  1.00  0.00           C  
ATOM    727  CEN VAL A 104      -3.049  -1.294  22.742  1.00  0.00           X  
ATOM    728  H   VAL A 104      -1.882   1.436  22.050  1.00  0.00           H  
ATOM    729  N   VAL A 105      -4.751   1.106  20.394  1.00  0.00           N  
ATOM    730  CA  VAL A 105      -5.970   1.421  19.660  1.00  0.00           C  
ATOM    731  C   VAL A 105      -5.681   1.635  18.179  1.00  0.00           C  
ATOM    732  O   VAL A 105      -6.399   1.129  17.317  1.00  0.00           O  
ATOM    733  CB  VAL A 105      -6.661   2.676  20.225  1.00  0.00           C  
ATOM    734  CEN VAL A 105      -7.210   2.895  20.579  1.00  0.00           X  
ATOM    735  H   VAL A 105      -4.458   1.714  21.146  1.00  0.00           H  
ATOM    736  N   VAL A 106      -4.626   2.389  17.891  1.00  0.00           N  
ATOM    737  CA  VAL A 106      -4.240   2.672  16.513  1.00  0.00           C  
ATOM    738  C   VAL A 106      -3.927   1.389  15.754  1.00  0.00           C  
ATOM    739  O   VAL A 106      -4.361   1.208  14.617  1.00  0.00           O  
ATOM    740  CB  VAL A 106      -3.017   3.605  16.449  1.00  0.00           C  
ATOM    741  CEN VAL A 106      -2.815   4.245  16.290  1.00  0.00           X  
ATOM    742  H   VAL A 106      -4.076   2.776  18.645  1.00  0.00           H  
ATOM    743  N   VAL A 107      -3.172   0.500  16.391  1.00  0.00           N  
ATOM    744  CA  VAL A 107      -2.800  -0.769  15.777  1.00  0.00           C  
ATOM    745  C   VAL A 107      -4.032  -1.595  15.428  1.00  0.00           C  
ATOM    746  O   VAL A 107      -4.126  -2.157  14.337  1.00  0.00           O  
ATOM    747  CB  VAL A 107      -1.884  -1.596  16.698  1.00  0.00           C  
ATOM    748  CEN VAL A 107      -1.238  -1.823  16.780  1.00  0.00           X  
ATOM    749  H   VAL A 107      -2.848   0.708  17.324  1.00  0.00           H  
ATOM    750  N   VAL A 108      -4.975  -1.664  16.361  1.00  0.00           N  
ATOM    751  CA  VAL A 108      -6.203  -2.421  16.154  1.00  0.00           C  
ATOM    752  C   VAL A 108      -6.983  -1.891  14.958  1.00  0.00           C  
ATOM    753  O   VAL A 108      -7.466  -2.661  14.128  1.00  0.00           O  
ATOM    754  CB  VAL A 108      -7.107  -2.384  17.401  1.00  0.00           C  
ATOM    755  CEN VAL A 108      -7.349  -2.764  17.922  1.00  0.00           X  
ATOM    756  H   VAL A 108      -4.837  -1.179  17.237  1.00  0.00           H  
ATOM    757  N   VAL A 109      -7.102  -0.570  14.875  1.00  0.00           N  
ATOM    758  CA  VAL A 109      -7.823   0.066  13.779  1.00  0.00           C  
ATOM    759  C   VAL A 109      -7.198  -0.279  12.434  1.00  0.00           C  
ATOM    760  O   VAL A 109      -7.901  -0.604  11.477  1.00  0.00           O  
ATOM    761  CB  VAL A 109      -7.859   1.598  13.940  1.00  0.00           C  
ATOM    762  CEN VAL A 109      -8.271   2.131  14.084  1.00  0.00           X  
ATOM    763  H   VAL A 109      -6.682   0.008  15.589  1.00  0.00           H  
ATOM    764  N   VAL A 110      -5.873  -0.206  12.367  1.00  0.00           N  
ATOM    765  CA  VAL A 110      -5.150  -0.511  11.138  1.00  0.00           C  
ATOM    766  C   VAL A 110      -5.410  -1.943  10.686  1.00  0.00           C  
ATOM    767  O   VAL A 110      -5.906  -2.153   9.614  1.00  0.00           O  
ATOM    768  CB  VAL A 110      -3.633  -0.305  11.308  1.00  0.00           C  
ATOM    769  CEN VAL A 110      -3.105   0.100  11.130  1.00  0.00           X  
ATOM    770  H   VAL A 110      -5.353   0.067  13.189  1.00  0.00           H  
TER                                                                             
# All scores below are weighted scores, not raw scores.
#BEGIN_POSE_ENERGIES_TABLE ./out/91.pdb
label vdw total
weights 0.1 NA
pose 2.86403 2.86403
VAL:NtermProteinFull_1 0 0
VAL_2 0 0
VAL_3 0 0
VAL_4 0 0
VAL_5 0 0
VAL_6 0 0
VAL_7 0 0
VAL_8 0.02143 0.02143
VAL_9 0 0
VAL_10 0 0
VAL_11 0.01923 0.01923
VAL_12 0 0
VAL_13 0 0
VAL_14 0.00392 0.00392
VAL_15 0.19851 0.19851
VAL_16 0 0
VAL_17 0 0
VAL_18 0.10503 0.10503
VAL_19 0 0
VAL_20 0 0
VAL_21 0 0
VAL_22 0 0
VAL_23 0 0
VAL_24 0.01006 0.01006
VAL_25 0.02143 0.02143
VAL_26 0 0
VAL_27 0.01006 0.01006
VAL_28 0 0
VAL_29 0 0
VAL_30 0 0
VAL_31 0.01923 0.01923
VAL_32 0.04085 0.04085
VAL_33 0 0
VAL_34 0.28341 0.28341
VAL_35 0.23632 0.23632
VAL_36 0.47711 0.47711
VAL_37 0 0
VAL_38 0.01295 0.01295
VAL_39 0.10734 0.10734
VAL_40 0 0
VAL_41 0.01462 0.01462
VAL_42 0 0
VAL_43 0 0
VAL_44 0 0
VAL_45 0 0
VAL_46 0.01462 0.01462
VAL_47 0 0
VAL_48 0 0
VAL_49 0 0
VAL_50 0.01295 0.01295
VAL_51 0 0
VAL_52 0 0
VAL_53 0.00392 0.00392
VAL_54 0 0
VAL_55 0 0
VAL_56 0 0
VAL_57 0 0
VAL_58 0 0
VAL_59 0 0
VAL_60 0 0
VAL_61 0.00157 0.00157
VAL_62 0 0
VAL_63 0 0
VAL_64 0 0
VAL_65 0 0
VAL_66 0 0
VAL_67 0 0
VAL_68 0.01006 0.01006
VAL_69 0 0
VAL_70 0 0
VAL_71 0.01006 0.01006
VAL_72 0 0
VAL_73 0 0
VAL_74 0 0
VAL_75 0 0
VAL_76 0 0
VAL_77 0 0
VAL_78 0.00157 0.00157
VAL_79 0 0
VAL_80 0 0
VAL_81 0 0
VAL_82 0 0
VAL_83 0.17665 0.17665
VAL_84 0.01519 0.01519
VAL_85 0 0
VAL_86 0 0
VAL_87 0.02566 0.02566
VAL_88 0.27504 0.27504
VAL_89 0 0
VAL_90 0.00643 0.00643
VAL_91 0.43839 0.43839
VAL_92 0.10734 0.10734
VAL_93 0 0
VAL_94 0 0
VAL_95 0 0
VAL_96 0 0
VAL_97 0 0
VAL_98 0.00642 0.00642
VAL_99 2e-05 2e-05
VAL_100 0 0
VAL_101 0 0
VAL_102 0 0
VAL_103 0 0
VAL_104 0 0
VAL_105 0 0
VAL_106 0.17665 0.17665
VAL_107 0 0
VAL_108 0 0
VAL_109 0 0
VAL:CtermProteinFull_110 0 0
#END_POSE_ENERGIES_TABLE ./out/91.pdb

REMARK 6 12 1 9 20 17 13 14 14 10 14 8 
REMARK VDW             2.864
REMARK RG             13.700
REMARK NCdist         12.961
REMARK HO              0.815
