# Supplementary material for: Design of complicated all-α protein structures
Source: Nat Struct Mol Biol. 2024 Jan 4;31(2):275–82. doi: 10.1038/s41594-023-01147-9 (PMC11377298; doi:10.1038/s41594-023-01147-9)
Supplement: Supplementary file 11 — Statistical source data. [file 41594_2023_1147_MOESM11_ESM.zip › ED_Fig6/46.pdb]

HEADER                                            09-NOV-21   XXXX              
EXPDTA    THEORETICAL MODEL                                                     
REMARK 220                                                                      
REMARK 220 EXPERIMENTAL DETAILS                                                 
REMARK 220  EXPERIMENT TYPE                : THEORETICAL MODELLING              
REMARK 220  DATE OF DATA COLLECTION        : 09-NOV-21                          
REMARK 220                                                                      
REMARK 220 REMARK: MODEL GENERATED BY ROSETTA                                   
REMARK 220  VERSION 2021.16+release.8ee4f02                                     
ATOM      1  N   VAL A   1       0.000   0.000   0.000  1.00  0.00           N  
ATOM      2  CA  VAL A   1       1.458   0.000   0.000  1.00  0.00           C  
ATOM      3  C   VAL A   1       2.009   1.420   0.000  1.00  0.00           C  
ATOM      4  O   VAL A   1       2.934   1.737   0.748  1.00  0.00           O  
ATOM      5  CB  VAL A   1       2.023  -0.759  -1.215  1.00  0.00           C  
ATOM      6  CEN VAL A   1       2.351  -1.334  -1.406  1.00  0.00           X  
ATOM      7  H   VAL A   1      -0.500  -0.433  -0.750  1.00  0.00           H  
ATOM      8  N   VAL A   2       1.435   2.272  -0.843  1.00  0.00           N  
ATOM      9  CA  VAL A   2       1.868   3.661  -0.942  1.00  0.00           C  
ATOM     10  C   VAL A   2       1.711   4.383   0.390  1.00  0.00           C  
ATOM     11  O   VAL A   2       2.608   5.105   0.825  1.00  0.00           O  
ATOM     12  CB  VAL A   2       1.079   4.423  -2.023  1.00  0.00           C  
ATOM     13  CEN VAL A   2       1.129   4.707  -2.649  1.00  0.00           X  
ATOM     14  H   VAL A   2       0.680   1.949  -1.431  1.00  0.00           H  
ATOM     15  N   VAL A   3       0.566   4.183   1.035  1.00  0.00           N  
ATOM     16  CA  VAL A   3       0.290   4.815   2.319  1.00  0.00           C  
ATOM     17  C   VAL A   3       1.317   4.405   3.367  1.00  0.00           C  
ATOM     18  O   VAL A   3       1.823   5.241   4.115  1.00  0.00           O  
ATOM     19  CB  VAL A   3      -1.120   4.462   2.831  1.00  0.00           C  
ATOM     20  CEN VAL A   3      -1.749   4.719   2.941  1.00  0.00           X  
ATOM     21  H   VAL A   3      -0.130   3.577   0.624  1.00  0.00           H  
ATOM     22  N   VAL A   4       1.620   3.112   3.417  1.00  0.00           N  
ATOM     23  CA  VAL A   4       2.588   2.588   4.374  1.00  0.00           C  
ATOM     24  C   VAL A   4       3.957   3.226   4.177  1.00  0.00           C  
ATOM     25  O   VAL A   4       4.612   3.622   5.141  1.00  0.00           O  
ATOM     26  CB  VAL A   4       2.723   1.058   4.261  1.00  0.00           C  
ATOM     27  CEN VAL A   4       2.581   0.464   4.579  1.00  0.00           X  
ATOM     28  H   VAL A   4       1.169   2.476   2.775  1.00  0.00           H  
ATOM     29  N   VAL A   5       4.385   3.322   2.923  1.00  0.00           N  
ATOM     30  CA  VAL A   5       5.678   3.911   2.597  1.00  0.00           C  
ATOM     31  C   VAL A   5       5.758   5.358   3.069  1.00  0.00           C  
ATOM     32  O   VAL A   5       6.758   5.776   3.653  1.00  0.00           O  
ATOM     33  CB  VAL A   5       5.958   3.859   1.084  1.00  0.00           C  
ATOM     34  CEN VAL A   5       6.345   3.555   0.602  1.00  0.00           X  
ATOM     35  H   VAL A   5       3.799   2.977   2.176  1.00  0.00           H  
ATOM     36  N   VAL A   6       4.700   6.118   2.811  1.00  0.00           N  
ATOM     37  CA  VAL A   6       4.648   7.520   3.209  1.00  0.00           C  
ATOM     38  C   VAL A   6       4.783   7.670   4.719  1.00  0.00           C  
ATOM     39  O   VAL A   6       5.528   8.521   5.204  1.00  0.00           O  
ATOM     40  CB  VAL A   6       3.339   8.190   2.752  1.00  0.00           C  
ATOM     41  CEN VAL A   6       3.075   8.647   2.309  1.00  0.00           X  
ATOM     42  H   VAL A   6       3.910   5.715   2.327  1.00  0.00           H  
ATOM     43  N   VAL A   7       4.059   6.836   5.458  1.00  0.00           N  
ATOM     44  CA  VAL A   7       4.096   6.875   6.915  1.00  0.00           C  
ATOM     45  C   VAL A   7       5.504   6.615   7.437  1.00  0.00           C  
ATOM     46  O   VAL A   7       5.983   7.311   8.332  1.00  0.00           O  
ATOM     47  CB  VAL A   7       3.133   5.844   7.532  1.00  0.00           C  
ATOM     48  CEN VAL A   7       2.540   5.776   7.878  1.00  0.00           X  
ATOM     49  H   VAL A   7       3.467   6.159   4.999  1.00  0.00           H  
ATOM     50  N   VAL A   8       6.163   5.609   6.872  1.00  0.00           N  
ATOM     51  CA  VAL A   8       7.517   5.255   7.279  1.00  0.00           C  
ATOM     52  C   VAL A   8       8.478   6.419   7.067  1.00  0.00           C  
ATOM     53  O   VAL A   8       9.293   6.729   7.935  1.00  0.00           O  
ATOM     54  CB  VAL A   8       8.037   4.027   6.508  1.00  0.00           C  
ATOM     55  CEN VAL A   8       8.197   3.360   6.571  1.00  0.00           X  
ATOM     56  H   VAL A   8       5.713   5.075   6.141  1.00  0.00           H  
ATOM     57  N   VAL A   9       8.376   7.060   5.907  1.00  0.00           N  
ATOM     58  CA  VAL A   9       9.235   8.191   5.579  1.00  0.00           C  
ATOM     59  C   VAL A   9       9.061   9.324   6.581  1.00  0.00           C  
ATOM     60  O   VAL A   9      10.039   9.909   7.047  1.00  0.00           O  
ATOM     61  CB  VAL A   9       8.951   8.723   4.162  1.00  0.00           C  
ATOM     62  CEN VAL A   9       9.208   8.766   3.524  1.00  0.00           X  
ATOM     63  H   VAL A   9       7.685   6.755   5.236  1.00  0.00           H  
ATOM     64  N   VAL A  10       7.810   9.630   6.909  1.00  0.00           N  
ATOM     65  CA  VAL A  10       7.506  10.695   7.857  1.00  0.00           C  
ATOM     66  C   VAL A  10       8.128  10.415   9.219  1.00  0.00           C  
ATOM     67  O   VAL A  10       8.719  11.301   9.836  1.00  0.00           O  
ATOM     68  CB  VAL A  10       5.986  10.883   8.028  1.00  0.00           C  
ATOM     69  CEN VAL A  10       5.461  11.306   7.888  1.00  0.00           X  
ATOM     70  H   VAL A  10       7.051   9.112   6.491  1.00  0.00           H  
ATOM     71  N   VAL A  11       7.993   9.177   9.683  1.00  0.00           N  
ATOM     72  CA  VAL A  11       8.542   8.778  10.973  1.00  0.00           C  
ATOM     73  C   VAL A  11      10.054   8.964  11.009  1.00  0.00           C  
ATOM     74  O   VAL A  11      10.602   9.482  11.982  1.00  0.00           O  
ATOM     75  CB  VAL A  11       8.207   7.311  11.300  1.00  0.00           C  
ATOM     76  CEN VAL A  11       7.826   6.907  11.708  1.00  0.00           X  
ATOM     77  H   VAL A  11       7.496   8.495   9.127  1.00  0.00           H  
ATOM     78  N   VAL A  12      10.723   8.537   9.944  1.00  0.00           N  
ATOM     79  CA  VAL A  12      12.173   8.655   9.852  1.00  0.00           C  
ATOM     80  C   VAL A  12      12.613  10.111   9.938  1.00  0.00           C  
ATOM     81  O   VAL A  12      13.562  10.441  10.650  1.00  0.00           O  
ATOM     82  CB  VAL A  12      12.708   8.043   8.543  1.00  0.00           C  
ATOM     83  CEN VAL A  12      13.065   7.514   8.284  1.00  0.00           X  
ATOM     84  H   VAL A  12      10.214   8.119   9.178  1.00  0.00           H  
ATOM     85  N   VAL A  13      11.920  10.977   9.208  1.00  0.00           N  
ATOM     86  CA  VAL A  13      12.238  12.400   9.200  1.00  0.00           C  
ATOM     87  C   VAL A  13      12.120  12.999  10.596  1.00  0.00           C  
ATOM     88  O   VAL A  13      12.988  13.755  11.033  1.00  0.00           O  
ATOM     89  CB  VAL A  13      11.321  13.180   8.239  1.00  0.00           C  
ATOM     90  CEN VAL A  13      11.305  13.516   7.638  1.00  0.00           X  
ATOM     91  H   VAL A  13      11.152  10.642   8.644  1.00  0.00           H  
ATOM     92  N   VAL A  14      11.041  12.656  11.292  1.00  0.00           N  
ATOM     93  CA  VAL A  14      10.808  13.159  12.640  1.00  0.00           C  
ATOM     94  C   VAL A  14      11.818  12.584  13.625  1.00  0.00           C  
ATOM     95  O   VAL A  14      11.930  13.052  14.759  1.00  0.00           O  
ATOM     96  CB  VAL A  14       9.385  12.828  13.128  1.00  0.00           C  
ATOM     97  CEN VAL A  14       8.771  13.104  13.274  1.00  0.00           X  
ATOM     98  H   VAL A  14      10.366  12.031  10.876  1.00  0.00           H  
ATOM     99  N   VAL A  15      12.553  11.568  13.186  1.00  0.00           N  
ATOM    100  CA  VAL A  15      13.595  10.965  14.008  1.00  0.00           C  
ATOM    101  C   VAL A  15      14.982  11.345  13.504  1.00  0.00           C  
ATOM    102  O   VAL A  15      15.990  10.824  13.981  1.00  0.00           O  
ATOM    103  CB  VAL A  15      13.474   9.430  14.038  1.00  0.00           C  
ATOM    104  CEN VAL A  15      13.308   8.894  14.438  1.00  0.00           X  
ATOM    105  H   VAL A  15      12.384  11.203  12.259  1.00  0.00           H  
ATOM    106  N   VAL A  16      15.026  12.257  12.538  1.00  0.00           N  
ATOM    107  CA  VAL A  16      16.289  12.708  11.967  1.00  0.00           C  
ATOM    108  C   VAL A  16      17.131  13.441  13.003  1.00  0.00           C  
ATOM    109  O   VAL A  16      16.599  14.062  13.923  1.00  0.00           O  
ATOM    110  CB  VAL A  16      16.064  13.631  10.756  1.00  0.00           C  
ATOM    111  CEN VAL A  16      16.119  13.670  10.070  1.00  0.00           X  
ATOM    112  H   VAL A  16      14.162  12.647  12.191  1.00  0.00           H  
ATOM    113  N   VAL A  17      18.449  13.366  12.848  1.00  0.00           N  
ATOM    114  CA  VAL A  17      19.366  14.057  13.746  1.00  0.00           C  
ATOM    115  C   VAL A  17      19.228  15.569  13.619  1.00  0.00           C  
ATOM    116  O   VAL A  17      19.471  16.307  14.574  1.00  0.00           O  
ATOM    117  CB  VAL A  17      20.830  13.661  13.473  1.00  0.00           C  
ATOM    118  CEN VAL A  17      21.366  13.311  13.727  1.00  0.00           X  
ATOM    119  H   VAL A  17      18.824  12.816  12.089  1.00  0.00           H  
ATOM    120  N   VAL A  18      18.835  16.024  12.434  1.00  0.00           N  
ATOM    121  CA  VAL A  18      18.741  17.452  12.155  1.00  0.00           C  
ATOM    122  C   VAL A  18      17.409  18.019  12.628  1.00  0.00           C  
ATOM    123  O   VAL A  18      16.345  17.514  12.269  1.00  0.00           O  
ATOM    124  CB  VAL A  18      18.908  17.747  10.652  1.00  0.00           C  
ATOM    125  CEN VAL A  18      19.335  18.019  10.185  1.00  0.00           X  
ATOM    126  H   VAL A  18      18.597  15.364  11.707  1.00  0.00           H  
ATOM    127  N   VAL A  19      17.473  19.072  13.437  1.00  0.00           N  
ATOM    128  CA  VAL A  19      16.272  19.751  13.907  1.00  0.00           C  
ATOM    129  C   VAL A  19      15.445  20.278  12.742  1.00  0.00           C  
ATOM    130  O   VAL A  19      14.215  20.291  12.797  1.00  0.00           O  
ATOM    131  CB  VAL A  19      16.616  20.919  14.850  1.00  0.00           C  
ATOM    132  CEN VAL A  19      16.593  21.128  15.507  1.00  0.00           X  
ATOM    133  H   VAL A  19      18.378  19.410  13.732  1.00  0.00           H  
ATOM    134  N   VAL A  20      16.127  20.713  11.688  1.00  0.00           N  
ATOM    135  CA  VAL A  20      15.458  21.289  10.527  1.00  0.00           C  
ATOM    136  C   VAL A  20      14.576  20.260   9.833  1.00  0.00           C  
ATOM    137  O   VAL A  20      13.451  20.561   9.433  1.00  0.00           O  
ATOM    138  CB  VAL A  20      16.471  21.851   9.513  1.00  0.00           C  
ATOM    139  CEN VAL A  20      16.723  22.434   9.245  1.00  0.00           X  
ATOM    140  H   VAL A  20      17.134  20.642  11.691  1.00  0.00           H  
ATOM    141  N   VAL A  21      15.093  19.044   9.691  1.00  0.00           N  
ATOM    142  CA  VAL A  21      14.347  17.964   9.056  1.00  0.00           C  
ATOM    143  C   VAL A  21      13.055  17.671   9.808  1.00  0.00           C  
ATOM    144  O   VAL A  21      11.996  17.510   9.201  1.00  0.00           O  
ATOM    145  CB  VAL A  21      15.184  16.674   8.972  1.00  0.00           C  
ATOM    146  CEN VAL A  21      15.517  16.257   8.536  1.00  0.00           X  
ATOM    147  H   VAL A  21      16.026  18.864  10.032  1.00  0.00           H  
ATOM    148  N   VAL A  22      13.148  17.603  11.131  1.00  0.00           N  
ATOM    149  CA  VAL A  22      11.986  17.330  11.968  1.00  0.00           C  
ATOM    150  C   VAL A  22      11.064  18.539  12.043  1.00  0.00           C  
ATOM    151  O   VAL A  22       9.845  18.411  11.926  1.00  0.00           O  
ATOM    152  CB  VAL A  22      12.401  16.923  13.395  1.00  0.00           C  
ATOM    153  CEN VAL A  22      12.430  16.393  13.834  1.00  0.00           X  
ATOM    154  H   VAL A  22      14.047  17.745  11.569  1.00  0.00           H  
ATOM    155  N   VAL A  23      11.652  19.714  12.239  1.00  0.00           N  
ATOM    156  CA  VAL A  23      10.888  20.955  12.295  1.00  0.00           C  
ATOM    157  C   VAL A  23      10.335  21.323  10.924  1.00  0.00           C  
ATOM    158  O   VAL A  23       9.247  21.888  10.814  1.00  0.00           O  
ATOM    159  CB  VAL A  23      11.742  22.122  12.824  1.00  0.00           C  
ATOM    160  CEN VAL A  23      11.835  22.541  13.363  1.00  0.00           X  
ATOM    161  H   VAL A  23      12.655  19.750  12.352  1.00  0.00           H  
ATOM    162  N   VAL A  24      11.091  21.000   9.881  1.00  0.00           N  
ATOM    163  CA  VAL A  24      10.672  21.284   8.513  1.00  0.00           C  
ATOM    164  C   VAL A  24      10.694  20.024   7.658  1.00  0.00           C  
ATOM    165  O   VAL A  24      11.471  19.920   6.708  1.00  0.00           O  
ATOM    166  CB  VAL A  24      11.567  22.353   7.858  1.00  0.00           C  
ATOM    167  CEN VAL A  24      11.581  23.006   7.640  1.00  0.00           X  
ATOM    168  H   VAL A  24      11.979  20.545  10.039  1.00  0.00           H  
ATOM    169  N   VAL A  25       9.837  19.068   7.999  1.00  0.00           N  
ATOM    170  CA  VAL A  25       9.895  17.738   7.404  1.00  0.00           C  
ATOM    171  C   VAL A  25       9.577  17.786   5.915  1.00  0.00           C  
ATOM    172  O   VAL A  25       9.902  16.862   5.171  1.00  0.00           O  
ATOM    173  CB  VAL A  25       8.921  16.766   8.096  1.00  0.00           C  
ATOM    174  CEN VAL A  25       8.887  16.218   8.513  1.00  0.00           X  
ATOM    175  H   VAL A  25       9.126  19.267   8.689  1.00  0.00           H  
ATOM    176  N   VAL A  26       8.939  18.870   5.487  1.00  0.00           N  
ATOM    177  CA  VAL A  26       8.511  19.009   4.100  1.00  0.00           C  
ATOM    178  C   VAL A  26       9.461  19.906   3.317  1.00  0.00           C  
ATOM    179  O   VAL A  26       9.205  20.238   2.160  1.00  0.00           O  
ATOM    180  CB  VAL A  26       7.084  19.581   4.003  1.00  0.00           C  
ATOM    181  CEN VAL A  26       6.433  19.423   3.844  1.00  0.00           X  
ATOM    182  H   VAL A  26       8.745  19.617   6.138  1.00  0.00           H  
ATOM    183  N   VAL A  27      10.559  20.296   3.956  1.00  0.00           N  
ATOM    184  CA  VAL A  27      11.531  21.188   3.335  1.00  0.00           C  
ATOM    185  C   VAL A  27      12.608  20.403   2.598  1.00  0.00           C  
ATOM    186  O   VAL A  27      13.623  20.024   3.182  1.00  0.00           O  
ATOM    187  CB  VAL A  27      12.200  22.107   4.374  1.00  0.00           C  
ATOM    188  CEN VAL A  27      12.236  22.758   4.597  1.00  0.00           X  
ATOM    189  H   VAL A  27      10.725  19.965   4.896  1.00  0.00           H  
ATOM    190  N   VAL A  28      12.381  20.160   1.311  1.00  0.00           N  
ATOM    191  CA  VAL A  28      13.302  19.366   0.507  1.00  0.00           C  
ATOM    192  C   VAL A  28      14.716  19.930   0.571  1.00  0.00           C  
ATOM    193  O   VAL A  28      15.689  19.183   0.667  1.00  0.00           O  
ATOM    194  CB  VAL A  28      12.853  19.299  -0.965  1.00  0.00           C  
ATOM    195  CEN VAL A  28      12.592  18.881  -1.446  1.00  0.00           X  
ATOM    196  H   VAL A  28      11.548  20.535   0.880  1.00  0.00           H  
ATOM    197  N   VAL A  29      14.822  21.254   0.518  1.00  0.00           N  
ATOM    198  CA  VAL A  29      16.109  21.925   0.657  1.00  0.00           C  
ATOM    199  C   VAL A  29      16.773  21.576   1.982  1.00  0.00           C  
ATOM    200  O   VAL A  29      17.999  21.519   2.078  1.00  0.00           O  
ATOM    201  CB  VAL A  29      15.962  23.455   0.555  1.00  0.00           C  
ATOM    202  CEN VAL A  29      16.093  23.999   0.153  1.00  0.00           X  
ATOM    203  H   VAL A  29      13.990  21.809   0.378  1.00  0.00           H  
ATOM    204  N   VAL A  30      15.956  21.341   3.004  1.00  0.00           N  
ATOM    205  CA  VAL A  30      16.454  20.871   4.291  1.00  0.00           C  
ATOM    206  C   VAL A  30      17.172  19.535   4.149  1.00  0.00           C  
ATOM    207  O   VAL A  30      18.251  19.337   4.707  1.00  0.00           O  
ATOM    208  CB  VAL A  30      15.316  20.725   5.318  1.00  0.00           C  
ATOM    209  CEN VAL A  30      15.049  20.996   5.892  1.00  0.00           X  
ATOM    210  H   VAL A  30      14.964  21.493   2.885  1.00  0.00           H  
ATOM    211  N   VAL A  31      16.566  18.620   3.399  1.00  0.00           N  
ATOM    212  CA  VAL A  31      17.146  17.300   3.183  1.00  0.00           C  
ATOM    213  C   VAL A  31      18.511  17.402   2.514  1.00  0.00           C  
ATOM    214  O   VAL A  31      19.462  16.732   2.917  1.00  0.00           O  
ATOM    215  CB  VAL A  31      16.228  16.414   2.321  1.00  0.00           C  
ATOM    216  CEN VAL A  31      15.811  15.866   2.338  1.00  0.00           X  
ATOM    217  H   VAL A  31      15.680  18.845   2.968  1.00  0.00           H  
ATOM    218  N   VAL A  32      18.601  18.243   1.490  1.00  0.00           N  
ATOM    219  CA  VAL A  32      19.851  18.434   0.763  1.00  0.00           C  
ATOM    220  C   VAL A  32      20.953  18.940   1.685  1.00  0.00           C  
ATOM    221  O   VAL A  32      22.082  18.453   1.643  1.00  0.00           O  
ATOM    222  CB  VAL A  32      19.679  19.422  -0.407  1.00  0.00           C  
ATOM    223  CEN VAL A  32      19.655  19.469  -1.094  1.00  0.00           X  
ATOM    224  H   VAL A  32      17.784  18.765   1.208  1.00  0.00           H  
ATOM    225  N   VAL A  33      20.617  19.921   2.516  1.00  0.00           N  
ATOM    226  CA  VAL A  33      21.578  20.495   3.450  1.00  0.00           C  
ATOM    227  C   VAL A  33      22.114  19.439   4.409  1.00  0.00           C  
ATOM    228  O   VAL A  33      23.317  19.368   4.659  1.00  0.00           O  
ATOM    229  CB  VAL A  33      20.957  21.645   4.265  1.00  0.00           C  
ATOM    230  CEN VAL A  33      20.961  22.329   4.352  1.00  0.00           X  
ATOM    231  H   VAL A  33      19.673  20.277   2.501  1.00  0.00           H  
ATOM    232  N   VAL A  34      21.214  18.621   4.942  1.00  0.00           N  
ATOM    233  CA  VAL A  34      21.594  17.566   5.875  1.00  0.00           C  
ATOM    234  C   VAL A  34      22.568  16.587   5.231  1.00  0.00           C  
ATOM    235  O   VAL A  34      23.569  16.204   5.836  1.00  0.00           O  
ATOM    236  CB  VAL A  34      20.364  16.792   6.385  1.00  0.00           C  
ATOM    237  CEN VAL A  34      19.967  16.684   6.938  1.00  0.00           X  
ATOM    238  H   VAL A  34      20.240  18.732   4.696  1.00  0.00           H  
ATOM    239  N   VAL A  35      22.267  16.184   4.001  1.00  0.00           N  
ATOM    240  CA  VAL A  35      23.115  15.248   3.273  1.00  0.00           C  
ATOM    241  C   VAL A  35      24.520  15.808   3.087  1.00  0.00           C  
ATOM    242  O   VAL A  35      25.510  15.106   3.291  1.00  0.00           O  
ATOM    243  CB  VAL A  35      22.523  14.905   1.893  1.00  0.00           C  
ATOM    244  CEN VAL A  35      22.222  14.405   1.528  1.00  0.00           X  
ATOM    245  H   VAL A  35      21.430  16.536   3.559  1.00  0.00           H  
ATOM    246  N   VAL A  36      24.600  17.076   2.698  1.00  0.00           N  
ATOM    247  CA  VAL A  36      25.884  17.732   2.484  1.00  0.00           C  
ATOM    248  C   VAL A  36      26.718  17.741   3.759  1.00  0.00           C  
ATOM    249  O   VAL A  36      27.913  17.448   3.732  1.00  0.00           O  
ATOM    250  CB  VAL A  36      25.703  19.180   1.991  1.00  0.00           C  
ATOM    251  CEN VAL A  36      25.773  19.593   1.444  1.00  0.00           X  
ATOM    252  H   VAL A  36      23.749  17.599   2.548  1.00  0.00           H  
ATOM    253  N   VAL A  37      26.080  18.078   4.875  1.00  0.00           N  
ATOM    254  CA  VAL A  37      26.763  18.124   6.162  1.00  0.00           C  
ATOM    255  C   VAL A  37      27.341  16.764   6.529  1.00  0.00           C  
ATOM    256  O   VAL A  37      28.485  16.665   6.974  1.00  0.00           O  
ATOM    257  CB  VAL A  37      25.817  18.589   7.286  1.00  0.00           C  
ATOM    258  CEN VAL A  37      25.678  19.112   7.712  1.00  0.00           X  
ATOM    259  H   VAL A  37      25.098  18.307   4.830  1.00  0.00           H  
ATOM    260  N   VAL A  38      26.545  15.717   6.340  1.00  0.00           N  
ATOM    261  CA  VAL A  38      26.977  14.360   6.650  1.00  0.00           C  
ATOM    262  C   VAL A  38      28.205  13.973   5.836  1.00  0.00           C  
ATOM    263  O   VAL A  38      29.159  13.404   6.367  1.00  0.00           O  
ATOM    264  CB  VAL A  38      25.856  13.336   6.388  1.00  0.00           C  
ATOM    265  CEN VAL A  38      25.409  12.913   6.697  1.00  0.00           X  
ATOM    266  H   VAL A  38      25.616  15.866   5.971  1.00  0.00           H  
ATOM    267  N   VAL A  39      28.175  14.284   4.545  1.00  0.00           N  
ATOM    268  CA  VAL A  39      29.285  13.969   3.655  1.00  0.00           C  
ATOM    269  C   VAL A  39      30.574  14.628   4.128  1.00  0.00           C  
ATOM    270  O   VAL A  39      31.636  14.005   4.135  1.00  0.00           O  
ATOM    271  CB  VAL A  39      28.994  14.412   2.209  1.00  0.00           C  
ATOM    272  CEN VAL A  39      28.852  14.180   1.576  1.00  0.00           X  
ATOM    273  H   VAL A  39      27.361  14.751   4.170  1.00  0.00           H  
ATOM    274  N   VAL A  40      30.475  15.893   4.523  1.00  0.00           N  
ATOM    275  CA  VAL A  40      31.635  16.641   4.994  1.00  0.00           C  
ATOM    276  C   VAL A  40      32.191  16.043   6.280  1.00  0.00           C  
ATOM    277  O   VAL A  40      33.399  16.062   6.513  1.00  0.00           O  
ATOM    278  CB  VAL A  40      31.291  18.123   5.236  1.00  0.00           C  
ATOM    279  CEN VAL A  40      31.389  18.762   4.996  1.00  0.00           X  
ATOM    280  H   VAL A  40      29.574  16.348   4.496  1.00  0.00           H  
ATOM    281  N   VAL A  41      31.301  15.512   7.113  1.00  0.00           N  
ATOM    282  CA  VAL A  41      31.710  14.784   8.307  1.00  0.00           C  
ATOM    283  C   VAL A  41      32.257  13.407   7.953  1.00  0.00           C  
ATOM    284  O   VAL A  41      32.776  12.694   8.812  1.00  0.00           O  
ATOM    285  CB  VAL A  41      30.542  14.622   9.298  1.00  0.00           C  
ATOM    286  CEN VAL A  41      30.300  14.830   9.908  1.00  0.00           X  
ATOM    287  H   VAL A  41      30.317  15.616   6.913  1.00  0.00           H  
ATOM    288  N   VAL A  42      32.137  13.037   6.682  1.00  0.00           N  
ATOM    289  CA  VAL A  42      32.500  11.698   6.236  1.00  0.00           C  
ATOM    290  C   VAL A  42      31.385  10.700   6.524  1.00  0.00           C  
ATOM    291  O   VAL A  42      31.564   9.493   6.366  1.00  0.00           O  
ATOM    292  CB  VAL A  42      33.798  11.211   6.907  1.00  0.00           C  
ATOM    293  CEN VAL A  42      34.463  11.072   6.793  1.00  0.00           X  
ATOM    294  H   VAL A  42      31.785  13.702   6.008  1.00  0.00           H  
ATOM    295  N   VAL A  43      30.235  11.212   6.949  1.00  0.00           N  
ATOM    296  CA  VAL A  43      29.082  10.369   7.240  1.00  0.00           C  
ATOM    297  C   VAL A  43      28.275  10.085   5.979  1.00  0.00           C  
ATOM    298  O   VAL A  43      27.172  10.603   5.807  1.00  0.00           O  
ATOM    299  CB  VAL A  43      28.161  11.014   8.292  1.00  0.00           C  
ATOM    300  CEN VAL A  43      27.947  10.966   8.945  1.00  0.00           X  
ATOM    301  H   VAL A  43      30.158  12.212   7.073  1.00  0.00           H  
ATOM    302  N   VAL A  44      28.832   9.259   5.100  1.00  0.00           N  
ATOM    303  CA  VAL A  44      28.208   8.977   3.812  1.00  0.00           C  
ATOM    304  C   VAL A  44      26.889   8.236   3.990  1.00  0.00           C  
ATOM    305  O   VAL A  44      25.939   8.449   3.237  1.00  0.00           O  
ATOM    306  CB  VAL A  44      29.135   8.146   2.905  1.00  0.00           C  
ATOM    307  CEN VAL A  44      29.526   8.172   2.339  1.00  0.00           X  
ATOM    308  H   VAL A  44      29.710   8.816   5.329  1.00  0.00           H  
ATOM    309  N   VAL A  45      26.837   7.363   4.991  1.00  0.00           N  
ATOM    310  CA  VAL A  45      25.624   6.612   5.291  1.00  0.00           C  
ATOM    311  C   VAL A  45      24.486   7.542   5.692  1.00  0.00           C  
ATOM    312  O   VAL A  45      23.357   7.394   5.224  1.00  0.00           O  
ATOM    313  CB  VAL A  45      25.857   5.587   6.416  1.00  0.00           C  
ATOM    314  CEN VAL A  45      25.913   4.913   6.550  1.00  0.00           X  
ATOM    315  H   VAL A  45      27.659   7.216   5.559  1.00  0.00           H  
ATOM    316  N   VAL A  46      24.789   8.499   6.561  1.00  0.00           N  
ATOM    317  CA  VAL A  46      23.815   9.508   6.961  1.00  0.00           C  
ATOM    318  C   VAL A  46      23.332  10.313   5.762  1.00  0.00           C  
ATOM    319  O   VAL A  46      22.135  10.556   5.607  1.00  0.00           O  
ATOM    320  CB  VAL A  46      24.398  10.471   8.013  1.00  0.00           C  
ATOM    321  CEN VAL A  46      24.367  10.652   8.677  1.00  0.00           X  
ATOM    322  H   VAL A  46      25.719   8.530   6.955  1.00  0.00           H  
ATOM    323  N   VAL A  47      24.270  10.725   4.915  1.00  0.00           N  
ATOM    324  CA  VAL A  47      23.941  11.504   3.728  1.00  0.00           C  
ATOM    325  C   VAL A  47      23.002  10.736   2.807  1.00  0.00           C  
ATOM    326  O   VAL A  47      22.023  11.286   2.304  1.00  0.00           O  
ATOM    327  CB  VAL A  47      25.206  11.898   2.942  1.00  0.00           C  
ATOM    328  CEN VAL A  47      25.612  12.428   2.775  1.00  0.00           X  
ATOM    329  H   VAL A  47      25.235  10.492   5.100  1.00  0.00           H  
ATOM    330  N   VAL A  48      23.306   9.460   2.591  1.00  0.00           N  
ATOM    331  CA  VAL A  48      22.489   8.613   1.730  1.00  0.00           C  
ATOM    332  C   VAL A  48      21.062   8.512   2.251  1.00  0.00           C  
ATOM    333  O   VAL A  48      20.103   8.621   1.487  1.00  0.00           O  
ATOM    334  CB  VAL A  48      23.081   7.197   1.605  1.00  0.00           C  
ATOM    335  CEN VAL A  48      23.400   6.765   1.172  1.00  0.00           X  
ATOM    336  H   VAL A  48      24.124   9.068   3.034  1.00  0.00           H  
ATOM    337  N   VAL A  49      20.927   8.303   3.556  1.00  0.00           N  
ATOM    338  CA  VAL A  49      19.615   8.187   4.182  1.00  0.00           C  
ATOM    339  C   VAL A  49      18.794   9.454   3.980  1.00  0.00           C  
ATOM    340  O   VAL A  49      17.611   9.391   3.645  1.00  0.00           O  
ATOM    341  CB  VAL A  49      19.733   7.898   5.691  1.00  0.00           C  
ATOM    342  CEN VAL A  49      19.640   7.413   6.171  1.00  0.00           X  
ATOM    343  H   VAL A  49      21.755   8.223   4.130  1.00  0.00           H  
ATOM    344  N   VAL A  50      19.428  10.603   4.186  1.00  0.00           N  
ATOM    345  CA  VAL A  50      18.757  11.887   4.027  1.00  0.00           C  
ATOM    346  C   VAL A  50      18.238  12.065   2.606  1.00  0.00           C  
ATOM    347  O   VAL A  50      17.104  12.497   2.399  1.00  0.00           O  
ATOM    348  CB  VAL A  50      19.694  13.061   4.371  1.00  0.00           C  
ATOM    349  CEN VAL A  50      19.817  13.555   4.835  1.00  0.00           X  
ATOM    350  H   VAL A  50      20.400  10.586   4.460  1.00  0.00           H  
ATOM    351  N   VAL A  51      19.074  11.729   1.629  1.00  0.00           N  
ATOM    352  CA  VAL A  51      18.700  11.851   0.225  1.00  0.00           C  
ATOM    353  C   VAL A  51      17.481  10.996  -0.097  1.00  0.00           C  
ATOM    354  O   VAL A  51      16.556  11.447  -0.772  1.00  0.00           O  
ATOM    355  CB  VAL A  51      19.859  11.446  -0.705  1.00  0.00           C  
ATOM    356  CEN VAL A  51      20.326  11.691  -1.149  1.00  0.00           X  
ATOM    357  H   VAL A  51      19.992  11.381   1.866  1.00  0.00           H  
ATOM    358  N   VAL A  52      17.486   9.760   0.391  1.00  0.00           N  
ATOM    359  CA  VAL A  52      16.380   8.840   0.156  1.00  0.00           C  
ATOM    360  C   VAL A  52      15.075   9.393   0.714  1.00  0.00           C  
ATOM    361  O   VAL A  52      14.037   9.344   0.055  1.00  0.00           O  
ATOM    362  CB  VAL A  52      16.651   7.459   0.783  1.00  0.00           C  
ATOM    363  CEN VAL A  52      16.797   6.802   0.635  1.00  0.00           X  
ATOM    364  H   VAL A  52      18.276   9.450   0.938  1.00  0.00           H  
ATOM    365  N   VAL A  53      15.134   9.919   1.932  1.00  0.00           N  
ATOM    366  CA  VAL A  53      13.957  10.483   2.582  1.00  0.00           C  
ATOM    367  C   VAL A  53      13.378  11.634   1.769  1.00  0.00           C  
ATOM    368  O   VAL A  53      12.166  11.720   1.573  1.00  0.00           O  
ATOM    369  CB  VAL A  53      14.279  10.982   4.003  1.00  0.00           C  
ATOM    370  CEN VAL A  53      14.180  10.851   4.672  1.00  0.00           X  
ATOM    371  H   VAL A  53      16.018   9.929   2.421  1.00  0.00           H  
ATOM    372  N   VAL A  54      14.252  12.517   1.298  1.00  0.00           N  
ATOM    373  CA  VAL A  54      13.829  13.666   0.506  1.00  0.00           C  
ATOM    374  C   VAL A  54      13.112  13.225  -0.764  1.00  0.00           C  
ATOM    375  O   VAL A  54      12.066  13.769  -1.119  1.00  0.00           O  
ATOM    376  CB  VAL A  54      15.023  14.560   0.125  1.00  0.00           C  
ATOM    377  CEN VAL A  54      15.320  15.170   0.246  1.00  0.00           X  
ATOM    378  H   VAL A  54      15.234  12.390   1.494  1.00  0.00           H  
ATOM    379  N   VAL A  55      13.680  12.236  -1.445  1.00  0.00           N  
ATOM    380  CA  VAL A  55      13.096  11.719  -2.677  1.00  0.00           C  
ATOM    381  C   VAL A  55      11.695  11.171  -2.435  1.00  0.00           C  
ATOM    382  O   VAL A  55      10.772  11.439  -3.204  1.00  0.00           O  
ATOM    383  CB  VAL A  55      13.969  10.613  -3.297  1.00  0.00           C  
ATOM    384  CEN VAL A  55      14.390  10.467  -3.823  1.00  0.00           X  
ATOM    385  H   VAL A  55      14.538  11.831  -1.100  1.00  0.00           H  
ATOM    386  N   VAL A  56      11.543  10.403  -1.362  1.00  0.00           N  
ATOM    387  CA  VAL A  56      10.254   9.815  -1.017  1.00  0.00           C  
ATOM    388  C   VAL A  56       9.202  10.892  -0.784  1.00  0.00           C  
ATOM    389  O   VAL A  56       8.075  10.787  -1.266  1.00  0.00           O  
ATOM    390  CB  VAL A  56      10.355   8.929   0.239  1.00  0.00           C  
ATOM    391  CEN VAL A  56      10.341   8.277   0.461  1.00  0.00           X  
ATOM    392  H   VAL A  56      12.341  10.221  -0.770  1.00  0.00           H  
ATOM    393  N   VAL A  57       9.578  11.928  -0.042  1.00  0.00           N  
ATOM    394  CA  VAL A  57       8.668  13.027   0.257  1.00  0.00           C  
ATOM    395  C   VAL A  57       8.192  13.710  -1.019  1.00  0.00           C  
ATOM    396  O   VAL A  57       7.005  13.996  -1.175  1.00  0.00           O  
ATOM    397  CB  VAL A  57       9.327  14.075   1.173  1.00  0.00           C  
ATOM    398  CEN VAL A  57       9.324  14.333   1.811  1.00  0.00           X  
ATOM    399  H   VAL A  57      10.519  11.955   0.325  1.00  0.00           H  
ATOM    400  N   VAL A  58       9.125  13.969  -1.929  1.00  0.00           N  
ATOM    401  CA  VAL A  58       8.802  14.619  -3.193  1.00  0.00           C  
ATOM    402  C   VAL A  58       7.800  13.798  -3.995  1.00  0.00           C  
ATOM    403  O   VAL A  58       6.836  14.337  -4.539  1.00  0.00           O  
ATOM    404  CB  VAL A  58      10.063  14.849  -4.048  1.00  0.00           C  
ATOM    405  CEN VAL A  58      10.491  15.334  -4.286  1.00  0.00           X  
ATOM    406  H   VAL A  58      10.082  13.708  -1.739  1.00  0.00           H  
ATOM    407  N   VAL A  59       8.034  12.492  -4.064  1.00  0.00           N  
ATOM    408  CA  VAL A  59       7.152  11.594  -4.800  1.00  0.00           C  
ATOM    409  C   VAL A  59       5.736  11.631  -4.239  1.00  0.00           C  
ATOM    410  O   VAL A  59       4.762  11.701  -4.990  1.00  0.00           O  
ATOM    411  CB  VAL A  59       7.668  10.144  -4.769  1.00  0.00           C  
ATOM    412  CEN VAL A  59       7.952   9.648  -5.154  1.00  0.00           X  
ATOM    413  H   VAL A  59       8.843  12.112  -3.596  1.00  0.00           H  
ATOM    414  N   VAL A  60       5.628  11.585  -2.916  1.00  0.00           N  
ATOM    415  CA  VAL A  60       4.330  11.613  -2.252  1.00  0.00           C  
ATOM    416  C   VAL A  60       3.568  12.889  -2.585  1.00  0.00           C  
ATOM    417  O   VAL A  60       2.375  12.851  -2.885  1.00  0.00           O  
ATOM    418  CB  VAL A  60       4.475  11.498  -0.723  1.00  0.00           C  
ATOM    419  CEN VAL A  60       4.372  11.079  -0.186  1.00  0.00           X  
ATOM    420  H   VAL A  60       6.466  11.529  -2.355  1.00  0.00           H  
ATOM    421  N   VAL A  61       4.265  14.019  -2.531  1.00  0.00           N  
ATOM    422  CA  VAL A  61       3.655  15.310  -2.828  1.00  0.00           C  
ATOM    423  C   VAL A  61       3.105  15.347  -4.248  1.00  0.00           C  
ATOM    424  O   VAL A  61       1.989  15.811  -4.480  1.00  0.00           O  
ATOM    425  CB  VAL A  61       4.659  16.464  -2.647  1.00  0.00           C  
ATOM    426  CEN VAL A  61       4.819  17.002  -2.247  1.00  0.00           X  
ATOM    427  H   VAL A  61       5.242  13.983  -2.279  1.00  0.00           H  
ATOM    428  N   VAL A  62       3.896  14.854  -5.196  1.00  0.00           N  
ATOM    429  CA  VAL A  62       3.489  14.830  -6.596  1.00  0.00           C  
ATOM    430  C   VAL A  62       2.220  14.009  -6.786  1.00  0.00           C  
ATOM    431  O   VAL A  62       1.300  14.426  -7.490  1.00  0.00           O  
ATOM    432  CB  VAL A  62       4.599  14.257  -7.497  1.00  0.00           C  
ATOM    433  CEN VAL A  62       5.065  14.423  -7.976  1.00  0.00           X  
ATOM    434  H   VAL A  62       4.801  14.488  -4.940  1.00  0.00           H  
ATOM    435  N   VAL A  63       2.176  12.841  -6.156  1.00  0.00           N  
ATOM    436  CA  VAL A  63       1.019  11.959  -6.255  1.00  0.00           C  
ATOM    437  C   VAL A  63      -0.240  12.643  -5.738  1.00  0.00           C  
ATOM    438  O   VAL A  63      -1.298  12.571  -6.364  1.00  0.00           O  
ATOM    439  CB  VAL A  63       1.238  10.649  -5.474  1.00  0.00           C  
ATOM    440  CEN VAL A  63       1.347   9.973  -5.546  1.00  0.00           X  
ATOM    441  H   VAL A  63       2.965  12.556  -5.593  1.00  0.00           H  
ATOM    442  N   VAL A  64      -0.120  13.305  -4.593  1.00  0.00           N  
ATOM    443  CA  VAL A  64      -1.249  14.003  -3.989  1.00  0.00           C  
ATOM    444  C   VAL A  64      -1.792  15.080  -4.920  1.00  0.00           C  
ATOM    445  O   VAL A  64      -3.003  15.206  -5.098  1.00  0.00           O  
ATOM    446  CB  VAL A  64      -0.862  14.648  -2.645  1.00  0.00           C  
ATOM    447  CEN VAL A  64      -0.948  14.603  -1.963  1.00  0.00           X  
ATOM    448  H   VAL A  64       0.777  13.325  -4.128  1.00  0.00           H  
ATOM    449  N   VAL A  65      -0.888  15.854  -5.512  1.00  0.00           N  
ATOM    450  CA  VAL A  65      -1.275  16.922  -6.426  1.00  0.00           C  
ATOM    451  C   VAL A  65      -2.049  16.373  -7.618  1.00  0.00           C  
ATOM    452  O   VAL A  65      -3.076  16.927  -8.012  1.00  0.00           O  
ATOM    453  CB  VAL A  65      -0.049  17.700  -6.937  1.00  0.00           C  
ATOM    454  CEN VAL A  65       0.282  18.303  -6.895  1.00  0.00           X  
ATOM    455  H   VAL A  65       0.092  15.698  -5.324  1.00  0.00           H  
ATOM    456  N   VAL A  66      -1.551  15.282  -8.189  1.00  0.00           N  
ATOM    457  CA  VAL A  66      -2.195  14.656  -9.337  1.00  0.00           C  
ATOM    458  C   VAL A  66      -3.623  14.240  -9.009  1.00  0.00           C  
ATOM    459  O   VAL A  66      -4.539  14.452  -9.803  1.00  0.00           O  
ATOM    460  CB  VAL A  66      -1.410  13.423  -9.823  1.00  0.00           C  
ATOM    461  CEN VAL A  66      -1.012  13.184 -10.332  1.00  0.00           X  
ATOM    462  H   VAL A  66      -0.704  14.875  -7.817  1.00  0.00           H  
ATOM    463  N   VAL A  67      -3.806  13.646  -7.835  1.00  0.00           N  
ATOM    464  CA  VAL A  67      -5.122  13.194  -7.401  1.00  0.00           C  
ATOM    465  C   VAL A  67      -6.073  14.369  -7.214  1.00  0.00           C  
ATOM    466  O   VAL A  67      -7.274  14.255  -7.461  1.00  0.00           O  
ATOM    467  CB  VAL A  67      -5.042  12.397  -6.086  1.00  0.00           C  
ATOM    468  CEN VAL A  67      -5.099  11.766  -5.816  1.00  0.00           X  
ATOM    469  H   VAL A  67      -3.012  13.504  -7.227  1.00  0.00           H  
ATOM    470  N   VAL A  68      -5.530  15.500  -6.774  1.00  0.00           N  
ATOM    471  CA  VAL A  68      -6.298  16.736  -6.687  1.00  0.00           C  
ATOM    472  C   VAL A  68      -6.531  17.339  -8.066  1.00  0.00           C  
ATOM    473  O   VAL A  68      -7.272  18.311  -8.212  1.00  0.00           O  
ATOM    474  CB  VAL A  68      -5.596  17.776  -5.794  1.00  0.00           C  
ATOM    475  CEN VAL A  68      -5.630  18.098  -5.186  1.00  0.00           X  
ATOM    476  H   VAL A  68      -4.560  15.503  -6.494  1.00  0.00           H  
ATOM    477  N   VAL A  69      -5.894  16.757  -9.076  1.00  0.00           N  
ATOM    478  CA  VAL A  69      -5.926  17.311 -10.424  1.00  0.00           C  
ATOM    479  C   VAL A  69      -4.921  18.445 -10.577  1.00  0.00           C  
ATOM    480  O   VAL A  69      -4.908  19.143 -11.591  1.00  0.00           O  
ATOM    481  CB  VAL A  69      -7.330  17.830 -10.788  1.00  0.00           C  
ATOM    482  CEN VAL A  69      -7.882  17.705 -11.180  1.00  0.00           X  
ATOM    483  H   VAL A  69      -5.373  15.908  -8.905  1.00  0.00           H  
ATOM    484  N   VAL A  70      -4.079  18.624  -9.565  1.00  0.00           N  
ATOM    485  CA  VAL A  70      -3.054  19.661  -9.595  1.00  0.00           C  
ATOM    486  C   VAL A  70      -1.799  19.174 -10.307  1.00  0.00           C  
ATOM    487  O   VAL A  70      -0.770  18.932  -9.676  1.00  0.00           O  
ATOM    488  CB  VAL A  70      -2.679  20.126  -8.175  1.00  0.00           C  
ATOM    489  CEN VAL A  70      -2.731  20.651  -7.732  1.00  0.00           X  
ATOM    490  H   VAL A  70      -4.152  18.027  -8.754  1.00  0.00           H  
ATOM    491  N   VAL A  71      -1.890  19.032 -11.625  1.00  0.00           N  
ATOM    492  CA  VAL A  71      -0.793  18.486 -12.414  1.00  0.00           C  
ATOM    493  C   VAL A  71       0.418  19.410 -12.386  1.00  0.00           C  
ATOM    494  O   VAL A  71       1.561  18.951 -12.383  1.00  0.00           O  
ATOM    495  CB  VAL A  71      -1.212  18.250 -13.878  1.00  0.00           C  
ATOM    496  CEN VAL A  71      -1.353  17.760 -14.342  1.00  0.00           X  
ATOM    497  H   VAL A  71      -2.742  19.308 -12.092  1.00  0.00           H  
ATOM    498  N   VAL A  72       0.161  20.713 -12.366  1.00  0.00           N  
ATOM    499  CA  VAL A  72       1.230  21.704 -12.305  1.00  0.00           C  
ATOM    500  C   VAL A  72       2.029  21.572 -11.015  1.00  0.00           C  
ATOM    501  O   VAL A  72       3.260  21.599 -11.031  1.00  0.00           O  
ATOM    502  CB  VAL A  72       0.678  23.138 -12.411  1.00  0.00           C  
ATOM    503  CEN VAL A  72       0.639  23.688 -12.824  1.00  0.00           X  
ATOM    504  H   VAL A  72      -0.799  21.026 -12.393  1.00  0.00           H  
ATOM    505  N   VAL A  73       1.323  21.430  -9.899  1.00  0.00           N  
ATOM    506  CA  VAL A  73       1.965  21.207  -8.609  1.00  0.00           C  
ATOM    507  C   VAL A  73       2.796  19.931  -8.620  1.00  0.00           C  
ATOM    508  O   VAL A  73       3.931  19.913  -8.143  1.00  0.00           O  
ATOM    509  CB  VAL A  73       0.932  21.125  -7.469  1.00  0.00           C  
ATOM    510  CEN VAL A  73       0.686  21.458  -6.919  1.00  0.00           X  
ATOM    511  H   VAL A  73       0.315  21.477  -9.945  1.00  0.00           H  
ATOM    512  N   VAL A  74       2.225  18.864  -9.169  1.00  0.00           N  
ATOM    513  CA  VAL A  74       2.912  17.580  -9.243  1.00  0.00           C  
ATOM    514  C   VAL A  74       4.203  17.692 -10.044  1.00  0.00           C  
ATOM    515  O   VAL A  74       5.244  17.175  -9.638  1.00  0.00           O  
ATOM    516  CB  VAL A  74       2.019  16.497  -9.877  1.00  0.00           C  
ATOM    517  CEN VAL A  74       1.661  15.925  -9.741  1.00  0.00           X  
ATOM    518  H   VAL A  74       1.291  18.944  -9.543  1.00  0.00           H  
ATOM    519  N   VAL A  75       4.130  18.371 -11.184  1.00  0.00           N  
ATOM    520  CA  VAL A  75       5.293  18.552 -12.044  1.00  0.00           C  
ATOM    521  C   VAL A  75       6.410  19.286 -11.313  1.00  0.00           C  
ATOM    522  O   VAL A  75       7.575  18.896 -11.388  1.00  0.00           O  
ATOM    523  CB  VAL A  75       4.933  19.330 -13.324  1.00  0.00           C  
ATOM    524  CEN VAL A  75       4.850  19.269 -14.005  1.00  0.00           X  
ATOM    525  H   VAL A  75       3.245  18.772 -11.462  1.00  0.00           H  
ATOM    526  N   VAL A  76       6.047  20.351 -10.606  1.00  0.00           N  
ATOM    527  CA  VAL A  76       7.019  21.141  -9.859  1.00  0.00           C  
ATOM    528  C   VAL A  76       7.729  20.295  -8.811  1.00  0.00           C  
ATOM    529  O   VAL A  76       8.950  20.364  -8.666  1.00  0.00           O  
ATOM    530  CB  VAL A  76       6.354  22.346  -9.167  1.00  0.00           C  
ATOM    531  CEN VAL A  76       6.299  23.033  -9.182  1.00  0.00           X  
ATOM    532  H   VAL A  76       5.074  20.620 -10.585  1.00  0.00           H  
ATOM    533  N   VAL A  77       6.959  19.495  -8.082  1.00  0.00           N  
ATOM    534  CA  VAL A  77       7.513  18.632  -7.046  1.00  0.00           C  
ATOM    535  C   VAL A  77       8.523  17.652  -7.627  1.00  0.00           C  
ATOM    536  O   VAL A  77       9.602  17.453  -7.069  1.00  0.00           O  
ATOM    537  CB  VAL A  77       6.409  17.845  -6.315  1.00  0.00           C  
ATOM    538  CEN VAL A  77       6.070  17.790  -5.718  1.00  0.00           X  
ATOM    539  H   VAL A  77       5.963  19.484  -8.250  1.00  0.00           H  
ATOM    540  N   VAL A  78       8.167  17.041  -8.752  1.00  0.00           N  
ATOM    541  CA  VAL A  78       9.042  16.079  -9.412  1.00  0.00           C  
ATOM    542  C   VAL A  78      10.366  16.720  -9.807  1.00  0.00           C  
ATOM    543  O   VAL A  78      11.433  16.143  -9.596  1.00  0.00           O  
ATOM    544  CB  VAL A  78       8.378  15.478 -10.665  1.00  0.00           C  
ATOM    545  CEN VAL A  78       8.099  14.904 -10.923  1.00  0.00           X  
ATOM    546  H   VAL A  78       7.267  17.248  -9.160  1.00  0.00           H  
ATOM    547  N   VAL A  79      10.290  17.915 -10.382  1.00  0.00           N  
ATOM    548  CA  VAL A  79      11.483  18.637 -10.809  1.00  0.00           C  
ATOM    549  C   VAL A  79      12.411  18.912  -9.633  1.00  0.00           C  
ATOM    550  O   VAL A  79      13.623  18.720  -9.728  1.00  0.00           O  
ATOM    551  CB  VAL A  79      11.123  19.971 -11.489  1.00  0.00           C  
ATOM    552  CEN VAL A  79      11.109  20.299 -12.095  1.00  0.00           X  
ATOM    553  H   VAL A  79       9.383  18.335 -10.528  1.00  0.00           H  
ATOM    554  N   VAL A  80      11.834  19.361  -8.523  1.00  0.00           N  
ATOM    555  CA  VAL A  80      12.609  19.663  -7.326  1.00  0.00           C  
ATOM    556  C   VAL A  80      13.345  18.429  -6.820  1.00  0.00           C  
ATOM    557  O   VAL A  80      14.524  18.497  -6.473  1.00  0.00           O  
ATOM    558  CB  VAL A  80      11.715  20.214  -6.198  1.00  0.00           C  
ATOM    559  CEN VAL A  80      11.559  20.783  -5.842  1.00  0.00           X  
ATOM    560  H   VAL A  80      10.834  19.497  -8.509  1.00  0.00           H  
ATOM    561  N   VAL A  81      12.642  17.303  -6.780  1.00  0.00           N  
ATOM    562  CA  VAL A  81      13.228  16.050  -6.316  1.00  0.00           C  
ATOM    563  C   VAL A  81      14.419  15.648  -7.175  1.00  0.00           C  
ATOM    564  O   VAL A  81      15.463  15.250  -6.659  1.00  0.00           O  
ATOM    565  CB  VAL A  81      12.195  14.908  -6.319  1.00  0.00           C  
ATOM    566  CEN VAL A  81      11.817  14.500  -5.912  1.00  0.00           X  
ATOM    567  H   VAL A  81      11.677  17.314  -7.078  1.00  0.00           H  
ATOM    568  N   VAL A  82      14.256  15.753  -8.490  1.00  0.00           N  
ATOM    569  CA  VAL A  82      15.318  15.400  -9.424  1.00  0.00           C  
ATOM    570  C   VAL A  82      16.561  16.249  -9.192  1.00  0.00           C  
ATOM    571  O   VAL A  82      17.680  15.737  -9.170  1.00  0.00           O  
ATOM    572  CB  VAL A  82      14.862  15.563 -10.886  1.00  0.00           C  
ATOM    573  CEN VAL A  82      14.695  15.215 -11.457  1.00  0.00           X  
ATOM    574  H   VAL A  82      13.374  16.086  -8.851  1.00  0.00           H  
ATOM    575  N   VAL A  83      16.358  17.551  -9.020  1.00  0.00           N  
ATOM    576  CA  VAL A  83      17.462  18.475  -8.789  1.00  0.00           C  
ATOM    577  C   VAL A  83      18.233  18.107  -7.528  1.00  0.00           C  
ATOM    578  O   VAL A  83      19.464  18.095  -7.523  1.00  0.00           O  
ATOM    579  CB  VAL A  83      16.967  19.929  -8.670  1.00  0.00           C  
ATOM    580  CEN VAL A  83      16.957  20.539  -8.990  1.00  0.00           X  
ATOM    581  H   VAL A  83      15.414  17.910  -9.049  1.00  0.00           H  
ATOM    582  N   VAL A  84      17.503  17.808  -6.459  1.00  0.00           N  
ATOM    583  CA  VAL A  84      18.117  17.439  -5.190  1.00  0.00           C  
ATOM    584  C   VAL A  84      18.983  16.194  -5.338  1.00  0.00           C  
ATOM    585  O   VAL A  84      20.105  16.143  -4.834  1.00  0.00           O  
ATOM    586  CB  VAL A  84      17.058  17.189  -4.100  1.00  0.00           C  
ATOM    587  CEN VAL A  84      16.789  17.444  -3.520  1.00  0.00           X  
ATOM    588  H   VAL A  84      16.495  17.837  -6.528  1.00  0.00           H  
ATOM    589  N   VAL A  85      18.455  15.192  -6.032  1.00  0.00           N  
ATOM    590  CA  VAL A  85      19.179  13.945  -6.248  1.00  0.00           C  
ATOM    591  C   VAL A  85      20.486  14.188  -6.991  1.00  0.00           C  
ATOM    592  O   VAL A  85      21.530  13.649  -6.623  1.00  0.00           O  
ATOM    593  CB  VAL A  85      18.332  12.930  -7.039  1.00  0.00           C  
ATOM    594  CEN VAL A  85      17.986  12.337  -6.986  1.00  0.00           X  
ATOM    595  H   VAL A  85      17.529  15.297  -6.421  1.00  0.00           H  
ATOM    596  N   VAL A  86      20.423  15.004  -8.038  1.00  0.00           N  
ATOM    597  CA  VAL A  86      21.603  15.320  -8.834  1.00  0.00           C  
ATOM    598  C   VAL A  86      22.680  15.981  -7.985  1.00  0.00           C  
ATOM    599  O   VAL A  86      23.857  15.631  -8.074  1.00  0.00           O  
ATOM    600  CB  VAL A  86      21.256  16.245 -10.016  1.00  0.00           C  
ATOM    601  CEN VAL A  86      21.192  16.268 -10.702  1.00  0.00           X  
ATOM    602  H   VAL A  86      19.536  15.415  -8.288  1.00  0.00           H  
ATOM    603  N   VAL A  87      22.271  16.939  -7.160  1.00  0.00           N  
ATOM    604  CA  VAL A  87      23.201  17.652  -6.292  1.00  0.00           C  
ATOM    605  C   VAL A  87      23.907  16.696  -5.339  1.00  0.00           C  
ATOM    606  O   VAL A  87      25.121  16.776  -5.151  1.00  0.00           O  
ATOM    607  CB  VAL A  87      22.487  18.743  -5.473  1.00  0.00           C  
ATOM    608  CEN VAL A  87      22.413  19.425  -5.403  1.00  0.00           X  
ATOM    609  H   VAL A  87      21.291  17.180  -7.133  1.00  0.00           H  
ATOM    610  N   VAL A  88      23.140  15.793  -4.739  1.00  0.00           N  
ATOM    611  CA  VAL A  88      23.691  14.819  -3.803  1.00  0.00           C  
ATOM    612  C   VAL A  88      24.742  13.944  -4.474  1.00  0.00           C  
ATOM    613  O   VAL A  88      25.811  13.702  -3.914  1.00  0.00           O  
ATOM    614  CB  VAL A  88      22.591  13.920  -3.210  1.00  0.00           C  
ATOM    615  CEN VAL A  88      22.238  13.781  -2.635  1.00  0.00           X  
ATOM    616  H   VAL A  88      22.150  15.780  -4.936  1.00  0.00           H  
ATOM    617  N   VAL A  89      24.432  13.472  -5.677  1.00  0.00           N  
ATOM    618  CA  VAL A  89      25.349  12.623  -6.427  1.00  0.00           C  
ATOM    619  C   VAL A  89      26.665  13.340  -6.700  1.00  0.00           C  
ATOM    620  O   VAL A  89      27.741  12.767  -6.532  1.00  0.00           O  
ATOM    621  CB  VAL A  89      24.735  12.170  -7.764  1.00  0.00           C  
ATOM    622  CEN VAL A  89      24.477  11.627  -8.101  1.00  0.00           X  
ATOM    623  H   VAL A  89      23.537  13.708  -6.082  1.00  0.00           H  
ATOM    624  N   VAL A  90      26.572  14.596  -7.122  1.00  0.00           N  
ATOM    625  CA  VAL A  90      27.755  15.394  -7.420  1.00  0.00           C  
ATOM    626  C   VAL A  90      28.644  15.540  -6.192  1.00  0.00           C  
ATOM    627  O   VAL A  90      29.863  15.391  -6.275  1.00  0.00           O  
ATOM    628  CB  VAL A  90      27.377  16.795  -7.936  1.00  0.00           C  
ATOM    629  CEN VAL A  90      27.369  17.196  -8.497  1.00  0.00           X  
ATOM    630  H   VAL A  90      25.657  15.009  -7.240  1.00  0.00           H  
ATOM    631  N   VAL A  91      28.027  15.832  -5.052  1.00  0.00           N  
ATOM    632  CA  VAL A  91      28.762  15.998  -3.804  1.00  0.00           C  
ATOM    633  C   VAL A  91      29.532  14.733  -3.445  1.00  0.00           C  
ATOM    634  O   VAL A  91      30.718  14.788  -3.121  1.00  0.00           O  
ATOM    635  CB  VAL A  91      27.823  16.363  -2.639  1.00  0.00           C  
ATOM    636  CEN VAL A  91      27.638  16.874  -2.215  1.00  0.00           X  
ATOM    637  H   VAL A  91      27.023  15.941  -5.050  1.00  0.00           H  
ATOM    638  N   VAL A  92      28.849  13.595  -3.503  1.00  0.00           N  
ATOM    639  CA  VAL A  92      29.454  12.319  -3.138  1.00  0.00           C  
ATOM    640  C   VAL A  92      30.234  11.725  -4.304  1.00  0.00           C  
ATOM    641  O   VAL A  92      30.889  10.692  -4.163  1.00  0.00           O  
ATOM    642  CB  VAL A  92      28.394  11.304  -2.672  1.00  0.00           C  
ATOM    643  CEN VAL A  92      28.149  10.971  -2.121  1.00  0.00           X  
ATOM    644  H   VAL A  92      27.887  13.613  -3.809  1.00  0.00           H  
ATOM    645  N   VAL A  93      30.161  12.384  -5.455  1.00  0.00           N  
ATOM    646  CA  VAL A  93      30.830  11.903  -6.657  1.00  0.00           C  
ATOM    647  C   VAL A  93      30.301  10.536  -7.073  1.00  0.00           C  
ATOM    648  O   VAL A  93      31.073   9.628  -7.380  1.00  0.00           O  
ATOM    649  CB  VAL A  93      32.355  11.812  -6.458  1.00  0.00           C  
ATOM    650  CEN VAL A  93      32.955  12.099  -6.636  1.00  0.00           X  
ATOM    651  H   VAL A  93      29.628  13.241  -5.499  1.00  0.00           H  
ATOM    652  N   VAL A  94      28.979  10.396  -7.080  1.00  0.00           N  
ATOM    653  CA  VAL A  94      28.344   9.144  -7.472  1.00  0.00           C  
ATOM    654  C   VAL A  94      27.415   9.347  -8.662  1.00  0.00           C  
ATOM    655  O   VAL A  94      26.889  10.440  -8.872  1.00  0.00           O  
ATOM    656  CB  VAL A  94      27.544   8.528  -6.309  1.00  0.00           C  
ATOM    657  CEN VAL A  94      27.535   8.009  -5.856  1.00  0.00           X  
ATOM    658  H   VAL A  94      28.401  11.178  -6.807  1.00  0.00           H  
ATOM    659  N   VAL A  95      27.216   8.288  -9.439  1.00  0.00           N  
ATOM    660  CA  VAL A  95      26.267   8.316 -10.546  1.00  0.00           C  
ATOM    661  C   VAL A  95      24.834   8.416 -10.039  1.00  0.00           C  
ATOM    662  O   VAL A  95      24.470   7.782  -9.049  1.00  0.00           O  
ATOM    663  CB  VAL A  95      26.400   7.066 -11.436  1.00  0.00           C  
ATOM    664  CEN VAL A  95      26.610   6.845 -12.054  1.00  0.00           X  
ATOM    665  H   VAL A  95      27.737   7.441  -9.259  1.00  0.00           H  
ATOM    666  N   VAL A  96      24.025   9.216 -10.725  1.00  0.00           N  
ATOM    667  CA  VAL A  96      22.617   9.365 -10.374  1.00  0.00           C  
ATOM    668  C   VAL A  96      21.940   8.009 -10.227  1.00  0.00           C  
ATOM    669  O   VAL A  96      21.074   7.826  -9.371  1.00  0.00           O  
ATOM    670  CB  VAL A  96      21.857  10.196 -11.426  1.00  0.00           C  
ATOM    671  CEN VAL A  96      21.554  10.804 -11.538  1.00  0.00           X  
ATOM    672  H   VAL A  96      24.394   9.735 -11.509  1.00  0.00           H  
ATOM    673  N   VAL A  97      22.340   7.059 -11.066  1.00  0.00           N  
ATOM    674  CA  VAL A  97      21.791   5.709 -11.013  1.00  0.00           C  
ATOM    675  C   VAL A  97      22.078   5.050  -9.670  1.00  0.00           C  
ATOM    676  O   VAL A  97      21.286   4.244  -9.181  1.00  0.00           O  
ATOM    677  CB  VAL A  97      22.356   4.825 -12.140  1.00  0.00           C  
ATOM    678  CEN VAL A  97      22.196   4.513 -12.733  1.00  0.00           X  
ATOM    679  H   VAL A  97      23.042   7.278 -11.758  1.00  0.00           H  
ATOM    680  N   VAL A  98      23.216   5.397  -9.078  1.00  0.00           N  
ATOM    681  CA  VAL A  98      23.587   4.877  -7.768  1.00  0.00           C  
ATOM    682  C   VAL A  98      22.555   5.255  -6.713  1.00  0.00           C  
ATOM    683  O   VAL A  98      22.152   4.424  -5.899  1.00  0.00           O  
ATOM    684  CB  VAL A  98      24.970   5.391  -7.326  1.00  0.00           C  
ATOM    685  CEN VAL A  98      25.624   5.202  -7.222  1.00  0.00           X  
ATOM    686  H   VAL A  98      23.840   6.037  -9.548  1.00  0.00           H  
ATOM    687  N   VAL A  99      22.131   6.514  -6.731  1.00  0.00           N  
ATOM    688  CA  VAL A  99      21.145   7.005  -5.776  1.00  0.00           C  
ATOM    689  C   VAL A  99      19.838   6.231  -5.888  1.00  0.00           C  
ATOM    690  O   VAL A  99      19.251   5.837  -4.880  1.00  0.00           O  
ATOM    691  CB  VAL A  99      20.861   8.505  -5.978  1.00  0.00           C  
ATOM    692  CEN VAL A  99      20.955   9.129  -5.701  1.00  0.00           X  
ATOM    693  H   VAL A  99      22.502   7.147  -7.425  1.00  0.00           H  
ATOM    694  N   VAL A 100      19.387   6.015  -7.119  1.00  0.00           N  
ATOM    695  CA  VAL A 100      18.147   5.288  -7.364  1.00  0.00           C  
ATOM    696  C   VAL A 100      18.219   3.873  -6.803  1.00  0.00           C  
ATOM    697  O   VAL A 100      17.280   3.402  -6.161  1.00  0.00           O  
ATOM    698  CB  VAL A 100      17.821   5.217  -8.868  1.00  0.00           C  
ATOM    699  CEN VAL A 100      17.394   5.452  -9.354  1.00  0.00           X  
ATOM    700  H   VAL A 100      19.916   6.365  -7.905  1.00  0.00           H  
ATOM    701  N   VAL A 101      19.337   3.200  -7.049  1.00  0.00           N  
ATOM    702  CA  VAL A 101      19.533   1.838  -6.569  1.00  0.00           C  
ATOM    703  C   VAL A 101      19.455   1.773  -5.049  1.00  0.00           C  
ATOM    704  O   VAL A 101      18.809   0.888  -4.488  1.00  0.00           O  
ATOM    705  CB  VAL A 101      20.888   1.266  -7.028  1.00  0.00           C  
ATOM    706  CEN VAL A 101      21.181   0.808  -7.451  1.00  0.00           X  
ATOM    707  H   VAL A 101      20.071   3.644  -7.583  1.00  0.00           H  
ATOM    708  N   VAL A 102      20.117   2.715  -4.387  1.00  0.00           N  
ATOM    709  CA  VAL A 102      20.124   2.767  -2.930  1.00  0.00           C  
ATOM    710  C   VAL A 102      18.713   2.926  -2.378  1.00  0.00           C  
ATOM    711  O   VAL A 102      18.328   2.247  -1.426  1.00  0.00           O  
ATOM    712  CB  VAL A 102      21.001   3.920  -2.409  1.00  0.00           C  
ATOM    713  CEN VAL A 102      21.594   4.065  -2.088  1.00  0.00           X  
ATOM    714  H   VAL A 102      20.629   3.414  -4.906  1.00  0.00           H  
ATOM    715  N   VAL A 103      17.946   3.828  -2.980  1.00  0.00           N  
ATOM    716  CA  VAL A 103      16.575   4.079  -2.550  1.00  0.00           C  
ATOM    717  C   VAL A 103      15.725   2.820  -2.658  1.00  0.00           C  
ATOM    718  O   VAL A 103      14.967   2.491  -1.746  1.00  0.00           O  
ATOM    719  CB  VAL A 103      15.920   5.202  -3.376  1.00  0.00           C  
ATOM    720  CEN VAL A 103      15.699   5.854  -3.348  1.00  0.00           X  
ATOM    721  H   VAL A 103      18.321   4.354  -3.756  1.00  0.00           H  
ATOM    722  N   VAL A 104      15.855   2.119  -3.780  1.00  0.00           N  
ATOM    723  CA  VAL A 104      15.099   0.894  -4.009  1.00  0.00           C  
ATOM    724  C   VAL A 104      15.408  -0.152  -2.946  1.00  0.00           C  
ATOM    725  O   VAL A 104      14.504  -0.795  -2.413  1.00  0.00           O  
ATOM    726  CB  VAL A 104      15.393   0.301  -5.400  1.00  0.00           C  
ATOM    727  CEN VAL A 104      15.124   0.194  -6.025  1.00  0.00           X  
ATOM    728  H   VAL A 104      16.495   2.443  -4.491  1.00  0.00           H  
ATOM    729  N   VAL A 105      16.691  -0.319  -2.643  1.00  0.00           N  
ATOM    730  CA  VAL A 105      17.122  -1.288  -1.642  1.00  0.00           C  
ATOM    731  C   VAL A 105      16.513  -0.981  -0.280  1.00  0.00           C  
ATOM    732  O   VAL A 105      16.027  -1.877   0.410  1.00  0.00           O  
ATOM    733  CB  VAL A 105      18.657  -1.321  -1.512  1.00  0.00           C  
ATOM    734  CEN VAL A 105      19.216  -1.701  -1.643  1.00  0.00           X  
ATOM    735  H   VAL A 105      17.385   0.241  -3.117  1.00  0.00           H  
ATOM    736  N   VAL A 106      16.543   0.291   0.103  1.00  0.00           N  
ATOM    737  CA  VAL A 106      15.994   0.719   1.384  1.00  0.00           C  
ATOM    738  C   VAL A 106      14.509   0.395   1.483  1.00  0.00           C  
ATOM    739  O   VAL A 106      14.040  -0.109   2.503  1.00  0.00           O  
ATOM    740  CB  VAL A 106      16.197   2.229   1.610  1.00  0.00           C  
ATOM    741  CEN VAL A 106      16.549   2.692   1.980  1.00  0.00           X  
ATOM    742  H   VAL A 106      16.957   0.980  -0.509  1.00  0.00           H  
ATOM    743  N   VAL A 107      13.773   0.689   0.416  1.00  0.00           N  
ATOM    744  CA  VAL A 107      12.339   0.430   0.381  1.00  0.00           C  
ATOM    745  C   VAL A 107      12.042  -1.052   0.570  1.00  0.00           C  
ATOM    746  O   VAL A 107      11.150  -1.424   1.332  1.00  0.00           O  
ATOM    747  CB  VAL A 107      11.711   0.904  -0.944  1.00  0.00           C  
ATOM    748  CEN VAL A 107      11.299   1.380  -1.223  1.00  0.00           X  
ATOM    749  H   VAL A 107      14.218   1.102  -0.390  1.00  0.00           H  
ATOM    750  N   VAL A 108      12.795  -1.895  -0.129  1.00  0.00           N  
ATOM    751  CA  VAL A 108      12.613  -3.339  -0.039  1.00  0.00           C  
ATOM    752  C   VAL A 108      12.827  -3.833   1.385  1.00  0.00           C  
ATOM    753  O   VAL A 108      12.048  -4.638   1.897  1.00  0.00           O  
ATOM    754  CB  VAL A 108      13.574  -4.089  -0.982  1.00  0.00           C  
ATOM    755  CEN VAL A 108      13.605  -4.460  -1.561  1.00  0.00           X  
ATOM    756  H   VAL A 108      13.511  -1.526  -0.738  1.00  0.00           H  
ATOM    757  N   VAL A 109      13.886  -3.347   2.023  1.00  0.00           N  
ATOM    758  CA  VAL A 109      14.204  -3.739   3.391  1.00  0.00           C  
ATOM    759  C   VAL A 109      13.072  -3.380   4.344  1.00  0.00           C  
ATOM    760  O   VAL A 109      12.681  -4.184   5.190  1.00  0.00           O  
ATOM    761  CB  VAL A 109      15.505  -3.076   3.881  1.00  0.00           C  
ATOM    762  CEN VAL A 109      16.163  -3.199   4.042  1.00  0.00           X  
ATOM    763  H   VAL A 109      14.487  -2.690   1.547  1.00  0.00           H  
ATOM    764  N   VAL A 110      12.548  -2.167   4.201  1.00  0.00           N  
ATOM    765  CA  VAL A 110      11.459  -1.698   5.050  1.00  0.00           C  
ATOM    766  C   VAL A 110      10.231  -2.590   4.912  1.00  0.00           C  
ATOM    767  O   VAL A 110       9.794  -3.161   5.873  1.00  0.00           O  
ATOM    768  CB  VAL A 110      11.067  -0.247   4.716  1.00  0.00           C  
ATOM    769  CEN VAL A 110      11.088   0.401   4.950  1.00  0.00           X  
ATOM    770  H   VAL A 110      12.914  -1.554   3.487  1.00  0.00           H  
TER                                                                             
# All scores below are weighted scores, not raw scores.
#BEGIN_POSE_ENERGIES_TABLE ./out/46.pdb
label vdw total
weights 0.1 NA
pose 0.79414 0.79414
VAL:NtermProteinFull_1 0 0
VAL_2 0 0
VAL_3 0 0
VAL_4 0 0
VAL_5 0 0
VAL_6 0 0
VAL_7 0 0
VAL_8 0 0
VAL_9 0.00104 0.00104
VAL_10 0 0
VAL_11 0 0
VAL_12 0 0
VAL_13 0 0
VAL_14 0 0
VAL_15 0 0
VAL_16 0.01462 0.01462
VAL_17 0 0
VAL_18 0 0
VAL_19 0 0
VAL_20 0 0
VAL_21 0.01462 0.01462
VAL_22 0 0
VAL_23 0 0
VAL_24 0.01006 0.01006
VAL_25 0 0
VAL_26 0 0
VAL_27 0.01006 0.01006
VAL_28 0 0
VAL_29 0 0
VAL_30 0 0
VAL_31 0.17665 0.17665
VAL_32 0 0
VAL_33 0 0
VAL_34 0 0
VAL_35 0 0
VAL_36 0 0
VAL_37 0 0
VAL_38 0.00643 0.00643
VAL_39 0 0
VAL_40 0 0
VAL_41 0 0
VAL_42 0 0
VAL_43 0 0
VAL_44 0 0
VAL_45 0 0
VAL_46 0.00642 0.00642
VAL_47 2e-05 2e-05
VAL_48 0 0
VAL_49 0 0
VAL_50 0 0
VAL_51 0.00518 0.00518
VAL_52 0 0
VAL_53 0 0
VAL_54 0.17665 0.17665
VAL_55 0 0
VAL_56 0.00104 0.00104
VAL_57 0 0
VAL_58 0.17665 0.17665
VAL_59 0 0
VAL_60 0 0
VAL_61 0 0
VAL_62 0 0
VAL_63 0 0
VAL_64 0 0
VAL_65 0.00643 0.00643
VAL_66 0 0
VAL_67 0 0
VAL_68 0 0
VAL_69 0 0
VAL_70 0 0
VAL_71 0 0
VAL_72 0 0
VAL_73 0.00642 0.00642
VAL_74 2e-05 2e-05
VAL_75 0 0
VAL_76 0 0
VAL_77 0 0
VAL_78 0 0
VAL_79 0 0
VAL_80 0 0
VAL_81 0.17665 0.17665
VAL_82 0 0
VAL_83 0 0
VAL_84 0 0
VAL_85 0 0
VAL_86 0 0
VAL_87 0 0
VAL_88 0.00518 0.00518
VAL_89 0 0
VAL_90 0 0
VAL_91 0 0
VAL_92 0 0
VAL_93 0 0
VAL_94 0 0
VAL_95 0 0
VAL_96 0 0
VAL_97 0 0
VAL_98 0 0
VAL_99 0 0
VAL_100 0 0
VAL_101 0 0
VAL_102 0 0
VAL_103 0 0
VAL_104 0 0
VAL_105 0 0
VAL_106 0 0
VAL_107 0 0
VAL_108 0 0
VAL_109 0 0
VAL:CtermProteinFull_110 0 0
#END_POSE_ENERGIES_TABLE ./out/46.pdb

REMARK 6 13 1 9 20 18 13 10 14 8 8 11 
REMARK VDW             0.794
REMARK RG             13.836
REMARK NCdist         11.331
REMARK HO              0.515
