# Supplementary material for: Design of complicated all-α protein structures
Source: Nat Struct Mol Biol. 2024 Jan 4;31(2):275–82. doi: 10.1038/s41594-023-01147-9 (PMC11377298; doi:10.1038/s41594-023-01147-9)
Supplement: Supplementary file 11 — Statistical source data. [file 41594_2023_1147_MOESM11_ESM.zip › ED_Fig6/52.pdb]

HEADER                                            09-NOV-21   XXXX              
EXPDTA    THEORETICAL MODEL                                                     
REMARK 220                                                                      
REMARK 220 EXPERIMENTAL DETAILS                                                 
REMARK 220  EXPERIMENT TYPE                : THEORETICAL MODELLING              
REMARK 220  DATE OF DATA COLLECTION        : 09-NOV-21                          
REMARK 220                                                                      
REMARK 220 REMARK: MODEL GENERATED BY ROSETTA                                   
REMARK 220  VERSION 2021.16+release.8ee4f02                                     
ATOM      1  N   VAL A   1       0.000   0.000   0.000  1.00  0.00           N  
ATOM      2  CA  VAL A   1       1.458   0.000   0.000  1.00  0.00           C  
ATOM      3  C   VAL A   1       2.009   1.420   0.000  1.00  0.00           C  
ATOM      4  O   VAL A   1       2.934   1.737   0.748  1.00  0.00           O  
ATOM      5  CB  VAL A   1       2.023  -0.759  -1.215  1.00  0.00           C  
ATOM      6  CEN VAL A   1       2.351  -1.334  -1.406  1.00  0.00           X  
ATOM      7  H   VAL A   1      -0.500  -0.433  -0.750  1.00  0.00           H  
ATOM      8  N   VAL A   2       1.435   2.272  -0.843  1.00  0.00           N  
ATOM      9  CA  VAL A   2       1.868   3.661  -0.942  1.00  0.00           C  
ATOM     10  C   VAL A   2       1.711   4.383   0.390  1.00  0.00           C  
ATOM     11  O   VAL A   2       2.608   5.105   0.825  1.00  0.00           O  
ATOM     12  CB  VAL A   2       1.079   4.423  -2.023  1.00  0.00           C  
ATOM     13  CEN VAL A   2       1.129   4.707  -2.649  1.00  0.00           X  
ATOM     14  H   VAL A   2       0.680   1.949  -1.431  1.00  0.00           H  
ATOM     15  N   VAL A   3       0.566   4.183   1.035  1.00  0.00           N  
ATOM     16  CA  VAL A   3       0.290   4.815   2.319  1.00  0.00           C  
ATOM     17  C   VAL A   3       1.317   4.405   3.367  1.00  0.00           C  
ATOM     18  O   VAL A   3       1.823   5.241   4.115  1.00  0.00           O  
ATOM     19  CB  VAL A   3      -1.120   4.462   2.831  1.00  0.00           C  
ATOM     20  CEN VAL A   3      -1.749   4.719   2.941  1.00  0.00           X  
ATOM     21  H   VAL A   3      -0.130   3.577   0.624  1.00  0.00           H  
ATOM     22  N   VAL A   4       1.620   3.112   3.417  1.00  0.00           N  
ATOM     23  CA  VAL A   4       2.588   2.588   4.374  1.00  0.00           C  
ATOM     24  C   VAL A   4       3.957   3.226   4.177  1.00  0.00           C  
ATOM     25  O   VAL A   4       4.612   3.622   5.141  1.00  0.00           O  
ATOM     26  CB  VAL A   4       2.723   1.058   4.261  1.00  0.00           C  
ATOM     27  CEN VAL A   4       2.581   0.464   4.579  1.00  0.00           X  
ATOM     28  H   VAL A   4       1.169   2.476   2.775  1.00  0.00           H  
ATOM     29  N   VAL A   5       4.385   3.322   2.923  1.00  0.00           N  
ATOM     30  CA  VAL A   5       5.678   3.911   2.597  1.00  0.00           C  
ATOM     31  C   VAL A   5       5.758   5.358   3.069  1.00  0.00           C  
ATOM     32  O   VAL A   5       6.758   5.776   3.653  1.00  0.00           O  
ATOM     33  CB  VAL A   5       5.958   3.859   1.084  1.00  0.00           C  
ATOM     34  CEN VAL A   5       6.345   3.555   0.602  1.00  0.00           X  
ATOM     35  H   VAL A   5       3.799   2.977   2.176  1.00  0.00           H  
ATOM     36  N   VAL A   6       4.700   6.118   2.811  1.00  0.00           N  
ATOM     37  CA  VAL A   6       4.648   7.520   3.209  1.00  0.00           C  
ATOM     38  C   VAL A   6       4.783   7.670   4.719  1.00  0.00           C  
ATOM     39  O   VAL A   6       5.528   8.521   5.204  1.00  0.00           O  
ATOM     40  CB  VAL A   6       3.339   8.190   2.752  1.00  0.00           C  
ATOM     41  CEN VAL A   6       3.075   8.647   2.309  1.00  0.00           X  
ATOM     42  H   VAL A   6       3.910   5.715   2.327  1.00  0.00           H  
ATOM     43  N   VAL A   7       4.059   6.836   5.458  1.00  0.00           N  
ATOM     44  CA  VAL A   7       4.096   6.875   6.915  1.00  0.00           C  
ATOM     45  C   VAL A   7       5.504   6.615   7.437  1.00  0.00           C  
ATOM     46  O   VAL A   7       5.983   7.311   8.332  1.00  0.00           O  
ATOM     47  CB  VAL A   7       3.133   5.844   7.532  1.00  0.00           C  
ATOM     48  CEN VAL A   7       2.540   5.776   7.878  1.00  0.00           X  
ATOM     49  H   VAL A   7       3.467   6.159   4.999  1.00  0.00           H  
ATOM     50  N   VAL A   8       6.163   5.609   6.872  1.00  0.00           N  
ATOM     51  CA  VAL A   8       7.517   5.255   7.279  1.00  0.00           C  
ATOM     52  C   VAL A   8       8.478   6.419   7.067  1.00  0.00           C  
ATOM     53  O   VAL A   8       9.293   6.729   7.935  1.00  0.00           O  
ATOM     54  CB  VAL A   8       8.037   4.027   6.508  1.00  0.00           C  
ATOM     55  CEN VAL A   8       8.197   3.360   6.571  1.00  0.00           X  
ATOM     56  H   VAL A   8       5.713   5.075   6.141  1.00  0.00           H  
ATOM     57  N   VAL A   9       8.376   7.060   5.907  1.00  0.00           N  
ATOM     58  CA  VAL A   9       9.235   8.191   5.579  1.00  0.00           C  
ATOM     59  C   VAL A   9       9.061   9.324   6.581  1.00  0.00           C  
ATOM     60  O   VAL A   9      10.039   9.909   7.047  1.00  0.00           O  
ATOM     61  CB  VAL A   9       8.951   8.723   4.162  1.00  0.00           C  
ATOM     62  CEN VAL A   9       9.208   8.766   3.524  1.00  0.00           X  
ATOM     63  H   VAL A   9       7.685   6.755   5.236  1.00  0.00           H  
ATOM     64  N   VAL A  10       7.810   9.630   6.909  1.00  0.00           N  
ATOM     65  CA  VAL A  10       7.506  10.695   7.857  1.00  0.00           C  
ATOM     66  C   VAL A  10       8.128  10.415   9.219  1.00  0.00           C  
ATOM     67  O   VAL A  10       8.719  11.301   9.836  1.00  0.00           O  
ATOM     68  CB  VAL A  10       5.986  10.883   8.028  1.00  0.00           C  
ATOM     69  CEN VAL A  10       5.461  11.306   7.888  1.00  0.00           X  
ATOM     70  H   VAL A  10       7.051   9.112   6.491  1.00  0.00           H  
ATOM     71  N   VAL A  11       7.993   9.177   9.683  1.00  0.00           N  
ATOM     72  CA  VAL A  11       8.542   8.778  10.973  1.00  0.00           C  
ATOM     73  C   VAL A  11      10.054   8.964  11.009  1.00  0.00           C  
ATOM     74  O   VAL A  11      10.602   9.482  11.982  1.00  0.00           O  
ATOM     75  CB  VAL A  11       8.207   7.311  11.300  1.00  0.00           C  
ATOM     76  CEN VAL A  11       7.826   6.907  11.708  1.00  0.00           X  
ATOM     77  H   VAL A  11       7.496   8.495   9.127  1.00  0.00           H  
ATOM     78  N   VAL A  12      10.723   8.537   9.944  1.00  0.00           N  
ATOM     79  CA  VAL A  12      12.173   8.655   9.852  1.00  0.00           C  
ATOM     80  C   VAL A  12      12.613  10.111   9.938  1.00  0.00           C  
ATOM     81  O   VAL A  12      13.562  10.441  10.650  1.00  0.00           O  
ATOM     82  CB  VAL A  12      12.708   8.043   8.543  1.00  0.00           C  
ATOM     83  CEN VAL A  12      13.065   7.514   8.284  1.00  0.00           X  
ATOM     84  H   VAL A  12      10.214   8.119   9.178  1.00  0.00           H  
ATOM     85  N   VAL A  13      11.920  10.977   9.208  1.00  0.00           N  
ATOM     86  CA  VAL A  13      12.238  12.400   9.200  1.00  0.00           C  
ATOM     87  C   VAL A  13      12.120  12.999  10.596  1.00  0.00           C  
ATOM     88  O   VAL A  13      12.988  13.755  11.033  1.00  0.00           O  
ATOM     89  CB  VAL A  13      11.321  13.180   8.239  1.00  0.00           C  
ATOM     90  CEN VAL A  13      11.305  13.516   7.638  1.00  0.00           X  
ATOM     91  H   VAL A  13      11.152  10.642   8.644  1.00  0.00           H  
ATOM     92  N   VAL A  14      11.041  12.656  11.292  1.00  0.00           N  
ATOM     93  CA  VAL A  14      10.808  13.159  12.640  1.00  0.00           C  
ATOM     94  C   VAL A  14      11.818  12.584  13.625  1.00  0.00           C  
ATOM     95  O   VAL A  14      11.930  13.052  14.759  1.00  0.00           O  
ATOM     96  CB  VAL A  14       9.385  12.828  13.128  1.00  0.00           C  
ATOM     97  CEN VAL A  14       8.771  13.104  13.274  1.00  0.00           X  
ATOM     98  H   VAL A  14      10.366  12.031  10.876  1.00  0.00           H  
ATOM     99  N   VAL A  15      12.553  11.568  13.186  1.00  0.00           N  
ATOM    100  CA  VAL A  15      13.595  10.965  14.008  1.00  0.00           C  
ATOM    101  C   VAL A  15      14.982  11.345  13.504  1.00  0.00           C  
ATOM    102  O   VAL A  15      15.990  10.824  13.981  1.00  0.00           O  
ATOM    103  CB  VAL A  15      13.474   9.430  14.038  1.00  0.00           C  
ATOM    104  CEN VAL A  15      13.308   8.894  14.438  1.00  0.00           X  
ATOM    105  H   VAL A  15      12.384  11.203  12.259  1.00  0.00           H  
ATOM    106  N   VAL A  16      15.026  12.257  12.538  1.00  0.00           N  
ATOM    107  CA  VAL A  16      16.289  12.708  11.967  1.00  0.00           C  
ATOM    108  C   VAL A  16      17.131  13.441  13.003  1.00  0.00           C  
ATOM    109  O   VAL A  16      16.599  14.062  13.923  1.00  0.00           O  
ATOM    110  CB  VAL A  16      16.064  13.631  10.756  1.00  0.00           C  
ATOM    111  CEN VAL A  16      16.119  13.670  10.070  1.00  0.00           X  
ATOM    112  H   VAL A  16      14.162  12.647  12.191  1.00  0.00           H  
ATOM    113  N   VAL A  17      18.449  13.366  12.848  1.00  0.00           N  
ATOM    114  CA  VAL A  17      19.366  14.057  13.746  1.00  0.00           C  
ATOM    115  C   VAL A  17      19.228  15.569  13.619  1.00  0.00           C  
ATOM    116  O   VAL A  17      19.471  16.307  14.574  1.00  0.00           O  
ATOM    117  CB  VAL A  17      20.830  13.661  13.473  1.00  0.00           C  
ATOM    118  CEN VAL A  17      21.366  13.311  13.727  1.00  0.00           X  
ATOM    119  H   VAL A  17      18.824  12.816  12.089  1.00  0.00           H  
ATOM    120  N   VAL A  18      18.835  16.024  12.434  1.00  0.00           N  
ATOM    121  CA  VAL A  18      18.741  17.452  12.155  1.00  0.00           C  
ATOM    122  C   VAL A  18      17.409  18.019  12.628  1.00  0.00           C  
ATOM    123  O   VAL A  18      16.345  17.514  12.269  1.00  0.00           O  
ATOM    124  CB  VAL A  18      18.908  17.747  10.652  1.00  0.00           C  
ATOM    125  CEN VAL A  18      19.335  18.019  10.185  1.00  0.00           X  
ATOM    126  H   VAL A  18      18.597  15.364  11.707  1.00  0.00           H  
ATOM    127  N   VAL A  19      17.473  19.072  13.437  1.00  0.00           N  
ATOM    128  CA  VAL A  19      16.272  19.751  13.907  1.00  0.00           C  
ATOM    129  C   VAL A  19      15.445  20.278  12.742  1.00  0.00           C  
ATOM    130  O   VAL A  19      14.215  20.291  12.797  1.00  0.00           O  
ATOM    131  CB  VAL A  19      16.616  20.919  14.850  1.00  0.00           C  
ATOM    132  CEN VAL A  19      16.593  21.128  15.507  1.00  0.00           X  
ATOM    133  H   VAL A  19      18.378  19.410  13.732  1.00  0.00           H  
ATOM    134  N   VAL A  20      16.127  20.713  11.688  1.00  0.00           N  
ATOM    135  CA  VAL A  20      15.458  21.289  10.527  1.00  0.00           C  
ATOM    136  C   VAL A  20      14.576  20.260   9.833  1.00  0.00           C  
ATOM    137  O   VAL A  20      13.451  20.561   9.433  1.00  0.00           O  
ATOM    138  CB  VAL A  20      16.471  21.851   9.513  1.00  0.00           C  
ATOM    139  CEN VAL A  20      16.723  22.434   9.245  1.00  0.00           X  
ATOM    140  H   VAL A  20      17.134  20.642  11.691  1.00  0.00           H  
ATOM    141  N   VAL A  21      15.093  19.044   9.691  1.00  0.00           N  
ATOM    142  CA  VAL A  21      14.347  17.964   9.056  1.00  0.00           C  
ATOM    143  C   VAL A  21      13.055  17.671   9.808  1.00  0.00           C  
ATOM    144  O   VAL A  21      11.996  17.510   9.201  1.00  0.00           O  
ATOM    145  CB  VAL A  21      15.184  16.674   8.972  1.00  0.00           C  
ATOM    146  CEN VAL A  21      15.517  16.257   8.536  1.00  0.00           X  
ATOM    147  H   VAL A  21      16.026  18.864  10.032  1.00  0.00           H  
ATOM    148  N   VAL A  22      13.148  17.603  11.131  1.00  0.00           N  
ATOM    149  CA  VAL A  22      11.986  17.330  11.968  1.00  0.00           C  
ATOM    150  C   VAL A  22      10.911  18.392  11.783  1.00  0.00           C  
ATOM    151  O   VAL A  22       9.729  18.076  11.650  1.00  0.00           O  
ATOM    152  CB  VAL A  22      12.368  17.255  13.459  1.00  0.00           C  
ATOM    153  CEN VAL A  22      12.442  16.824  13.991  1.00  0.00           X  
ATOM    154  H   VAL A  22      14.047  17.745  11.569  1.00  0.00           H  
ATOM    155  N   VAL A  23      11.328  19.654  11.775  1.00  0.00           N  
ATOM    156  CA  VAL A  23      10.401  20.766  11.606  1.00  0.00           C  
ATOM    157  C   VAL A  23       9.663  20.671  10.277  1.00  0.00           C  
ATOM    158  O   VAL A  23       8.448  20.861  10.215  1.00  0.00           O  
ATOM    159  CB  VAL A  23      11.126  22.123  11.682  1.00  0.00           C  
ATOM    160  CEN VAL A  23      11.212  22.684  12.073  1.00  0.00           X  
ATOM    161  H   VAL A  23      12.313  19.847  11.889  1.00  0.00           H  
ATOM    162  N   VAL A  24      10.403  20.374   9.214  1.00  0.00           N  
ATOM    163  CA  VAL A  24       9.820  20.252   7.883  1.00  0.00           C  
ATOM    164  C   VAL A  24       8.761  19.158   7.844  1.00  0.00           C  
ATOM    165  O   VAL A  24       7.680  19.348   7.287  1.00  0.00           O  
ATOM    166  CB  VAL A  24      10.894  19.952   6.821  1.00  0.00           C  
ATOM    167  CEN VAL A  24      11.237  20.221   6.287  1.00  0.00           X  
ATOM    168  H   VAL A  24      11.396  20.229   9.331  1.00  0.00           H  
ATOM    169  N   VAL A  25       9.079  18.013   8.438  1.00  0.00           N  
ATOM    170  CA  VAL A  25       8.155  16.886   8.472  1.00  0.00           C  
ATOM    171  C   VAL A  25       6.857  17.258   9.178  1.00  0.00           C  
ATOM    172  O   VAL A  25       5.767  16.941   8.702  1.00  0.00           O  
ATOM    173  CB  VAL A  25       8.778  15.665   9.174  1.00  0.00           C  
ATOM    174  CEN VAL A  25       9.029  15.032   9.068  1.00  0.00           X  
ATOM    175  H   VAL A  25       9.983  17.921   8.878  1.00  0.00           H  
ATOM    176  N   VAL A  26       6.981  17.932  10.316  1.00  0.00           N  
ATOM    177  CA  VAL A  26       5.818  18.349  11.091  1.00  0.00           C  
ATOM    178  C   VAL A  26       4.916  19.268  10.277  1.00  0.00           C  
ATOM    179  O   VAL A  26       3.695  19.108  10.272  1.00  0.00           O  
ATOM    180  CB  VAL A  26       6.232  19.069  12.388  1.00  0.00           C  
ATOM    181  CEN VAL A  26       6.255  19.007  13.074  1.00  0.00           X  
ATOM    182  H   VAL A  26       7.905  18.162  10.654  1.00  0.00           H  
ATOM    183  N   VAL A  27       5.523  20.230   9.591  1.00  0.00           N  
ATOM    184  CA  VAL A  27       4.774  21.176   8.772  1.00  0.00           C  
ATOM    185  C   VAL A  27       3.988  20.460   7.682  1.00  0.00           C  
ATOM    186  O   VAL A  27       2.816  20.758   7.450  1.00  0.00           O  
ATOM    187  CB  VAL A  27       5.703  22.218   8.122  1.00  0.00           C  
ATOM    188  CEN VAL A  27       5.888  22.882   8.136  1.00  0.00           X  
ATOM    189  H   VAL A  27       6.529  20.308   9.637  1.00  0.00           H  
ATOM    190  N   VAL A  28       4.639  19.514   7.014  1.00  0.00           N  
ATOM    191  CA  VAL A  28       4.002  18.753   5.946  1.00  0.00           C  
ATOM    192  C   VAL A  28       2.785  17.994   6.461  1.00  0.00           C  
ATOM    193  O   VAL A  28       1.729  17.994   5.829  1.00  0.00           O  
ATOM    194  CB  VAL A  28       4.982  17.755   5.301  1.00  0.00           C  
ATOM    195  CEN VAL A  28       5.345  17.624   4.730  1.00  0.00           X  
ATOM    196  H   VAL A  28       5.601  19.316   7.253  1.00  0.00           H  
ATOM    197  N   VAL A  29       2.940  17.349   7.612  1.00  0.00           N  
ATOM    198  CA  VAL A  29       1.854  16.585   8.214  1.00  0.00           C  
ATOM    199  C   VAL A  29       0.798  17.505   8.812  1.00  0.00           C  
ATOM    200  O   VAL A  29      -0.400  17.293   8.629  1.00  0.00           O  
ATOM    201  CB  VAL A  29       2.372  15.633   9.309  1.00  0.00           C  
ATOM    202  CEN VAL A  29       2.482  14.970   9.461  1.00  0.00           X  
ATOM    203  H   VAL A  29       3.833  17.388   8.082  1.00  0.00           H  
ATOM    204  N   VAL A  30       1.251  18.528   9.529  1.00  0.00           N  
ATOM    205  CA  VAL A  30       0.347  19.504  10.127  1.00  0.00           C  
ATOM    206  C   VAL A  30      -0.301  20.380   9.062  1.00  0.00           C  
ATOM    207  O   VAL A  30      -1.452  20.794   9.201  1.00  0.00           O  
ATOM    208  CB  VAL A  30       1.077  20.403  11.142  1.00  0.00           C  
ATOM    209  CEN VAL A  30       1.142  20.542  11.814  1.00  0.00           X  
ATOM    210  H   VAL A  30       2.246  18.633   9.664  1.00  0.00           H  
ATOM    211  N   VAL A  31       0.445  20.659   7.999  1.00  0.00           N  
ATOM    212  CA  VAL A  31      -0.060  21.475   6.901  1.00  0.00           C  
ATOM    213  C   VAL A  31       0.076  20.750   5.568  1.00  0.00           C  
ATOM    214  O   VAL A  31       0.820  21.183   4.688  1.00  0.00           O  
ATOM    215  CB  VAL A  31       0.674  22.826   6.817  1.00  0.00           C  
ATOM    216  CEN VAL A  31       0.602  23.504   6.918  1.00  0.00           X  
ATOM    217  H   VAL A  31       1.387  20.296   7.949  1.00  0.00           H  
ATOM    218  N   VAL A  32      -0.647  19.644   5.425  1.00  0.00           N  
ATOM    219  CA  VAL A  32      -0.455  18.745   4.293  1.00  0.00           C  
ATOM    220  C   VAL A  32      -0.838  19.420   2.982  1.00  0.00           C  
ATOM    221  O   VAL A  32      -0.435  18.979   1.906  1.00  0.00           O  
ATOM    222  CB  VAL A  32      -1.278  17.453   4.453  1.00  0.00           C  
ATOM    223  CEN VAL A  32      -1.230  16.777   4.576  1.00  0.00           X  
ATOM    224  H   VAL A  32      -1.347  19.421   6.117  1.00  0.00           H  
ATOM    225  N   VAL A  33      -1.617  20.492   3.080  1.00  0.00           N  
ATOM    226  CA  VAL A  33      -2.114  21.187   1.899  1.00  0.00           C  
ATOM    227  C   VAL A  33      -1.310  22.451   1.624  1.00  0.00           C  
ATOM    228  O   VAL A  33      -1.651  23.235   0.738  1.00  0.00           O  
ATOM    229  CB  VAL A  33      -3.602  21.559   2.047  1.00  0.00           C  
ATOM    230  CEN VAL A  33      -4.236  21.410   1.821  1.00  0.00           X  
ATOM    231  H   VAL A  33      -1.871  20.834   3.995  1.00  0.00           H  
ATOM    232  N   VAL A  34      -0.241  22.644   2.389  1.00  0.00           N  
ATOM    233  CA  VAL A  34       0.592  23.834   2.256  1.00  0.00           C  
ATOM    234  C   VAL A  34       1.724  23.606   1.262  1.00  0.00           C  
ATOM    235  O   VAL A  34       2.800  23.134   1.630  1.00  0.00           O  
ATOM    236  CB  VAL A  34       1.189  24.260   3.610  1.00  0.00           C  
ATOM    237  CEN VAL A  34       1.157  24.739   4.104  1.00  0.00           X  
ATOM    238  H   VAL A  34       0.002  21.949   3.080  1.00  0.00           H  
ATOM    239  N   VAL A  35       1.475  23.943   0.002  1.00  0.00           N  
ATOM    240  CA  VAL A  35       2.450  23.720  -1.059  1.00  0.00           C  
ATOM    241  C   VAL A  35       3.788  24.365  -0.721  1.00  0.00           C  
ATOM    242  O   VAL A  35       4.846  23.782  -0.957  1.00  0.00           O  
ATOM    243  CB  VAL A  35       1.953  24.268  -2.409  1.00  0.00           C  
ATOM    244  CEN VAL A  35       1.724  24.084  -3.032  1.00  0.00           X  
ATOM    245  H   VAL A  35       0.586  24.366  -0.228  1.00  0.00           H  
ATOM    246  N   VAL A  36       3.734  25.572  -0.168  1.00  0.00           N  
ATOM    247  CA  VAL A  36       4.937  26.262   0.282  1.00  0.00           C  
ATOM    248  C   VAL A  36       5.691  25.438   1.317  1.00  0.00           C  
ATOM    249  O   VAL A  36       6.918  25.497   1.398  1.00  0.00           O  
ATOM    250  CB  VAL A  36       4.606  27.642   0.882  1.00  0.00           C  
ATOM    251  CEN VAL A  36       4.655  28.320   0.772  1.00  0.00           X  
ATOM    252  H   VAL A  36       2.837  26.022  -0.056  1.00  0.00           H  
ATOM    253  N   VAL A  37       4.950  24.668   2.108  1.00  0.00           N  
ATOM    254  CA  VAL A  37       5.553  23.734   3.051  1.00  0.00           C  
ATOM    255  C   VAL A  37       6.417  22.706   2.332  1.00  0.00           C  
ATOM    256  O   VAL A  37       7.534  22.414   2.759  1.00  0.00           O  
ATOM    257  CB  VAL A  37       4.483  23.000   3.881  1.00  0.00           C  
ATOM    258  CEN VAL A  37       4.209  22.947   4.511  1.00  0.00           X  
ATOM    259  H   VAL A  37       3.944  24.732   2.053  1.00  0.00           H  
ATOM    260  N   VAL A  38       5.894  22.161   1.239  1.00  0.00           N  
ATOM    261  CA  VAL A  38       6.618  21.165   0.459  1.00  0.00           C  
ATOM    262  C   VAL A  38       7.933  21.725  -0.068  1.00  0.00           C  
ATOM    263  O   VAL A  38       8.972  21.070   0.005  1.00  0.00           O  
ATOM    264  CB  VAL A  38       5.777  20.656  -0.727  1.00  0.00           C  
ATOM    265  CEN VAL A  38       5.429  20.112  -0.967  1.00  0.00           X  
ATOM    266  H   VAL A  38       4.972  22.444   0.941  1.00  0.00           H  
ATOM    267  N   VAL A  39       7.881  22.943  -0.598  1.00  0.00           N  
ATOM    268  CA  VAL A  39       9.068  23.594  -1.138  1.00  0.00           C  
ATOM    269  C   VAL A  39      10.139  23.763  -0.068  1.00  0.00           C  
ATOM    270  O   VAL A  39      11.316  23.491  -0.305  1.00  0.00           O  
ATOM    271  CB  VAL A  39       8.733  24.973  -1.737  1.00  0.00           C  
ATOM    272  CEN VAL A  39       8.675  25.322  -2.328  1.00  0.00           X  
ATOM    273  H   VAL A  39       6.996  23.429  -0.628  1.00  0.00           H  
ATOM    274  N   VAL A  40       9.724  24.212   1.112  1.00  0.00           N  
ATOM    275  CA  VAL A  40      10.647  24.418   2.221  1.00  0.00           C  
ATOM    276  C   VAL A  40      11.343  23.119   2.607  1.00  0.00           C  
ATOM    277  O   VAL A  40      12.555  23.092   2.819  1.00  0.00           O  
ATOM    278  CB  VAL A  40       9.927  24.989   3.457  1.00  0.00           C  
ATOM    279  CEN VAL A  40       9.854  25.555   3.844  1.00  0.00           X  
ATOM    280  H   VAL A  40       8.743  24.417   1.243  1.00  0.00           H  
ATOM    281  N   VAL A  41      10.568  22.043   2.696  1.00  0.00           N  
ATOM    282  CA  VAL A  41      11.109  20.738   3.057  1.00  0.00           C  
ATOM    283  C   VAL A  41      12.165  20.284   2.057  1.00  0.00           C  
ATOM    284  O   VAL A  41      13.228  19.797   2.440  1.00  0.00           O  
ATOM    285  CB  VAL A  41      10.002  19.670   3.140  1.00  0.00           C  
ATOM    286  CEN VAL A  41       9.643  19.276   3.576  1.00  0.00           X  
ATOM    287  H   VAL A  41       9.580  22.131   2.510  1.00  0.00           H  
ATOM    288  N   VAL A  42      11.865  20.446   0.773  1.00  0.00           N  
ATOM    289  CA  VAL A  42      12.787  20.052  -0.285  1.00  0.00           C  
ATOM    290  C   VAL A  42      14.107  20.805  -0.173  1.00  0.00           C  
ATOM    291  O   VAL A  42      15.181  20.216  -0.292  1.00  0.00           O  
ATOM    292  CB  VAL A  42      12.184  20.298  -1.681  1.00  0.00           C  
ATOM    293  CEN VAL A  42      11.929  19.983  -2.239  1.00  0.00           X  
ATOM    294  H   VAL A  42      10.974  20.851   0.523  1.00  0.00           H  
ATOM    295  N   VAL A  43      14.020  22.111   0.056  1.00  0.00           N  
ATOM    296  CA  VAL A  43      15.207  22.947   0.184  1.00  0.00           C  
ATOM    297  C   VAL A  43      16.085  22.483   1.339  1.00  0.00           C  
ATOM    298  O   VAL A  43      17.305  22.385   1.203  1.00  0.00           O  
ATOM    299  CB  VAL A  43      14.836  24.427   0.397  1.00  0.00           C  
ATOM    300  CEN VAL A  43      14.834  25.047   0.097  1.00  0.00           X  
ATOM    301  H   VAL A  43      13.107  22.535   0.143  1.00  0.00           H  
ATOM    302  N   VAL A  44      15.458  22.198   2.475  1.00  0.00           N  
ATOM    303  CA  VAL A  44      16.182  21.743   3.656  1.00  0.00           C  
ATOM    304  C   VAL A  44      16.933  20.448   3.378  1.00  0.00           C  
ATOM    305  O   VAL A  44      18.097  20.301   3.750  1.00  0.00           O  
ATOM    306  CB  VAL A  44      15.235  21.530   4.852  1.00  0.00           C  
ATOM    307  CEN VAL A  44      15.052  21.782   5.466  1.00  0.00           X  
ATOM    308  H   VAL A  44      14.455  22.299   2.522  1.00  0.00           H  
ATOM    309  N   VAL A  45      16.259  19.509   2.721  1.00  0.00           N  
ATOM    310  CA  VAL A  45      16.861  18.223   2.391  1.00  0.00           C  
ATOM    311  C   VAL A  45      18.092  18.401   1.511  1.00  0.00           C  
ATOM    312  O   VAL A  45      19.128  17.778   1.743  1.00  0.00           O  
ATOM    313  CB  VAL A  45      15.860  17.297   1.674  1.00  0.00           C  
ATOM    314  CEN VAL A  45      15.480  16.728   1.750  1.00  0.00           X  
ATOM    315  H   VAL A  45      15.305  19.692   2.443  1.00  0.00           H  
ATOM    316  N   VAL A  46      17.973  19.255   0.500  1.00  0.00           N  
ATOM    317  CA  VAL A  46      19.076  19.516  -0.416  1.00  0.00           C  
ATOM    318  C   VAL A  46      20.287  20.071   0.323  1.00  0.00           C  
ATOM    319  O   VAL A  46      21.418  19.643   0.091  1.00  0.00           O  
ATOM    320  CB  VAL A  46      18.667  20.503  -1.526  1.00  0.00           C  
ATOM    321  CEN VAL A  46      18.529  20.555  -2.199  1.00  0.00           X  
ATOM    322  H   VAL A  46      17.095  19.735   0.363  1.00  0.00           H  
ATOM    323  N   VAL A  47      20.043  21.026   1.214  1.00  0.00           N  
ATOM    324  CA  VAL A  47      21.113  21.641   1.990  1.00  0.00           C  
ATOM    325  C   VAL A  47      21.850  20.606   2.830  1.00  0.00           C  
ATOM    326  O   VAL A  47      23.080  20.595   2.881  1.00  0.00           O  
ATOM    327  CB  VAL A  47      20.576  22.750   2.914  1.00  0.00           C  
ATOM    328  CEN VAL A  47      20.561  23.432   3.010  1.00  0.00           X  
ATOM    329  H   VAL A  47      19.092  21.333   1.359  1.00  0.00           H  
ATOM    330  N   VAL A  48      21.090  19.737   3.489  1.00  0.00           N  
ATOM    331  CA  VAL A  48      21.670  18.696   4.330  1.00  0.00           C  
ATOM    332  C   VAL A  48      22.573  17.774   3.520  1.00  0.00           C  
ATOM    333  O   VAL A  48      23.677  17.439   3.948  1.00  0.00           O  
ATOM    334  CB  VAL A  48      20.580  17.855   5.020  1.00  0.00           C  
ATOM    335  CEN VAL A  48      20.284  17.722   5.627  1.00  0.00           X  
ATOM    336  H   VAL A  48      20.086  19.800   3.406  1.00  0.00           H  
ATOM    337  N   VAL A  49      22.097  17.367   2.349  1.00  0.00           N  
ATOM    338  CA  VAL A  49      22.860  16.483   1.477  1.00  0.00           C  
ATOM    339  C   VAL A  49      24.186  17.116   1.075  1.00  0.00           C  
ATOM    340  O   VAL A  49      25.230  16.464   1.103  1.00  0.00           O  
ATOM    341  CB  VAL A  49      22.069  16.121   0.206  1.00  0.00           C  
ATOM    342  CEN VAL A  49      21.737  15.609  -0.114  1.00  0.00           X  
ATOM    343  H   VAL A  49      21.182  17.679   2.054  1.00  0.00           H  
ATOM    344  N   VAL A  50      24.138  18.390   0.700  1.00  0.00           N  
ATOM    345  CA  VAL A  50      25.336  19.114   0.291  1.00  0.00           C  
ATOM    346  C   VAL A  50      26.365  19.154   1.414  1.00  0.00           C  
ATOM    347  O   VAL A  50      27.553  18.924   1.188  1.00  0.00           O  
ATOM    348  CB  VAL A  50      25.006  20.554  -0.141  1.00  0.00           C  
ATOM    349  CEN VAL A  50      24.965  20.974  -0.686  1.00  0.00           X  
ATOM    350  H   VAL A  50      23.249  18.869   0.698  1.00  0.00           H  
ATOM    351  N   VAL A  51      25.902  19.448   2.624  1.00  0.00           N  
ATOM    352  CA  VAL A  51      26.782  19.519   3.784  1.00  0.00           C  
ATOM    353  C   VAL A  51      27.479  18.188   4.029  1.00  0.00           C  
ATOM    354  O   VAL A  51      28.684  18.144   4.282  1.00  0.00           O  
ATOM    355  CB  VAL A  51      26.010  19.925   5.054  1.00  0.00           C  
ATOM    356  CEN VAL A  51      25.916  20.436   5.506  1.00  0.00           X  
ATOM    357  H   VAL A  51      24.915  19.627   2.743  1.00  0.00           H  
ATOM    358  N   VAL A  52      26.716  17.103   3.954  1.00  0.00           N  
ATOM    359  CA  VAL A  52      27.260  15.767   4.167  1.00  0.00           C  
ATOM    360  C   VAL A  52      28.356  15.451   3.159  1.00  0.00           C  
ATOM    361  O   VAL A  52      29.411  14.928   3.518  1.00  0.00           O  
ATOM    362  CB  VAL A  52      26.163  14.689   4.074  1.00  0.00           C  
ATOM    363  CEN VAL A  52      25.794  14.240   4.444  1.00  0.00           X  
ATOM    364  H   VAL A  52      25.734  17.206   3.743  1.00  0.00           H  
ATOM    365  N   VAL A  53      28.101  15.771   1.895  1.00  0.00           N  
ATOM    366  CA  VAL A  53      29.066  15.522   0.831  1.00  0.00           C  
ATOM    367  C   VAL A  53      30.381  16.243   1.100  1.00  0.00           C  
ATOM    368  O   VAL A  53      31.459  15.676   0.924  1.00  0.00           O  
ATOM    369  CB  VAL A  53      28.522  15.962  -0.541  1.00  0.00           C  
ATOM    370  CEN VAL A  53      28.290  15.728  -1.146  1.00  0.00           X  
ATOM    371  H   VAL A  53      27.215  16.198   1.665  1.00  0.00           H  
ATOM    372  N   VAL A  54      30.284  17.498   1.527  1.00  0.00           N  
ATOM    373  CA  VAL A  54      31.466  18.301   1.817  1.00  0.00           C  
ATOM    374  C   VAL A  54      32.253  17.722   2.985  1.00  0.00           C  
ATOM    375  O   VAL A  54      33.481  17.801   3.019  1.00  0.00           O  
ATOM    376  CB  VAL A  54      31.093  19.761   2.136  1.00  0.00           C  
ATOM    377  CEN VAL A  54      31.119  20.405   1.894  1.00  0.00           X  
ATOM    378  H   VAL A  54      29.369  17.905   1.654  1.00  0.00           H  
ATOM    379  N   VAL A  55      31.539  17.138   3.942  1.00  0.00           N  
ATOM    380  CA  VAL A  55      32.173  16.421   5.042  1.00  0.00           C  
ATOM    381  C   VAL A  55      32.722  15.078   4.580  1.00  0.00           C  
ATOM    382  O   VAL A  55      33.409  14.386   5.331  1.00  0.00           O  
ATOM    383  CB  VAL A  55      31.191  16.191   6.206  1.00  0.00           C  
ATOM    384  CEN VAL A  55      31.041  16.381   6.851  1.00  0.00           X  
ATOM    385  H   VAL A  55      30.531  17.193   3.906  1.00  0.00           H  
ATOM    386  N   VAL A  56      32.415  14.714   3.339  1.00  0.00           N  
ATOM    387  CA  VAL A  56      32.767  13.398   2.818  1.00  0.00           C  
ATOM    388  C   VAL A  56      31.766  12.342   3.266  1.00  0.00           C  
ATOM    389  O   VAL A  56      31.976  11.147   3.061  1.00  0.00           O  
ATOM    390  CB  VAL A  56      34.180  12.974   3.261  1.00  0.00           C  
ATOM    391  CEN VAL A  56      34.824  12.871   3.038  1.00  0.00           X  
ATOM    392  H   VAL A  56      31.926  15.365   2.742  1.00  0.00           H  
ATOM    393  N   VAL A  57      30.676  12.790   3.880  1.00  0.00           N  
ATOM    394  CA  VAL A  57      29.629  11.886   4.340  1.00  0.00           C  
ATOM    395  C   VAL A  57      28.643  11.571   3.223  1.00  0.00           C  
ATOM    396  O   VAL A  57      27.502  12.033   3.241  1.00  0.00           O  
ATOM    397  CB  VAL A  57      28.861  12.473   5.539  1.00  0.00           C  
ATOM    398  CEN VAL A  57      28.758  12.408   6.217  1.00  0.00           X  
ATOM    399  H   VAL A  57      30.570  13.783   4.032  1.00  0.00           H  
ATOM    400  N   VAL A  58      29.089  10.783   2.251  1.00  0.00           N  
ATOM    401  CA  VAL A  58      28.279  10.479   1.077  1.00  0.00           C  
ATOM    402  C   VAL A  58      27.045   9.669   1.454  1.00  0.00           C  
ATOM    403  O   VAL A  58      25.976   9.840   0.869  1.00  0.00           O  
ATOM    404  CB  VAL A  58      29.086   9.705   0.018  1.00  0.00           C  
ATOM    405  CEN VAL A  58      29.377   9.757  -0.604  1.00  0.00           X  
ATOM    406  H   VAL A  58      30.014  10.384   2.327  1.00  0.00           H  
ATOM    407  N   VAL A  59      27.200   8.787   2.435  1.00  0.00           N  
ATOM    408  CA  VAL A  59      26.091   7.971   2.915  1.00  0.00           C  
ATOM    409  C   VAL A  59      24.988   8.837   3.511  1.00  0.00           C  
ATOM    410  O   VAL A  59      23.807   8.635   3.230  1.00  0.00           O  
ATOM    411  CB  VAL A  59      26.555   6.950   3.970  1.00  0.00           C  
ATOM    412  CEN VAL A  59      26.665   6.279   4.081  1.00  0.00           X  
ATOM    413  H   VAL A  59      28.110   8.678   2.860  1.00  0.00           H  
ATOM    414  N   VAL A  60      25.381   9.802   4.336  1.00  0.00           N  
ATOM    415  CA  VAL A  60      24.437  10.755   4.905  1.00  0.00           C  
ATOM    416  C   VAL A  60      23.725  11.544   3.814  1.00  0.00           C  
ATOM    417  O   VAL A  60      22.508  11.726   3.859  1.00  0.00           O  
ATOM    418  CB  VAL A  60      25.134  11.738   5.864  1.00  0.00           C  
ATOM    419  CEN VAL A  60      25.202  11.911   6.528  1.00  0.00           X  
ATOM    420  H   VAL A  60      26.360   9.877   4.574  1.00  0.00           H  
ATOM    421  N   VAL A  61      24.491  12.012   2.834  1.00  0.00           N  
ATOM    422  CA  VAL A  61      23.934  12.783   1.728  1.00  0.00           C  
ATOM    423  C   VAL A  61      22.897  11.974   0.960  1.00  0.00           C  
ATOM    424  O   VAL A  61      21.823  12.477   0.631  1.00  0.00           O  
ATOM    425  CB  VAL A  61      25.033  13.248   0.755  1.00  0.00           C  
ATOM    426  CEN VAL A  61      25.380  13.800   0.533  1.00  0.00           X  
ATOM    427  H   VAL A  61      25.484  11.828   2.855  1.00  0.00           H  
ATOM    428  N   VAL A  62      23.226  10.718   0.675  1.00  0.00           N  
ATOM    429  CA  VAL A  62      22.323   9.837  -0.056  1.00  0.00           C  
ATOM    430  C   VAL A  62      21.006   9.658   0.688  1.00  0.00           C  
ATOM    431  O   VAL A  62      19.931   9.723   0.092  1.00  0.00           O  
ATOM    432  CB  VAL A  62      22.956   8.455  -0.299  1.00  0.00           C  
ATOM    433  CEN VAL A  62      23.221   8.044  -0.785  1.00  0.00           X  
ATOM    434  H   VAL A  62      24.123  10.365   0.973  1.00  0.00           H  
ATOM    435  N   VAL A  63      21.096   9.431   1.994  1.00  0.00           N  
ATOM    436  CA  VAL A  63      19.911   9.241   2.823  1.00  0.00           C  
ATOM    437  C   VAL A  63      19.006  10.466   2.778  1.00  0.00           C  
ATOM    438  O   VAL A  63      17.789  10.345   2.638  1.00  0.00           O  
ATOM    439  CB  VAL A  63      20.287   8.946   4.287  1.00  0.00           C  
ATOM    440  CEN VAL A  63      20.299   8.453   4.768  1.00  0.00           X  
ATOM    441  H   VAL A  63      22.009   9.389   2.424  1.00  0.00           H  
ATOM    442  N   VAL A  64      19.607  11.645   2.897  1.00  0.00           N  
ATOM    443  CA  VAL A  64      18.856  12.894   2.871  1.00  0.00           C  
ATOM    444  C   VAL A  64      18.104  13.056   1.556  1.00  0.00           C  
ATOM    445  O   VAL A  64      16.931  13.431   1.543  1.00  0.00           O  
ATOM    446  CB  VAL A  64      19.777  14.111   3.078  1.00  0.00           C  
ATOM    447  CEN VAL A  64      19.949  14.607   3.525  1.00  0.00           X  
ATOM    448  H   VAL A  64      20.611  11.676   3.010  1.00  0.00           H  
ATOM    449  N   VAL A  65      18.785  12.773   0.451  1.00  0.00           N  
ATOM    450  CA  VAL A  65      18.183  12.887  -0.871  1.00  0.00           C  
ATOM    451  C   VAL A  65      16.971  11.973  -1.005  1.00  0.00           C  
ATOM    452  O   VAL A  65      15.927  12.381  -1.514  1.00  0.00           O  
ATOM    453  CB  VAL A  65      19.193  12.551  -1.984  1.00  0.00           C  
ATOM    454  CEN VAL A  65      19.568  12.824  -2.493  1.00  0.00           X  
ATOM    455  H   VAL A  65      19.746  12.470   0.530  1.00  0.00           H  
ATOM    456  N   VAL A  66      17.117  10.735  -0.546  1.00  0.00           N  
ATOM    457  CA  VAL A  66      16.035   9.760  -0.614  1.00  0.00           C  
ATOM    458  C   VAL A  66      14.812  10.240   0.158  1.00  0.00           C  
ATOM    459  O   VAL A  66      13.684  10.143  -0.325  1.00  0.00           O  
ATOM    460  CB  VAL A  66      16.473   8.390  -0.063  1.00  0.00           C  
ATOM    461  CEN VAL A  66      16.625   7.743  -0.243  1.00  0.00           X  
ATOM    462  H   VAL A  66      18.001  10.462  -0.140  1.00  0.00           H  
ATOM    463  N   VAL A  67      15.043  10.758   1.359  1.00  0.00           N  
ATOM    464  CA  VAL A  67      13.961  11.255   2.200  1.00  0.00           C  
ATOM    465  C   VAL A  67      13.200  12.381   1.512  1.00  0.00           C  
ATOM    466  O   VAL A  67      11.970  12.406   1.517  1.00  0.00           O  
ATOM    467  CB  VAL A  67      14.485  11.757   3.558  1.00  0.00           C  
ATOM    468  CEN VAL A  67      14.503  11.616   4.232  1.00  0.00           X  
ATOM    469  H   VAL A  67      15.993  10.810   1.698  1.00  0.00           H  
ATOM    470  N   VAL A  68      13.941  13.313   0.921  1.00  0.00           N  
ATOM    471  CA  VAL A  68      13.337  14.444   0.227  1.00  0.00           C  
ATOM    472  C   VAL A  68      12.446  13.978  -0.917  1.00  0.00           C  
ATOM    473  O   VAL A  68      11.331  14.470  -1.088  1.00  0.00           O  
ATOM    474  CB  VAL A  68      14.408  15.403  -0.328  1.00  0.00           C  
ATOM    475  CEN VAL A  68      14.690  16.026  -0.246  1.00  0.00           X  
ATOM    476  H   VAL A  68      14.947  13.235   0.952  1.00  0.00           H  
ATOM    477  N   VAL A  69      12.944  13.025  -1.698  1.00  0.00           N  
ATOM    478  CA  VAL A  69      12.194  12.490  -2.827  1.00  0.00           C  
ATOM    479  C   VAL A  69      10.880  11.868  -2.371  1.00  0.00           C  
ATOM    480  O   VAL A  69       9.832  12.094  -2.975  1.00  0.00           O  
ATOM    481  CB  VAL A  69      13.009  11.435  -3.599  1.00  0.00           C  
ATOM    482  CEN VAL A  69      13.344  11.316  -4.189  1.00  0.00           X  
ATOM    483  H   VAL A  69      13.867  12.662  -1.504  1.00  0.00           H  
ATOM    484  N   VAL A  70      10.944  11.083  -1.301  1.00  0.00           N  
ATOM    485  CA  VAL A  70       9.759  10.426  -0.761  1.00  0.00           C  
ATOM    486  C   VAL A  70       8.707  11.445  -0.342  1.00  0.00           C  
ATOM    487  O   VAL A  70       7.522  11.286  -0.637  1.00  0.00           O  
ATOM    488  CB  VAL A  70      10.107   9.536   0.447  1.00  0.00           C  
ATOM    489  CEN VAL A  70      10.161   8.882   0.657  1.00  0.00           X  
ATOM    490  H   VAL A  70      11.835  10.938  -0.849  1.00  0.00           H  
ATOM    491  N   VAL A  71       9.146  12.493   0.347  1.00  0.00           N  
ATOM    492  CA  VAL A  71       8.243  13.541   0.808  1.00  0.00           C  
ATOM    493  C   VAL A  71       7.533  14.209  -0.362  1.00  0.00           C  
ATOM    494  O   VAL A  71       6.323  14.435  -0.319  1.00  0.00           O  
ATOM    495  CB  VAL A  71       8.990  14.613   1.622  1.00  0.00           C  
ATOM    496  CEN VAL A  71       9.078  14.866   2.257  1.00  0.00           X  
ATOM    497  H   VAL A  71      10.132  12.565   0.557  1.00  0.00           H  
ATOM    498  N   VAL A  72       8.291  14.524  -1.407  1.00  0.00           N  
ATOM    499  CA  VAL A  72       7.735  15.167  -2.591  1.00  0.00           C  
ATOM    500  C   VAL A  72       6.658  14.302  -3.233  1.00  0.00           C  
ATOM    501  O   VAL A  72       5.592  14.795  -3.604  1.00  0.00           O  
ATOM    502  CB  VAL A  72       8.826  15.470  -3.635  1.00  0.00           C  
ATOM    503  CEN VAL A  72       9.185  15.978  -3.931  1.00  0.00           X  
ATOM    504  H   VAL A  72       9.278  14.312  -1.380  1.00  0.00           H  
ATOM    505  N   VAL A  73       6.941  13.011  -3.362  1.00  0.00           N  
ATOM    506  CA  VAL A  73       5.997  12.075  -3.960  1.00  0.00           C  
ATOM    507  C   VAL A  73       4.691  12.033  -3.176  1.00  0.00           C  
ATOM    508  O   VAL A  73       3.606  12.058  -3.757  1.00  0.00           O  
ATOM    509  CB  VAL A  73       6.583  10.652  -4.037  1.00  0.00           C  
ATOM    510  CEN VAL A  73       6.825  10.175  -4.471  1.00  0.00           X  
ATOM    511  H   VAL A  73       7.834  12.669  -3.037  1.00  0.00           H  
ATOM    512  N   VAL A  74       4.803  11.970  -1.854  1.00  0.00           N  
ATOM    513  CA  VAL A  74       3.631  11.925  -0.988  1.00  0.00           C  
ATOM    514  C   VAL A  74       2.762  13.163  -1.171  1.00  0.00           C  
ATOM    515  O   VAL A  74       1.539  13.065  -1.274  1.00  0.00           O  
ATOM    516  CB  VAL A  74       4.029  11.805   0.496  1.00  0.00           C  
ATOM    517  CEN VAL A  74       4.035  11.376   1.035  1.00  0.00           X  
ATOM    518  H   VAL A  74       5.723  11.953  -1.438  1.00  0.00           H  
ATOM    519  N   VAL A  75       3.401  14.327  -1.212  1.00  0.00           N  
ATOM    520  CA  VAL A  75       2.688  15.587  -1.384  1.00  0.00           C  
ATOM    521  C   VAL A  75       1.913  15.607  -2.695  1.00  0.00           C  
ATOM    522  O   VAL A  75       0.752  16.015  -2.735  1.00  0.00           O  
ATOM    523  CB  VAL A  75       3.649  16.790  -1.349  1.00  0.00           C  
ATOM    524  CEN VAL A  75       3.845  17.332  -0.971  1.00  0.00           X  
ATOM    525  H   VAL A  75       4.407  14.340  -1.122  1.00  0.00           H  
ATOM    526  N   VAL A  76       2.562  15.165  -3.767  1.00  0.00           N  
ATOM    527  CA  VAL A  76       1.934  15.131  -5.083  1.00  0.00           C  
ATOM    528  C   VAL A  76       0.694  14.247  -5.079  1.00  0.00           C  
ATOM    529  O   VAL A  76      -0.349  14.622  -5.617  1.00  0.00           O  
ATOM    530  CB  VAL A  76       2.910  14.624  -6.161  1.00  0.00           C  
ATOM    531  CEN VAL A  76       3.283  14.818  -6.707  1.00  0.00           X  
ATOM    532  H   VAL A  76       3.514  14.843  -3.668  1.00  0.00           H  
ATOM    533  N   VAL A  77       0.812  13.073  -4.469  1.00  0.00           N  
ATOM    534  CA  VAL A  77      -0.301  12.133  -4.394  1.00  0.00           C  
ATOM    535  C   VAL A  77      -1.492  12.746  -3.669  1.00  0.00           C  
ATOM    536  O   VAL A  77      -2.632  12.625  -4.115  1.00  0.00           O  
ATOM    537  CB  VAL A  77       0.107  10.830  -3.682  1.00  0.00           C  
ATOM    538  CEN VAL A  77       0.236  10.161  -3.781  1.00  0.00           X  
ATOM    539  H   VAL A  77       1.695  12.824  -4.047  1.00  0.00           H  
ATOM    540  N   VAL A  78      -1.220  13.404  -2.547  1.00  0.00           N  
ATOM    541  CA  VAL A  78      -2.268  14.037  -1.756  1.00  0.00           C  
ATOM    542  C   VAL A  78      -3.009  15.092  -2.568  1.00  0.00           C  
ATOM    543  O   VAL A  78      -4.238  15.158  -2.545  1.00  0.00           O  
ATOM    544  CB  VAL A  78      -1.700  14.690  -0.482  1.00  0.00           C  
ATOM    545  CEN VAL A  78      -1.672  14.634   0.204  1.00  0.00           X  
ATOM    546  H   VAL A  78      -0.262  13.467  -2.233  1.00  0.00           H  
ATOM    547  N   VAL A  79      -2.254  15.917  -3.286  1.00  0.00           N  
ATOM    548  CA  VAL A  79      -2.837  16.971  -4.107  1.00  0.00           C  
ATOM    549  C   VAL A  79      -3.766  16.394  -5.166  1.00  0.00           C  
ATOM    550  O   VAL A  79      -4.870  16.897  -5.379  1.00  0.00           O  
ATOM    551  CB  VAL A  79      -1.750  17.817  -4.797  1.00  0.00           C  
ATOM    552  CEN VAL A  79      -1.448  18.436  -4.800  1.00  0.00           X  
ATOM    553  H   VAL A  79      -1.249  15.811  -3.262  1.00  0.00           H  
ATOM    554  N   VAL A  80      -3.314  15.334  -5.829  1.00  0.00           N  
ATOM    555  CA  VAL A  80      -4.104  14.686  -6.868  1.00  0.00           C  
ATOM    556  C   VAL A  80      -5.426  14.169  -6.314  1.00  0.00           C  
ATOM    557  O   VAL A  80      -6.480  14.352  -6.924  1.00  0.00           O  
ATOM    558  CB  VAL A  80      -3.338  13.516  -7.514  1.00  0.00           C  
ATOM    559  CEN VAL A  80      -3.019  13.313  -8.090  1.00  0.00           X  
ATOM    560  H   VAL A  80      -2.399  14.969  -5.607  1.00  0.00           H  
ATOM    561  N   VAL A  81      -5.363  13.524  -5.154  1.00  0.00           N  
ATOM    562  CA  VAL A  81      -6.555  12.980  -4.515  1.00  0.00           C  
ATOM    563  C   VAL A  81      -7.383  14.081  -3.865  1.00  0.00           C  
ATOM    564  O   VAL A  81      -8.545  13.873  -3.516  1.00  0.00           O  
ATOM    565  CB  VAL A  81      -6.195  11.926  -3.451  1.00  0.00           C  
ATOM    566  CEN VAL A  81      -6.213  11.252  -3.311  1.00  0.00           X  
ATOM    567  H   VAL A  81      -4.467  13.408  -4.704  1.00  0.00           H  
ATOM    568  N   VAL A  82      -6.778  15.253  -3.704  1.00  0.00           N  
ATOM    569  CA  VAL A  82      -7.470  16.400  -3.128  1.00  0.00           C  
ATOM    570  C   VAL A  82      -7.792  17.440  -4.194  1.00  0.00           C  
ATOM    571  O   VAL A  82      -8.938  17.869  -4.328  1.00  0.00           O  
ATOM    572  CB  VAL A  82      -6.637  17.062  -2.014  1.00  0.00           C  
ATOM    573  CEN VAL A  82      -6.600  17.159  -1.333  1.00  0.00           X  
ATOM    574  H   VAL A  82      -5.813  15.351  -3.987  1.00  0.00           H  
ATOM    575  N   VAL A  83      -6.775  17.841  -4.949  1.00  0.00           N  
ATOM    576  CA  VAL A  83      -6.951  18.823  -6.012  1.00  0.00           C  
ATOM    577  C   VAL A  83      -7.323  18.151  -7.327  1.00  0.00           C  
ATOM    578  O   VAL A  83      -6.663  18.353  -8.347  1.00  0.00           O  
ATOM    579  CB  VAL A  83      -5.679  19.666  -6.219  1.00  0.00           C  
ATOM    580  CEN VAL A  83      -5.409  20.294  -6.132  1.00  0.00           X  
ATOM    581  H   VAL A  83      -5.857  17.455  -4.783  1.00  0.00           H  
ATOM    582  N   VAL A  84      -8.384  17.352  -7.298  1.00  0.00           N  
ATOM    583  CA  VAL A  84      -8.828  16.624  -8.481  1.00  0.00           C  
ATOM    584  C   VAL A  84      -9.006  17.561  -9.669  1.00  0.00           C  
ATOM    585  O   VAL A  84      -9.002  17.127 -10.821  1.00  0.00           O  
ATOM    586  CB  VAL A  84     -10.151  15.880  -8.224  1.00  0.00           C  
ATOM    587  CEN VAL A  84     -10.429  15.255  -8.140  1.00  0.00           X  
ATOM    588  H   VAL A  84      -8.896  17.245  -6.434  1.00  0.00           H  
ATOM    589  N   VAL A  85      -9.161  18.849  -9.382  1.00  0.00           N  
ATOM    590  CA  VAL A  85      -9.376  19.846 -10.424  1.00  0.00           C  
ATOM    591  C   VAL A  85      -8.094  20.611 -10.728  1.00  0.00           C  
ATOM    592  O   VAL A  85      -8.029  21.373 -11.692  1.00  0.00           O  
ATOM    593  CB  VAL A  85     -10.478  20.847 -10.030  1.00  0.00           C  
ATOM    594  CEN VAL A  85     -11.124  21.044 -10.168  1.00  0.00           X  
ATOM    595  H   VAL A  85      -9.129  19.146  -8.417  1.00  0.00           H  
ATOM    596  N   VAL A  86      -7.076  20.402  -9.900  1.00  0.00           N  
ATOM    597  CA  VAL A  86      -5.797  21.080 -10.073  1.00  0.00           C  
ATOM    598  C   VAL A  86      -4.968  20.422 -11.168  1.00  0.00           C  
ATOM    599  O   VAL A  86      -5.063  19.215 -11.391  1.00  0.00           O  
ATOM    600  CB  VAL A  86      -4.984  21.093  -8.765  1.00  0.00           C  
ATOM    601  CEN VAL A  86      -4.757  21.500  -8.257  1.00  0.00           X  
ATOM    602  H   VAL A  86      -7.192  19.757  -9.132  1.00  0.00           H  
ATOM    603  N   VAL A  87      -4.156  21.222 -11.850  1.00  0.00           N  
ATOM    604  CA  VAL A  87      -3.309  20.719 -12.925  1.00  0.00           C  
ATOM    605  C   VAL A  87      -2.255  19.757 -12.392  1.00  0.00           C  
ATOM    606  O   VAL A  87      -1.878  19.821 -11.222  1.00  0.00           O  
ATOM    607  CB  VAL A  87      -2.609  21.867 -13.677  1.00  0.00           C  
ATOM    608  CEN VAL A  87      -2.595  22.212 -14.273  1.00  0.00           X  
ATOM    609  H   VAL A  87      -4.124  22.205 -11.617  1.00  0.00           H  
ATOM    610  N   VAL A  88      -1.783  18.866 -13.257  1.00  0.00           N  
ATOM    611  CA  VAL A  88      -0.764  17.895 -12.877  1.00  0.00           C  
ATOM    612  C   VAL A  88       0.442  18.580 -12.247  1.00  0.00           C  
ATOM    613  O   VAL A  88       0.912  18.176 -11.183  1.00  0.00           O  
ATOM    614  CB  VAL A  88      -0.296  17.064 -14.087  1.00  0.00           C  
ATOM    615  CEN VAL A  88      -0.319  16.437 -14.371  1.00  0.00           X  
ATOM    616  H   VAL A  88      -2.140  18.860 -14.201  1.00  0.00           H  
ATOM    617  N   VAL A  89       0.938  19.619 -12.909  1.00  0.00           N  
ATOM    618  CA  VAL A  89       2.093  20.360 -12.417  1.00  0.00           C  
ATOM    619  C   VAL A  89       1.856  20.874 -11.002  1.00  0.00           C  
ATOM    620  O   VAL A  89       2.767  20.884 -10.175  1.00  0.00           O  
ATOM    621  CB  VAL A  89       2.434  21.550 -13.334  1.00  0.00           C  
ATOM    622  CEN VAL A  89       2.893  21.784 -13.791  1.00  0.00           X  
ATOM    623  H   VAL A  89       0.505  19.903 -13.776  1.00  0.00           H  
ATOM    624  N   VAL A  90       0.627  21.299 -10.731  1.00  0.00           N  
ATOM    625  CA  VAL A  90       0.265  21.804  -9.412  1.00  0.00           C  
ATOM    626  C   VAL A  90       0.474  20.743  -8.340  1.00  0.00           C  
ATOM    627  O   VAL A  90       1.023  21.024  -7.274  1.00  0.00           O  
ATOM    628  CB  VAL A  90      -1.199  22.279  -9.371  1.00  0.00           C  
ATOM    629  CEN VAL A  90      -1.600  22.839  -9.333  1.00  0.00           X  
ATOM    630  H   VAL A  90      -0.074  21.273 -11.457  1.00  0.00           H  
ATOM    631  N   VAL A  91       0.034  19.523  -8.628  1.00  0.00           N  
ATOM    632  CA  VAL A  91       0.173  18.417  -7.688  1.00  0.00           C  
ATOM    633  C   VAL A  91       1.638  18.124  -7.393  1.00  0.00           C  
ATOM    634  O   VAL A  91       2.002  17.805  -6.262  1.00  0.00           O  
ATOM    635  CB  VAL A  91      -0.499  17.137  -8.219  1.00  0.00           C  
ATOM    636  CEN VAL A  91      -1.036  16.714  -8.129  1.00  0.00           X  
ATOM    637  H   VAL A  91      -0.408  19.357  -9.521  1.00  0.00           H  
ATOM    638  N   VAL A  92       2.476  18.236  -8.419  1.00  0.00           N  
ATOM    639  CA  VAL A  92       3.897  17.939  -8.282  1.00  0.00           C  
ATOM    640  C   VAL A  92       4.713  19.215  -8.117  1.00  0.00           C  
ATOM    641  O   VAL A  92       5.943  19.178  -8.102  1.00  0.00           O  
ATOM    642  CB  VAL A  92       4.430  17.154  -9.496  1.00  0.00           C  
ATOM    643  CEN VAL A  92       4.657  16.537  -9.701  1.00  0.00           X  
ATOM    644  H   VAL A  92       2.120  18.534  -9.315  1.00  0.00           H  
ATOM    645  N   VAL A  93       4.021  20.342  -7.994  1.00  0.00           N  
ATOM    646  CA  VAL A  93       4.680  21.631  -7.824  1.00  0.00           C  
ATOM    647  C   VAL A  93       5.663  21.598  -6.661  1.00  0.00           C  
ATOM    648  O   VAL A  93       5.318  21.182  -5.555  1.00  0.00           O  
ATOM    649  CB  VAL A  93       3.660  22.761  -7.588  1.00  0.00           C  
ATOM    650  CEN VAL A  93       3.372  23.317  -7.876  1.00  0.00           X  
ATOM    651  H   VAL A  93       3.012  20.305  -8.019  1.00  0.00           H  
ATOM    652  N   VAL A  94       6.890  22.038  -6.918  1.00  0.00           N  
ATOM    653  CA  VAL A  94       7.917  22.091  -5.884  1.00  0.00           C  
ATOM    654  C   VAL A  94       8.328  20.692  -5.443  1.00  0.00           C  
ATOM    655  O   VAL A  94       9.133  20.531  -4.526  1.00  0.00           O  
ATOM    656  CB  VAL A  94       7.441  22.887  -4.654  1.00  0.00           C  
ATOM    657  CEN VAL A  94       7.528  23.476  -4.308  1.00  0.00           X  
ATOM    658  H   VAL A  94       7.118  22.345  -7.853  1.00  0.00           H  
ATOM    659  N   VAL A  95       7.769  19.682  -6.102  1.00  0.00           N  
ATOM    660  CA  VAL A  95       8.073  18.294  -5.776  1.00  0.00           C  
ATOM    661  C   VAL A  95       9.546  17.983  -6.005  1.00  0.00           C  
ATOM    662  O   VAL A  95      10.132  18.404  -7.003  1.00  0.00           O  
ATOM    663  CB  VAL A  95       7.218  17.318  -6.607  1.00  0.00           C  
ATOM    664  CEN VAL A  95       6.697  16.869  -6.571  1.00  0.00           X  
ATOM    665  H   VAL A  95       7.118  19.881  -6.848  1.00  0.00           H  
ATOM    666  N   VAL A  96      10.142  17.244  -5.075  1.00  0.00           N  
ATOM    667  CA  VAL A  96      11.547  16.869  -5.178  1.00  0.00           C  
ATOM    668  C   VAL A  96      11.823  16.118  -6.475  1.00  0.00           C  
ATOM    669  O   VAL A  96      10.996  15.332  -6.936  1.00  0.00           O  
ATOM    670  CB  VAL A  96      11.987  15.997  -3.988  1.00  0.00           C  
ATOM    671  CEN VAL A  96      12.369  15.993  -3.414  1.00  0.00           X  
ATOM    672  H   VAL A  96       9.607  16.934  -4.276  1.00  0.00           H  
ATOM    673  N   VAL A  97      12.990  16.365  -7.059  1.00  0.00           N  
ATOM    674  CA  VAL A  97      13.377  15.714  -8.304  1.00  0.00           C  
ATOM    675  C   VAL A  97      13.091  14.218  -8.255  1.00  0.00           C  
ATOM    676  O   VAL A  97      12.479  13.664  -9.168  1.00  0.00           O  
ATOM    677  CB  VAL A  97      14.870  15.931  -8.616  1.00  0.00           C  
ATOM    678  CEN VAL A  97      15.306  16.259  -9.036  1.00  0.00           X  
ATOM    679  H   VAL A  97      13.626  17.022  -6.629  1.00  0.00           H  
ATOM    680  N   VAL A  98      13.538  13.570  -7.185  1.00  0.00           N  
ATOM    681  CA  VAL A  98      13.345  12.134  -7.023  1.00  0.00           C  
ATOM    682  C   VAL A  98      11.865  11.776  -6.997  1.00  0.00           C  
ATOM    683  O   VAL A  98      11.458  10.739  -7.521  1.00  0.00           O  
ATOM    684  CB  VAL A  98      14.011  11.616  -5.735  1.00  0.00           C  
ATOM    685  CEN VAL A  98      14.536  11.240  -5.494  1.00  0.00           X  
ATOM    686  H   VAL A  98      14.024  14.086  -6.465  1.00  0.00           H  
ATOM    687  N   VAL A  99      11.063  12.641  -6.386  1.00  0.00           N  
ATOM    688  CA  VAL A  99       9.624  12.422  -6.297  1.00  0.00           C  
ATOM    689  C   VAL A  99       8.995  12.334  -7.681  1.00  0.00           C  
ATOM    690  O   VAL A  99       8.175  11.454  -7.946  1.00  0.00           O  
ATOM    691  CB  VAL A  99       8.930  13.541  -5.498  1.00  0.00           C  
ATOM    692  CEN VAL A  99       8.613  13.682  -4.903  1.00  0.00           X  
ATOM    693  H   VAL A  99      11.460  13.472  -5.971  1.00  0.00           H  
ATOM    694  N   VAL A 100       9.382  13.250  -8.562  1.00  0.00           N  
ATOM    695  CA  VAL A 100       8.856  13.278  -9.921  1.00  0.00           C  
ATOM    696  C   VAL A 100       9.167  11.982 -10.659  1.00  0.00           C  
ATOM    697  O   VAL A 100       8.304  11.414 -11.328  1.00  0.00           O  
ATOM    698  CB  VAL A 100       9.425  14.463 -10.724  1.00  0.00           C  
ATOM    699  CEN VAL A 100       9.265  15.073 -11.001  1.00  0.00           X  
ATOM    700  H   VAL A 100      10.059  13.946  -8.282  1.00  0.00           H  
ATOM    701  N   VAL A 101      10.406  11.518 -10.532  1.00  0.00           N  
ATOM    702  CA  VAL A 101      10.833  10.287 -11.186  1.00  0.00           C  
ATOM    703  C   VAL A 101      10.003   9.098 -10.721  1.00  0.00           C  
ATOM    704  O   VAL A 101       9.564   8.280 -11.529  1.00  0.00           O  
ATOM    705  CB  VAL A 101      12.323   9.995 -10.923  1.00  0.00           C  
ATOM    706  CEN VAL A 101      12.945   9.979 -11.218  1.00  0.00           X  
ATOM    707  H   VAL A 101      11.068  12.031  -9.968  1.00  0.00           H  
ATOM    708  N   VAL A 102       9.789   9.008  -9.412  1.00  0.00           N  
ATOM    709  CA  VAL A 102       9.010   7.918  -8.836  1.00  0.00           C  
ATOM    710  C   VAL A 102       7.591   7.904  -9.388  1.00  0.00           C  
ATOM    711  O   VAL A 102       7.065   6.851  -9.749  1.00  0.00           O  
ATOM    712  CB  VAL A 102       8.952   8.016  -7.300  1.00  0.00           C  
ATOM    713  CEN VAL A 102       9.177   7.725  -6.717  1.00  0.00           X  
ATOM    714  H   VAL A 102      10.177   9.713  -8.801  1.00  0.00           H  
ATOM    715  N   VAL A 103       6.974   9.080  -9.451  1.00  0.00           N  
ATOM    716  CA  VAL A 103       5.613   9.205  -9.960  1.00  0.00           C  
ATOM    717  C   VAL A 103       5.517   8.721 -11.401  1.00  0.00           C  
ATOM    718  O   VAL A 103       4.594   7.992 -11.761  1.00  0.00           O  
ATOM    719  CB  VAL A 103       5.112  10.659  -9.882  1.00  0.00           C  
ATOM    720  CEN VAL A 103       4.676  11.079  -9.552  1.00  0.00           X  
ATOM    721  H   VAL A 103       7.461   9.908  -9.139  1.00  0.00           H  
ATOM    722  N   VAL A 104       6.477   9.132 -12.223  1.00  0.00           N  
ATOM    723  CA  VAL A 104       6.502   8.742 -13.627  1.00  0.00           C  
ATOM    724  C   VAL A 104       6.587   7.228 -13.777  1.00  0.00           C  
ATOM    725  O   VAL A 104       5.873   6.634 -14.585  1.00  0.00           O  
ATOM    726  CB  VAL A 104       7.685   9.388 -14.373  1.00  0.00           C  
ATOM    727  CEN VAL A 104       7.851   9.864 -14.842  1.00  0.00           X  
ATOM    728  H   VAL A 104       7.208   9.731 -11.866  1.00  0.00           H  
ATOM    729  N   VAL A 105       7.464   6.610 -12.993  1.00  0.00           N  
ATOM    730  CA  VAL A 105       7.643   5.163 -13.037  1.00  0.00           C  
ATOM    731  C   VAL A 105       6.349   4.437 -12.695  1.00  0.00           C  
ATOM    732  O   VAL A 105       5.969   3.477 -13.366  1.00  0.00           O  
ATOM    733  CB  VAL A 105       8.750   4.702 -12.070  1.00  0.00           C  
ATOM    734  CEN VAL A 105       9.390   4.450 -12.040  1.00  0.00           X  
ATOM    735  H   VAL A 105       8.020   7.155 -12.351  1.00  0.00           H  
ATOM    736  N   VAL A 106       5.675   4.900 -11.648  1.00  0.00           N  
ATOM    737  CA  VAL A 106       4.421   4.295 -11.215  1.00  0.00           C  
ATOM    738  C   VAL A 106       3.371   4.356 -12.317  1.00  0.00           C  
ATOM    739  O   VAL A 106       2.678   3.374 -12.582  1.00  0.00           O  
ATOM    740  CB  VAL A 106       3.867   4.983  -9.954  1.00  0.00           C  
ATOM    741  CEN VAL A 106       3.759   4.899  -9.278  1.00  0.00           X  
ATOM    742  H   VAL A 106       6.041   5.692 -11.139  1.00  0.00           H  
ATOM    743  N   VAL A 107       3.258   5.515 -12.957  1.00  0.00           N  
ATOM    744  CA  VAL A 107       2.292   5.706 -14.032  1.00  0.00           C  
ATOM    745  C   VAL A 107       2.546   4.737 -15.179  1.00  0.00           C  
ATOM    746  O   VAL A 107       1.615   4.127 -15.706  1.00  0.00           O  
ATOM    747  CB  VAL A 107       2.326   7.148 -14.573  1.00  0.00           C  
ATOM    748  CEN VAL A 107       1.975   7.740 -14.596  1.00  0.00           X  
ATOM    749  H   VAL A 107       3.857   6.284 -12.691  1.00  0.00           H  
ATOM    750  N   VAL A 108       3.810   4.600 -15.562  1.00  0.00           N  
ATOM    751  CA  VAL A 108       4.189   3.705 -16.649  1.00  0.00           C  
ATOM    752  C   VAL A 108       3.796   2.266 -16.339  1.00  0.00           C  
ATOM    753  O   VAL A 108       3.252   1.563 -17.191  1.00  0.00           O  
ATOM    754  CB  VAL A 108       5.702   3.764 -16.929  1.00  0.00           C  
ATOM    755  CEN VAL A 108       6.174   3.980 -17.382  1.00  0.00           X  
ATOM    756  H   VAL A 108       4.528   5.130 -15.089  1.00  0.00           H  
ATOM    757  N   VAL A 109       4.075   1.832 -15.114  1.00  0.00           N  
ATOM    758  CA  VAL A 109       3.751   0.476 -14.690  1.00  0.00           C  
ATOM    759  C   VAL A 109       2.254   0.212 -14.783  1.00  0.00           C  
ATOM    760  O   VAL A 109       1.828  -0.834 -15.273  1.00  0.00           O  
ATOM    761  CB  VAL A 109       4.221   0.208 -13.247  1.00  0.00           C  
ATOM    762  CEN VAL A 109       4.682  -0.137 -12.869  1.00  0.00           X  
ATOM    763  H   VAL A 109       4.523   2.459 -14.461  1.00  0.00           H  
ATOM    764  N   VAL A 110       1.459   1.166 -14.311  1.00  0.00           N  
ATOM    765  CA  VAL A 110       0.007   1.038 -14.341  1.00  0.00           C  
ATOM    766  C   VAL A 110      -0.503   0.882 -15.767  1.00  0.00           C  
ATOM    767  O   VAL A 110      -1.114  -0.102 -16.082  1.00  0.00           O  
ATOM    768  CB  VAL A 110      -0.680   2.253 -13.690  1.00  0.00           C  
ATOM    769  CEN VAL A 110      -1.039   2.458 -13.139  1.00  0.00           X  
ATOM    770  H   VAL A 110       1.872   2.001 -13.921  1.00  0.00           H  
TER                                                                             
# All scores below are weighted scores, not raw scores.
#BEGIN_POSE_ENERGIES_TABLE ./out/52.pdb
label vdw total
weights 0.1 NA
pose 2.75659 2.75659
VAL:NtermProteinFull_1 0 0
VAL_2 0 0
VAL_3 0 0
VAL_4 0 0
VAL_5 0 0
VAL_6 0.0074 0.0074
VAL_7 0 0
VAL_8 0 0
VAL_9 0.01865 0.01865
VAL_10 0 0
VAL_11 0 0
VAL_12 0 0
VAL_13 0.01295 0.01295
VAL_14 0 0
VAL_15 0 0
VAL_16 0.01462 0.01462
VAL_17 0 0
VAL_18 0 0
VAL_19 0 0
VAL_20 0 0
VAL_21 0.01462 0.01462
VAL_22 0 0
VAL_23 0 0
VAL_24 0.00157 0.00157
VAL_25 0.01295 0.01295
VAL_26 0 0
VAL_27 0 0
VAL_28 0 0
VAL_29 0 0
VAL_30 0 0
VAL_31 0.01006 0.01006
VAL_32 0 0
VAL_33 0 0
VAL_34 0.01006 0.01006
VAL_35 0 0
VAL_36 0 0
VAL_37 0 0
VAL_38 0.00518 0.00518
VAL_39 0.02752 0.02752
VAL_40 0 0
VAL_41 0.00157 0.00157
VAL_42 0 0
VAL_43 0 0
VAL_44 0 0
VAL_45 0.17665 0.17665
VAL_46 0 0
VAL_47 0 0
VAL_48 0 0
VAL_49 0 0
VAL_50 0 0
VAL_51 0 0
VAL_52 0.00643 0.00643
VAL_53 0 0
VAL_54 0 0
VAL_55 0 0
VAL_56 0 0
VAL_57 0 0
VAL_58 0 0
VAL_59 0 0
VAL_60 0.00642 0.00642
VAL_61 2e-05 2e-05
VAL_62 0 0
VAL_63 0 0
VAL_64 0 0
VAL_65 0 0
VAL_66 0 0
VAL_67 0 0
VAL_68 0.17665 0.17665
VAL_69 0.52285 0.52285
VAL_70 0.01865 0.01865
VAL_71 0 0
VAL_72 0.41624 0.41624
VAL_73 0.05947 0.05947
VAL_74 0.0074 0.0074
VAL_75 0.00518 0.00518
VAL_76 0 0
VAL_77 0 0
VAL_78 0 0
VAL_79 0 0
VAL_80 0 0
VAL_81 0 0
VAL_82 0 0
VAL_83 0.09871 0.09871
VAL_84 0 0
VAL_85 0 0
VAL_86 0.09871 0.09871
VAL_87 0 0
VAL_88 0 0
VAL_89 0 0
VAL_90 0 0
VAL_91 0 0
VAL_92 0 0
VAL_93 0 0
VAL_94 0.02752 0.02752
VAL_95 0.00472 0.00472
VAL_96 0.18458 0.18458
VAL_97 0 0
VAL_98 0.52285 0.52285
VAL_99 0.28641 0.28641
VAL_100 0 0
VAL_101 0 0
VAL_102 0 0
VAL_103 0 0
VAL_104 0 0
VAL_105 0 0
VAL_106 0 0
VAL_107 0 0
VAL_108 0 0
VAL_109 0 0
VAL:CtermProteinFull_110 0 0
#END_POSE_ENERGIES_TABLE ./out/52.pdb

REMARK 6 13 8 16 21 1 12 10 14 8 17 15 
REMARK VDW             2.757
REMARK RG             13.995
REMARK NCdist         14.451
REMARK HO              0.559
