# Supplementary material for: Design of complicated all-α protein structures
Source: Nat Struct Mol Biol. 2024 Jan 4;31(2):275–82. doi: 10.1038/s41594-023-01147-9 (PMC11377298; doi:10.1038/s41594-023-01147-9)
Supplement: Supplementary file 11 — Statistical source data. [file 41594_2023_1147_MOESM11_ESM.zip › ED_Fig6/2.pdb]

HEADER                                            09-NOV-21   XXXX              
EXPDTA    THEORETICAL MODEL                                                     
REMARK 220                                                                      
REMARK 220 EXPERIMENTAL DETAILS                                                 
REMARK 220  EXPERIMENT TYPE                : THEORETICAL MODELLING              
REMARK 220  DATE OF DATA COLLECTION        : 09-NOV-21                          
REMARK 220                                                                      
REMARK 220 REMARK: MODEL GENERATED BY ROSETTA                                   
REMARK 220  VERSION 2021.16+release.8ee4f02                                     
ATOM      1  N   VAL A   1       0.000   0.000   0.000  1.00  0.00           N  
ATOM      2  CA  VAL A   1       1.458   0.000   0.000  1.00  0.00           C  
ATOM      3  C   VAL A   1       2.009   1.420   0.000  1.00  0.00           C  
ATOM      4  O   VAL A   1       2.934   1.737   0.748  1.00  0.00           O  
ATOM      5  CB  VAL A   1       2.023  -0.759  -1.215  1.00  0.00           C  
ATOM      6  CEN VAL A   1       2.351  -1.334  -1.406  1.00  0.00           X  
ATOM      7  H   VAL A   1      -0.500  -0.433  -0.750  1.00  0.00           H  
ATOM      8  N   VAL A   2       1.435   2.272  -0.843  1.00  0.00           N  
ATOM      9  CA  VAL A   2       1.868   3.661  -0.942  1.00  0.00           C  
ATOM     10  C   VAL A   2       1.711   4.383   0.390  1.00  0.00           C  
ATOM     11  O   VAL A   2       2.608   5.105   0.825  1.00  0.00           O  
ATOM     12  CB  VAL A   2       1.079   4.423  -2.023  1.00  0.00           C  
ATOM     13  CEN VAL A   2       1.129   4.707  -2.649  1.00  0.00           X  
ATOM     14  H   VAL A   2       0.680   1.949  -1.431  1.00  0.00           H  
ATOM     15  N   VAL A   3       0.566   4.183   1.035  1.00  0.00           N  
ATOM     16  CA  VAL A   3       0.290   4.815   2.319  1.00  0.00           C  
ATOM     17  C   VAL A   3       1.317   4.405   3.367  1.00  0.00           C  
ATOM     18  O   VAL A   3       1.823   5.241   4.115  1.00  0.00           O  
ATOM     19  CB  VAL A   3      -1.120   4.462   2.831  1.00  0.00           C  
ATOM     20  CEN VAL A   3      -1.749   4.719   2.941  1.00  0.00           X  
ATOM     21  H   VAL A   3      -0.130   3.577   0.624  1.00  0.00           H  
ATOM     22  N   VAL A   4       1.620   3.112   3.417  1.00  0.00           N  
ATOM     23  CA  VAL A   4       2.588   2.588   4.374  1.00  0.00           C  
ATOM     24  C   VAL A   4       3.957   3.226   4.177  1.00  0.00           C  
ATOM     25  O   VAL A   4       4.612   3.622   5.141  1.00  0.00           O  
ATOM     26  CB  VAL A   4       2.723   1.058   4.261  1.00  0.00           C  
ATOM     27  CEN VAL A   4       2.581   0.464   4.579  1.00  0.00           X  
ATOM     28  H   VAL A   4       1.169   2.476   2.775  1.00  0.00           H  
ATOM     29  N   VAL A   5       4.385   3.322   2.923  1.00  0.00           N  
ATOM     30  CA  VAL A   5       5.678   3.911   2.597  1.00  0.00           C  
ATOM     31  C   VAL A   5       5.758   5.358   3.069  1.00  0.00           C  
ATOM     32  O   VAL A   5       6.758   5.776   3.653  1.00  0.00           O  
ATOM     33  CB  VAL A   5       5.958   3.859   1.084  1.00  0.00           C  
ATOM     34  CEN VAL A   5       6.345   3.555   0.602  1.00  0.00           X  
ATOM     35  H   VAL A   5       3.799   2.977   2.176  1.00  0.00           H  
ATOM     36  N   VAL A   6       4.700   6.118   2.811  1.00  0.00           N  
ATOM     37  CA  VAL A   6       4.648   7.520   3.209  1.00  0.00           C  
ATOM     38  C   VAL A   6       4.783   7.670   4.719  1.00  0.00           C  
ATOM     39  O   VAL A   6       5.528   8.521   5.204  1.00  0.00           O  
ATOM     40  CB  VAL A   6       3.339   8.190   2.752  1.00  0.00           C  
ATOM     41  CEN VAL A   6       3.075   8.647   2.309  1.00  0.00           X  
ATOM     42  H   VAL A   6       3.910   5.715   2.327  1.00  0.00           H  
ATOM     43  N   VAL A   7       4.059   6.836   5.458  1.00  0.00           N  
ATOM     44  CA  VAL A   7       4.096   6.875   6.915  1.00  0.00           C  
ATOM     45  C   VAL A   7       5.504   6.615   7.437  1.00  0.00           C  
ATOM     46  O   VAL A   7       5.983   7.311   8.332  1.00  0.00           O  
ATOM     47  CB  VAL A   7       3.133   5.844   7.532  1.00  0.00           C  
ATOM     48  CEN VAL A   7       2.540   5.776   7.878  1.00  0.00           X  
ATOM     49  H   VAL A   7       3.467   6.159   4.999  1.00  0.00           H  
ATOM     50  N   VAL A   8       6.163   5.609   6.872  1.00  0.00           N  
ATOM     51  CA  VAL A   8       7.517   5.255   7.279  1.00  0.00           C  
ATOM     52  C   VAL A   8       8.478   6.419   7.067  1.00  0.00           C  
ATOM     53  O   VAL A   8       9.293   6.729   7.935  1.00  0.00           O  
ATOM     54  CB  VAL A   8       8.037   4.027   6.508  1.00  0.00           C  
ATOM     55  CEN VAL A   8       8.197   3.360   6.571  1.00  0.00           X  
ATOM     56  H   VAL A   8       5.713   5.075   6.141  1.00  0.00           H  
ATOM     57  N   VAL A   9       8.376   7.060   5.907  1.00  0.00           N  
ATOM     58  CA  VAL A   9       9.235   8.191   5.579  1.00  0.00           C  
ATOM     59  C   VAL A   9       9.061   9.324   6.581  1.00  0.00           C  
ATOM     60  O   VAL A   9      10.039   9.909   7.047  1.00  0.00           O  
ATOM     61  CB  VAL A   9       8.951   8.723   4.162  1.00  0.00           C  
ATOM     62  CEN VAL A   9       9.208   8.766   3.524  1.00  0.00           X  
ATOM     63  H   VAL A   9       7.685   6.755   5.236  1.00  0.00           H  
ATOM     64  N   VAL A  10       7.810   9.630   6.909  1.00  0.00           N  
ATOM     65  CA  VAL A  10       7.506  10.695   7.857  1.00  0.00           C  
ATOM     66  C   VAL A  10       8.128  10.415   9.219  1.00  0.00           C  
ATOM     67  O   VAL A  10       8.719  11.301   9.836  1.00  0.00           O  
ATOM     68  CB  VAL A  10       5.986  10.883   8.028  1.00  0.00           C  
ATOM     69  CEN VAL A  10       5.461  11.306   7.888  1.00  0.00           X  
ATOM     70  H   VAL A  10       7.051   9.112   6.491  1.00  0.00           H  
ATOM     71  N   VAL A  11       7.993   9.177   9.683  1.00  0.00           N  
ATOM     72  CA  VAL A  11       8.542   8.778  10.973  1.00  0.00           C  
ATOM     73  C   VAL A  11      10.054   8.964  11.009  1.00  0.00           C  
ATOM     74  O   VAL A  11      10.602   9.482  11.982  1.00  0.00           O  
ATOM     75  CB  VAL A  11       8.207   7.311  11.300  1.00  0.00           C  
ATOM     76  CEN VAL A  11       7.826   6.907  11.708  1.00  0.00           X  
ATOM     77  H   VAL A  11       7.496   8.495   9.127  1.00  0.00           H  
ATOM     78  N   VAL A  12      10.723   8.537   9.944  1.00  0.00           N  
ATOM     79  CA  VAL A  12      12.173   8.655   9.852  1.00  0.00           C  
ATOM     80  C   VAL A  12      12.613  10.111   9.938  1.00  0.00           C  
ATOM     81  O   VAL A  12      13.562  10.441  10.650  1.00  0.00           O  
ATOM     82  CB  VAL A  12      12.708   8.043   8.543  1.00  0.00           C  
ATOM     83  CEN VAL A  12      13.065   7.514   8.284  1.00  0.00           X  
ATOM     84  H   VAL A  12      10.214   8.119   9.178  1.00  0.00           H  
ATOM     85  N   VAL A  13      11.920  10.977   9.208  1.00  0.00           N  
ATOM     86  CA  VAL A  13      12.238  12.400   9.200  1.00  0.00           C  
ATOM     87  C   VAL A  13      12.120  12.999  10.596  1.00  0.00           C  
ATOM     88  O   VAL A  13      12.988  13.755  11.033  1.00  0.00           O  
ATOM     89  CB  VAL A  13      11.321  13.180   8.239  1.00  0.00           C  
ATOM     90  CEN VAL A  13      11.305  13.516   7.638  1.00  0.00           X  
ATOM     91  H   VAL A  13      11.152  10.642   8.644  1.00  0.00           H  
ATOM     92  N   VAL A  14      11.041  12.656  11.292  1.00  0.00           N  
ATOM     93  CA  VAL A  14      10.808  13.159  12.640  1.00  0.00           C  
ATOM     94  C   VAL A  14      11.723  12.476  13.649  1.00  0.00           C  
ATOM     95  O   VAL A  14      11.764  12.854  14.820  1.00  0.00           O  
ATOM     96  CB  VAL A  14       9.343  12.958  13.073  1.00  0.00           C  
ATOM     97  CEN VAL A  14       8.753  13.289  13.202  1.00  0.00           X  
ATOM     98  H   VAL A  14      10.366  12.031  10.876  1.00  0.00           H  
ATOM     99  N   VAL A  15      12.457  11.469  13.188  1.00  0.00           N  
ATOM    100  CA  VAL A  15      13.493  10.842  13.999  1.00  0.00           C  
ATOM    101  C   VAL A  15      14.882  11.159  13.460  1.00  0.00           C  
ATOM    102  O   VAL A  15      15.813  10.369  13.614  1.00  0.00           O  
ATOM    103  CB  VAL A  15      13.314   9.313  14.061  1.00  0.00           C  
ATOM    104  CEN VAL A  15      13.136   8.792  14.475  1.00  0.00           X  
ATOM    105  H   VAL A  15      12.292  11.129  12.251  1.00  0.00           H  
ATOM    106  N   VAL A  16      15.015  12.320  12.829  1.00  0.00           N  
ATOM    107  CA  VAL A  16      16.322  12.834  12.438  1.00  0.00           C  
ATOM    108  C   VAL A  16      16.955  11.966  11.358  1.00  0.00           C  
ATOM    109  O   VAL A  16      18.178  11.845  11.283  1.00  0.00           O  
ATOM    110  CB  VAL A  16      17.279  12.919  13.641  1.00  0.00           C  
ATOM    111  CEN VAL A  16      17.599  13.358  14.065  1.00  0.00           X  
ATOM    112  H   VAL A  16      14.189  12.861  12.614  1.00  0.00           H  
ATOM    113  N   VAL A  17      16.115  11.363  10.523  1.00  0.00           N  
ATOM    114  CA  VAL A  17      16.587  10.673   9.329  1.00  0.00           C  
ATOM    115  C   VAL A  17      16.609  11.606   8.125  1.00  0.00           C  
ATOM    116  O   VAL A  17      15.652  12.340   7.879  1.00  0.00           O  
ATOM    117  CB  VAL A  17      15.710   9.449   9.000  1.00  0.00           C  
ATOM    118  CEN VAL A  17      15.700   8.760   8.994  1.00  0.00           X  
ATOM    119  H   VAL A  17      15.125  11.384  10.721  1.00  0.00           H  
ATOM    120  N   VAL A  18      17.708  11.574   7.378  1.00  0.00           N  
ATOM    121  CA  VAL A  18      17.884  12.463   6.236  1.00  0.00           C  
ATOM    122  C   VAL A  18      17.072  11.987   5.038  1.00  0.00           C  
ATOM    123  O   VAL A  18      16.531  10.881   5.042  1.00  0.00           O  
ATOM    124  CB  VAL A  18      19.365  12.573   5.828  1.00  0.00           C  
ATOM    125  CEN VAL A  18      19.909  12.996   5.823  1.00  0.00           X  
ATOM    126  H   VAL A  18      18.440  10.917   7.608  1.00  0.00           H  
ATOM    127  N   VAL A  19      16.990  12.829   4.013  1.00  0.00           N  
ATOM    128  CA  VAL A  19      16.040  12.623   2.927  1.00  0.00           C  
ATOM    129  C   VAL A  19      16.414  11.406   2.091  1.00  0.00           C  
ATOM    130  O   VAL A  19      15.548  10.741   1.523  1.00  0.00           O  
ATOM    131  CB  VAL A  19      15.954  13.858   2.009  1.00  0.00           C  
ATOM    132  CEN VAL A  19      15.550  14.383   1.823  1.00  0.00           X  
ATOM    133  H   VAL A  19      17.601  13.633   3.987  1.00  0.00           H  
ATOM    134  N   VAL A  20      17.709  11.119   2.020  1.00  0.00           N  
ATOM    135  CA  VAL A  20      18.197   9.956   1.288  1.00  0.00           C  
ATOM    136  C   VAL A  20      17.749   8.660   1.952  1.00  0.00           C  
ATOM    137  O   VAL A  20      17.356   7.709   1.277  1.00  0.00           O  
ATOM    138  CB  VAL A  20      19.734   9.961   1.179  1.00  0.00           C  
ATOM    139  CEN VAL A  20      20.258  10.046   0.740  1.00  0.00           X  
ATOM    140  H   VAL A  20      18.373  11.723   2.484  1.00  0.00           H  
ATOM    141  N   VAL A  21      17.811   8.629   3.279  1.00  0.00           N  
ATOM    142  CA  VAL A  21      17.406   7.452   4.038  1.00  0.00           C  
ATOM    143  C   VAL A  21      15.945   7.108   3.783  1.00  0.00           C  
ATOM    144  O   VAL A  21      15.598   5.946   3.571  1.00  0.00           O  
ATOM    145  CB  VAL A  21      17.620   7.652   5.550  1.00  0.00           C  
ATOM    146  CEN VAL A  21      18.007   7.458   6.086  1.00  0.00           X  
ATOM    147  H   VAL A  21      18.147   9.442   3.775  1.00  0.00           H  
ATOM    148  N   VAL A  22      15.090   8.125   3.803  1.00  0.00           N  
ATOM    149  CA  VAL A  22      13.663   7.932   3.574  1.00  0.00           C  
ATOM    150  C   VAL A  22      13.403   7.331   2.199  1.00  0.00           C  
ATOM    151  O   VAL A  22      12.606   6.403   2.058  1.00  0.00           O  
ATOM    152  CB  VAL A  22      12.887   9.256   3.700  1.00  0.00           C  
ATOM    153  CEN VAL A  22      12.441   9.603   4.095  1.00  0.00           X  
ATOM    154  H   VAL A  22      15.438   9.056   3.982  1.00  0.00           H  
ATOM    155  N   VAL A  23      14.079   7.864   1.188  1.00  0.00           N  
ATOM    156  CA  VAL A  23      13.922   7.380  -0.179  1.00  0.00           C  
ATOM    157  C   VAL A  23      14.299   5.908  -0.289  1.00  0.00           C  
ATOM    158  O   VAL A  23      13.590   5.121  -0.916  1.00  0.00           O  
ATOM    159  CB  VAL A  23      14.777   8.194  -1.168  1.00  0.00           C  
ATOM    160  CEN VAL A  23      14.745   8.656  -1.678  1.00  0.00           X  
ATOM    161  H   VAL A  23      14.719   8.623   1.370  1.00  0.00           H  
ATOM    162  N   VAL A  24      15.420   5.542   0.324  1.00  0.00           N  
ATOM    163  CA  VAL A  24      15.893   4.163   0.296  1.00  0.00           C  
ATOM    164  C   VAL A  24      14.872   3.218   0.915  1.00  0.00           C  
ATOM    165  O   VAL A  24      14.586   2.152   0.368  1.00  0.00           O  
ATOM    166  CB  VAL A  24      17.235   4.011   1.037  1.00  0.00           C  
ATOM    167  CEN VAL A  24      17.908   3.897   0.946  1.00  0.00           X  
ATOM    168  H   VAL A  24      15.957   6.237   0.822  1.00  0.00           H  
ATOM    169  N   VAL A  25      14.325   3.613   2.060  1.00  0.00           N  
ATOM    170  CA  VAL A  25      13.334   2.801   2.756  1.00  0.00           C  
ATOM    171  C   VAL A  25      12.107   2.563   1.886  1.00  0.00           C  
ATOM    172  O   VAL A  25      11.602   1.444   1.800  1.00  0.00           O  
ATOM    173  CB  VAL A  25      12.894   3.457   4.079  1.00  0.00           C  
ATOM    174  CEN VAL A  25      12.936   3.405   4.764  1.00  0.00           X  
ATOM    175  H   VAL A  25      14.602   4.499   2.457  1.00  0.00           H  
ATOM    176  N   VAL A  26      11.630   3.623   1.242  1.00  0.00           N  
ATOM    177  CA  VAL A  26      10.460   3.531   0.377  1.00  0.00           C  
ATOM    178  C   VAL A  26      10.694   2.549  -0.764  1.00  0.00           C  
ATOM    179  O   VAL A  26       9.834   1.724  -1.072  1.00  0.00           O  
ATOM    180  CB  VAL A  26      10.082   4.904  -0.211  1.00  0.00           C  
ATOM    181  CEN VAL A  26       9.614   5.409  -0.184  1.00  0.00           X  
ATOM    182  H   VAL A  26      12.090   4.515   1.355  1.00  0.00           H  
ATOM    183  N   VAL A  27      11.863   2.643  -1.388  1.00  0.00           N  
ATOM    184  CA  VAL A  27      12.213   1.762  -2.496  1.00  0.00           C  
ATOM    185  C   VAL A  27      12.203   0.301  -2.063  1.00  0.00           C  
ATOM    186  O   VAL A  27      11.670  -0.560  -2.764  1.00  0.00           O  
ATOM    187  CB  VAL A  27      13.597   2.106  -3.076  1.00  0.00           C  
ATOM    188  CEN VAL A  27      13.918   2.377  -3.622  1.00  0.00           X  
ATOM    189  H   VAL A  27      12.527   3.342  -1.087  1.00  0.00           H  
ATOM    190  N   VAL A  28      12.794   0.029  -0.905  1.00  0.00           N  
ATOM    191  CA  VAL A  28      12.854  -1.329  -0.377  1.00  0.00           C  
ATOM    192  C   VAL A  28      11.458  -1.898  -0.159  1.00  0.00           C  
ATOM    193  O   VAL A  28      11.181  -3.043  -0.517  1.00  0.00           O  
ATOM    194  CB  VAL A  28      13.633  -1.385   0.950  1.00  0.00           C  
ATOM    195  CEN VAL A  28      14.221  -1.598   1.240  1.00  0.00           X  
ATOM    196  H   VAL A  28      13.212   0.781  -0.377  1.00  0.00           H  
ATOM    197  N   VAL A  29      10.581  -1.091   0.429  1.00  0.00           N  
ATOM    198  CA  VAL A  29       9.211  -1.513   0.696  1.00  0.00           C  
ATOM    199  C   VAL A  29       8.486  -1.878  -0.593  1.00  0.00           C  
ATOM    200  O   VAL A  29       7.802  -2.899  -0.664  1.00  0.00           O  
ATOM    201  CB  VAL A  29       8.415  -0.416   1.428  1.00  0.00           C  
ATOM    202  CEN VAL A  29       8.131  -0.247   2.033  1.00  0.00           X  
ATOM    203  H   VAL A  29      10.871  -0.162   0.699  1.00  0.00           H  
ATOM    204  N   VAL A  30       8.640  -1.038  -1.611  1.00  0.00           N  
ATOM    205  CA  VAL A  30       8.001  -1.271  -2.900  1.00  0.00           C  
ATOM    206  C   VAL A  30       8.455  -2.591  -3.510  1.00  0.00           C  
ATOM    207  O   VAL A  30       7.642  -3.367  -4.012  1.00  0.00           O  
ATOM    208  CB  VAL A  30       8.296  -0.131  -3.892  1.00  0.00           C  
ATOM    209  CEN VAL A  30       8.014   0.406  -4.220  1.00  0.00           X  
ATOM    210  H   VAL A  30       9.215  -0.217  -1.488  1.00  0.00           H  
ATOM    211  N   VAL A  31       9.759  -2.841  -3.463  1.00  0.00           N  
ATOM    212  CA  VAL A  31      10.324  -4.069  -4.010  1.00  0.00           C  
ATOM    213  C   VAL A  31       9.744  -5.297  -3.323  1.00  0.00           C  
ATOM    214  O   VAL A  31       9.377  -6.272  -3.979  1.00  0.00           O  
ATOM    215  CB  VAL A  31      11.859  -4.094  -3.875  1.00  0.00           C  
ATOM    216  CEN VAL A  31      12.447  -4.053  -4.231  1.00  0.00           X  
ATOM    217  H   VAL A  31      10.375  -2.163  -3.036  1.00  0.00           H  
ATOM    218  N   VAL A  32       9.663  -5.245  -1.998  1.00  0.00           N  
ATOM    219  CA  VAL A  32       9.126  -6.354  -1.218  1.00  0.00           C  
ATOM    220  C   VAL A  32       7.685  -6.656  -1.610  1.00  0.00           C  
ATOM    221  O   VAL A  32       7.310  -7.815  -1.787  1.00  0.00           O  
ATOM    222  CB  VAL A  32       9.186  -6.064   0.293  1.00  0.00           C  
ATOM    223  CEN VAL A  32       9.505  -6.237   0.879  1.00  0.00           X  
ATOM    224  H   VAL A  32       9.981  -4.415  -1.518  1.00  0.00           H  
ATOM    225  N   VAL A  33       6.881  -5.607  -1.744  1.00  0.00           N  
ATOM    226  CA  VAL A  33       5.479  -5.758  -2.115  1.00  0.00           C  
ATOM    227  C   VAL A  33       5.339  -6.438  -3.471  1.00  0.00           C  
ATOM    228  O   VAL A  33       4.520  -7.340  -3.642  1.00  0.00           O  
ATOM    229  CB  VAL A  33       4.755  -4.400  -2.155  1.00  0.00           C  
ATOM    230  CEN VAL A  33       4.287  -4.011  -1.832  1.00  0.00           X  
ATOM    231  H   VAL A  33       7.251  -4.680  -1.584  1.00  0.00           H  
ATOM    232  N   VAL A  34       6.143  -5.998  -4.433  1.00  0.00           N  
ATOM    233  CA  VAL A  34       6.110  -6.563  -5.777  1.00  0.00           C  
ATOM    234  C   VAL A  34       6.429  -8.053  -5.756  1.00  0.00           C  
ATOM    235  O   VAL A  34       5.755  -8.850  -6.408  1.00  0.00           O  
ATOM    236  CB  VAL A  34       7.101  -5.849  -6.715  1.00  0.00           C  
ATOM    237  CEN VAL A  34       7.146  -5.420  -7.252  1.00  0.00           X  
ATOM    238  H   VAL A  34       6.794  -5.254  -4.229  1.00  0.00           H  
ATOM    239  N   VAL A  35       7.460  -8.422  -5.004  1.00  0.00           N  
ATOM    240  CA  VAL A  35       7.870  -9.817  -4.897  1.00  0.00           C  
ATOM    241  C   VAL A  35       6.746 -10.679  -4.336  1.00  0.00           C  
ATOM    242  O   VAL A  35       6.472 -11.766  -4.846  1.00  0.00           O  
ATOM    243  CB  VAL A  35       9.117  -9.973  -4.007  1.00  0.00           C  
ATOM    244  CEN VAL A  35       9.790 -10.118  -4.016  1.00  0.00           X  
ATOM    245  H   VAL A  35       7.973  -7.717  -4.493  1.00  0.00           H  
ATOM    246  N   VAL A  36       6.099 -10.189  -3.285  1.00  0.00           N  
ATOM    247  CA  VAL A  36       5.004 -10.915  -2.653  1.00  0.00           C  
ATOM    248  C   VAL A  36       3.760 -10.908  -3.531  1.00  0.00           C  
ATOM    249  O   VAL A  36       3.205 -11.961  -3.845  1.00  0.00           O  
ATOM    250  CB  VAL A  36       4.652 -10.320  -1.276  1.00  0.00           C  
ATOM    251  CEN VAL A  36       4.683 -10.436  -0.598  1.00  0.00           X  
ATOM    252  H   VAL A  36       6.373  -9.291  -2.913  1.00  0.00           H  
ATOM    253  N   VAL A  37       3.326  -9.716  -3.925  1.00  0.00           N  
ATOM    254  CA  VAL A  37       2.032  -9.548  -4.576  1.00  0.00           C  
ATOM    255  C   VAL A  37       2.197  -9.259  -6.062  1.00  0.00           C  
ATOM    256  O   VAL A  37       1.214  -9.131  -6.792  1.00  0.00           O  
ATOM    257  CB  VAL A  37       1.217  -8.412  -3.929  1.00  0.00           C  
ATOM    258  CEN VAL A  37       0.667  -8.278  -3.536  1.00  0.00           X  
ATOM    259  H   VAL A  37       3.907  -8.905  -3.769  1.00  0.00           H  
ATOM    260  N   VAL A  38       3.445  -9.158  -6.505  1.00  0.00           N  
ATOM    261  CA  VAL A  38       3.741  -8.895  -7.908  1.00  0.00           C  
ATOM    262  C   VAL A  38       3.825  -7.399  -8.183  1.00  0.00           C  
ATOM    263  O   VAL A  38       3.243  -6.591  -7.459  1.00  0.00           O  
ATOM    264  CB  VAL A  38       2.681  -9.518  -8.836  1.00  0.00           C  
ATOM    265  CEN VAL A  38       2.572 -10.021  -9.294  1.00  0.00           X  
ATOM    266  H   VAL A  38       4.209  -9.265  -5.853  1.00  0.00           H  
ATOM    267  N   VAL A  39       4.554  -7.035  -9.233  1.00  0.00           N  
ATOM    268  CA  VAL A  39       4.690  -5.637  -9.623  1.00  0.00           C  
ATOM    269  C   VAL A  39       3.330  -4.959  -9.726  1.00  0.00           C  
ATOM    270  O   VAL A  39       3.096  -3.921  -9.107  1.00  0.00           O  
ATOM    271  CB  VAL A  39       5.426  -5.495 -10.969  1.00  0.00           C  
ATOM    272  CEN VAL A  39       6.017  -5.292 -11.259  1.00  0.00           X  
ATOM    273  H   VAL A  39       5.026  -7.746  -9.774  1.00  0.00           H  
ATOM    274  N   VAL A  40       2.437  -5.551 -10.510  1.00  0.00           N  
ATOM    275  CA  VAL A  40       1.133  -4.953 -10.775  1.00  0.00           C  
ATOM    276  C   VAL A  40       0.356  -4.733  -9.484  1.00  0.00           C  
ATOM    277  O   VAL A  40      -0.272  -3.691  -9.296  1.00  0.00           O  
ATOM    278  CB  VAL A  40       0.293  -5.826 -11.726  1.00  0.00           C  
ATOM    279  CEN VAL A  40       0.039  -5.864 -12.365  1.00  0.00           X  
ATOM    280  H   VAL A  40       2.666  -6.439 -10.934  1.00  0.00           H  
ATOM    281  N   VAL A  41       0.402  -5.720  -8.595  1.00  0.00           N  
ATOM    282  CA  VAL A  41      -0.297  -5.636  -7.319  1.00  0.00           C  
ATOM    283  C   VAL A  41       0.197  -4.451  -6.498  1.00  0.00           C  
ATOM    284  O   VAL A  41      -0.597  -3.705  -5.926  1.00  0.00           O  
ATOM    285  CB  VAL A  41      -0.126  -6.925  -6.494  1.00  0.00           C  
ATOM    286  CEN VAL A  41      -0.457  -7.484  -6.264  1.00  0.00           X  
ATOM    287  H   VAL A  41       0.935  -6.551  -8.811  1.00  0.00           H  
ATOM    288  N   VAL A  42       1.514  -4.283  -6.444  1.00  0.00           N  
ATOM    289  CA  VAL A  42       2.117  -3.189  -5.693  1.00  0.00           C  
ATOM    290  C   VAL A  42       1.685  -1.837  -6.247  1.00  0.00           C  
ATOM    291  O   VAL A  42       1.460  -0.890  -5.493  1.00  0.00           O  
ATOM    292  CB  VAL A  42       3.655  -3.271  -5.710  1.00  0.00           C  
ATOM    293  CEN VAL A  42       4.208  -3.405  -5.321  1.00  0.00           X  
ATOM    294  H   VAL A  42       2.113  -4.931  -6.936  1.00  0.00           H  
ATOM    295  N   VAL A  43       1.569  -1.754  -7.568  1.00  0.00           N  
ATOM    296  CA  VAL A  43       1.208  -0.505  -8.228  1.00  0.00           C  
ATOM    297  C   VAL A  43      -0.271  -0.484  -8.595  1.00  0.00           C  
ATOM    298  O   VAL A  43      -0.742   0.437  -9.261  1.00  0.00           O  
ATOM    299  CB  VAL A  43       2.045  -0.275  -9.500  1.00  0.00           C  
ATOM    300  CEN VAL A  43       2.548   0.110  -9.770  1.00  0.00           X  
ATOM    301  H   VAL A  43       1.736  -2.577  -8.129  1.00  0.00           H  
ATOM    302  N   VAL A  44      -0.999  -1.505  -8.156  1.00  0.00           N  
ATOM    303  CA  VAL A  44      -2.427  -1.603  -8.432  1.00  0.00           C  
ATOM    304  C   VAL A  44      -3.158  -0.335  -8.007  1.00  0.00           C  
ATOM    305  O   VAL A  44      -3.005   0.132  -6.879  1.00  0.00           O  
ATOM    306  CB  VAL A  44      -3.060  -2.812  -7.718  1.00  0.00           C  
ATOM    307  CEN VAL A  44      -3.332  -3.436  -7.821  1.00  0.00           X  
ATOM    308  H   VAL A  44      -0.551  -2.233  -7.617  1.00  0.00           H  
ATOM    309  N   VAL A  45      -3.953   0.217  -8.918  1.00  0.00           N  
ATOM    310  CA  VAL A  45      -4.735   1.412  -8.628  1.00  0.00           C  
ATOM    311  C   VAL A  45      -3.835   2.625  -8.431  1.00  0.00           C  
ATOM    312  O   VAL A  45      -4.307   3.715  -8.106  1.00  0.00           O  
ATOM    313  CB  VAL A  45      -5.610   1.225  -7.374  1.00  0.00           C  
ATOM    314  CEN VAL A  45      -6.260   1.148  -7.158  1.00  0.00           X  
ATOM    315  H   VAL A  45      -4.017  -0.203  -9.834  1.00  0.00           H  
ATOM    316  N   VAL A  46      -2.535   2.430  -8.628  1.00  0.00           N  
ATOM    317  CA  VAL A  46      -1.566   3.506  -8.468  1.00  0.00           C  
ATOM    318  C   VAL A  46      -1.823   4.632  -9.460  1.00  0.00           C  
ATOM    319  O   VAL A  46      -2.111   4.387 -10.632  1.00  0.00           O  
ATOM    320  CB  VAL A  46      -0.122   2.998  -8.645  1.00  0.00           C  
ATOM    321  CEN VAL A  46       0.464   2.864  -8.309  1.00  0.00           X  
ATOM    322  H   VAL A  46      -2.211   1.512  -8.897  1.00  0.00           H  
ATOM    323  N   VAL A  47      -1.718   5.869  -8.985  1.00  0.00           N  
ATOM    324  CA  VAL A  47      -1.931   7.036  -9.833  1.00  0.00           C  
ATOM    325  C   VAL A  47      -0.993   7.024 -11.033  1.00  0.00           C  
ATOM    326  O   VAL A  47       0.162   6.609 -10.927  1.00  0.00           O  
ATOM    327  CB  VAL A  47      -1.730   8.347  -9.050  1.00  0.00           C  
ATOM    328  CEN VAL A  47      -2.060   8.890  -8.784  1.00  0.00           X  
ATOM    329  H   VAL A  47      -1.484   6.004  -8.012  1.00  0.00           H  
ATOM    330  N   VAL A  48      -1.496   7.480 -12.175  1.00  0.00           N  
ATOM    331  CA  VAL A  48      -0.704   7.522 -13.399  1.00  0.00           C  
ATOM    332  C   VAL A  48       0.683   8.096 -13.138  1.00  0.00           C  
ATOM    333  O   VAL A  48       1.691   7.513 -13.536  1.00  0.00           O  
ATOM    334  CB  VAL A  48      -1.397   8.355 -14.493  1.00  0.00           C  
ATOM    335  CEN VAL A  48      -1.725   8.314 -15.097  1.00  0.00           X  
ATOM    336  H   VAL A  48      -2.451   7.807 -12.196  1.00  0.00           H  
ATOM    337  N   VAL A  49       0.726   9.243 -12.468  1.00  0.00           N  
ATOM    338  CA  VAL A  49       1.989   9.907 -12.168  1.00  0.00           C  
ATOM    339  C   VAL A  49       2.887   9.023 -11.312  1.00  0.00           C  
ATOM    340  O   VAL A  49       4.106   9.013 -11.480  1.00  0.00           O  
ATOM    341  CB  VAL A  49       1.764  11.247 -11.442  1.00  0.00           C  
ATOM    342  CEN VAL A  49       1.800  11.931 -11.517  1.00  0.00           X  
ATOM    343  H   VAL A  49      -0.138   9.665 -12.159  1.00  0.00           H  
ATOM    344  N   VAL A  50       2.277   8.280 -10.395  1.00  0.00           N  
ATOM    345  CA  VAL A  50       3.019   7.384  -9.517  1.00  0.00           C  
ATOM    346  C   VAL A  50       3.781   6.334 -10.317  1.00  0.00           C  
ATOM    347  O   VAL A  50       4.951   6.063 -10.047  1.00  0.00           O  
ATOM    348  CB  VAL A  50       2.089   6.676  -8.514  1.00  0.00           C  
ATOM    349  CEN VAL A  50       1.910   6.646  -7.850  1.00  0.00           X  
ATOM    350  H   VAL A  50       1.272   8.337 -10.305  1.00  0.00           H  
ATOM    351  N   VAL A  51       3.110   5.746 -11.301  1.00  0.00           N  
ATOM    352  CA  VAL A  51       3.722   4.725 -12.142  1.00  0.00           C  
ATOM    353  C   VAL A  51       4.941   5.272 -12.875  1.00  0.00           C  
ATOM    354  O   VAL A  51       5.986   4.625 -12.930  1.00  0.00           O  
ATOM    355  CB  VAL A  51       2.723   4.168 -13.174  1.00  0.00           C  
ATOM    356  CEN VAL A  51       2.350   3.614 -13.341  1.00  0.00           X  
ATOM    357  H   VAL A  51       2.151   6.014 -11.472  1.00  0.00           H  
ATOM    358  N   VAL A  52       4.800   6.469 -13.435  1.00  0.00           N  
ATOM    359  CA  VAL A  52       5.889   7.106 -14.165  1.00  0.00           C  
ATOM    360  C   VAL A  52       7.102   7.319 -13.269  1.00  0.00           C  
ATOM    361  O   VAL A  52       8.235   7.045 -13.666  1.00  0.00           O  
ATOM    362  CB  VAL A  52       5.457   8.460 -14.758  1.00  0.00           C  
ATOM    363  CEN VAL A  52       5.310   8.786 -15.347  1.00  0.00           X  
ATOM    364  H   VAL A  52       3.915   6.949 -13.353  1.00  0.00           H  
ATOM    365  N   VAL A  53       6.859   7.810 -12.059  1.00  0.00           N  
ATOM    366  CA  VAL A  53       7.931   8.061 -11.104  1.00  0.00           C  
ATOM    367  C   VAL A  53       8.689   6.781 -10.777  1.00  0.00           C  
ATOM    368  O   VAL A  53       9.920   6.768 -10.744  1.00  0.00           O  
ATOM    369  CB  VAL A  53       7.393   8.675  -9.798  1.00  0.00           C  
ATOM    370  CEN VAL A  53       7.371   9.254  -9.425  1.00  0.00           X  
ATOM    371  H   VAL A  53       5.906   8.015 -11.794  1.00  0.00           H  
ATOM    372  N   VAL A  54       7.947   5.705 -10.537  1.00  0.00           N  
ATOM    373  CA  VAL A  54       8.548   4.417 -10.213  1.00  0.00           C  
ATOM    374  C   VAL A  54       9.451   3.931 -11.339  1.00  0.00           C  
ATOM    375  O   VAL A  54      10.564   3.464 -11.097  1.00  0.00           O  
ATOM    376  CB  VAL A  54       7.475   3.348  -9.931  1.00  0.00           C  
ATOM    377  CEN VAL A  54       7.188   2.968  -9.433  1.00  0.00           X  
ATOM    378  H   VAL A  54       6.941   5.782 -10.581  1.00  0.00           H  
ATOM    379  N   VAL A  55       8.966   4.044 -12.570  1.00  0.00           N  
ATOM    380  CA  VAL A  55       9.729   3.616 -13.737  1.00  0.00           C  
ATOM    381  C   VAL A  55      11.043   4.379 -13.845  1.00  0.00           C  
ATOM    382  O   VAL A  55      12.094   3.791 -14.098  1.00  0.00           O  
ATOM    383  CB  VAL A  55       8.927   3.807 -15.038  1.00  0.00           C  
ATOM    384  CEN VAL A  55       8.597   3.470 -15.540  1.00  0.00           X  
ATOM    385  H   VAL A  55       8.044   4.436 -12.702  1.00  0.00           H  
ATOM    386  N   VAL A  56      10.977   5.692 -13.653  1.00  0.00           N  
ATOM    387  CA  VAL A  56      12.161   6.538 -13.729  1.00  0.00           C  
ATOM    388  C   VAL A  56      13.203   6.122 -12.699  1.00  0.00           C  
ATOM    389  O   VAL A  56      14.391   6.025 -13.007  1.00  0.00           O  
ATOM    390  CB  VAL A  56      11.810   8.023 -13.518  1.00  0.00           C  
ATOM    391  CEN VAL A  56      11.758   8.631 -13.837  1.00  0.00           X  
ATOM    392  H   VAL A  56      10.082   6.115 -13.449  1.00  0.00           H  
ATOM    393  N   VAL A  57      12.751   5.876 -11.474  1.00  0.00           N  
ATOM    394  CA  VAL A  57      13.644   5.469 -10.395  1.00  0.00           C  
ATOM    395  C   VAL A  57      14.359   4.167 -10.733  1.00  0.00           C  
ATOM    396  O   VAL A  57      15.566   4.040 -10.530  1.00  0.00           O  
ATOM    397  CB  VAL A  57      12.883   5.295  -9.067  1.00  0.00           C  
ATOM    398  CEN VAL A  57      12.788   5.569  -8.442  1.00  0.00           X  
ATOM    399  H   VAL A  57      11.764   5.974 -11.285  1.00  0.00           H  
ATOM    400  N   VAL A  58      13.606   3.202 -11.251  1.00  0.00           N  
ATOM    401  CA  VAL A  58      14.167   1.907 -11.619  1.00  0.00           C  
ATOM    402  C   VAL A  58      15.256   2.058 -12.674  1.00  0.00           C  
ATOM    403  O   VAL A  58      16.320   1.449 -12.573  1.00  0.00           O  
ATOM    404  CB  VAL A  58      13.082   0.951 -12.148  1.00  0.00           C  
ATOM    405  CEN VAL A  58      12.722   0.383 -11.997  1.00  0.00           X  
ATOM    406  H   VAL A  58      12.621   3.369 -11.393  1.00  0.00           H  
ATOM    407  N   VAL A  59      14.982   2.873 -13.687  1.00  0.00           N  
ATOM    408  CA  VAL A  59      15.937   3.106 -14.763  1.00  0.00           C  
ATOM    409  C   VAL A  59      17.237   3.694 -14.229  1.00  0.00           C  
ATOM    410  O   VAL A  59      18.326   3.263 -14.608  1.00  0.00           O  
ATOM    411  CB  VAL A  59      15.361   4.049 -15.836  1.00  0.00           C  
ATOM    412  CEN VAL A  59      15.126   4.075 -16.483  1.00  0.00           X  
ATOM    413  H   VAL A  59      14.088   3.344 -13.712  1.00  0.00           H  
ATOM    414  N   VAL A  60      17.115   4.680 -13.346  1.00  0.00           N  
ATOM    415  CA  VAL A  60      18.281   5.329 -12.758  1.00  0.00           C  
ATOM    416  C   VAL A  60      19.142   4.329 -11.997  1.00  0.00           C  
ATOM    417  O   VAL A  60      20.367   4.326 -12.125  1.00  0.00           O  
ATOM    418  CB  VAL A  60      17.872   6.469 -11.806  1.00  0.00           C  
ATOM    419  CEN VAL A  60      17.864   7.154 -11.733  1.00  0.00           X  
ATOM    420  H   VAL A  60      16.192   4.987 -13.076  1.00  0.00           H  
ATOM    421  N   VAL A  61      18.496   3.482 -11.203  1.00  0.00           N  
ATOM    422  CA  VAL A  61      19.202   2.476 -10.419  1.00  0.00           C  
ATOM    423  C   VAL A  61      19.987   1.529 -11.318  1.00  0.00           C  
ATOM    424  O   VAL A  61      21.145   1.215 -11.044  1.00  0.00           O  
ATOM    425  CB  VAL A  61      18.232   1.655  -9.548  1.00  0.00           C  
ATOM    426  CEN VAL A  61      18.029   1.543  -8.899  1.00  0.00           X  
ATOM    427  H   VAL A  61      17.489   3.537 -11.142  1.00  0.00           H  
ATOM    428  N   VAL A  62      19.349   1.076 -12.392  1.00  0.00           N  
ATOM    429  CA  VAL A  62      19.987   0.164 -13.334  1.00  0.00           C  
ATOM    430  C   VAL A  62      21.234   0.788 -13.947  1.00  0.00           C  
ATOM    431  O   VAL A  62      22.278   0.143 -14.047  1.00  0.00           O  
ATOM    432  CB  VAL A  62      19.023  -0.249 -14.462  1.00  0.00           C  
ATOM    433  CEN VAL A  62      18.654  -0.774 -14.711  1.00  0.00           X  
ATOM    434  H   VAL A  62      18.399   1.372 -12.561  1.00  0.00           H  
ATOM    435  N   VAL A  63      21.119   2.047 -14.356  1.00  0.00           N  
ATOM    436  CA  VAL A  63      22.237   2.761 -14.961  1.00  0.00           C  
ATOM    437  C   VAL A  63      23.418   2.848 -14.003  1.00  0.00           C  
ATOM    438  O   VAL A  63      24.563   2.615 -14.391  1.00  0.00           O  
ATOM    439  CB  VAL A  63      21.833   4.183 -15.393  1.00  0.00           C  
ATOM    440  CEN VAL A  63      21.709   4.582 -15.940  1.00  0.00           X  
ATOM    441  H   VAL A  63      20.235   2.521 -14.246  1.00  0.00           H  
ATOM    442  N   VAL A  64      23.133   3.184 -12.749  1.00  0.00           N  
ATOM    443  CA  VAL A  64      24.171   3.303 -11.733  1.00  0.00           C  
ATOM    444  C   VAL A  64      24.911   1.984 -11.544  1.00  0.00           C  
ATOM    445  O   VAL A  64      26.139   1.956 -11.469  1.00  0.00           O  
ATOM    446  CB  VAL A  64      23.589   3.751 -10.379  1.00  0.00           C  
ATOM    447  CEN VAL A  64      23.556   4.279  -9.937  1.00  0.00           X  
ATOM    448  H   VAL A  64      22.172   3.362 -12.494  1.00  0.00           H  
ATOM    449  N   VAL A  65      24.155   0.894 -11.469  1.00  0.00           N  
ATOM    450  CA  VAL A  65      24.738  -0.431 -11.289  1.00  0.00           C  
ATOM    451  C   VAL A  65      25.680  -0.778 -12.434  1.00  0.00           C  
ATOM    452  O   VAL A  65      26.781  -1.282 -12.214  1.00  0.00           O  
ATOM    453  CB  VAL A  65      23.651  -1.517 -11.183  1.00  0.00           C  
ATOM    454  CEN VAL A  65      23.344  -1.953 -10.747  1.00  0.00           X  
ATOM    455  H   VAL A  65      23.152   0.985 -11.538  1.00  0.00           H  
ATOM    456  N   VAL A  66      25.240  -0.507 -13.658  1.00  0.00           N  
ATOM    457  CA  VAL A  66      26.043  -0.791 -14.842  1.00  0.00           C  
ATOM    458  C   VAL A  66      27.158   0.233 -15.009  1.00  0.00           C  
ATOM    459  O   VAL A  66      28.099   0.021 -15.774  1.00  0.00           O  
ATOM    460  CB  VAL A  66      25.181  -0.810 -16.118  1.00  0.00           C  
ATOM    461  CEN VAL A  66      24.917  -1.222 -16.603  1.00  0.00           X  
ATOM    462  H   VAL A  66      24.326  -0.093 -13.772  1.00  0.00           H  
ATOM    463  N   VAL A  67      27.048   1.344 -14.289  1.00  0.00           N  
ATOM    464  CA  VAL A  67      28.066   2.387 -14.328  1.00  0.00           C  
ATOM    465  C   VAL A  67      28.888   2.403 -13.046  1.00  0.00           C  
ATOM    466  O   VAL A  67      30.118   2.360 -13.084  1.00  0.00           O  
ATOM    467  CB  VAL A  67      27.442   3.778 -14.544  1.00  0.00           C  
ATOM    468  CEN VAL A  67      27.370   4.289 -15.000  1.00  0.00           X  
ATOM    469  H   VAL A  67      26.238   1.469 -13.698  1.00  0.00           H  
ATOM    470  N   VAL A  68      28.202   2.466 -11.910  1.00  0.00           N  
ATOM    471  CA  VAL A  68      28.867   2.477 -10.612  1.00  0.00           C  
ATOM    472  C   VAL A  68      29.089   1.061 -10.095  1.00  0.00           C  
ATOM    473  O   VAL A  68      28.679   0.725  -8.984  1.00  0.00           O  
ATOM    474  CB  VAL A  68      28.059   3.273  -9.570  1.00  0.00           C  
ATOM    475  CEN VAL A  68      28.051   3.856  -9.202  1.00  0.00           X  
ATOM    476  H   VAL A  68      27.193   2.507 -11.946  1.00  0.00           H  
ATOM    477  N   VAL A  69      29.740   0.236 -10.907  1.00  0.00           N  
ATOM    478  CA  VAL A  69      29.991  -1.154 -10.546  1.00  0.00           C  
ATOM    479  C   VAL A  69      30.654  -1.256  -9.178  1.00  0.00           C  
ATOM    480  O   VAL A  69      30.609  -2.303  -8.532  1.00  0.00           O  
ATOM    481  CB  VAL A  69      30.878  -1.858 -11.589  1.00  0.00           C  
ATOM    482  CEN VAL A  69      30.877  -2.333 -12.089  1.00  0.00           X  
ATOM    483  H   VAL A  69      30.069   0.579 -11.798  1.00  0.00           H  
ATOM    484  N   VAL A  70      31.270  -0.163  -8.742  1.00  0.00           N  
ATOM    485  CA  VAL A  70      31.974  -0.138  -7.465  1.00  0.00           C  
ATOM    486  C   VAL A  70      31.139   0.541  -6.388  1.00  0.00           C  
ATOM    487  O   VAL A  70      31.486   0.511  -5.208  1.00  0.00           O  
ATOM    488  CB  VAL A  70      33.330   0.584  -7.581  1.00  0.00           C  
ATOM    489  CEN VAL A  70      34.012   0.487  -7.581  1.00  0.00           X  
ATOM    490  H   VAL A  70      31.250   0.672  -9.309  1.00  0.00           H  
ATOM    491  N   VAL A  71      30.035   1.155  -6.802  1.00  0.00           N  
ATOM    492  CA  VAL A  71      29.153   1.853  -5.875  1.00  0.00           C  
ATOM    493  C   VAL A  71      28.260   0.875  -5.122  1.00  0.00           C  
ATOM    494  O   VAL A  71      27.897  -0.178  -5.645  1.00  0.00           O  
ATOM    495  CB  VAL A  71      28.270   2.884  -6.602  1.00  0.00           C  
ATOM    496  CEN VAL A  71      28.166   3.559  -6.693  1.00  0.00           X  
ATOM    497  H   VAL A  71      29.801   1.137  -7.784  1.00  0.00           H  
ATOM    498  N   VAL A  72      27.909   1.230  -3.891  1.00  0.00           N  
ATOM    499  CA  VAL A  72      27.058   0.384  -3.063  1.00  0.00           C  
ATOM    500  C   VAL A  72      25.659   0.264  -3.652  1.00  0.00           C  
ATOM    501  O   VAL A  72      25.209   1.141  -4.390  1.00  0.00           O  
ATOM    502  CB  VAL A  72      26.953   0.923  -1.623  1.00  0.00           C  
ATOM    503  CEN VAL A  72      27.143   0.805  -0.972  1.00  0.00           X  
ATOM    504  H   VAL A  72      28.239   2.109  -3.519  1.00  0.00           H  
ATOM    505  N   VAL A  73      24.974  -0.826  -3.323  1.00  0.00           N  
ATOM    506  CA  VAL A  73      23.620  -1.057  -3.811  1.00  0.00           C  
ATOM    507  C   VAL A  73      22.718   0.136  -3.520  1.00  0.00           C  
ATOM    508  O   VAL A  73      22.012   0.622  -4.402  1.00  0.00           O  
ATOM    509  CB  VAL A  73      23.001  -2.321  -3.185  1.00  0.00           C  
ATOM    510  CEN VAL A  73      22.807  -2.968  -3.319  1.00  0.00           X  
ATOM    511  H   VAL A  73      25.403  -1.512  -2.719  1.00  0.00           H  
ATOM    512  N   VAL A  74      22.747   0.603  -2.276  1.00  0.00           N  
ATOM    513  CA  VAL A  74      21.929   1.737  -1.865  1.00  0.00           C  
ATOM    514  C   VAL A  74      22.189   2.952  -2.746  1.00  0.00           C  
ATOM    515  O   VAL A  74      21.269   3.701  -3.075  1.00  0.00           O  
ATOM    516  CB  VAL A  74      22.188   2.117  -0.395  1.00  0.00           C  
ATOM    517  CEN VAL A  74      21.912   2.111   0.236  1.00  0.00           X  
ATOM    518  H   VAL A  74      23.351   0.160  -1.598  1.00  0.00           H  
ATOM    519  N   VAL A  75      23.448   3.142  -3.126  1.00  0.00           N  
ATOM    520  CA  VAL A  75      23.830   4.260  -3.981  1.00  0.00           C  
ATOM    521  C   VAL A  75      23.103   4.206  -5.318  1.00  0.00           C  
ATOM    522  O   VAL A  75      22.593   5.217  -5.800  1.00  0.00           O  
ATOM    523  CB  VAL A  75      25.349   4.285  -4.235  1.00  0.00           C  
ATOM    524  CEN VAL A  75      25.930   4.625  -4.089  1.00  0.00           X  
ATOM    525  H   VAL A  75      24.159   2.495  -2.816  1.00  0.00           H  
ATOM    526  N   VAL A  76      23.057   3.018  -5.913  1.00  0.00           N  
ATOM    527  CA  VAL A  76      22.391   2.830  -7.196  1.00  0.00           C  
ATOM    528  C   VAL A  76      20.915   3.195  -7.110  1.00  0.00           C  
ATOM    529  O   VAL A  76      20.383   3.878  -7.985  1.00  0.00           O  
ATOM    530  CB  VAL A  76      22.522   1.377  -7.693  1.00  0.00           C  
ATOM    531  CEN VAL A  76      22.827   0.978  -8.164  1.00  0.00           X  
ATOM    532  H   VAL A  76      23.495   2.226  -5.464  1.00  0.00           H  
ATOM    533  N   VAL A  77      20.258   2.737  -6.050  1.00  0.00           N  
ATOM    534  CA  VAL A  77      18.841   3.015  -5.847  1.00  0.00           C  
ATOM    535  C   VAL A  77      18.582   4.513  -5.755  1.00  0.00           C  
ATOM    536  O   VAL A  77      17.644   5.029  -6.363  1.00  0.00           O  
ATOM    537  CB  VAL A  77      18.308   2.332  -4.574  1.00  0.00           C  
ATOM    538  CEN VAL A  77      17.903   1.824  -4.346  1.00  0.00           X  
ATOM    539  H   VAL A  77      20.753   2.182  -5.367  1.00  0.00           H  
ATOM    540  N   VAL A  78      19.418   5.207  -4.990  1.00  0.00           N  
ATOM    541  CA  VAL A  78      19.280   6.649  -4.817  1.00  0.00           C  
ATOM    542  C   VAL A  78      19.394   7.377  -6.150  1.00  0.00           C  
ATOM    543  O   VAL A  78      18.605   8.273  -6.448  1.00  0.00           O  
ATOM    544  CB  VAL A  78      20.339   7.205  -3.847  1.00  0.00           C  
ATOM    545  CEN VAL A  78      20.430   7.469  -3.217  1.00  0.00           X  
ATOM    546  H   VAL A  78      20.168   4.724  -4.517  1.00  0.00           H  
ATOM    547  N   VAL A  79      20.381   6.987  -6.949  1.00  0.00           N  
ATOM    548  CA  VAL A  79      20.600   7.603  -8.253  1.00  0.00           C  
ATOM    549  C   VAL A  79      19.382   7.436  -9.152  1.00  0.00           C  
ATOM    550  O   VAL A  79      18.952   8.382  -9.813  1.00  0.00           O  
ATOM    551  CB  VAL A  79      21.833   7.008  -8.959  1.00  0.00           C  
ATOM    552  CEN VAL A  79      22.480   7.143  -9.153  1.00  0.00           X  
ATOM    553  H   VAL A  79      20.996   6.245  -6.646  1.00  0.00           H  
ATOM    554  N   VAL A  80      18.830   6.228  -9.174  1.00  0.00           N  
ATOM    555  CA  VAL A  80      17.660   5.935  -9.993  1.00  0.00           C  
ATOM    556  C   VAL A  80      16.479   6.814  -9.601  1.00  0.00           C  
ATOM    557  O   VAL A  80      15.790   7.364 -10.460  1.00  0.00           O  
ATOM    558  CB  VAL A  80      17.246   4.456  -9.879  1.00  0.00           C  
ATOM    559  CEN VAL A  80      17.226   3.858 -10.220  1.00  0.00           X  
ATOM    560  H   VAL A  80      19.231   5.493  -8.608  1.00  0.00           H  
ATOM    561  N   VAL A  81      16.250   6.942  -8.298  1.00  0.00           N  
ATOM    562  CA  VAL A  81      15.152   7.755  -7.790  1.00  0.00           C  
ATOM    563  C   VAL A  81      15.291   9.207  -8.229  1.00  0.00           C  
ATOM    564  O   VAL A  81      14.323   9.830  -8.665  1.00  0.00           O  
ATOM    565  CB  VAL A  81      15.072   7.700  -6.253  1.00  0.00           C  
ATOM    566  CEN VAL A  81      14.702   7.457  -5.725  1.00  0.00           X  
ATOM    567  H   VAL A  81      16.853   6.464  -7.643  1.00  0.00           H  
ATOM    568  N   VAL A  82      16.502   9.741  -8.113  1.00  0.00           N  
ATOM    569  CA  VAL A  82      16.771  11.121  -8.498  1.00  0.00           C  
ATOM    570  C   VAL A  82      16.466  11.351  -9.973  1.00  0.00           C  
ATOM    571  O   VAL A  82      15.843  12.347 -10.340  1.00  0.00           O  
ATOM    572  CB  VAL A  82      18.235  11.511  -8.220  1.00  0.00           C  
ATOM    573  CEN VAL A  82      18.639  11.892  -7.813  1.00  0.00           X  
ATOM    574  H   VAL A  82      17.256   9.177  -7.748  1.00  0.00           H  
ATOM    575  N   VAL A  83      16.910  10.423 -10.815  1.00  0.00           N  
ATOM    576  CA  VAL A  83      16.685  10.523 -12.252  1.00  0.00           C  
ATOM    577  C   VAL A  83      15.197  10.557 -12.576  1.00  0.00           C  
ATOM    578  O   VAL A  83      14.747  11.365 -13.388  1.00  0.00           O  
ATOM    579  CB  VAL A  83      17.339   9.352 -13.009  1.00  0.00           C  
ATOM    580  CEN VAL A  83      17.855   9.185 -13.434  1.00  0.00           X  
ATOM    581  H   VAL A  83      17.415   9.629 -10.450  1.00  0.00           H  
ATOM    582  N   VAL A  84      14.437   9.674 -11.936  1.00  0.00           N  
ATOM    583  CA  VAL A  84      12.998   9.601 -12.155  1.00  0.00           C  
ATOM    584  C   VAL A  84      12.319  10.917 -11.799  1.00  0.00           C  
ATOM    585  O   VAL A  84      11.470  11.410 -12.542  1.00  0.00           O  
ATOM    586  CB  VAL A  84      12.358   8.466 -11.334  1.00  0.00           C  
ATOM    587  CEN VAL A  84      12.064   7.845 -11.382  1.00  0.00           X  
ATOM    588  H   VAL A  84      14.868   9.037 -11.281  1.00  0.00           H  
ATOM    589  N   VAL A  85      12.698  11.483 -10.658  1.00  0.00           N  
ATOM    590  CA  VAL A  85      12.126  12.744 -10.200  1.00  0.00           C  
ATOM    591  C   VAL A  85      12.381  13.860 -11.205  1.00  0.00           C  
ATOM    592  O   VAL A  85      11.482  14.638 -11.524  1.00  0.00           O  
ATOM    593  CB  VAL A  85      12.695  13.159  -8.831  1.00  0.00           C  
ATOM    594  CEN VAL A  85      12.540  13.225  -8.163  1.00  0.00           X  
ATOM    595  H   VAL A  85      13.400  11.027 -10.092  1.00  0.00           H  
ATOM    596  N   VAL A  86      13.612  13.934 -11.700  1.00  0.00           N  
ATOM    597  CA  VAL A  86      13.987  14.956 -12.669  1.00  0.00           C  
ATOM    598  C   VAL A  86      13.145  14.852 -13.934  1.00  0.00           C  
ATOM    599  O   VAL A  86      12.660  15.857 -14.453  1.00  0.00           O  
ATOM    600  CB  VAL A  86      15.477  14.857 -13.047  1.00  0.00           C  
ATOM    601  CEN VAL A  86      16.089  15.166 -12.977  1.00  0.00           X  
ATOM    602  H   VAL A  86      14.305  13.265 -11.397  1.00  0.00           H  
ATOM    603  N   VAL A  87      12.975  13.630 -14.426  1.00  0.00           N  
ATOM    604  CA  VAL A  87      12.190  13.392 -15.632  1.00  0.00           C  
ATOM    605  C   VAL A  87      10.753  13.863 -15.456  1.00  0.00           C  
ATOM    606  O   VAL A  87      10.190  14.513 -16.337  1.00  0.00           O  
ATOM    607  CB  VAL A  87      12.187  11.901 -16.019  1.00  0.00           C  
ATOM    608  CEN VAL A  87      12.424  11.447 -16.480  1.00  0.00           X  
ATOM    609  H   VAL A  87      13.399  12.845 -13.953  1.00  0.00           H  
ATOM    610  N   VAL A  88      10.162  13.532 -14.313  1.00  0.00           N  
ATOM    611  CA  VAL A  88       8.788  13.921 -14.019  1.00  0.00           C  
ATOM    612  C   VAL A  88       8.632  15.436 -14.026  1.00  0.00           C  
ATOM    613  O   VAL A  88       7.679  15.969 -14.596  1.00  0.00           O  
ATOM    614  CB  VAL A  88       8.325  13.374 -12.656  1.00  0.00           C  
ATOM    615  CEN VAL A  88       7.911  12.913 -12.355  1.00  0.00           X  
ATOM    616  H   VAL A  88      10.679  12.997 -13.629  1.00  0.00           H  
ATOM    617  N   VAL A  89       9.572  16.127 -13.390  1.00  0.00           N  
ATOM    618  CA  VAL A  89       9.540  17.583 -13.323  1.00  0.00           C  
ATOM    619  C   VAL A  89       9.583  18.200 -14.715  1.00  0.00           C  
ATOM    620  O   VAL A  89       8.829  19.124 -15.018  1.00  0.00           O  
ATOM    621  CB  VAL A  89      10.711  18.136 -12.490  1.00  0.00           C  
ATOM    622  CEN VAL A  89      10.872  18.440 -11.893  1.00  0.00           X  
ATOM    623  H   VAL A  89      10.329  15.630 -12.942  1.00  0.00           H  
ATOM    624  N   VAL A  90      10.472  17.684 -15.557  1.00  0.00           N  
ATOM    625  CA  VAL A  90      10.615  18.184 -16.920  1.00  0.00           C  
ATOM    626  C   VAL A  90       9.316  18.035 -17.701  1.00  0.00           C  
ATOM    627  O   VAL A  90       8.891  18.956 -18.398  1.00  0.00           O  
ATOM    628  CB  VAL A  90      11.743  17.454 -17.673  1.00  0.00           C  
ATOM    629  CEN VAL A  90      12.378  17.530 -17.930  1.00  0.00           X  
ATOM    630  H   VAL A  90      11.063  16.926 -15.247  1.00  0.00           H  
ATOM    631  N   VAL A  91       8.690  16.869 -17.581  1.00  0.00           N  
ATOM    632  CA  VAL A  91       7.438  16.597 -18.276  1.00  0.00           C  
ATOM    633  C   VAL A  91       6.357  17.592 -17.874  1.00  0.00           C  
ATOM    634  O   VAL A  91       5.680  18.166 -18.727  1.00  0.00           O  
ATOM    635  CB  VAL A  91       6.935  15.168 -17.996  1.00  0.00           C  
ATOM    636  CEN VAL A  91       6.846  14.546 -18.280  1.00  0.00           X  
ATOM    637  H   VAL A  91       9.092  16.153 -16.992  1.00  0.00           H  
ATOM    638  N   VAL A  92       6.200  17.793 -16.570  1.00  0.00           N  
ATOM    639  CA  VAL A  92       5.168  18.683 -16.050  1.00  0.00           C  
ATOM    640  C   VAL A  92       5.638  20.132 -16.053  1.00  0.00           C  
ATOM    641  O   VAL A  92       4.875  21.043 -15.732  1.00  0.00           O  
ATOM    642  CB  VAL A  92       4.752  18.292 -14.620  1.00  0.00           C  
ATOM    643  CEN VAL A  92       4.242  18.019 -14.246  1.00  0.00           X  
ATOM    644  H   VAL A  92       6.811  17.317 -15.922  1.00  0.00           H  
ATOM    645  N   VAL A  93       6.899  20.339 -16.418  1.00  0.00           N  
ATOM    646  CA  VAL A  93       7.484  21.674 -16.429  1.00  0.00           C  
ATOM    647  C   VAL A  93       7.483  22.287 -15.034  1.00  0.00           C  
ATOM    648  O   VAL A  93       7.105  23.445 -14.855  1.00  0.00           O  
ATOM    649  CB  VAL A  93       6.733  22.613 -17.392  1.00  0.00           C  
ATOM    650  CEN VAL A  93       6.782  22.945 -17.994  1.00  0.00           X  
ATOM    651  H   VAL A  93       7.467  19.551 -16.696  1.00  0.00           H  
ATOM    652  N   VAL A  94       7.908  21.504 -14.049  1.00  0.00           N  
ATOM    653  CA  VAL A  94       7.971  21.973 -12.670  1.00  0.00           C  
ATOM    654  C   VAL A  94       9.390  21.888 -12.123  1.00  0.00           C  
ATOM    655  O   VAL A  94      10.189  21.065 -12.570  1.00  0.00           O  
ATOM    656  CB  VAL A  94       7.030  21.166 -11.755  1.00  0.00           C  
ATOM    657  CEN VAL A  94       6.444  21.201 -11.393  1.00  0.00           X  
ATOM    658  H   VAL A  94       8.194  20.559 -14.261  1.00  0.00           H  
ATOM    659  N   VAL A  95       9.697  22.743 -11.154  1.00  0.00           N  
ATOM    660  CA  VAL A  95      10.984  22.695 -10.470  1.00  0.00           C  
ATOM    661  C   VAL A  95      11.110  21.436  -9.621  1.00  0.00           C  
ATOM    662  O   VAL A  95      10.152  21.015  -8.972  1.00  0.00           O  
ATOM    663  CB  VAL A  95      11.193  23.929  -9.573  1.00  0.00           C  
ATOM    664  CEN VAL A  95      11.553  24.514  -9.509  1.00  0.00           X  
ATOM    665  H   VAL A  95       9.023  23.444 -10.885  1.00  0.00           H  
ATOM    666  N   VAL A  96      12.296  20.839  -9.631  1.00  0.00           N  
ATOM    667  CA  VAL A  96      12.564  19.653  -8.825  1.00  0.00           C  
ATOM    668  C   VAL A  96      12.144  19.865  -7.376  1.00  0.00           C  
ATOM    669  O   VAL A  96      11.659  18.944  -6.719  1.00  0.00           O  
ATOM    670  CB  VAL A  96      14.054  19.266  -8.866  1.00  0.00           C  
ATOM    671  CEN VAL A  96      14.499  18.799  -9.108  1.00  0.00           X  
ATOM    672  H   VAL A  96      13.032  21.216 -10.210  1.00  0.00           H  
ATOM    673  N   VAL A  97      12.333  21.084  -6.883  1.00  0.00           N  
ATOM    674  CA  VAL A  97      11.950  21.427  -5.519  1.00  0.00           C  
ATOM    675  C   VAL A  97      10.451  21.259  -5.309  1.00  0.00           C  
ATOM    676  O   VAL A  97      10.002  20.918  -4.214  1.00  0.00           O  
ATOM    677  CB  VAL A  97      12.350  22.872  -5.166  1.00  0.00           C  
ATOM    678  CEN VAL A  97      12.784  23.251  -4.788  1.00  0.00           X  
ATOM    679  H   VAL A  97      12.753  21.792  -7.469  1.00  0.00           H  
ATOM    680  N   VAL A  98       9.680  21.500  -6.364  1.00  0.00           N  
ATOM    681  CA  VAL A  98       8.233  21.328  -6.311  1.00  0.00           C  
ATOM    682  C   VAL A  98       7.862  19.890  -5.972  1.00  0.00           C  
ATOM    683  O   VAL A  98       6.989  19.644  -5.139  1.00  0.00           O  
ATOM    684  CB  VAL A  98       7.568  21.720  -7.644  1.00  0.00           C  
ATOM    685  CEN VAL A  98       7.171  22.193  -7.947  1.00  0.00           X  
ATOM    686  H   VAL A  98      10.108  21.811  -7.224  1.00  0.00           H  
ATOM    687  N   VAL A  99       8.529  18.943  -6.623  1.00  0.00           N  
ATOM    688  CA  VAL A  99       8.270  17.527  -6.392  1.00  0.00           C  
ATOM    689  C   VAL A  99       8.526  17.150  -4.938  1.00  0.00           C  
ATOM    690  O   VAL A  99       7.729  16.445  -4.320  1.00  0.00           O  
ATOM    691  CB  VAL A  99       9.137  16.638  -7.302  1.00  0.00           C  
ATOM    692  CEN VAL A  99       9.117  16.215  -7.846  1.00  0.00           X  
ATOM    693  H   VAL A  99       9.234  19.211  -7.295  1.00  0.00           H  
ATOM    694  N   VAL A 100       9.643  17.625  -4.397  1.00  0.00           N  
ATOM    695  CA  VAL A 100      10.006  17.339  -3.014  1.00  0.00           C  
ATOM    696  C   VAL A 100       8.945  17.852  -2.048  1.00  0.00           C  
ATOM    697  O   VAL A 100       8.552  17.153  -1.115  1.00  0.00           O  
ATOM    698  CB  VAL A 100      11.365  17.962  -2.646  1.00  0.00           C  
ATOM    699  CEN VAL A 100      12.023  17.814  -2.504  1.00  0.00           X  
ATOM    700  H   VAL A 100      10.256  18.199  -4.958  1.00  0.00           H  
ATOM    701  N   VAL A 101       8.485  19.077  -2.279  1.00  0.00           N  
ATOM    702  CA  VAL A 101       7.469  19.686  -1.430  1.00  0.00           C  
ATOM    703  C   VAL A 101       6.187  18.864  -1.428  1.00  0.00           C  
ATOM    704  O   VAL A 101       5.594  18.622  -0.377  1.00  0.00           O  
ATOM    705  CB  VAL A 101       7.145  21.123  -1.878  1.00  0.00           C  
ATOM    706  CEN VAL A 101       7.215  21.787  -1.707  1.00  0.00           X  
ATOM    707  H   VAL A 101       8.849  19.600  -3.063  1.00  0.00           H  
ATOM    708  N   VAL A 102       5.763  18.435  -2.613  1.00  0.00           N  
ATOM    709  CA  VAL A 102       4.550  17.639  -2.751  1.00  0.00           C  
ATOM    710  C   VAL A 102       4.653  16.338  -1.964  1.00  0.00           C  
ATOM    711  O   VAL A 102       3.717  15.949  -1.265  1.00  0.00           O  
ATOM    712  CB  VAL A 102       4.253  17.313  -4.226  1.00  0.00           C  
ATOM    713  CEN VAL A 102       3.827  17.451  -4.750  1.00  0.00           X  
ATOM    714  H   VAL A 102       6.296  18.668  -3.439  1.00  0.00           H  
ATOM    715  N   VAL A 103       5.795  15.670  -2.083  1.00  0.00           N  
ATOM    716  CA  VAL A 103       6.022  14.411  -1.383  1.00  0.00           C  
ATOM    717  C   VAL A 103       5.919  14.593   0.126  1.00  0.00           C  
ATOM    718  O   VAL A 103       5.289  13.792   0.816  1.00  0.00           O  
ATOM    719  CB  VAL A 103       7.400  13.814  -1.725  1.00  0.00           C  
ATOM    720  CEN VAL A 103       7.714  13.303  -2.063  1.00  0.00           X  
ATOM    721  H   VAL A 103       6.524  16.043  -2.673  1.00  0.00           H  
ATOM    722  N   VAL A 104       6.542  15.652   0.633  1.00  0.00           N  
ATOM    723  CA  VAL A 104       6.522  15.942   2.062  1.00  0.00           C  
ATOM    724  C   VAL A 104       5.097  16.145   2.562  1.00  0.00           C  
ATOM    725  O   VAL A 104       4.716  15.618   3.608  1.00  0.00           O  
ATOM    726  CB  VAL A 104       7.356  17.192   2.397  1.00  0.00           C  
ATOM    727  CEN VAL A 104       7.939  17.406   2.696  1.00  0.00           X  
ATOM    728  H   VAL A 104       7.042  16.272   0.012  1.00  0.00           H  
ATOM    729  N   VAL A 105       4.315  16.911   1.810  1.00  0.00           N  
ATOM    730  CA  VAL A 105       2.931  17.186   2.177  1.00  0.00           C  
ATOM    731  C   VAL A 105       2.119  15.899   2.266  1.00  0.00           C  
ATOM    732  O   VAL A 105       1.356  15.700   3.211  1.00  0.00           O  
ATOM    733  CB  VAL A 105       2.257  18.137   1.170  1.00  0.00           C  
ATOM    734  CEN VAL A 105       2.017  18.777   1.087  1.00  0.00           X  
ATOM    735  H   VAL A 105       4.689  17.314   0.963  1.00  0.00           H  
ATOM    736  N   VAL A 106       2.289  15.029   1.277  1.00  0.00           N  
ATOM    737  CA  VAL A 106       1.573  13.759   1.242  1.00  0.00           C  
ATOM    738  C   VAL A 106       1.894  12.912   2.466  1.00  0.00           C  
ATOM    739  O   VAL A 106       1.000  12.337   3.087  1.00  0.00           O  
ATOM    740  CB  VAL A 106       1.908  12.956  -0.029  1.00  0.00           C  
ATOM    741  CEN VAL A 106       1.653  12.740  -0.631  1.00  0.00           X  
ATOM    742  H   VAL A 106       2.932  15.252   0.530  1.00  0.00           H  
ATOM    743  N   VAL A 107       3.176  12.838   2.809  1.00  0.00           N  
ATOM    744  CA  VAL A 107       3.618  12.060   3.960  1.00  0.00           C  
ATOM    745  C   VAL A 107       2.977  12.567   5.246  1.00  0.00           C  
ATOM    746  O   VAL A 107       2.505  11.780   6.067  1.00  0.00           O  
ATOM    747  CB  VAL A 107       5.150  12.097   4.113  1.00  0.00           C  
ATOM    748  CEN VAL A 107       5.722  11.718   4.053  1.00  0.00           X  
ATOM    749  H   VAL A 107       3.862  13.334   2.258  1.00  0.00           H  
ATOM    750  N   VAL A 108       2.963  13.884   5.415  1.00  0.00           N  
ATOM    751  CA  VAL A 108       2.380  14.498   6.602  1.00  0.00           C  
ATOM    752  C   VAL A 108       0.903  14.149   6.733  1.00  0.00           C  
ATOM    753  O   VAL A 108       0.431  13.803   7.817  1.00  0.00           O  
ATOM    754  CB  VAL A 108       2.534  16.031   6.579  1.00  0.00           C  
ATOM    755  CEN VAL A 108       2.866  16.559   6.872  1.00  0.00           X  
ATOM    756  H   VAL A 108       3.367  14.476   4.703  1.00  0.00           H  
ATOM    757  N   VAL A 109       0.177  14.240   5.624  1.00  0.00           N  
ATOM    758  CA  VAL A 109      -1.248  13.934   5.614  1.00  0.00           C  
ATOM    759  C   VAL A 109      -1.505  12.494   6.040  1.00  0.00           C  
ATOM    760  O   VAL A 109      -2.399  12.224   6.842  1.00  0.00           O  
ATOM    761  CB  VAL A 109      -1.866  14.165   4.222  1.00  0.00           C  
ATOM    762  CEN VAL A 109      -2.287  14.576   3.864  1.00  0.00           X  
ATOM    763  H   VAL A 109       0.624  14.530   4.766  1.00  0.00           H  
ATOM    764  N   VAL A 110      -0.716  11.572   5.499  1.00  0.00           N  
ATOM    765  CA  VAL A 110      -0.857  10.158   5.822  1.00  0.00           C  
ATOM    766  C   VAL A 110      -0.654   9.910   7.311  1.00  0.00           C  
ATOM    767  O   VAL A 110      -1.536   9.424   7.964  1.00  0.00           O  
ATOM    768  CB  VAL A 110       0.141   9.294   5.028  1.00  0.00           C  
ATOM    769  CEN VAL A 110       0.193   8.835   4.517  1.00  0.00           X  
ATOM    770  H   VAL A 110      -0.000  11.859   4.846  1.00  0.00           H  
TER                                                                             
# All scores below are weighted scores, not raw scores.
#BEGIN_POSE_ENERGIES_TABLE ./out/2.pdb
label vdw total
weights 0.1 NA
pose 3.82691 3.82691
VAL:NtermProteinFull_1 0.00045 0.00045
VAL_2 0 0
VAL_3 0 0
VAL_4 0 0
VAL_5 0 0
VAL_6 0 0
VAL_7 0 0
VAL_8 0 0
VAL_9 0 0
VAL_10 0 0
VAL_11 0 0
VAL_12 0.02095 0.02095
VAL_13 0 0
VAL_14 0 0
VAL_15 0 0
VAL_16 0 0
VAL_17 0.02095 0.02095
VAL_18 0 0
VAL_19 0 0
VAL_20 0 0
VAL_21 0 0
VAL_22 0 0
VAL_23 0 0
VAL_24 0 0
VAL_25 0 0
VAL_26 0 0
VAL_27 0 0
VAL_28 0 0
VAL_29 0 0
VAL_30 0 0
VAL_31 0 0
VAL_32 0 0
VAL_33 0.00045 0.00045
VAL_34 0.00113 0.00113
VAL_35 0 0
VAL_36 0 0
VAL_37 0.01585 0.01585
VAL_38 0.00113 0.00113
VAL_39 0 0
VAL_40 0 0
VAL_41 0.01585 0.01585
VAL_42 0 0
VAL_43 0 0
VAL_44 0 0
VAL_45 0 0
VAL_46 0 0
VAL_47 0 0
VAL_48 0 0
VAL_49 0 0
VAL_50 0 0
VAL_51 0 0
VAL_52 0 0
VAL_53 0 0
VAL_54 0 0
VAL_55 0 0
VAL_56 0.53237 0.53237
VAL_57 0.26415 0.26415
VAL_58 0 0
VAL_59 0 0
VAL_60 0.50538 0.50538
VAL_61 0.46688 0.46688
VAL_62 0 0
VAL_63 0 0
VAL_64 0.00759 0.00759
VAL_65 0 0
VAL_66 0 0
VAL_67 0 0
VAL_68 0.09871 0.09871
VAL_69 0 0
VAL_70 0 0
VAL_71 0.09871 0.09871
VAL_72 0 0
VAL_73 0 0
VAL_74 0 0
VAL_75 0 0
VAL_76 0 0
VAL_77 0 0
VAL_78 0 0
VAL_79 0.00817 0.00817
VAL_80 1.00992 1.00992
VAL_81 0 0
VAL_82 0 0
VAL_83 0.0902 0.0902
VAL_84 0.66808 0.66808
VAL_85 0 0
VAL_86 0 0
VAL_87 0 0
VAL_88 0 0
VAL_89 0 0
VAL_90 0 0
VAL_91 0 0
VAL_92 0 0
VAL_93 0 0
VAL_94 0 0
VAL_95 0 0
VAL_96 0 0
VAL_97 0 0
VAL_98 0 0
VAL_99 0 0
VAL_100 0 0
VAL_101 0 0
VAL_102 0 0
VAL_103 0 0
VAL_104 0 0
VAL_105 0 0
VAL_106 0 0
VAL_107 0 0
VAL_108 0 0
VAL_109 0 0
VAL:CtermProteinFull_110 0 0
#END_POSE_ENERGIES_TABLE ./out/2.pdb

REMARK 6 13 15 1 16 16 13 12 3 15 17 11 
REMARK VDW             3.827
REMARK RG             14.000
REMARK NCdist         11.935
REMARK HO              0.226
