# Supplementary material for: Design of complicated all-α protein structures
Source: Nat Struct Mol Biol. 2024 Jan 4;31(2):275–82. doi: 10.1038/s41594-023-01147-9 (PMC11377298; doi:10.1038/s41594-023-01147-9)
Supplement: Supplementary file 11 — Statistical source data. [file 41594_2023_1147_MOESM11_ESM.zip › ED_Fig6/50.pdb]

HEADER                                            09-NOV-21   XXXX              
EXPDTA    THEORETICAL MODEL                                                     
REMARK 220                                                                      
REMARK 220 EXPERIMENTAL DETAILS                                                 
REMARK 220  EXPERIMENT TYPE                : THEORETICAL MODELLING              
REMARK 220  DATE OF DATA COLLECTION        : 09-NOV-21                          
REMARK 220                                                                      
REMARK 220 REMARK: MODEL GENERATED BY ROSETTA                                   
REMARK 220  VERSION 2021.16+release.8ee4f02                                     
ATOM      1  N   VAL A   1       0.000   0.000   0.000  1.00  0.00           N  
ATOM      2  CA  VAL A   1       1.458   0.000   0.000  1.00  0.00           C  
ATOM      3  C   VAL A   1       2.009   1.420   0.000  1.00  0.00           C  
ATOM      4  O   VAL A   1       2.934   1.737   0.748  1.00  0.00           O  
ATOM      5  CB  VAL A   1       2.023  -0.759  -1.215  1.00  0.00           C  
ATOM      6  CEN VAL A   1       2.351  -1.334  -1.406  1.00  0.00           X  
ATOM      7  H   VAL A   1      -0.500  -0.433  -0.750  1.00  0.00           H  
ATOM      8  N   VAL A   2       1.435   2.272  -0.843  1.00  0.00           N  
ATOM      9  CA  VAL A   2       1.868   3.661  -0.942  1.00  0.00           C  
ATOM     10  C   VAL A   2       1.711   4.383   0.390  1.00  0.00           C  
ATOM     11  O   VAL A   2       2.608   5.105   0.825  1.00  0.00           O  
ATOM     12  CB  VAL A   2       1.079   4.423  -2.023  1.00  0.00           C  
ATOM     13  CEN VAL A   2       1.129   4.707  -2.649  1.00  0.00           X  
ATOM     14  H   VAL A   2       0.680   1.949  -1.431  1.00  0.00           H  
ATOM     15  N   VAL A   3       0.566   4.183   1.035  1.00  0.00           N  
ATOM     16  CA  VAL A   3       0.290   4.815   2.319  1.00  0.00           C  
ATOM     17  C   VAL A   3       1.317   4.405   3.367  1.00  0.00           C  
ATOM     18  O   VAL A   3       1.823   5.241   4.115  1.00  0.00           O  
ATOM     19  CB  VAL A   3      -1.120   4.462   2.831  1.00  0.00           C  
ATOM     20  CEN VAL A   3      -1.749   4.719   2.941  1.00  0.00           X  
ATOM     21  H   VAL A   3      -0.130   3.577   0.624  1.00  0.00           H  
ATOM     22  N   VAL A   4       1.620   3.112   3.417  1.00  0.00           N  
ATOM     23  CA  VAL A   4       2.588   2.588   4.374  1.00  0.00           C  
ATOM     24  C   VAL A   4       3.957   3.226   4.177  1.00  0.00           C  
ATOM     25  O   VAL A   4       4.612   3.622   5.141  1.00  0.00           O  
ATOM     26  CB  VAL A   4       2.723   1.058   4.261  1.00  0.00           C  
ATOM     27  CEN VAL A   4       2.581   0.464   4.579  1.00  0.00           X  
ATOM     28  H   VAL A   4       1.169   2.476   2.775  1.00  0.00           H  
ATOM     29  N   VAL A   5       4.385   3.322   2.923  1.00  0.00           N  
ATOM     30  CA  VAL A   5       5.678   3.911   2.597  1.00  0.00           C  
ATOM     31  C   VAL A   5       5.758   5.358   3.069  1.00  0.00           C  
ATOM     32  O   VAL A   5       6.758   5.776   3.653  1.00  0.00           O  
ATOM     33  CB  VAL A   5       5.958   3.859   1.084  1.00  0.00           C  
ATOM     34  CEN VAL A   5       6.345   3.555   0.602  1.00  0.00           X  
ATOM     35  H   VAL A   5       3.799   2.977   2.176  1.00  0.00           H  
ATOM     36  N   VAL A   6       4.700   6.118   2.811  1.00  0.00           N  
ATOM     37  CA  VAL A   6       4.648   7.520   3.209  1.00  0.00           C  
ATOM     38  C   VAL A   6       4.783   7.670   4.719  1.00  0.00           C  
ATOM     39  O   VAL A   6       5.528   8.521   5.204  1.00  0.00           O  
ATOM     40  CB  VAL A   6       3.339   8.190   2.752  1.00  0.00           C  
ATOM     41  CEN VAL A   6       3.075   8.647   2.309  1.00  0.00           X  
ATOM     42  H   VAL A   6       3.910   5.715   2.327  1.00  0.00           H  
ATOM     43  N   VAL A   7       4.059   6.836   5.458  1.00  0.00           N  
ATOM     44  CA  VAL A   7       4.096   6.875   6.915  1.00  0.00           C  
ATOM     45  C   VAL A   7       5.504   6.615   7.437  1.00  0.00           C  
ATOM     46  O   VAL A   7       5.983   7.311   8.332  1.00  0.00           O  
ATOM     47  CB  VAL A   7       3.133   5.844   7.532  1.00  0.00           C  
ATOM     48  CEN VAL A   7       2.540   5.776   7.878  1.00  0.00           X  
ATOM     49  H   VAL A   7       3.467   6.159   4.999  1.00  0.00           H  
ATOM     50  N   VAL A   8       6.163   5.609   6.872  1.00  0.00           N  
ATOM     51  CA  VAL A   8       7.517   5.255   7.279  1.00  0.00           C  
ATOM     52  C   VAL A   8       8.478   6.419   7.067  1.00  0.00           C  
ATOM     53  O   VAL A   8       9.293   6.729   7.935  1.00  0.00           O  
ATOM     54  CB  VAL A   8       8.037   4.027   6.508  1.00  0.00           C  
ATOM     55  CEN VAL A   8       8.197   3.360   6.571  1.00  0.00           X  
ATOM     56  H   VAL A   8       5.713   5.075   6.141  1.00  0.00           H  
ATOM     57  N   VAL A   9       8.376   7.060   5.907  1.00  0.00           N  
ATOM     58  CA  VAL A   9       9.235   8.191   5.579  1.00  0.00           C  
ATOM     59  C   VAL A   9       9.061   9.324   6.581  1.00  0.00           C  
ATOM     60  O   VAL A   9      10.039   9.909   7.047  1.00  0.00           O  
ATOM     61  CB  VAL A   9       8.951   8.723   4.162  1.00  0.00           C  
ATOM     62  CEN VAL A   9       9.208   8.766   3.524  1.00  0.00           X  
ATOM     63  H   VAL A   9       7.685   6.755   5.236  1.00  0.00           H  
ATOM     64  N   VAL A  10       7.810   9.630   6.909  1.00  0.00           N  
ATOM     65  CA  VAL A  10       7.506  10.695   7.857  1.00  0.00           C  
ATOM     66  C   VAL A  10       8.128  10.415   9.219  1.00  0.00           C  
ATOM     67  O   VAL A  10       8.719  11.301   9.836  1.00  0.00           O  
ATOM     68  CB  VAL A  10       5.986  10.883   8.028  1.00  0.00           C  
ATOM     69  CEN VAL A  10       5.461  11.306   7.888  1.00  0.00           X  
ATOM     70  H   VAL A  10       7.051   9.112   6.491  1.00  0.00           H  
ATOM     71  N   VAL A  11       7.993   9.177   9.683  1.00  0.00           N  
ATOM     72  CA  VAL A  11       8.542   8.778  10.973  1.00  0.00           C  
ATOM     73  C   VAL A  11      10.054   8.964  11.009  1.00  0.00           C  
ATOM     74  O   VAL A  11      10.602   9.482  11.982  1.00  0.00           O  
ATOM     75  CB  VAL A  11       8.207   7.311  11.300  1.00  0.00           C  
ATOM     76  CEN VAL A  11       7.826   6.907  11.708  1.00  0.00           X  
ATOM     77  H   VAL A  11       7.496   8.495   9.127  1.00  0.00           H  
ATOM     78  N   VAL A  12      10.723   8.537   9.944  1.00  0.00           N  
ATOM     79  CA  VAL A  12      12.173   8.655   9.852  1.00  0.00           C  
ATOM     80  C   VAL A  12      12.613  10.111   9.938  1.00  0.00           C  
ATOM     81  O   VAL A  12      13.562  10.441  10.650  1.00  0.00           O  
ATOM     82  CB  VAL A  12      12.708   8.043   8.543  1.00  0.00           C  
ATOM     83  CEN VAL A  12      13.065   7.514   8.284  1.00  0.00           X  
ATOM     84  H   VAL A  12      10.214   8.119   9.178  1.00  0.00           H  
ATOM     85  N   VAL A  13      11.920  10.977   9.208  1.00  0.00           N  
ATOM     86  CA  VAL A  13      12.238  12.400   9.200  1.00  0.00           C  
ATOM     87  C   VAL A  13      12.120  12.999  10.596  1.00  0.00           C  
ATOM     88  O   VAL A  13      12.988  13.755  11.033  1.00  0.00           O  
ATOM     89  CB  VAL A  13      11.321  13.180   8.239  1.00  0.00           C  
ATOM     90  CEN VAL A  13      11.305  13.516   7.638  1.00  0.00           X  
ATOM     91  H   VAL A  13      11.152  10.642   8.644  1.00  0.00           H  
ATOM     92  N   VAL A  14      11.041  12.656  11.292  1.00  0.00           N  
ATOM     93  CA  VAL A  14      10.808  13.159  12.640  1.00  0.00           C  
ATOM     94  C   VAL A  14      11.723  12.476  13.649  1.00  0.00           C  
ATOM     95  O   VAL A  14      11.764  12.854  14.820  1.00  0.00           O  
ATOM     96  CB  VAL A  14       9.343  12.958  13.073  1.00  0.00           C  
ATOM     97  CEN VAL A  14       8.753  13.289  13.202  1.00  0.00           X  
ATOM     98  H   VAL A  14      10.366  12.031  10.876  1.00  0.00           H  
ATOM     99  N   VAL A  15      12.457  11.469  13.188  1.00  0.00           N  
ATOM    100  CA  VAL A  15      13.493  10.842  13.999  1.00  0.00           C  
ATOM    101  C   VAL A  15      14.882  11.159  13.460  1.00  0.00           C  
ATOM    102  O   VAL A  15      15.813  10.369  13.614  1.00  0.00           O  
ATOM    103  CB  VAL A  15      13.314   9.313  14.061  1.00  0.00           C  
ATOM    104  CEN VAL A  15      13.136   8.792  14.475  1.00  0.00           X  
ATOM    105  H   VAL A  15      12.292  11.129  12.251  1.00  0.00           H  
ATOM    106  N   VAL A  16      15.015  12.320  12.829  1.00  0.00           N  
ATOM    107  CA  VAL A  16      16.322  12.834  12.438  1.00  0.00           C  
ATOM    108  C   VAL A  16      16.955  11.966  11.358  1.00  0.00           C  
ATOM    109  O   VAL A  16      18.178  11.845  11.283  1.00  0.00           O  
ATOM    110  CB  VAL A  16      17.279  12.919  13.641  1.00  0.00           C  
ATOM    111  CEN VAL A  16      17.599  13.358  14.065  1.00  0.00           X  
ATOM    112  H   VAL A  16      14.189  12.861  12.614  1.00  0.00           H  
ATOM    113  N   VAL A  17      16.115  11.363  10.523  1.00  0.00           N  
ATOM    114  CA  VAL A  17      16.587  10.673   9.329  1.00  0.00           C  
ATOM    115  C   VAL A  17      16.609  11.606   8.125  1.00  0.00           C  
ATOM    116  O   VAL A  17      15.652  12.340   7.879  1.00  0.00           O  
ATOM    117  CB  VAL A  17      15.710   9.449   9.000  1.00  0.00           C  
ATOM    118  CEN VAL A  17      15.700   8.760   8.994  1.00  0.00           X  
ATOM    119  H   VAL A  17      15.125  11.384  10.721  1.00  0.00           H  
ATOM    120  N   VAL A  18      17.708  11.574   7.378  1.00  0.00           N  
ATOM    121  CA  VAL A  18      17.884  12.463   6.236  1.00  0.00           C  
ATOM    122  C   VAL A  18      17.072  11.987   5.038  1.00  0.00           C  
ATOM    123  O   VAL A  18      16.531  10.881   5.042  1.00  0.00           O  
ATOM    124  CB  VAL A  18      19.365  12.573   5.828  1.00  0.00           C  
ATOM    125  CEN VAL A  18      19.909  12.996   5.823  1.00  0.00           X  
ATOM    126  H   VAL A  18      18.440  10.917   7.608  1.00  0.00           H  
ATOM    127  N   VAL A  19      16.990  12.829   4.013  1.00  0.00           N  
ATOM    128  CA  VAL A  19      16.040  12.623   2.927  1.00  0.00           C  
ATOM    129  C   VAL A  19      16.414  11.406   2.091  1.00  0.00           C  
ATOM    130  O   VAL A  19      15.548  10.741   1.523  1.00  0.00           O  
ATOM    131  CB  VAL A  19      15.954  13.858   2.009  1.00  0.00           C  
ATOM    132  CEN VAL A  19      15.550  14.383   1.823  1.00  0.00           X  
ATOM    133  H   VAL A  19      17.601  13.633   3.987  1.00  0.00           H  
ATOM    134  N   VAL A  20      17.709  11.119   2.020  1.00  0.00           N  
ATOM    135  CA  VAL A  20      18.197   9.956   1.288  1.00  0.00           C  
ATOM    136  C   VAL A  20      17.749   8.660   1.952  1.00  0.00           C  
ATOM    137  O   VAL A  20      17.356   7.709   1.277  1.00  0.00           O  
ATOM    138  CB  VAL A  20      19.734   9.961   1.179  1.00  0.00           C  
ATOM    139  CEN VAL A  20      20.258  10.046   0.740  1.00  0.00           X  
ATOM    140  H   VAL A  20      18.373  11.723   2.484  1.00  0.00           H  
ATOM    141  N   VAL A  21      17.811   8.629   3.279  1.00  0.00           N  
ATOM    142  CA  VAL A  21      17.406   7.452   4.038  1.00  0.00           C  
ATOM    143  C   VAL A  21      15.945   7.108   3.783  1.00  0.00           C  
ATOM    144  O   VAL A  21      15.598   5.946   3.571  1.00  0.00           O  
ATOM    145  CB  VAL A  21      17.620   7.652   5.550  1.00  0.00           C  
ATOM    146  CEN VAL A  21      18.007   7.458   6.086  1.00  0.00           X  
ATOM    147  H   VAL A  21      18.147   9.442   3.775  1.00  0.00           H  
ATOM    148  N   VAL A  22      15.090   8.125   3.803  1.00  0.00           N  
ATOM    149  CA  VAL A  22      13.663   7.932   3.574  1.00  0.00           C  
ATOM    150  C   VAL A  22      13.403   7.331   2.199  1.00  0.00           C  
ATOM    151  O   VAL A  22      12.606   6.403   2.058  1.00  0.00           O  
ATOM    152  CB  VAL A  22      12.887   9.256   3.700  1.00  0.00           C  
ATOM    153  CEN VAL A  22      12.441   9.603   4.095  1.00  0.00           X  
ATOM    154  H   VAL A  22      15.438   9.056   3.982  1.00  0.00           H  
ATOM    155  N   VAL A  23      14.079   7.864   1.188  1.00  0.00           N  
ATOM    156  CA  VAL A  23      13.922   7.380  -0.179  1.00  0.00           C  
ATOM    157  C   VAL A  23      14.299   5.908  -0.289  1.00  0.00           C  
ATOM    158  O   VAL A  23      13.590   5.121  -0.916  1.00  0.00           O  
ATOM    159  CB  VAL A  23      14.777   8.194  -1.168  1.00  0.00           C  
ATOM    160  CEN VAL A  23      14.745   8.656  -1.678  1.00  0.00           X  
ATOM    161  H   VAL A  23      14.719   8.623   1.370  1.00  0.00           H  
ATOM    162  N   VAL A  24      15.420   5.542   0.324  1.00  0.00           N  
ATOM    163  CA  VAL A  24      15.893   4.163   0.296  1.00  0.00           C  
ATOM    164  C   VAL A  24      14.872   3.218   0.915  1.00  0.00           C  
ATOM    165  O   VAL A  24      14.586   2.152   0.368  1.00  0.00           O  
ATOM    166  CB  VAL A  24      17.235   4.011   1.037  1.00  0.00           C  
ATOM    167  CEN VAL A  24      17.908   3.897   0.946  1.00  0.00           X  
ATOM    168  H   VAL A  24      15.957   6.237   0.822  1.00  0.00           H  
ATOM    169  N   VAL A  25      14.325   3.613   2.060  1.00  0.00           N  
ATOM    170  CA  VAL A  25      13.334   2.801   2.756  1.00  0.00           C  
ATOM    171  C   VAL A  25      12.107   2.563   1.886  1.00  0.00           C  
ATOM    172  O   VAL A  25      11.602   1.444   1.800  1.00  0.00           O  
ATOM    173  CB  VAL A  25      12.894   3.457   4.079  1.00  0.00           C  
ATOM    174  CEN VAL A  25      12.936   3.405   4.764  1.00  0.00           X  
ATOM    175  H   VAL A  25      14.602   4.499   2.457  1.00  0.00           H  
ATOM    176  N   VAL A  26      11.630   3.623   1.242  1.00  0.00           N  
ATOM    177  CA  VAL A  26      10.460   3.531   0.377  1.00  0.00           C  
ATOM    178  C   VAL A  26      10.694   2.549  -0.764  1.00  0.00           C  
ATOM    179  O   VAL A  26       9.834   1.724  -1.072  1.00  0.00           O  
ATOM    180  CB  VAL A  26      10.082   4.904  -0.211  1.00  0.00           C  
ATOM    181  CEN VAL A  26       9.614   5.409  -0.184  1.00  0.00           X  
ATOM    182  H   VAL A  26      12.090   4.515   1.355  1.00  0.00           H  
ATOM    183  N   VAL A  27      11.863   2.643  -1.388  1.00  0.00           N  
ATOM    184  CA  VAL A  27      12.213   1.762  -2.496  1.00  0.00           C  
ATOM    185  C   VAL A  27      12.203   0.301  -2.063  1.00  0.00           C  
ATOM    186  O   VAL A  27      11.670  -0.560  -2.764  1.00  0.00           O  
ATOM    187  CB  VAL A  27      13.597   2.106  -3.076  1.00  0.00           C  
ATOM    188  CEN VAL A  27      13.918   2.377  -3.622  1.00  0.00           X  
ATOM    189  H   VAL A  27      12.527   3.342  -1.087  1.00  0.00           H  
ATOM    190  N   VAL A  28      12.794   0.029  -0.905  1.00  0.00           N  
ATOM    191  CA  VAL A  28      12.854  -1.329  -0.377  1.00  0.00           C  
ATOM    192  C   VAL A  28      11.458  -1.898  -0.159  1.00  0.00           C  
ATOM    193  O   VAL A  28      11.181  -3.043  -0.517  1.00  0.00           O  
ATOM    194  CB  VAL A  28      13.633  -1.385   0.950  1.00  0.00           C  
ATOM    195  CEN VAL A  28      14.221  -1.598   1.240  1.00  0.00           X  
ATOM    196  H   VAL A  28      13.212   0.781  -0.377  1.00  0.00           H  
ATOM    197  N   VAL A  29      10.581  -1.091   0.429  1.00  0.00           N  
ATOM    198  CA  VAL A  29       9.211  -1.513   0.696  1.00  0.00           C  
ATOM    199  C   VAL A  29       8.374  -1.503  -0.577  1.00  0.00           C  
ATOM    200  O   VAL A  29       7.286  -2.077  -0.620  1.00  0.00           O  
ATOM    201  CB  VAL A  29       8.537  -0.612   1.749  1.00  0.00           C  
ATOM    202  CEN VAL A  29       8.309  -0.594   2.398  1.00  0.00           X  
ATOM    203  H   VAL A  29      10.871  -0.162   0.699  1.00  0.00           H  
ATOM    204  N   VAL A  30       8.888  -0.848  -1.612  1.00  0.00           N  
ATOM    205  CA  VAL A  30       8.206  -0.793  -2.899  1.00  0.00           C  
ATOM    206  C   VAL A  30       8.905  -1.671  -3.930  1.00  0.00           C  
ATOM    207  O   VAL A  30       8.276  -2.513  -4.571  1.00  0.00           O  
ATOM    208  CB  VAL A  30       8.126   0.648  -3.436  1.00  0.00           C  
ATOM    209  CEN VAL A  30       7.695   1.172  -3.557  1.00  0.00           X  
ATOM    210  H   VAL A  30       9.774  -0.375  -1.504  1.00  0.00           H  
ATOM    211  N   VAL A  31      10.209  -1.468  -4.086  1.00  0.00           N  
ATOM    212  CA  VAL A  31      10.998  -2.248  -5.032  1.00  0.00           C  
ATOM    213  C   VAL A  31      11.537  -3.517  -4.384  1.00  0.00           C  
ATOM    214  O   VAL A  31      12.742  -3.770  -4.402  1.00  0.00           O  
ATOM    215  CB  VAL A  31      12.175  -1.430  -5.595  1.00  0.00           C  
ATOM    216  CEN VAL A  31      12.412  -1.117  -6.161  1.00  0.00           X  
ATOM    217  H   VAL A  31      10.665  -0.755  -3.534  1.00  0.00           H  
ATOM    218  N   VAL A  32      10.639  -4.311  -3.812  1.00  0.00           N  
ATOM    219  CA  VAL A  32      11.027  -5.541  -3.132  1.00  0.00           C  
ATOM    220  C   VAL A  32      11.893  -6.417  -4.028  1.00  0.00           C  
ATOM    221  O   VAL A  32      12.622  -7.285  -3.546  1.00  0.00           O  
ATOM    222  CB  VAL A  32       9.796  -6.348  -2.677  1.00  0.00           C  
ATOM    223  CEN VAL A  32       9.435  -6.544  -2.124  1.00  0.00           X  
ATOM    224  H   VAL A  32       9.662  -4.057  -3.850  1.00  0.00           H  
ATOM    225  N   VAL A  33      11.810  -6.184  -5.333  1.00  0.00           N  
ATOM    226  CA  VAL A  33      12.560  -6.975  -6.302  1.00  0.00           C  
ATOM    227  C   VAL A  33      13.798  -6.229  -6.782  1.00  0.00           C  
ATOM    228  O   VAL A  33      14.648  -6.794  -7.470  1.00  0.00           O  
ATOM    229  CB  VAL A  33      11.693  -7.349  -7.519  1.00  0.00           C  
ATOM    230  CEN VAL A  33      11.373  -7.873  -7.832  1.00  0.00           X  
ATOM    231  H   VAL A  33      11.212  -5.440  -5.663  1.00  0.00           H  
ATOM    232  N   VAL A  34      13.894  -4.955  -6.416  1.00  0.00           N  
ATOM    233  CA  VAL A  34      15.023  -4.125  -6.819  1.00  0.00           C  
ATOM    234  C   VAL A  34      16.248  -4.406  -5.958  1.00  0.00           C  
ATOM    235  O   VAL A  34      16.126  -4.757  -4.785  1.00  0.00           O  
ATOM    236  CB  VAL A  34      14.681  -2.625  -6.734  1.00  0.00           C  
ATOM    237  CEN VAL A  34      14.556  -2.063  -7.111  1.00  0.00           X  
ATOM    238  H   VAL A  34      13.166  -4.551  -5.844  1.00  0.00           H  
ATOM    239  N   VAL A  35      17.428  -4.250  -6.549  1.00  0.00           N  
ATOM    240  CA  VAL A  35      18.678  -4.488  -5.837  1.00  0.00           C  
ATOM    241  C   VAL A  35      18.872  -3.480  -4.712  1.00  0.00           C  
ATOM    242  O   VAL A  35      18.332  -2.374  -4.756  1.00  0.00           O  
ATOM    243  CB  VAL A  35      19.889  -4.424  -6.786  1.00  0.00           C  
ATOM    244  CEN VAL A  35      20.374  -4.805  -7.093  1.00  0.00           X  
ATOM    245  H   VAL A  35      17.459  -3.959  -7.515  1.00  0.00           H  
ATOM    246  N   VAL A  36      19.647  -3.867  -3.705  1.00  0.00           N  
ATOM    247  CA  VAL A  36      19.923  -2.993  -2.571  1.00  0.00           C  
ATOM    248  C   VAL A  36      20.444  -1.638  -3.034  1.00  0.00           C  
ATOM    249  O   VAL A  36      19.960  -0.594  -2.596  1.00  0.00           O  
ATOM    250  CB  VAL A  36      20.946  -3.623  -1.608  1.00  0.00           C  
ATOM    251  CEN VAL A  36      21.019  -3.908  -0.984  1.00  0.00           X  
ATOM    252  H   VAL A  36      20.056  -4.790  -3.725  1.00  0.00           H  
ATOM    253  N   VAL A  37      21.432  -1.661  -3.921  1.00  0.00           N  
ATOM    254  CA  VAL A  37      22.023  -0.434  -4.442  1.00  0.00           C  
ATOM    255  C   VAL A  37      20.963   0.469  -5.059  1.00  0.00           C  
ATOM    256  O   VAL A  37      21.023   1.691  -4.928  1.00  0.00           O  
ATOM    257  CB  VAL A  37      23.106  -0.732  -5.496  1.00  0.00           C  
ATOM    258  CEN VAL A  37      23.785  -0.718  -5.612  1.00  0.00           X  
ATOM    259  H   VAL A  37      21.784  -2.552  -4.243  1.00  0.00           H  
ATOM    260  N   VAL A  38      19.993  -0.140  -5.732  1.00  0.00           N  
ATOM    261  CA  VAL A  38      18.910   0.607  -6.361  1.00  0.00           C  
ATOM    262  C   VAL A  38      18.124   1.409  -5.332  1.00  0.00           C  
ATOM    263  O   VAL A  38      17.813   2.580  -5.549  1.00  0.00           O  
ATOM    264  CB  VAL A  38      17.945  -0.325  -7.118  1.00  0.00           C  
ATOM    265  CEN VAL A  38      17.737  -0.515  -7.746  1.00  0.00           X  
ATOM    266  H   VAL A  38      20.005  -1.147  -5.810  1.00  0.00           H  
ATOM    267  N   VAL A  39      17.805   0.771  -4.211  1.00  0.00           N  
ATOM    268  CA  VAL A  39      17.054   1.424  -3.145  1.00  0.00           C  
ATOM    269  C   VAL A  39      17.798   2.643  -2.614  1.00  0.00           C  
ATOM    270  O   VAL A  39      17.207   3.705  -2.415  1.00  0.00           O  
ATOM    271  CB  VAL A  39      16.772   0.459  -1.979  1.00  0.00           C  
ATOM    272  CEN VAL A  39      16.274   0.102  -1.662  1.00  0.00           X  
ATOM    273  H   VAL A  39      18.090  -0.190  -4.093  1.00  0.00           H  
ATOM    274  N   VAL A  40      19.097   2.484  -2.386  1.00  0.00           N  
ATOM    275  CA  VAL A  40      19.925   3.571  -1.877  1.00  0.00           C  
ATOM    276  C   VAL A  40      19.916   4.761  -2.827  1.00  0.00           C  
ATOM    277  O   VAL A  40      19.777   5.908  -2.400  1.00  0.00           O  
ATOM    278  CB  VAL A  40      21.379   3.117  -1.652  1.00  0.00           C  
ATOM    279  CEN VAL A  40      21.847   2.974  -1.167  1.00  0.00           X  
ATOM    280  H   VAL A  40      19.522   1.586  -2.569  1.00  0.00           H  
ATOM    281  N   VAL A  41      20.064   4.483  -4.118  1.00  0.00           N  
ATOM    282  CA  VAL A  41      20.074   5.530  -5.132  1.00  0.00           C  
ATOM    283  C   VAL A  41      18.767   6.313  -5.127  1.00  0.00           C  
ATOM    284  O   VAL A  41      18.768   7.542  -5.187  1.00  0.00           O  
ATOM    285  CB  VAL A  41      20.310   4.952  -6.540  1.00  0.00           C  
ATOM    286  CEN VAL A  41      20.769   4.909  -7.051  1.00  0.00           X  
ATOM    287  H   VAL A  41      20.174   3.520  -4.404  1.00  0.00           H  
ATOM    288  N   VAL A  42      17.652   5.593  -5.056  1.00  0.00           N  
ATOM    289  CA  VAL A  42      16.336   6.219  -5.044  1.00  0.00           C  
ATOM    290  C   VAL A  42      16.182   7.155  -3.853  1.00  0.00           C  
ATOM    291  O   VAL A  42      15.688   8.274  -3.990  1.00  0.00           O  
ATOM    292  CB  VAL A  42      15.211   5.167  -5.007  1.00  0.00           C  
ATOM    293  CEN VAL A  42      14.708   4.880  -5.380  1.00  0.00           X  
ATOM    294  H   VAL A  42      17.719   4.586  -5.010  1.00  0.00           H  
ATOM    295  N   VAL A  43      16.607   6.690  -2.683  1.00  0.00           N  
ATOM    296  CA  VAL A  43      16.517   7.486  -1.464  1.00  0.00           C  
ATOM    297  C   VAL A  43      17.306   8.783  -1.593  1.00  0.00           C  
ATOM    298  O   VAL A  43      16.825   9.853  -1.220  1.00  0.00           O  
ATOM    299  CB  VAL A  43      17.030   6.704  -0.240  1.00  0.00           C  
ATOM    300  CEN VAL A  43      16.832   6.392   0.342  1.00  0.00           X  
ATOM    301  H   VAL A  43      17.003   5.762  -2.636  1.00  0.00           H  
ATOM    302  N   VAL A  44      18.520   8.681  -2.124  1.00  0.00           N  
ATOM    303  CA  VAL A  44      19.378   9.846  -2.303  1.00  0.00           C  
ATOM    304  C   VAL A  44      18.723  10.877  -3.212  1.00  0.00           C  
ATOM    305  O   VAL A  44      18.733  12.073  -2.919  1.00  0.00           O  
ATOM    306  CB  VAL A  44      20.747   9.454  -2.890  1.00  0.00           C  
ATOM    307  CEN VAL A  44      21.417   9.394  -2.742  1.00  0.00           X  
ATOM    308  H   VAL A  44      18.857   7.773  -2.410  1.00  0.00           H  
ATOM    309  N   VAL A  45      18.154  10.408  -4.318  1.00  0.00           N  
ATOM    310  CA  VAL A  45      17.492  11.290  -5.272  1.00  0.00           C  
ATOM    311  C   VAL A  45      16.340  12.043  -4.620  1.00  0.00           C  
ATOM    312  O   VAL A  45      16.186  13.249  -4.813  1.00  0.00           O  
ATOM    313  CB  VAL A  45      16.959  10.508  -6.488  1.00  0.00           C  
ATOM    314  CEN VAL A  45      17.057  10.395  -7.161  1.00  0.00           X  
ATOM    315  H   VAL A  45      18.180   9.415  -4.501  1.00  0.00           H  
ATOM    316  N   VAL A  46      15.532  11.324  -3.848  1.00  0.00           N  
ATOM    317  CA  VAL A  46      14.391  11.923  -3.165  1.00  0.00           C  
ATOM    318  C   VAL A  46      14.836  13.027  -2.215  1.00  0.00           C  
ATOM    319  O   VAL A  46      14.242  14.105  -2.178  1.00  0.00           O  
ATOM    320  CB  VAL A  46      13.589  10.872  -2.376  1.00  0.00           C  
ATOM    321  CEN VAL A  46      12.995  10.523  -2.362  1.00  0.00           X  
ATOM    322  H   VAL A  46      15.713  10.337  -3.730  1.00  0.00           H  
ATOM    323  N   VAL A  47      15.885  12.753  -1.447  1.00  0.00           N  
ATOM    324  CA  VAL A  47      16.411  13.723  -0.494  1.00  0.00           C  
ATOM    325  C   VAL A  47      16.861  14.997  -1.197  1.00  0.00           C  
ATOM    326  O   VAL A  47      16.566  16.104  -0.745  1.00  0.00           O  
ATOM    327  CB  VAL A  47      17.594  13.145   0.306  1.00  0.00           C  
ATOM    328  CEN VAL A  47      17.786  12.922   0.929  1.00  0.00           X  
ATOM    329  H   VAL A  47      16.329  11.849  -1.525  1.00  0.00           H  
ATOM    330  N   VAL A  48      17.576  14.835  -2.305  1.00  0.00           N  
ATOM    331  CA  VAL A  48      18.068  15.973  -3.072  1.00  0.00           C  
ATOM    332  C   VAL A  48      16.919  16.844  -3.564  1.00  0.00           C  
ATOM    333  O   VAL A  48      16.972  18.070  -3.469  1.00  0.00           O  
ATOM    334  CB  VAL A  48      18.908  15.519  -4.281  1.00  0.00           C  
ATOM    335  CEN VAL A  48      19.549  15.492  -4.532  1.00  0.00           X  
ATOM    336  H   VAL A  48      17.784  13.900  -2.623  1.00  0.00           H  
ATOM    337  N   VAL A  49      15.880  16.203  -4.089  1.00  0.00           N  
ATOM    338  CA  VAL A  49      14.715  16.918  -4.597  1.00  0.00           C  
ATOM    339  C   VAL A  49      14.054  17.743  -3.500  1.00  0.00           C  
ATOM    340  O   VAL A  49      13.700  18.904  -3.710  1.00  0.00           O  
ATOM    341  CB  VAL A  49      13.676  15.953  -5.196  1.00  0.00           C  
ATOM    342  CEN VAL A  49      13.392  15.740  -5.787  1.00  0.00           X  
ATOM    343  H   VAL A  49      15.898  15.194  -4.138  1.00  0.00           H  
ATOM    344  N   VAL A  50      13.890  17.138  -2.329  1.00  0.00           N  
ATOM    345  CA  VAL A  50      13.271  17.816  -1.196  1.00  0.00           C  
ATOM    346  C   VAL A  50      14.058  19.058  -0.800  1.00  0.00           C  
ATOM    347  O   VAL A  50      13.482  20.119  -0.559  1.00  0.00           O  
ATOM    348  CB  VAL A  50      13.154  16.884   0.025  1.00  0.00           C  
ATOM    349  CEN VAL A  50      12.706  16.532   0.413  1.00  0.00           X  
ATOM    350  H   VAL A  50      14.202  16.183  -2.220  1.00  0.00           H  
ATOM    351  N   VAL A  51      15.378  18.921  -0.735  1.00  0.00           N  
ATOM    352  CA  VAL A  51      16.247  20.032  -0.368  1.00  0.00           C  
ATOM    353  C   VAL A  51      16.100  21.192  -1.344  1.00  0.00           C  
ATOM    354  O   VAL A  51      15.999  22.350  -0.938  1.00  0.00           O  
ATOM    355  CB  VAL A  51      17.725  19.602  -0.318  1.00  0.00           C  
ATOM    356  CEN VAL A  51      18.253  19.479   0.108  1.00  0.00           X  
ATOM    357  H   VAL A  51      15.790  18.023  -0.945  1.00  0.00           H  
ATOM    358  N   VAL A  52      16.087  20.875  -2.635  1.00  0.00           N  
ATOM    359  CA  VAL A  52      15.952  21.891  -3.672  1.00  0.00           C  
ATOM    360  C   VAL A  52      14.644  22.658  -3.524  1.00  0.00           C  
ATOM    361  O   VAL A  52      14.620  23.885  -3.620  1.00  0.00           O  
ATOM    362  CB  VAL A  52      16.016  21.271  -5.081  1.00  0.00           C  
ATOM    363  CEN VAL A  52      16.407  21.217  -5.646  1.00  0.00           X  
ATOM    364  H   VAL A  52      16.174  19.905  -2.904  1.00  0.00           H  
ATOM    365  N   VAL A  53      13.559  21.928  -3.290  1.00  0.00           N  
ATOM    366  CA  VAL A  53      12.245  22.540  -3.129  1.00  0.00           C  
ATOM    367  C   VAL A  53      12.230  23.511  -1.956  1.00  0.00           C  
ATOM    368  O   VAL A  53      11.706  24.620  -2.062  1.00  0.00           O  
ATOM    369  CB  VAL A  53      11.150  21.478  -2.917  1.00  0.00           C  
ATOM    370  CEN VAL A  53      10.608  21.173  -3.214  1.00  0.00           X  
ATOM    371  H   VAL A  53      13.646  20.924  -3.223  1.00  0.00           H  
ATOM    372  N   VAL A  54      12.808  23.088  -0.836  1.00  0.00           N  
ATOM    373  CA  VAL A  54      12.862  23.920   0.360  1.00  0.00           C  
ATOM    374  C   VAL A  54      13.608  25.221   0.093  1.00  0.00           C  
ATOM    375  O   VAL A  54      13.162  26.297   0.492  1.00  0.00           O  
ATOM    376  CB  VAL A  54      13.538  23.183   1.531  1.00  0.00           C  
ATOM    377  CEN VAL A  54      13.420  22.887   2.142  1.00  0.00           X  
ATOM    378  H   VAL A  54      13.220  22.166  -0.813  1.00  0.00           H  
ATOM    379  N   VAL A  55      14.746  25.116  -0.585  1.00  0.00           N  
ATOM    380  CA  VAL A  55      15.557  26.284  -0.907  1.00  0.00           C  
ATOM    381  C   VAL A  55      14.776  27.280  -1.755  1.00  0.00           C  
ATOM    382  O   VAL A  55      14.805  28.484  -1.501  1.00  0.00           O  
ATOM    383  CB  VAL A  55      16.846  25.890  -1.652  1.00  0.00           C  
ATOM    384  CEN VAL A  55      17.530  25.842  -1.589  1.00  0.00           X  
ATOM    385  H   VAL A  55      15.057  24.203  -0.885  1.00  0.00           H  
ATOM    386  N   VAL A  56      14.078  26.770  -2.765  1.00  0.00           N  
ATOM    387  CA  VAL A  56      13.287  27.614  -3.653  1.00  0.00           C  
ATOM    388  C   VAL A  56      12.216  28.374  -2.882  1.00  0.00           C  
ATOM    389  O   VAL A  56      12.021  29.571  -3.088  1.00  0.00           O  
ATOM    390  CB  VAL A  56      12.616  26.789  -4.767  1.00  0.00           C  
ATOM    391  CEN VAL A  56      12.629  26.656  -5.443  1.00  0.00           X  
ATOM    392  H   VAL A  56      14.095  25.772  -2.920  1.00  0.00           H  
ATOM    393  N   VAL A  57      11.524  27.671  -1.991  1.00  0.00           N  
ATOM    394  CA  VAL A  57      10.470  28.278  -1.187  1.00  0.00           C  
ATOM    395  C   VAL A  57      11.016  29.416  -0.334  1.00  0.00           C  
ATOM    396  O   VAL A  57      10.415  30.488  -0.254  1.00  0.00           O  
ATOM    397  CB  VAL A  57       9.791  27.243  -0.271  1.00  0.00           C  
ATOM    398  CEN VAL A  57       9.209  26.889  -0.171  1.00  0.00           X  
ATOM    399  H   VAL A  57      11.733  26.690  -1.869  1.00  0.00           H  
ATOM    400  N   VAL A  58      12.158  29.178   0.302  1.00  0.00           N  
ATOM    401  CA  VAL A  58      12.787  30.183   1.150  1.00  0.00           C  
ATOM    402  C   VAL A  58      13.277  31.369   0.330  1.00  0.00           C  
ATOM    403  O   VAL A  58      13.210  32.514   0.775  1.00  0.00           O  
ATOM    404  CB  VAL A  58      13.970  29.594   1.942  1.00  0.00           C  
ATOM    405  CEN VAL A  58      14.178  29.408   2.571  1.00  0.00           X  
ATOM    406  H   VAL A  58      12.602  28.277   0.194  1.00  0.00           H  
ATOM    407  N   VAL A  59      13.770  31.087  -0.872  1.00  0.00           N  
ATOM    408  CA  VAL A  59      14.086  32.134  -1.835  1.00  0.00           C  
ATOM    409  C   VAL A  59      12.823  32.827  -2.331  1.00  0.00           C  
ATOM    410  O   VAL A  59      12.878  33.942  -2.850  1.00  0.00           O  
ATOM    411  CB  VAL A  59      14.861  31.576  -3.043  1.00  0.00           C  
ATOM    412  CEN VAL A  59      15.478  31.565  -3.349  1.00  0.00           X  
ATOM    413  H   VAL A  59      13.929  30.122  -1.124  1.00  0.00           H  
ATOM    414  N   VAL A  60      11.686  32.159  -2.168  1.00  0.00           N  
ATOM    415  CA  VAL A  60      10.422  32.657  -2.698  1.00  0.00           C  
ATOM    416  C   VAL A  60      10.263  32.299  -4.170  1.00  0.00           C  
ATOM    417  O   VAL A  60       9.485  32.924  -4.890  1.00  0.00           O  
ATOM    418  CB  VAL A  60      10.304  34.184  -2.536  1.00  0.00           C  
ATOM    419  CEN VAL A  60       9.976  34.682  -2.190  1.00  0.00           X  
ATOM    420  H   VAL A  60      11.697  31.284  -1.663  1.00  0.00           H  
ATOM    421  N   VAL A  61      11.005  31.289  -4.611  1.00  0.00           N  
ATOM    422  CA  VAL A  61      10.901  30.803  -5.982  1.00  0.00           C  
ATOM    423  C   VAL A  61       9.846  29.712  -6.101  1.00  0.00           C  
ATOM    424  O   VAL A  61      10.171  28.532  -6.231  1.00  0.00           O  
ATOM    425  CB  VAL A  61      12.249  30.259  -6.493  1.00  0.00           C  
ATOM    426  CEN VAL A  61      12.770  30.385  -6.926  1.00  0.00           X  
ATOM    427  H   VAL A  61      11.659  30.846  -3.981  1.00  0.00           H  
ATOM    428  N   VAL A  62       8.580  30.112  -6.056  1.00  0.00           N  
ATOM    429  CA  VAL A  62       7.475  29.161  -6.037  1.00  0.00           C  
ATOM    430  C   VAL A  62       7.484  28.282  -7.281  1.00  0.00           C  
ATOM    431  O   VAL A  62       7.279  27.071  -7.199  1.00  0.00           O  
ATOM    432  CB  VAL A  62       6.115  29.876  -5.936  1.00  0.00           C  
ATOM    433  CEN VAL A  62       5.583  29.999  -5.515  1.00  0.00           X  
ATOM    434  H   VAL A  62       8.377  31.101  -6.033  1.00  0.00           H  
ATOM    435  N   VAL A  63       7.723  28.899  -8.433  1.00  0.00           N  
ATOM    436  CA  VAL A  63       7.691  28.186  -9.705  1.00  0.00           C  
ATOM    437  C   VAL A  63       8.686  27.032  -9.715  1.00  0.00           C  
ATOM    438  O   VAL A  63       8.333  25.899 -10.044  1.00  0.00           O  
ATOM    439  CB  VAL A  63       7.996  29.125 -10.887  1.00  0.00           C  
ATOM    440  CEN VAL A  63       7.716  29.440 -11.432  1.00  0.00           X  
ATOM    441  H   VAL A  63       7.933  29.887  -8.428  1.00  0.00           H  
ATOM    442  N   VAL A  64       9.930  27.327  -9.354  1.00  0.00           N  
ATOM    443  CA  VAL A  64      10.976  26.313  -9.311  1.00  0.00           C  
ATOM    444  C   VAL A  64      10.621  25.197  -8.336  1.00  0.00           C  
ATOM    445  O   VAL A  64      10.777  24.016  -8.645  1.00  0.00           O  
ATOM    446  CB  VAL A  64      12.334  26.918  -8.910  1.00  0.00           C  
ATOM    447  CEN VAL A  64      12.960  27.082  -9.148  1.00  0.00           X  
ATOM    448  H   VAL A  64      10.157  28.279  -9.103  1.00  0.00           H  
ATOM    449  N   VAL A  65      10.142  25.579  -7.157  1.00  0.00           N  
ATOM    450  CA  VAL A  65       9.764  24.611  -6.134  1.00  0.00           C  
ATOM    451  C   VAL A  65       8.665  23.682  -6.633  1.00  0.00           C  
ATOM    452  O   VAL A  65       8.730  22.468  -6.439  1.00  0.00           O  
ATOM    453  CB  VAL A  65       9.287  25.308  -4.845  1.00  0.00           C  
ATOM    454  CEN VAL A  65       9.457  25.440  -4.191  1.00  0.00           X  
ATOM    455  H   VAL A  65      10.038  26.565  -6.964  1.00  0.00           H  
ATOM    456  N   VAL A  66       7.657  24.260  -7.278  1.00  0.00           N  
ATOM    457  CA  VAL A  66       6.541  23.484  -7.807  1.00  0.00           C  
ATOM    458  C   VAL A  66       7.019  22.457  -8.825  1.00  0.00           C  
ATOM    459  O   VAL A  66       6.601  21.300  -8.797  1.00  0.00           O  
ATOM    460  CB  VAL A  66       5.484  24.391  -8.464  1.00  0.00           C  
ATOM    461  CEN VAL A  66       4.846  24.642  -8.391  1.00  0.00           X  
ATOM    462  H   VAL A  66       7.663  25.262  -7.404  1.00  0.00           H  
ATOM    463  N   VAL A  67       7.896  22.887  -9.725  1.00  0.00           N  
ATOM    464  CA  VAL A  67       8.432  22.006 -10.755  1.00  0.00           C  
ATOM    465  C   VAL A  67       9.168  20.822 -10.139  1.00  0.00           C  
ATOM    466  O   VAL A  67       8.991  19.680 -10.563  1.00  0.00           O  
ATOM    467  CB  VAL A  67       9.389  22.756 -11.700  1.00  0.00           C  
ATOM    468  CEN VAL A  67       9.457  23.003 -12.340  1.00  0.00           X  
ATOM    469  H   VAL A  67       8.200  23.850  -9.695  1.00  0.00           H  
ATOM    470  N   VAL A  68       9.994  21.102  -9.137  1.00  0.00           N  
ATOM    471  CA  VAL A  68      10.758  20.061  -8.460  1.00  0.00           C  
ATOM    472  C   VAL A  68       9.837  19.024  -7.829  1.00  0.00           C  
ATOM    473  O   VAL A  68      10.068  17.821  -7.948  1.00  0.00           O  
ATOM    474  CB  VAL A  68      11.674  20.650  -7.371  1.00  0.00           C  
ATOM    475  CEN VAL A  68      12.331  20.778  -7.209  1.00  0.00           X  
ATOM    476  H   VAL A  68      10.095  22.061  -8.836  1.00  0.00           H  
ATOM    477  N   VAL A  69       8.793  19.497  -7.158  1.00  0.00           N  
ATOM    478  CA  VAL A  69       7.835  18.612  -6.507  1.00  0.00           C  
ATOM    479  C   VAL A  69       7.167  17.686  -7.515  1.00  0.00           C  
ATOM    480  O   VAL A  69       7.032  16.486  -7.276  1.00  0.00           O  
ATOM    481  CB  VAL A  69       6.750  19.407  -5.757  1.00  0.00           C  
ATOM    482  CEN VAL A  69       6.520  19.576  -5.130  1.00  0.00           X  
ATOM    483  H   VAL A  69       8.659  20.497  -7.097  1.00  0.00           H  
ATOM    484  N   VAL A  70       6.752  18.250  -8.644  1.00  0.00           N  
ATOM    485  CA  VAL A  70       6.097  17.476  -9.691  1.00  0.00           C  
ATOM    486  C   VAL A  70       7.007  16.369 -10.209  1.00  0.00           C  
ATOM    487  O   VAL A  70       6.576  15.229 -10.385  1.00  0.00           O  
ATOM    488  CB  VAL A  70       5.669  18.369 -10.871  1.00  0.00           C  
ATOM    489  CEN VAL A  70       5.123  18.644 -11.189  1.00  0.00           X  
ATOM    490  H   VAL A  70       6.893  19.241  -8.780  1.00  0.00           H  
ATOM    491  N   VAL A  71       8.267  16.712 -10.452  1.00  0.00           N  
ATOM    492  CA  VAL A  71       9.241  15.748 -10.950  1.00  0.00           C  
ATOM    493  C   VAL A  71       9.412  14.586  -9.980  1.00  0.00           C  
ATOM    494  O   VAL A  71       9.439  13.424 -10.386  1.00  0.00           O  
ATOM    495  CB  VAL A  71      10.612  16.405 -11.196  1.00  0.00           C  
ATOM    496  CEN VAL A  71      11.051  16.606 -11.687  1.00  0.00           X  
ATOM    497  H   VAL A  71       8.559  17.665 -10.287  1.00  0.00           H  
ATOM    498  N   VAL A  72       9.527  14.906  -8.696  1.00  0.00           N  
ATOM    499  CA  VAL A  72       9.696  13.889  -7.665  1.00  0.00           C  
ATOM    500  C   VAL A  72       8.517  12.925  -7.644  1.00  0.00           C  
ATOM    501  O   VAL A  72       8.697  11.710  -7.564  1.00  0.00           O  
ATOM    502  CB  VAL A  72       9.854  14.520  -6.269  1.00  0.00           C  
ATOM    503  CEN VAL A  72      10.306  14.639  -5.762  1.00  0.00           X  
ATOM    504  H   VAL A  72       9.497  15.879  -8.427  1.00  0.00           H  
ATOM    505  N   VAL A  73       7.309  13.474  -7.717  1.00  0.00           N  
ATOM    506  CA  VAL A  73       6.097  12.663  -7.706  1.00  0.00           C  
ATOM    507  C   VAL A  73       6.073  11.693  -8.881  1.00  0.00           C  
ATOM    508  O   VAL A  73       5.749  10.516  -8.720  1.00  0.00           O  
ATOM    509  CB  VAL A  73       4.831  13.538  -7.751  1.00  0.00           C  
ATOM    510  CEN VAL A  73       4.294  13.756  -7.378  1.00  0.00           X  
ATOM    511  H   VAL A  73       7.228  14.478  -7.781  1.00  0.00           H  
ATOM    512  N   VAL A  74       6.419  12.193 -10.062  1.00  0.00           N  
ATOM    513  CA  VAL A  74       6.438  11.372 -11.266  1.00  0.00           C  
ATOM    514  C   VAL A  74       7.408  10.206 -11.123  1.00  0.00           C  
ATOM    515  O   VAL A  74       7.085   9.071 -11.473  1.00  0.00           O  
ATOM    516  CB  VAL A  74       6.823  12.198 -12.508  1.00  0.00           C  
ATOM    517  CEN VAL A  74       6.578  12.467 -13.093  1.00  0.00           X  
ATOM    518  H   VAL A  74       6.675  13.168 -10.127  1.00  0.00           H  
ATOM    519  N   VAL A  75       8.597  10.493 -10.605  1.00  0.00           N  
ATOM    520  CA  VAL A  75       9.617   9.469 -10.414  1.00  0.00           C  
ATOM    521  C   VAL A  75       9.125   8.369  -9.482  1.00  0.00           C  
ATOM    522  O   VAL A  75       9.307   7.183  -9.755  1.00  0.00           O  
ATOM    523  CB  VAL A  75      10.918  10.066  -9.846  1.00  0.00           C  
ATOM    524  CEN VAL A  75      11.571  10.220 -10.002  1.00  0.00           X  
ATOM    525  H   VAL A  75       8.800  11.446 -10.337  1.00  0.00           H  
ATOM    526  N   VAL A  76       8.501   8.770  -8.380  1.00  0.00           N  
ATOM    527  CA  VAL A  76       7.981   7.819  -7.404  1.00  0.00           C  
ATOM    528  C   VAL A  76       6.947   6.895  -8.033  1.00  0.00           C  
ATOM    529  O   VAL A  76       6.971   5.683  -7.819  1.00  0.00           O  
ATOM    530  CB  VAL A  76       7.348   8.536  -6.197  1.00  0.00           C  
ATOM    531  CEN VAL A  76       7.433   8.674  -5.527  1.00  0.00           X  
ATOM    532  H   VAL A  76       8.383   9.759  -8.213  1.00  0.00           H  
ATOM    533  N   VAL A  77       6.038   7.474  -8.810  1.00  0.00           N  
ATOM    534  CA  VAL A  77       4.992   6.703  -9.472  1.00  0.00           C  
ATOM    535  C   VAL A  77       5.587   5.659 -10.408  1.00  0.00           C  
ATOM    536  O   VAL A  77       5.155   4.506 -10.422  1.00  0.00           O  
ATOM    537  CB  VAL A  77       4.040   7.612 -10.271  1.00  0.00           C  
ATOM    538  CEN VAL A  77       3.401   7.870 -10.285  1.00  0.00           X  
ATOM    539  H   VAL A  77       6.072   8.474  -8.946  1.00  0.00           H  
ATOM    540  N   VAL A  78       6.579   6.069 -11.190  1.00  0.00           N  
ATOM    541  CA  VAL A  78       7.235   5.170 -12.132  1.00  0.00           C  
ATOM    542  C   VAL A  78       7.870   3.987 -11.412  1.00  0.00           C  
ATOM    543  O   VAL A  78       7.737   2.841 -11.843  1.00  0.00           O  
ATOM    544  CB  VAL A  78       8.316   5.899 -12.951  1.00  0.00           C  
ATOM    545  CEN VAL A  78       8.469   6.137 -13.580  1.00  0.00           X  
ATOM    546  H   VAL A  78       6.887   7.029 -11.131  1.00  0.00           H  
ATOM    547  N   VAL A  79       8.561   4.271 -10.313  1.00  0.00           N  
ATOM    548  CA  VAL A  79       9.218   3.231  -9.531  1.00  0.00           C  
ATOM    549  C   VAL A  79       8.212   2.211  -9.015  1.00  0.00           C  
ATOM    550  O   VAL A  79       8.442   1.004  -9.089  1.00  0.00           O  
ATOM    551  CB  VAL A  79       9.991   3.824  -8.338  1.00  0.00           C  
ATOM    552  CEN VAL A  79      10.623   3.947  -8.093  1.00  0.00           X  
ATOM    553  H   VAL A  79       8.633   5.232 -10.012  1.00  0.00           H  
ATOM    554  N   VAL A  80       7.094   2.703  -8.491  1.00  0.00           N  
ATOM    555  CA  VAL A  80       6.050   1.835  -7.961  1.00  0.00           C  
ATOM    556  C   VAL A  80       5.509   0.903  -9.037  1.00  0.00           C  
ATOM    557  O   VAL A  80       5.329  -0.292  -8.805  1.00  0.00           O  
ATOM    558  CB  VAL A  80       4.885   2.649  -7.368  1.00  0.00           C  
ATOM    559  CEN VAL A  80       4.577   2.829  -6.778  1.00  0.00           X  
ATOM    560  H   VAL A  80       6.965   3.704  -8.459  1.00  0.00           H  
ATOM    561  N   VAL A  81       5.250   1.457 -10.217  1.00  0.00           N  
ATOM    562  CA  VAL A  81       4.729   0.677 -11.333  1.00  0.00           C  
ATOM    563  C   VAL A  81       5.791  -0.261 -11.892  1.00  0.00           C  
ATOM    564  O   VAL A  81       5.506  -1.414 -12.216  1.00  0.00           O  
ATOM    565  CB  VAL A  81       4.211   1.584 -12.465  1.00  0.00           C  
ATOM    566  CEN VAL A  81       3.641   1.805 -12.781  1.00  0.00           X  
ATOM    567  H   VAL A  81       5.420   2.445 -10.344  1.00  0.00           H  
ATOM    568  N   VAL A  82       7.016   0.240 -12.005  1.00  0.00           N  
ATOM    569  CA  VAL A  82       8.127  -0.557 -12.511  1.00  0.00           C  
ATOM    570  C   VAL A  82       8.481  -1.683 -11.548  1.00  0.00           C  
ATOM    571  O   VAL A  82       8.635  -2.835 -11.955  1.00  0.00           O  
ATOM    572  CB  VAL A  82       9.378   0.308 -12.757  1.00  0.00           C  
ATOM    573  CEN VAL A  82       9.777   0.577 -13.249  1.00  0.00           X  
ATOM    574  H   VAL A  82       7.183   1.198 -11.732  1.00  0.00           H  
ATOM    575  N   VAL A  83       8.608  -1.344 -10.270  1.00  0.00           N  
ATOM    576  CA  VAL A  83       8.998  -2.315  -9.255  1.00  0.00           C  
ATOM    577  C   VAL A  83       7.832  -3.222  -8.884  1.00  0.00           C  
ATOM    578  O   VAL A  83       7.957  -4.086  -8.016  1.00  0.00           O  
ATOM    579  CB  VAL A  83       9.522  -1.623  -7.982  1.00  0.00           C  
ATOM    580  CEN VAL A  83      10.089  -1.500  -7.612  1.00  0.00           X  
ATOM    581  H   VAL A  83       8.431  -0.388  -9.995  1.00  0.00           H  
ATOM    582  N   VAL A  84       6.698  -3.021  -9.547  1.00  0.00           N  
ATOM    583  CA  VAL A  84       5.521  -3.850  -9.321  1.00  0.00           C  
ATOM    584  C   VAL A  84       4.987  -3.675  -7.905  1.00  0.00           C  
ATOM    585  O   VAL A  84       4.298  -4.549  -7.379  1.00  0.00           O  
ATOM    586  CB  VAL A  84       5.825  -5.341  -9.564  1.00  0.00           C  
ATOM    587  CEN VAL A  84       5.708  -5.868  -9.991  1.00  0.00           X  
ATOM    588  H   VAL A  84       6.651  -2.273 -10.225  1.00  0.00           H  
ATOM    589  N   VAL A  85       5.310  -2.541  -7.292  1.00  0.00           N  
ATOM    590  CA  VAL A  85       4.790  -2.209  -5.971  1.00  0.00           C  
ATOM    591  C   VAL A  85       3.282  -2.002  -6.008  1.00  0.00           C  
ATOM    592  O   VAL A  85       2.563  -2.443  -5.111  1.00  0.00           O  
ATOM    593  CB  VAL A  85       5.459  -0.944  -5.402  1.00  0.00           C  
ATOM    594  CEN VAL A  85       5.900  -0.717  -4.924  1.00  0.00           X  
ATOM    595  H   VAL A  85       5.930  -1.892  -7.754  1.00  0.00           H  
ATOM    596  N   VAL A  86       2.808  -1.328  -7.050  1.00  0.00           N  
ATOM    597  CA  VAL A  86       1.377  -1.235  -7.316  1.00  0.00           C  
ATOM    598  C   VAL A  86       1.067  -1.543  -8.776  1.00  0.00           C  
ATOM    599  O   VAL A  86       1.964  -1.569  -9.618  1.00  0.00           O  
ATOM    600  CB  VAL A  86       0.826   0.160  -6.968  1.00  0.00           C  
ATOM    601  CEN VAL A  86       0.431   0.505  -6.521  1.00  0.00           X  
ATOM    602  H   VAL A  86       3.455  -0.867  -7.674  1.00  0.00           H  
ATOM    603  N   VAL A  87      -0.208  -1.775  -9.068  1.00  0.00           N  
ATOM    604  CA  VAL A  87      -0.639  -2.076 -10.428  1.00  0.00           C  
ATOM    605  C   VAL A  87      -1.033  -0.808 -11.174  1.00  0.00           C  
ATOM    606  O   VAL A  87      -1.348   0.212 -10.561  1.00  0.00           O  
ATOM    607  CB  VAL A  87      -1.826  -3.057 -10.441  1.00  0.00           C  
ATOM    608  CEN VAL A  87      -2.010  -3.704 -10.591  1.00  0.00           X  
ATOM    609  H   VAL A  87      -0.896  -1.743  -8.330  1.00  0.00           H  
ATOM    610  N   VAL A  88      -1.013  -0.878 -12.501  1.00  0.00           N  
ATOM    611  CA  VAL A  88      -1.500   0.216 -13.333  1.00  0.00           C  
ATOM    612  C   VAL A  88      -2.891   0.661 -12.899  1.00  0.00           C  
ATOM    613  O   VAL A  88      -3.162   1.856 -12.782  1.00  0.00           O  
ATOM    614  CB  VAL A  88      -1.540  -0.180 -14.821  1.00  0.00           C  
ATOM    615  CEN VAL A  88      -1.239  -0.074 -15.431  1.00  0.00           X  
ATOM    616  H   VAL A  88      -0.651  -1.710 -12.945  1.00  0.00           H  
ATOM    617  N   VAL A  89      -3.769  -0.307 -12.661  1.00  0.00           N  
ATOM    618  CA  VAL A  89      -5.125  -0.017 -12.209  1.00  0.00           C  
ATOM    619  C   VAL A  89      -5.115   0.834 -10.946  1.00  0.00           C  
ATOM    620  O   VAL A  89      -5.893   1.778 -10.815  1.00  0.00           O  
ATOM    621  CB  VAL A  89      -5.919  -1.309 -11.941  1.00  0.00           C  
ATOM    622  CEN VAL A  89      -6.434  -1.702 -12.175  1.00  0.00           X  
ATOM    623  H   VAL A  89      -3.490  -1.268 -12.796  1.00  0.00           H  
ATOM    624  N   VAL A  90      -4.228   0.493 -10.016  1.00  0.00           N  
ATOM    625  CA  VAL A  90      -4.093   1.245  -8.774  1.00  0.00           C  
ATOM    626  C   VAL A  90      -3.721   2.697  -9.047  1.00  0.00           C  
ATOM    627  O   VAL A  90      -4.289   3.615  -8.455  1.00  0.00           O  
ATOM    628  CB  VAL A  90      -3.034   0.619  -7.847  1.00  0.00           C  
ATOM    629  CEN VAL A  90      -2.948   0.269  -7.260  1.00  0.00           X  
ATOM    630  H   VAL A  90      -3.633  -0.307 -10.174  1.00  0.00           H  
ATOM    631  N   VAL A  91      -2.764   2.898  -9.947  1.00  0.00           N  
ATOM    632  CA  VAL A  91      -2.314   4.239 -10.300  1.00  0.00           C  
ATOM    633  C   VAL A  91      -3.386   4.993 -11.077  1.00  0.00           C  
ATOM    634  O   VAL A  91      -3.325   6.215 -11.211  1.00  0.00           O  
ATOM    635  CB  VAL A  91      -1.021   4.200 -11.134  1.00  0.00           C  
ATOM    636  CEN VAL A  91      -0.345   4.334 -11.117  1.00  0.00           X  
ATOM    637  H   VAL A  91      -2.338   2.101 -10.398  1.00  0.00           H  
ATOM    638  N   VAL A  92      -4.367   4.257 -11.588  1.00  0.00           N  
ATOM    639  CA  VAL A  92      -5.501   4.862 -12.275  1.00  0.00           C  
ATOM    640  C   VAL A  92      -6.566   5.318 -11.285  1.00  0.00           C  
ATOM    641  O   VAL A  92      -7.502   6.029 -11.649  1.00  0.00           O  
ATOM    642  CB  VAL A  92      -6.137   3.888 -13.284  1.00  0.00           C  
ATOM    643  CEN VAL A  92      -6.219   3.761 -13.956  1.00  0.00           X  
ATOM    644  H   VAL A  92      -4.326   3.251 -11.498  1.00  0.00           H  
ATOM    645  N   VAL A  93      -6.416   4.905 -10.031  1.00  0.00           N  
ATOM    646  CA  VAL A  93      -7.438   5.143  -9.019  1.00  0.00           C  
ATOM    647  C   VAL A  93      -7.428   6.595  -8.557  1.00  0.00           C  
ATOM    648  O   VAL A  93      -6.367   7.178  -8.333  1.00  0.00           O  
ATOM    649  CB  VAL A  93      -7.248   4.225  -7.797  1.00  0.00           C  
ATOM    650  CEN VAL A  93      -7.513   3.683  -7.464  1.00  0.00           X  
ATOM    651  H   VAL A  93      -5.573   4.413  -9.773  1.00  0.00           H  
ATOM    652  N   VAL A  94      -8.615   7.174  -8.416  1.00  0.00           N  
ATOM    653  CA  VAL A  94      -8.748   8.539  -7.922  1.00  0.00           C  
ATOM    654  C   VAL A  94      -7.999   8.725  -6.609  1.00  0.00           C  
ATOM    655  O   VAL A  94      -7.316   9.730  -6.409  1.00  0.00           O  
ATOM    656  CB  VAL A  94     -10.225   8.925  -7.718  1.00  0.00           C  
ATOM    657  CEN VAL A  94     -10.736   9.315  -7.966  1.00  0.00           X  
ATOM    658  H   VAL A  94      -9.447   6.655  -8.657  1.00  0.00           H  
ATOM    659  N   VAL A  95      -8.131   7.751  -5.715  1.00  0.00           N  
ATOM    660  CA  VAL A  95      -7.533   7.842  -4.388  1.00  0.00           C  
ATOM    661  C   VAL A  95      -6.014   7.755  -4.461  1.00  0.00           C  
ATOM    662  O   VAL A  95      -5.312   8.250  -3.579  1.00  0.00           O  
ATOM    663  CB  VAL A  95      -8.058   6.735  -3.455  1.00  0.00           C  
ATOM    664  CEN VAL A  95      -8.457   6.615  -2.906  1.00  0.00           X  
ATOM    665  H   VAL A  95      -8.659   6.925  -5.961  1.00  0.00           H  
ATOM    666  N   VAL A  96      -5.513   7.122  -5.516  1.00  0.00           N  
ATOM    667  CA  VAL A  96      -4.091   7.170  -5.834  1.00  0.00           C  
ATOM    668  C   VAL A  96      -3.629   8.602  -6.077  1.00  0.00           C  
ATOM    669  O   VAL A  96      -2.584   9.020  -5.579  1.00  0.00           O  
ATOM    670  CB  VAL A  96      -3.759   6.318  -7.073  1.00  0.00           C  
ATOM    671  CEN VAL A  96      -3.450   5.738  -7.281  1.00  0.00           X  
ATOM    672  H   VAL A  96      -6.133   6.594  -6.113  1.00  0.00           H  
ATOM    673  N   VAL A  97      -4.415   9.349  -6.844  1.00  0.00           N  
ATOM    674  CA  VAL A  97      -4.088  10.736  -7.154  1.00  0.00           C  
ATOM    675  C   VAL A  97      -3.994  11.576  -5.887  1.00  0.00           C  
ATOM    676  O   VAL A  97      -3.065  12.367  -5.723  1.00  0.00           O  
ATOM    677  CB  VAL A  97      -5.129  11.365  -8.099  1.00  0.00           C  
ATOM    678  CEN VAL A  97      -5.230  11.589  -8.743  1.00  0.00           X  
ATOM    679  H   VAL A  97      -5.260   8.947  -7.223  1.00  0.00           H  
ATOM    680  N   VAL A  98      -4.962  11.401  -4.994  1.00  0.00           N  
ATOM    681  CA  VAL A  98      -4.990  12.143  -3.739  1.00  0.00           C  
ATOM    682  C   VAL A  98      -3.742  11.870  -2.909  1.00  0.00           C  
ATOM    683  O   VAL A  98      -3.133  12.791  -2.365  1.00  0.00           O  
ATOM    684  CB  VAL A  98      -6.236  11.795  -2.904  1.00  0.00           C  
ATOM    685  CEN VAL A  98      -6.841  12.039  -2.681  1.00  0.00           X  
ATOM    686  H   VAL A  98      -5.697  10.736  -5.189  1.00  0.00           H  
ATOM    687  N   VAL A  99      -3.367  10.599  -2.816  1.00  0.00           N  
ATOM    688  CA  VAL A  99      -2.190  10.201  -2.052  1.00  0.00           C  
ATOM    689  C   VAL A  99      -0.931  10.862  -2.596  1.00  0.00           C  
ATOM    690  O   VAL A  99      -0.106  11.371  -1.836  1.00  0.00           O  
ATOM    691  CB  VAL A  99      -2.001   8.673  -2.060  1.00  0.00           C  
ATOM    692  CEN VAL A  99      -2.040   8.107  -1.668  1.00  0.00           X  
ATOM    693  H   VAL A  99      -3.910   9.889  -3.286  1.00  0.00           H  
ATOM    694  N   VAL A 100      -0.787  10.852  -3.917  1.00  0.00           N  
ATOM    695  CA  VAL A 100       0.373  11.451  -4.567  1.00  0.00           C  
ATOM    696  C   VAL A 100       0.475  12.937  -4.250  1.00  0.00           C  
ATOM    697  O   VAL A 100       1.553  13.442  -3.936  1.00  0.00           O  
ATOM    698  CB  VAL A 100       0.325  11.263  -6.095  1.00  0.00           C  
ATOM    699  CEN VAL A 100       0.615  10.927  -6.622  1.00  0.00           X  
ATOM    700  H   VAL A 100      -1.500  10.419  -4.486  1.00  0.00           H  
ATOM    701  N   VAL A 101      -0.653  13.634  -4.335  1.00  0.00           N  
ATOM    702  CA  VAL A 101      -0.693  15.065  -4.058  1.00  0.00           C  
ATOM    703  C   VAL A 101      -0.246  15.363  -2.633  1.00  0.00           C  
ATOM    704  O   VAL A 101       0.539  16.281  -2.397  1.00  0.00           O  
ATOM    705  CB  VAL A 101      -2.104  15.644  -4.275  1.00  0.00           C  
ATOM    706  CEN VAL A 101      -2.480  16.047  -4.687  1.00  0.00           X  
ATOM    707  H   VAL A 101      -1.505  13.160  -4.599  1.00  0.00           H  
ATOM    708  N   VAL A 102      -0.750  14.580  -1.684  1.00  0.00           N  
ATOM    709  CA  VAL A 102      -0.403  14.759  -0.280  1.00  0.00           C  
ATOM    710  C   VAL A 102       1.095  14.597  -0.057  1.00  0.00           C  
ATOM    711  O   VAL A 102       1.717  15.392   0.648  1.00  0.00           O  
ATOM    712  CB  VAL A 102      -1.156  13.760   0.620  1.00  0.00           C  
ATOM    713  CEN VAL A 102      -1.656  13.706   1.090  1.00  0.00           X  
ATOM    714  H   VAL A 102      -1.390  13.843  -1.943  1.00  0.00           H  
ATOM    715  N   VAL A 103       1.671  13.564  -0.664  1.00  0.00           N  
ATOM    716  CA  VAL A 103       3.098  13.297  -0.533  1.00  0.00           C  
ATOM    717  C   VAL A 103       3.927  14.466  -1.049  1.00  0.00           C  
ATOM    718  O   VAL A 103       4.892  14.885  -0.409  1.00  0.00           O  
ATOM    719  CB  VAL A 103       3.505  12.018  -1.289  1.00  0.00           C  
ATOM    720  CEN VAL A 103       3.710  11.366  -1.205  1.00  0.00           X  
ATOM    721  H   VAL A 103       1.104  12.949  -1.230  1.00  0.00           H  
ATOM    722  N   VAL A 104       3.545  14.989  -2.209  1.00  0.00           N  
ATOM    723  CA  VAL A 104       4.253  16.112  -2.813  1.00  0.00           C  
ATOM    724  C   VAL A 104       4.237  17.329  -1.898  1.00  0.00           C  
ATOM    725  O   VAL A 104       5.260  17.988  -1.708  1.00  0.00           O  
ATOM    726  CB  VAL A 104       3.644  16.497  -4.174  1.00  0.00           C  
ATOM    727  CEN VAL A 104       3.756  16.487  -4.854  1.00  0.00           X  
ATOM    728  H   VAL A 104       2.744  14.599  -2.684  1.00  0.00           H  
ATOM    729  N   VAL A 105       3.071  17.624  -1.333  1.00  0.00           N  
ATOM    730  CA  VAL A 105       2.921  18.763  -0.436  1.00  0.00           C  
ATOM    731  C   VAL A 105       3.835  18.636   0.776  1.00  0.00           C  
ATOM    732  O   VAL A 105       4.496  19.596   1.170  1.00  0.00           O  
ATOM    733  CB  VAL A 105       1.465  18.916   0.045  1.00  0.00           C  
ATOM    734  CEN VAL A 105       0.900  19.306  -0.013  1.00  0.00           X  
ATOM    735  H   VAL A 105       2.269  17.043  -1.529  1.00  0.00           H  
ATOM    736  N   VAL A 106       3.867  17.444   1.363  1.00  0.00           N  
ATOM    737  CA  VAL A 106       4.701  17.189   2.531  1.00  0.00           C  
ATOM    738  C   VAL A 106       6.173  17.427   2.221  1.00  0.00           C  
ATOM    739  O   VAL A 106       6.888  18.054   3.002  1.00  0.00           O  
ATOM    740  CB  VAL A 106       4.522  15.749   3.049  1.00  0.00           C  
ATOM    741  CEN VAL A 106       4.259  15.373   3.564  1.00  0.00           X  
ATOM    742  H   VAL A 106       3.300  16.696   0.990  1.00  0.00           H  
ATOM    743  N   VAL A 107       6.620  16.923   1.076  1.00  0.00           N  
ATOM    744  CA  VAL A 107       8.009  17.080   0.660  1.00  0.00           C  
ATOM    745  C   VAL A 107       8.379  18.551   0.522  1.00  0.00           C  
ATOM    746  O   VAL A 107       9.439  18.980   0.979  1.00  0.00           O  
ATOM    747  CB  VAL A 107       8.283  16.364  -0.676  1.00  0.00           C  
ATOM    748  CEN VAL A 107       8.603  15.825  -0.960  1.00  0.00           X  
ATOM    749  H   VAL A 107       5.982  16.417   0.478  1.00  0.00           H  
ATOM    750  N   VAL A 108       7.500  19.321  -0.111  1.00  0.00           N  
ATOM    751  CA  VAL A 108       7.733  20.746  -0.310  1.00  0.00           C  
ATOM    752  C   VAL A 108       7.885  21.471   1.021  1.00  0.00           C  
ATOM    753  O   VAL A 108       8.784  22.294   1.191  1.00  0.00           O  
ATOM    754  CB  VAL A 108       6.591  21.399  -1.111  1.00  0.00           C  
ATOM    755  CEN VAL A 108       6.429  21.675  -1.721  1.00  0.00           X  
ATOM    756  H   VAL A 108       6.648  18.908  -0.463  1.00  0.00           H  
ATOM    757  N   VAL A 109       7.000  21.160   1.962  1.00  0.00           N  
ATOM    758  CA  VAL A 109       7.035  21.782   3.281  1.00  0.00           C  
ATOM    759  C   VAL A 109       8.356  21.504   3.987  1.00  0.00           C  
ATOM    760  O   VAL A 109       8.960  22.404   4.570  1.00  0.00           O  
ATOM    761  CB  VAL A 109       5.876  21.289   4.168  1.00  0.00           C  
ATOM    762  CEN VAL A 109       5.280  21.478   4.458  1.00  0.00           X  
ATOM    763  H   VAL A 109       6.286  20.476   1.759  1.00  0.00           H  
ATOM    764  N   VAL A 110       8.799  20.253   3.930  1.00  0.00           N  
ATOM    765  CA  VAL A 110      10.050  19.854   4.564  1.00  0.00           C  
ATOM    766  C   VAL A 110      11.229  20.632   3.994  1.00  0.00           C  
ATOM    767  O   VAL A 110      11.900  21.318   4.714  1.00  0.00           O  
ATOM    768  CB  VAL A 110      10.313  18.346   4.396  1.00  0.00           C  
ATOM    769  CEN VAL A 110      10.333  17.746   4.734  1.00  0.00           X  
ATOM    770  H   VAL A 110       8.256  19.560   3.436  1.00  0.00           H  
TER                                                                             
# All scores below are weighted scores, not raw scores.
#BEGIN_POSE_ENERGIES_TABLE ./out/50.pdb
label vdw total
weights 0.1 NA
pose 3.69877 3.69877
VAL:NtermProteinFull_1 0 0
VAL_2 0 0
VAL_3 0 0
VAL_4 0 0
VAL_5 0 0
VAL_6 0 0
VAL_7 0 0
VAL_8 0 0
VAL_9 0 0
VAL_10 0 0
VAL_11 0 0
VAL_12 0.02095 0.02095
VAL_13 0 0
VAL_14 0 0
VAL_15 0 0
VAL_16 0 0
VAL_17 0.02095 0.02095
VAL_18 0 0
VAL_19 0.38456 0.38456
VAL_20 0.25795 0.25795
VAL_21 0 0
VAL_22 0 0
VAL_23 0.50538 0.50538
VAL_24 0.46688 0.46688
VAL_25 0 0
VAL_26 0 0
VAL_27 0.00759 0.00759
VAL_28 0 0
VAL_29 0 0
VAL_30 0.0314 0.0314
VAL_31 0.17291 0.17291
VAL_32 0 0
VAL_33 0 0
VAL_34 0.09871 0.09871
VAL_35 0 0
VAL_36 0 0
VAL_37 0 0
VAL_38 0 0
VAL_39 0 0
VAL_40 0 0
VAL_41 0 0
VAL_42 0.00817 0.00817
VAL_43 1.00998 1.00998
VAL_44 0.00058 0.00058
VAL_45 0 0
VAL_46 0.0902 0.0902
VAL_47 0.51344 0.51344
VAL_48 0 0
VAL_49 0.00176 0.00176
VAL_50 0 0
VAL_51 0 0
VAL_52 0 0
VAL_53 0 0
VAL_54 0 0
VAL_55 0 0
VAL_56 0 0
VAL_57 0 0
VAL_58 0 0
VAL_59 0 0
VAL_60 0 0
VAL_61 0 0
VAL_62 0 0
VAL_63 0 0
VAL_64 0 0
VAL_65 0 0
VAL_66 0 0
VAL_67 0 0
VAL_68 0 0
VAL_69 0 0
VAL_70 0 0
VAL_71 0 0
VAL_72 0.00176 0.00176
VAL_73 0 0
VAL_74 0 0
VAL_75 0 0
VAL_76 0 0
VAL_77 0 0
VAL_78 0 0
VAL_79 0 0
VAL_80 0 0
VAL_81 0 0
VAL_82 0 0
VAL_83 0.07421 0.07421
VAL_84 0 0
VAL_85 0.0314 0.0314
VAL_86 0 0
VAL_87 0 0
VAL_88 0 0
VAL_89 0 0
VAL_90 0 0
VAL_91 0 0
VAL_92 0 0
VAL_93 0 0
VAL_94 0 0
VAL_95 0 0
VAL_96 0 0
VAL_97 0 0
VAL_98 0 0
VAL_99 0 0
VAL_100 0 0
VAL_101 0 0
VAL_102 0 0
VAL_103 0 0
VAL_104 0 0
VAL_105 0 0
VAL_106 0 0
VAL_107 0 0
VAL_108 0 0
VAL_109 0 0
VAL:CtermProteinFull_110 0 0
#END_POSE_ENERGIES_TABLE ./out/50.pdb

REMARK 6 13 8 20 17 1 15 12 17 7 16 1 
REMARK VDW             3.699
REMARK RG             13.879
REMARK NCdist         22.110
REMARK HO              0.546
