# Supplementary material for: Design of complicated all-α protein structures
Source: Nat Struct Mol Biol. 2024 Jan 4;31(2):275–82. doi: 10.1038/s41594-023-01147-9 (PMC11377298; doi:10.1038/s41594-023-01147-9)
Supplement: Supplementary file 11 — Statistical source data. [file 41594_2023_1147_MOESM11_ESM.zip › ED_Fig6/78.pdb]

HEADER                                            09-NOV-21   XXXX              
EXPDTA    THEORETICAL MODEL                                                     
REMARK 220                                                                      
REMARK 220 EXPERIMENTAL DETAILS                                                 
REMARK 220  EXPERIMENT TYPE                : THEORETICAL MODELLING              
REMARK 220  DATE OF DATA COLLECTION        : 09-NOV-21                          
REMARK 220                                                                      
REMARK 220 REMARK: MODEL GENERATED BY ROSETTA                                   
REMARK 220  VERSION 2021.16+release.8ee4f02                                     
ATOM      1  N   VAL A   1       0.000   0.000   0.000  1.00  0.00           N  
ATOM      2  CA  VAL A   1       1.458   0.000   0.000  1.00  0.00           C  
ATOM      3  C   VAL A   1       2.009   1.420   0.000  1.00  0.00           C  
ATOM      4  O   VAL A   1       2.934   1.737   0.748  1.00  0.00           O  
ATOM      5  CB  VAL A   1       2.023  -0.759  -1.215  1.00  0.00           C  
ATOM      6  CEN VAL A   1       2.351  -1.334  -1.406  1.00  0.00           X  
ATOM      7  H   VAL A   1      -0.500  -0.433  -0.750  1.00  0.00           H  
ATOM      8  N   VAL A   2       1.435   2.272  -0.843  1.00  0.00           N  
ATOM      9  CA  VAL A   2       1.868   3.661  -0.942  1.00  0.00           C  
ATOM     10  C   VAL A   2       1.711   4.383   0.390  1.00  0.00           C  
ATOM     11  O   VAL A   2       2.608   5.105   0.825  1.00  0.00           O  
ATOM     12  CB  VAL A   2       1.079   4.423  -2.023  1.00  0.00           C  
ATOM     13  CEN VAL A   2       1.129   4.707  -2.649  1.00  0.00           X  
ATOM     14  H   VAL A   2       0.680   1.949  -1.431  1.00  0.00           H  
ATOM     15  N   VAL A   3       0.566   4.183   1.035  1.00  0.00           N  
ATOM     16  CA  VAL A   3       0.290   4.815   2.319  1.00  0.00           C  
ATOM     17  C   VAL A   3       1.317   4.405   3.367  1.00  0.00           C  
ATOM     18  O   VAL A   3       1.823   5.241   4.115  1.00  0.00           O  
ATOM     19  CB  VAL A   3      -1.120   4.462   2.831  1.00  0.00           C  
ATOM     20  CEN VAL A   3      -1.749   4.719   2.941  1.00  0.00           X  
ATOM     21  H   VAL A   3      -0.130   3.577   0.624  1.00  0.00           H  
ATOM     22  N   VAL A   4       1.620   3.112   3.417  1.00  0.00           N  
ATOM     23  CA  VAL A   4       2.588   2.588   4.374  1.00  0.00           C  
ATOM     24  C   VAL A   4       3.957   3.226   4.177  1.00  0.00           C  
ATOM     25  O   VAL A   4       4.612   3.622   5.141  1.00  0.00           O  
ATOM     26  CB  VAL A   4       2.723   1.058   4.261  1.00  0.00           C  
ATOM     27  CEN VAL A   4       2.581   0.464   4.579  1.00  0.00           X  
ATOM     28  H   VAL A   4       1.169   2.476   2.775  1.00  0.00           H  
ATOM     29  N   VAL A   5       4.385   3.322   2.923  1.00  0.00           N  
ATOM     30  CA  VAL A   5       5.678   3.911   2.597  1.00  0.00           C  
ATOM     31  C   VAL A   5       5.758   5.358   3.069  1.00  0.00           C  
ATOM     32  O   VAL A   5       6.758   5.776   3.653  1.00  0.00           O  
ATOM     33  CB  VAL A   5       5.958   3.859   1.084  1.00  0.00           C  
ATOM     34  CEN VAL A   5       6.345   3.555   0.602  1.00  0.00           X  
ATOM     35  H   VAL A   5       3.799   2.977   2.176  1.00  0.00           H  
ATOM     36  N   VAL A   6       4.700   6.118   2.811  1.00  0.00           N  
ATOM     37  CA  VAL A   6       4.648   7.520   3.209  1.00  0.00           C  
ATOM     38  C   VAL A   6       4.783   7.670   4.719  1.00  0.00           C  
ATOM     39  O   VAL A   6       5.528   8.521   5.204  1.00  0.00           O  
ATOM     40  CB  VAL A   6       3.339   8.190   2.752  1.00  0.00           C  
ATOM     41  CEN VAL A   6       3.075   8.647   2.309  1.00  0.00           X  
ATOM     42  H   VAL A   6       3.910   5.715   2.327  1.00  0.00           H  
ATOM     43  N   VAL A   7       4.059   6.836   5.458  1.00  0.00           N  
ATOM     44  CA  VAL A   7       4.096   6.875   6.915  1.00  0.00           C  
ATOM     45  C   VAL A   7       5.504   6.615   7.437  1.00  0.00           C  
ATOM     46  O   VAL A   7       5.983   7.311   8.332  1.00  0.00           O  
ATOM     47  CB  VAL A   7       3.133   5.844   7.532  1.00  0.00           C  
ATOM     48  CEN VAL A   7       2.540   5.776   7.878  1.00  0.00           X  
ATOM     49  H   VAL A   7       3.467   6.159   4.999  1.00  0.00           H  
ATOM     50  N   VAL A   8       6.163   5.609   6.872  1.00  0.00           N  
ATOM     51  CA  VAL A   8       7.517   5.255   7.279  1.00  0.00           C  
ATOM     52  C   VAL A   8       8.478   6.419   7.067  1.00  0.00           C  
ATOM     53  O   VAL A   8       9.293   6.729   7.935  1.00  0.00           O  
ATOM     54  CB  VAL A   8       8.037   4.027   6.508  1.00  0.00           C  
ATOM     55  CEN VAL A   8       8.197   3.360   6.571  1.00  0.00           X  
ATOM     56  H   VAL A   8       5.713   5.075   6.141  1.00  0.00           H  
ATOM     57  N   VAL A   9       8.376   7.060   5.907  1.00  0.00           N  
ATOM     58  CA  VAL A   9       9.235   8.191   5.579  1.00  0.00           C  
ATOM     59  C   VAL A   9       9.061   9.324   6.581  1.00  0.00           C  
ATOM     60  O   VAL A   9      10.039   9.909   7.047  1.00  0.00           O  
ATOM     61  CB  VAL A   9       8.951   8.723   4.162  1.00  0.00           C  
ATOM     62  CEN VAL A   9       9.208   8.766   3.524  1.00  0.00           X  
ATOM     63  H   VAL A   9       7.685   6.755   5.236  1.00  0.00           H  
ATOM     64  N   VAL A  10       7.810   9.630   6.909  1.00  0.00           N  
ATOM     65  CA  VAL A  10       7.506  10.695   7.857  1.00  0.00           C  
ATOM     66  C   VAL A  10       8.128  10.415   9.219  1.00  0.00           C  
ATOM     67  O   VAL A  10       8.719  11.301   9.836  1.00  0.00           O  
ATOM     68  CB  VAL A  10       5.986  10.883   8.028  1.00  0.00           C  
ATOM     69  CEN VAL A  10       5.461  11.306   7.888  1.00  0.00           X  
ATOM     70  H   VAL A  10       7.051   9.112   6.491  1.00  0.00           H  
ATOM     71  N   VAL A  11       7.993   9.177   9.683  1.00  0.00           N  
ATOM     72  CA  VAL A  11       8.542   8.778  10.973  1.00  0.00           C  
ATOM     73  C   VAL A  11      10.054   8.964  11.009  1.00  0.00           C  
ATOM     74  O   VAL A  11      10.602   9.482  11.982  1.00  0.00           O  
ATOM     75  CB  VAL A  11       8.207   7.311  11.300  1.00  0.00           C  
ATOM     76  CEN VAL A  11       7.826   6.907  11.708  1.00  0.00           X  
ATOM     77  H   VAL A  11       7.496   8.495   9.127  1.00  0.00           H  
ATOM     78  N   VAL A  12      10.723   8.537   9.944  1.00  0.00           N  
ATOM     79  CA  VAL A  12      12.173   8.655   9.852  1.00  0.00           C  
ATOM     80  C   VAL A  12      12.591  10.088   9.547  1.00  0.00           C  
ATOM     81  O   VAL A  12      13.757  10.450   9.698  1.00  0.00           O  
ATOM     82  CB  VAL A  12      12.749   7.722   8.770  1.00  0.00           C  
ATOM     83  CEN VAL A  12      13.119   7.149   8.671  1.00  0.00           X  
ATOM     84  H   VAL A  12      10.214   8.119   9.178  1.00  0.00           H  
ATOM     85  N   VAL A  13      11.631  10.900   9.117  1.00  0.00           N  
ATOM     86  CA  VAL A  13      11.889  12.305   8.826  1.00  0.00           C  
ATOM     87  C   VAL A  13      11.289  13.209   9.895  1.00  0.00           C  
ATOM     88  O   VAL A  13      11.976  14.060  10.460  1.00  0.00           O  
ATOM     89  CB  VAL A  13      11.327  12.709   7.450  1.00  0.00           C  
ATOM     90  CEN VAL A  13      11.505  12.884   6.808  1.00  0.00           X  
ATOM     91  H   VAL A  13      10.698  10.534   8.990  1.00  0.00           H  
ATOM     92  N   VAL A  14      10.002  13.020  10.168  1.00  0.00           N  
ATOM     93  CA  VAL A  14       9.309  13.810  11.178  1.00  0.00           C  
ATOM     94  C   VAL A  14       9.427  13.170  12.555  1.00  0.00           C  
ATOM     95  O   VAL A  14       8.422  12.915  13.219  1.00  0.00           O  
ATOM     96  CB  VAL A  14       7.819  13.989  10.831  1.00  0.00           C  
ATOM     97  CEN VAL A  14       7.349  14.448  10.623  1.00  0.00           X  
ATOM     98  H   VAL A  14       9.491  12.310   9.663  1.00  0.00           H  
ATOM     99  N   VAL A  15      10.659  12.913  12.979  1.00  0.00           N  
ATOM    100  CA  VAL A  15      10.909  12.274  14.266  1.00  0.00           C  
ATOM    101  C   VAL A  15      10.192  13.006  15.393  1.00  0.00           C  
ATOM    102  O   VAL A  15       9.959  12.443  16.462  1.00  0.00           O  
ATOM    103  CB  VAL A  15      12.415  12.213  14.583  1.00  0.00           C  
ATOM    104  CEN VAL A  15      12.953  11.786  14.638  1.00  0.00           X  
ATOM    105  H   VAL A  15      11.443  13.166  12.395  1.00  0.00           H  
ATOM    106  N   VAL A  16       9.845  14.265  15.147  1.00  0.00           N  
ATOM    107  CA  VAL A  16       9.185  15.088  16.153  1.00  0.00           C  
ATOM    108  C   VAL A  16       7.687  15.179  15.894  1.00  0.00           C  
ATOM    109  O   VAL A  16       6.933  15.686  16.725  1.00  0.00           O  
ATOM    110  CB  VAL A  16       9.775  16.510  16.196  1.00  0.00           C  
ATOM    111  CEN VAL A  16      10.161  16.939  16.573  1.00  0.00           X  
ATOM    112  H   VAL A  16      10.043  14.662  14.239  1.00  0.00           H  
ATOM    113  N   VAL A  17       7.260  14.684  14.737  1.00  0.00           N  
ATOM    114  CA  VAL A  17       5.852  14.719  14.362  1.00  0.00           C  
ATOM    115  C   VAL A  17       5.069  13.613  15.059  1.00  0.00           C  
ATOM    116  O   VAL A  17       5.606  12.543  15.343  1.00  0.00           O  
ATOM    117  CB  VAL A  17       5.669  14.582  12.839  1.00  0.00           C  
ATOM    118  CEN VAL A  17       5.490  14.925  12.269  1.00  0.00           X  
ATOM    119  H   VAL A  17       7.929  14.274  14.101  1.00  0.00           H  
ATOM    120  N   VAL A  18       3.796  13.879  15.332  1.00  0.00           N  
ATOM    121  CA  VAL A  18       2.936  12.907  15.997  1.00  0.00           C  
ATOM    122  C   VAL A  18       2.711  11.680  15.122  1.00  0.00           C  
ATOM    123  O   VAL A  18       2.809  11.754  13.897  1.00  0.00           O  
ATOM    124  CB  VAL A  18       1.572  13.519  16.368  1.00  0.00           C  
ATOM    125  CEN VAL A  18       1.185  13.731  16.896  1.00  0.00           X  
ATOM    126  H   VAL A  18       3.413  14.776  15.071  1.00  0.00           H  
ATOM    127  N   VAL A  19       2.409  10.554  15.758  1.00  0.00           N  
ATOM    128  CA  VAL A  19       2.158   9.311  15.038  1.00  0.00           C  
ATOM    129  C   VAL A  19       1.104   9.504  13.956  1.00  0.00           C  
ATOM    130  O   VAL A  19       1.297   9.104  12.808  1.00  0.00           O  
ATOM    131  CB  VAL A  19       1.704   8.188  15.989  1.00  0.00           C  
ATOM    132  CEN VAL A  19       1.900   7.595  16.280  1.00  0.00           X  
ATOM    133  H   VAL A  19       2.351  10.558  16.766  1.00  0.00           H  
ATOM    134  N   VAL A  20      -0.013  10.120  14.329  1.00  0.00           N  
ATOM    135  CA  VAL A  20      -1.103  10.364  13.392  1.00  0.00           C  
ATOM    136  C   VAL A  20      -0.618  11.136  12.172  1.00  0.00           C  
ATOM    137  O   VAL A  20      -1.056  10.883  11.050  1.00  0.00           O  
ATOM    138  CB  VAL A  20      -2.255  11.142  14.055  1.00  0.00           C  
ATOM    139  CEN VAL A  20      -2.903  11.086  14.284  1.00  0.00           X  
ATOM    140  H   VAL A  20      -0.110  10.426  15.287  1.00  0.00           H  
ATOM    141  N   VAL A  21       0.289  12.080  12.398  1.00  0.00           N  
ATOM    142  CA  VAL A  21       0.844  12.884  11.316  1.00  0.00           C  
ATOM    143  C   VAL A  21       1.549  12.011  10.287  1.00  0.00           C  
ATOM    144  O   VAL A  21       1.372  12.189   9.082  1.00  0.00           O  
ATOM    145  CB  VAL A  21       1.835  13.938  11.846  1.00  0.00           C  
ATOM    146  CEN VAL A  21       1.923  14.613  11.951  1.00  0.00           X  
ATOM    147  H   VAL A  21       0.602  12.245  13.344  1.00  0.00           H  
ATOM    148  N   VAL A  22       2.350  11.066  10.768  1.00  0.00           N  
ATOM    149  CA  VAL A  22       3.083  10.162   9.891  1.00  0.00           C  
ATOM    150  C   VAL A  22       2.156   9.129   9.264  1.00  0.00           C  
ATOM    151  O   VAL A  22       2.232   8.858   8.065  1.00  0.00           O  
ATOM    152  CB  VAL A  22       4.212   9.434  10.645  1.00  0.00           C  
ATOM    153  CEN VAL A  22       4.896   9.393  10.714  1.00  0.00           X  
ATOM    154  H   VAL A  22       2.453  10.971  11.769  1.00  0.00           H  
ATOM    155  N   VAL A  23       1.279   8.555  10.081  1.00  0.00           N  
ATOM    156  CA  VAL A  23       0.311   7.577   9.601  1.00  0.00           C  
ATOM    157  C   VAL A  23      -0.750   8.234   8.728  1.00  0.00           C  
ATOM    158  O   VAL A  23      -1.246   7.631   7.776  1.00  0.00           O  
ATOM    159  CB  VAL A  23      -0.379   6.845  10.767  1.00  0.00           C  
ATOM    160  CEN VAL A  23      -0.423   6.240  11.094  1.00  0.00           X  
ATOM    161  H   VAL A  23       1.284   8.803  11.060  1.00  0.00           H  
ATOM    162  N   VAL A  24      -1.095   9.474   9.058  1.00  0.00           N  
ATOM    163  CA  VAL A  24      -2.089  10.221   8.296  1.00  0.00           C  
ATOM    164  C   VAL A  24      -1.534  11.561   7.832  1.00  0.00           C  
ATOM    165  O   VAL A  24      -2.008  12.618   8.249  1.00  0.00           O  
ATOM    166  CB  VAL A  24      -3.368  10.464   9.120  1.00  0.00           C  
ATOM    167  CEN VAL A  24      -4.030  10.285   9.181  1.00  0.00           X  
ATOM    168  H   VAL A  24      -0.658   9.910   9.857  1.00  0.00           H  
ATOM    169  N   VAL A  25      -0.526  11.511   6.967  1.00  0.00           N  
ATOM    170  CA  VAL A  25       0.233  12.702   6.605  1.00  0.00           C  
ATOM    171  C   VAL A  25      -0.638  13.705   5.859  1.00  0.00           C  
ATOM    172  O   VAL A  25      -0.306  14.887   5.772  1.00  0.00           O  
ATOM    173  CB  VAL A  25       1.455  12.351   5.735  1.00  0.00           C  
ATOM    174  CEN VAL A  25       2.142  12.314   5.735  1.00  0.00           X  
ATOM    175  H   VAL A  25      -0.280  10.625   6.549  1.00  0.00           H  
ATOM    176  N   VAL A  26      -1.755  13.226   5.321  1.00  0.00           N  
ATOM    177  CA  VAL A  26      -2.640  14.063   4.519  1.00  0.00           C  
ATOM    178  C   VAL A  26      -3.850  14.515   5.326  1.00  0.00           C  
ATOM    179  O   VAL A  26      -4.770  15.133   4.789  1.00  0.00           O  
ATOM    180  CB  VAL A  26      -3.123  13.326   3.256  1.00  0.00           C  
ATOM    181  CEN VAL A  26      -3.063  13.304   2.570  1.00  0.00           X  
ATOM    182  H   VAL A  26      -1.997  12.257   5.471  1.00  0.00           H  
ATOM    183  N   VAL A  27      -3.844  14.204   6.617  1.00  0.00           N  
ATOM    184  CA  VAL A  27      -4.960  14.542   7.492  1.00  0.00           C  
ATOM    185  C   VAL A  27      -4.761  15.909   8.135  1.00  0.00           C  
ATOM    186  O   VAL A  27      -4.150  16.022   9.198  1.00  0.00           O  
ATOM    187  CB  VAL A  27      -5.152  13.488   8.598  1.00  0.00           C  
ATOM    188  CEN VAL A  27      -5.564  12.981   8.815  1.00  0.00           X  
ATOM    189  H   VAL A  27      -3.046  13.720   7.003  1.00  0.00           H  
ATOM    190  N   VAL A  28      -5.280  16.945   7.485  1.00  0.00           N  
ATOM    191  CA  VAL A  28      -5.108  18.312   7.960  1.00  0.00           C  
ATOM    192  C   VAL A  28      -5.580  18.458   9.401  1.00  0.00           C  
ATOM    193  O   VAL A  28      -4.939  19.130  10.210  1.00  0.00           O  
ATOM    194  CB  VAL A  28      -5.870  19.318   7.077  1.00  0.00           C  
ATOM    195  CEN VAL A  28      -5.789  19.819   6.611  1.00  0.00           X  
ATOM    196  H   VAL A  28      -5.808  16.780   6.640  1.00  0.00           H  
ATOM    197  N   VAL A  29      -6.704  17.825   9.717  1.00  0.00           N  
ATOM    198  CA  VAL A  29      -7.219  17.812  11.082  1.00  0.00           C  
ATOM    199  C   VAL A  29      -6.202  17.218  12.048  1.00  0.00           C  
ATOM    200  O   VAL A  29      -6.139  17.608  13.214  1.00  0.00           O  
ATOM    201  CB  VAL A  29      -8.534  17.016  11.182  1.00  0.00           C  
ATOM    202  CEN VAL A  29      -9.213  17.078  11.277  1.00  0.00           X  
ATOM    203  H   VAL A  29      -7.216  17.341   8.994  1.00  0.00           H  
ATOM    204  N   VAL A  30      -5.408  16.274  11.556  1.00  0.00           N  
ATOM    205  CA  VAL A  30      -4.308  15.716  12.335  1.00  0.00           C  
ATOM    206  C   VAL A  30      -3.308  16.796  12.727  1.00  0.00           C  
ATOM    207  O   VAL A  30      -2.862  16.855  13.873  1.00  0.00           O  
ATOM    208  CB  VAL A  30      -3.573  14.606  11.560  1.00  0.00           C  
ATOM    209  CEN VAL A  30      -3.465  13.926  11.534  1.00  0.00           X  
ATOM    210  H   VAL A  30      -5.569  15.933  10.619  1.00  0.00           H  
ATOM    211  N   VAL A  31      -2.959  17.648  11.770  1.00  0.00           N  
ATOM    212  CA  VAL A  31      -2.010  18.728  12.014  1.00  0.00           C  
ATOM    213  C   VAL A  31      -2.512  19.667  13.103  1.00  0.00           C  
ATOM    214  O   VAL A  31      -1.761  20.053  13.998  1.00  0.00           O  
ATOM    215  CB  VAL A  31      -1.737  19.541  10.734  1.00  0.00           C  
ATOM    216  CEN VAL A  31      -1.263  19.675  10.253  1.00  0.00           X  
ATOM    217  H   VAL A  31      -3.361  17.545  10.849  1.00  0.00           H  
ATOM    218  N   VAL A  32      -3.787  20.031  13.021  1.00  0.00           N  
ATOM    219  CA  VAL A  32      -4.393  20.926  14.000  1.00  0.00           C  
ATOM    220  C   VAL A  32      -4.323  20.336  15.403  1.00  0.00           C  
ATOM    221  O   VAL A  32      -3.979  21.028  16.361  1.00  0.00           O  
ATOM    222  CB  VAL A  32      -5.862  21.231  13.654  1.00  0.00           C  
ATOM    223  CEN VAL A  32      -6.288  21.723  13.429  1.00  0.00           X  
ATOM    224  H   VAL A  32      -4.352  19.679  12.261  1.00  0.00           H  
ATOM    225  N   VAL A  33      -4.652  19.054  15.517  1.00  0.00           N  
ATOM    226  CA  VAL A  33      -4.628  18.368  16.803  1.00  0.00           C  
ATOM    227  C   VAL A  33      -3.232  18.390  17.413  1.00  0.00           C  
ATOM    228  O   VAL A  33      -3.068  18.661  18.602  1.00  0.00           O  
ATOM    229  CB  VAL A  33      -5.098  16.907  16.674  1.00  0.00           C  
ATOM    230  CEN VAL A  33      -5.612  16.475  16.825  1.00  0.00           X  
ATOM    231  H   VAL A  33      -4.926  18.541  14.691  1.00  0.00           H  
ATOM    232  N   VAL A  34      -2.228  18.104  16.591  1.00  0.00           N  
ATOM    233  CA  VAL A  34      -0.844  18.091  17.048  1.00  0.00           C  
ATOM    234  C   VAL A  34      -0.429  19.453  17.588  1.00  0.00           C  
ATOM    235  O   VAL A  34       0.198  19.548  18.643  1.00  0.00           O  
ATOM    236  CB  VAL A  34       0.120  17.682  15.918  1.00  0.00           C  
ATOM    237  CEN VAL A  34       0.534  17.177  15.697  1.00  0.00           X  
ATOM    238  H   VAL A  34      -2.429  17.890  15.624  1.00  0.00           H  
ATOM    239  N   VAL A  35      -0.782  20.506  16.859  1.00  0.00           N  
ATOM    240  CA  VAL A  35      -0.447  21.866  17.264  1.00  0.00           C  
ATOM    241  C   VAL A  35      -1.056  22.203  18.619  1.00  0.00           C  
ATOM    242  O   VAL A  35      -0.392  22.773  19.484  1.00  0.00           O  
ATOM    243  CB  VAL A  35      -0.925  22.899  16.226  1.00  0.00           C  
ATOM    244  CEN VAL A  35      -0.709  23.341  15.744  1.00  0.00           X  
ATOM    245  H   VAL A  35      -1.296  20.360  16.002  1.00  0.00           H  
ATOM    246  N   VAL A  36      -2.324  21.847  18.797  1.00  0.00           N  
ATOM    247  CA  VAL A  36      -3.025  22.111  20.048  1.00  0.00           C  
ATOM    248  C   VAL A  36      -2.337  21.424  21.221  1.00  0.00           C  
ATOM    249  O   VAL A  36      -2.147  22.024  22.279  1.00  0.00           O  
ATOM    250  CB  VAL A  36      -4.492  21.647  19.982  1.00  0.00           C  
ATOM    251  CEN VAL A  36      -5.143  21.870  19.952  1.00  0.00           X  
ATOM    252  H   VAL A  36      -2.814  21.381  18.047  1.00  0.00           H  
ATOM    253  N   VAL A  37      -1.966  20.163  21.026  1.00  0.00           N  
ATOM    254  CA  VAL A  37      -1.298  19.392  22.068  1.00  0.00           C  
ATOM    255  C   VAL A  37       0.014  20.046  22.483  1.00  0.00           C  
ATOM    256  O   VAL A  37       0.313  20.162  23.671  1.00  0.00           O  
ATOM    257  CB  VAL A  37      -1.018  17.948  21.611  1.00  0.00           C  
ATOM    258  CEN VAL A  37      -1.204  17.291  21.703  1.00  0.00           X  
ATOM    259  H   VAL A  37      -2.151  19.728  20.134  1.00  0.00           H  
ATOM    260  N   VAL A  38       0.794  20.473  21.496  1.00  0.00           N  
ATOM    261  CA  VAL A  38       2.076  21.117  21.756  1.00  0.00           C  
ATOM    262  C   VAL A  38       1.899  22.382  22.587  1.00  0.00           C  
ATOM    263  O   VAL A  38       2.638  22.617  23.542  1.00  0.00           O  
ATOM    264  CB  VAL A  38       2.806  21.472  20.447  1.00  0.00           C  
ATOM    265  CEN VAL A  38       3.344  21.306  20.049  1.00  0.00           X  
ATOM    266  H   VAL A  38       0.491  20.349  20.540  1.00  0.00           H  
ATOM    267  N   VAL A  39       0.914  23.193  22.217  1.00  0.00           N  
ATOM    268  CA  VAL A  39       0.637  24.436  22.927  1.00  0.00           C  
ATOM    269  C   VAL A  39       0.295  24.171  24.388  1.00  0.00           C  
ATOM    270  O   VAL A  39       0.790  24.854  25.285  1.00  0.00           O  
ATOM    271  CB  VAL A  39      -0.518  25.216  22.272  1.00  0.00           C  
ATOM    272  CEN VAL A  39      -0.669  25.778  21.904  1.00  0.00           X  
ATOM    273  H   VAL A  39       0.342  22.943  21.423  1.00  0.00           H  
ATOM    274  N   VAL A  40      -0.554  23.176  24.620  1.00  0.00           N  
ATOM    275  CA  VAL A  40      -0.964  22.819  25.973  1.00  0.00           C  
ATOM    276  C   VAL A  40       0.156  22.106  26.718  1.00  0.00           C  
ATOM    277  O   VAL A  40       0.431  22.405  27.880  1.00  0.00           O  
ATOM    278  CB  VAL A  40      -2.216  21.921  25.966  1.00  0.00           C  
ATOM    279  CEN VAL A  40      -2.889  21.907  26.111  1.00  0.00           X  
ATOM    280  H   VAL A  40      -0.925  22.654  23.839  1.00  0.00           H  
ATOM    281  N   VAL A  41       0.802  21.161  26.042  1.00  0.00           N  
ATOM    282  CA  VAL A  41       1.917  20.428  26.627  1.00  0.00           C  
ATOM    283  C   VAL A  41       3.141  21.320  26.786  1.00  0.00           C  
ATOM    284  O   VAL A  41       3.914  21.169  27.732  1.00  0.00           O  
ATOM    285  CB  VAL A  41       2.296  19.201  25.776  1.00  0.00           C  
ATOM    286  CEN VAL A  41       2.280  18.512  25.758  1.00  0.00           X  
ATOM    287  H   VAL A  41       0.512  20.946  25.099  1.00  0.00           H  
ATOM    288  N   VAL A  42       3.313  22.252  25.854  1.00  0.00           N  
ATOM    289  CA  VAL A  42       4.436  23.180  25.896  1.00  0.00           C  
ATOM    290  C   VAL A  42       3.958  24.625  25.839  1.00  0.00           C  
ATOM    291  O   VAL A  42       4.239  25.345  24.880  1.00  0.00           O  
ATOM    292  CB  VAL A  42       5.420  22.929  24.738  1.00  0.00           C  
ATOM    293  CEN VAL A  42       6.049  22.691  24.586  1.00  0.00           X  
ATOM    294  H   VAL A  42       2.648  22.318  25.096  1.00  0.00           H  
ATOM    295  N   VAL A  43       3.235  25.045  26.872  1.00  0.00           N  
ATOM    296  CA  VAL A  43       2.542  26.328  26.851  1.00  0.00           C  
ATOM    297  C   VAL A  43       3.529  27.487  26.798  1.00  0.00           C  
ATOM    298  O   VAL A  43       3.170  28.605  26.431  1.00  0.00           O  
ATOM    299  CB  VAL A  43       1.631  26.498  28.081  1.00  0.00           C  
ATOM    300  CEN VAL A  43       0.973  26.519  28.285  1.00  0.00           X  
ATOM    301  H   VAL A  43       3.164  24.461  27.692  1.00  0.00           H  
ATOM    302  N   VAL A  44       4.776  27.212  27.167  1.00  0.00           N  
ATOM    303  CA  VAL A  44       5.801  28.247  27.232  1.00  0.00           C  
ATOM    304  C   VAL A  44       6.713  28.197  26.013  1.00  0.00           C  
ATOM    305  O   VAL A  44       7.710  28.915  25.942  1.00  0.00           O  
ATOM    306  CB  VAL A  44       6.656  28.117  28.507  1.00  0.00           C  
ATOM    307  CEN VAL A  44       6.790  28.408  29.117  1.00  0.00           X  
ATOM    308  H   VAL A  44       5.020  26.263  27.409  1.00  0.00           H  
ATOM    309  N   VAL A  45       6.366  27.343  25.056  1.00  0.00           N  
ATOM    310  CA  VAL A  45       7.175  27.168  23.856  1.00  0.00           C  
ATOM    311  C   VAL A  45       6.730  28.115  22.748  1.00  0.00           C  
ATOM    312  O   VAL A  45       5.843  27.789  21.960  1.00  0.00           O  
ATOM    313  CB  VAL A  45       7.110  25.719  23.336  1.00  0.00           C  
ATOM    314  CEN VAL A  45       7.473  25.138  23.268  1.00  0.00           X  
ATOM    315  H   VAL A  45       5.520  26.802  25.162  1.00  0.00           H  
ATOM    316  N   VAL A  46       7.352  29.288  22.695  1.00  0.00           N  
ATOM    317  CA  VAL A  46       6.979  30.308  21.722  1.00  0.00           C  
ATOM    318  C   VAL A  46       7.023  29.759  20.302  1.00  0.00           C  
ATOM    319  O   VAL A  46       6.147  30.047  19.487  1.00  0.00           O  
ATOM    320  CB  VAL A  46       7.899  31.540  21.815  1.00  0.00           C  
ATOM    321  CEN VAL A  46       7.923  32.201  22.008  1.00  0.00           X  
ATOM    322  H   VAL A  46       8.102  29.477  23.344  1.00  0.00           H  
ATOM    323  N   VAL A  47       8.049  28.966  20.012  1.00  0.00           N  
ATOM    324  CA  VAL A  47       8.165  28.306  18.717  1.00  0.00           C  
ATOM    325  C   VAL A  47       6.954  27.424  18.439  1.00  0.00           C  
ATOM    326  O   VAL A  47       6.548  27.256  17.289  1.00  0.00           O  
ATOM    327  CB  VAL A  47       9.442  27.449  18.632  1.00  0.00           C  
ATOM    328  CEN VAL A  47      10.064  27.408  18.339  1.00  0.00           X  
ATOM    329  H   VAL A  47       8.768  28.817  20.706  1.00  0.00           H  
ATOM    330  N   VAL A  48       6.380  26.863  19.498  1.00  0.00           N  
ATOM    331  CA  VAL A  48       5.140  26.105  19.386  1.00  0.00           C  
ATOM    332  C   VAL A  48       4.012  26.970  18.838  1.00  0.00           C  
ATOM    333  O   VAL A  48       3.263  26.547  17.958  1.00  0.00           O  
ATOM    334  CB  VAL A  48       4.712  25.518  20.744  1.00  0.00           C  
ATOM    335  CEN VAL A  48       4.652  24.932  21.101  1.00  0.00           X  
ATOM    336  H   VAL A  48       6.814  26.965  20.404  1.00  0.00           H  
ATOM    337  N   VAL A  49       3.896  28.184  19.365  1.00  0.00           N  
ATOM    338  CA  VAL A  49       2.859  29.112  18.930  1.00  0.00           C  
ATOM    339  C   VAL A  49       2.987  29.424  17.445  1.00  0.00           C  
ATOM    340  O   VAL A  49       1.996  29.428  16.714  1.00  0.00           O  
ATOM    341  CB  VAL A  49       2.908  30.429  19.727  1.00  0.00           C  
ATOM    342  CEN VAL A  49       2.579  30.800  20.205  1.00  0.00           X  
ATOM    343  H   VAL A  49       4.543  28.472  20.085  1.00  0.00           H  
ATOM    344  N   VAL A  50       4.213  29.686  17.003  1.00  0.00           N  
ATOM    345  CA  VAL A  50       4.472  30.000  15.604  1.00  0.00           C  
ATOM    346  C   VAL A  50       4.049  28.854  14.694  1.00  0.00           C  
ATOM    347  O   VAL A  50       3.414  29.070  13.662  1.00  0.00           O  
ATOM    348  CB  VAL A  50       5.961  30.311  15.361  1.00  0.00           C  
ATOM    349  CEN VAL A  50       6.405  30.818  15.215  1.00  0.00           X  
ATOM    350  H   VAL A  50       4.984  29.667  17.655  1.00  0.00           H  
ATOM    351  N   VAL A  51       4.403  27.634  15.084  1.00  0.00           N  
ATOM    352  CA  VAL A  51       4.060  26.451  14.304  1.00  0.00           C  
ATOM    353  C   VAL A  51       2.551  26.307  14.156  1.00  0.00           C  
ATOM    354  O   VAL A  51       2.048  26.031  13.066  1.00  0.00           O  
ATOM    355  CB  VAL A  51       4.627  25.169  14.943  1.00  0.00           C  
ATOM    356  CEN VAL A  51       5.103  24.676  14.869  1.00  0.00           X  
ATOM    357  H   VAL A  51       4.923  27.524  15.942  1.00  0.00           H  
ATOM    358  N   VAL A  52       1.832  26.497  15.257  1.00  0.00           N  
ATOM    359  CA  VAL A  52       0.378  26.389  15.251  1.00  0.00           C  
ATOM    360  C   VAL A  52      -0.245  27.395  14.292  1.00  0.00           C  
ATOM    361  O   VAL A  52      -1.144  27.058  13.522  1.00  0.00           O  
ATOM    362  CB  VAL A  52      -0.210  26.604  16.658  1.00  0.00           C  
ATOM    363  CEN VAL A  52      -0.518  26.284  17.185  1.00  0.00           X  
ATOM    364  H   VAL A  52       2.305  26.722  16.120  1.00  0.00           H  
ATOM    365  N   VAL A  53       0.239  28.631  14.343  1.00  0.00           N  
ATOM    366  CA  VAL A  53      -0.270  29.689  13.478  1.00  0.00           C  
ATOM    367  C   VAL A  53      -0.081  29.338  12.008  1.00  0.00           C  
ATOM    368  O   VAL A  53      -0.990  29.512  11.196  1.00  0.00           O  
ATOM    369  CB  VAL A  53       0.419  31.036  13.766  1.00  0.00           C  
ATOM    370  CEN VAL A  53       0.322  31.662  14.037  1.00  0.00           X  
ATOM    371  H   VAL A  53       0.978  28.844  14.997  1.00  0.00           H  
ATOM    372  N   VAL A  54       1.105  28.842  11.671  1.00  0.00           N  
ATOM    373  CA  VAL A  54       1.416  28.465  10.297  1.00  0.00           C  
ATOM    374  C   VAL A  54       0.468  27.383   9.795  1.00  0.00           C  
ATOM    375  O   VAL A  54      -0.041  27.460   8.677  1.00  0.00           O  
ATOM    376  CB  VAL A  54       2.867  27.966  10.163  1.00  0.00           C  
ATOM    377  CEN VAL A  54       3.487  28.127   9.911  1.00  0.00           X  
ATOM    378  H   VAL A  54       1.809  28.724  12.385  1.00  0.00           H  
ATOM    379  N   VAL A  55       0.235  26.375  10.629  1.00  0.00           N  
ATOM    380  CA  VAL A  55      -0.652  25.274  10.271  1.00  0.00           C  
ATOM    381  C   VAL A  55      -2.061  25.775   9.981  1.00  0.00           C  
ATOM    382  O   VAL A  55      -2.684  25.371   8.999  1.00  0.00           O  
ATOM    383  CB  VAL A  55      -0.714  24.213  11.385  1.00  0.00           C  
ATOM    384  CEN VAL A  55      -0.524  23.571  11.551  1.00  0.00           X  
ATOM    385  H   VAL A  55       0.685  26.370  11.533  1.00  0.00           H  
ATOM    386  N   VAL A  56      -2.559  26.657  10.841  1.00  0.00           N  
ATOM    387  CA  VAL A  56      -3.896  27.214  10.679  1.00  0.00           C  
ATOM    388  C   VAL A  56      -4.026  27.957   9.356  1.00  0.00           C  
ATOM    389  O   VAL A  56      -5.014  27.799   8.638  1.00  0.00           O  
ATOM    390  CB  VAL A  56      -4.253  28.172  11.831  1.00  0.00           C  
ATOM    391  CEN VAL A  56      -4.648  28.243  12.391  1.00  0.00           X  
ATOM    392  H   VAL A  56      -1.996  26.948  11.628  1.00  0.00           H  
ATOM    393  N   VAL A  57      -3.023  28.769   9.038  1.00  0.00           N  
ATOM    394  CA  VAL A  57      -3.024  29.539   7.799  1.00  0.00           C  
ATOM    395  C   VAL A  57      -3.087  28.625   6.582  1.00  0.00           C  
ATOM    396  O   VAL A  57      -3.848  28.871   5.647  1.00  0.00           O  
ATOM    397  CB  VAL A  57      -1.777  30.436   7.691  1.00  0.00           C  
ATOM    398  CEN VAL A  57      -1.561  31.090   7.711  1.00  0.00           X  
ATOM    399  H   VAL A  57      -2.241  28.855   9.670  1.00  0.00           H  
ATOM    400  N   VAL A  58      -2.282  27.568   6.601  1.00  0.00           N  
ATOM    401  CA  VAL A  58      -2.245  26.614   5.499  1.00  0.00           C  
ATOM    402  C   VAL A  58      -3.607  25.968   5.282  1.00  0.00           C  
ATOM    403  O   VAL A  58      -4.074  25.844   4.150  1.00  0.00           O  
ATOM    404  CB  VAL A  58      -1.197  25.511   5.741  1.00  0.00           C  
ATOM    405  CEN VAL A  58      -0.585  25.273   5.534  1.00  0.00           X  
ATOM    406  H   VAL A  58      -1.680  27.421   7.399  1.00  0.00           H  
ATOM    407  N   VAL A  59      -4.242  25.557   6.375  1.00  0.00           N  
ATOM    408  CA  VAL A  59      -5.553  24.923   6.307  1.00  0.00           C  
ATOM    409  C   VAL A  59      -6.582  25.852   5.676  1.00  0.00           C  
ATOM    410  O   VAL A  59      -7.366  25.437   4.822  1.00  0.00           O  
ATOM    411  CB  VAL A  59      -6.048  24.497   7.702  1.00  0.00           C  
ATOM    412  CEN VAL A  59      -6.169  23.951   8.105  1.00  0.00           X  
ATOM    413  H   VAL A  59      -3.805  25.688   7.276  1.00  0.00           H  
ATOM    414  N   VAL A  60      -6.575  27.111   6.101  1.00  0.00           N  
ATOM    415  CA  VAL A  60      -7.508  28.101   5.578  1.00  0.00           C  
ATOM    416  C   VAL A  60      -7.340  28.276   4.074  1.00  0.00           C  
ATOM    417  O   VAL A  60      -8.321  28.322   3.332  1.00  0.00           O  
ATOM    418  CB  VAL A  60      -7.328  29.467   6.267  1.00  0.00           C  
ATOM    419  CEN VAL A  60      -7.619  29.908   6.709  1.00  0.00           X  
ATOM    420  H   VAL A  60      -5.906  27.389   6.805  1.00  0.00           H  
ATOM    421  N   VAL A  61      -6.092  28.374   3.631  1.00  0.00           N  
ATOM    422  CA  VAL A  61      -5.793  28.544   2.214  1.00  0.00           C  
ATOM    423  C   VAL A  61      -6.327  27.377   1.394  1.00  0.00           C  
ATOM    424  O   VAL A  61      -6.930  27.571   0.339  1.00  0.00           O  
ATOM    425  CB  VAL A  61      -4.278  28.680   1.968  1.00  0.00           C  
ATOM    426  CEN VAL A  61      -3.784  29.125   1.788  1.00  0.00           X  
ATOM    427  H   VAL A  61      -5.330  28.329   4.292  1.00  0.00           H  
ATOM    428  N   VAL A  62      -6.103  26.163   1.886  1.00  0.00           N  
ATOM    429  CA  VAL A  62      -6.562  24.961   1.200  1.00  0.00           C  
ATOM    430  C   VAL A  62      -8.077  24.962   1.042  1.00  0.00           C  
ATOM    431  O   VAL A  62      -8.600  24.650  -0.028  1.00  0.00           O  
ATOM    432  CB  VAL A  62      -6.135  23.685   1.948  1.00  0.00           C  
ATOM    433  CEN VAL A  62      -5.712  23.141   1.921  1.00  0.00           X  
ATOM    434  H   VAL A  62      -5.602  26.070   2.758  1.00  0.00           H  
ATOM    435  N   VAL A  63      -8.779  25.314   2.114  1.00  0.00           N  
ATOM    436  CA  VAL A  63     -10.236  25.355   2.096  1.00  0.00           C  
ATOM    437  C   VAL A  63     -10.746  26.338   1.050  1.00  0.00           C  
ATOM    438  O   VAL A  63     -11.671  26.033   0.297  1.00  0.00           O  
ATOM    439  CB  VAL A  63     -10.807  25.744   3.473  1.00  0.00           C  
ATOM    440  CEN VAL A  63     -11.149  25.502   4.020  1.00  0.00           X  
ATOM    441  H   VAL A  63      -8.290  25.558   2.963  1.00  0.00           H  
ATOM    442  N   VAL A  64     -10.138  27.518   1.008  1.00  0.00           N  
ATOM    443  CA  VAL A  64     -10.530  28.548   0.053  1.00  0.00           C  
ATOM    444  C   VAL A  64     -10.369  28.060  -1.381  1.00  0.00           C  
ATOM    445  O   VAL A  64     -11.251  28.260  -2.217  1.00  0.00           O  
ATOM    446  CB  VAL A  64      -9.706  29.836   0.242  1.00  0.00           C  
ATOM    447  CEN VAL A  64      -9.740  30.489   0.459  1.00  0.00           X  
ATOM    448  H   VAL A  64      -9.385  27.707   1.654  1.00  0.00           H  
ATOM    449  N   VAL A  65      -9.239  27.420  -1.659  1.00  0.00           N  
ATOM    450  CA  VAL A  65      -8.961  26.902  -2.994  1.00  0.00           C  
ATOM    451  C   VAL A  65     -10.013  25.885  -3.420  1.00  0.00           C  
ATOM    452  O   VAL A  65     -10.505  25.922  -4.548  1.00  0.00           O  
ATOM    453  CB  VAL A  65      -7.569  26.247  -3.067  1.00  0.00           C  
ATOM    454  CEN VAL A  65      -6.933  26.322  -3.322  1.00  0.00           X  
ATOM    455  H   VAL A  65      -8.555  27.288  -0.928  1.00  0.00           H  
ATOM    456  N   VAL A  66     -10.353  24.977  -2.511  1.00  0.00           N  
ATOM    457  CA  VAL A  66     -11.347  23.948  -2.792  1.00  0.00           C  
ATOM    458  C   VAL A  66     -12.688  24.565  -3.167  1.00  0.00           C  
ATOM    459  O   VAL A  66     -13.343  24.124  -4.111  1.00  0.00           O  
ATOM    460  CB  VAL A  66     -11.545  23.010  -1.586  1.00  0.00           C  
ATOM    461  CEN VAL A  66     -11.429  22.371  -1.356  1.00  0.00           X  
ATOM    462  H   VAL A  66      -9.912  25.001  -1.603  1.00  0.00           H  
ATOM    463  N   VAL A  67     -13.092  25.588  -2.421  1.00  0.00           N  
ATOM    464  CA  VAL A  67     -14.359  26.266  -2.672  1.00  0.00           C  
ATOM    465  C   VAL A  67     -14.354  26.959  -4.028  1.00  0.00           C  
ATOM    466  O   VAL A  67     -15.383  27.039  -4.699  1.00  0.00           O  
ATOM    467  CB  VAL A  67     -14.671  27.303  -1.577  1.00  0.00           C  
ATOM    468  CEN VAL A  67     -15.083  27.437  -1.041  1.00  0.00           X  
ATOM    469  H   VAL A  67     -12.507  25.905  -1.662  1.00  0.00           H  
ATOM    470  N   VAL A  68     -13.190  27.460  -4.426  1.00  0.00           N  
ATOM    471  CA  VAL A  68     -13.014  28.023  -5.760  1.00  0.00           C  
ATOM    472  C   VAL A  68     -12.946  26.926  -6.815  1.00  0.00           C  
ATOM    473  O   VAL A  68     -12.933  27.205  -8.014  1.00  0.00           O  
ATOM    474  CB  VAL A  68     -11.740  28.884  -5.847  1.00  0.00           C  
ATOM    475  CEN VAL A  68     -11.511  29.532  -5.902  1.00  0.00           X  
ATOM    476  H   VAL A  68     -12.406  27.452  -3.789  1.00  0.00           H  
ATOM    477  N   VAL A  69     -12.902  25.678  -6.363  1.00  0.00           N  
ATOM    478  CA  VAL A  69     -12.706  24.544  -7.258  1.00  0.00           C  
ATOM    479  C   VAL A  69     -11.233  24.363  -7.602  1.00  0.00           C  
ATOM    480  O   VAL A  69     -10.882  23.560  -8.467  1.00  0.00           O  
ATOM    481  CB  VAL A  69     -13.511  24.707  -8.561  1.00  0.00           C  
ATOM    482  CEN VAL A  69     -14.054  24.468  -8.911  1.00  0.00           X  
ATOM    483  H   VAL A  69     -13.008  25.510  -5.372  1.00  0.00           H  
ATOM    484  N   VAL A  70     -10.374  25.113  -6.920  1.00  0.00           N  
ATOM    485  CA  VAL A  70      -8.936  25.021  -7.137  1.00  0.00           C  
ATOM    486  C   VAL A  70      -8.325  23.899  -6.308  1.00  0.00           C  
ATOM    487  O   VAL A  70      -7.616  24.149  -5.334  1.00  0.00           O  
ATOM    488  CB  VAL A  70      -8.226  26.344  -6.794  1.00  0.00           C  
ATOM    489  CEN VAL A  70      -7.900  26.886  -7.068  1.00  0.00           X  
ATOM    490  H   VAL A  70     -10.728  25.765  -6.234  1.00  0.00           H  
ATOM    491  N   VAL A  71      -8.603  22.660  -6.701  1.00  0.00           N  
ATOM    492  CA  VAL A  71      -8.158  21.497  -5.943  1.00  0.00           C  
ATOM    493  C   VAL A  71      -6.639  21.383  -5.951  1.00  0.00           C  
ATOM    494  O   VAL A  71      -6.033  20.968  -4.963  1.00  0.00           O  
ATOM    495  CB  VAL A  71      -8.764  20.195  -6.498  1.00  0.00           C  
ATOM    496  CEN VAL A  71      -9.220  19.695  -6.366  1.00  0.00           X  
ATOM    497  H   VAL A  71      -9.138  22.521  -7.547  1.00  0.00           H  
ATOM    498  N   VAL A  72      -6.029  21.754  -7.071  1.00  0.00           N  
ATOM    499  CA  VAL A  72      -4.577  21.724  -7.198  1.00  0.00           C  
ATOM    500  C   VAL A  72      -3.918  22.679  -6.211  1.00  0.00           C  
ATOM    501  O   VAL A  72      -2.944  22.326  -5.547  1.00  0.00           O  
ATOM    502  CB  VAL A  72      -4.127  22.087  -8.626  1.00  0.00           C  
ATOM    503  CEN VAL A  72      -3.854  21.829  -9.204  1.00  0.00           X  
ATOM    504  H   VAL A  72      -6.585  22.063  -7.855  1.00  0.00           H  
ATOM    505  N   VAL A  73      -4.456  23.891  -6.120  1.00  0.00           N  
ATOM    506  CA  VAL A  73      -3.976  24.871  -5.152  1.00  0.00           C  
ATOM    507  C   VAL A  73      -4.122  24.354  -3.727  1.00  0.00           C  
ATOM    508  O   VAL A  73      -3.206  24.480  -2.914  1.00  0.00           O  
ATOM    509  CB  VAL A  73      -4.729  26.209  -5.282  1.00  0.00           C  
ATOM    510  CEN VAL A  73      -4.664  26.864  -5.484  1.00  0.00           X  
ATOM    511  H   VAL A  73      -5.216  24.140  -6.737  1.00  0.00           H  
ATOM    512  N   VAL A  74      -5.278  23.772  -3.429  1.00  0.00           N  
ATOM    513  CA  VAL A  74      -5.546  23.234  -2.101  1.00  0.00           C  
ATOM    514  C   VAL A  74      -4.543  22.148  -1.734  1.00  0.00           C  
ATOM    515  O   VAL A  74      -4.016  22.126  -0.621  1.00  0.00           O  
ATOM    516  CB  VAL A  74      -6.971  22.659  -2.000  1.00  0.00           C  
ATOM    517  CEN VAL A  74      -7.593  22.764  -1.723  1.00  0.00           X  
ATOM    518  H   VAL A  74      -5.991  23.700  -4.142  1.00  0.00           H  
ATOM    519  N   VAL A  75      -4.283  21.247  -2.675  1.00  0.00           N  
ATOM    520  CA  VAL A  75      -3.343  20.156  -2.452  1.00  0.00           C  
ATOM    521  C   VAL A  75      -1.951  20.685  -2.130  1.00  0.00           C  
ATOM    522  O   VAL A  75      -1.292  20.205  -1.208  1.00  0.00           O  
ATOM    523  CB  VAL A  75      -3.256  19.225  -3.677  1.00  0.00           C  
ATOM    524  CEN VAL A  75      -3.421  18.598  -3.909  1.00  0.00           X  
ATOM    525  H   VAL A  75      -4.749  21.321  -3.568  1.00  0.00           H  
ATOM    526  N   VAL A  76      -1.508  21.676  -2.896  1.00  0.00           N  
ATOM    527  CA  VAL A  76      -0.194  22.273  -2.693  1.00  0.00           C  
ATOM    528  C   VAL A  76      -0.070  22.873  -1.299  1.00  0.00           C  
ATOM    529  O   VAL A  76       0.937  22.682  -0.617  1.00  0.00           O  
ATOM    530  CB  VAL A  76       0.099  23.365  -3.739  1.00  0.00           C  
ATOM    531  CEN VAL A  76       0.481  23.514  -4.293  1.00  0.00           X  
ATOM    532  H   VAL A  76      -2.098  22.026  -3.638  1.00  0.00           H  
ATOM    533  N   VAL A  77      -1.100  23.600  -0.880  1.00  0.00           N  
ATOM    534  CA  VAL A  77      -1.109  24.230   0.435  1.00  0.00           C  
ATOM    535  C   VAL A  77      -0.983  23.193   1.544  1.00  0.00           C  
ATOM    536  O   VAL A  77      -0.216  23.371   2.489  1.00  0.00           O  
ATOM    537  CB  VAL A  77      -2.391  25.053   0.659  1.00  0.00           C  
ATOM    538  CEN VAL A  77      -2.636  25.695   0.713  1.00  0.00           X  
ATOM    539  H   VAL A  77      -1.898  23.719  -1.487  1.00  0.00           H  
ATOM    540  N   VAL A  78      -1.742  22.109   1.422  1.00  0.00           N  
ATOM    541  CA  VAL A  78      -1.717  21.040   2.414  1.00  0.00           C  
ATOM    542  C   VAL A  78      -0.324  20.437   2.538  1.00  0.00           C  
ATOM    543  O   VAL A  78       0.169  20.212   3.644  1.00  0.00           O  
ATOM    544  CB  VAL A  78      -2.720  19.924   2.068  1.00  0.00           C  
ATOM    545  CEN VAL A  78      -3.318  19.637   2.256  1.00  0.00           X  
ATOM    546  H   VAL A  78      -2.352  22.023   0.622  1.00  0.00           H  
ATOM    547  N   VAL A  79       0.307  20.176   1.398  1.00  0.00           N  
ATOM    548  CA  VAL A  79       1.645  19.598   1.377  1.00  0.00           C  
ATOM    549  C   VAL A  79       2.645  20.498   2.091  1.00  0.00           C  
ATOM    550  O   VAL A  79       3.462  20.029   2.883  1.00  0.00           O  
ATOM    551  CB  VAL A  79       2.131  19.348  -0.063  1.00  0.00           C  
ATOM    552  CEN VAL A  79       2.268  18.856  -0.524  1.00  0.00           X  
ATOM    553  H   VAL A  79      -0.153  20.384   0.523  1.00  0.00           H  
ATOM    554  N   VAL A  80       2.575  21.794   1.806  1.00  0.00           N  
ATOM    555  CA  VAL A  80       3.475  22.763   2.421  1.00  0.00           C  
ATOM    556  C   VAL A  80       3.329  22.766   3.937  1.00  0.00           C  
ATOM    557  O   VAL A  80       4.321  22.775   4.666  1.00  0.00           O  
ATOM    558  CB  VAL A  80       3.222  24.186   1.888  1.00  0.00           C  
ATOM    559  CEN VAL A  80       3.486  24.685   1.493  1.00  0.00           X  
ATOM    560  H   VAL A  80       1.881  22.116   1.147  1.00  0.00           H  
ATOM    561  N   VAL A  81       2.086  22.759   4.407  1.00  0.00           N  
ATOM    562  CA  VAL A  81       1.807  22.761   5.838  1.00  0.00           C  
ATOM    563  C   VAL A  81       2.408  21.537   6.517  1.00  0.00           C  
ATOM    564  O   VAL A  81       3.022  21.643   7.579  1.00  0.00           O  
ATOM    565  CB  VAL A  81       0.294  22.801   6.119  1.00  0.00           C  
ATOM    566  CEN VAL A  81      -0.216  23.201   6.354  1.00  0.00           X  
ATOM    567  H   VAL A  81       1.314  22.752   3.755  1.00  0.00           H  
ATOM    568  N   VAL A  82       2.227  20.375   5.899  1.00  0.00           N  
ATOM    569  CA  VAL A  82       2.750  19.127   6.443  1.00  0.00           C  
ATOM    570  C   VAL A  82       4.267  19.179   6.578  1.00  0.00           C  
ATOM    571  O   VAL A  82       4.823  18.777   7.601  1.00  0.00           O  
ATOM    572  CB  VAL A  82       2.364  17.922   5.566  1.00  0.00           C  
ATOM    573  CEN VAL A  82       1.966  17.360   5.540  1.00  0.00           X  
ATOM    574  H   VAL A  82       1.713  20.355   5.030  1.00  0.00           H  
ATOM    575  N   VAL A  83       4.932  19.676   5.541  1.00  0.00           N  
ATOM    576  CA  VAL A  83       6.386  19.782   5.542  1.00  0.00           C  
ATOM    577  C   VAL A  83       6.873  20.667   6.682  1.00  0.00           C  
ATOM    578  O   VAL A  83       7.825  20.324   7.383  1.00  0.00           O  
ATOM    579  CB  VAL A  83       6.913  20.342   4.208  1.00  0.00           C  
ATOM    580  CEN VAL A  83       7.254  20.177   3.633  1.00  0.00           X  
ATOM    581  H   VAL A  83       4.416  19.990   4.731  1.00  0.00           H  
ATOM    582  N   VAL A  84       6.215  21.807   6.861  1.00  0.00           N  
ATOM    583  CA  VAL A  84       6.581  22.744   7.917  1.00  0.00           C  
ATOM    584  C   VAL A  84       6.469  22.097   9.291  1.00  0.00           C  
ATOM    585  O   VAL A  84       7.357  22.244  10.131  1.00  0.00           O  
ATOM    586  CB  VAL A  84       5.699  24.007   7.882  1.00  0.00           C  
ATOM    587  CEN VAL A  84       5.700  24.680   7.737  1.00  0.00           X  
ATOM    588  H   VAL A  84       5.442  22.030   6.251  1.00  0.00           H  
ATOM    589  N   VAL A  85       5.373  21.379   9.515  1.00  0.00           N  
ATOM    590  CA  VAL A  85       5.144  20.708  10.788  1.00  0.00           C  
ATOM    591  C   VAL A  85       6.246  19.699  11.086  1.00  0.00           C  
ATOM    592  O   VAL A  85       6.758  19.636  12.203  1.00  0.00           O  
ATOM    593  CB  VAL A  85       3.783  19.987  10.810  1.00  0.00           C  
ATOM    594  CEN VAL A  85       3.150  20.006  11.081  1.00  0.00           X  
ATOM    595  H   VAL A  85       4.682  21.297   8.784  1.00  0.00           H  
ATOM    596  N   VAL A  86       6.608  18.912  10.078  1.00  0.00           N  
ATOM    597  CA  VAL A  86       7.651  17.904  10.230  1.00  0.00           C  
ATOM    598  C   VAL A  86       8.978  18.540  10.625  1.00  0.00           C  
ATOM    599  O   VAL A  86       9.669  18.052  11.519  1.00  0.00           O  
ATOM    600  CB  VAL A  86       7.847  17.094   8.935  1.00  0.00           C  
ATOM    601  CEN VAL A  86       7.749  16.475   8.648  1.00  0.00           X  
ATOM    602  H   VAL A  86       6.149  19.014   9.185  1.00  0.00           H  
ATOM    603  N   VAL A  87       9.328  19.631   9.954  1.00  0.00           N  
ATOM    604  CA  VAL A  87      10.573  20.336  10.233  1.00  0.00           C  
ATOM    605  C   VAL A  87      10.617  20.826  11.675  1.00  0.00           C  
ATOM    606  O   VAL A  87      11.630  20.679  12.360  1.00  0.00           O  
ATOM    607  CB  VAL A  87      10.768  21.536   9.288  1.00  0.00           C  
ATOM    608  CEN VAL A  87      11.140  21.769   8.756  1.00  0.00           X  
ATOM    609  H   VAL A  87       8.716  19.982   9.231  1.00  0.00           H  
ATOM    610  N   VAL A  88       9.513  21.408  12.131  1.00  0.00           N  
ATOM    611  CA  VAL A  88       9.424  21.921  13.493  1.00  0.00           C  
ATOM    612  C   VAL A  88       9.639  20.811  14.514  1.00  0.00           C  
ATOM    613  O   VAL A  88      10.373  20.984  15.488  1.00  0.00           O  
ATOM    614  CB  VAL A  88       8.062  22.591  13.756  1.00  0.00           C  
ATOM    615  CEN VAL A  88       7.754  23.198  13.858  1.00  0.00           X  
ATOM    616  H   VAL A  88       8.716  21.498  11.518  1.00  0.00           H  
ATOM    617  N   VAL A  89       8.995  19.672  14.287  1.00  0.00           N  
ATOM    618  CA  VAL A  89       9.115  18.531  15.187  1.00  0.00           C  
ATOM    619  C   VAL A  89      10.560  18.061  15.291  1.00  0.00           C  
ATOM    620  O   VAL A  89      11.059  17.794  16.384  1.00  0.00           O  
ATOM    621  CB  VAL A  89       8.234  17.354  14.728  1.00  0.00           C  
ATOM    622  CEN VAL A  89       7.666  16.995  14.879  1.00  0.00           X  
ATOM    623  H   VAL A  89       8.408  19.593  13.469  1.00  0.00           H  
ATOM    624  N   VAL A  90      11.228  17.961  14.147  1.00  0.00           N  
ATOM    625  CA  VAL A  90      12.618  17.523  14.108  1.00  0.00           C  
ATOM    626  C   VAL A  90      13.513  18.455  14.915  1.00  0.00           C  
ATOM    627  O   VAL A  90      14.363  18.003  15.683  1.00  0.00           O  
ATOM    628  CB  VAL A  90      13.146  17.445  12.662  1.00  0.00           C  
ATOM    629  CEN VAL A  90      13.338  17.009  12.165  1.00  0.00           X  
ATOM    630  H   VAL A  90      10.762  18.196  13.283  1.00  0.00           H  
ATOM    631  N   VAL A  91      13.317  19.757  14.737  1.00  0.00           N  
ATOM    632  CA  VAL A  91      14.106  20.755  15.449  1.00  0.00           C  
ATOM    633  C   VAL A  91      13.961  20.598  16.957  1.00  0.00           C  
ATOM    634  O   VAL A  91      14.944  20.667  17.695  1.00  0.00           O  
ATOM    635  CB  VAL A  91      13.700  22.186  15.050  1.00  0.00           C  
ATOM    636  CEN VAL A  91      13.907  22.746  14.706  1.00  0.00           X  
ATOM    637  H   VAL A  91      12.603  20.063  14.092  1.00  0.00           H  
ATOM    638  N   VAL A  92      12.730  20.387  17.409  1.00  0.00           N  
ATOM    639  CA  VAL A  92      12.454  20.224  18.832  1.00  0.00           C  
ATOM    640  C   VAL A  92      13.118  18.968  19.382  1.00  0.00           C  
ATOM    641  O   VAL A  92      13.549  18.937  20.534  1.00  0.00           O  
ATOM    642  CB  VAL A  92      10.940  20.157  19.110  1.00  0.00           C  
ATOM    643  CEN VAL A  92      10.411  20.503  19.382  1.00  0.00           X  
ATOM    644  H   VAL A  92      11.966  20.338  16.751  1.00  0.00           H  
ATOM    645  N   VAL A  93      13.196  17.935  18.551  1.00  0.00           N  
ATOM    646  CA  VAL A  93      13.930  16.724  18.901  1.00  0.00           C  
ATOM    647  C   VAL A  93      15.434  16.950  18.822  1.00  0.00           C  
ATOM    648  O   VAL A  93      16.222  16.088  19.209  1.00  0.00           O  
ATOM    649  CB  VAL A  93      13.549  15.547  17.984  1.00  0.00           C  
ATOM    650  CEN VAL A  93      13.216  14.944  17.964  1.00  0.00           X  
ATOM    651  H   VAL A  93      12.735  17.989  17.654  1.00  0.00           H  
ATOM    652  N   VAL A  94      15.827  18.116  18.318  1.00  0.00           N  
ATOM    653  CA  VAL A  94      17.233  18.407  18.068  1.00  0.00           C  
ATOM    654  C   VAL A  94      17.696  17.798  16.751  1.00  0.00           C  
ATOM    655  O   VAL A  94      18.887  17.799  16.440  1.00  0.00           O  
ATOM    656  CB  VAL A  94      18.130  17.886  19.206  1.00  0.00           C  
ATOM    657  CEN VAL A  94      18.524  18.082  19.737  1.00  0.00           X  
ATOM    658  H   VAL A  94      15.133  18.817  18.103  1.00  0.00           H  
ATOM    659  N   VAL A  95      16.747  17.277  15.980  1.00  0.00           N  
ATOM    660  CA  VAL A  95      17.053  16.683  14.684  1.00  0.00           C  
ATOM    661  C   VAL A  95      17.101  17.741  13.590  1.00  0.00           C  
ATOM    662  O   VAL A  95      16.212  17.811  12.741  1.00  0.00           O  
ATOM    663  CB  VAL A  95      16.022  15.606  14.299  1.00  0.00           C  
ATOM    664  CEN VAL A  95      15.932  14.927  14.220  1.00  0.00           X  
ATOM    665  H   VAL A  95      15.789  17.294  16.299  1.00  0.00           H  
ATOM    666  N   VAL A  96      18.144  18.564  13.614  1.00  0.00           N  
ATOM    667  CA  VAL A  96      18.263  19.678  12.681  1.00  0.00           C  
ATOM    668  C   VAL A  96      18.420  19.182  11.249  1.00  0.00           C  
ATOM    669  O   VAL A  96      17.916  19.798  10.310  1.00  0.00           O  
ATOM    670  CB  VAL A  96      19.457  20.585  13.033  1.00  0.00           C  
ATOM    671  CEN VAL A  96      19.628  21.204  13.282  1.00  0.00           X  
ATOM    672  H   VAL A  96      18.873  18.414  14.297  1.00  0.00           H  
ATOM    673  N   VAL A  97      19.123  18.066  11.088  1.00  0.00           N  
ATOM    674  CA  VAL A  97      19.320  17.468   9.773  1.00  0.00           C  
ATOM    675  C   VAL A  97      17.994  17.035   9.161  1.00  0.00           C  
ATOM    676  O   VAL A  97      17.730  17.289   7.986  1.00  0.00           O  
ATOM    677  CB  VAL A  97      20.264  16.253   9.841  1.00  0.00           C  
ATOM    678  CEN VAL A  97      20.894  16.030   9.674  1.00  0.00           X  
ATOM    679  H   VAL A  97      19.531  17.621  11.898  1.00  0.00           H  
ATOM    680  N   VAL A  98      17.164  16.379   9.964  1.00  0.00           N  
ATOM    681  CA  VAL A  98      15.829  15.985   9.529  1.00  0.00           C  
ATOM    682  C   VAL A  98      14.996  17.200   9.139  1.00  0.00           C  
ATOM    683  O   VAL A  98      14.322  17.197   8.109  1.00  0.00           O  
ATOM    684  CB  VAL A  98      15.087  15.197  10.625  1.00  0.00           C  
ATOM    685  CEN VAL A  98      14.857  14.571  10.799  1.00  0.00           X  
ATOM    686  H   VAL A  98      17.464  16.147  10.900  1.00  0.00           H  
ATOM    687  N   VAL A  99      15.047  18.237   9.967  1.00  0.00           N  
ATOM    688  CA  VAL A  99      14.297  19.461   9.710  1.00  0.00           C  
ATOM    689  C   VAL A  99      14.712  20.093   8.388  1.00  0.00           C  
ATOM    690  O   VAL A  99      13.867  20.511   7.596  1.00  0.00           O  
ATOM    691  CB  VAL A  99      14.487  20.488  10.842  1.00  0.00           C  
ATOM    692  CEN VAL A  99      14.169  20.796  11.370  1.00  0.00           X  
ATOM    693  H   VAL A  99      15.620  18.176  10.797  1.00  0.00           H  
ATOM    694  N   VAL A 100      16.019  20.161   8.155  1.00  0.00           N  
ATOM    695  CA  VAL A 100      16.549  20.743   6.928  1.00  0.00           C  
ATOM    696  C   VAL A 100      16.048  19.992   5.701  1.00  0.00           C  
ATOM    697  O   VAL A 100      15.637  20.601   4.713  1.00  0.00           O  
ATOM    698  CB  VAL A 100      18.089  20.746   6.923  1.00  0.00           C  
ATOM    699  CEN VAL A 100      18.643  21.154   6.966  1.00  0.00           X  
ATOM    700  H   VAL A 100      16.661  19.800   8.846  1.00  0.00           H  
ATOM    701  N   VAL A 101      16.086  18.666   5.769  1.00  0.00           N  
ATOM    702  CA  VAL A 101      15.636  17.828   4.664  1.00  0.00           C  
ATOM    703  C   VAL A 101      14.170  18.085   4.339  1.00  0.00           C  
ATOM    704  O   VAL A 101      13.797  18.214   3.173  1.00  0.00           O  
ATOM    705  CB  VAL A 101      15.829  16.332   4.974  1.00  0.00           C  
ATOM    706  CEN VAL A 101      16.201  15.775   4.811  1.00  0.00           X  
ATOM    707  H   VAL A 101      16.435  18.226   6.609  1.00  0.00           H  
ATOM    708  N   VAL A 102      13.344  18.158   5.376  1.00  0.00           N  
ATOM    709  CA  VAL A 102      11.916  18.400   5.203  1.00  0.00           C  
ATOM    710  C   VAL A 102      11.664  19.730   4.505  1.00  0.00           C  
ATOM    711  O   VAL A 102      10.845  19.817   3.590  1.00  0.00           O  
ATOM    712  CB  VAL A 102      11.174  18.390   6.552  1.00  0.00           C  
ATOM    713  CEN VAL A 102      10.731  18.031   6.939  1.00  0.00           X  
ATOM    714  H   VAL A 102      13.714  18.043   6.309  1.00  0.00           H  
ATOM    715  N   VAL A 103      12.372  20.766   4.942  1.00  0.00           N  
ATOM    716  CA  VAL A 103      12.226  22.095   4.360  1.00  0.00           C  
ATOM    717  C   VAL A 103      12.565  22.085   2.875  1.00  0.00           C  
ATOM    718  O   VAL A 103      11.846  22.665   2.061  1.00  0.00           O  
ATOM    719  CB  VAL A 103      13.120  23.126   5.074  1.00  0.00           C  
ATOM    720  CEN VAL A 103      13.110  23.670   5.497  1.00  0.00           X  
ATOM    721  H   VAL A 103      13.029  20.629   5.697  1.00  0.00           H  
ATOM    722  N   VAL A 104      13.664  21.425   2.528  1.00  0.00           N  
ATOM    723  CA  VAL A 104      14.101  21.339   1.139  1.00  0.00           C  
ATOM    724  C   VAL A 104      13.044  20.670   0.270  1.00  0.00           C  
ATOM    725  O   VAL A 104      12.739  21.140  -0.826  1.00  0.00           O  
ATOM    726  CB  VAL A 104      15.425  20.563   1.010  1.00  0.00           C  
ATOM    727  CEN VAL A 104      16.097  20.631   0.873  1.00  0.00           X  
ATOM    728  H   VAL A 104      14.212  20.970   3.245  1.00  0.00           H  
ATOM    729  N   VAL A 105      12.488  19.570   0.766  1.00  0.00           N  
ATOM    730  CA  VAL A 105      11.463  18.833   0.035  1.00  0.00           C  
ATOM    731  C   VAL A 105      10.245  19.707  -0.237  1.00  0.00           C  
ATOM    732  O   VAL A 105       9.713  19.718  -1.347  1.00  0.00           O  
ATOM    733  CB  VAL A 105      11.018  17.573   0.800  1.00  0.00           C  
ATOM    734  CEN VAL A 105      11.047  16.885   0.800  1.00  0.00           X  
ATOM    735  H   VAL A 105      12.782  19.235   1.672  1.00  0.00           H  
ATOM    736  N   VAL A 106       9.809  20.439   0.782  1.00  0.00           N  
ATOM    737  CA  VAL A 106       8.652  21.317   0.655  1.00  0.00           C  
ATOM    738  C   VAL A 106       8.880  22.375  -0.417  1.00  0.00           C  
ATOM    739  O   VAL A 106       8.003  22.637  -1.241  1.00  0.00           O  
ATOM    740  CB  VAL A 106       8.322  22.014   1.988  1.00  0.00           C  
ATOM    741  CEN VAL A 106       7.868  22.035   2.505  1.00  0.00           X  
ATOM    742  H   VAL A 106      10.290  20.385   1.668  1.00  0.00           H  
ATOM    743  N   VAL A 107      10.062  22.981  -0.402  1.00  0.00           N  
ATOM    744  CA  VAL A 107      10.407  24.013  -1.373  1.00  0.00           C  
ATOM    745  C   VAL A 107      10.350  23.471  -2.795  1.00  0.00           C  
ATOM    746  O   VAL A 107       9.807  24.115  -3.694  1.00  0.00           O  
ATOM    747  CB  VAL A 107      11.810  24.590  -1.110  1.00  0.00           C  
ATOM    748  CEN VAL A 107      12.148  25.149  -0.889  1.00  0.00           X  
ATOM    749  H   VAL A 107      10.739  22.721   0.301  1.00  0.00           H  
ATOM    750  N   VAL A 108      10.913  22.284  -2.994  1.00  0.00           N  
ATOM    751  CA  VAL A 108      10.927  21.653  -4.309  1.00  0.00           C  
ATOM    752  C   VAL A 108       9.513  21.421  -4.823  1.00  0.00           C  
ATOM    753  O   VAL A 108       9.211  21.696  -5.985  1.00  0.00           O  
ATOM    754  CB  VAL A 108      11.681  20.311  -4.283  1.00  0.00           C  
ATOM    755  CEN VAL A 108      12.258  19.994  -4.489  1.00  0.00           X  
ATOM    756  H   VAL A 108      11.342  21.807  -2.215  1.00  0.00           H  
ATOM    757  N   VAL A 109       8.648  20.912  -3.952  1.00  0.00           N  
ATOM    758  CA  VAL A 109       7.262  20.641  -4.317  1.00  0.00           C  
ATOM    759  C   VAL A 109       6.551  21.913  -4.761  1.00  0.00           C  
ATOM    760  O   VAL A 109       5.841  21.919  -5.767  1.00  0.00           O  
ATOM    761  CB  VAL A 109       6.483  20.010  -3.148  1.00  0.00           C  
ATOM    762  CEN VAL A 109       6.194  19.426  -2.926  1.00  0.00           X  
ATOM    763  H   VAL A 109       8.958  20.708  -3.013  1.00  0.00           H  
ATOM    764  N   VAL A 110       6.745  22.988  -4.005  1.00  0.00           N  
ATOM    765  CA  VAL A 110       6.122  24.268  -4.320  1.00  0.00           C  
ATOM    766  C   VAL A 110       6.552  24.767  -5.694  1.00  0.00           C  
ATOM    767  O   VAL A 110       5.730  24.956  -6.547  1.00  0.00           O  
ATOM    768  CB  VAL A 110       6.466  25.338  -3.266  1.00  0.00           C  
ATOM    769  CEN VAL A 110       6.204  25.711  -2.749  1.00  0.00           X  
ATOM    770  H   VAL A 110       7.340  22.917  -3.192  1.00  0.00           H  
TER                                                                             
# All scores below are weighted scores, not raw scores.
#BEGIN_POSE_ENERGIES_TABLE ./out/78.pdb
label vdw total
weights 0.1 NA
pose 3.26926 3.26926
VAL:NtermProteinFull_1 0 0
VAL_2 0 0
VAL_3 0 0
VAL_4 0 0
VAL_5 0 0
VAL_6 0 0
VAL_7 0 0
VAL_8 0 0
VAL_9 0 0
VAL_10 0 0
VAL_11 0 0
VAL_12 0 0
VAL_13 0 0
VAL_14 0.13639 0.13639
VAL_15 0 0
VAL_16 1.02658 1.02658
VAL_17 0.17732 0.17732
VAL_18 0 0
VAL_19 0 0
VAL_20 0 0
VAL_21 0 0
VAL_22 0 0
VAL_23 0 0
VAL_24 0.01006 0.01006
VAL_25 0 0
VAL_26 0 0
VAL_27 0.01006 0.01006
VAL_28 0 0
VAL_29 0 0
VAL_30 0 0
VAL_31 0 0
VAL_32 0 0
VAL_33 0 0
VAL_34 0 0
VAL_35 0.00157 0.00157
VAL_36 0 0
VAL_37 0 0
VAL_38 0 0
VAL_39 0 0
VAL_40 0 0
VAL_41 0 0
VAL_42 0.01006 0.01006
VAL_43 0 0
VAL_44 0 0
VAL_45 0.01006 0.01006
VAL_46 0 0
VAL_47 0 0
VAL_48 0 0
VAL_49 0 0
VAL_50 0 0
VAL_51 0.00518 0.00518
VAL_52 0.00157 0.00157
VAL_53 0 0
VAL_54 0 0
VAL_55 0 0
VAL_56 0 0
VAL_57 0 0
VAL_58 0.17665 0.17665
VAL_59 0 0
VAL_60 0 0
VAL_61 0 0
VAL_62 0 0
VAL_63 0 0
VAL_64 0 0
VAL_65 0.00643 0.00643
VAL_66 0 0
VAL_67 0 0
VAL_68 0 0
VAL_69 0 0
VAL_70 0 0
VAL_71 0 0
VAL_72 0 0
VAL_73 0.00642 0.00642
VAL_74 2e-05 2e-05
VAL_75 0 0
VAL_76 0 0
VAL_77 0 0
VAL_78 0 0
VAL_79 0 0
VAL_80 0 0
VAL_81 0.17665 0.17665
VAL_82 0 0
VAL_83 0.17665 0.17665
VAL_84 0 0
VAL_85 0 0
VAL_86 0.03768 0.03768
VAL_87 0 0
VAL_88 0.00518 0.00518
VAL_89 1.09592 1.09592
VAL_90 0.0157 0.0157
VAL_91 0 0
VAL_92 0 0
VAL_93 0 0
VAL_94 0 0
VAL_95 0 0
VAL_96 0 0
VAL_97 0 0
VAL_98 0.00642 0.00642
VAL_99 2e-05 2e-05
VAL_100 0 0
VAL_101 0 0
VAL_102 0 0
VAL_103 0 0
VAL_104 0 0
VAL_105 0 0
VAL_106 0.17665 0.17665
VAL_107 0 0
VAL_108 0 0
VAL_109 0 0
VAL:CtermProteinFull_110 0 0
#END_POSE_ENERGIES_TABLE ./out/78.pdb

REMARK 6 11 1 10 18 18 13 17 14 14 8 8 
REMARK VDW             3.269
REMARK RG             13.889
REMARK NCdist         25.087
REMARK HO              0.730
