# Supplementary material for: Design of complicated all-α protein structures
Source: Nat Struct Mol Biol. 2024 Jan 4;31(2):275–82. doi: 10.1038/s41594-023-01147-9 (PMC11377298; doi:10.1038/s41594-023-01147-9)
Supplement: Supplementary file 11 — Statistical source data. [file 41594_2023_1147_MOESM11_ESM.zip › ED_Fig6/87.pdb]

HEADER                                            09-NOV-21   XXXX              
EXPDTA    THEORETICAL MODEL                                                     
REMARK 220                                                                      
REMARK 220 EXPERIMENTAL DETAILS                                                 
REMARK 220  EXPERIMENT TYPE                : THEORETICAL MODELLING              
REMARK 220  DATE OF DATA COLLECTION        : 09-NOV-21                          
REMARK 220                                                                      
REMARK 220 REMARK: MODEL GENERATED BY ROSETTA                                   
REMARK 220  VERSION 2021.16+release.8ee4f02                                     
ATOM      1  N   VAL A   1       0.000   0.000   0.000  1.00  0.00           N  
ATOM      2  CA  VAL A   1       1.458   0.000   0.000  1.00  0.00           C  
ATOM      3  C   VAL A   1       2.009   1.420   0.000  1.00  0.00           C  
ATOM      4  O   VAL A   1       2.934   1.737   0.748  1.00  0.00           O  
ATOM      5  CB  VAL A   1       2.023  -0.759  -1.215  1.00  0.00           C  
ATOM      6  CEN VAL A   1       2.351  -1.334  -1.406  1.00  0.00           X  
ATOM      7  H   VAL A   1      -0.500  -0.433  -0.750  1.00  0.00           H  
ATOM      8  N   VAL A   2       1.435   2.272  -0.843  1.00  0.00           N  
ATOM      9  CA  VAL A   2       1.868   3.661  -0.942  1.00  0.00           C  
ATOM     10  C   VAL A   2       1.711   4.383   0.390  1.00  0.00           C  
ATOM     11  O   VAL A   2       2.608   5.105   0.825  1.00  0.00           O  
ATOM     12  CB  VAL A   2       1.079   4.423  -2.023  1.00  0.00           C  
ATOM     13  CEN VAL A   2       1.129   4.707  -2.649  1.00  0.00           X  
ATOM     14  H   VAL A   2       0.680   1.949  -1.431  1.00  0.00           H  
ATOM     15  N   VAL A   3       0.566   4.183   1.035  1.00  0.00           N  
ATOM     16  CA  VAL A   3       0.290   4.815   2.319  1.00  0.00           C  
ATOM     17  C   VAL A   3       1.317   4.405   3.367  1.00  0.00           C  
ATOM     18  O   VAL A   3       1.823   5.241   4.115  1.00  0.00           O  
ATOM     19  CB  VAL A   3      -1.120   4.462   2.831  1.00  0.00           C  
ATOM     20  CEN VAL A   3      -1.749   4.719   2.941  1.00  0.00           X  
ATOM     21  H   VAL A   3      -0.130   3.577   0.624  1.00  0.00           H  
ATOM     22  N   VAL A   4       1.620   3.112   3.417  1.00  0.00           N  
ATOM     23  CA  VAL A   4       2.588   2.588   4.374  1.00  0.00           C  
ATOM     24  C   VAL A   4       3.957   3.226   4.177  1.00  0.00           C  
ATOM     25  O   VAL A   4       4.612   3.622   5.141  1.00  0.00           O  
ATOM     26  CB  VAL A   4       2.723   1.058   4.261  1.00  0.00           C  
ATOM     27  CEN VAL A   4       2.581   0.464   4.579  1.00  0.00           X  
ATOM     28  H   VAL A   4       1.169   2.476   2.775  1.00  0.00           H  
ATOM     29  N   VAL A   5       4.385   3.322   2.923  1.00  0.00           N  
ATOM     30  CA  VAL A   5       5.678   3.911   2.597  1.00  0.00           C  
ATOM     31  C   VAL A   5       5.758   5.358   3.069  1.00  0.00           C  
ATOM     32  O   VAL A   5       6.758   5.776   3.653  1.00  0.00           O  
ATOM     33  CB  VAL A   5       5.958   3.859   1.084  1.00  0.00           C  
ATOM     34  CEN VAL A   5       6.345   3.555   0.602  1.00  0.00           X  
ATOM     35  H   VAL A   5       3.799   2.977   2.176  1.00  0.00           H  
ATOM     36  N   VAL A   6       4.700   6.118   2.811  1.00  0.00           N  
ATOM     37  CA  VAL A   6       4.648   7.520   3.209  1.00  0.00           C  
ATOM     38  C   VAL A   6       4.783   7.670   4.719  1.00  0.00           C  
ATOM     39  O   VAL A   6       5.528   8.521   5.204  1.00  0.00           O  
ATOM     40  CB  VAL A   6       3.339   8.190   2.752  1.00  0.00           C  
ATOM     41  CEN VAL A   6       3.075   8.647   2.309  1.00  0.00           X  
ATOM     42  H   VAL A   6       3.910   5.715   2.327  1.00  0.00           H  
ATOM     43  N   VAL A   7       4.059   6.836   5.458  1.00  0.00           N  
ATOM     44  CA  VAL A   7       4.096   6.875   6.915  1.00  0.00           C  
ATOM     45  C   VAL A   7       5.504   6.615   7.437  1.00  0.00           C  
ATOM     46  O   VAL A   7       5.983   7.311   8.332  1.00  0.00           O  
ATOM     47  CB  VAL A   7       3.133   5.844   7.532  1.00  0.00           C  
ATOM     48  CEN VAL A   7       2.540   5.776   7.878  1.00  0.00           X  
ATOM     49  H   VAL A   7       3.467   6.159   4.999  1.00  0.00           H  
ATOM     50  N   VAL A   8       6.163   5.609   6.872  1.00  0.00           N  
ATOM     51  CA  VAL A   8       7.517   5.255   7.279  1.00  0.00           C  
ATOM     52  C   VAL A   8       8.478   6.419   7.067  1.00  0.00           C  
ATOM     53  O   VAL A   8       9.293   6.729   7.935  1.00  0.00           O  
ATOM     54  CB  VAL A   8       8.037   4.027   6.508  1.00  0.00           C  
ATOM     55  CEN VAL A   8       8.197   3.360   6.571  1.00  0.00           X  
ATOM     56  H   VAL A   8       5.713   5.075   6.141  1.00  0.00           H  
ATOM     57  N   VAL A   9       8.376   7.060   5.907  1.00  0.00           N  
ATOM     58  CA  VAL A   9       9.235   8.191   5.579  1.00  0.00           C  
ATOM     59  C   VAL A   9       9.061   9.324   6.581  1.00  0.00           C  
ATOM     60  O   VAL A   9      10.039   9.909   7.047  1.00  0.00           O  
ATOM     61  CB  VAL A   9       8.951   8.723   4.162  1.00  0.00           C  
ATOM     62  CEN VAL A   9       9.208   8.766   3.524  1.00  0.00           X  
ATOM     63  H   VAL A   9       7.685   6.755   5.236  1.00  0.00           H  
ATOM     64  N   VAL A  10       7.810   9.630   6.909  1.00  0.00           N  
ATOM     65  CA  VAL A  10       7.506  10.695   7.857  1.00  0.00           C  
ATOM     66  C   VAL A  10       8.128  10.415   9.219  1.00  0.00           C  
ATOM     67  O   VAL A  10       8.719  11.301   9.836  1.00  0.00           O  
ATOM     68  CB  VAL A  10       5.986  10.883   8.028  1.00  0.00           C  
ATOM     69  CEN VAL A  10       5.461  11.306   7.888  1.00  0.00           X  
ATOM     70  H   VAL A  10       7.051   9.112   6.491  1.00  0.00           H  
ATOM     71  N   VAL A  11       7.993   9.177   9.683  1.00  0.00           N  
ATOM     72  CA  VAL A  11       8.542   8.778  10.973  1.00  0.00           C  
ATOM     73  C   VAL A  11      10.054   8.964  11.009  1.00  0.00           C  
ATOM     74  O   VAL A  11      10.602   9.482  11.982  1.00  0.00           O  
ATOM     75  CB  VAL A  11       8.207   7.311  11.300  1.00  0.00           C  
ATOM     76  CEN VAL A  11       7.826   6.907  11.708  1.00  0.00           X  
ATOM     77  H   VAL A  11       7.496   8.495   9.127  1.00  0.00           H  
ATOM     78  N   VAL A  12      10.723   8.537   9.944  1.00  0.00           N  
ATOM     79  CA  VAL A  12      12.173   8.655   9.852  1.00  0.00           C  
ATOM     80  C   VAL A  12      12.613  10.111   9.938  1.00  0.00           C  
ATOM     81  O   VAL A  12      13.562  10.441  10.650  1.00  0.00           O  
ATOM     82  CB  VAL A  12      12.708   8.043   8.543  1.00  0.00           C  
ATOM     83  CEN VAL A  12      13.065   7.514   8.284  1.00  0.00           X  
ATOM     84  H   VAL A  12      10.214   8.119   9.178  1.00  0.00           H  
ATOM     85  N   VAL A  13      11.920  10.977   9.208  1.00  0.00           N  
ATOM     86  CA  VAL A  13      12.238  12.400   9.200  1.00  0.00           C  
ATOM     87  C   VAL A  13      11.806  13.068  10.499  1.00  0.00           C  
ATOM     88  O   VAL A  13      12.552  13.856  11.081  1.00  0.00           O  
ATOM     89  CB  VAL A  13      11.569  13.123   8.015  1.00  0.00           C  
ATOM     90  CEN VAL A  13      11.694  13.428   7.410  1.00  0.00           X  
ATOM     91  H   VAL A  13      11.152  10.642   8.644  1.00  0.00           H  
ATOM     92  N   VAL A  14      10.597  12.750  10.949  1.00  0.00           N  
ATOM     93  CA  VAL A  14      10.077  13.292  12.198  1.00  0.00           C  
ATOM     94  C   VAL A  14      10.810  12.708  13.399  1.00  0.00           C  
ATOM     95  O   VAL A  14      11.005  13.385  14.409  1.00  0.00           O  
ATOM     96  CB  VAL A  14       8.568  13.019  12.348  1.00  0.00           C  
ATOM     97  CEN VAL A  14       7.948  13.318  12.343  1.00  0.00           X  
ATOM     98  H   VAL A  14      10.023  12.116  10.411  1.00  0.00           H  
ATOM     99  N   VAL A  15      11.214  11.448  13.284  1.00  0.00           N  
ATOM    100  CA  VAL A  15      11.939  10.774  14.354  1.00  0.00           C  
ATOM    101  C   VAL A  15      13.256  10.198  13.850  1.00  0.00           C  
ATOM    102  O   VAL A  15      13.448   8.982  13.837  1.00  0.00           O  
ATOM    103  CB  VAL A  15      11.102   9.644  14.980  1.00  0.00           C  
ATOM    104  CEN VAL A  15      10.754   9.459  15.546  1.00  0.00           X  
ATOM    105  H   VAL A  15      11.014  10.943  12.432  1.00  0.00           H  
ATOM    106  N   VAL A  16      14.162  11.078  13.437  1.00  0.00           N  
ATOM    107  CA  VAL A  16      15.372  10.662  12.739  1.00  0.00           C  
ATOM    108  C   VAL A  16      16.276   9.839  13.648  1.00  0.00           C  
ATOM    109  O   VAL A  16      17.153   9.115  13.177  1.00  0.00           O  
ATOM    110  CB  VAL A  16      16.162  11.872  12.206  1.00  0.00           C  
ATOM    111  CEN VAL A  16      16.341  12.207  11.631  1.00  0.00           X  
ATOM    112  H   VAL A  16      14.007  12.061  13.610  1.00  0.00           H  
ATOM    113  N   VAL A  17      16.058   9.956  14.954  1.00  0.00           N  
ATOM    114  CA  VAL A  17      16.899   9.280  15.935  1.00  0.00           C  
ATOM    115  C   VAL A  17      16.221   8.025  16.470  1.00  0.00           C  
ATOM    116  O   VAL A  17      16.722   7.382  17.392  1.00  0.00           O  
ATOM    117  CB  VAL A  17      17.247  10.206  17.115  1.00  0.00           C  
ATOM    118  CEN VAL A  17      17.760  10.562  17.408  1.00  0.00           X  
ATOM    119  H   VAL A  17      15.289  10.527  15.275  1.00  0.00           H  
ATOM    120  N   VAL A  18      15.077   7.682  15.887  1.00  0.00           N  
ATOM    121  CA  VAL A  18      14.308   6.526  16.331  1.00  0.00           C  
ATOM    122  C   VAL A  18      14.716   5.268  15.574  1.00  0.00           C  
ATOM    123  O   VAL A  18      14.177   4.971  14.508  1.00  0.00           O  
ATOM    124  CB  VAL A  18      12.795   6.752  16.152  1.00  0.00           C  
ATOM    125  CEN VAL A  18      12.206   6.861  16.493  1.00  0.00           X  
ATOM    126  H   VAL A  18      14.733   8.235  15.116  1.00  0.00           H  
ATOM    127  N   VAL A  19      15.672   4.533  16.132  1.00  0.00           N  
ATOM    128  CA  VAL A  19      16.198   3.339  15.481  1.00  0.00           C  
ATOM    129  C   VAL A  19      15.081   2.362  15.137  1.00  0.00           C  
ATOM    130  O   VAL A  19      15.076   1.762  14.062  1.00  0.00           O  
ATOM    131  CB  VAL A  19      17.237   2.624  16.365  1.00  0.00           C  
ATOM    132  CEN VAL A  19      17.909   2.485  16.428  1.00  0.00           X  
ATOM    133  H   VAL A  19      16.044   4.808  17.029  1.00  0.00           H  
ATOM    134  N   VAL A  20      14.135   2.205  16.057  1.00  0.00           N  
ATOM    135  CA  VAL A  20      12.966   1.367  15.819  1.00  0.00           C  
ATOM    136  C   VAL A  20      12.189   1.839  14.597  1.00  0.00           C  
ATOM    137  O   VAL A  20      11.579   1.037  13.889  1.00  0.00           O  
ATOM    138  CB  VAL A  20      12.025   1.350  17.038  1.00  0.00           C  
ATOM    139  CEN VAL A  20      11.793   0.956  17.554  1.00  0.00           X  
ATOM    140  H   VAL A  20      14.227   2.680  16.944  1.00  0.00           H  
ATOM    141  N   VAL A  21      12.214   3.145  14.354  1.00  0.00           N  
ATOM    142  CA  VAL A  21      11.622   3.712  13.148  1.00  0.00           C  
ATOM    143  C   VAL A  21      12.278   3.146  11.895  1.00  0.00           C  
ATOM    144  O   VAL A  21      11.596   2.779  10.938  1.00  0.00           O  
ATOM    145  CB  VAL A  21      11.740   5.248  13.129  1.00  0.00           C  
ATOM    146  CEN VAL A  21      11.380   5.832  13.184  1.00  0.00           X  
ATOM    147  H   VAL A  21      12.655   3.761  15.023  1.00  0.00           H  
ATOM    148  N   VAL A  22      13.605   3.079  11.906  1.00  0.00           N  
ATOM    149  CA  VAL A  22      14.355   2.558  10.770  1.00  0.00           C  
ATOM    150  C   VAL A  22      13.969   1.115  10.470  1.00  0.00           C  
ATOM    151  O   VAL A  22      13.760   0.745   9.315  1.00  0.00           O  
ATOM    152  CB  VAL A  22      15.874   2.633  11.013  1.00  0.00           C  
ATOM    153  CEN VAL A  22      16.450   2.959  10.823  1.00  0.00           X  
ATOM    154  H   VAL A  22      14.107   3.398  12.723  1.00  0.00           H  
ATOM    155  N   VAL A  23      13.876   0.303  11.518  1.00  0.00           N  
ATOM    156  CA  VAL A  23      13.516  -1.102  11.369  1.00  0.00           C  
ATOM    157  C   VAL A  23      12.140  -1.252  10.731  1.00  0.00           C  
ATOM    158  O   VAL A  23      11.950  -2.068   9.829  1.00  0.00           O  
ATOM    159  CB  VAL A  23      13.526  -1.835  12.723  1.00  0.00           C  
ATOM    160  CEN VAL A  23      13.865  -2.302  13.098  1.00  0.00           X  
ATOM    161  H   VAL A  23      14.061   0.668  12.441  1.00  0.00           H  
ATOM    162  N   VAL A  24      11.184  -0.461  11.205  1.00  0.00           N  
ATOM    163  CA  VAL A  24       9.824  -0.506  10.682  1.00  0.00           C  
ATOM    164  C   VAL A  24       9.795  -0.178   9.195  1.00  0.00           C  
ATOM    165  O   VAL A  24       9.126  -0.854   8.413  1.00  0.00           O  
ATOM    166  CB  VAL A  24       8.898   0.471  11.432  1.00  0.00           C  
ATOM    167  CEN VAL A  24       8.374   0.507  11.877  1.00  0.00           X  
ATOM    168  H   VAL A  24      11.405   0.187  11.948  1.00  0.00           H  
ATOM    169  N   VAL A  25      10.524   0.864   8.810  1.00  0.00           N  
ATOM    170  CA  VAL A  25      10.583   1.284   7.415  1.00  0.00           C  
ATOM    171  C   VAL A  25      11.129   0.172   6.527  1.00  0.00           C  
ATOM    172  O   VAL A  25      10.588  -0.101   5.456  1.00  0.00           O  
ATOM    173  CB  VAL A  25      11.455   2.541   7.239  1.00  0.00           C  
ATOM    174  CEN VAL A  25      11.434   3.215   7.098  1.00  0.00           X  
ATOM    175  H   VAL A  25      11.051   1.378   9.501  1.00  0.00           H  
ATOM    176  N   VAL A  26      12.202  -0.467   6.980  1.00  0.00           N  
ATOM    177  CA  VAL A  26      12.823  -1.551   6.228  1.00  0.00           C  
ATOM    178  C   VAL A  26      11.845  -2.697   6.006  1.00  0.00           C  
ATOM    179  O   VAL A  26      11.743  -3.234   4.903  1.00  0.00           O  
ATOM    180  CB  VAL A  26      14.076  -2.089   6.943  1.00  0.00           C  
ATOM    181  CEN VAL A  26      14.764  -2.115   6.913  1.00  0.00           X  
ATOM    182  H   VAL A  26      12.598  -0.194   7.869  1.00  0.00           H  
ATOM    183  N   VAL A  27      11.126  -3.068   7.060  1.00  0.00           N  
ATOM    184  CA  VAL A  27      10.154  -4.152   6.981  1.00  0.00           C  
ATOM    185  C   VAL A  27       9.072  -3.849   5.954  1.00  0.00           C  
ATOM    186  O   VAL A  27       8.706  -4.707   5.151  1.00  0.00           O  
ATOM    187  CB  VAL A  27       9.493  -4.418   8.347  1.00  0.00           C  
ATOM    188  CEN VAL A  27       9.459  -4.867   8.869  1.00  0.00           X  
ATOM    189  H   VAL A  27      11.256  -2.587   7.938  1.00  0.00           H  
ATOM    190  N   VAL A  28       8.562  -2.622   5.984  1.00  0.00           N  
ATOM    191  CA  VAL A  28       7.520  -2.202   5.055  1.00  0.00           C  
ATOM    192  C   VAL A  28       7.992  -2.311   3.611  1.00  0.00           C  
ATOM    193  O   VAL A  28       7.270  -2.806   2.747  1.00  0.00           O  
ATOM    194  CB  VAL A  28       7.067  -0.756   5.329  1.00  0.00           C  
ATOM    195  CEN VAL A  28       6.547  -0.374   5.571  1.00  0.00           X  
ATOM    196  H   VAL A  28       8.905  -1.963   6.669  1.00  0.00           H  
ATOM    197  N   VAL A  29       9.210  -1.845   3.356  1.00  0.00           N  
ATOM    198  CA  VAL A  29       9.782  -1.888   2.016  1.00  0.00           C  
ATOM    199  C   VAL A  29       9.880  -3.320   1.505  1.00  0.00           C  
ATOM    200  O   VAL A  29       9.532  -3.606   0.360  1.00  0.00           O  
ATOM    201  CB  VAL A  29      11.180  -1.243   1.976  1.00  0.00           C  
ATOM    202  CEN VAL A  29      11.531  -0.695   1.752  1.00  0.00           X  
ATOM    203  H   VAL A  29       9.754  -1.450   4.110  1.00  0.00           H  
ATOM    204  N   VAL A  30      10.356  -4.217   2.362  1.00  0.00           N  
ATOM    205  CA  VAL A  30      10.501  -5.622   1.999  1.00  0.00           C  
ATOM    206  C   VAL A  30       9.159  -6.233   1.617  1.00  0.00           C  
ATOM    207  O   VAL A  30       9.053  -6.947   0.619  1.00  0.00           O  
ATOM    208  CB  VAL A  30      11.119  -6.442   3.147  1.00  0.00           C  
ATOM    209  CEN VAL A  30      11.688  -6.775   3.347  1.00  0.00           X  
ATOM    210  H   VAL A  30      10.625  -3.918   3.288  1.00  0.00           H  
ATOM    211  N   VAL A  31       8.136  -5.950   2.416  1.00  0.00           N  
ATOM    212  CA  VAL A  31       6.799  -6.471   2.163  1.00  0.00           C  
ATOM    213  C   VAL A  31       6.276  -6.012   0.808  1.00  0.00           C  
ATOM    214  O   VAL A  31       5.720  -6.803   0.046  1.00  0.00           O  
ATOM    215  CB  VAL A  31       5.807  -6.038   3.259  1.00  0.00           C  
ATOM    216  CEN VAL A  31       5.437  -6.266   3.794  1.00  0.00           X  
ATOM    217  H   VAL A  31       8.290  -5.357   3.220  1.00  0.00           H  
ATOM    218  N   VAL A  32       6.457  -4.729   0.513  1.00  0.00           N  
ATOM    219  CA  VAL A  32       6.003  -4.162  -0.751  1.00  0.00           C  
ATOM    220  C   VAL A  32       6.667  -4.854  -1.935  1.00  0.00           C  
ATOM    221  O   VAL A  32       6.008  -5.194  -2.917  1.00  0.00           O  
ATOM    222  CB  VAL A  32       6.287  -2.650  -0.827  1.00  0.00           C  
ATOM    223  CEN VAL A  32       5.990  -2.029  -0.820  1.00  0.00           X  
ATOM    224  H   VAL A  32       6.920  -4.131   1.182  1.00  0.00           H  
ATOM    225  N   VAL A  33       7.976  -5.060  -1.835  1.00  0.00           N  
ATOM    226  CA  VAL A  33       8.733  -5.712  -2.897  1.00  0.00           C  
ATOM    227  C   VAL A  33       8.212  -7.119  -3.160  1.00  0.00           C  
ATOM    228  O   VAL A  33       8.034  -7.520  -4.311  1.00  0.00           O  
ATOM    229  CB  VAL A  33      10.234  -5.785  -2.559  1.00  0.00           C  
ATOM    230  CEN VAL A  33      10.852  -5.531  -2.724  1.00  0.00           X  
ATOM    231  H   VAL A  33       8.460  -4.757  -1.001  1.00  0.00           H  
ATOM    232  N   VAL A  34       7.969  -7.865  -2.088  1.00  0.00           N  
ATOM    233  CA  VAL A  34       7.468  -9.229  -2.201  1.00  0.00           C  
ATOM    234  C   VAL A  34       6.126  -9.265  -2.920  1.00  0.00           C  
ATOM    235  O   VAL A  34       5.903 -10.099  -3.798  1.00  0.00           O  
ATOM    236  CB  VAL A  34       7.318  -9.893  -0.820  1.00  0.00           C  
ATOM    237  CEN VAL A  34       7.582 -10.375  -0.404  1.00  0.00           X  
ATOM    238  H   VAL A  34       8.136  -7.477  -1.171  1.00  0.00           H  
ATOM    239  N   VAL A  35       5.234  -8.356  -2.542  1.00  0.00           N  
ATOM    240  CA  VAL A  35       3.910  -8.282  -3.150  1.00  0.00           C  
ATOM    241  C   VAL A  35       4.006  -8.025  -4.649  1.00  0.00           C  
ATOM    242  O   VAL A  35       3.316  -8.664  -5.443  1.00  0.00           O  
ATOM    243  CB  VAL A  35       3.052  -7.178  -2.504  1.00  0.00           C  
ATOM    244  CEN VAL A  35       2.509  -7.066  -2.095  1.00  0.00           X  
ATOM    245  H   VAL A  35       5.478  -7.699  -1.815  1.00  0.00           H  
ATOM    246  N   VAL A  36       4.866  -7.086  -5.029  1.00  0.00           N  
ATOM    247  CA  VAL A  36       5.054  -6.743  -6.434  1.00  0.00           C  
ATOM    248  C   VAL A  36       5.528  -7.948  -7.236  1.00  0.00           C  
ATOM    249  O   VAL A  36       5.027  -8.214  -8.329  1.00  0.00           O  
ATOM    250  CB  VAL A  36       6.065  -5.594  -6.604  1.00  0.00           C  
ATOM    251  CEN VAL A  36       6.126  -4.929  -6.774  1.00  0.00           X  
ATOM    252  H   VAL A  36       5.403  -6.597  -4.327  1.00  0.00           H  
ATOM    253  N   VAL A  37       6.497  -8.673  -6.688  1.00  0.00           N  
ATOM    254  CA  VAL A  37       7.041  -9.851  -7.353  1.00  0.00           C  
ATOM    255  C   VAL A  37       5.955 -10.887  -7.614  1.00  0.00           C  
ATOM    256  O   VAL A  37       5.887 -11.470  -8.696  1.00  0.00           O  
ATOM    257  CB  VAL A  37       8.165 -10.500  -6.523  1.00  0.00           C  
ATOM    258  CEN VAL A  37       8.845 -10.605  -6.498  1.00  0.00           X  
ATOM    259  H   VAL A  37       6.866  -8.401  -5.788  1.00  0.00           H  
ATOM    260  N   VAL A  38       5.106 -11.111  -6.617  1.00  0.00           N  
ATOM    261  CA  VAL A  38       4.023 -12.080  -6.736  1.00  0.00           C  
ATOM    262  C   VAL A  38       3.019 -11.657  -7.800  1.00  0.00           C  
ATOM    263  O   VAL A  38       2.437 -12.496  -8.488  1.00  0.00           O  
ATOM    264  CB  VAL A  38       3.287 -12.273  -5.397  1.00  0.00           C  
ATOM    265  CEN VAL A  38       3.184 -12.715  -4.879  1.00  0.00           X  
ATOM    266  H   VAL A  38       5.213 -10.597  -5.754  1.00  0.00           H  
ATOM    267  N   VAL A  39       2.819 -10.350  -7.931  1.00  0.00           N  
ATOM    268  CA  VAL A  39       1.994  -9.804  -9.003  1.00  0.00           C  
ATOM    269  C   VAL A  39       2.718  -9.867 -10.342  1.00  0.00           C  
ATOM    270  O   VAL A  39       2.137  -9.577 -11.387  1.00  0.00           O  
ATOM    271  CB  VAL A  39       1.589  -8.346  -8.717  1.00  0.00           C  
ATOM    272  CEN VAL A  39       1.057  -7.942  -8.548  1.00  0.00           X  
ATOM    273  H   VAL A  39       3.250  -9.718  -7.272  1.00  0.00           H  
ATOM    274  N   VAL A  40       3.991 -10.247 -10.303  1.00  0.00           N  
ATOM    275  CA  VAL A  40       4.834 -10.224 -11.493  1.00  0.00           C  
ATOM    276  C   VAL A  40       5.366  -8.823 -11.765  1.00  0.00           C  
ATOM    277  O   VAL A  40       5.965  -8.569 -12.809  1.00  0.00           O  
ATOM    278  CB  VAL A  40       4.071 -10.723 -12.735  1.00  0.00           C  
ATOM    279  CEN VAL A  40       4.020 -11.245 -13.182  1.00  0.00           X  
ATOM    280  H   VAL A  40       4.385 -10.559  -9.427  1.00  0.00           H  
ATOM    281  N   VAL A  41       5.144  -7.917 -10.819  1.00  0.00           N  
ATOM    282  CA  VAL A  41       5.620  -6.545 -10.945  1.00  0.00           C  
ATOM    283  C   VAL A  41       7.061  -6.416 -10.468  1.00  0.00           C  
ATOM    284  O   VAL A  41       7.327  -5.839  -9.413  1.00  0.00           O  
ATOM    285  CB  VAL A  41       4.737  -5.565 -10.150  1.00  0.00           C  
ATOM    286  CEN VAL A  41       4.271  -5.061 -10.214  1.00  0.00           X  
ATOM    287  H   VAL A  41       4.632  -8.186  -9.990  1.00  0.00           H  
ATOM    288  N   VAL A  42       7.988  -6.957 -11.251  1.00  0.00           N  
ATOM    289  CA  VAL A  42       9.395  -6.984 -10.866  1.00  0.00           C  
ATOM    290  C   VAL A  42       9.974  -5.577 -10.795  1.00  0.00           C  
ATOM    291  O   VAL A  42      10.815  -5.284  -9.946  1.00  0.00           O  
ATOM    292  CB  VAL A  42      10.233  -7.825 -11.847  1.00  0.00           C  
ATOM    293  CEN VAL A  42      10.580  -8.416 -11.914  1.00  0.00           X  
ATOM    294  H   VAL A  42       7.712  -7.359 -12.135  1.00  0.00           H  
ATOM    295  N   VAL A  43       9.518  -4.709 -11.693  1.00  0.00           N  
ATOM    296  CA  VAL A  43       9.966  -3.322 -11.713  1.00  0.00           C  
ATOM    297  C   VAL A  43       9.580  -2.600 -10.428  1.00  0.00           C  
ATOM    298  O   VAL A  43      10.391  -1.887  -9.838  1.00  0.00           O  
ATOM    299  CB  VAL A  43       9.383  -2.557 -12.916  1.00  0.00           C  
ATOM    300  CEN VAL A  43       9.543  -2.273 -13.522  1.00  0.00           X  
ATOM    301  H   VAL A  43       8.845  -5.019 -12.378  1.00  0.00           H  
ATOM    302  N   VAL A  44       8.336  -2.788 -10.001  1.00  0.00           N  
ATOM    303  CA  VAL A  44       7.866  -2.226  -8.740  1.00  0.00           C  
ATOM    304  C   VAL A  44       8.685  -2.745  -7.566  1.00  0.00           C  
ATOM    305  O   VAL A  44       9.084  -1.980  -6.688  1.00  0.00           O  
ATOM    306  CB  VAL A  44       6.379  -2.546  -8.498  1.00  0.00           C  
ATOM    307  CEN VAL A  44       5.748  -2.270  -8.478  1.00  0.00           X  
ATOM    308  H   VAL A  44       7.700  -3.336 -10.563  1.00  0.00           H  
ATOM    309  N   VAL A  45       8.932  -4.051  -7.555  1.00  0.00           N  
ATOM    310  CA  VAL A  45       9.705  -4.675  -6.487  1.00  0.00           C  
ATOM    311  C   VAL A  45      11.108  -4.088  -6.407  1.00  0.00           C  
ATOM    312  O   VAL A  45      11.602  -3.782  -5.321  1.00  0.00           O  
ATOM    313  CB  VAL A  45       9.807  -6.199  -6.681  1.00  0.00           C  
ATOM    314  CEN VAL A  45       9.593  -6.805  -6.432  1.00  0.00           X  
ATOM    315  H   VAL A  45       8.576  -4.625  -8.305  1.00  0.00           H  
ATOM    316  N   VAL A  46      11.746  -3.933  -7.562  1.00  0.00           N  
ATOM    317  CA  VAL A  46      13.095  -3.382  -7.624  1.00  0.00           C  
ATOM    318  C   VAL A  46      13.141  -1.973  -7.048  1.00  0.00           C  
ATOM    319  O   VAL A  46      14.040  -1.637  -6.276  1.00  0.00           O  
ATOM    320  CB  VAL A  46      13.627  -3.353  -9.069  1.00  0.00           C  
ATOM    321  CEN VAL A  46      14.080  -3.644  -9.499  1.00  0.00           X  
ATOM    322  H   VAL A  46      11.285  -4.204  -8.419  1.00  0.00           H  
ATOM    323  N   VAL A  47      12.168  -1.152  -7.427  1.00  0.00           N  
ATOM    324  CA  VAL A  47      12.096   0.223  -6.948  1.00  0.00           C  
ATOM    325  C   VAL A  47      11.977   0.273  -5.430  1.00  0.00           C  
ATOM    326  O   VAL A  47      12.656   1.059  -4.770  1.00  0.00           O  
ATOM    327  CB  VAL A  47      10.907   0.977  -7.571  1.00  0.00           C  
ATOM    328  CEN VAL A  47      10.737   1.472  -8.020  1.00  0.00           X  
ATOM    329  H   VAL A  47      11.459  -1.489  -8.063  1.00  0.00           H  
ATOM    330  N   VAL A  48      11.109  -0.572  -4.882  1.00  0.00           N  
ATOM    331  CA  VAL A  48      10.899  -0.626  -3.440  1.00  0.00           C  
ATOM    332  C   VAL A  48      12.188  -0.979  -2.709  1.00  0.00           C  
ATOM    333  O   VAL A  48      12.530  -0.362  -1.700  1.00  0.00           O  
ATOM    334  CB  VAL A  48       9.811  -1.649  -3.066  1.00  0.00           C  
ATOM    335  CEN VAL A  48       9.166  -1.712  -2.830  1.00  0.00           X  
ATOM    336  H   VAL A  48      10.582  -1.192  -5.480  1.00  0.00           H  
ATOM    337  N   VAL A  49      12.899  -1.977  -3.223  1.00  0.00           N  
ATOM    338  CA  VAL A  49      14.152  -2.414  -2.619  1.00  0.00           C  
ATOM    339  C   VAL A  49      15.173  -1.284  -2.587  1.00  0.00           C  
ATOM    340  O   VAL A  49      15.838  -1.064  -1.575  1.00  0.00           O  
ATOM    341  CB  VAL A  49      14.754  -3.614  -3.374  1.00  0.00           C  
ATOM    342  CEN VAL A  49      14.879  -4.291  -3.331  1.00  0.00           X  
ATOM    343  H   VAL A  49      12.564  -2.443  -4.053  1.00  0.00           H  
ATOM    344  N   VAL A  50      15.291  -0.568  -3.700  1.00  0.00           N  
ATOM    345  CA  VAL A  50      16.231   0.542  -3.801  1.00  0.00           C  
ATOM    346  C   VAL A  50      15.926   1.617  -2.767  1.00  0.00           C  
ATOM    347  O   VAL A  50      16.829   2.128  -2.104  1.00  0.00           O  
ATOM    348  CB  VAL A  50      16.211   1.173  -5.206  1.00  0.00           C  
ATOM    349  CEN VAL A  50      16.574   1.244  -5.787  1.00  0.00           X  
ATOM    350  H   VAL A  50      14.716  -0.799  -4.497  1.00  0.00           H  
ATOM    351  N   VAL A  51      14.649   1.958  -2.633  1.00  0.00           N  
ATOM    352  CA  VAL A  51      14.223   2.974  -1.679  1.00  0.00           C  
ATOM    353  C   VAL A  51      14.595   2.583  -0.254  1.00  0.00           C  
ATOM    354  O   VAL A  51      15.101   3.402   0.513  1.00  0.00           O  
ATOM    355  CB  VAL A  51      12.704   3.218  -1.754  1.00  0.00           C  
ATOM    356  CEN VAL A  51      12.224   3.672  -1.950  1.00  0.00           X  
ATOM    357  H   VAL A  51      13.956   1.500  -3.208  1.00  0.00           H  
ATOM    358  N   VAL A  52      14.341   1.326   0.094  1.00  0.00           N  
ATOM    359  CA  VAL A  52      14.648   0.823   1.428  1.00  0.00           C  
ATOM    360  C   VAL A  52      16.137   0.939   1.730  1.00  0.00           C  
ATOM    361  O   VAL A  52      16.528   1.372   2.814  1.00  0.00           O  
ATOM    362  CB  VAL A  52      14.214  -0.645   1.593  1.00  0.00           C  
ATOM    363  CEN VAL A  52      13.756  -1.056   1.902  1.00  0.00           X  
ATOM    364  H   VAL A  52      13.924   0.703  -0.582  1.00  0.00           H  
ATOM    365  N   VAL A  53      16.963   0.550   0.765  1.00  0.00           N  
ATOM    366  CA  VAL A  53      18.411   0.609   0.927  1.00  0.00           C  
ATOM    367  C   VAL A  53      18.879   2.036   1.185  1.00  0.00           C  
ATOM    368  O   VAL A  53      19.702   2.280   2.067  1.00  0.00           O  
ATOM    369  CB  VAL A  53      19.141   0.057  -0.312  1.00  0.00           C  
ATOM    370  CEN VAL A  53      19.519  -0.471  -0.544  1.00  0.00           X  
ATOM    371  H   VAL A  53      16.579   0.204  -0.102  1.00  0.00           H  
ATOM    372  N   VAL A  54      18.348   2.976   0.410  1.00  0.00           N  
ATOM    373  CA  VAL A  54      18.711   4.381   0.554  1.00  0.00           C  
ATOM    374  C   VAL A  54      18.376   4.897   1.948  1.00  0.00           C  
ATOM    375  O   VAL A  54      19.181   5.585   2.575  1.00  0.00           O  
ATOM    376  CB  VAL A  54      17.997   5.259  -0.492  1.00  0.00           C  
ATOM    377  CEN VAL A  54      18.095   5.632  -1.063  1.00  0.00           X  
ATOM    378  H   VAL A  54      17.677   2.711  -0.297  1.00  0.00           H  
ATOM    379  N   VAL A  55      17.184   4.559   2.427  1.00  0.00           N  
ATOM    380  CA  VAL A  55      16.741   4.988   3.749  1.00  0.00           C  
ATOM    381  C   VAL A  55      17.675   4.473   4.837  1.00  0.00           C  
ATOM    382  O   VAL A  55      18.053   5.213   5.744  1.00  0.00           O  
ATOM    383  CB  VAL A  55      15.308   4.508   4.047  1.00  0.00           C  
ATOM    384  CEN VAL A  55      14.657   4.720   4.122  1.00  0.00           X  
ATOM    385  H   VAL A  55      16.569   3.992   1.862  1.00  0.00           H  
ATOM    386  N   VAL A  56      18.043   3.200   4.739  1.00  0.00           N  
ATOM    387  CA  VAL A  56      18.934   2.584   5.715  1.00  0.00           C  
ATOM    388  C   VAL A  56      20.279   3.298   5.762  1.00  0.00           C  
ATOM    389  O   VAL A  56      20.807   3.578   6.838  1.00  0.00           O  
ATOM    390  CB  VAL A  56      19.167   1.093   5.406  1.00  0.00           C  
ATOM    391  CEN VAL A  56      19.026   0.454   5.621  1.00  0.00           X  
ATOM    392  H   VAL A  56      17.698   2.645   3.970  1.00  0.00           H  
ATOM    393  N   VAL A  57      20.828   3.592   4.588  1.00  0.00           N  
ATOM    394  CA  VAL A  57      22.113   4.274   4.493  1.00  0.00           C  
ATOM    395  C   VAL A  57      22.063   5.640   5.167  1.00  0.00           C  
ATOM    396  O   VAL A  57      22.971   6.009   5.910  1.00  0.00           O  
ATOM    397  CB  VAL A  57      22.551   4.452   3.027  1.00  0.00           C  
ATOM    398  CEN VAL A  57      23.003   4.237   2.553  1.00  0.00           X  
ATOM    399  H   VAL A  57      20.343   3.335   3.740  1.00  0.00           H  
ATOM    400  N   VAL A  58      20.995   6.385   4.902  1.00  0.00           N  
ATOM    401  CA  VAL A  58      20.825   7.712   5.482  1.00  0.00           C  
ATOM    402  C   VAL A  58      20.794   7.648   7.004  1.00  0.00           C  
ATOM    403  O   VAL A  58      21.435   8.450   7.682  1.00  0.00           O  
ATOM    404  CB  VAL A  58      19.534   8.387   4.981  1.00  0.00           C  
ATOM    405  CEN VAL A  58      19.292   8.892   4.579  1.00  0.00           X  
ATOM    406  H   VAL A  58      20.284   6.024   4.282  1.00  0.00           H  
ATOM    407  N   VAL A  59      20.044   6.688   7.535  1.00  0.00           N  
ATOM    408  CA  VAL A  59      19.929   6.517   8.979  1.00  0.00           C  
ATOM    409  C   VAL A  59      21.287   6.243   9.612  1.00  0.00           C  
ATOM    410  O   VAL A  59      21.630   6.821  10.642  1.00  0.00           O  
ATOM    411  CB  VAL A  59      18.965   5.370   9.337  1.00  0.00           C  
ATOM    412  CEN VAL A  59      18.345   5.229   9.601  1.00  0.00           X  
ATOM    413  H   VAL A  59      19.542   6.060   6.924  1.00  0.00           H  
ATOM    414  N   VAL A  60      22.056   5.356   8.989  1.00  0.00           N  
ATOM    415  CA  VAL A  60      23.379   5.003   9.490  1.00  0.00           C  
ATOM    416  C   VAL A  60      24.289   6.223   9.549  1.00  0.00           C  
ATOM    417  O   VAL A  60      24.991   6.438  10.537  1.00  0.00           O  
ATOM    418  CB  VAL A  60      24.043   3.921   8.619  1.00  0.00           C  
ATOM    419  CEN VAL A  60      24.233   3.259   8.606  1.00  0.00           X  
ATOM    420  H   VAL A  60      21.715   4.915   8.146  1.00  0.00           H  
ATOM    421  N   VAL A  61      24.272   7.020   8.486  1.00  0.00           N  
ATOM    422  CA  VAL A  61      25.096   8.220   8.415  1.00  0.00           C  
ATOM    423  C   VAL A  61      24.756   9.189   9.540  1.00  0.00           C  
ATOM    424  O   VAL A  61      25.645   9.740  10.188  1.00  0.00           O  
ATOM    425  CB  VAL A  61      24.932   8.940   7.063  1.00  0.00           C  
ATOM    426  CEN VAL A  61      25.250   9.084   6.470  1.00  0.00           X  
ATOM    427  H   VAL A  61      23.673   6.788   7.707  1.00  0.00           H  
ATOM    428  N   VAL A  62      23.463   9.394   9.767  1.00  0.00           N  
ATOM    429  CA  VAL A  62      23.002  10.297  10.814  1.00  0.00           C  
ATOM    430  C   VAL A  62      23.495   9.849  12.184  1.00  0.00           C  
ATOM    431  O   VAL A  62      23.968  10.661  12.980  1.00  0.00           O  
ATOM    432  CB  VAL A  62      21.465  10.396  10.840  1.00  0.00           C  
ATOM    433  CEN VAL A  62      20.934  10.813  10.703  1.00  0.00           X  
ATOM    434  H   VAL A  62      22.781   8.911   9.199  1.00  0.00           H  
ATOM    435  N   VAL A  63      23.381   8.553  12.453  1.00  0.00           N  
ATOM    436  CA  VAL A  63      23.816   7.995  13.728  1.00  0.00           C  
ATOM    437  C   VAL A  63      25.302   8.235  13.957  1.00  0.00           C  
ATOM    438  O   VAL A  63      25.717   8.630  15.047  1.00  0.00           O  
ATOM    439  CB  VAL A  63      23.531   6.483  13.810  1.00  0.00           C  
ATOM    440  CEN VAL A  63      23.133   6.010  14.113  1.00  0.00           X  
ATOM    441  H   VAL A  63      22.984   7.939  11.757  1.00  0.00           H  
ATOM    442  N   VAL A  64      26.101   7.994  12.923  1.00  0.00           N  
ATOM    443  CA  VAL A  64      27.544   8.183  13.010  1.00  0.00           C  
ATOM    444  C   VAL A  64      27.891   9.628  13.345  1.00  0.00           C  
ATOM    445  O   VAL A  64      28.740   9.891  14.197  1.00  0.00           O  
ATOM    446  CB  VAL A  64      28.246   7.789  11.696  1.00  0.00           C  
ATOM    447  CEN VAL A  64      28.656   7.317  11.407  1.00  0.00           X  
ATOM    448  H   VAL A  64      25.699   7.671  12.055  1.00  0.00           H  
ATOM    449  N   VAL A  65      27.229  10.562  12.671  1.00  0.00           N  
ATOM    450  CA  VAL A  65      27.466  11.983  12.896  1.00  0.00           C  
ATOM    451  C   VAL A  65      27.171  12.368  14.340  1.00  0.00           C  
ATOM    452  O   VAL A  65      27.945  13.088  14.971  1.00  0.00           O  
ATOM    453  CB  VAL A  65      26.611  12.854  11.957  1.00  0.00           C  
ATOM    454  CEN VAL A  65      26.639  13.273  11.410  1.00  0.00           X  
ATOM    455  H   VAL A  65      26.544  10.280  11.984  1.00  0.00           H  
ATOM    456  N   VAL A  66      26.047  11.885  14.858  1.00  0.00           N  
ATOM    457  CA  VAL A  66      25.647  12.178  16.229  1.00  0.00           C  
ATOM    458  C   VAL A  66      26.601  11.539  17.230  1.00  0.00           C  
ATOM    459  O   VAL A  66      26.895  12.115  18.277  1.00  0.00           O  
ATOM    460  CB  VAL A  66      24.215  11.691  16.516  1.00  0.00           C  
ATOM    461  CEN VAL A  66      23.569  11.903  16.632  1.00  0.00           X  
ATOM    462  H   VAL A  66      25.454  11.299  14.287  1.00  0.00           H  
ATOM    463  N   VAL A  67      27.082  10.345  16.901  1.00  0.00           N  
ATOM    464  CA  VAL A  67      28.152   9.713  17.665  1.00  0.00           C  
ATOM    465  C   VAL A  67      29.463  10.472  17.507  1.00  0.00           C  
ATOM    466  O   VAL A  67      30.374  10.333  18.323  1.00  0.00           O  
ATOM    467  CB  VAL A  67      28.362   8.248  17.237  1.00  0.00           C  
ATOM    468  CEN VAL A  67      28.279   7.595  17.439  1.00  0.00           X  
ATOM    469  H   VAL A  67      26.697   9.862  16.102  1.00  0.00           H  
ATOM    470  N   VAL A  68      29.553  11.274  16.451  1.00  0.00           N  
ATOM    471  CA  VAL A  68      30.792  11.969  16.121  1.00  0.00           C  
ATOM    472  C   VAL A  68      31.740  11.065  15.344  1.00  0.00           C  
ATOM    473  O   VAL A  68      32.947  11.308  15.299  1.00  0.00           O  
ATOM    474  CB  VAL A  68      31.507  12.482  17.385  1.00  0.00           C  
ATOM    475  CEN VAL A  68      31.668  13.050  17.739  1.00  0.00           X  
ATOM    476  H   VAL A  68      28.743  11.406  15.863  1.00  0.00           H  
ATOM    477  N   VAL A  69      31.188  10.022  14.733  1.00  0.00           N  
ATOM    478  CA  VAL A  69      31.974   9.116  13.904  1.00  0.00           C  
ATOM    479  C   VAL A  69      32.012   9.588  12.456  1.00  0.00           C  
ATOM    480  O   VAL A  69      31.351   9.016  11.589  1.00  0.00           O  
ATOM    481  CB  VAL A  69      31.418   7.681  13.951  1.00  0.00           C  
ATOM    482  CEN VAL A  69      31.542   7.046  14.187  1.00  0.00           X  
ATOM    483  H   VAL A  69      30.199   9.853  14.846  1.00  0.00           H  
ATOM    484  N   VAL A  70      32.790  10.635  12.200  1.00  0.00           N  
ATOM    485  CA  VAL A  70      32.824  11.260  10.884  1.00  0.00           C  
ATOM    486  C   VAL A  70      33.265  10.270   9.814  1.00  0.00           C  
ATOM    487  O   VAL A  70      32.690  10.219   8.727  1.00  0.00           O  
ATOM    488  CB  VAL A  70      33.766  12.479  10.861  1.00  0.00           C  
ATOM    489  CEN VAL A  70      33.782  13.166  10.825  1.00  0.00           X  
ATOM    490  H   VAL A  70      33.372  11.006  12.937  1.00  0.00           H  
ATOM    491  N   VAL A  71      34.288   9.483  10.129  1.00  0.00           N  
ATOM    492  CA  VAL A  71      34.853   8.540   9.171  1.00  0.00           C  
ATOM    493  C   VAL A  71      33.799   7.558   8.678  1.00  0.00           C  
ATOM    494  O   VAL A  71      33.628   7.368   7.474  1.00  0.00           O  
ATOM    495  CB  VAL A  71      36.029   7.753   9.779  1.00  0.00           C  
ATOM    496  CEN VAL A  71      36.714   7.676   9.760  1.00  0.00           X  
ATOM    497  H   VAL A  71      34.685   9.540  11.056  1.00  0.00           H  
ATOM    498  N   VAL A  72      33.093   6.935   9.616  1.00  0.00           N  
ATOM    499  CA  VAL A  72      32.045   5.979   9.278  1.00  0.00           C  
ATOM    500  C   VAL A  72      30.952   6.632   8.442  1.00  0.00           C  
ATOM    501  O   VAL A  72      30.500   6.069   7.445  1.00  0.00           O  
ATOM    502  CB  VAL A  72      31.414   5.362  10.540  1.00  0.00           C  
ATOM    503  CEN VAL A  72      31.367   4.783  10.910  1.00  0.00           X  
ATOM    504  H   VAL A  72      33.287   7.129  10.588  1.00  0.00           H  
ATOM    505  N   VAL A  73      30.530   7.822   8.855  1.00  0.00           N  
ATOM    506  CA  VAL A  73      29.488   8.554   8.145  1.00  0.00           C  
ATOM    507  C   VAL A  73      29.902   8.848   6.709  1.00  0.00           C  
ATOM    508  O   VAL A  73      29.117   8.669   5.778  1.00  0.00           O  
ATOM    509  CB  VAL A  73      29.148   9.880   8.852  1.00  0.00           C  
ATOM    510  CEN VAL A  73      28.664  10.203   9.221  1.00  0.00           X  
ATOM    511  H   VAL A  73      30.942   8.230   9.682  1.00  0.00           H  
ATOM    512  N   VAL A  74      31.140   9.298   6.535  1.00  0.00           N  
ATOM    513  CA  VAL A  74      31.661   9.617   5.212  1.00  0.00           C  
ATOM    514  C   VAL A  74      31.641   8.395   4.302  1.00  0.00           C  
ATOM    515  O   VAL A  74      31.234   8.478   3.144  1.00  0.00           O  
ATOM    516  CB  VAL A  74      33.098  10.166   5.287  1.00  0.00           C  
ATOM    517  CEN VAL A  74      33.479  10.735   5.212  1.00  0.00           X  
ATOM    518  H   VAL A  74      31.736   9.423   7.342  1.00  0.00           H  
ATOM    519  N   VAL A  75      32.082   7.261   4.835  1.00  0.00           N  
ATOM    520  CA  VAL A  75      32.116   6.019   4.072  1.00  0.00           C  
ATOM    521  C   VAL A  75      30.722   5.624   3.601  1.00  0.00           C  
ATOM    522  O   VAL A  75      30.532   5.242   2.447  1.00  0.00           O  
ATOM    523  CB  VAL A  75      32.715   4.864   4.898  1.00  0.00           C  
ATOM    524  CEN VAL A  75      33.265   4.456   4.961  1.00  0.00           X  
ATOM    525  H   VAL A  75      32.403   7.259   5.792  1.00  0.00           H  
ATOM    526  N   VAL A  76      29.750   5.718   4.502  1.00  0.00           N  
ATOM    527  CA  VAL A  76      28.371   5.370   4.180  1.00  0.00           C  
ATOM    528  C   VAL A  76      27.835   6.236   3.047  1.00  0.00           C  
ATOM    529  O   VAL A  76      27.199   5.736   2.119  1.00  0.00           O  
ATOM    530  CB  VAL A  76      27.450   5.518   5.406  1.00  0.00           C  
ATOM    531  CEN VAL A  76      27.084   5.165   5.871  1.00  0.00           X  
ATOM    532  H   VAL A  76      29.972   6.038   5.434  1.00  0.00           H  
ATOM    533  N   VAL A  77      28.095   7.536   3.129  1.00  0.00           N  
ATOM    534  CA  VAL A  77      27.639   8.474   2.110  1.00  0.00           C  
ATOM    535  C   VAL A  77      28.212   8.123   0.743  1.00  0.00           C  
ATOM    536  O   VAL A  77      27.497   8.125  -0.260  1.00  0.00           O  
ATOM    537  CB  VAL A  77      28.025   9.923   2.462  1.00  0.00           C  
ATOM    538  CEN VAL A  77      27.772  10.530   2.665  1.00  0.00           X  
ATOM    539  H   VAL A  77      28.622   7.884   3.917  1.00  0.00           H  
ATOM    540  N   VAL A  78      29.506   7.823   0.708  1.00  0.00           N  
ATOM    541  CA  VAL A  78      30.177   7.470  -0.537  1.00  0.00           C  
ATOM    542  C   VAL A  78      29.551   6.234  -1.169  1.00  0.00           C  
ATOM    543  O   VAL A  78      29.305   6.199  -2.375  1.00  0.00           O  
ATOM    544  CB  VAL A  78      31.680   7.216  -0.315  1.00  0.00           C  
ATOM    545  CEN VAL A  78      32.309   7.471  -0.433  1.00  0.00           X  
ATOM    546  H   VAL A  78      30.038   7.840   1.567  1.00  0.00           H  
ATOM    547  N   VAL A  79      29.294   5.221  -0.349  1.00  0.00           N  
ATOM    548  CA  VAL A  79      28.695   3.981  -0.827  1.00  0.00           C  
ATOM    549  C   VAL A  79      27.329   4.234  -1.452  1.00  0.00           C  
ATOM    550  O   VAL A  79      27.018   3.709  -2.521  1.00  0.00           O  
ATOM    551  CB  VAL A  79      28.546   2.951   0.309  1.00  0.00           C  
ATOM    552  CEN VAL A  79      28.790   2.354   0.552  1.00  0.00           X  
ATOM    553  H   VAL A  79      29.519   5.313   0.632  1.00  0.00           H  
ATOM    554  N   VAL A  80      26.516   5.041  -0.779  1.00  0.00           N  
ATOM    555  CA  VAL A  80      25.181   5.366  -1.267  1.00  0.00           C  
ATOM    556  C   VAL A  80      25.243   6.045  -2.629  1.00  0.00           C  
ATOM    557  O   VAL A  80      24.483   5.707  -3.537  1.00  0.00           O  
ATOM    558  CB  VAL A  80      24.426   6.278  -0.283  1.00  0.00           C  
ATOM    559  CEN VAL A  80      23.906   6.296   0.169  1.00  0.00           X  
ATOM    560  H   VAL A  80      26.831   5.441   0.094  1.00  0.00           H  
ATOM    561  N   VAL A  81      26.153   7.004  -2.766  1.00  0.00           N  
ATOM    562  CA  VAL A  81      26.315   7.733  -4.018  1.00  0.00           C  
ATOM    563  C   VAL A  81      26.937   6.850  -5.093  1.00  0.00           C  
ATOM    564  O   VAL A  81      26.526   6.884  -6.252  1.00  0.00           O  
ATOM    565  CB  VAL A  81      27.187   8.989  -3.832  1.00  0.00           C  
ATOM    566  CEN VAL A  81      27.170   9.678  -3.815  1.00  0.00           X  
ATOM    567  H   VAL A  81      26.747   7.234  -1.982  1.00  0.00           H  
ATOM    568  N   VAL A  82      27.932   6.061  -4.700  1.00  0.00           N  
ATOM    569  CA  VAL A  82      28.603   5.156  -5.626  1.00  0.00           C  
ATOM    570  C   VAL A  82      27.666   4.048  -6.089  1.00  0.00           C  
ATOM    571  O   VAL A  82      27.567   3.764  -7.283  1.00  0.00           O  
ATOM    572  CB  VAL A  82      29.855   4.523  -4.990  1.00  0.00           C  
ATOM    573  CEN VAL A  82      30.544   4.521  -5.005  1.00  0.00           X  
ATOM    574  H   VAL A  82      28.230   6.088  -3.736  1.00  0.00           H  
ATOM    575  N   VAL A  83      26.979   3.424  -5.138  1.00  0.00           N  
ATOM    576  CA  VAL A  83      26.090   2.309  -5.441  1.00  0.00           C  
ATOM    577  C   VAL A  83      24.780   2.798  -6.047  1.00  0.00           C  
ATOM    578  O   VAL A  83      23.886   2.004  -6.339  1.00  0.00           O  
ATOM    579  CB  VAL A  83      25.782   1.474  -4.184  1.00  0.00           C  
ATOM    580  CEN VAL A  83      25.899   0.868  -3.878  1.00  0.00           X  
ATOM    581  H   VAL A  83      27.076   3.730  -4.180  1.00  0.00           H  
ATOM    582  N   VAL A  84      24.674   4.109  -6.235  1.00  0.00           N  
ATOM    583  CA  VAL A  84      23.492   4.702  -6.849  1.00  0.00           C  
ATOM    584  C   VAL A  84      22.259   4.499  -5.979  1.00  0.00           C  
ATOM    585  O   VAL A  84      21.130   4.534  -6.468  1.00  0.00           O  
ATOM    586  CB  VAL A  84      23.225   4.112  -8.246  1.00  0.00           C  
ATOM    587  CEN VAL A  84      23.242   4.253  -8.921  1.00  0.00           X  
ATOM    588  H   VAL A  84      25.432   4.711  -5.944  1.00  0.00           H  
ATOM    589  N   VAL A  85      22.481   4.288  -4.686  1.00  0.00           N  
ATOM    590  CA  VAL A  85      21.387   4.168  -3.730  1.00  0.00           C  
ATOM    591  C   VAL A  85      20.626   5.480  -3.596  1.00  0.00           C  
ATOM    592  O   VAL A  85      19.397   5.492  -3.525  1.00  0.00           O  
ATOM    593  CB  VAL A  85      21.894   3.736  -2.341  1.00  0.00           C  
ATOM    594  CEN VAL A  85      21.906   3.213  -1.893  1.00  0.00           X  
ATOM    595  H   VAL A  85      23.433   4.208  -4.357  1.00  0.00           H  
ATOM    596  N   VAL A  86      21.363   6.585  -3.563  1.00  0.00           N  
ATOM    597  CA  VAL A  86      20.761   7.911  -3.645  1.00  0.00           C  
ATOM    598  C   VAL A  86      21.483   8.782  -4.665  1.00  0.00           C  
ATOM    599  O   VAL A  86      22.584   8.454  -5.106  1.00  0.00           O  
ATOM    600  CB  VAL A  86      20.772   8.622  -2.278  1.00  0.00           C  
ATOM    601  CEN VAL A  86      20.370   8.832  -1.760  1.00  0.00           X  
ATOM    602  H   VAL A  86      22.366   6.505  -3.479  1.00  0.00           H  
ATOM    603  N   VAL A  87      20.856   9.893  -5.036  1.00  0.00           N  
ATOM    604  CA  VAL A  87      21.440  10.816  -6.001  1.00  0.00           C  
ATOM    605  C   VAL A  87      22.260  11.895  -5.305  1.00  0.00           C  
ATOM    606  O   VAL A  87      22.066  12.168  -4.120  1.00  0.00           O  
ATOM    607  CB  VAL A  87      20.358  11.487  -6.868  1.00  0.00           C  
ATOM    608  CEN VAL A  87      20.091  11.510  -7.503  1.00  0.00           X  
ATOM    609  H   VAL A  87      19.951  10.103  -4.640  1.00  0.00           H  
ATOM    610  N   VAL A  88      23.177  12.506  -6.048  1.00  0.00           N  
ATOM    611  CA  VAL A  88      23.931  13.648  -5.547  1.00  0.00           C  
ATOM    612  C   VAL A  88      23.005  14.708  -4.964  1.00  0.00           C  
ATOM    613  O   VAL A  88      23.258  15.242  -3.885  1.00  0.00           O  
ATOM    614  CB  VAL A  88      24.793  14.286  -6.653  1.00  0.00           C  
ATOM    615  CEN VAL A  88      25.441  14.372  -6.871  1.00  0.00           X  
ATOM    616  H   VAL A  88      23.356  12.170  -6.983  1.00  0.00           H  
ATOM    617  N   VAL A  89      21.930  15.008  -5.686  1.00  0.00           N  
ATOM    618  CA  VAL A  89      20.947  15.983  -5.228  1.00  0.00           C  
ATOM    619  C   VAL A  89      20.414  15.620  -3.848  1.00  0.00           C  
ATOM    620  O   VAL A  89      20.260  16.484  -2.985  1.00  0.00           O  
ATOM    621  CB  VAL A  89      19.767  16.100  -6.210  1.00  0.00           C  
ATOM    622  CEN VAL A  89      19.472  16.512  -6.677  1.00  0.00           X  
ATOM    623  H   VAL A  89      21.791  14.549  -6.575  1.00  0.00           H  
ATOM    624  N   VAL A  90      20.132  14.338  -3.647  1.00  0.00           N  
ATOM    625  CA  VAL A  90      19.645  13.853  -2.361  1.00  0.00           C  
ATOM    626  C   VAL A  90      20.650  14.132  -1.251  1.00  0.00           C  
ATOM    627  O   VAL A  90      20.283  14.590  -0.169  1.00  0.00           O  
ATOM    628  CB  VAL A  90      19.347  12.342  -2.402  1.00  0.00           C  
ATOM    629  CEN VAL A  90      18.839  11.877  -2.398  1.00  0.00           X  
ATOM    630  H   VAL A  90      20.258  13.681  -4.404  1.00  0.00           H  
ATOM    631  N   VAL A  91      21.920  13.854  -1.526  1.00  0.00           N  
ATOM    632  CA  VAL A  91      22.981  14.075  -0.550  1.00  0.00           C  
ATOM    633  C   VAL A  91      23.006  15.524  -0.083  1.00  0.00           C  
ATOM    634  O   VAL A  91      23.613  15.847   0.939  1.00  0.00           O  
ATOM    635  CB  VAL A  91      24.362  13.706  -1.124  1.00  0.00           C  
ATOM    636  CEN VAL A  91      24.873  13.247  -1.086  1.00  0.00           X  
ATOM    637  H   VAL A  91      22.156  13.480  -2.434  1.00  0.00           H  
ATOM    638  N   VAL A  92      22.344  16.396  -0.836  1.00  0.00           N  
ATOM    639  CA  VAL A  92      22.277  17.811  -0.493  1.00  0.00           C  
ATOM    640  C   VAL A  92      20.915  18.175   0.082  1.00  0.00           C  
ATOM    641  O   VAL A  92      20.721  19.277   0.596  1.00  0.00           O  
ATOM    642  CB  VAL A  92      22.563  18.703  -1.715  1.00  0.00           C  
ATOM    643  CEN VAL A  92      23.026  19.130  -1.994  1.00  0.00           X  
ATOM    644  H   VAL A  92      21.874  16.069  -1.668  1.00  0.00           H  
ATOM    645  N   VAL A  93      19.972  17.243  -0.008  1.00  0.00           N  
ATOM    646  CA  VAL A  93      18.686  17.387   0.663  1.00  0.00           C  
ATOM    647  C   VAL A  93      18.836  17.267   2.174  1.00  0.00           C  
ATOM    648  O   VAL A  93      19.776  16.642   2.666  1.00  0.00           O  
ATOM    649  CB  VAL A  93      17.672  16.336   0.173  1.00  0.00           C  
ATOM    650  CEN VAL A  93      17.097  16.251  -0.197  1.00  0.00           X  
ATOM    651  H   VAL A  93      20.151  16.414  -0.556  1.00  0.00           H  
ATOM    652  N   VAL A  94      17.905  17.869   2.906  1.00  0.00           N  
ATOM    653  CA  VAL A  94      17.869  17.739   4.358  1.00  0.00           C  
ATOM    654  C   VAL A  94      17.503  16.320   4.775  1.00  0.00           C  
ATOM    655  O   VAL A  94      16.924  15.564   3.996  1.00  0.00           O  
ATOM    656  CB  VAL A  94      16.868  18.724   4.989  1.00  0.00           C  
ATOM    657  CEN VAL A  94      16.817  19.297   5.369  1.00  0.00           X  
ATOM    658  H   VAL A  94      17.204  18.431   2.445  1.00  0.00           H  
ATOM    659  N   VAL A  95      17.844  15.965   6.009  1.00  0.00           N  
ATOM    660  CA  VAL A  95      17.662  14.602   6.492  1.00  0.00           C  
ATOM    661  C   VAL A  95      16.209  14.161   6.363  1.00  0.00           C  
ATOM    662  O   VAL A  95      15.926  12.997   6.081  1.00  0.00           O  
ATOM    663  CB  VAL A  95      18.103  14.458   7.961  1.00  0.00           C  
ATOM    664  CEN VAL A  95      18.586  14.188   8.371  1.00  0.00           X  
ATOM    665  H   VAL A  95      18.241  16.657   6.628  1.00  0.00           H  
ATOM    666  N   VAL A  96      15.292  15.099   6.570  1.00  0.00           N  
ATOM    667  CA  VAL A  96      13.867  14.819   6.439  1.00  0.00           C  
ATOM    668  C   VAL A  96      13.447  14.775   4.975  1.00  0.00           C  
ATOM    669  O   VAL A  96      12.503  14.072   4.611  1.00  0.00           O  
ATOM    670  CB  VAL A  96      13.014  15.869   7.176  1.00  0.00           C  
ATOM    671  CEN VAL A  96      12.608  15.968   7.724  1.00  0.00           X  
ATOM    672  H   VAL A  96      15.588  16.030   6.825  1.00  0.00           H  
ATOM    673  N   VAL A  97      14.152  15.529   4.139  1.00  0.00           N  
ATOM    674  CA  VAL A  97      13.947  15.472   2.697  1.00  0.00           C  
ATOM    675  C   VAL A  97      14.211  14.072   2.158  1.00  0.00           C  
ATOM    676  O   VAL A  97      13.439  13.551   1.353  1.00  0.00           O  
ATOM    677  CB  VAL A  97      14.851  16.476   1.957  1.00  0.00           C  
ATOM    678  CEN VAL A  97      14.850  17.066   1.603  1.00  0.00           X  
ATOM    679  H   VAL A  97      14.849  16.158   4.513  1.00  0.00           H  
ATOM    680  N   VAL A  98      15.307  13.468   2.606  1.00  0.00           N  
ATOM    681  CA  VAL A  98      15.675  12.127   2.168  1.00  0.00           C  
ATOM    682  C   VAL A  98      14.592  11.116   2.521  1.00  0.00           C  
ATOM    683  O   VAL A  98      14.222  10.276   1.700  1.00  0.00           O  
ATOM    684  CB  VAL A  98      17.008  11.675   2.793  1.00  0.00           C  
ATOM    685  CEN VAL A  98      17.670  11.546   2.654  1.00  0.00           X  
ATOM    686  H   VAL A  98      15.900  13.951   3.266  1.00  0.00           H  
ATOM    687  N   VAL A  99      14.086  11.201   3.747  1.00  0.00           N  
ATOM    688  CA  VAL A  99      13.043  10.293   4.210  1.00  0.00           C  
ATOM    689  C   VAL A  99      11.794  10.402   3.346  1.00  0.00           C  
ATOM    690  O   VAL A  99      11.206   9.393   2.958  1.00  0.00           O  
ATOM    691  CB  VAL A  99      12.666  10.569   5.678  1.00  0.00           C  
ATOM    692  CEN VAL A  99      12.710  10.318   6.318  1.00  0.00           X  
ATOM    693  H   VAL A  99      14.433  11.913   4.373  1.00  0.00           H  
ATOM    694  N   VAL A 100      11.392  11.633   3.048  1.00  0.00           N  
ATOM    695  CA  VAL A 100      10.211  11.876   2.229  1.00  0.00           C  
ATOM    696  C   VAL A 100      10.360  11.251   0.848  1.00  0.00           C  
ATOM    697  O   VAL A 100       9.438  10.612   0.342  1.00  0.00           O  
ATOM    698  CB  VAL A 100       9.932  13.383   2.072  1.00  0.00           C  
ATOM    699  CEN VAL A 100       9.503  13.890   2.257  1.00  0.00           X  
ATOM    700  H   VAL A 100      11.919  12.421   3.398  1.00  0.00           H  
ATOM    701  N   VAL A 101      11.528  11.439   0.242  1.00  0.00           N  
ATOM    702  CA  VAL A 101      11.800  10.894  -1.083  1.00  0.00           C  
ATOM    703  C   VAL A 101      11.684   9.375  -1.087  1.00  0.00           C  
ATOM    704  O   VAL A 101      11.083   8.792  -1.989  1.00  0.00           O  
ATOM    705  CB  VAL A 101      13.201  11.294  -1.581  1.00  0.00           C  
ATOM    706  CEN VAL A 101      13.536  11.688  -2.036  1.00  0.00           X  
ATOM    707  H   VAL A 101      12.245  11.974   0.711  1.00  0.00           H  
ATOM    708  N   VAL A 102      12.264   8.740  -0.075  1.00  0.00           N  
ATOM    709  CA  VAL A 102      12.227   7.286   0.040  1.00  0.00           C  
ATOM    710  C   VAL A 102      10.794   6.777   0.127  1.00  0.00           C  
ATOM    711  O   VAL A 102      10.428   5.806  -0.535  1.00  0.00           O  
ATOM    712  CB  VAL A 102      13.011   6.796   1.271  1.00  0.00           C  
ATOM    713  CEN VAL A 102      13.584   6.468   1.469  1.00  0.00           X  
ATOM    714  H   VAL A 102      12.742   9.277   0.634  1.00  0.00           H  
ATOM    715  N   VAL A 103       9.985   7.438   0.949  1.00  0.00           N  
ATOM    716  CA  VAL A 103       8.590   7.054   1.125  1.00  0.00           C  
ATOM    717  C   VAL A 103       7.828   7.127  -0.193  1.00  0.00           C  
ATOM    718  O   VAL A 103       7.069   6.219  -0.533  1.00  0.00           O  
ATOM    719  CB  VAL A 103       7.885   7.945   2.164  1.00  0.00           C  
ATOM    720  CEN VAL A 103       7.620   7.952   2.800  1.00  0.00           X  
ATOM    721  H   VAL A 103      10.347   8.228   1.465  1.00  0.00           H  
ATOM    722  N   VAL A 104       8.036   8.212  -0.931  1.00  0.00           N  
ATOM    723  CA  VAL A 104       7.369   8.405  -2.213  1.00  0.00           C  
ATOM    724  C   VAL A 104       7.717   7.289  -3.189  1.00  0.00           C  
ATOM    725  O   VAL A 104       6.843   6.750  -3.868  1.00  0.00           O  
ATOM    726  CB  VAL A 104       7.740   9.761  -2.844  1.00  0.00           C  
ATOM    727  CEN VAL A 104       7.496  10.387  -2.995  1.00  0.00           X  
ATOM    728  H   VAL A 104       8.672   8.921  -0.595  1.00  0.00           H  
ATOM    729  N   VAL A 105       8.999   6.947  -3.255  1.00  0.00           N  
ATOM    730  CA  VAL A 105       9.466   5.894  -4.149  1.00  0.00           C  
ATOM    731  C   VAL A 105       8.801   4.562  -3.826  1.00  0.00           C  
ATOM    732  O   VAL A 105       8.356   3.846  -4.723  1.00  0.00           O  
ATOM    733  CB  VAL A 105      10.995   5.725  -4.073  1.00  0.00           C  
ATOM    734  CEN VAL A 105      11.582   5.825  -4.420  1.00  0.00           X  
ATOM    735  H   VAL A 105       9.668   7.429  -2.671  1.00  0.00           H  
ATOM    736  N   VAL A 106       8.736   4.236  -2.539  1.00  0.00           N  
ATOM    737  CA  VAL A 106       8.125   2.989  -2.095  1.00  0.00           C  
ATOM    738  C   VAL A 106       6.662   2.913  -2.514  1.00  0.00           C  
ATOM    739  O   VAL A 106       6.199   1.883  -3.005  1.00  0.00           O  
ATOM    740  CB  VAL A 106       8.220   2.826  -0.567  1.00  0.00           C  
ATOM    741  CEN VAL A 106       8.530   2.469  -0.066  1.00  0.00           X  
ATOM    742  H   VAL A 106       9.120   4.868  -1.852  1.00  0.00           H  
ATOM    743  N   VAL A 107       5.938   4.009  -2.316  1.00  0.00           N  
ATOM    744  CA  VAL A 107       4.525   4.069  -2.673  1.00  0.00           C  
ATOM    745  C   VAL A 107       4.322   3.821  -4.162  1.00  0.00           C  
ATOM    746  O   VAL A 107       3.436   3.065  -4.560  1.00  0.00           O  
ATOM    747  CB  VAL A 107       3.905   5.428  -2.299  1.00  0.00           C  
ATOM    748  CEN VAL A 107       3.469   5.738  -1.864  1.00  0.00           X  
ATOM    749  H   VAL A 107       6.377   4.822  -1.909  1.00  0.00           H  
ATOM    750  N   VAL A 108       5.148   4.463  -4.981  1.00  0.00           N  
ATOM    751  CA  VAL A 108       5.061   4.313  -6.429  1.00  0.00           C  
ATOM    752  C   VAL A 108       5.267   2.863  -6.846  1.00  0.00           C  
ATOM    753  O   VAL A 108       4.529   2.335  -7.679  1.00  0.00           O  
ATOM    754  CB  VAL A 108       6.094   5.197  -7.152  1.00  0.00           C  
ATOM    755  CEN VAL A 108       6.166   5.758  -7.545  1.00  0.00           X  
ATOM    756  H   VAL A 108       5.855   5.069  -4.591  1.00  0.00           H  
ATOM    757  N   VAL A 109       6.274   2.222  -6.263  1.00  0.00           N  
ATOM    758  CA  VAL A 109       6.579   0.830  -6.574  1.00  0.00           C  
ATOM    759  C   VAL A 109       5.399  -0.078  -6.251  1.00  0.00           C  
ATOM    760  O   VAL A 109       5.039  -0.949  -7.042  1.00  0.00           O  
ATOM    761  CB  VAL A 109       7.819   0.338  -5.804  1.00  0.00           C  
ATOM    762  CEN VAL A 109       8.479   0.155  -5.875  1.00  0.00           X  
ATOM    763  H   VAL A 109       6.843   2.711  -5.587  1.00  0.00           H  
ATOM    764  N   VAL A 110       4.800   0.132  -5.083  1.00  0.00           N  
ATOM    765  CA  VAL A 110       3.659  -0.668  -4.653  1.00  0.00           C  
ATOM    766  C   VAL A 110       2.498  -0.540  -5.631  1.00  0.00           C  
ATOM    767  O   VAL A 110       2.074  -1.514  -6.189  1.00  0.00           O  
ATOM    768  CB  VAL A 110       3.182  -0.260  -3.247  1.00  0.00           C  
ATOM    769  CEN VAL A 110       3.154  -0.465  -2.590  1.00  0.00           X  
ATOM    770  H   VAL A 110       5.144   0.864  -4.478  1.00  0.00           H  
TER                                                                             
# All scores below are weighted scores, not raw scores.
#BEGIN_POSE_ENERGIES_TABLE ./out/87.pdb
label vdw total
weights 0.1 NA
pose 3.24515 3.24515
VAL:NtermProteinFull_1 0.53251 0.53251
VAL_2 0.10738 0.10738
VAL_3 0 0
VAL_4 0 0
VAL_5 0.14758 0.14758
VAL_6 0.00625 0.00625
VAL_7 0 0
VAL_8 0.00157 0.00157
VAL_9 0.48767 0.48767
VAL_10 0 0
VAL_11 0 0
VAL_12 0 0
VAL_13 0.09506 0.09506
VAL_14 0 0
VAL_15 0.01006 0.01006
VAL_16 0 0
VAL_17 0 0
VAL_18 0.01006 0.01006
VAL_19 0 0
VAL_20 0 0
VAL_21 0 0
VAL_22 0.00518 0.00518
VAL_23 0 0
VAL_24 0 0
VAL_25 0.00157 0.00157
VAL_26 0 0
VAL_27 0 0
VAL_28 0 0
VAL_29 0.17665 0.17665
VAL_30 0 0
VAL_31 0 0
VAL_32 0 0
VAL_33 0 0
VAL_34 0 0
VAL_35 0 0
VAL_36 0.00643 0.00643
VAL_37 0 0
VAL_38 0 0
VAL_39 0 0
VAL_40 0 0
VAL_41 0 0
VAL_42 0 0
VAL_43 0 0
VAL_44 0.02528 0.02528
VAL_45 2e-05 2e-05
VAL_46 0 0
VAL_47 0 0
VAL_48 0.0034 0.0034
VAL_49 0 0
VAL_50 0 0
VAL_51 0.00032 0.00032
VAL_52 0.17665 0.17665
VAL_53 0 0
VAL_54 0 0
VAL_55 0.00015 0.00015
VAL_56 0 0
VAL_57 0.00176 0.00176
VAL_58 0 0
VAL_59 0.00518 0.00518
VAL_60 0 0
VAL_61 0 0
VAL_62 0 0
VAL_63 0 0
VAL_64 0 0
VAL_65 0 0
VAL_66 0 0
VAL_67 0 0
VAL_68 0 0
VAL_69 0 0
VAL_70 0 0
VAL_71 0 0
VAL_72 0 0
VAL_73 0 0
VAL_74 0 0
VAL_75 0 0
VAL_76 0 0
VAL_77 0 0
VAL_78 0 0
VAL_79 0 0
VAL_80 0.00176 0.00176
VAL_81 0 0
VAL_82 0 0
VAL_83 0 0
VAL_84 0 0
VAL_85 0 0
VAL_86 0 0
VAL_87 0 0
VAL_88 0 0
VAL_89 0 0
VAL_90 0 0
VAL_91 0 0
VAL_92 0 0
VAL_93 0.02173 0.02173
VAL_94 0 0
VAL_95 0 0
VAL_96 0.09506 0.09506
VAL_97 0.02173 0.02173
VAL_98 0 0
VAL_99 0.01022 0.01022
VAL_100 0 0
VAL_101 0 0
VAL_102 0.00015 0.00015
VAL_103 0.4837 0.4837
VAL_104 0 0
VAL_105 0.00032 0.00032
VAL_106 0.14677 0.14677
VAL_107 0.10819 0.10819
VAL_108 0 0
VAL_109 0.02226 0.02226
VAL:CtermProteinFull_110 0.53251 0.53251
#END_POSE_ENERGIES_TABLE ./out/87.pdb

REMARK 6 12 16 22 9 1 14 14 8 7 16 6 
REMARK VDW             3.245
REMARK RG             13.862
REMARK NCdist          5.191
REMARK HO              0.788
