# Supplementary material for: Design of complicated all-α protein structures
Source: Nat Struct Mol Biol. 2024 Jan 4;31(2):275–82. doi: 10.1038/s41594-023-01147-9 (PMC11377298; doi:10.1038/s41594-023-01147-9)
Supplement: Supplementary file 11 — Statistical source data. [file 41594_2023_1147_MOESM11_ESM.zip › ED_Fig6/93.pdb]

HEADER                                            09-NOV-21   XXXX              
EXPDTA    THEORETICAL MODEL                                                     
REMARK 220                                                                      
REMARK 220 EXPERIMENTAL DETAILS                                                 
REMARK 220  EXPERIMENT TYPE                : THEORETICAL MODELLING              
REMARK 220  DATE OF DATA COLLECTION        : 09-NOV-21                          
REMARK 220                                                                      
REMARK 220 REMARK: MODEL GENERATED BY ROSETTA                                   
REMARK 220  VERSION 2021.16+release.8ee4f02                                     
ATOM      1  N   VAL A   1       0.000   0.000   0.000  1.00  0.00           N  
ATOM      2  CA  VAL A   1       1.458   0.000   0.000  1.00  0.00           C  
ATOM      3  C   VAL A   1       2.009   1.420   0.000  1.00  0.00           C  
ATOM      4  O   VAL A   1       2.934   1.737   0.748  1.00  0.00           O  
ATOM      5  CB  VAL A   1       2.023  -0.759  -1.215  1.00  0.00           C  
ATOM      6  CEN VAL A   1       2.351  -1.334  -1.406  1.00  0.00           X  
ATOM      7  H   VAL A   1      -0.500  -0.433  -0.750  1.00  0.00           H  
ATOM      8  N   VAL A   2       1.435   2.272  -0.843  1.00  0.00           N  
ATOM      9  CA  VAL A   2       1.868   3.661  -0.942  1.00  0.00           C  
ATOM     10  C   VAL A   2       1.711   4.383   0.390  1.00  0.00           C  
ATOM     11  O   VAL A   2       2.608   5.105   0.825  1.00  0.00           O  
ATOM     12  CB  VAL A   2       1.079   4.423  -2.023  1.00  0.00           C  
ATOM     13  CEN VAL A   2       1.129   4.707  -2.649  1.00  0.00           X  
ATOM     14  H   VAL A   2       0.680   1.949  -1.431  1.00  0.00           H  
ATOM     15  N   VAL A   3       0.566   4.183   1.035  1.00  0.00           N  
ATOM     16  CA  VAL A   3       0.290   4.815   2.319  1.00  0.00           C  
ATOM     17  C   VAL A   3       1.317   4.405   3.367  1.00  0.00           C  
ATOM     18  O   VAL A   3       1.823   5.241   4.115  1.00  0.00           O  
ATOM     19  CB  VAL A   3      -1.120   4.462   2.831  1.00  0.00           C  
ATOM     20  CEN VAL A   3      -1.749   4.719   2.941  1.00  0.00           X  
ATOM     21  H   VAL A   3      -0.130   3.577   0.624  1.00  0.00           H  
ATOM     22  N   VAL A   4       1.620   3.112   3.417  1.00  0.00           N  
ATOM     23  CA  VAL A   4       2.588   2.588   4.374  1.00  0.00           C  
ATOM     24  C   VAL A   4       3.957   3.226   4.177  1.00  0.00           C  
ATOM     25  O   VAL A   4       4.612   3.622   5.141  1.00  0.00           O  
ATOM     26  CB  VAL A   4       2.723   1.058   4.261  1.00  0.00           C  
ATOM     27  CEN VAL A   4       2.581   0.464   4.579  1.00  0.00           X  
ATOM     28  H   VAL A   4       1.169   2.476   2.775  1.00  0.00           H  
ATOM     29  N   VAL A   5       4.385   3.322   2.923  1.00  0.00           N  
ATOM     30  CA  VAL A   5       5.678   3.911   2.597  1.00  0.00           C  
ATOM     31  C   VAL A   5       5.758   5.358   3.069  1.00  0.00           C  
ATOM     32  O   VAL A   5       6.758   5.776   3.653  1.00  0.00           O  
ATOM     33  CB  VAL A   5       5.958   3.859   1.084  1.00  0.00           C  
ATOM     34  CEN VAL A   5       6.345   3.555   0.602  1.00  0.00           X  
ATOM     35  H   VAL A   5       3.799   2.977   2.176  1.00  0.00           H  
ATOM     36  N   VAL A   6       4.700   6.118   2.811  1.00  0.00           N  
ATOM     37  CA  VAL A   6       4.648   7.520   3.209  1.00  0.00           C  
ATOM     38  C   VAL A   6       4.783   7.670   4.719  1.00  0.00           C  
ATOM     39  O   VAL A   6       5.528   8.521   5.204  1.00  0.00           O  
ATOM     40  CB  VAL A   6       3.339   8.190   2.752  1.00  0.00           C  
ATOM     41  CEN VAL A   6       3.075   8.647   2.309  1.00  0.00           X  
ATOM     42  H   VAL A   6       3.910   5.715   2.327  1.00  0.00           H  
ATOM     43  N   VAL A   7       4.059   6.836   5.458  1.00  0.00           N  
ATOM     44  CA  VAL A   7       4.096   6.875   6.915  1.00  0.00           C  
ATOM     45  C   VAL A   7       5.504   6.615   7.437  1.00  0.00           C  
ATOM     46  O   VAL A   7       5.983   7.311   8.332  1.00  0.00           O  
ATOM     47  CB  VAL A   7       3.133   5.844   7.532  1.00  0.00           C  
ATOM     48  CEN VAL A   7       2.540   5.776   7.878  1.00  0.00           X  
ATOM     49  H   VAL A   7       3.467   6.159   4.999  1.00  0.00           H  
ATOM     50  N   VAL A   8       6.163   5.609   6.872  1.00  0.00           N  
ATOM     51  CA  VAL A   8       7.517   5.255   7.279  1.00  0.00           C  
ATOM     52  C   VAL A   8       8.478   6.419   7.067  1.00  0.00           C  
ATOM     53  O   VAL A   8       9.293   6.729   7.935  1.00  0.00           O  
ATOM     54  CB  VAL A   8       8.037   4.027   6.508  1.00  0.00           C  
ATOM     55  CEN VAL A   8       8.197   3.360   6.571  1.00  0.00           X  
ATOM     56  H   VAL A   8       5.713   5.075   6.141  1.00  0.00           H  
ATOM     57  N   VAL A   9       8.376   7.060   5.907  1.00  0.00           N  
ATOM     58  CA  VAL A   9       9.235   8.191   5.579  1.00  0.00           C  
ATOM     59  C   VAL A   9       9.061   9.324   6.581  1.00  0.00           C  
ATOM     60  O   VAL A   9      10.039   9.909   7.047  1.00  0.00           O  
ATOM     61  CB  VAL A   9       8.951   8.723   4.162  1.00  0.00           C  
ATOM     62  CEN VAL A   9       9.208   8.766   3.524  1.00  0.00           X  
ATOM     63  H   VAL A   9       7.685   6.755   5.236  1.00  0.00           H  
ATOM     64  N   VAL A  10       7.810   9.630   6.909  1.00  0.00           N  
ATOM     65  CA  VAL A  10       7.506  10.695   7.857  1.00  0.00           C  
ATOM     66  C   VAL A  10       8.128  10.415   9.219  1.00  0.00           C  
ATOM     67  O   VAL A  10       8.719  11.301   9.836  1.00  0.00           O  
ATOM     68  CB  VAL A  10       5.986  10.883   8.028  1.00  0.00           C  
ATOM     69  CEN VAL A  10       5.461  11.306   7.888  1.00  0.00           X  
ATOM     70  H   VAL A  10       7.051   9.112   6.491  1.00  0.00           H  
ATOM     71  N   VAL A  11       7.993   9.177   9.683  1.00  0.00           N  
ATOM     72  CA  VAL A  11       8.542   8.778  10.973  1.00  0.00           C  
ATOM     73  C   VAL A  11      10.054   8.964  11.009  1.00  0.00           C  
ATOM     74  O   VAL A  11      10.602   9.482  11.982  1.00  0.00           O  
ATOM     75  CB  VAL A  11       8.207   7.311  11.300  1.00  0.00           C  
ATOM     76  CEN VAL A  11       7.826   6.907  11.708  1.00  0.00           X  
ATOM     77  H   VAL A  11       7.496   8.495   9.127  1.00  0.00           H  
ATOM     78  N   VAL A  12      10.723   8.537   9.944  1.00  0.00           N  
ATOM     79  CA  VAL A  12      12.173   8.655   9.852  1.00  0.00           C  
ATOM     80  C   VAL A  12      12.613  10.111   9.938  1.00  0.00           C  
ATOM     81  O   VAL A  12      13.562  10.441  10.650  1.00  0.00           O  
ATOM     82  CB  VAL A  12      12.708   8.043   8.543  1.00  0.00           C  
ATOM     83  CEN VAL A  12      13.065   7.514   8.284  1.00  0.00           X  
ATOM     84  H   VAL A  12      10.214   8.119   9.178  1.00  0.00           H  
ATOM     85  N   VAL A  13      11.920  10.977   9.208  1.00  0.00           N  
ATOM     86  CA  VAL A  13      12.238  12.400   9.200  1.00  0.00           C  
ATOM     87  C   VAL A  13      11.806  13.068  10.499  1.00  0.00           C  
ATOM     88  O   VAL A  13      12.552  13.856  11.081  1.00  0.00           O  
ATOM     89  CB  VAL A  13      11.569  13.123   8.015  1.00  0.00           C  
ATOM     90  CEN VAL A  13      11.694  13.428   7.410  1.00  0.00           X  
ATOM     91  H   VAL A  13      11.152  10.642   8.644  1.00  0.00           H  
ATOM     92  N   VAL A  14      10.597  12.750  10.949  1.00  0.00           N  
ATOM     93  CA  VAL A  14      10.077  13.292  12.198  1.00  0.00           C  
ATOM     94  C   VAL A  14      10.810  12.708  13.399  1.00  0.00           C  
ATOM     95  O   VAL A  14      11.005  13.385  14.409  1.00  0.00           O  
ATOM     96  CB  VAL A  14       8.568  13.019  12.348  1.00  0.00           C  
ATOM     97  CEN VAL A  14       7.948  13.318  12.343  1.00  0.00           X  
ATOM     98  H   VAL A  14      10.023  12.116  10.411  1.00  0.00           H  
ATOM     99  N   VAL A  15      11.214  11.448  13.284  1.00  0.00           N  
ATOM    100  CA  VAL A  15      11.939  10.774  14.354  1.00  0.00           C  
ATOM    101  C   VAL A  15      13.256  10.198  13.850  1.00  0.00           C  
ATOM    102  O   VAL A  15      13.448   8.982  13.837  1.00  0.00           O  
ATOM    103  CB  VAL A  15      11.102   9.644  14.980  1.00  0.00           C  
ATOM    104  CEN VAL A  15      10.754   9.459  15.546  1.00  0.00           X  
ATOM    105  H   VAL A  15      11.014  10.943  12.432  1.00  0.00           H  
ATOM    106  N   VAL A  16      14.162  11.078  13.437  1.00  0.00           N  
ATOM    107  CA  VAL A  16      15.372  10.662  12.739  1.00  0.00           C  
ATOM    108  C   VAL A  16      16.276   9.839  13.648  1.00  0.00           C  
ATOM    109  O   VAL A  16      17.153   9.115  13.177  1.00  0.00           O  
ATOM    110  CB  VAL A  16      16.162  11.872  12.206  1.00  0.00           C  
ATOM    111  CEN VAL A  16      16.341  12.207  11.631  1.00  0.00           X  
ATOM    112  H   VAL A  16      14.007  12.061  13.610  1.00  0.00           H  
ATOM    113  N   VAL A  17      16.058   9.956  14.954  1.00  0.00           N  
ATOM    114  CA  VAL A  17      16.899   9.280  15.935  1.00  0.00           C  
ATOM    115  C   VAL A  17      16.221   8.025  16.470  1.00  0.00           C  
ATOM    116  O   VAL A  17      16.722   7.382  17.392  1.00  0.00           O  
ATOM    117  CB  VAL A  17      17.247  10.206  17.115  1.00  0.00           C  
ATOM    118  CEN VAL A  17      17.760  10.562  17.408  1.00  0.00           X  
ATOM    119  H   VAL A  17      15.289  10.527  15.275  1.00  0.00           H  
ATOM    120  N   VAL A  18      15.077   7.682  15.887  1.00  0.00           N  
ATOM    121  CA  VAL A  18      14.308   6.526  16.331  1.00  0.00           C  
ATOM    122  C   VAL A  18      14.716   5.268  15.574  1.00  0.00           C  
ATOM    123  O   VAL A  18      14.177   4.971  14.508  1.00  0.00           O  
ATOM    124  CB  VAL A  18      12.795   6.752  16.152  1.00  0.00           C  
ATOM    125  CEN VAL A  18      12.206   6.861  16.493  1.00  0.00           X  
ATOM    126  H   VAL A  18      14.733   8.235  15.116  1.00  0.00           H  
ATOM    127  N   VAL A  19      15.672   4.533  16.132  1.00  0.00           N  
ATOM    128  CA  VAL A  19      16.198   3.339  15.481  1.00  0.00           C  
ATOM    129  C   VAL A  19      15.081   2.362  15.137  1.00  0.00           C  
ATOM    130  O   VAL A  19      15.076   1.762  14.062  1.00  0.00           O  
ATOM    131  CB  VAL A  19      17.237   2.624  16.365  1.00  0.00           C  
ATOM    132  CEN VAL A  19      17.909   2.485  16.428  1.00  0.00           X  
ATOM    133  H   VAL A  19      16.044   4.808  17.029  1.00  0.00           H  
ATOM    134  N   VAL A  20      14.135   2.205  16.057  1.00  0.00           N  
ATOM    135  CA  VAL A  20      12.966   1.367  15.819  1.00  0.00           C  
ATOM    136  C   VAL A  20      12.189   1.839  14.597  1.00  0.00           C  
ATOM    137  O   VAL A  20      11.579   1.037  13.889  1.00  0.00           O  
ATOM    138  CB  VAL A  20      12.025   1.350  17.038  1.00  0.00           C  
ATOM    139  CEN VAL A  20      11.793   0.956  17.554  1.00  0.00           X  
ATOM    140  H   VAL A  20      14.227   2.680  16.944  1.00  0.00           H  
ATOM    141  N   VAL A  21      12.214   3.145  14.354  1.00  0.00           N  
ATOM    142  CA  VAL A  21      11.622   3.712  13.148  1.00  0.00           C  
ATOM    143  C   VAL A  21      12.278   3.146  11.895  1.00  0.00           C  
ATOM    144  O   VAL A  21      11.596   2.779  10.938  1.00  0.00           O  
ATOM    145  CB  VAL A  21      11.740   5.248  13.129  1.00  0.00           C  
ATOM    146  CEN VAL A  21      11.380   5.832  13.184  1.00  0.00           X  
ATOM    147  H   VAL A  21      12.655   3.761  15.023  1.00  0.00           H  
ATOM    148  N   VAL A  22      13.605   3.079  11.906  1.00  0.00           N  
ATOM    149  CA  VAL A  22      14.355   2.558  10.770  1.00  0.00           C  
ATOM    150  C   VAL A  22      13.969   1.115  10.470  1.00  0.00           C  
ATOM    151  O   VAL A  22      13.760   0.745   9.315  1.00  0.00           O  
ATOM    152  CB  VAL A  22      15.874   2.633  11.013  1.00  0.00           C  
ATOM    153  CEN VAL A  22      16.450   2.959  10.823  1.00  0.00           X  
ATOM    154  H   VAL A  22      14.107   3.398  12.723  1.00  0.00           H  
ATOM    155  N   VAL A  23      13.876   0.303  11.518  1.00  0.00           N  
ATOM    156  CA  VAL A  23      13.516  -1.102  11.369  1.00  0.00           C  
ATOM    157  C   VAL A  23      12.140  -1.252  10.731  1.00  0.00           C  
ATOM    158  O   VAL A  23      11.950  -2.068   9.829  1.00  0.00           O  
ATOM    159  CB  VAL A  23      13.526  -1.835  12.723  1.00  0.00           C  
ATOM    160  CEN VAL A  23      13.865  -2.302  13.098  1.00  0.00           X  
ATOM    161  H   VAL A  23      14.061   0.668  12.441  1.00  0.00           H  
ATOM    162  N   VAL A  24      11.184  -0.461  11.205  1.00  0.00           N  
ATOM    163  CA  VAL A  24       9.824  -0.506  10.682  1.00  0.00           C  
ATOM    164  C   VAL A  24       9.795  -0.178   9.195  1.00  0.00           C  
ATOM    165  O   VAL A  24       9.126  -0.854   8.413  1.00  0.00           O  
ATOM    166  CB  VAL A  24       8.898   0.471  11.432  1.00  0.00           C  
ATOM    167  CEN VAL A  24       8.374   0.507  11.877  1.00  0.00           X  
ATOM    168  H   VAL A  24      11.405   0.187  11.948  1.00  0.00           H  
ATOM    169  N   VAL A  25      10.524   0.864   8.810  1.00  0.00           N  
ATOM    170  CA  VAL A  25      10.583   1.284   7.415  1.00  0.00           C  
ATOM    171  C   VAL A  25      11.129   0.172   6.527  1.00  0.00           C  
ATOM    172  O   VAL A  25      10.588  -0.101   5.456  1.00  0.00           O  
ATOM    173  CB  VAL A  25      11.455   2.541   7.239  1.00  0.00           C  
ATOM    174  CEN VAL A  25      11.434   3.215   7.098  1.00  0.00           X  
ATOM    175  H   VAL A  25      11.051   1.378   9.501  1.00  0.00           H  
ATOM    176  N   VAL A  26      12.202  -0.467   6.980  1.00  0.00           N  
ATOM    177  CA  VAL A  26      12.823  -1.551   6.228  1.00  0.00           C  
ATOM    178  C   VAL A  26      11.845  -2.697   6.006  1.00  0.00           C  
ATOM    179  O   VAL A  26      11.743  -3.234   4.903  1.00  0.00           O  
ATOM    180  CB  VAL A  26      14.076  -2.089   6.943  1.00  0.00           C  
ATOM    181  CEN VAL A  26      14.764  -2.115   6.913  1.00  0.00           X  
ATOM    182  H   VAL A  26      12.598  -0.194   7.869  1.00  0.00           H  
ATOM    183  N   VAL A  27      11.126  -3.068   7.060  1.00  0.00           N  
ATOM    184  CA  VAL A  27      10.154  -4.152   6.981  1.00  0.00           C  
ATOM    185  C   VAL A  27       9.072  -3.849   5.954  1.00  0.00           C  
ATOM    186  O   VAL A  27       8.706  -4.707   5.151  1.00  0.00           O  
ATOM    187  CB  VAL A  27       9.493  -4.418   8.347  1.00  0.00           C  
ATOM    188  CEN VAL A  27       9.459  -4.867   8.869  1.00  0.00           X  
ATOM    189  H   VAL A  27      11.256  -2.587   7.938  1.00  0.00           H  
ATOM    190  N   VAL A  28       8.562  -2.622   5.984  1.00  0.00           N  
ATOM    191  CA  VAL A  28       7.520  -2.202   5.055  1.00  0.00           C  
ATOM    192  C   VAL A  28       7.992  -2.311   3.611  1.00  0.00           C  
ATOM    193  O   VAL A  28       7.270  -2.806   2.747  1.00  0.00           O  
ATOM    194  CB  VAL A  28       7.067  -0.756   5.329  1.00  0.00           C  
ATOM    195  CEN VAL A  28       6.547  -0.374   5.571  1.00  0.00           X  
ATOM    196  H   VAL A  28       8.905  -1.963   6.669  1.00  0.00           H  
ATOM    197  N   VAL A  29       9.210  -1.845   3.356  1.00  0.00           N  
ATOM    198  CA  VAL A  29       9.782  -1.888   2.016  1.00  0.00           C  
ATOM    199  C   VAL A  29       9.880  -3.320   1.505  1.00  0.00           C  
ATOM    200  O   VAL A  29       9.532  -3.606   0.360  1.00  0.00           O  
ATOM    201  CB  VAL A  29      11.180  -1.243   1.976  1.00  0.00           C  
ATOM    202  CEN VAL A  29      11.531  -0.695   1.752  1.00  0.00           X  
ATOM    203  H   VAL A  29       9.754  -1.450   4.110  1.00  0.00           H  
ATOM    204  N   VAL A  30      10.356  -4.217   2.362  1.00  0.00           N  
ATOM    205  CA  VAL A  30      10.501  -5.622   1.999  1.00  0.00           C  
ATOM    206  C   VAL A  30       9.159  -6.233   1.617  1.00  0.00           C  
ATOM    207  O   VAL A  30       9.053  -6.947   0.619  1.00  0.00           O  
ATOM    208  CB  VAL A  30      11.119  -6.442   3.147  1.00  0.00           C  
ATOM    209  CEN VAL A  30      11.688  -6.775   3.347  1.00  0.00           X  
ATOM    210  H   VAL A  30      10.625  -3.918   3.288  1.00  0.00           H  
ATOM    211  N   VAL A  31       8.136  -5.950   2.416  1.00  0.00           N  
ATOM    212  CA  VAL A  31       6.799  -6.471   2.163  1.00  0.00           C  
ATOM    213  C   VAL A  31       6.276  -6.012   0.808  1.00  0.00           C  
ATOM    214  O   VAL A  31       5.720  -6.803   0.046  1.00  0.00           O  
ATOM    215  CB  VAL A  31       5.807  -6.038   3.259  1.00  0.00           C  
ATOM    216  CEN VAL A  31       5.437  -6.266   3.794  1.00  0.00           X  
ATOM    217  H   VAL A  31       8.290  -5.357   3.220  1.00  0.00           H  
ATOM    218  N   VAL A  32       6.457  -4.729   0.513  1.00  0.00           N  
ATOM    219  CA  VAL A  32       6.003  -4.162  -0.751  1.00  0.00           C  
ATOM    220  C   VAL A  32       6.667  -4.854  -1.935  1.00  0.00           C  
ATOM    221  O   VAL A  32       6.008  -5.194  -2.917  1.00  0.00           O  
ATOM    222  CB  VAL A  32       6.287  -2.650  -0.827  1.00  0.00           C  
ATOM    223  CEN VAL A  32       5.990  -2.029  -0.820  1.00  0.00           X  
ATOM    224  H   VAL A  32       6.920  -4.131   1.182  1.00  0.00           H  
ATOM    225  N   VAL A  33       7.976  -5.060  -1.835  1.00  0.00           N  
ATOM    226  CA  VAL A  33       8.733  -5.712  -2.897  1.00  0.00           C  
ATOM    227  C   VAL A  33       8.212  -7.119  -3.160  1.00  0.00           C  
ATOM    228  O   VAL A  33       8.034  -7.520  -4.311  1.00  0.00           O  
ATOM    229  CB  VAL A  33      10.234  -5.785  -2.559  1.00  0.00           C  
ATOM    230  CEN VAL A  33      10.852  -5.531  -2.724  1.00  0.00           X  
ATOM    231  H   VAL A  33       8.460  -4.757  -1.001  1.00  0.00           H  
ATOM    232  N   VAL A  34       7.969  -7.865  -2.088  1.00  0.00           N  
ATOM    233  CA  VAL A  34       7.468  -9.229  -2.201  1.00  0.00           C  
ATOM    234  C   VAL A  34       6.126  -9.265  -2.920  1.00  0.00           C  
ATOM    235  O   VAL A  34       5.903 -10.099  -3.798  1.00  0.00           O  
ATOM    236  CB  VAL A  34       7.318  -9.893  -0.820  1.00  0.00           C  
ATOM    237  CEN VAL A  34       7.582 -10.375  -0.404  1.00  0.00           X  
ATOM    238  H   VAL A  34       8.136  -7.477  -1.171  1.00  0.00           H  
ATOM    239  N   VAL A  35       5.234  -8.356  -2.542  1.00  0.00           N  
ATOM    240  CA  VAL A  35       3.910  -8.282  -3.150  1.00  0.00           C  
ATOM    241  C   VAL A  35       4.006  -8.025  -4.649  1.00  0.00           C  
ATOM    242  O   VAL A  35       3.316  -8.664  -5.443  1.00  0.00           O  
ATOM    243  CB  VAL A  35       3.052  -7.178  -2.504  1.00  0.00           C  
ATOM    244  CEN VAL A  35       2.509  -7.066  -2.095  1.00  0.00           X  
ATOM    245  H   VAL A  35       5.478  -7.699  -1.815  1.00  0.00           H  
ATOM    246  N   VAL A  36       4.866  -7.086  -5.029  1.00  0.00           N  
ATOM    247  CA  VAL A  36       5.054  -6.743  -6.434  1.00  0.00           C  
ATOM    248  C   VAL A  36       5.528  -7.948  -7.236  1.00  0.00           C  
ATOM    249  O   VAL A  36       5.027  -8.214  -8.329  1.00  0.00           O  
ATOM    250  CB  VAL A  36       6.065  -5.594  -6.604  1.00  0.00           C  
ATOM    251  CEN VAL A  36       6.126  -4.929  -6.774  1.00  0.00           X  
ATOM    252  H   VAL A  36       5.403  -6.597  -4.327  1.00  0.00           H  
ATOM    253  N   VAL A  37       6.497  -8.673  -6.688  1.00  0.00           N  
ATOM    254  CA  VAL A  37       7.041  -9.851  -7.353  1.00  0.00           C  
ATOM    255  C   VAL A  37       5.960 -10.898  -7.590  1.00  0.00           C  
ATOM    256  O   VAL A  37       5.868 -11.474  -8.674  1.00  0.00           O  
ATOM    257  CB  VAL A  37       8.183 -10.484  -6.536  1.00  0.00           C  
ATOM    258  CEN VAL A  37       8.865 -10.584  -6.521  1.00  0.00           X  
ATOM    259  H   VAL A  37       6.866  -8.401  -5.788  1.00  0.00           H  
ATOM    260  N   VAL A  38       5.143 -11.140  -6.570  1.00  0.00           N  
ATOM    261  CA  VAL A  38       4.067 -12.118  -6.666  1.00  0.00           C  
ATOM    262  C   VAL A  38       3.087 -11.752  -7.774  1.00  0.00           C  
ATOM    263  O   VAL A  38       2.680 -12.605  -8.562  1.00  0.00           O  
ATOM    264  CB  VAL A  38       3.299 -12.246  -5.337  1.00  0.00           C  
ATOM    265  CEN VAL A  38       3.186 -12.663  -4.800  1.00  0.00           X  
ATOM    266  H   VAL A  38       5.272 -10.633  -5.706  1.00  0.00           H  
ATOM    267  N   VAL A  39       2.712 -10.479  -7.828  1.00  0.00           N  
ATOM    268  CA  VAL A  39       1.778  -9.997  -8.839  1.00  0.00           C  
ATOM    269  C   VAL A  39       2.323 -10.225 -10.244  1.00  0.00           C  
ATOM    270  O   VAL A  39       1.604 -10.683 -11.132  1.00  0.00           O  
ATOM    271  CB  VAL A  39       1.469  -8.500  -8.656  1.00  0.00           C  
ATOM    272  CEN VAL A  39       0.980  -8.054  -8.465  1.00  0.00           X  
ATOM    273  H   VAL A  39       3.082  -9.828  -7.151  1.00  0.00           H  
ATOM    274  N   VAL A  40       3.597  -9.902 -10.438  1.00  0.00           N  
ATOM    275  CA  VAL A  40       4.240 -10.071 -11.736  1.00  0.00           C  
ATOM    276  C   VAL A  40       4.213 -11.528 -12.179  1.00  0.00           C  
ATOM    277  O   VAL A  40       3.905 -11.831 -13.332  1.00  0.00           O  
ATOM    278  CB  VAL A  40       5.699  -9.579 -11.712  1.00  0.00           C  
ATOM    279  CEN VAL A  40       6.121  -9.082 -11.936  1.00  0.00           X  
ATOM    280  H   VAL A  40       4.134  -9.531  -9.668  1.00  0.00           H  
ATOM    281  N   VAL A  41       4.537 -12.428 -11.256  1.00  0.00           N  
ATOM    282  CA  VAL A  41       4.551 -13.856 -11.550  1.00  0.00           C  
ATOM    283  C   VAL A  41       3.183 -14.335 -12.018  1.00  0.00           C  
ATOM    284  O   VAL A  41       3.077 -15.097 -12.979  1.00  0.00           O  
ATOM    285  CB  VAL A  41       4.981 -14.681 -10.323  1.00  0.00           C  
ATOM    286  CEN VAL A  41       5.491 -15.065 -10.063  1.00  0.00           X  
ATOM    287  H   VAL A  41       4.781 -12.114 -10.327  1.00  0.00           H  
ATOM    288  N   VAL A  42       2.137 -13.884 -11.334  1.00  0.00           N  
ATOM    289  CA  VAL A  42       0.773 -14.269 -11.675  1.00  0.00           C  
ATOM    290  C   VAL A  42       0.384 -13.752 -13.054  1.00  0.00           C  
ATOM    291  O   VAL A  42      -0.369 -14.400 -13.781  1.00  0.00           O  
ATOM    292  CB  VAL A  42      -0.238 -13.747 -10.638  1.00  0.00           C  
ATOM    293  CEN VAL A  42      -0.661 -13.941 -10.130  1.00  0.00           X  
ATOM    294  H   VAL A  42       2.291 -13.257 -10.556  1.00  0.00           H  
ATOM    295  N   VAL A  43       0.901 -12.581 -13.409  1.00  0.00           N  
ATOM    296  CA  VAL A  43       0.724 -12.040 -14.752  1.00  0.00           C  
ATOM    297  C   VAL A  43       1.598 -12.774 -15.761  1.00  0.00           C  
ATOM    298  O   VAL A  43       1.491 -12.553 -16.967  1.00  0.00           O  
ATOM    299  CB  VAL A  43       1.051 -10.536 -14.803  1.00  0.00           C  
ATOM    300  CEN VAL A  43       0.772  -9.910 -14.870  1.00  0.00           X  
ATOM    301  H   VAL A  43       1.430 -12.051 -12.731  1.00  0.00           H  
ATOM    302  N   VAL A  44       2.464 -13.649 -15.260  1.00  0.00           N  
ATOM    303  CA  VAL A  44       3.446 -14.323 -16.101  1.00  0.00           C  
ATOM    304  C   VAL A  44       4.653 -13.431 -16.360  1.00  0.00           C  
ATOM    305  O   VAL A  44       5.516 -13.760 -17.175  1.00  0.00           O  
ATOM    306  CB  VAL A  44       2.836 -14.750 -17.450  1.00  0.00           C  
ATOM    307  CEN VAL A  44       2.633 -15.295 -17.819  1.00  0.00           X  
ATOM    308  H   VAL A  44       2.441 -13.853 -14.271  1.00  0.00           H  
ATOM    309  N   VAL A  45       4.709 -12.302 -15.662  1.00  0.00           N  
ATOM    310  CA  VAL A  45       5.822 -11.371 -15.800  1.00  0.00           C  
ATOM    311  C   VAL A  45       6.985 -11.766 -14.899  1.00  0.00           C  
ATOM    312  O   VAL A  45       7.260 -11.104 -13.898  1.00  0.00           O  
ATOM    313  CB  VAL A  45       5.397  -9.928 -15.469  1.00  0.00           C  
ATOM    314  CEN VAL A  45       5.274  -9.309 -15.746  1.00  0.00           X  
ATOM    315  H   VAL A  45       3.961 -12.083 -15.020  1.00  0.00           H  
ATOM    316  N   VAL A  46       7.665 -12.849 -15.259  1.00  0.00           N  
ATOM    317  CA  VAL A  46       8.741 -13.387 -14.435  1.00  0.00           C  
ATOM    318  C   VAL A  46       9.914 -12.418 -14.359  1.00  0.00           C  
ATOM    319  O   VAL A  46      10.575 -12.308 -13.326  1.00  0.00           O  
ATOM    320  CB  VAL A  46       9.241 -14.742 -14.973  1.00  0.00           C  
ATOM    321  CEN VAL A  46       9.250 -15.419 -14.847  1.00  0.00           X  
ATOM    322  H   VAL A  46       7.431 -13.311 -16.126  1.00  0.00           H  
ATOM    323  N   VAL A  47      10.169 -11.718 -15.459  1.00  0.00           N  
ATOM    324  CA  VAL A  47      11.243 -10.733 -15.509  1.00  0.00           C  
ATOM    325  C   VAL A  47      10.994  -9.597 -14.524  1.00  0.00           C  
ATOM    326  O   VAL A  47      11.897  -9.184 -13.797  1.00  0.00           O  
ATOM    327  CB  VAL A  47      11.407 -10.146 -16.923  1.00  0.00           C  
ATOM    328  CEN VAL A  47      11.819 -10.137 -17.475  1.00  0.00           X  
ATOM    329  H   VAL A  47       9.604 -11.872 -16.282  1.00  0.00           H  
ATOM    330  N   VAL A  48       9.763  -9.095 -14.507  1.00  0.00           N  
ATOM    331  CA  VAL A  48       9.370  -8.066 -13.552  1.00  0.00           C  
ATOM    332  C   VAL A  48       9.531  -8.553 -12.118  1.00  0.00           C  
ATOM    333  O   VAL A  48      10.052  -7.836 -11.264  1.00  0.00           O  
ATOM    334  CB  VAL A  48       7.912  -7.620 -13.771  1.00  0.00           C  
ATOM    335  CEN VAL A  48       7.518  -7.100 -13.993  1.00  0.00           X  
ATOM    336  H   VAL A  48       9.084  -9.436 -15.171  1.00  0.00           H  
ATOM    337  N   VAL A  49       9.082  -9.777 -11.860  1.00  0.00           N  
ATOM    338  CA  VAL A  49       9.176 -10.363 -10.528  1.00  0.00           C  
ATOM    339  C   VAL A  49      10.626 -10.456 -10.069  1.00  0.00           C  
ATOM    340  O   VAL A  49      10.949 -10.118  -8.930  1.00  0.00           O  
ATOM    341  CB  VAL A  49       8.542 -11.765 -10.482  1.00  0.00           C  
ATOM    342  CEN VAL A  49       8.004 -12.123 -10.242  1.00  0.00           X  
ATOM    343  H   VAL A  49       8.665 -10.315 -12.606  1.00  0.00           H  
ATOM    344  N   VAL A  50      11.495 -10.917 -10.962  1.00  0.00           N  
ATOM    345  CA  VAL A  50      12.913 -11.056 -10.649  1.00  0.00           C  
ATOM    346  C   VAL A  50      13.528  -9.714 -10.274  1.00  0.00           C  
ATOM    347  O   VAL A  50      14.275  -9.613  -9.301  1.00  0.00           O  
ATOM    348  CB  VAL A  50      13.696 -11.656 -11.832  1.00  0.00           C  
ATOM    349  CEN VAL A  50      14.026 -12.221 -12.049  1.00  0.00           X  
ATOM    350  H   VAL A  50      11.166 -11.178 -11.880  1.00  0.00           H  
ATOM    351  N   VAL A  51      13.210  -8.685 -11.052  1.00  0.00           N  
ATOM    352  CA  VAL A  51      13.732  -7.346 -10.803  1.00  0.00           C  
ATOM    353  C   VAL A  51      13.317  -6.841  -9.427  1.00  0.00           C  
ATOM    354  O   VAL A  51      14.130  -6.288  -8.687  1.00  0.00           O  
ATOM    355  CB  VAL A  51      13.254  -6.346 -11.872  1.00  0.00           C  
ATOM    356  CEN VAL A  51      13.461  -5.969 -12.410  1.00  0.00           X  
ATOM    357  H   VAL A  51      12.592  -8.834 -11.836  1.00  0.00           H  
ATOM    358  N   VAL A  52      12.046  -7.034  -9.090  1.00  0.00           N  
ATOM    359  CA  VAL A  52      11.521  -6.598  -7.801  1.00  0.00           C  
ATOM    360  C   VAL A  52      12.257  -7.270  -6.650  1.00  0.00           C  
ATOM    361  O   VAL A  52      12.627  -6.619  -5.673  1.00  0.00           O  
ATOM    362  CB  VAL A  52      10.014  -6.893  -7.676  1.00  0.00           C  
ATOM    363  CEN VAL A  52       9.391  -6.600  -7.659  1.00  0.00           X  
ATOM    364  H   VAL A  52      11.428  -7.494  -9.743  1.00  0.00           H  
ATOM    365  N   VAL A  53      12.468  -8.576  -6.771  1.00  0.00           N  
ATOM    366  CA  VAL A  53      13.161  -9.339  -5.740  1.00  0.00           C  
ATOM    367  C   VAL A  53      14.573  -8.812  -5.520  1.00  0.00           C  
ATOM    368  O   VAL A  53      15.013  -8.643  -4.383  1.00  0.00           O  
ATOM    369  CB  VAL A  53      13.233 -10.836  -6.097  1.00  0.00           C  
ATOM    370  CEN VAL A  53      12.989 -11.458  -5.930  1.00  0.00           X  
ATOM    371  H   VAL A  53      12.140  -9.053  -7.599  1.00  0.00           H  
ATOM    372  N   VAL A  54      15.280  -8.553  -6.615  1.00  0.00           N  
ATOM    373  CA  VAL A  54      16.644  -8.043  -6.544  1.00  0.00           C  
ATOM    374  C   VAL A  54      16.697  -6.708  -5.812  1.00  0.00           C  
ATOM    375  O   VAL A  54      17.559  -6.489  -4.962  1.00  0.00           O  
ATOM    376  CB  VAL A  54      17.258  -7.874  -7.946  1.00  0.00           C  
ATOM    377  CEN VAL A  54      17.727  -8.130  -8.381  1.00  0.00           X  
ATOM    378  H   VAL A  54      14.861  -8.712  -7.520  1.00  0.00           H  
ATOM    379  N   VAL A  55      15.769  -5.819  -6.149  1.00  0.00           N  
ATOM    380  CA  VAL A  55      15.707  -4.503  -5.524  1.00  0.00           C  
ATOM    381  C   VAL A  55      15.504  -4.616  -4.019  1.00  0.00           C  
ATOM    382  O   VAL A  55      16.165  -3.930  -3.240  1.00  0.00           O  
ATOM    383  CB  VAL A  55      14.576  -3.645  -6.122  1.00  0.00           C  
ATOM    384  CEN VAL A  55      14.446  -3.099  -6.521  1.00  0.00           X  
ATOM    385  H   VAL A  55      15.089  -6.060  -6.855  1.00  0.00           H  
ATOM    386  N   VAL A  56      14.584  -5.486  -3.615  1.00  0.00           N  
ATOM    387  CA  VAL A  56      14.291  -5.691  -2.202  1.00  0.00           C  
ATOM    388  C   VAL A  56      15.526  -6.166  -1.447  1.00  0.00           C  
ATOM    389  O   VAL A  56      15.827  -5.674  -0.359  1.00  0.00           O  
ATOM    390  CB  VAL A  56      13.156  -6.713  -2.002  1.00  0.00           C  
ATOM    391  CEN VAL A  56      12.497  -6.779  -1.810  1.00  0.00           X  
ATOM    392  H   VAL A  56      14.075  -6.019  -4.306  1.00  0.00           H  
ATOM    393  N   VAL A  57      16.238  -7.124  -2.030  1.00  0.00           N  
ATOM    394  CA  VAL A  57      17.443  -7.667  -1.413  1.00  0.00           C  
ATOM    395  C   VAL A  57      18.490  -6.581  -1.200  1.00  0.00           C  
ATOM    396  O   VAL A  57      19.103  -6.496  -0.136  1.00  0.00           O  
ATOM    397  CB  VAL A  57      18.054  -8.796  -2.264  1.00  0.00           C  
ATOM    398  CEN VAL A  57      18.157  -9.477  -2.290  1.00  0.00           X  
ATOM    399  H   VAL A  57      15.938  -7.485  -2.924  1.00  0.00           H  
ATOM    400  N   VAL A  58      18.691  -5.752  -2.219  1.00  0.00           N  
ATOM    401  CA  VAL A  58      19.665  -4.670  -2.145  1.00  0.00           C  
ATOM    402  C   VAL A  58      19.331  -3.705  -1.015  1.00  0.00           C  
ATOM    403  O   VAL A  58      20.209  -3.300  -0.252  1.00  0.00           O  
ATOM    404  CB  VAL A  58      19.742  -3.887  -3.470  1.00  0.00           C  
ATOM    405  CEN VAL A  58      20.139  -3.765  -4.020  1.00  0.00           X  
ATOM    406  H   VAL A  58      18.155  -5.875  -3.066  1.00  0.00           H  
ATOM    407  N   VAL A  59      18.058  -3.339  -0.913  1.00  0.00           N  
ATOM    408  CA  VAL A  59      17.606  -2.420   0.125  1.00  0.00           C  
ATOM    409  C   VAL A  59      17.886  -2.977   1.514  1.00  0.00           C  
ATOM    410  O   VAL A  59      18.370  -2.265   2.394  1.00  0.00           O  
ATOM    411  CB  VAL A  59      16.101  -2.119  -0.003  1.00  0.00           C  
ATOM    412  CEN VAL A  59      15.646  -1.630  -0.173  1.00  0.00           X  
ATOM    413  H   VAL A  59      17.386  -3.707  -1.571  1.00  0.00           H  
ATOM    414  N   VAL A  60      17.579  -4.256   1.707  1.00  0.00           N  
ATOM    415  CA  VAL A  60      17.797  -4.911   2.990  1.00  0.00           C  
ATOM    416  C   VAL A  60      19.268  -4.879   3.383  1.00  0.00           C  
ATOM    417  O   VAL A  60      19.609  -4.581   4.527  1.00  0.00           O  
ATOM    418  CB  VAL A  60      17.313  -6.374   2.967  1.00  0.00           C  
ATOM    419  CEN VAL A  60      16.828  -6.801   3.204  1.00  0.00           X  
ATOM    420  H   VAL A  60      17.184  -4.787   0.943  1.00  0.00           H  
ATOM    421  N   VAL A  61      20.137  -5.187   2.426  1.00  0.00           N  
ATOM    422  CA  VAL A  61      21.575  -5.194   2.670  1.00  0.00           C  
ATOM    423  C   VAL A  61      22.065  -3.821   3.110  1.00  0.00           C  
ATOM    424  O   VAL A  61      22.843  -3.703   4.056  1.00  0.00           O  
ATOM    425  CB  VAL A  61      22.358  -5.631   1.418  1.00  0.00           C  
ATOM    426  CEN VAL A  61      22.734  -6.143   1.149  1.00  0.00           X  
ATOM    427  H   VAL A  61      19.793  -5.423   1.506  1.00  0.00           H  
ATOM    428  N   VAL A  62      21.605  -2.784   2.418  1.00  0.00           N  
ATOM    429  CA  VAL A  62      21.997  -1.416   2.736  1.00  0.00           C  
ATOM    430  C   VAL A  62      21.598  -1.046   4.159  1.00  0.00           C  
ATOM    431  O   VAL A  62      22.385  -0.458   4.901  1.00  0.00           O  
ATOM    432  CB  VAL A  62      21.368  -0.406   1.758  1.00  0.00           C  
ATOM    433  CEN VAL A  62      21.508   0.024   1.239  1.00  0.00           X  
ATOM    434  H   VAL A  62      20.969  -2.948   1.651  1.00  0.00           H  
ATOM    435  N   VAL A  63      20.372  -1.394   4.534  1.00  0.00           N  
ATOM    436  CA  VAL A  63      19.866  -1.099   5.869  1.00  0.00           C  
ATOM    437  C   VAL A  63      20.723  -1.761   6.941  1.00  0.00           C  
ATOM    438  O   VAL A  63      21.070  -1.138   7.945  1.00  0.00           O  
ATOM    439  CB  VAL A  63      18.406  -1.561   6.036  1.00  0.00           C  
ATOM    440  CEN VAL A  63      17.758  -1.337   6.099  1.00  0.00           X  
ATOM    441  H   VAL A  63      19.775  -1.876   3.877  1.00  0.00           H  
ATOM    442  N   VAL A  64      21.062  -3.027   6.723  1.00  0.00           N  
ATOM    443  CA  VAL A  64      21.879  -3.776   7.670  1.00  0.00           C  
ATOM    444  C   VAL A  64      23.238  -3.116   7.867  1.00  0.00           C  
ATOM    445  O   VAL A  64      23.712  -2.975   8.995  1.00  0.00           O  
ATOM    446  CB  VAL A  64      22.088  -5.231   7.209  1.00  0.00           C  
ATOM    447  CEN VAL A  64      21.918  -5.885   7.344  1.00  0.00           X  
ATOM    448  H   VAL A  64      20.745  -3.482   5.879  1.00  0.00           H  
ATOM    449  N   VAL A  65      23.860  -2.715   6.765  1.00  0.00           N  
ATOM    450  CA  VAL A  65      25.167  -2.069   6.815  1.00  0.00           C  
ATOM    451  C   VAL A  65      25.115  -0.785   7.633  1.00  0.00           C  
ATOM    452  O   VAL A  65      25.990  -0.529   8.461  1.00  0.00           O  
ATOM    453  CB  VAL A  65      25.692  -1.746   5.403  1.00  0.00           C  
ATOM    454  CEN VAL A  65      26.163  -1.923   4.933  1.00  0.00           X  
ATOM    455  H   VAL A  65      23.418  -2.860   5.869  1.00  0.00           H  
ATOM    456  N   VAL A  66      24.085   0.021   7.396  1.00  0.00           N  
ATOM    457  CA  VAL A  66      23.918   1.280   8.111  1.00  0.00           C  
ATOM    458  C   VAL A  66      23.800   1.050   9.612  1.00  0.00           C  
ATOM    459  O   VAL A  66      24.423   1.752  10.409  1.00  0.00           O  
ATOM    460  CB  VAL A  66      22.677   2.049   7.620  1.00  0.00           C  
ATOM    461  CEN VAL A  66      22.472   2.603   7.265  1.00  0.00           X  
ATOM    462  H   VAL A  66      23.401  -0.246   6.703  1.00  0.00           H  
ATOM    463  N   VAL A  67      22.995   0.064   9.993  1.00  0.00           N  
ATOM    464  CA  VAL A  67      22.793  -0.261  11.400  1.00  0.00           C  
ATOM    465  C   VAL A  67      24.007  -0.975  11.980  1.00  0.00           C  
ATOM    466  O   VAL A  67      24.079  -1.218  13.185  1.00  0.00           O  
ATOM    467  CB  VAL A  67      21.546  -1.142  11.603  1.00  0.00           C  
ATOM    468  CEN VAL A  67      20.903  -1.144  11.850  1.00  0.00           X  
ATOM    469  H   VAL A  67      22.511  -0.476   9.289  1.00  0.00           H  
ATOM    470  N   VAL A  68      24.961  -1.308  11.117  1.00  0.00           N  
ATOM    471  CA  VAL A  68      26.244  -1.840  11.559  1.00  0.00           C  
ATOM    472  C   VAL A  68      27.368  -0.841  11.318  1.00  0.00           C  
ATOM    473  O   VAL A  68      28.518  -1.225  11.104  1.00  0.00           O  
ATOM    474  CB  VAL A  68      26.583  -3.162  10.846  1.00  0.00           C  
ATOM    475  CEN VAL A  68      26.642  -3.843  10.938  1.00  0.00           X  
ATOM    476  H   VAL A  68      24.792  -1.189  10.128  1.00  0.00           H  
ATOM    477  N   VAL A  69      27.029   0.443  11.353  1.00  0.00           N  
ATOM    478  CA  VAL A  69      28.032   1.501  11.333  1.00  0.00           C  
ATOM    479  C   VAL A  69      28.763   1.542   9.997  1.00  0.00           C  
ATOM    480  O   VAL A  69      29.936   1.908   9.932  1.00  0.00           O  
ATOM    481  CB  VAL A  69      29.061   1.326  12.465  1.00  0.00           C  
ATOM    482  CEN VAL A  69      29.274   1.587  13.066  1.00  0.00           X  
ATOM    483  H   VAL A  69      26.051   0.693  11.394  1.00  0.00           H  
ATOM    484  N   VAL A  70      28.062   1.165   8.933  1.00  0.00           N  
ATOM    485  CA  VAL A  70      28.568   1.347   7.578  1.00  0.00           C  
ATOM    486  C   VAL A  70      28.124   2.684   6.999  1.00  0.00           C  
ATOM    487  O   VAL A  70      26.956   3.059   7.103  1.00  0.00           O  
ATOM    488  CB  VAL A  70      28.104   0.215   6.644  1.00  0.00           C  
ATOM    489  CEN VAL A  70      28.318  -0.340   6.296  1.00  0.00           X  
ATOM    490  H   VAL A  70      27.155   0.740   9.066  1.00  0.00           H  
ATOM    491  N   VAL A  71      29.062   3.401   6.390  1.00  0.00           N  
ATOM    492  CA  VAL A  71      28.784   4.726   5.849  1.00  0.00           C  
ATOM    493  C   VAL A  71      28.019   4.635   4.535  1.00  0.00           C  
ATOM    494  O   VAL A  71      27.874   3.554   3.963  1.00  0.00           O  
ATOM    495  CB  VAL A  71      30.080   5.527   5.623  1.00  0.00           C  
ATOM    496  CEN VAL A  71      30.450   6.060   5.854  1.00  0.00           X  
ATOM    497  H   VAL A  71      29.992   3.017   6.298  1.00  0.00           H  
ATOM    498  N   VAL A  72      27.530   5.776   4.060  1.00  0.00           N  
ATOM    499  CA  VAL A  72      26.563   5.800   2.970  1.00  0.00           C  
ATOM    500  C   VAL A  72      27.198   5.353   1.660  1.00  0.00           C  
ATOM    501  O   VAL A  72      26.529   4.788   0.795  1.00  0.00           O  
ATOM    502  CB  VAL A  72      25.958   7.204   2.782  1.00  0.00           C  
ATOM    503  CEN VAL A  72      25.383   7.575   2.862  1.00  0.00           X  
ATOM    504  H   VAL A  72      27.837   6.649   4.466  1.00  0.00           H  
ATOM    505  N   VAL A  73      28.495   5.609   1.519  1.00  0.00           N  
ATOM    506  CA  VAL A  73      29.233   5.194   0.332  1.00  0.00           C  
ATOM    507  C   VAL A  73      29.325   3.677   0.243  1.00  0.00           C  
ATOM    508  O   VAL A  73      29.177   3.098  -0.834  1.00  0.00           O  
ATOM    509  CB  VAL A  73      30.654   5.787   0.314  1.00  0.00           C  
ATOM    510  CEN VAL A  73      31.058   6.250   0.002  1.00  0.00           X  
ATOM    511  H   VAL A  73      28.981   6.103   2.253  1.00  0.00           H  
ATOM    512  N   VAL A  74      29.571   3.036   1.380  1.00  0.00           N  
ATOM    513  CA  VAL A  74      29.678   1.583   1.434  1.00  0.00           C  
ATOM    514  C   VAL A  74      28.388   0.918   0.970  1.00  0.00           C  
ATOM    515  O   VAL A  74      28.415  -0.037   0.194  1.00  0.00           O  
ATOM    516  CB  VAL A  74      30.015   1.093   2.855  1.00  0.00           C  
ATOM    517  CEN VAL A  74      30.512   0.815   3.242  1.00  0.00           X  
ATOM    518  H   VAL A  74      29.686   3.569   2.230  1.00  0.00           H  
ATOM    519  N   VAL A  75      27.259   1.428   1.451  1.00  0.00           N  
ATOM    520  CA  VAL A  75      25.956   0.885   1.087  1.00  0.00           C  
ATOM    521  C   VAL A  75      25.725   0.970  -0.416  1.00  0.00           C  
ATOM    522  O   VAL A  75      25.262   0.013  -1.038  1.00  0.00           O  
ATOM    523  CB  VAL A  75      24.814   1.619   1.815  1.00  0.00           C  
ATOM    524  CEN VAL A  75      24.338   1.552   2.308  1.00  0.00           X  
ATOM    525  H   VAL A  75      27.305   2.213   2.086  1.00  0.00           H  
ATOM    526  N   VAL A  76      26.049   2.121  -0.995  1.00  0.00           N  
ATOM    527  CA  VAL A  76      25.876   2.333  -2.427  1.00  0.00           C  
ATOM    528  C   VAL A  76      26.694   1.333  -3.235  1.00  0.00           C  
ATOM    529  O   VAL A  76      26.204   0.753  -4.203  1.00  0.00           O  
ATOM    530  CB  VAL A  76      26.278   3.762  -2.840  1.00  0.00           C  
ATOM    531  CEN VAL A  76      26.030   4.368  -3.054  1.00  0.00           X  
ATOM    532  H   VAL A  76      26.424   2.868  -0.429  1.00  0.00           H  
ATOM    533  N   VAL A  77      27.944   1.136  -2.830  1.00  0.00           N  
ATOM    534  CA  VAL A  77      28.833   0.205  -3.515  1.00  0.00           C  
ATOM    535  C   VAL A  77      28.270  -1.210  -3.498  1.00  0.00           C  
ATOM    536  O   VAL A  77      28.276  -1.904  -4.514  1.00  0.00           O  
ATOM    537  CB  VAL A  77      30.238   0.196  -2.883  1.00  0.00           C  
ATOM    538  CEN VAL A  77      30.893   0.383  -2.985  1.00  0.00           X  
ATOM    539  H   VAL A  77      28.288   1.643  -2.027  1.00  0.00           H  
ATOM    540  N   VAL A  78      27.782  -1.632  -2.336  1.00  0.00           N  
ATOM    541  CA  VAL A  78      27.213  -2.966  -2.184  1.00  0.00           C  
ATOM    542  C   VAL A  78      26.025  -3.168  -3.116  1.00  0.00           C  
ATOM    543  O   VAL A  78      25.907  -4.204  -3.771  1.00  0.00           O  
ATOM    544  CB  VAL A  78      26.764  -3.227  -0.733  1.00  0.00           C  
ATOM    545  CEN VAL A  78      26.913  -3.583  -0.163  1.00  0.00           X  
ATOM    546  H   VAL A  78      27.806  -1.013  -1.538  1.00  0.00           H  
ATOM    547  N   VAL A  79      25.147  -2.172  -3.172  1.00  0.00           N  
ATOM    548  CA  VAL A  79      23.966  -2.239  -4.025  1.00  0.00           C  
ATOM    549  C   VAL A  79      24.353  -2.400  -5.489  1.00  0.00           C  
ATOM    550  O   VAL A  79      23.776  -3.216  -6.208  1.00  0.00           O  
ATOM    551  CB  VAL A  79      23.087  -0.984  -3.871  1.00  0.00           C  
ATOM    552  CEN VAL A  79      22.487  -0.755  -3.620  1.00  0.00           X  
ATOM    553  H   VAL A  79      25.301  -1.348  -2.609  1.00  0.00           H  
ATOM    554  N   VAL A  80      25.333  -1.617  -5.927  1.00  0.00           N  
ATOM    555  CA  VAL A  80      25.799  -1.671  -7.307  1.00  0.00           C  
ATOM    556  C   VAL A  80      26.324  -3.058  -7.657  1.00  0.00           C  
ATOM    557  O   VAL A  80      26.013  -3.600  -8.718  1.00  0.00           O  
ATOM    558  CB  VAL A  80      26.905  -0.632  -7.572  1.00  0.00           C  
ATOM    559  CEN VAL A  80      27.044  -0.040  -7.895  1.00  0.00           X  
ATOM    560  H   VAL A  80      25.767  -0.967  -5.286  1.00  0.00           H  
ATOM    561  N   VAL A  81      27.121  -3.627  -6.760  1.00  0.00           N  
ATOM    562  CA  VAL A  81      27.691  -4.952  -6.972  1.00  0.00           C  
ATOM    563  C   VAL A  81      26.651  -6.042  -6.748  1.00  0.00           C  
ATOM    564  O   VAL A  81      26.850  -7.193  -7.136  1.00  0.00           O  
ATOM    565  CB  VAL A  81      28.894  -5.205  -6.044  1.00  0.00           C  
ATOM    566  CEN VAL A  81      29.580  -5.274  -6.031  1.00  0.00           X  
ATOM    567  H   VAL A  81      27.338  -3.129  -5.908  1.00  0.00           H  
ATOM    568  N   VAL A  82      25.541  -5.672  -6.119  1.00  0.00           N  
ATOM    569  CA  VAL A  82      24.451  -6.609  -5.874  1.00  0.00           C  
ATOM    570  C   VAL A  82      23.263  -6.323  -6.784  1.00  0.00           C  
ATOM    571  O   VAL A  82      22.767  -7.215  -7.472  1.00  0.00           O  
ATOM    572  CB  VAL A  82      23.983  -6.561  -4.407  1.00  0.00           C  
ATOM    573  CEN VAL A  82      23.980  -6.912  -3.814  1.00  0.00           X  
ATOM    574  H   VAL A  82      25.449  -4.717  -5.802  1.00  0.00           H  
ATOM    575  N   VAL A  83      22.812  -5.073  -6.784  1.00  0.00           N  
ATOM    576  CA  VAL A  83      21.688  -4.664  -7.618  1.00  0.00           C  
ATOM    577  C   VAL A  83      22.159  -4.217  -8.996  1.00  0.00           C  
ATOM    578  O   VAL A  83      21.853  -3.109  -9.438  1.00  0.00           O  
ATOM    579  CB  VAL A  83      20.885  -3.524  -6.966  1.00  0.00           C  
ATOM    580  CEN VAL A  83      20.287  -3.371  -6.659  1.00  0.00           X  
ATOM    581  H   VAL A  83      23.258  -4.389  -6.190  1.00  0.00           H  
ATOM    582  N   VAL A  84      22.906  -5.084  -9.671  1.00  0.00           N  
ATOM    583  CA  VAL A  84      23.446  -4.768 -10.988  1.00  0.00           C  
ATOM    584  C   VAL A  84      22.351  -4.290 -11.932  1.00  0.00           C  
ATOM    585  O   VAL A  84      22.626  -3.630 -12.935  1.00  0.00           O  
ATOM    586  CB  VAL A  84      24.157  -5.982 -11.614  1.00  0.00           C  
ATOM    587  CEN VAL A  84      24.774  -6.236 -11.785  1.00  0.00           X  
ATOM    588  H   VAL A  84      23.104  -5.986  -9.261  1.00  0.00           H  
ATOM    589  N   VAL A  85      21.107  -4.626 -11.606  1.00  0.00           N  
ATOM    590  CA  VAL A  85      19.971  -4.262 -12.444  1.00  0.00           C  
ATOM    591  C   VAL A  85      19.232  -3.057 -11.877  1.00  0.00           C  
ATOM    592  O   VAL A  85      18.351  -2.494 -12.526  1.00  0.00           O  
ATOM    593  CB  VAL A  85      18.982  -5.433 -12.596  1.00  0.00           C  
ATOM    594  CEN VAL A  85      18.740  -5.900 -13.040  1.00  0.00           X  
ATOM    595  H   VAL A  85      20.945  -5.147 -10.757  1.00  0.00           H  
ATOM    596  N   VAL A  86      19.597  -2.664 -10.661  1.00  0.00           N  
ATOM    597  CA  VAL A  86      18.961  -1.531  -9.999  1.00  0.00           C  
ATOM    598  C   VAL A  86      19.504  -0.209 -10.527  1.00  0.00           C  
ATOM    599  O   VAL A  86      20.664  -0.119 -10.928  1.00  0.00           O  
ATOM    600  CB  VAL A  86      19.161  -1.584  -8.472  1.00  0.00           C  
ATOM    601  CEN VAL A  86      18.838  -1.693  -7.874  1.00  0.00           X  
ATOM    602  H   VAL A  86      20.333  -3.163 -10.183  1.00  0.00           H  
ATOM    603  N   VAL A  87      18.657   0.815 -10.525  1.00  0.00           N  
ATOM    604  CA  VAL A  87      19.050   2.134 -11.005  1.00  0.00           C  
ATOM    605  C   VAL A  87      20.122   2.748 -10.114  1.00  0.00           C  
ATOM    606  O   VAL A  87      20.233   2.409  -8.936  1.00  0.00           O  
ATOM    607  CB  VAL A  87      17.845   3.091 -11.076  1.00  0.00           C  
ATOM    608  CEN VAL A  87      17.423   3.421 -11.509  1.00  0.00           X  
ATOM    609  H   VAL A  87      17.717   0.676 -10.181  1.00  0.00           H  
ATOM    610  N   VAL A  88      20.910   3.654 -10.684  1.00  0.00           N  
ATOM    611  CA  VAL A  88      21.969   4.325  -9.940  1.00  0.00           C  
ATOM    612  C   VAL A  88      21.431   4.950  -8.659  1.00  0.00           C  
ATOM    613  O   VAL A  88      21.995   4.764  -7.581  1.00  0.00           O  
ATOM    614  CB  VAL A  88      22.650   5.417 -10.786  1.00  0.00           C  
ATOM    615  CEN VAL A  88      23.231   5.579 -11.118  1.00  0.00           X  
ATOM    616  H   VAL A  88      20.772   3.883 -11.658  1.00  0.00           H  
ATOM    617  N   VAL A  89      20.336   5.693  -8.784  1.00  0.00           N  
ATOM    618  CA  VAL A  89      19.721   6.351  -7.637  1.00  0.00           C  
ATOM    619  C   VAL A  89      19.393   5.348  -6.538  1.00  0.00           C  
ATOM    620  O   VAL A  89      19.536   5.644  -5.352  1.00  0.00           O  
ATOM    621  CB  VAL A  89      18.436   7.099  -8.037  1.00  0.00           C  
ATOM    622  CEN VAL A  89      18.164   7.726  -8.125  1.00  0.00           X  
ATOM    623  H   VAL A  89      19.919   5.805  -9.697  1.00  0.00           H  
ATOM    624  N   VAL A  90      18.951   4.161  -6.940  1.00  0.00           N  
ATOM    625  CA  VAL A  90      18.612   3.108  -5.990  1.00  0.00           C  
ATOM    626  C   VAL A  90      19.816   2.725  -5.140  1.00  0.00           C  
ATOM    627  O   VAL A  90      19.707   2.577  -3.923  1.00  0.00           O  
ATOM    628  CB  VAL A  90      18.080   1.852  -6.705  1.00  0.00           C  
ATOM    629  CEN VAL A  90      17.513   1.477  -6.819  1.00  0.00           X  
ATOM    630  H   VAL A  90      18.848   3.984  -7.929  1.00  0.00           H  
ATOM    631  N   VAL A  91      20.965   2.565  -5.788  1.00  0.00           N  
ATOM    632  CA  VAL A  91      22.193   2.198  -5.092  1.00  0.00           C  
ATOM    633  C   VAL A  91      22.725   3.361  -4.264  1.00  0.00           C  
ATOM    634  O   VAL A  91      23.511   3.166  -3.337  1.00  0.00           O  
ATOM    635  CB  VAL A  91      23.285   1.739  -6.076  1.00  0.00           C  
ATOM    636  CEN VAL A  91      23.636   1.189  -6.298  1.00  0.00           X  
ATOM    637  H   VAL A  91      20.988   2.701  -6.789  1.00  0.00           H  
ATOM    638  N   VAL A  92      22.293   4.570  -4.605  1.00  0.00           N  
ATOM    639  CA  VAL A  92      22.782   5.773  -3.943  1.00  0.00           C  
ATOM    640  C   VAL A  92      21.724   6.361  -3.018  1.00  0.00           C  
ATOM    641  O   VAL A  92      21.881   7.470  -2.506  1.00  0.00           O  
ATOM    642  CB  VAL A  92      23.211   6.845  -4.963  1.00  0.00           C  
ATOM    643  CEN VAL A  92      23.757   7.168  -5.231  1.00  0.00           X  
ATOM    644  H   VAL A  92      21.608   4.658  -5.342  1.00  0.00           H  
ATOM    645  N   VAL A  93      20.647   5.612  -2.807  1.00  0.00           N  
ATOM    646  CA  VAL A  93      19.602   6.019  -1.875  1.00  0.00           C  
ATOM    647  C   VAL A  93      19.634   5.172  -0.609  1.00  0.00           C  
ATOM    648  O   VAL A  93      19.669   3.944  -0.673  1.00  0.00           O  
ATOM    649  CB  VAL A  93      18.205   5.917  -2.514  1.00  0.00           C  
ATOM    650  CEN VAL A  93      17.677   6.288  -2.755  1.00  0.00           X  
ATOM    651  H   VAL A  93      20.550   4.739  -3.305  1.00  0.00           H  
ATOM    652  N   VAL A  94      19.621   5.837   0.541  1.00  0.00           N  
ATOM    653  CA  VAL A  94      19.599   5.147   1.825  1.00  0.00           C  
ATOM    654  C   VAL A  94      18.203   5.162   2.435  1.00  0.00           C  
ATOM    655  O   VAL A  94      17.936   4.468   3.416  1.00  0.00           O  
ATOM    656  CB  VAL A  94      20.591   5.775   2.822  1.00  0.00           C  
ATOM    657  CEN VAL A  94      21.189   5.672   3.149  1.00  0.00           X  
ATOM    658  H   VAL A  94      19.627   6.847   0.526  1.00  0.00           H  
ATOM    659  N   VAL A  95      17.316   5.958   1.848  1.00  0.00           N  
ATOM    660  CA  VAL A  95      15.968   6.126   2.380  1.00  0.00           C  
ATOM    661  C   VAL A  95      15.048   5.007   1.910  1.00  0.00           C  
ATOM    662  O   VAL A  95      14.744   4.898   0.722  1.00  0.00           O  
ATOM    663  CB  VAL A  95      15.363   7.482   1.969  1.00  0.00           C  
ATOM    664  CEN VAL A  95      15.179   8.102   2.206  1.00  0.00           X  
ATOM    665  H   VAL A  95      17.581   6.460   1.013  1.00  0.00           H  
ATOM    666  N   VAL A  96      14.606   4.177   2.849  1.00  0.00           N  
ATOM    667  CA  VAL A  96      13.977   2.905   2.513  1.00  0.00           C  
ATOM    668  C   VAL A  96      12.618   3.119   1.859  1.00  0.00           C  
ATOM    669  O   VAL A  96      12.129   2.258   1.128  1.00  0.00           O  
ATOM    670  CB  VAL A  96      13.802   2.015   3.758  1.00  0.00           C  
ATOM    671  CEN VAL A  96      14.031   1.444   4.068  1.00  0.00           X  
ATOM    672  H   VAL A  96      14.709   4.434   3.820  1.00  0.00           H  
ATOM    673  N   VAL A  97      12.013   4.271   2.125  1.00  0.00           N  
ATOM    674  CA  VAL A  97      10.715   4.605   1.552  1.00  0.00           C  
ATOM    675  C   VAL A  97      10.837   4.952   0.074  1.00  0.00           C  
ATOM    676  O   VAL A  97      10.017   4.532  -0.742  1.00  0.00           O  
ATOM    677  CB  VAL A  97      10.057   5.784   2.293  1.00  0.00           C  
ATOM    678  CEN VAL A  97       9.544   5.954   2.721  1.00  0.00           X  
ATOM    679  H   VAL A  97      12.465   4.933   2.740  1.00  0.00           H  
ATOM    680  N   VAL A  98      11.867   5.720  -0.265  1.00  0.00           N  
ATOM    681  CA  VAL A  98      12.178   6.012  -1.659  1.00  0.00           C  
ATOM    682  C   VAL A  98      12.469   4.736  -2.437  1.00  0.00           C  
ATOM    683  O   VAL A  98      11.980   4.553  -3.552  1.00  0.00           O  
ATOM    684  CB  VAL A  98      13.385   6.962  -1.781  1.00  0.00           C  
ATOM    685  CEN VAL A  98      13.570   7.605  -1.948  1.00  0.00           X  
ATOM    686  H   VAL A  98      12.448   6.112   0.462  1.00  0.00           H  
ATOM    687  N   VAL A  99      13.267   3.855  -1.843  1.00  0.00           N  
ATOM    688  CA  VAL A  99      13.624   2.593  -2.480  1.00  0.00           C  
ATOM    689  C   VAL A  99      12.387   1.752  -2.769  1.00  0.00           C  
ATOM    690  O   VAL A  99      12.245   1.192  -3.856  1.00  0.00           O  
ATOM    691  CB  VAL A  99      14.596   1.776  -1.610  1.00  0.00           C  
ATOM    692  CEN VAL A  99      15.248   1.557  -1.562  1.00  0.00           X  
ATOM    693  H   VAL A  99      13.636   4.065  -0.927  1.00  0.00           H  
ATOM    694  N   VAL A 100      11.493   1.668  -1.790  1.00  0.00           N  
ATOM    695  CA  VAL A 100      10.266   0.895  -1.937  1.00  0.00           C  
ATOM    696  C   VAL A 100       9.420   1.419  -3.090  1.00  0.00           C  
ATOM    697  O   VAL A 100       8.906   0.645  -3.897  1.00  0.00           O  
ATOM    698  CB  VAL A 100       9.426   0.917  -0.646  1.00  0.00           C  
ATOM    699  CEN VAL A 100       9.215   0.531  -0.115  1.00  0.00           X  
ATOM    700  H   VAL A 100      11.669   2.152  -0.921  1.00  0.00           H  
ATOM    701  N   VAL A 101       9.279   2.738  -3.163  1.00  0.00           N  
ATOM    702  CA  VAL A 101       8.495   3.368  -4.218  1.00  0.00           C  
ATOM    703  C   VAL A 101       9.056   3.036  -5.594  1.00  0.00           C  
ATOM    704  O   VAL A 101       8.310   2.705  -6.516  1.00  0.00           O  
ATOM    705  CB  VAL A 101       8.448   4.899  -4.050  1.00  0.00           C  
ATOM    706  CEN VAL A 101       8.037   5.426  -3.883  1.00  0.00           X  
ATOM    707  H   VAL A 101       9.727   3.320  -2.469  1.00  0.00           H  
ATOM    708  N   VAL A 102      10.375   3.126  -5.728  1.00  0.00           N  
ATOM    709  CA  VAL A 102      11.039   2.835  -6.993  1.00  0.00           C  
ATOM    710  C   VAL A 102      10.775   1.401  -7.436  1.00  0.00           C  
ATOM    711  O   VAL A 102      10.473   1.148  -8.602  1.00  0.00           O  
ATOM    712  CB  VAL A 102      12.559   3.060  -6.899  1.00  0.00           C  
ATOM    713  CEN VAL A 102      13.072   3.473  -7.103  1.00  0.00           X  
ATOM    714  H   VAL A 102      10.932   3.403  -4.933  1.00  0.00           H  
ATOM    715  N   VAL A 103      10.890   0.467  -6.499  1.00  0.00           N  
ATOM    716  CA  VAL A 103      10.664  -0.944  -6.791  1.00  0.00           C  
ATOM    717  C   VAL A 103       9.248  -1.181  -7.299  1.00  0.00           C  
ATOM    718  O   VAL A 103       9.041  -1.902  -8.275  1.00  0.00           O  
ATOM    719  CB  VAL A 103      10.909  -1.824  -5.552  1.00  0.00           C  
ATOM    720  CEN VAL A 103      11.337  -2.289  -5.277  1.00  0.00           X  
ATOM    721  H   VAL A 103      11.141   0.740  -5.560  1.00  0.00           H  
ATOM    722  N   VAL A 104       8.275  -0.570  -6.631  1.00  0.00           N  
ATOM    723  CA  VAL A 104       6.876  -0.714  -7.013  1.00  0.00           C  
ATOM    724  C   VAL A 104       6.640  -0.220  -8.435  1.00  0.00           C  
ATOM    725  O   VAL A 104       5.959  -0.874  -9.225  1.00  0.00           O  
ATOM    726  CB  VAL A 104       5.946   0.051  -6.053  1.00  0.00           C  
ATOM    727  CEN VAL A 104       5.476  -0.028  -5.555  1.00  0.00           X  
ATOM    728  H   VAL A 104       8.512   0.008  -5.837  1.00  0.00           H  
ATOM    729  N   VAL A 105       7.206   0.939  -8.754  1.00  0.00           N  
ATOM    730  CA  VAL A 105       7.058   1.524 -10.082  1.00  0.00           C  
ATOM    731  C   VAL A 105       7.610   0.597 -11.157  1.00  0.00           C  
ATOM    732  O   VAL A 105       6.981   0.389 -12.194  1.00  0.00           O  
ATOM    733  CB  VAL A 105       7.766   2.888 -10.181  1.00  0.00           C  
ATOM    734  CEN VAL A 105       7.658   3.567 -10.230  1.00  0.00           X  
ATOM    735  H   VAL A 105       7.753   1.428  -8.060  1.00  0.00           H  
ATOM    736  N   VAL A 106       8.790   0.041 -10.903  1.00  0.00           N  
ATOM    737  CA  VAL A 106       9.430  -0.865 -11.849  1.00  0.00           C  
ATOM    738  C   VAL A 106       8.559  -2.086 -12.117  1.00  0.00           C  
ATOM    739  O   VAL A 106       8.387  -2.498 -13.264  1.00  0.00           O  
ATOM    740  CB  VAL A 106      10.807  -1.331 -11.341  1.00  0.00           C  
ATOM    741  CEN VAL A 106      11.486  -1.272 -11.445  1.00  0.00           X  
ATOM    742  H   VAL A 106       9.256   0.253 -10.032  1.00  0.00           H  
ATOM    743  N   VAL A 107       8.010  -2.661 -11.052  1.00  0.00           N  
ATOM    744  CA  VAL A 107       7.156  -3.836 -11.170  1.00  0.00           C  
ATOM    745  C   VAL A 107       5.935  -3.544 -12.034  1.00  0.00           C  
ATOM    746  O   VAL A 107       5.571  -4.340 -12.900  1.00  0.00           O  
ATOM    747  CB  VAL A 107       6.689  -4.337  -9.791  1.00  0.00           C  
ATOM    748  CEN VAL A 107       6.763  -4.844  -9.331  1.00  0.00           X  
ATOM    749  H   VAL A 107       8.191  -2.274 -10.136  1.00  0.00           H  
ATOM    750  N   VAL A 108       5.306  -2.399 -11.792  1.00  0.00           N  
ATOM    751  CA  VAL A 108       4.124  -2.000 -12.548  1.00  0.00           C  
ATOM    752  C   VAL A 108       4.435  -1.882 -14.034  1.00  0.00           C  
ATOM    753  O   VAL A 108       3.672  -2.355 -14.877  1.00  0.00           O  
ATOM    754  CB  VAL A 108       3.557  -0.660 -12.043  1.00  0.00           C  
ATOM    755  CEN VAL A 108       3.031  -0.374 -11.702  1.00  0.00           X  
ATOM    756  H   VAL A 108       5.655  -1.789 -11.067  1.00  0.00           H  
ATOM    757  N   VAL A 109       5.559  -1.247 -14.350  1.00  0.00           N  
ATOM    758  CA  VAL A 109       5.972  -1.065 -15.736  1.00  0.00           C  
ATOM    759  C   VAL A 109       6.160  -2.405 -16.435  1.00  0.00           C  
ATOM    760  O   VAL A 109       5.713  -2.594 -17.567  1.00  0.00           O  
ATOM    761  CB  VAL A 109       7.281  -0.258 -15.834  1.00  0.00           C  
ATOM    762  CEN VAL A 109       7.544   0.351 -16.021  1.00  0.00           X  
ATOM    763  H   VAL A 109       6.142  -0.882 -13.611  1.00  0.00           H  
ATOM    764  N   VAL A 110       6.825  -3.334 -15.756  1.00  0.00           N  
ATOM    765  CA  VAL A 110       7.073  -4.659 -16.311  1.00  0.00           C  
ATOM    766  C   VAL A 110       5.768  -5.376 -16.630  1.00  0.00           C  
ATOM    767  O   VAL A 110       5.532  -5.721 -17.754  1.00  0.00           O  
ATOM    768  CB  VAL A 110       7.903  -5.528 -15.348  1.00  0.00           C  
ATOM    769  CEN VAL A 110       8.524  -5.813 -15.253  1.00  0.00           X  
ATOM    770  H   VAL A 110       7.166  -3.116 -14.831  1.00  0.00           H  
TER                                                                             
# All scores below are weighted scores, not raw scores.
#BEGIN_POSE_ENERGIES_TABLE ./out/93.pdb
label vdw total
weights 0.1 NA
pose 1.69064 1.69064
VAL:NtermProteinFull_1 0 0
VAL_2 0 0
VAL_3 0 0
VAL_4 0 0
VAL_5 0 0
VAL_6 0 0
VAL_7 0 0
VAL_8 0.00157 0.00157
VAL_9 0.02709 0.02709
VAL_10 0 0
VAL_11 0 0
VAL_12 0 0
VAL_13 0 0
VAL_14 0 0
VAL_15 0.01006 0.01006
VAL_16 0 0
VAL_17 0 0
VAL_18 0.01006 0.01006
VAL_19 0 0
VAL_20 0 0
VAL_21 0 0
VAL_22 0 0
VAL_23 0 0
VAL_24 0 0
VAL_25 0.00157 0.00157
VAL_26 0.00518 0.00518
VAL_27 0 0
VAL_28 0 0
VAL_29 0.00421 0.00421
VAL_30 0 0
VAL_31 0 0
VAL_32 0 0
VAL_33 0.17665 0.17665
VAL_34 0 0
VAL_35 0 0
VAL_36 0.0717 0.0717
VAL_37 0 0
VAL_38 0 0
VAL_39 0 0
VAL_40 0.00643 0.00643
VAL_41 0 0
VAL_42 0 0
VAL_43 0 0
VAL_44 0 0
VAL_45 0 0
VAL_46 0 0
VAL_47 0 0
VAL_48 0.36438 0.36438
VAL_49 2e-05 2e-05
VAL_50 0 0
VAL_51 0 0
VAL_52 0 0
VAL_53 0 0
VAL_54 0 0
VAL_55 0 0
VAL_56 0.17665 0.17665
VAL_57 0 0
VAL_58 0.0648 0.0648
VAL_59 0 0
VAL_60 0 0
VAL_61 0 0
VAL_62 0 0
VAL_63 0.00518 0.00518
VAL_64 0 0
VAL_65 0.02095 0.02095
VAL_66 0 0
VAL_67 0 0
VAL_68 0 0
VAL_69 0 0
VAL_70 0.02095 0.02095
VAL_71 0 0
VAL_72 0 0
VAL_73 0 0
VAL_74 0 0
VAL_75 0 0
VAL_76 0 0
VAL_77 0 0
VAL_78 0 0
VAL_79 0 0
VAL_80 0 0
VAL_81 0 0
VAL_82 0 0
VAL_83 0.16351 0.16351
VAL_84 0 0
VAL_85 0 0
VAL_86 0.09871 0.09871
VAL_87 0 0
VAL_88 0 0
VAL_89 0 0
VAL_90 0 0
VAL_91 0 0
VAL_92 0 0
VAL_93 0 0
VAL_94 0 0
VAL_95 0 0
VAL_96 0 0
VAL_97 0.02709 0.02709
VAL_98 0 0
VAL_99 0 0
VAL_100 0.00421 0.00421
VAL_101 0 0
VAL_102 0 0
VAL_103 0 0
VAL_104 0 0
VAL_105 0 0
VAL_106 0 0
VAL_107 0.0717 0.0717
VAL_108 0 0
VAL_109 0 0
VAL:CtermProteinFull_110 0.35797 0.35797
#END_POSE_ENERGIES_TABLE ./out/93.pdb

REMARK 6 12 20 19 7 1 13 14 8 12 17 9 
REMARK VDW             1.691
REMARK RG             13.803
REMARK NCdist         17.868
REMARK HO              0.833
