# Supplementary material for: Design of complicated all-α protein structures
Source: Nat Struct Mol Biol. 2024 Jan 4;31(2):275–82. doi: 10.1038/s41594-023-01147-9 (PMC11377298; doi:10.1038/s41594-023-01147-9)
Supplement: Supplementary file 11 — Statistical source data. [file 41594_2023_1147_MOESM11_ESM.zip › ED_Fig6/92.pdb]

HEADER                                            09-NOV-21   XXXX              
EXPDTA    THEORETICAL MODEL                                                     
REMARK 220                                                                      
REMARK 220 EXPERIMENTAL DETAILS                                                 
REMARK 220  EXPERIMENT TYPE                : THEORETICAL MODELLING              
REMARK 220  DATE OF DATA COLLECTION        : 09-NOV-21                          
REMARK 220                                                                      
REMARK 220 REMARK: MODEL GENERATED BY ROSETTA                                   
REMARK 220  VERSION 2021.16+release.8ee4f02                                     
ATOM      1  N   VAL A   1       0.000   0.000   0.000  1.00  0.00           N  
ATOM      2  CA  VAL A   1       1.458   0.000   0.000  1.00  0.00           C  
ATOM      3  C   VAL A   1       2.009   1.420   0.000  1.00  0.00           C  
ATOM      4  O   VAL A   1       2.934   1.737   0.748  1.00  0.00           O  
ATOM      5  CB  VAL A   1       2.023  -0.759  -1.215  1.00  0.00           C  
ATOM      6  CEN VAL A   1       2.351  -1.334  -1.406  1.00  0.00           X  
ATOM      7  H   VAL A   1      -0.500  -0.433  -0.750  1.00  0.00           H  
ATOM      8  N   VAL A   2       1.435   2.272  -0.843  1.00  0.00           N  
ATOM      9  CA  VAL A   2       1.868   3.661  -0.942  1.00  0.00           C  
ATOM     10  C   VAL A   2       1.711   4.383   0.390  1.00  0.00           C  
ATOM     11  O   VAL A   2       2.608   5.105   0.825  1.00  0.00           O  
ATOM     12  CB  VAL A   2       1.079   4.423  -2.023  1.00  0.00           C  
ATOM     13  CEN VAL A   2       1.129   4.707  -2.649  1.00  0.00           X  
ATOM     14  H   VAL A   2       0.680   1.949  -1.431  1.00  0.00           H  
ATOM     15  N   VAL A   3       0.566   4.183   1.035  1.00  0.00           N  
ATOM     16  CA  VAL A   3       0.290   4.815   2.319  1.00  0.00           C  
ATOM     17  C   VAL A   3       1.317   4.405   3.367  1.00  0.00           C  
ATOM     18  O   VAL A   3       1.823   5.241   4.115  1.00  0.00           O  
ATOM     19  CB  VAL A   3      -1.120   4.462   2.831  1.00  0.00           C  
ATOM     20  CEN VAL A   3      -1.749   4.719   2.941  1.00  0.00           X  
ATOM     21  H   VAL A   3      -0.130   3.577   0.624  1.00  0.00           H  
ATOM     22  N   VAL A   4       1.620   3.112   3.417  1.00  0.00           N  
ATOM     23  CA  VAL A   4       2.588   2.588   4.374  1.00  0.00           C  
ATOM     24  C   VAL A   4       3.957   3.226   4.177  1.00  0.00           C  
ATOM     25  O   VAL A   4       4.612   3.622   5.141  1.00  0.00           O  
ATOM     26  CB  VAL A   4       2.723   1.058   4.261  1.00  0.00           C  
ATOM     27  CEN VAL A   4       2.581   0.464   4.579  1.00  0.00           X  
ATOM     28  H   VAL A   4       1.169   2.476   2.775  1.00  0.00           H  
ATOM     29  N   VAL A   5       4.385   3.322   2.923  1.00  0.00           N  
ATOM     30  CA  VAL A   5       5.678   3.911   2.597  1.00  0.00           C  
ATOM     31  C   VAL A   5       5.758   5.358   3.069  1.00  0.00           C  
ATOM     32  O   VAL A   5       6.758   5.776   3.653  1.00  0.00           O  
ATOM     33  CB  VAL A   5       5.958   3.859   1.084  1.00  0.00           C  
ATOM     34  CEN VAL A   5       6.345   3.555   0.602  1.00  0.00           X  
ATOM     35  H   VAL A   5       3.799   2.977   2.176  1.00  0.00           H  
ATOM     36  N   VAL A   6       4.700   6.118   2.811  1.00  0.00           N  
ATOM     37  CA  VAL A   6       4.648   7.520   3.209  1.00  0.00           C  
ATOM     38  C   VAL A   6       4.783   7.670   4.719  1.00  0.00           C  
ATOM     39  O   VAL A   6       5.528   8.521   5.204  1.00  0.00           O  
ATOM     40  CB  VAL A   6       3.339   8.190   2.752  1.00  0.00           C  
ATOM     41  CEN VAL A   6       3.075   8.647   2.309  1.00  0.00           X  
ATOM     42  H   VAL A   6       3.910   5.715   2.327  1.00  0.00           H  
ATOM     43  N   VAL A   7       4.059   6.836   5.458  1.00  0.00           N  
ATOM     44  CA  VAL A   7       4.096   6.875   6.915  1.00  0.00           C  
ATOM     45  C   VAL A   7       5.504   6.615   7.437  1.00  0.00           C  
ATOM     46  O   VAL A   7       5.983   7.311   8.332  1.00  0.00           O  
ATOM     47  CB  VAL A   7       3.133   5.844   7.532  1.00  0.00           C  
ATOM     48  CEN VAL A   7       2.540   5.776   7.878  1.00  0.00           X  
ATOM     49  H   VAL A   7       3.467   6.159   4.999  1.00  0.00           H  
ATOM     50  N   VAL A   8       6.163   5.609   6.872  1.00  0.00           N  
ATOM     51  CA  VAL A   8       7.517   5.255   7.279  1.00  0.00           C  
ATOM     52  C   VAL A   8       8.478   6.419   7.067  1.00  0.00           C  
ATOM     53  O   VAL A   8       9.293   6.729   7.935  1.00  0.00           O  
ATOM     54  CB  VAL A   8       8.037   4.027   6.508  1.00  0.00           C  
ATOM     55  CEN VAL A   8       8.197   3.360   6.571  1.00  0.00           X  
ATOM     56  H   VAL A   8       5.713   5.075   6.141  1.00  0.00           H  
ATOM     57  N   VAL A   9       8.376   7.060   5.907  1.00  0.00           N  
ATOM     58  CA  VAL A   9       9.235   8.191   5.579  1.00  0.00           C  
ATOM     59  C   VAL A   9       9.061   9.324   6.581  1.00  0.00           C  
ATOM     60  O   VAL A   9      10.039   9.909   7.047  1.00  0.00           O  
ATOM     61  CB  VAL A   9       8.951   8.723   4.162  1.00  0.00           C  
ATOM     62  CEN VAL A   9       9.208   8.766   3.524  1.00  0.00           X  
ATOM     63  H   VAL A   9       7.685   6.755   5.236  1.00  0.00           H  
ATOM     64  N   VAL A  10       7.810   9.630   6.909  1.00  0.00           N  
ATOM     65  CA  VAL A  10       7.506  10.695   7.857  1.00  0.00           C  
ATOM     66  C   VAL A  10       8.128  10.415   9.219  1.00  0.00           C  
ATOM     67  O   VAL A  10       8.719  11.301   9.836  1.00  0.00           O  
ATOM     68  CB  VAL A  10       5.986  10.883   8.028  1.00  0.00           C  
ATOM     69  CEN VAL A  10       5.461  11.306   7.888  1.00  0.00           X  
ATOM     70  H   VAL A  10       7.051   9.112   6.491  1.00  0.00           H  
ATOM     71  N   VAL A  11       7.993   9.177   9.683  1.00  0.00           N  
ATOM     72  CA  VAL A  11       8.542   8.778  10.973  1.00  0.00           C  
ATOM     73  C   VAL A  11      10.054   8.964  11.009  1.00  0.00           C  
ATOM     74  O   VAL A  11      10.602   9.482  11.982  1.00  0.00           O  
ATOM     75  CB  VAL A  11       8.207   7.311  11.300  1.00  0.00           C  
ATOM     76  CEN VAL A  11       7.826   6.907  11.708  1.00  0.00           X  
ATOM     77  H   VAL A  11       7.496   8.495   9.127  1.00  0.00           H  
ATOM     78  N   VAL A  12      10.723   8.537   9.944  1.00  0.00           N  
ATOM     79  CA  VAL A  12      12.173   8.655   9.852  1.00  0.00           C  
ATOM     80  C   VAL A  12      12.613  10.111   9.938  1.00  0.00           C  
ATOM     81  O   VAL A  12      13.562  10.441  10.650  1.00  0.00           O  
ATOM     82  CB  VAL A  12      12.708   8.043   8.543  1.00  0.00           C  
ATOM     83  CEN VAL A  12      13.065   7.514   8.284  1.00  0.00           X  
ATOM     84  H   VAL A  12      10.214   8.119   9.178  1.00  0.00           H  
ATOM     85  N   VAL A  13      11.920  10.977   9.208  1.00  0.00           N  
ATOM     86  CA  VAL A  13      12.238  12.400   9.200  1.00  0.00           C  
ATOM     87  C   VAL A  13      11.806  13.068  10.499  1.00  0.00           C  
ATOM     88  O   VAL A  13      12.552  13.856  11.081  1.00  0.00           O  
ATOM     89  CB  VAL A  13      11.569  13.123   8.015  1.00  0.00           C  
ATOM     90  CEN VAL A  13      11.694  13.428   7.410  1.00  0.00           X  
ATOM     91  H   VAL A  13      11.152  10.642   8.644  1.00  0.00           H  
ATOM     92  N   VAL A  14      10.597  12.750  10.949  1.00  0.00           N  
ATOM     93  CA  VAL A  14      10.077  13.292  12.198  1.00  0.00           C  
ATOM     94  C   VAL A  14      10.810  12.708  13.399  1.00  0.00           C  
ATOM     95  O   VAL A  14      11.005  13.385  14.409  1.00  0.00           O  
ATOM     96  CB  VAL A  14       8.568  13.019  12.348  1.00  0.00           C  
ATOM     97  CEN VAL A  14       7.948  13.318  12.343  1.00  0.00           X  
ATOM     98  H   VAL A  14      10.023  12.116  10.411  1.00  0.00           H  
ATOM     99  N   VAL A  15      11.214  11.448  13.284  1.00  0.00           N  
ATOM    100  CA  VAL A  15      11.939  10.774  14.354  1.00  0.00           C  
ATOM    101  C   VAL A  15      13.256  10.198  13.850  1.00  0.00           C  
ATOM    102  O   VAL A  15      13.448   8.982  13.837  1.00  0.00           O  
ATOM    103  CB  VAL A  15      11.102   9.644  14.980  1.00  0.00           C  
ATOM    104  CEN VAL A  15      10.754   9.459  15.546  1.00  0.00           X  
ATOM    105  H   VAL A  15      11.014  10.943  12.432  1.00  0.00           H  
ATOM    106  N   VAL A  16      14.162  11.078  13.437  1.00  0.00           N  
ATOM    107  CA  VAL A  16      15.372  10.662  12.739  1.00  0.00           C  
ATOM    108  C   VAL A  16      16.276   9.839  13.648  1.00  0.00           C  
ATOM    109  O   VAL A  16      17.153   9.115  13.177  1.00  0.00           O  
ATOM    110  CB  VAL A  16      16.162  11.872  12.206  1.00  0.00           C  
ATOM    111  CEN VAL A  16      16.341  12.207  11.631  1.00  0.00           X  
ATOM    112  H   VAL A  16      14.007  12.061  13.610  1.00  0.00           H  
ATOM    113  N   VAL A  17      16.058   9.956  14.954  1.00  0.00           N  
ATOM    114  CA  VAL A  17      16.899   9.280  15.935  1.00  0.00           C  
ATOM    115  C   VAL A  17      16.221   8.025  16.470  1.00  0.00           C  
ATOM    116  O   VAL A  17      16.722   7.382  17.392  1.00  0.00           O  
ATOM    117  CB  VAL A  17      17.247  10.206  17.115  1.00  0.00           C  
ATOM    118  CEN VAL A  17      17.760  10.562  17.408  1.00  0.00           X  
ATOM    119  H   VAL A  17      15.289  10.527  15.275  1.00  0.00           H  
ATOM    120  N   VAL A  18      15.077   7.682  15.887  1.00  0.00           N  
ATOM    121  CA  VAL A  18      14.308   6.526  16.331  1.00  0.00           C  
ATOM    122  C   VAL A  18      14.716   5.268  15.574  1.00  0.00           C  
ATOM    123  O   VAL A  18      14.177   4.971  14.508  1.00  0.00           O  
ATOM    124  CB  VAL A  18      12.795   6.752  16.152  1.00  0.00           C  
ATOM    125  CEN VAL A  18      12.206   6.861  16.493  1.00  0.00           X  
ATOM    126  H   VAL A  18      14.733   8.235  15.116  1.00  0.00           H  
ATOM    127  N   VAL A  19      15.672   4.533  16.132  1.00  0.00           N  
ATOM    128  CA  VAL A  19      16.198   3.339  15.481  1.00  0.00           C  
ATOM    129  C   VAL A  19      15.081   2.362  15.137  1.00  0.00           C  
ATOM    130  O   VAL A  19      15.076   1.762  14.062  1.00  0.00           O  
ATOM    131  CB  VAL A  19      17.237   2.624  16.365  1.00  0.00           C  
ATOM    132  CEN VAL A  19      17.909   2.485  16.428  1.00  0.00           X  
ATOM    133  H   VAL A  19      16.044   4.808  17.029  1.00  0.00           H  
ATOM    134  N   VAL A  20      14.135   2.205  16.057  1.00  0.00           N  
ATOM    135  CA  VAL A  20      12.966   1.367  15.819  1.00  0.00           C  
ATOM    136  C   VAL A  20      12.189   1.839  14.597  1.00  0.00           C  
ATOM    137  O   VAL A  20      11.579   1.037  13.889  1.00  0.00           O  
ATOM    138  CB  VAL A  20      12.025   1.350  17.038  1.00  0.00           C  
ATOM    139  CEN VAL A  20      11.793   0.956  17.554  1.00  0.00           X  
ATOM    140  H   VAL A  20      14.227   2.680  16.944  1.00  0.00           H  
ATOM    141  N   VAL A  21      12.214   3.145  14.354  1.00  0.00           N  
ATOM    142  CA  VAL A  21      11.622   3.712  13.148  1.00  0.00           C  
ATOM    143  C   VAL A  21      12.278   3.146  11.895  1.00  0.00           C  
ATOM    144  O   VAL A  21      11.596   2.779  10.938  1.00  0.00           O  
ATOM    145  CB  VAL A  21      11.740   5.248  13.129  1.00  0.00           C  
ATOM    146  CEN VAL A  21      11.380   5.832  13.184  1.00  0.00           X  
ATOM    147  H   VAL A  21      12.655   3.761  15.023  1.00  0.00           H  
ATOM    148  N   VAL A  22      13.605   3.079  11.906  1.00  0.00           N  
ATOM    149  CA  VAL A  22      14.355   2.558  10.770  1.00  0.00           C  
ATOM    150  C   VAL A  22      14.227   1.043  10.673  1.00  0.00           C  
ATOM    151  O   VAL A  22      14.012   0.496   9.592  1.00  0.00           O  
ATOM    152  CB  VAL A  22      15.846   2.933  10.857  1.00  0.00           C  
ATOM    153  CEN VAL A  22      16.336   3.329  10.578  1.00  0.00           X  
ATOM    154  H   VAL A  22      14.107   3.398  12.723  1.00  0.00           H  
ATOM    155  N   VAL A  23      14.360   0.370  11.811  1.00  0.00           N  
ATOM    156  CA  VAL A  23      14.225  -1.081  11.863  1.00  0.00           C  
ATOM    157  C   VAL A  23      12.780  -1.508  11.638  1.00  0.00           C  
ATOM    158  O   VAL A  23      12.517  -2.557  11.050  1.00  0.00           O  
ATOM    159  CB  VAL A  23      14.714  -1.647  13.210  1.00  0.00           C  
ATOM    160  CEN VAL A  23      15.215  -2.012  13.508  1.00  0.00           X  
ATOM    161  H   VAL A  23      14.561   0.876  12.662  1.00  0.00           H  
ATOM    162  N   VAL A  24      11.846  -0.689  12.110  1.00  0.00           N  
ATOM    163  CA  VAL A  24      10.425  -0.973  11.949  1.00  0.00           C  
ATOM    164  C   VAL A  24       9.702   0.192  11.286  1.00  0.00           C  
ATOM    165  O   VAL A  24       8.842   0.829  11.895  1.00  0.00           O  
ATOM    166  CB  VAL A  24       9.754  -1.279  13.301  1.00  0.00           C  
ATOM    167  CEN VAL A  24       9.475  -1.782  13.681  1.00  0.00           X  
ATOM    168  H   VAL A  24      12.128   0.153  12.593  1.00  0.00           H  
ATOM    169  N   VAL A  25      10.056   0.467  10.035  1.00  0.00           N  
ATOM    170  CA  VAL A  25       9.601   1.675   9.358  1.00  0.00           C  
ATOM    171  C   VAL A  25       8.091   1.657   9.153  1.00  0.00           C  
ATOM    172  O   VAL A  25       7.473   2.697   8.926  1.00  0.00           O  
ATOM    173  CB  VAL A  25      10.292   1.853   7.993  1.00  0.00           C  
ATOM    174  CEN VAL A  25      10.755   2.231   7.652  1.00  0.00           X  
ATOM    175  H   VAL A  25      10.655  -0.179   9.541  1.00  0.00           H  
ATOM    176  N   VAL A  26       7.503   0.468   9.234  1.00  0.00           N  
ATOM    177  CA  VAL A  26       6.076   0.301   8.986  1.00  0.00           C  
ATOM    178  C   VAL A  26       5.300   0.185  10.291  1.00  0.00           C  
ATOM    179  O   VAL A  26       4.097  -0.078  10.288  1.00  0.00           O  
ATOM    180  CB  VAL A  26       5.794  -0.941   8.120  1.00  0.00           C  
ATOM    181  CEN VAL A  26       5.592  -1.146   7.494  1.00  0.00           X  
ATOM    182  H   VAL A  26       8.058  -0.341   9.474  1.00  0.00           H  
ATOM    183  N   VAL A  27       5.994   0.381  11.407  1.00  0.00           N  
ATOM    184  CA  VAL A  27       5.381   0.259  12.723  1.00  0.00           C  
ATOM    185  C   VAL A  27       4.825   1.595  13.199  1.00  0.00           C  
ATOM    186  O   VAL A  27       5.534   2.387  13.820  1.00  0.00           O  
ATOM    187  CB  VAL A  27       6.382  -0.270  13.767  1.00  0.00           C  
ATOM    188  CEN VAL A  27       6.543  -0.817  14.154  1.00  0.00           X  
ATOM    189  H   VAL A  27       6.973   0.621  11.341  1.00  0.00           H  
ATOM    190  N   VAL A  28       3.553   1.840  12.903  1.00  0.00           N  
ATOM    191  CA  VAL A  28       2.918   3.107  13.246  1.00  0.00           C  
ATOM    192  C   VAL A  28       3.055   3.408  14.733  1.00  0.00           C  
ATOM    193  O   VAL A  28       3.312   4.546  15.125  1.00  0.00           O  
ATOM    194  CB  VAL A  28       1.425   3.111  12.867  1.00  0.00           C  
ATOM    195  CEN VAL A  28       0.964   3.376  12.429  1.00  0.00           X  
ATOM    196  H   VAL A  28       3.013   1.131  12.429  1.00  0.00           H  
ATOM    197  N   VAL A  29       2.883   2.380  15.558  1.00  0.00           N  
ATOM    198  CA  VAL A  29       3.072   2.513  16.997  1.00  0.00           C  
ATOM    199  C   VAL A  29       4.481   2.991  17.326  1.00  0.00           C  
ATOM    200  O   VAL A  29       4.693   3.698  18.311  1.00  0.00           O  
ATOM    201  CB  VAL A  29       2.809   1.183  17.727  1.00  0.00           C  
ATOM    202  CEN VAL A  29       2.370   0.858  18.147  1.00  0.00           X  
ATOM    203  H   VAL A  29       2.614   1.484  15.177  1.00  0.00           H  
ATOM    204  N   VAL A  30       5.441   2.602  16.494  1.00  0.00           N  
ATOM    205  CA  VAL A  30       6.808   3.094  16.619  1.00  0.00           C  
ATOM    206  C   VAL A  30       6.863   4.610  16.476  1.00  0.00           C  
ATOM    207  O   VAL A  30       7.534   5.292  17.251  1.00  0.00           O  
ATOM    208  CB  VAL A  30       7.737   2.456  15.569  1.00  0.00           C  
ATOM    209  CEN VAL A  30       8.255   2.009  15.485  1.00  0.00           X  
ATOM    210  H   VAL A  30       5.219   1.949  15.757  1.00  0.00           H  
ATOM    211  N   VAL A  31       6.154   5.132  15.481  1.00  0.00           N  
ATOM    212  CA  VAL A  31       6.121   6.568  15.235  1.00  0.00           C  
ATOM    213  C   VAL A  31       5.573   7.321  16.440  1.00  0.00           C  
ATOM    214  O   VAL A  31       6.125   8.343  16.850  1.00  0.00           O  
ATOM    215  CB  VAL A  31       5.270   6.910  13.998  1.00  0.00           C  
ATOM    216  CEN VAL A  31       5.302   7.132  13.347  1.00  0.00           X  
ATOM    217  H   VAL A  31       5.624   4.517  14.880  1.00  0.00           H  
ATOM    218  N   VAL A  32       4.484   6.811  17.006  1.00  0.00           N  
ATOM    219  CA  VAL A  32       3.859   7.434  18.166  1.00  0.00           C  
ATOM    220  C   VAL A  32       4.824   7.499  19.343  1.00  0.00           C  
ATOM    221  O   VAL A  32       4.934   8.526  20.012  1.00  0.00           O  
ATOM    222  CB  VAL A  32       2.588   6.679  18.598  1.00  0.00           C  
ATOM    223  CEN VAL A  32       1.901   6.717  18.619  1.00  0.00           X  
ATOM    224  H   VAL A  32       4.079   5.969  16.622  1.00  0.00           H  
ATOM    225  N   VAL A  33       5.522   6.396  19.591  1.00  0.00           N  
ATOM    226  CA  VAL A  33       6.480   6.325  20.688  1.00  0.00           C  
ATOM    227  C   VAL A  33       7.581   7.365  20.526  1.00  0.00           C  
ATOM    228  O   VAL A  33       7.946   8.051  21.481  1.00  0.00           O  
ATOM    229  CB  VAL A  33       7.118   4.927  20.792  1.00  0.00           C  
ATOM    230  CEN VAL A  33       7.138   4.354  21.174  1.00  0.00           X  
ATOM    231  H   VAL A  33       5.386   5.585  19.004  1.00  0.00           H  
ATOM    232  N   VAL A  34       8.108   7.477  19.311  1.00  0.00           N  
ATOM    233  CA  VAL A  34       9.169   8.434  19.021  1.00  0.00           C  
ATOM    234  C   VAL A  34       8.716   9.861  19.300  1.00  0.00           C  
ATOM    235  O   VAL A  34       9.444  10.646  19.907  1.00  0.00           O  
ATOM    236  CB  VAL A  34       9.638   8.331  17.558  1.00  0.00           C  
ATOM    237  CEN VAL A  34      10.160   8.130  17.156  1.00  0.00           X  
ATOM    238  H   VAL A  34       7.764   6.884  18.569  1.00  0.00           H  
ATOM    239  N   VAL A  35       7.508  10.190  18.854  1.00  0.00           N  
ATOM    240  CA  VAL A  35       6.955  11.524  19.055  1.00  0.00           C  
ATOM    241  C   VAL A  35       6.844  11.857  20.538  1.00  0.00           C  
ATOM    242  O   VAL A  35       7.205  12.953  20.966  1.00  0.00           O  
ATOM    243  CB  VAL A  35       5.567  11.665  18.403  1.00  0.00           C  
ATOM    244  CEN VAL A  35       5.227  11.961  17.882  1.00  0.00           X  
ATOM    245  H   VAL A  35       6.960   9.499  18.363  1.00  0.00           H  
ATOM    246  N   VAL A  36       6.343  10.905  21.317  1.00  0.00           N  
ATOM    247  CA  VAL A  36       6.184  11.095  22.754  1.00  0.00           C  
ATOM    248  C   VAL A  36       7.523  11.378  23.423  1.00  0.00           C  
ATOM    249  O   VAL A  36       7.633  12.279  24.255  1.00  0.00           O  
ATOM    250  CB  VAL A  36       5.538   9.865  23.419  1.00  0.00           C  
ATOM    251  CEN VAL A  36       4.962   9.635  23.718  1.00  0.00           X  
ATOM    252  H   VAL A  36       6.065  10.026  20.903  1.00  0.00           H  
ATOM    253  N   VAL A  37       8.538  10.603  23.056  1.00  0.00           N  
ATOM    254  CA  VAL A  37       9.871  10.769  23.621  1.00  0.00           C  
ATOM    255  C   VAL A  37      10.420  12.161  23.338  1.00  0.00           C  
ATOM    256  O   VAL A  37      10.976  12.812  24.224  1.00  0.00           O  
ATOM    257  CB  VAL A  37      10.854   9.719  23.069  1.00  0.00           C  
ATOM    258  CEN VAL A  37      11.212   9.154  23.234  1.00  0.00           X  
ATOM    259  H   VAL A  37       8.381   9.881  22.368  1.00  0.00           H  
ATOM    260  N   VAL A  38      10.262  12.614  22.099  1.00  0.00           N  
ATOM    261  CA  VAL A  38      10.741  13.931  21.697  1.00  0.00           C  
ATOM    262  C   VAL A  38      10.084  15.031  22.521  1.00  0.00           C  
ATOM    263  O   VAL A  38      10.753  15.954  22.987  1.00  0.00           O  
ATOM    264  CB  VAL A  38      10.479  14.196  20.203  1.00  0.00           C  
ATOM    265  CEN VAL A  38      10.786  14.260  19.589  1.00  0.00           X  
ATOM    266  H   VAL A  38       9.797  12.031  21.418  1.00  0.00           H  
ATOM    267  N   VAL A  39       8.771  14.928  22.697  1.00  0.00           N  
ATOM    268  CA  VAL A  39       8.021  15.914  23.465  1.00  0.00           C  
ATOM    269  C   VAL A  39       8.526  15.995  24.900  1.00  0.00           C  
ATOM    270  O   VAL A  39       8.715  17.084  25.441  1.00  0.00           O  
ATOM    271  CB  VAL A  39       6.515  15.594  23.478  1.00  0.00           C  
ATOM    272  CEN VAL A  39       5.902  15.799  23.239  1.00  0.00           X  
ATOM    273  H   VAL A  39       8.280  14.145  22.288  1.00  0.00           H  
ATOM    274  N   VAL A  40       8.743  14.835  25.512  1.00  0.00           N  
ATOM    275  CA  VAL A  40       9.226  14.773  26.886  1.00  0.00           C  
ATOM    276  C   VAL A  40      10.699  15.152  26.969  1.00  0.00           C  
ATOM    277  O   VAL A  40      11.105  15.914  27.846  1.00  0.00           O  
ATOM    278  CB  VAL A  40       9.032  13.369  27.490  1.00  0.00           C  
ATOM    279  CEN VAL A  40       8.667  13.009  27.950  1.00  0.00           X  
ATOM    280  H   VAL A  40       8.568  13.975  25.012  1.00  0.00           H  
ATOM    281  N   VAL A  41      11.496  14.614  26.052  1.00  0.00           N  
ATOM    282  CA  VAL A  41      12.920  14.922  25.999  1.00  0.00           C  
ATOM    283  C   VAL A  41      13.156  16.355  25.540  1.00  0.00           C  
ATOM    284  O   VAL A  41      14.104  17.009  25.977  1.00  0.00           O  
ATOM    285  CB  VAL A  41      13.671  13.962  25.058  1.00  0.00           C  
ATOM    286  CEN VAL A  41      14.120  13.439  25.042  1.00  0.00           X  
ATOM    287  H   VAL A  41      11.105  13.975  25.374  1.00  0.00           H  
ATOM    288  N   VAL A  42      12.290  16.839  24.656  1.00  0.00           N  
ATOM    289  CA  VAL A  42      12.395  18.201  24.146  1.00  0.00           C  
ATOM    290  C   VAL A  42      11.094  18.967  24.350  1.00  0.00           C  
ATOM    291  O   VAL A  42      10.431  19.350  23.386  1.00  0.00           O  
ATOM    292  CB  VAL A  42      12.760  18.218  22.650  1.00  0.00           C  
ATOM    293  CEN VAL A  42      13.265  18.363  22.204  1.00  0.00           X  
ATOM    294  H   VAL A  42      11.539  16.247  24.329  1.00  0.00           H  
ATOM    295  N   VAL A  43      10.735  19.188  25.610  1.00  0.00           N  
ATOM    296  CA  VAL A  43       9.420  19.718  25.950  1.00  0.00           C  
ATOM    297  C   VAL A  43       9.248  21.139  25.428  1.00  0.00           C  
ATOM    298  O   VAL A  43       8.127  21.632  25.300  1.00  0.00           O  
ATOM    299  CB  VAL A  43       9.183  19.709  27.472  1.00  0.00           C  
ATOM    300  CEN VAL A  43       8.826  19.403  27.975  1.00  0.00           X  
ATOM    301  H   VAL A  43      11.389  18.983  26.351  1.00  0.00           H  
ATOM    302  N   VAL A  44      10.365  21.793  25.127  1.00  0.00           N  
ATOM    303  CA  VAL A  44      10.344  23.183  24.687  1.00  0.00           C  
ATOM    304  C   VAL A  44      10.505  23.285  23.176  1.00  0.00           C  
ATOM    305  O   VAL A  44      10.629  24.381  22.628  1.00  0.00           O  
ATOM    306  CB  VAL A  44      11.451  24.008  25.369  1.00  0.00           C  
ATOM    307  CEN VAL A  44      11.568  24.502  25.836  1.00  0.00           X  
ATOM    308  H   VAL A  44      11.251  21.315  25.205  1.00  0.00           H  
ATOM    309  N   VAL A  45      10.503  22.137  22.507  1.00  0.00           N  
ATOM    310  CA  VAL A  45      10.690  22.093  21.062  1.00  0.00           C  
ATOM    311  C   VAL A  45       9.355  22.166  20.332  1.00  0.00           C  
ATOM    312  O   VAL A  45       8.715  21.144  20.083  1.00  0.00           O  
ATOM    313  CB  VAL A  45      11.432  20.815  20.627  1.00  0.00           C  
ATOM    314  CEN VAL A  45      12.030  20.578  20.381  1.00  0.00           X  
ATOM    315  H   VAL A  45      10.369  21.273  23.013  1.00  0.00           H  
ATOM    316  N   VAL A  46       8.940  23.381  19.990  1.00  0.00           N  
ATOM    317  CA  VAL A  46       7.651  23.596  19.342  1.00  0.00           C  
ATOM    318  C   VAL A  46       7.522  22.752  18.081  1.00  0.00           C  
ATOM    319  O   VAL A  46       6.465  22.181  17.810  1.00  0.00           O  
ATOM    320  CB  VAL A  46       7.441  25.079  18.980  1.00  0.00           C  
ATOM    321  CEN VAL A  46       7.083  25.644  19.143  1.00  0.00           X  
ATOM    322  H   VAL A  46       9.531  24.176  20.184  1.00  0.00           H  
ATOM    323  N   VAL A  47       8.602  22.678  17.311  1.00  0.00           N  
ATOM    324  CA  VAL A  47       8.639  21.835  16.122  1.00  0.00           C  
ATOM    325  C   VAL A  47       8.358  20.379  16.470  1.00  0.00           C  
ATOM    326  O   VAL A  47       7.785  19.639  15.671  1.00  0.00           O  
ATOM    327  CB  VAL A  47       9.999  21.928  15.405  1.00  0.00           C  
ATOM    328  CEN VAL A  47      10.313  22.169  14.842  1.00  0.00           X  
ATOM    329  H   VAL A  47       9.419  23.219  17.556  1.00  0.00           H  
ATOM    330  N   VAL A  48       8.766  19.973  17.668  1.00  0.00           N  
ATOM    331  CA  VAL A  48       8.446  18.644  18.176  1.00  0.00           C  
ATOM    332  C   VAL A  48       6.939  18.438  18.270  1.00  0.00           C  
ATOM    333  O   VAL A  48       6.420  17.396  17.872  1.00  0.00           O  
ATOM    334  CB  VAL A  48       9.074  18.403  19.562  1.00  0.00           C  
ATOM    335  CEN VAL A  48       9.565  18.052  19.895  1.00  0.00           X  
ATOM    336  H   VAL A  48       9.311  20.601  18.241  1.00  0.00           H  
ATOM    337  N   VAL A  49       6.242  19.438  18.799  1.00  0.00           N  
ATOM    338  CA  VAL A  49       4.793  19.369  18.945  1.00  0.00           C  
ATOM    339  C   VAL A  49       4.111  19.188  17.596  1.00  0.00           C  
ATOM    340  O   VAL A  49       3.205  18.367  17.452  1.00  0.00           O  
ATOM    341  CB  VAL A  49       4.233  20.630  19.629  1.00  0.00           C  
ATOM    342  CEN VAL A  49       3.951  20.867  20.211  1.00  0.00           X  
ATOM    343  H   VAL A  49       6.729  20.268  19.107  1.00  0.00           H  
ATOM    344  N   VAL A  50       4.551  19.960  16.608  1.00  0.00           N  
ATOM    345  CA  VAL A  50       3.983  19.887  15.267  1.00  0.00           C  
ATOM    346  C   VAL A  50       4.148  18.494  14.674  1.00  0.00           C  
ATOM    347  O   VAL A  50       3.213  17.941  14.095  1.00  0.00           O  
ATOM    348  CB  VAL A  50       4.631  20.916  14.322  1.00  0.00           C  
ATOM    349  CEN VAL A  50       4.518  21.504  13.981  1.00  0.00           X  
ATOM    350  H   VAL A  50       5.298  20.615  16.791  1.00  0.00           H  
ATOM    351  N   VAL A  51       5.342  17.930  14.823  1.00  0.00           N  
ATOM    352  CA  VAL A  51       5.631  16.599  14.303  1.00  0.00           C  
ATOM    353  C   VAL A  51       4.711  15.554  14.920  1.00  0.00           C  
ATOM    354  O   VAL A  51       4.171  14.697  14.220  1.00  0.00           O  
ATOM    355  CB  VAL A  51       7.095  16.197  14.562  1.00  0.00           C  
ATOM    356  CEN VAL A  51       7.703  16.090  14.257  1.00  0.00           X  
ATOM    357  H   VAL A  51       6.068  18.437  15.310  1.00  0.00           H  
ATOM    358  N   VAL A  52       4.535  15.631  16.235  1.00  0.00           N  
ATOM    359  CA  VAL A  52       3.679  14.691  16.949  1.00  0.00           C  
ATOM    360  C   VAL A  52       2.246  14.752  16.436  1.00  0.00           C  
ATOM    361  O   VAL A  52       1.614  13.720  16.210  1.00  0.00           O  
ATOM    362  CB  VAL A  52       3.683  14.963  18.465  1.00  0.00           C  
ATOM    363  CEN VAL A  52       3.900  14.718  19.072  1.00  0.00           X  
ATOM    364  H   VAL A  52       5.007  16.358  16.753  1.00  0.00           H  
ATOM    365  N   VAL A  53       1.739  15.966  16.255  1.00  0.00           N  
ATOM    366  CA  VAL A  53       0.379  16.164  15.768  1.00  0.00           C  
ATOM    367  C   VAL A  53       0.189  15.535  14.394  1.00  0.00           C  
ATOM    368  O   VAL A  53      -0.810  14.861  14.141  1.00  0.00           O  
ATOM    369  CB  VAL A  53       0.017  17.659  15.692  1.00  0.00           C  
ATOM    370  CEN VAL A  53      -0.366  18.152  15.982  1.00  0.00           X  
ATOM    371  H   VAL A  53       2.310  16.774  16.460  1.00  0.00           H  
ATOM    372  N   VAL A  54       1.154  15.759  13.508  1.00  0.00           N  
ATOM    373  CA  VAL A  54       1.095  15.214  12.157  1.00  0.00           C  
ATOM    374  C   VAL A  54       1.034  13.692  12.178  1.00  0.00           C  
ATOM    375  O   VAL A  54       0.241  13.083  11.460  1.00  0.00           O  
ATOM    376  CB  VAL A  54       2.306  15.658  11.315  1.00  0.00           C  
ATOM    377  CEN VAL A  54       2.499  16.061  10.790  1.00  0.00           X  
ATOM    378  H   VAL A  54       1.949  16.321  13.778  1.00  0.00           H  
ATOM    379  N   VAL A  55       1.877  13.083  13.006  1.00  0.00           N  
ATOM    380  CA  VAL A  55       1.920  11.631  13.122  1.00  0.00           C  
ATOM    381  C   VAL A  55       0.577  11.074  13.575  1.00  0.00           C  
ATOM    382  O   VAL A  55       0.087  10.087  13.026  1.00  0.00           O  
ATOM    383  CB  VAL A  55       3.012  11.175  14.109  1.00  0.00           C  
ATOM    384  CEN VAL A  55       3.627  10.868  14.152  1.00  0.00           X  
ATOM    385  H   VAL A  55       2.503  13.641  13.569  1.00  0.00           H  
ATOM    386  N   VAL A  56      -0.015  11.712  14.578  1.00  0.00           N  
ATOM    387  CA  VAL A  56      -1.304  11.282  15.107  1.00  0.00           C  
ATOM    388  C   VAL A  56      -2.381  11.320  14.030  1.00  0.00           C  
ATOM    389  O   VAL A  56      -3.171  10.385  13.895  1.00  0.00           O  
ATOM    390  CB  VAL A  56      -1.748  12.155  16.295  1.00  0.00           C  
ATOM    391  CEN VAL A  56      -1.840  12.157  16.978  1.00  0.00           X  
ATOM    392  H   VAL A  56       0.440  12.517  14.986  1.00  0.00           H  
ATOM    393  N   VAL A  57      -2.408  12.407  13.266  1.00  0.00           N  
ATOM    394  CA  VAL A  57      -3.389  12.569  12.200  1.00  0.00           C  
ATOM    395  C   VAL A  57      -3.266  11.459  11.164  1.00  0.00           C  
ATOM    396  O   VAL A  57      -4.266  10.886  10.732  1.00  0.00           O  
ATOM    397  CB  VAL A  57      -3.241  13.932  11.498  1.00  0.00           C  
ATOM    398  CEN VAL A  57      -3.537  14.549  11.416  1.00  0.00           X  
ATOM    399  H   VAL A  57      -1.732  13.139  13.429  1.00  0.00           H  
ATOM    400  N   VAL A  58      -2.033  11.160  10.769  1.00  0.00           N  
ATOM    401  CA  VAL A  58      -1.776  10.118   9.783  1.00  0.00           C  
ATOM    402  C   VAL A  58      -2.289   8.766  10.263  1.00  0.00           C  
ATOM    403  O   VAL A  58      -2.925   8.029   9.509  1.00  0.00           O  
ATOM    404  CB  VAL A  58      -0.274  10.001   9.461  1.00  0.00           C  
ATOM    405  CEN VAL A  58       0.200  10.119   8.975  1.00  0.00           X  
ATOM    406  H   VAL A  58      -1.253  11.668  11.162  1.00  0.00           H  
ATOM    407  N   VAL A  59      -2.009   8.446  11.522  1.00  0.00           N  
ATOM    408  CA  VAL A  59      -2.442   7.182  12.105  1.00  0.00           C  
ATOM    409  C   VAL A  59      -3.960   7.054  12.078  1.00  0.00           C  
ATOM    410  O   VAL A  59      -4.497   6.006  11.720  1.00  0.00           O  
ATOM    411  CB  VAL A  59      -1.950   7.032  13.557  1.00  0.00           C  
ATOM    412  CEN VAL A  59      -1.510   6.690  13.961  1.00  0.00           X  
ATOM    413  H   VAL A  59      -1.483   9.096  12.089  1.00  0.00           H  
ATOM    414  N   VAL A  60      -4.646   8.126  12.458  1.00  0.00           N  
ATOM    415  CA  VAL A  60      -6.104   8.135  12.477  1.00  0.00           C  
ATOM    416  C   VAL A  60      -6.675   7.871  11.090  1.00  0.00           C  
ATOM    417  O   VAL A  60      -7.607   7.083  10.932  1.00  0.00           O  
ATOM    418  CB  VAL A  60      -6.654   9.475  13.002  1.00  0.00           C  
ATOM    419  CEN VAL A  60      -6.973   9.773  13.535  1.00  0.00           X  
ATOM    420  H   VAL A  60      -4.145   8.956  12.740  1.00  0.00           H  
ATOM    421  N   VAL A  61      -6.111   8.535  10.087  1.00  0.00           N  
ATOM    422  CA  VAL A  61      -6.563   8.373   8.710  1.00  0.00           C  
ATOM    423  C   VAL A  61      -6.421   6.928   8.250  1.00  0.00           C  
ATOM    424  O   VAL A  61      -7.330   6.371   7.635  1.00  0.00           O  
ATOM    425  CB  VAL A  61      -5.781   9.287   7.748  1.00  0.00           C  
ATOM    426  CEN VAL A  61      -5.833   9.848   7.351  1.00  0.00           X  
ATOM    427  H   VAL A  61      -5.349   9.168  10.283  1.00  0.00           H  
ATOM    428  N   VAL A  62      -5.276   6.326   8.553  1.00  0.00           N  
ATOM    429  CA  VAL A  62      -5.013   4.943   8.171  1.00  0.00           C  
ATOM    430  C   VAL A  62      -6.038   3.998   8.785  1.00  0.00           C  
ATOM    431  O   VAL A  62      -6.559   3.110   8.110  1.00  0.00           O  
ATOM    432  CB  VAL A  62      -3.601   4.499   8.594  1.00  0.00           C  
ATOM    433  CEN VAL A  62      -2.975   4.338   8.355  1.00  0.00           X  
ATOM    434  H   VAL A  62      -4.570   6.839   9.061  1.00  0.00           H  
ATOM    435  N   VAL A  63      -6.323   4.195  10.067  1.00  0.00           N  
ATOM    436  CA  VAL A  63      -7.287   3.360  10.775  1.00  0.00           C  
ATOM    437  C   VAL A  63      -8.664   3.441  10.130  1.00  0.00           C  
ATOM    438  O   VAL A  63      -9.328   2.424   9.932  1.00  0.00           O  
ATOM    439  CB  VAL A  63      -7.400   3.760  12.258  1.00  0.00           C  
ATOM    440  CEN VAL A  63      -7.250   3.558  12.899  1.00  0.00           X  
ATOM    441  H   VAL A  63      -5.861   4.942  10.565  1.00  0.00           H  
ATOM    442  N   VAL A  64      -9.089   4.658   9.805  1.00  0.00           N  
ATOM    443  CA  VAL A  64     -10.389   4.874   9.182  1.00  0.00           C  
ATOM    444  C   VAL A  64     -10.492   4.139   7.852  1.00  0.00           C  
ATOM    445  O   VAL A  64     -11.499   3.493   7.565  1.00  0.00           O  
ATOM    446  CB  VAL A  64     -10.663   6.372   8.952  1.00  0.00           C  
ATOM    447  CEN VAL A  64     -11.044   6.905   9.165  1.00  0.00           X  
ATOM    448  H   VAL A  64      -8.495   5.453   9.995  1.00  0.00           H  
ATOM    449  N   VAL A  65      -9.443   4.242   7.042  1.00  0.00           N  
ATOM    450  CA  VAL A  65      -9.413   3.587   5.740  1.00  0.00           C  
ATOM    451  C   VAL A  65      -9.556   2.077   5.880  1.00  0.00           C  
ATOM    452  O   VAL A  65     -10.315   1.445   5.144  1.00  0.00           O  
ATOM    453  CB  VAL A  65      -8.112   3.902   4.979  1.00  0.00           C  
ATOM    454  CEN VAL A  65      -7.853   4.249   4.443  1.00  0.00           X  
ATOM    455  H   VAL A  65      -8.646   4.788   7.337  1.00  0.00           H  
ATOM    456  N   VAL A  66      -8.822   1.504   6.827  1.00  0.00           N  
ATOM    457  CA  VAL A  66      -8.866   0.066   7.065  1.00  0.00           C  
ATOM    458  C   VAL A  66     -10.271  -0.389   7.437  1.00  0.00           C  
ATOM    459  O   VAL A  66     -10.763  -1.396   6.928  1.00  0.00           O  
ATOM    460  CB  VAL A  66      -7.889  -0.352   8.180  1.00  0.00           C  
ATOM    461  CEN VAL A  66      -7.297  -0.682   8.304  1.00  0.00           X  
ATOM    462  H   VAL A  66      -8.219   2.079   7.398  1.00  0.00           H  
ATOM    463  N   VAL A  67     -10.913   0.360   8.327  1.00  0.00           N  
ATOM    464  CA  VAL A  67     -12.264   0.035   8.769  1.00  0.00           C  
ATOM    465  C   VAL A  67     -13.240   0.030   7.600  1.00  0.00           C  
ATOM    466  O   VAL A  67     -14.063  -0.876   7.469  1.00  0.00           O  
ATOM    467  CB  VAL A  67     -12.763   1.026   9.837  1.00  0.00           C  
ATOM    468  CEN VAL A  67     -12.914   1.091  10.506  1.00  0.00           X  
ATOM    469  H   VAL A  67     -10.454   1.175   8.708  1.00  0.00           H  
ATOM    470  N   VAL A  68     -13.143   1.048   6.751  1.00  0.00           N  
ATOM    471  CA  VAL A  68     -14.018   1.162   5.590  1.00  0.00           C  
ATOM    472  C   VAL A  68     -13.636   0.158   4.510  1.00  0.00           C  
ATOM    473  O   VAL A  68     -14.498  -0.501   3.929  1.00  0.00           O  
ATOM    474  CB  VAL A  68     -13.981   2.582   4.992  1.00  0.00           C  
ATOM    475  CEN VAL A  68     -14.347   3.160   4.913  1.00  0.00           X  
ATOM    476  H   VAL A  68     -12.446   1.760   6.914  1.00  0.00           H  
ATOM    477  N   VAL A  69     -12.338   0.045   4.247  1.00  0.00           N  
ATOM    478  CA  VAL A  69     -11.836  -0.905   3.262  1.00  0.00           C  
ATOM    479  C   VAL A  69     -11.985  -2.339   3.754  1.00  0.00           C  
ATOM    480  O   VAL A  69     -12.222  -3.255   2.966  1.00  0.00           O  
ATOM    481  CB  VAL A  69     -10.357  -0.640   2.923  1.00  0.00           C  
ATOM    482  CEN VAL A  69      -9.934  -0.409   2.430  1.00  0.00           X  
ATOM    483  H   VAL A  69     -11.683   0.633   4.742  1.00  0.00           H  
ATOM    484  N   VAL A  70     -11.843  -2.528   5.061  1.00  0.00           N  
ATOM    485  CA  VAL A  70     -11.975  -3.850   5.663  1.00  0.00           C  
ATOM    486  C   VAL A  70     -13.007  -3.844   6.783  1.00  0.00           C  
ATOM    487  O   VAL A  70     -12.675  -4.060   7.948  1.00  0.00           O  
ATOM    488  CB  VAL A  70     -10.630  -4.354   6.220  1.00  0.00           C  
ATOM    489  CEN VAL A  70     -10.125  -4.812   6.120  1.00  0.00           X  
ATOM    490  H   VAL A  70     -11.639  -1.736   5.654  1.00  0.00           H  
ATOM    491  N   VAL A  71     -14.262  -3.596   6.423  1.00  0.00           N  
ATOM    492  CA  VAL A  71     -15.309  -3.354   7.409  1.00  0.00           C  
ATOM    493  C   VAL A  71     -15.571  -4.597   8.250  1.00  0.00           C  
ATOM    494  O   VAL A  71     -16.146  -4.513   9.335  1.00  0.00           O  
ATOM    495  CB  VAL A  71     -16.624  -2.911   6.740  1.00  0.00           C  
ATOM    496  CEN VAL A  71     -17.045  -2.374   6.647  1.00  0.00           X  
ATOM    497  H   VAL A  71     -14.497  -3.575   5.441  1.00  0.00           H  
ATOM    498  N   VAL A  72     -15.147  -5.749   7.742  1.00  0.00           N  
ATOM    499  CA  VAL A  72     -15.399  -7.020   8.411  1.00  0.00           C  
ATOM    500  C   VAL A  72     -14.164  -7.503   9.160  1.00  0.00           C  
ATOM    501  O   VAL A  72     -14.143  -8.614   9.690  1.00  0.00           O  
ATOM    502  CB  VAL A  72     -15.840  -8.106   7.412  1.00  0.00           C  
ATOM    503  CEN VAL A  72     -16.378  -8.484   7.206  1.00  0.00           X  
ATOM    504  H   VAL A  72     -14.636  -5.744   6.871  1.00  0.00           H  
ATOM    505  N   VAL A  73     -13.135  -6.663   9.199  1.00  0.00           N  
ATOM    506  CA  VAL A  73     -11.879  -7.019   9.848  1.00  0.00           C  
ATOM    507  C   VAL A  73     -11.880  -6.603  11.314  1.00  0.00           C  
ATOM    508  O   VAL A  73     -11.508  -5.479  11.650  1.00  0.00           O  
ATOM    509  CB  VAL A  73     -10.674  -6.371   9.141  1.00  0.00           C  
ATOM    510  CEN VAL A  73     -10.126  -6.504   8.745  1.00  0.00           X  
ATOM    511  H   VAL A  73     -13.226  -5.754   8.768  1.00  0.00           H  
ATOM    512  N   VAL A  74     -12.300  -7.516  12.182  1.00  0.00           N  
ATOM    513  CA  VAL A  74     -12.407  -7.226  13.607  1.00  0.00           C  
ATOM    514  C   VAL A  74     -11.087  -6.710  14.166  1.00  0.00           C  
ATOM    515  O   VAL A  74     -11.064  -5.778  14.969  1.00  0.00           O  
ATOM    516  CB  VAL A  74     -12.840  -8.470  14.406  1.00  0.00           C  
ATOM    517  CEN VAL A  74     -13.362  -8.748  14.759  1.00  0.00           X  
ATOM    518  H   VAL A  74     -12.551  -8.435  11.847  1.00  0.00           H  
ATOM    519  N   VAL A  75      -9.989  -7.322  13.735  1.00  0.00           N  
ATOM    520  CA  VAL A  75      -8.658  -6.870  14.124  1.00  0.00           C  
ATOM    521  C   VAL A  75      -8.429  -5.419  13.721  1.00  0.00           C  
ATOM    522  O   VAL A  75      -7.709  -4.684  14.396  1.00  0.00           O  
ATOM    523  CB  VAL A  75      -7.558  -7.747  13.496  1.00  0.00           C  
ATOM    524  CEN VAL A  75      -7.079  -8.221  13.637  1.00  0.00           X  
ATOM    525  H   VAL A  75     -10.079  -8.120  13.122  1.00  0.00           H  
ATOM    526  N   VAL A  76      -9.047  -5.012  12.617  1.00  0.00           N  
ATOM    527  CA  VAL A  76      -9.017  -3.618  12.192  1.00  0.00           C  
ATOM    528  C   VAL A  76      -9.630  -2.707  13.249  1.00  0.00           C  
ATOM    529  O   VAL A  76      -9.079  -1.654  13.570  1.00  0.00           O  
ATOM    530  CB  VAL A  76      -9.764  -3.417  10.860  1.00  0.00           C  
ATOM    531  CEN VAL A  76      -9.677  -3.279  10.191  1.00  0.00           X  
ATOM    532  H   VAL A  76      -9.549  -5.686  12.057  1.00  0.00           H  
ATOM    533  N   VAL A  77     -10.773  -3.119  13.788  1.00  0.00           N  
ATOM    534  CA  VAL A  77     -11.462  -2.341  14.810  1.00  0.00           C  
ATOM    535  C   VAL A  77     -10.586  -2.149  16.040  1.00  0.00           C  
ATOM    536  O   VAL A  77     -10.495  -1.048  16.583  1.00  0.00           O  
ATOM    537  CB  VAL A  77     -12.784  -3.009  15.232  1.00  0.00           C  
ATOM    538  CEN VAL A  77     -13.470  -2.954  15.195  1.00  0.00           X  
ATOM    539  H   VAL A  77     -11.174  -3.994  13.481  1.00  0.00           H  
ATOM    540  N   VAL A  78      -9.942  -3.226  16.476  1.00  0.00           N  
ATOM    541  CA  VAL A  78      -9.071  -3.178  17.645  1.00  0.00           C  
ATOM    542  C   VAL A  78      -7.929  -2.191  17.440  1.00  0.00           C  
ATOM    543  O   VAL A  78      -7.615  -1.398  18.328  1.00  0.00           O  
ATOM    544  CB  VAL A  78      -8.485  -4.565  17.971  1.00  0.00           C  
ATOM    545  CEN VAL A  78      -8.511  -5.086  18.421  1.00  0.00           X  
ATOM    546  H   VAL A  78     -10.059  -4.101  15.986  1.00  0.00           H  
ATOM    547  N   VAL A  79      -7.311  -2.244  16.265  1.00  0.00           N  
ATOM    548  CA  VAL A  79      -6.202  -1.354  15.942  1.00  0.00           C  
ATOM    549  C   VAL A  79      -6.631   0.106  16.006  1.00  0.00           C  
ATOM    550  O   VAL A  79      -5.926   0.946  16.564  1.00  0.00           O  
ATOM    551  CB  VAL A  79      -5.630  -1.650  14.543  1.00  0.00           C  
ATOM    552  CEN VAL A  79      -5.086  -1.911  14.210  1.00  0.00           X  
ATOM    553  H   VAL A  79      -7.617  -2.919  15.578  1.00  0.00           H  
ATOM    554  N   VAL A  80      -7.792   0.402  15.430  1.00  0.00           N  
ATOM    555  CA  VAL A  80      -8.317   1.762  15.420  1.00  0.00           C  
ATOM    556  C   VAL A  80      -8.527   2.282  16.837  1.00  0.00           C  
ATOM    557  O   VAL A  80      -8.165   3.415  17.152  1.00  0.00           O  
ATOM    558  CB  VAL A  80      -9.648   1.849  14.650  1.00  0.00           C  
ATOM    559  CEN VAL A  80      -9.940   2.083  14.072  1.00  0.00           X  
ATOM    560  H   VAL A  80      -8.323  -0.334  14.987  1.00  0.00           H  
ATOM    561  N   VAL A  81      -9.113   1.446  17.687  1.00  0.00           N  
ATOM    562  CA  VAL A  81      -9.372   1.820  19.072  1.00  0.00           C  
ATOM    563  C   VAL A  81      -8.079   2.156  19.803  1.00  0.00           C  
ATOM    564  O   VAL A  81      -8.002   3.152  20.523  1.00  0.00           O  
ATOM    565  CB  VAL A  81     -10.103   0.697  19.833  1.00  0.00           C  
ATOM    566  CEN VAL A  81     -10.707   0.519  20.113  1.00  0.00           X  
ATOM    567  H   VAL A  81      -9.386   0.528  17.366  1.00  0.00           H  
ATOM    568  N   VAL A  82      -7.064   1.320  19.615  1.00  0.00           N  
ATOM    569  CA  VAL A  82      -5.771   1.528  20.256  1.00  0.00           C  
ATOM    570  C   VAL A  82      -5.160   2.861  19.846  1.00  0.00           C  
ATOM    571  O   VAL A  82      -4.652   3.606  20.684  1.00  0.00           O  
ATOM    572  CB  VAL A  82      -4.783   0.396  19.916  1.00  0.00           C  
ATOM    573  CEN VAL A  82      -4.455  -0.151  20.178  1.00  0.00           X  
ATOM    574  H   VAL A  82      -7.191   0.520  19.012  1.00  0.00           H  
ATOM    575  N   VAL A  83      -5.213   3.157  18.552  1.00  0.00           N  
ATOM    576  CA  VAL A  83      -4.665   4.402  18.027  1.00  0.00           C  
ATOM    577  C   VAL A  83      -5.347   5.611  18.655  1.00  0.00           C  
ATOM    578  O   VAL A  83      -4.687   6.572  19.052  1.00  0.00           O  
ATOM    579  CB  VAL A  83      -4.807   4.482  16.496  1.00  0.00           C  
ATOM    580  CEN VAL A  83      -4.454   4.462  15.904  1.00  0.00           X  
ATOM    581  H   VAL A  83      -5.644   2.503  17.914  1.00  0.00           H  
ATOM    582  N   VAL A  84      -6.672   5.559  18.740  1.00  0.00           N  
ATOM    583  CA  VAL A  84      -7.446   6.650  19.319  1.00  0.00           C  
ATOM    584  C   VAL A  84      -7.047   6.901  20.768  1.00  0.00           C  
ATOM    585  O   VAL A  84      -6.865   8.045  21.183  1.00  0.00           O  
ATOM    586  CB  VAL A  84      -8.958   6.366  19.256  1.00  0.00           C  
ATOM    587  CEN VAL A  84      -9.545   6.552  18.946  1.00  0.00           X  
ATOM    588  H   VAL A  84      -7.155   4.742  18.395  1.00  0.00           H  
ATOM    589  N   VAL A  85      -6.911   5.823  21.534  1.00  0.00           N  
ATOM    590  CA  VAL A  85      -6.533   5.924  22.938  1.00  0.00           C  
ATOM    591  C   VAL A  85      -5.175   6.595  23.096  1.00  0.00           C  
ATOM    592  O   VAL A  85      -4.998   7.468  23.946  1.00  0.00           O  
ATOM    593  CB  VAL A  85      -6.493   4.541  23.614  1.00  0.00           C  
ATOM    594  CEN VAL A  85      -6.815   4.137  24.070  1.00  0.00           X  
ATOM    595  H   VAL A  85      -7.075   4.911  21.133  1.00  0.00           H  
ATOM    596  N   VAL A  86      -4.217   6.182  22.272  1.00  0.00           N  
ATOM    597  CA  VAL A  86      -2.872   6.743  22.319  1.00  0.00           C  
ATOM    598  C   VAL A  86      -2.891   8.242  22.053  1.00  0.00           C  
ATOM    599  O   VAL A  86      -2.234   9.014  22.752  1.00  0.00           O  
ATOM    600  CB  VAL A  86      -1.941   6.062  21.298  1.00  0.00           C  
ATOM    601  CEN VAL A  86      -1.405   5.633  21.237  1.00  0.00           X  
ATOM    602  H   VAL A  86      -4.427   5.462  21.596  1.00  0.00           H  
ATOM    603  N   VAL A  87      -3.647   8.649  21.039  1.00  0.00           N  
ATOM    604  CA  VAL A  87      -3.753  10.058  20.679  1.00  0.00           C  
ATOM    605  C   VAL A  87      -4.306  10.882  21.835  1.00  0.00           C  
ATOM    606  O   VAL A  87      -3.792  11.957  22.145  1.00  0.00           O  
ATOM    607  CB  VAL A  87      -4.648  10.260  19.443  1.00  0.00           C  
ATOM    608  CEN VAL A  87      -4.642  10.429  18.775  1.00  0.00           X  
ATOM    609  H   VAL A  87      -4.162   7.965  20.504  1.00  0.00           H  
ATOM    610  N   VAL A  88      -5.356  10.372  22.470  1.00  0.00           N  
ATOM    611  CA  VAL A  88      -5.981  11.060  23.593  1.00  0.00           C  
ATOM    612  C   VAL A  88      -4.992  11.263  24.734  1.00  0.00           C  
ATOM    613  O   VAL A  88      -4.914  12.345  25.315  1.00  0.00           O  
ATOM    614  CB  VAL A  88      -7.205  10.286  24.119  1.00  0.00           C  
ATOM    615  CEN VAL A  88      -7.892  10.296  24.156  1.00  0.00           X  
ATOM    616  H   VAL A  88      -5.730   9.484  22.166  1.00  0.00           H  
ATOM    617  N   VAL A  89      -4.238  10.216  25.050  1.00  0.00           N  
ATOM    618  CA  VAL A  89      -3.252  10.277  26.122  1.00  0.00           C  
ATOM    619  C   VAL A  89      -2.204  11.348  25.846  1.00  0.00           C  
ATOM    620  O   VAL A  89      -1.849  12.125  26.732  1.00  0.00           O  
ATOM    621  CB  VAL A  89      -2.547   8.922  26.321  1.00  0.00           C  
ATOM    622  CEN VAL A  89      -2.492   8.383  26.747  1.00  0.00           X  
ATOM    623  H   VAL A  89      -4.350   9.355  24.534  1.00  0.00           H  
ATOM    624  N   VAL A  90      -1.713  11.383  24.613  1.00  0.00           N  
ATOM    625  CA  VAL A  90      -0.704  12.359  24.217  1.00  0.00           C  
ATOM    626  C   VAL A  90      -1.216  13.783  24.393  1.00  0.00           C  
ATOM    627  O   VAL A  90      -0.511  14.647  24.914  1.00  0.00           O  
ATOM    628  CB  VAL A  90      -0.266  12.159  22.754  1.00  0.00           C  
ATOM    629  CEN VAL A  90       0.255  11.949  22.355  1.00  0.00           X  
ATOM    630  H   VAL A  90      -2.046  10.717  23.931  1.00  0.00           H  
ATOM    631  N   VAL A  91      -2.448  14.022  23.956  1.00  0.00           N  
ATOM    632  CA  VAL A  91      -3.057  15.342  24.064  1.00  0.00           C  
ATOM    633  C   VAL A  91      -3.467  15.643  25.500  1.00  0.00           C  
ATOM    634  O   VAL A  91      -3.885  16.757  25.815  1.00  0.00           O  
ATOM    635  CB  VAL A  91      -4.290  15.472  23.150  1.00  0.00           C  
ATOM    636  CEN VAL A  91      -4.526  15.772  22.576  1.00  0.00           X  
ATOM    637  H   VAL A  91      -2.976  13.269  23.537  1.00  0.00           H  
ATOM    638  N   VAL A  92      -3.347  14.643  26.366  1.00  0.00           N  
ATOM    639  CA  VAL A  92      -3.543  14.842  27.797  1.00  0.00           C  
ATOM    640  C   VAL A  92      -2.228  14.711  28.556  1.00  0.00           C  
ATOM    641  O   VAL A  92      -2.210  14.315  29.722  1.00  0.00           O  
ATOM    642  CB  VAL A  92      -4.559  13.838  28.373  1.00  0.00           C  
ATOM    643  CEN VAL A  92      -5.196  13.779  28.628  1.00  0.00           X  
ATOM    644  H   VAL A  92      -3.113  13.722  26.025  1.00  0.00           H  
ATOM    645  N   VAL A  93      -1.130  15.046  27.889  1.00  0.00           N  
ATOM    646  CA  VAL A  93       0.165  15.155  28.551  1.00  0.00           C  
ATOM    647  C   VAL A  93       0.653  13.795  29.033  1.00  0.00           C  
ATOM    648  O   VAL A  93       1.356  13.698  30.039  1.00  0.00           O  
ATOM    649  CB  VAL A  93       0.109  16.124  29.747  1.00  0.00           C  
ATOM    650  CEN VAL A  93       0.313  16.743  29.969  1.00  0.00           X  
ATOM    651  H   VAL A  93      -1.193  15.231  26.898  1.00  0.00           H  
ATOM    652  N   VAL A  94       0.276  12.746  28.310  1.00  0.00           N  
ATOM    653  CA  VAL A  94       0.833  11.418  28.538  1.00  0.00           C  
ATOM    654  C   VAL A  94       2.057  11.177  27.664  1.00  0.00           C  
ATOM    655  O   VAL A  94       2.044  11.467  26.467  1.00  0.00           O  
ATOM    656  CB  VAL A  94      -0.206  10.315  28.265  1.00  0.00           C  
ATOM    657  CEN VAL A  94      -0.603   9.840  28.567  1.00  0.00           X  
ATOM    658  H   VAL A  94      -0.415  12.872  27.584  1.00  0.00           H  
ATOM    659  N   VAL A  95       3.114  10.646  28.268  1.00  0.00           N  
ATOM    660  CA  VAL A  95       4.370  10.424  27.561  1.00  0.00           C  
ATOM    661  C   VAL A  95       4.286   9.198  26.661  1.00  0.00           C  
ATOM    662  O   VAL A  95       3.328   8.428  26.732  1.00  0.00           O  
ATOM    663  CB  VAL A  95       5.547  10.251  28.539  1.00  0.00           C  
ATOM    664  CEN VAL A  95       6.117  10.554  28.780  1.00  0.00           X  
ATOM    665  H   VAL A  95       3.047  10.390  29.243  1.00  0.00           H  
ATOM    666  N   VAL A  96       5.294   9.022  25.814  1.00  0.00           N  
ATOM    667  CA  VAL A  96       5.219   8.056  24.724  1.00  0.00           C  
ATOM    668  C   VAL A  96       5.216   6.628  25.253  1.00  0.00           C  
ATOM    669  O   VAL A  96       4.637   5.730  24.640  1.00  0.00           O  
ATOM    670  CB  VAL A  96       6.390   8.225  23.738  1.00  0.00           C  
ATOM    671  CEN VAL A  96       6.554   8.435  23.102  1.00  0.00           X  
ATOM    672  H   VAL A  96       6.134   9.571  25.928  1.00  0.00           H  
ATOM    673  N   VAL A  97       5.866   6.423  26.393  1.00  0.00           N  
ATOM    674  CA  VAL A  97       5.902   5.111  27.029  1.00  0.00           C  
ATOM    675  C   VAL A  97       4.520   4.697  27.518  1.00  0.00           C  
ATOM    676  O   VAL A  97       4.121   3.542  27.373  1.00  0.00           O  
ATOM    677  CB  VAL A  97       6.885   5.086  28.215  1.00  0.00           C  
ATOM    678  CEN VAL A  97       7.493   4.840  28.426  1.00  0.00           X  
ATOM    679  H   VAL A  97       6.347   7.196  26.831  1.00  0.00           H  
ATOM    680  N   VAL A  98       3.794   5.647  28.097  1.00  0.00           N  
ATOM    681  CA  VAL A  98       2.452   5.384  28.603  1.00  0.00           C  
ATOM    682  C   VAL A  98       1.525   4.914  27.489  1.00  0.00           C  
ATOM    683  O   VAL A  98       0.772   3.956  27.658  1.00  0.00           O  
ATOM    684  CB  VAL A  98       1.845   6.632  29.271  1.00  0.00           C  
ATOM    685  CEN VAL A  98       1.664   6.904  29.878  1.00  0.00           X  
ATOM    686  H   VAL A  98       4.181   6.575  28.189  1.00  0.00           H  
ATOM    687  N   VAL A  99       1.586   5.596  26.350  1.00  0.00           N  
ATOM    688  CA  VAL A  99       0.752   5.249  25.205  1.00  0.00           C  
ATOM    689  C   VAL A  99       1.024   3.826  24.736  1.00  0.00           C  
ATOM    690  O   VAL A  99       0.096   3.064  24.464  1.00  0.00           O  
ATOM    691  CB  VAL A  99       0.975   6.219  24.030  1.00  0.00           C  
ATOM    692  CEN VAL A  99       0.685   6.729  23.669  1.00  0.00           X  
ATOM    693  H   VAL A  99       2.226   6.373  26.275  1.00  0.00           H  
ATOM    694  N   VAL A 100       2.302   3.473  24.642  1.00  0.00           N  
ATOM    695  CA  VAL A 100       2.698   2.140  24.205  1.00  0.00           C  
ATOM    696  C   VAL A 100       2.143   1.068  25.134  1.00  0.00           C  
ATOM    697  O   VAL A 100       1.621   0.050  24.680  1.00  0.00           O  
ATOM    698  CB  VAL A 100       4.231   2.001  24.135  1.00  0.00           C  
ATOM    699  CEN VAL A 100       4.763   1.943  23.702  1.00  0.00           X  
ATOM    700  H   VAL A 100       3.016   4.146  24.880  1.00  0.00           H  
ATOM    701  N   VAL A 101       2.259   1.303  26.437  1.00  0.00           N  
ATOM    702  CA  VAL A 101       1.769   0.357  27.432  1.00  0.00           C  
ATOM    703  C   VAL A 101       0.269   0.131  27.285  1.00  0.00           C  
ATOM    704  O   VAL A 101      -0.204  -1.005  27.328  1.00  0.00           O  
ATOM    705  CB  VAL A 101       2.067   0.839  28.864  1.00  0.00           C  
ATOM    706  CEN VAL A 101       2.455   0.718  29.421  1.00  0.00           X  
ATOM    707  H   VAL A 101       2.698   2.159  26.745  1.00  0.00           H  
ATOM    708  N   VAL A 102      -0.474   1.218  27.111  1.00  0.00           N  
ATOM    709  CA  VAL A 102      -1.922   1.140  26.958  1.00  0.00           C  
ATOM    710  C   VAL A 102      -2.302   0.301  25.744  1.00  0.00           C  
ATOM    711  O   VAL A 102      -3.196  -0.542  25.816  1.00  0.00           O  
ATOM    712  CB  VAL A 102      -2.552   2.538  26.821  1.00  0.00           C  
ATOM    713  CEN VAL A 102      -2.942   3.005  27.145  1.00  0.00           X  
ATOM    714  H   VAL A 102      -0.025   2.122  27.085  1.00  0.00           H  
ATOM    715  N   VAL A 103      -1.619   0.538  24.630  1.00  0.00           N  
ATOM    716  CA  VAL A 103      -1.884  -0.195  23.398  1.00  0.00           C  
ATOM    717  C   VAL A 103      -1.666  -1.690  23.589  1.00  0.00           C  
ATOM    718  O   VAL A 103      -2.479  -2.507  23.155  1.00  0.00           O  
ATOM    719  CB  VAL A 103      -0.994   0.301  22.242  1.00  0.00           C  
ATOM    720  CEN VAL A 103      -1.000   0.649  21.648  1.00  0.00           X  
ATOM    721  H   VAL A 103      -0.897   1.245  24.636  1.00  0.00           H  
ATOM    722  N   VAL A 104      -0.563  -2.043  24.241  1.00  0.00           N  
ATOM    723  CA  VAL A 104      -0.236  -3.442  24.490  1.00  0.00           C  
ATOM    724  C   VAL A 104      -1.320  -4.123  25.315  1.00  0.00           C  
ATOM    725  O   VAL A 104      -1.738  -5.240  25.008  1.00  0.00           O  
ATOM    726  CB  VAL A 104       1.114  -3.585  25.218  1.00  0.00           C  
ATOM    727  CEN VAL A 104       1.768  -3.788  25.139  1.00  0.00           X  
ATOM    728  H   VAL A 104       0.064  -1.325  24.572  1.00  0.00           H  
ATOM    729  N   VAL A 105      -1.774  -3.444  26.363  1.00  0.00           N  
ATOM    730  CA  VAL A 105      -2.812  -3.982  27.234  1.00  0.00           C  
ATOM    731  C   VAL A 105      -4.094  -4.258  26.458  1.00  0.00           C  
ATOM    732  O   VAL A 105      -4.714  -5.309  26.618  1.00  0.00           O  
ATOM    733  CB  VAL A 105      -3.124  -3.025  28.400  1.00  0.00           C  
ATOM    734  CEN VAL A 105      -3.058  -2.940  29.080  1.00  0.00           X  
ATOM    735  H   VAL A 105      -1.390  -2.531  26.561  1.00  0.00           H  
ATOM    736  N   VAL A 106      -4.487  -3.307  25.618  1.00  0.00           N  
ATOM    737  CA  VAL A 106      -5.696  -3.445  24.816  1.00  0.00           C  
ATOM    738  C   VAL A 106      -5.614  -4.660  23.900  1.00  0.00           C  
ATOM    739  O   VAL A 106      -6.567  -5.431  23.789  1.00  0.00           O  
ATOM    740  CB  VAL A 106      -5.956  -2.189  23.963  1.00  0.00           C  
ATOM    741  CEN VAL A 106      -6.368  -1.641  23.894  1.00  0.00           X  
ATOM    742  H   VAL A 106      -3.933  -2.466  25.533  1.00  0.00           H  
ATOM    743  N   VAL A 107      -4.469  -4.825  23.246  1.00  0.00           N  
ATOM    744  CA  VAL A 107      -4.261  -5.947  22.338  1.00  0.00           C  
ATOM    745  C   VAL A 107      -4.402  -7.277  23.066  1.00  0.00           C  
ATOM    746  O   VAL A 107      -5.050  -8.200  22.572  1.00  0.00           O  
ATOM    747  CB  VAL A 107      -2.874  -5.883  21.670  1.00  0.00           C  
ATOM    748  CEN VAL A 107      -2.552  -5.766  21.073  1.00  0.00           X  
ATOM    749  H   VAL A 107      -3.725  -4.156  23.381  1.00  0.00           H  
ATOM    750  N   VAL A 108      -3.792  -7.370  24.243  1.00  0.00           N  
ATOM    751  CA  VAL A 108      -3.849  -8.589  25.041  1.00  0.00           C  
ATOM    752  C   VAL A 108      -5.286  -8.945  25.402  1.00  0.00           C  
ATOM    753  O   VAL A 108      -5.694 -10.101  25.297  1.00  0.00           O  
ATOM    754  CB  VAL A 108      -3.023  -8.457  26.334  1.00  0.00           C  
ATOM    755  CEN VAL A 108      -2.449  -8.669  26.649  1.00  0.00           X  
ATOM    756  H   VAL A 108      -3.276  -6.576  24.593  1.00  0.00           H  
ATOM    757  N   VAL A 109      -6.049  -7.944  25.828  1.00  0.00           N  
ATOM    758  CA  VAL A 109      -7.442  -8.149  26.205  1.00  0.00           C  
ATOM    759  C   VAL A 109      -8.255  -8.689  25.036  1.00  0.00           C  
ATOM    760  O   VAL A 109      -9.043  -9.622  25.194  1.00  0.00           O  
ATOM    761  CB  VAL A 109      -8.089  -6.845  26.710  1.00  0.00           C  
ATOM    762  CEN VAL A 109      -8.327  -6.525  27.271  1.00  0.00           X  
ATOM    763  H   VAL A 109      -5.653  -7.016  25.892  1.00  0.00           H  
ATOM    764  N   VAL A 110      -8.060  -8.098  23.863  1.00  0.00           N  
ATOM    765  CA  VAL A 110      -8.776  -8.518  22.664  1.00  0.00           C  
ATOM    766  C   VAL A 110      -8.486  -9.977  22.334  1.00  0.00           C  
ATOM    767  O   VAL A 110      -9.383 -10.773  22.295  1.00  0.00           O  
ATOM    768  CB  VAL A 110      -8.408  -7.644  21.450  1.00  0.00           C  
ATOM    769  CEN VAL A 110      -8.647  -7.159  21.024  1.00  0.00           X  
ATOM    770  H   VAL A 110      -7.399  -7.337  23.799  1.00  0.00           H  
TER                                                                             
# All scores below are weighted scores, not raw scores.
#BEGIN_POSE_ENERGIES_TABLE ./out/92.pdb
label vdw total
weights 0.1 NA
pose 2.83375 2.83375
VAL:NtermProteinFull_1 0 0
VAL_2 0 0
VAL_3 0 0
VAL_4 0 0
VAL_5 0 0
VAL_6 0 0
VAL_7 0 0
VAL_8 0.02143 0.02143
VAL_9 0 0
VAL_10 0 0
VAL_11 0.01923 0.01923
VAL_12 0 0
VAL_13 0 0
VAL_14 1e-05 1e-05
VAL_15 0.19851 0.19851
VAL_16 0 0
VAL_17 0 0
VAL_18 0.10503 0.10503
VAL_19 0 0
VAL_20 0 0
VAL_21 0 0
VAL_22 0 0
VAL_23 0 0
VAL_24 0.01006 0.01006
VAL_25 0.02143 0.02143
VAL_26 0 0
VAL_27 0.01006 0.01006
VAL_28 0 0
VAL_29 0 0
VAL_30 0 0
VAL_31 0.01923 0.01923
VAL_32 0 0
VAL_33 0.01164 0.01164
VAL_34 0.28341 0.28341
VAL_35 0.00157 0.00157
VAL_36 1.01435 1.01435
VAL_37 0.00201 0.00201
VAL_38 0 0
VAL_39 0 0
VAL_40 0 0
VAL_41 0 0
VAL_42 0.01006 0.01006
VAL_43 0 0
VAL_44 0 0
VAL_45 0.01006 0.01006
VAL_46 0 0
VAL_47 0 0
VAL_48 0 0
VAL_49 0 0
VAL_50 0 0
VAL_51 1e-05 1e-05
VAL_52 0.00157 0.00157
VAL_53 0 0
VAL_54 0 0
VAL_55 0 0
VAL_56 0 0
VAL_57 0 0
VAL_58 0 0
VAL_59 0 0
VAL_60 0 0
VAL_61 0 0
VAL_62 0 0
VAL_63 0.00157 0.00157
VAL_64 0 0
VAL_65 0 0
VAL_66 0 0
VAL_67 0 0
VAL_68 0 0
VAL_69 0 0
VAL_70 0.01006 0.01006
VAL_71 0 0
VAL_72 0 0
VAL_73 0.01006 0.01006
VAL_74 0 0
VAL_75 0 0
VAL_76 0 0
VAL_77 0 0
VAL_78 0.00045 0.00045
VAL_79 0 0
VAL_80 0.00157 0.00157
VAL_81 0 0
VAL_82 0 0
VAL_83 0 0
VAL_84 0 0
VAL_85 0 0
VAL_86 0 0
VAL_87 0 0
VAL_88 0 0
VAL_89 0.02095 0.02095
VAL_90 0 0
VAL_91 0 0
VAL_92 0 0
VAL_93 0 0
VAL_94 0.02095 0.02095
VAL_95 5e-05 5e-05
VAL_96 1.02795 1.02795
VAL_97 0 0
VAL_98 0 0
VAL_99 0 0
VAL_100 0 0
VAL_101 0 0
VAL_102 0 0
VAL_103 0 0
VAL_104 0 0
VAL_105 0 0
VAL_106 0 0
VAL_107 0 0
VAL_108 0 0
VAL_109 0 0
VAL:CtermProteinFull_110 0.00045 0.00045
#END_POSE_ENERGIES_TABLE ./out/92.pdb

REMARK 6 12 1 10 20 15 13 14 14 14 14 12 
REMARK VDW             2.834
REMARK RG             13.875
REMARK NCdist         26.286
REMARK HO              0.824
