# Supplementary material for: Design of complicated all-α protein structures
Source: Nat Struct Mol Biol. 2024 Jan 4;31(2):275–82. doi: 10.1038/s41594-023-01147-9 (PMC11377298; doi:10.1038/s41594-023-01147-9)
Supplement: Supplementary file 11 — Statistical source data. [file 41594_2023_1147_MOESM11_ESM.zip › ED_Fig6/86.pdb]

HEADER                                            09-NOV-21   XXXX              
EXPDTA    THEORETICAL MODEL                                                     
REMARK 220                                                                      
REMARK 220 EXPERIMENTAL DETAILS                                                 
REMARK 220  EXPERIMENT TYPE                : THEORETICAL MODELLING              
REMARK 220  DATE OF DATA COLLECTION        : 09-NOV-21                          
REMARK 220                                                                      
REMARK 220 REMARK: MODEL GENERATED BY ROSETTA                                   
REMARK 220  VERSION 2021.16+release.8ee4f02                                     
ATOM      1  N   VAL A   1       0.000   0.000   0.000  1.00  0.00           N  
ATOM      2  CA  VAL A   1       1.458   0.000   0.000  1.00  0.00           C  
ATOM      3  C   VAL A   1       2.009   1.420   0.000  1.00  0.00           C  
ATOM      4  O   VAL A   1       2.934   1.737   0.748  1.00  0.00           O  
ATOM      5  CB  VAL A   1       2.023  -0.759  -1.215  1.00  0.00           C  
ATOM      6  CEN VAL A   1       2.351  -1.334  -1.406  1.00  0.00           X  
ATOM      7  H   VAL A   1      -0.500  -0.433  -0.750  1.00  0.00           H  
ATOM      8  N   VAL A   2       1.435   2.272  -0.843  1.00  0.00           N  
ATOM      9  CA  VAL A   2       1.868   3.661  -0.942  1.00  0.00           C  
ATOM     10  C   VAL A   2       1.711   4.383   0.390  1.00  0.00           C  
ATOM     11  O   VAL A   2       2.608   5.105   0.825  1.00  0.00           O  
ATOM     12  CB  VAL A   2       1.079   4.423  -2.023  1.00  0.00           C  
ATOM     13  CEN VAL A   2       1.129   4.707  -2.649  1.00  0.00           X  
ATOM     14  H   VAL A   2       0.680   1.949  -1.431  1.00  0.00           H  
ATOM     15  N   VAL A   3       0.566   4.183   1.035  1.00  0.00           N  
ATOM     16  CA  VAL A   3       0.290   4.815   2.319  1.00  0.00           C  
ATOM     17  C   VAL A   3       1.317   4.405   3.367  1.00  0.00           C  
ATOM     18  O   VAL A   3       1.823   5.241   4.115  1.00  0.00           O  
ATOM     19  CB  VAL A   3      -1.120   4.462   2.831  1.00  0.00           C  
ATOM     20  CEN VAL A   3      -1.749   4.719   2.941  1.00  0.00           X  
ATOM     21  H   VAL A   3      -0.130   3.577   0.624  1.00  0.00           H  
ATOM     22  N   VAL A   4       1.620   3.112   3.417  1.00  0.00           N  
ATOM     23  CA  VAL A   4       2.588   2.588   4.374  1.00  0.00           C  
ATOM     24  C   VAL A   4       3.957   3.226   4.177  1.00  0.00           C  
ATOM     25  O   VAL A   4       4.612   3.622   5.141  1.00  0.00           O  
ATOM     26  CB  VAL A   4       2.723   1.058   4.261  1.00  0.00           C  
ATOM     27  CEN VAL A   4       2.581   0.464   4.579  1.00  0.00           X  
ATOM     28  H   VAL A   4       1.169   2.476   2.775  1.00  0.00           H  
ATOM     29  N   VAL A   5       4.385   3.322   2.923  1.00  0.00           N  
ATOM     30  CA  VAL A   5       5.678   3.911   2.597  1.00  0.00           C  
ATOM     31  C   VAL A   5       5.758   5.358   3.069  1.00  0.00           C  
ATOM     32  O   VAL A   5       6.758   5.776   3.653  1.00  0.00           O  
ATOM     33  CB  VAL A   5       5.958   3.859   1.084  1.00  0.00           C  
ATOM     34  CEN VAL A   5       6.345   3.555   0.602  1.00  0.00           X  
ATOM     35  H   VAL A   5       3.799   2.977   2.176  1.00  0.00           H  
ATOM     36  N   VAL A   6       4.700   6.118   2.811  1.00  0.00           N  
ATOM     37  CA  VAL A   6       4.648   7.520   3.209  1.00  0.00           C  
ATOM     38  C   VAL A   6       4.783   7.670   4.719  1.00  0.00           C  
ATOM     39  O   VAL A   6       5.528   8.521   5.204  1.00  0.00           O  
ATOM     40  CB  VAL A   6       3.339   8.190   2.752  1.00  0.00           C  
ATOM     41  CEN VAL A   6       3.075   8.647   2.309  1.00  0.00           X  
ATOM     42  H   VAL A   6       3.910   5.715   2.327  1.00  0.00           H  
ATOM     43  N   VAL A   7       4.059   6.836   5.458  1.00  0.00           N  
ATOM     44  CA  VAL A   7       4.096   6.875   6.915  1.00  0.00           C  
ATOM     45  C   VAL A   7       5.504   6.615   7.437  1.00  0.00           C  
ATOM     46  O   VAL A   7       5.983   7.311   8.332  1.00  0.00           O  
ATOM     47  CB  VAL A   7       3.133   5.844   7.532  1.00  0.00           C  
ATOM     48  CEN VAL A   7       2.540   5.776   7.878  1.00  0.00           X  
ATOM     49  H   VAL A   7       3.467   6.159   4.999  1.00  0.00           H  
ATOM     50  N   VAL A   8       6.163   5.609   6.872  1.00  0.00           N  
ATOM     51  CA  VAL A   8       7.517   5.255   7.279  1.00  0.00           C  
ATOM     52  C   VAL A   8       8.478   6.419   7.067  1.00  0.00           C  
ATOM     53  O   VAL A   8       9.293   6.729   7.935  1.00  0.00           O  
ATOM     54  CB  VAL A   8       8.037   4.027   6.508  1.00  0.00           C  
ATOM     55  CEN VAL A   8       8.197   3.360   6.571  1.00  0.00           X  
ATOM     56  H   VAL A   8       5.713   5.075   6.141  1.00  0.00           H  
ATOM     57  N   VAL A   9       8.376   7.060   5.907  1.00  0.00           N  
ATOM     58  CA  VAL A   9       9.235   8.191   5.579  1.00  0.00           C  
ATOM     59  C   VAL A   9       9.061   9.324   6.581  1.00  0.00           C  
ATOM     60  O   VAL A   9      10.039   9.909   7.047  1.00  0.00           O  
ATOM     61  CB  VAL A   9       8.951   8.723   4.162  1.00  0.00           C  
ATOM     62  CEN VAL A   9       9.208   8.766   3.524  1.00  0.00           X  
ATOM     63  H   VAL A   9       7.685   6.755   5.236  1.00  0.00           H  
ATOM     64  N   VAL A  10       7.810   9.630   6.909  1.00  0.00           N  
ATOM     65  CA  VAL A  10       7.506  10.695   7.857  1.00  0.00           C  
ATOM     66  C   VAL A  10       8.128  10.415   9.219  1.00  0.00           C  
ATOM     67  O   VAL A  10       8.719  11.301   9.836  1.00  0.00           O  
ATOM     68  CB  VAL A  10       5.986  10.883   8.028  1.00  0.00           C  
ATOM     69  CEN VAL A  10       5.461  11.306   7.888  1.00  0.00           X  
ATOM     70  H   VAL A  10       7.051   9.112   6.491  1.00  0.00           H  
ATOM     71  N   VAL A  11       7.993   9.177   9.683  1.00  0.00           N  
ATOM     72  CA  VAL A  11       8.542   8.778  10.973  1.00  0.00           C  
ATOM     73  C   VAL A  11      10.054   8.964  11.009  1.00  0.00           C  
ATOM     74  O   VAL A  11      10.602   9.482  11.982  1.00  0.00           O  
ATOM     75  CB  VAL A  11       8.207   7.311  11.300  1.00  0.00           C  
ATOM     76  CEN VAL A  11       7.826   6.907  11.708  1.00  0.00           X  
ATOM     77  H   VAL A  11       7.496   8.495   9.127  1.00  0.00           H  
ATOM     78  N   VAL A  12      10.723   8.537   9.944  1.00  0.00           N  
ATOM     79  CA  VAL A  12      12.173   8.655   9.852  1.00  0.00           C  
ATOM     80  C   VAL A  12      12.613  10.111   9.938  1.00  0.00           C  
ATOM     81  O   VAL A  12      13.562  10.441  10.650  1.00  0.00           O  
ATOM     82  CB  VAL A  12      12.708   8.043   8.543  1.00  0.00           C  
ATOM     83  CEN VAL A  12      13.065   7.514   8.284  1.00  0.00           X  
ATOM     84  H   VAL A  12      10.214   8.119   9.178  1.00  0.00           H  
ATOM     85  N   VAL A  13      11.920  10.977   9.208  1.00  0.00           N  
ATOM     86  CA  VAL A  13      12.238  12.400   9.200  1.00  0.00           C  
ATOM     87  C   VAL A  13      12.120  12.999  10.596  1.00  0.00           C  
ATOM     88  O   VAL A  13      12.988  13.755  11.033  1.00  0.00           O  
ATOM     89  CB  VAL A  13      11.321  13.180   8.239  1.00  0.00           C  
ATOM     90  CEN VAL A  13      11.305  13.516   7.638  1.00  0.00           X  
ATOM     91  H   VAL A  13      11.152  10.642   8.644  1.00  0.00           H  
ATOM     92  N   VAL A  14      11.041  12.656  11.292  1.00  0.00           N  
ATOM     93  CA  VAL A  14      10.808  13.159  12.640  1.00  0.00           C  
ATOM     94  C   VAL A  14      11.946  12.774  13.577  1.00  0.00           C  
ATOM     95  O   VAL A  14      12.415  13.592  14.368  1.00  0.00           O  
ATOM     96  CB  VAL A  14       9.481  12.632  13.218  1.00  0.00           C  
ATOM     97  CEN VAL A  14       8.841  12.816  13.393  1.00  0.00           X  
ATOM     98  H   VAL A  14      10.366  12.031  10.876  1.00  0.00           H  
ATOM     99  N   VAL A  15      12.387  11.524  13.481  1.00  0.00           N  
ATOM    100  CA  VAL A  15      13.470  11.028  14.323  1.00  0.00           C  
ATOM    101  C   VAL A  15      14.775  11.754  14.027  1.00  0.00           C  
ATOM    102  O   VAL A  15      15.590  11.976  14.923  1.00  0.00           O  
ATOM    103  CB  VAL A  15      13.682   9.514  14.135  1.00  0.00           C  
ATOM    104  CEN VAL A  15      13.605   8.901  14.441  1.00  0.00           X  
ATOM    105  H   VAL A  15      11.962  10.903  12.808  1.00  0.00           H  
ATOM    106  N   VAL A  16      14.969  12.122  12.765  1.00  0.00           N  
ATOM    107  CA  VAL A  16      16.106  12.946  12.373  1.00  0.00           C  
ATOM    108  C   VAL A  16      15.913  14.394  12.806  1.00  0.00           C  
ATOM    109  O   VAL A  16      16.822  15.215  12.684  1.00  0.00           O  
ATOM    110  CB  VAL A  16      16.339  12.902  10.851  1.00  0.00           C  
ATOM    111  CEN VAL A  16      16.761  12.665  10.361  1.00  0.00           X  
ATOM    112  H   VAL A  16      14.311  11.824  12.059  1.00  0.00           H  
ATOM    113  N   VAL A  17      14.724  14.701  13.312  1.00  0.00           N  
ATOM    114  CA  VAL A  17      14.364  16.074  13.644  1.00  0.00           C  
ATOM    115  C   VAL A  17      13.922  16.843  12.405  1.00  0.00           C  
ATOM    116  O   VAL A  17      13.730  18.058  12.452  1.00  0.00           O  
ATOM    117  CB  VAL A  17      15.536  16.821  14.308  1.00  0.00           C  
ATOM    118  CEN VAL A  17      15.759  17.083  14.905  1.00  0.00           X  
ATOM    119  H   VAL A  17      14.051  13.964  13.470  1.00  0.00           H  
ATOM    120  N   VAL A  18      13.763  16.128  11.297  1.00  0.00           N  
ATOM    121  CA  VAL A  18      13.322  16.738  10.048  1.00  0.00           C  
ATOM    122  C   VAL A  18      11.803  16.828   9.985  1.00  0.00           C  
ATOM    123  O   VAL A  18      11.159  16.101   9.228  1.00  0.00           O  
ATOM    124  CB  VAL A  18      13.831  15.952   8.825  1.00  0.00           C  
ATOM    125  CEN VAL A  18      14.273  15.974   8.297  1.00  0.00           X  
ATOM    126  H   VAL A  18      13.951  15.136  11.320  1.00  0.00           H  
ATOM    127  N   VAL A  19      11.235  17.724  10.784  1.00  0.00           N  
ATOM    128  CA  VAL A  19       9.786  17.848  10.889  1.00  0.00           C  
ATOM    129  C   VAL A  19       9.177  18.323   9.576  1.00  0.00           C  
ATOM    130  O   VAL A  19       8.079  17.910   9.204  1.00  0.00           O  
ATOM    131  CB  VAL A  19       9.381  18.821  12.012  1.00  0.00           C  
ATOM    132  CEN VAL A  19       9.100  18.857  12.640  1.00  0.00           X  
ATOM    133  H   VAL A  19      11.822  18.335  11.334  1.00  0.00           H  
ATOM    134  N   VAL A  20       9.898  19.193   8.876  1.00  0.00           N  
ATOM    135  CA  VAL A  20       9.445  19.701   7.586  1.00  0.00           C  
ATOM    136  C   VAL A  20       9.323  18.578   6.564  1.00  0.00           C  
ATOM    137  O   VAL A  20       8.333  18.492   5.839  1.00  0.00           O  
ATOM    138  CB  VAL A  20      10.398  20.780   7.038  1.00  0.00           C  
ATOM    139  CEN VAL A  20      10.458  21.454   6.912  1.00  0.00           X  
ATOM    140  H   VAL A  20      10.782  19.511   9.247  1.00  0.00           H  
ATOM    141  N   VAL A  21      10.336  17.720   6.512  1.00  0.00           N  
ATOM    142  CA  VAL A  21      10.305  16.551   5.641  1.00  0.00           C  
ATOM    143  C   VAL A  21       9.135  15.638   5.984  1.00  0.00           C  
ATOM    144  O   VAL A  21       8.425  15.163   5.098  1.00  0.00           O  
ATOM    145  CB  VAL A  21      11.615  15.746   5.729  1.00  0.00           C  
ATOM    146  CEN VAL A  21      12.188  15.579   5.384  1.00  0.00           X  
ATOM    147  H   VAL A  21      11.147  17.880   7.092  1.00  0.00           H  
ATOM    148  N   VAL A  22       8.940  15.396   7.276  1.00  0.00           N  
ATOM    149  CA  VAL A  22       7.856  14.538   7.739  1.00  0.00           C  
ATOM    150  C   VAL A  22       6.497  15.150   7.423  1.00  0.00           C  
ATOM    151  O   VAL A  22       5.563  14.446   7.039  1.00  0.00           O  
ATOM    152  CB  VAL A  22       7.950  14.276   9.254  1.00  0.00           C  
ATOM    153  CEN VAL A  22       8.091  13.794   9.725  1.00  0.00           X  
ATOM    154  H   VAL A  22       9.559  15.816   7.954  1.00  0.00           H  
ATOM    155  N   VAL A  23       6.393  16.464   7.587  1.00  0.00           N  
ATOM    156  CA  VAL A  23       5.158  17.179   7.286  1.00  0.00           C  
ATOM    157  C   VAL A  23       4.752  16.988   5.830  1.00  0.00           C  
ATOM    158  O   VAL A  23       3.568  16.868   5.516  1.00  0.00           O  
ATOM    159  CB  VAL A  23       5.290  18.685   7.579  1.00  0.00           C  
ATOM    160  CEN VAL A  23       5.089  19.186   8.007  1.00  0.00           X  
ATOM    161  H   VAL A  23       7.190  16.982   7.929  1.00  0.00           H  
ATOM    162  N   VAL A  24       5.742  16.962   4.944  1.00  0.00           N  
ATOM    163  CA  VAL A  24       5.488  16.810   3.516  1.00  0.00           C  
ATOM    164  C   VAL A  24       5.295  15.346   3.144  1.00  0.00           C  
ATOM    165  O   VAL A  24       5.071  15.016   1.979  1.00  0.00           O  
ATOM    166  CB  VAL A  24       6.635  17.398   2.673  1.00  0.00           C  
ATOM    167  CEN VAL A  24       6.805  17.917   2.253  1.00  0.00           X  
ATOM    168  H   VAL A  24       6.695  17.049   5.268  1.00  0.00           H  
ATOM    169  N   VAL A  25       5.384  14.470   4.139  1.00  0.00           N  
ATOM    170  CA  VAL A  25       5.172  13.044   3.926  1.00  0.00           C  
ATOM    171  C   VAL A  25       6.280  12.445   3.069  1.00  0.00           C  
ATOM    172  O   VAL A  25       6.050  11.503   2.310  1.00  0.00           O  
ATOM    173  CB  VAL A  25       3.813  12.768   3.256  1.00  0.00           C  
ATOM    174  CEN VAL A  25       3.183  12.510   3.365  1.00  0.00           X  
ATOM    175  H   VAL A  25       5.604  14.802   5.068  1.00  0.00           H  
ATOM    176  N   VAL A  26       7.483  12.995   3.195  1.00  0.00           N  
ATOM    177  CA  VAL A  26       8.630  12.512   2.438  1.00  0.00           C  
ATOM    178  C   VAL A  26       9.114  11.168   2.969  1.00  0.00           C  
ATOM    179  O   VAL A  26       8.915  10.844   4.139  1.00  0.00           O  
ATOM    180  CB  VAL A  26       9.797  13.517   2.475  1.00  0.00           C  
ATOM    181  CEN VAL A  26      10.152  13.968   2.094  1.00  0.00           X  
ATOM    182  H   VAL A  26       7.605  13.769   3.833  1.00  0.00           H  
ATOM    183  N   VAL A  27       9.751  10.389   2.101  1.00  0.00           N  
ATOM    184  CA  VAL A  27      10.246   9.070   2.475  1.00  0.00           C  
ATOM    185  C   VAL A  27      11.572   9.171   3.219  1.00  0.00           C  
ATOM    186  O   VAL A  27      12.346  10.103   3.004  1.00  0.00           O  
ATOM    187  CB  VAL A  27      10.428   8.164   1.243  1.00  0.00           C  
ATOM    188  CEN VAL A  27      10.173   7.613   0.917  1.00  0.00           X  
ATOM    189  H   VAL A  27       9.895  10.719   1.157  1.00  0.00           H  
ATOM    190  N   VAL A  28      11.827   8.206   4.096  1.00  0.00           N  
ATOM    191  CA  VAL A  28      13.077   8.162   4.845  1.00  0.00           C  
ATOM    192  C   VAL A  28      14.275   8.384   3.930  1.00  0.00           C  
ATOM    193  O   VAL A  28      15.098   9.268   4.173  1.00  0.00           O  
ATOM    194  CB  VAL A  28      13.249   6.819   5.581  1.00  0.00           C  
ATOM    195  CEN VAL A  28      13.248   6.524   6.203  1.00  0.00           X  
ATOM    196  H   VAL A  28      11.137   7.484   4.248  1.00  0.00           H  
ATOM    197  N   VAL A  29      14.368   7.579   2.878  1.00  0.00           N  
ATOM    198  CA  VAL A  29      15.502   7.639   1.964  1.00  0.00           C  
ATOM    199  C   VAL A  29      15.624   9.019   1.329  1.00  0.00           C  
ATOM    200  O   VAL A  29      16.726   9.547   1.176  1.00  0.00           O  
ATOM    201  CB  VAL A  29      15.388   6.581   0.850  1.00  0.00           C  
ATOM    202  CEN VAL A  29      15.654   5.990   0.618  1.00  0.00           X  
ATOM    203  H   VAL A  29      13.633   6.906   2.707  1.00  0.00           H  
ATOM    204  N   VAL A  30      14.487   9.598   0.961  1.00  0.00           N  
ATOM    205  CA  VAL A  30      14.468  10.899   0.302  1.00  0.00           C  
ATOM    206  C   VAL A  30      15.097  11.971   1.181  1.00  0.00           C  
ATOM    207  O   VAL A  30      15.895  12.783   0.712  1.00  0.00           O  
ATOM    208  CB  VAL A  30      13.034  11.325  -0.065  1.00  0.00           C  
ATOM    209  CEN VAL A  30      12.601  11.419  -0.593  1.00  0.00           X  
ATOM    210  H   VAL A  30      13.613   9.126   1.142  1.00  0.00           H  
ATOM    211  N   VAL A  31      14.733  11.970   2.459  1.00  0.00           N  
ATOM    212  CA  VAL A  31      15.261  12.944   3.407  1.00  0.00           C  
ATOM    213  C   VAL A  31      16.778  12.843   3.512  1.00  0.00           C  
ATOM    214  O   VAL A  31      17.478  13.856   3.505  1.00  0.00           O  
ATOM    215  CB  VAL A  31      14.646  12.760   4.808  1.00  0.00           C  
ATOM    216  CEN VAL A  31      14.214  13.041   5.264  1.00  0.00           X  
ATOM    217  H   VAL A  31      14.073  11.277   2.782  1.00  0.00           H  
ATOM    218  N   VAL A  32      17.279  11.617   3.610  1.00  0.00           N  
ATOM    219  CA  VAL A  32      18.714  11.382   3.716  1.00  0.00           C  
ATOM    220  C   VAL A  32      19.453  11.929   2.502  1.00  0.00           C  
ATOM    221  O   VAL A  32      20.490  12.579   2.635  1.00  0.00           O  
ATOM    222  CB  VAL A  32      19.032   9.882   3.866  1.00  0.00           C  
ATOM    223  CEN VAL A  32      19.254   9.404   4.310  1.00  0.00           X  
ATOM    224  H   VAL A  32      16.650  10.827   3.610  1.00  0.00           H  
ATOM    225  N   VAL A  33      18.914  11.661   1.317  1.00  0.00           N  
ATOM    226  CA  VAL A  33      19.522  12.125   0.076  1.00  0.00           C  
ATOM    227  C   VAL A  33      19.614  13.645   0.043  1.00  0.00           C  
ATOM    228  O   VAL A  33      20.645  14.207  -0.329  1.00  0.00           O  
ATOM    229  CB  VAL A  33      18.734  11.642  -1.155  1.00  0.00           C  
ATOM    230  CEN VAL A  33      18.753  11.211  -1.692  1.00  0.00           X  
ATOM    231  H   VAL A  33      18.062  11.121   1.275  1.00  0.00           H  
ATOM    232  N   VAL A  34      18.531  14.307   0.434  1.00  0.00           N  
ATOM    233  CA  VAL A  34      18.487  15.765   0.450  1.00  0.00           C  
ATOM    234  C   VAL A  34      19.555  16.338   1.372  1.00  0.00           C  
ATOM    235  O   VAL A  34      20.252  17.288   1.016  1.00  0.00           O  
ATOM    236  CB  VAL A  34      17.107  16.284   0.895  1.00  0.00           C  
ATOM    237  CEN VAL A  34      16.535  16.597   0.674  1.00  0.00           X  
ATOM    238  H   VAL A  34      17.716  13.787   0.728  1.00  0.00           H  
ATOM    239  N   VAL A  35      19.680  15.754   2.560  1.00  0.00           N  
ATOM    240  CA  VAL A  35      20.664  16.206   3.536  1.00  0.00           C  
ATOM    241  C   VAL A  35      22.079  16.097   2.982  1.00  0.00           C  
ATOM    242  O   VAL A  35      22.885  17.017   3.126  1.00  0.00           O  
ATOM    243  CB  VAL A  35      20.573  15.400   4.845  1.00  0.00           C  
ATOM    244  CEN VAL A  35      20.386  15.437   5.507  1.00  0.00           X  
ATOM    245  H   VAL A  35      19.077  14.978   2.792  1.00  0.00           H  
ATOM    246  N   VAL A  36      22.376  14.968   2.348  1.00  0.00           N  
ATOM    247  CA  VAL A  36      23.695  14.737   1.771  1.00  0.00           C  
ATOM    248  C   VAL A  36      24.026  15.786   0.717  1.00  0.00           C  
ATOM    249  O   VAL A  36      25.132  16.326   0.691  1.00  0.00           O  
ATOM    250  CB  VAL A  36      23.798  13.337   1.137  1.00  0.00           C  
ATOM    251  CEN VAL A  36      24.084  12.715   1.211  1.00  0.00           X  
ATOM    252  H   VAL A  36      21.670  14.251   2.264  1.00  0.00           H  
ATOM    253  N   VAL A  37      23.062  16.070  -0.152  1.00  0.00           N  
ATOM    254  CA  VAL A  37      23.250  17.056  -1.210  1.00  0.00           C  
ATOM    255  C   VAL A  37      23.595  18.423  -0.634  1.00  0.00           C  
ATOM    256  O   VAL A  37      24.488  19.109  -1.132  1.00  0.00           O  
ATOM    257  CB  VAL A  37      21.994  17.183  -2.092  1.00  0.00           C  
ATOM    258  CEN VAL A  37      21.739  17.046  -2.717  1.00  0.00           X  
ATOM    259  H   VAL A  37      22.176  15.591  -0.077  1.00  0.00           H  
ATOM    260  N   VAL A  38      22.882  18.814   0.416  1.00  0.00           N  
ATOM    261  CA  VAL A  38      23.109  20.103   1.059  1.00  0.00           C  
ATOM    262  C   VAL A  38      24.496  20.169   1.686  1.00  0.00           C  
ATOM    263  O   VAL A  38      25.125  21.227   1.716  1.00  0.00           O  
ATOM    264  CB  VAL A  38      22.052  20.389   2.143  1.00  0.00           C  
ATOM    265  CEN VAL A  38      21.506  20.780   2.295  1.00  0.00           X  
ATOM    266  H   VAL A  38      22.164  18.203   0.779  1.00  0.00           H  
ATOM    267  N   VAL A  39      24.968  19.033   2.188  1.00  0.00           N  
ATOM    268  CA  VAL A  39      26.333  18.925   2.688  1.00  0.00           C  
ATOM    269  C   VAL A  39      27.337  18.881   1.543  1.00  0.00           C  
ATOM    270  O   VAL A  39      28.547  18.925   1.764  1.00  0.00           O  
ATOM    271  CB  VAL A  39      26.516  17.672   3.566  1.00  0.00           C  
ATOM    272  CEN VAL A  39      26.611  17.459   4.214  1.00  0.00           X  
ATOM    273  H   VAL A  39      24.365  18.223   2.223  1.00  0.00           H  
ATOM    274  N   VAL A  40      26.828  18.794   0.319  1.00  0.00           N  
ATOM    275  CA  VAL A  40      27.676  18.614  -0.853  1.00  0.00           C  
ATOM    276  C   VAL A  40      28.075  17.154  -1.026  1.00  0.00           C  
ATOM    277  O   VAL A  40      28.915  16.825  -1.863  1.00  0.00           O  
ATOM    278  CB  VAL A  40      28.949  19.477  -0.767  1.00  0.00           C  
ATOM    279  CEN VAL A  40      29.264  20.030  -1.032  1.00  0.00           X  
ATOM    280  H   VAL A  40      25.827  18.854   0.197  1.00  0.00           H  
ATOM    281  N   VAL A  41      27.467  16.282  -0.229  1.00  0.00           N  
ATOM    282  CA  VAL A  41      27.742  14.852  -0.307  1.00  0.00           C  
ATOM    283  C   VAL A  41      26.888  14.185  -1.377  1.00  0.00           C  
ATOM    284  O   VAL A  41      25.958  13.440  -1.068  1.00  0.00           O  
ATOM    285  CB  VAL A  41      27.493  14.154   1.043  1.00  0.00           C  
ATOM    286  CEN VAL A  41      27.807  13.851   1.577  1.00  0.00           X  
ATOM    287  H   VAL A  41      26.798  16.618   0.449  1.00  0.00           H  
ATOM    288  N   VAL A  42      27.209  14.456  -2.638  1.00  0.00           N  
ATOM    289  CA  VAL A  42      26.416  13.957  -3.755  1.00  0.00           C  
ATOM    290  C   VAL A  42      26.485  12.438  -3.844  1.00  0.00           C  
ATOM    291  O   VAL A  42      25.506  11.783  -4.200  1.00  0.00           O  
ATOM    292  CB  VAL A  42      26.882  14.561  -5.093  1.00  0.00           C  
ATOM    293  CEN VAL A  42      26.707  15.001  -5.593  1.00  0.00           X  
ATOM    294  H   VAL A  42      28.023  15.023  -2.827  1.00  0.00           H  
ATOM    295  N   VAL A  43      27.647  11.883  -3.517  1.00  0.00           N  
ATOM    296  CA  VAL A  43      27.836  10.438  -3.527  1.00  0.00           C  
ATOM    297  C   VAL A  43      26.925   9.756  -2.515  1.00  0.00           C  
ATOM    298  O   VAL A  43      26.287   8.748  -2.819  1.00  0.00           O  
ATOM    299  CB  VAL A  43      29.297  10.056  -3.227  1.00  0.00           C  
ATOM    300  CEN VAL A  43      29.873   9.803  -3.507  1.00  0.00           X  
ATOM    301  H   VAL A  43      28.420  12.478  -3.255  1.00  0.00           H  
ATOM    302  N   VAL A  44      26.868  10.312  -1.309  1.00  0.00           N  
ATOM    303  CA  VAL A  44      25.969   9.811  -0.276  1.00  0.00           C  
ATOM    304  C   VAL A  44      24.516   9.885  -0.726  1.00  0.00           C  
ATOM    305  O   VAL A  44      23.751   8.938  -0.546  1.00  0.00           O  
ATOM    306  CB  VAL A  44      26.130  10.594   1.041  1.00  0.00           C  
ATOM    307  CEN VAL A  44      26.365  10.550   1.687  1.00  0.00           X  
ATOM    308  H   VAL A  44      27.462  11.102  -1.104  1.00  0.00           H  
ATOM    309  N   VAL A  45      24.141  11.017  -1.313  1.00  0.00           N  
ATOM    310  CA  VAL A  45      22.778  11.217  -1.790  1.00  0.00           C  
ATOM    311  C   VAL A  45      22.404  10.179  -2.840  1.00  0.00           C  
ATOM    312  O   VAL A  45      21.316   9.605  -2.799  1.00  0.00           O  
ATOM    313  CB  VAL A  45      22.589  12.626  -2.384  1.00  0.00           C  
ATOM    314  CEN VAL A  45      22.290  13.237  -2.277  1.00  0.00           X  
ATOM    315  H   VAL A  45      24.818  11.757  -1.432  1.00  0.00           H  
ATOM    316  N   VAL A  46      23.312   9.942  -3.781  1.00  0.00           N  
ATOM    317  CA  VAL A  46      23.079   8.972  -4.844  1.00  0.00           C  
ATOM    318  C   VAL A  46      22.843   7.579  -4.276  1.00  0.00           C  
ATOM    319  O   VAL A  46      21.928   6.872  -4.700  1.00  0.00           O  
ATOM    320  CB  VAL A  46      24.260   8.921  -5.831  1.00  0.00           C  
ATOM    321  CEN VAL A  46      24.455   9.083  -6.471  1.00  0.00           X  
ATOM    322  H   VAL A  46      24.187  10.447  -3.758  1.00  0.00           H  
ATOM    323  N   VAL A  47      23.673   7.188  -3.316  1.00  0.00           N  
ATOM    324  CA  VAL A  47      23.557   5.878  -2.688  1.00  0.00           C  
ATOM    325  C   VAL A  47      22.199   5.706  -2.019  1.00  0.00           C  
ATOM    326  O   VAL A  47      21.553   4.668  -2.159  1.00  0.00           O  
ATOM    327  CB  VAL A  47      24.665   5.651  -1.643  1.00  0.00           C  
ATOM    328  CEN VAL A  47      25.242   5.296  -1.514  1.00  0.00           X  
ATOM    329  H   VAL A  47      24.405   7.816  -3.012  1.00  0.00           H  
ATOM    330  N   VAL A  48      21.770   6.732  -1.291  1.00  0.00           N  
ATOM    331  CA  VAL A  48      20.488   6.697  -0.598  1.00  0.00           C  
ATOM    332  C   VAL A  48      19.337   6.504  -1.578  1.00  0.00           C  
ATOM    333  O   VAL A  48      18.436   5.700  -1.342  1.00  0.00           O  
ATOM    334  CB  VAL A  48      20.248   7.984   0.213  1.00  0.00           C  
ATOM    335  CEN VAL A  48      20.213   8.238   0.853  1.00  0.00           X  
ATOM    336  H   VAL A  48      22.348   7.557  -1.215  1.00  0.00           H  
ATOM    337  N   VAL A  49      19.375   7.246  -2.680  1.00  0.00           N  
ATOM    338  CA  VAL A  49      18.335   7.159  -3.698  1.00  0.00           C  
ATOM    339  C   VAL A  49      18.243   5.750  -4.271  1.00  0.00           C  
ATOM    340  O   VAL A  49      17.151   5.206  -4.434  1.00  0.00           O  
ATOM    341  CB  VAL A  49      18.584   8.154  -4.847  1.00  0.00           C  
ATOM    342  CEN VAL A  49      18.356   8.737  -5.134  1.00  0.00           X  
ATOM    343  H   VAL A  49      20.143   7.888  -2.815  1.00  0.00           H  
ATOM    344  N   VAL A  50      19.396   5.164  -4.576  1.00  0.00           N  
ATOM    345  CA  VAL A  50      19.447   3.817  -5.131  1.00  0.00           C  
ATOM    346  C   VAL A  50      18.821   2.805  -4.180  1.00  0.00           C  
ATOM    347  O   VAL A  50      18.044   1.946  -4.597  1.00  0.00           O  
ATOM    348  CB  VAL A  50      20.894   3.388  -5.442  1.00  0.00           C  
ATOM    349  CEN VAL A  50      21.337   3.261  -5.954  1.00  0.00           X  
ATOM    350  H   VAL A  50      20.259   5.664  -4.418  1.00  0.00           H  
ATOM    351  N   VAL A  51      19.164   2.911  -2.901  1.00  0.00           N  
ATOM    352  CA  VAL A  51      18.636   2.005  -1.888  1.00  0.00           C  
ATOM    353  C   VAL A  51      17.116   2.087  -1.815  1.00  0.00           C  
ATOM    354  O   VAL A  51      16.432   1.065  -1.754  1.00  0.00           O  
ATOM    355  CB  VAL A  51      19.224   2.307  -0.497  1.00  0.00           C  
ATOM    356  CEN VAL A  51      19.653   2.070  -0.014  1.00  0.00           X  
ATOM    357  H   VAL A  51      19.807   3.639  -2.623  1.00  0.00           H  
ATOM    358  N   VAL A  52      16.593   3.308  -1.821  1.00  0.00           N  
ATOM    359  CA  VAL A  52      15.153   3.525  -1.755  1.00  0.00           C  
ATOM    360  C   VAL A  52      14.443   2.873  -2.934  1.00  0.00           C  
ATOM    361  O   VAL A  52      13.415   2.216  -2.767  1.00  0.00           O  
ATOM    362  CB  VAL A  52      14.808   5.026  -1.727  1.00  0.00           C  
ATOM    363  CEN VAL A  52      14.571   5.533  -1.325  1.00  0.00           X  
ATOM    364  H   VAL A  52      17.209   4.107  -1.872  1.00  0.00           H  
ATOM    365  N   VAL A  53      14.997   3.058  -4.128  1.00  0.00           N  
ATOM    366  CA  VAL A  53      14.418   2.488  -5.338  1.00  0.00           C  
ATOM    367  C   VAL A  53      14.351   0.968  -5.254  1.00  0.00           C  
ATOM    368  O   VAL A  53      13.336   0.362  -5.597  1.00  0.00           O  
ATOM    369  CB  VAL A  53      15.219   2.888  -6.591  1.00  0.00           C  
ATOM    370  CEN VAL A  53      15.201   3.276  -7.160  1.00  0.00           X  
ATOM    371  H   VAL A  53      15.841   3.608  -4.198  1.00  0.00           H  
ATOM    372  N   VAL A  54      15.439   0.358  -4.796  1.00  0.00           N  
ATOM    373  CA  VAL A  54      15.506  -1.093  -4.666  1.00  0.00           C  
ATOM    374  C   VAL A  54      14.432  -1.611  -3.719  1.00  0.00           C  
ATOM    375  O   VAL A  54      13.757  -2.598  -4.011  1.00  0.00           O  
ATOM    376  CB  VAL A  54      16.887  -1.552  -4.161  1.00  0.00           C  
ATOM    377  CEN VAL A  54      17.468  -1.871  -4.349  1.00  0.00           X  
ATOM    378  H   VAL A  54      16.240   0.913  -4.531  1.00  0.00           H  
ATOM    379  N   VAL A  55      14.278  -0.940  -2.582  1.00  0.00           N  
ATOM    380  CA  VAL A  55      13.285  -1.332  -1.589  1.00  0.00           C  
ATOM    381  C   VAL A  55      11.878  -1.291  -2.172  1.00  0.00           C  
ATOM    382  O   VAL A  55      11.085  -2.211  -1.969  1.00  0.00           O  
ATOM    383  CB  VAL A  55      13.341  -0.425  -0.345  1.00  0.00           C  
ATOM    384  CEN VAL A  55      13.518  -0.407   0.320  1.00  0.00           X  
ATOM    385  H   VAL A  55      14.864  -0.137  -2.402  1.00  0.00           H  
ATOM    386  N   VAL A  56      11.573  -0.220  -2.896  1.00  0.00           N  
ATOM    387  CA  VAL A  56      10.260  -0.058  -3.509  1.00  0.00           C  
ATOM    388  C   VAL A  56       9.964  -1.191  -4.483  1.00  0.00           C  
ATOM    389  O   VAL A  56       8.867  -1.751  -4.484  1.00  0.00           O  
ATOM    390  CB  VAL A  56      10.145   1.287  -4.251  1.00  0.00           C  
ATOM    391  CEN VAL A  56       9.848   1.908  -4.230  1.00  0.00           X  
ATOM    392  H   VAL A  56      12.269   0.501  -3.025  1.00  0.00           H  
ATOM    393  N   VAL A  57      10.947  -1.525  -5.312  1.00  0.00           N  
ATOM    394  CA  VAL A  57      10.793  -2.592  -6.293  1.00  0.00           C  
ATOM    395  C   VAL A  57      10.487  -3.922  -5.617  1.00  0.00           C  
ATOM    396  O   VAL A  57       9.602  -4.660  -6.049  1.00  0.00           O  
ATOM    397  CB  VAL A  57      12.056  -2.748  -7.162  1.00  0.00           C  
ATOM    398  CEN VAL A  57      12.308  -2.650  -7.795  1.00  0.00           X  
ATOM    399  H   VAL A  57      11.824  -1.026  -5.261  1.00  0.00           H  
ATOM    400  N   VAL A  58      11.224  -4.222  -4.553  1.00  0.00           N  
ATOM    401  CA  VAL A  58      11.032  -5.465  -3.814  1.00  0.00           C  
ATOM    402  C   VAL A  58       9.619  -5.561  -3.255  1.00  0.00           C  
ATOM    403  O   VAL A  58       8.972  -6.604  -3.351  1.00  0.00           O  
ATOM    404  CB  VAL A  58      12.041  -5.596  -2.658  1.00  0.00           C  
ATOM    405  CEN VAL A  58      12.599  -5.940  -2.445  1.00  0.00           X  
ATOM    406  H   VAL A  58      11.935  -3.573  -4.248  1.00  0.00           H  
ATOM    407  N   VAL A  59       9.144  -4.466  -2.670  1.00  0.00           N  
ATOM    408  CA  VAL A  59       7.805  -4.425  -2.094  1.00  0.00           C  
ATOM    409  C   VAL A  59       6.742  -4.705  -3.149  1.00  0.00           C  
ATOM    410  O   VAL A  59       5.811  -5.475  -2.917  1.00  0.00           O  
ATOM    411  CB  VAL A  59       7.515  -3.063  -1.436  1.00  0.00           C  
ATOM    412  CEN VAL A  59       7.428  -2.748  -0.829  1.00  0.00           X  
ATOM    413  H   VAL A  59       9.725  -3.642  -2.624  1.00  0.00           H  
ATOM    414  N   VAL A  60       6.887  -4.074  -4.309  1.00  0.00           N  
ATOM    415  CA  VAL A  60       5.940  -4.253  -5.403  1.00  0.00           C  
ATOM    416  C   VAL A  60       5.877  -5.710  -5.843  1.00  0.00           C  
ATOM    417  O   VAL A  60       4.795  -6.260  -6.049  1.00  0.00           O  
ATOM    418  CB  VAL A  60       6.304  -3.376  -6.616  1.00  0.00           C  
ATOM    419  CEN VAL A  60       6.111  -2.822  -6.977  1.00  0.00           X  
ATOM    420  H   VAL A  60       7.674  -3.453  -4.437  1.00  0.00           H  
ATOM    421  N   VAL A  61       7.043  -6.331  -5.986  1.00  0.00           N  
ATOM    422  CA  VAL A  61       7.122  -7.726  -6.402  1.00  0.00           C  
ATOM    423  C   VAL A  61       6.399  -8.637  -5.418  1.00  0.00           C  
ATOM    424  O   VAL A  61       5.648  -9.527  -5.816  1.00  0.00           O  
ATOM    425  CB  VAL A  61       8.583  -8.193  -6.540  1.00  0.00           C  
ATOM    426  CEN VAL A  61       9.067  -8.372  -6.996  1.00  0.00           X  
ATOM    427  H   VAL A  61       7.896  -5.824  -5.802  1.00  0.00           H  
ATOM    428  N   VAL A  62       6.630  -8.408  -4.129  1.00  0.00           N  
ATOM    429  CA  VAL A  62       6.001  -9.207  -3.084  1.00  0.00           C  
ATOM    430  C   VAL A  62       4.483  -9.109  -3.154  1.00  0.00           C  
ATOM    431  O   VAL A  62       3.781 -10.115  -3.056  1.00  0.00           O  
ATOM    432  CB  VAL A  62       6.470  -8.775  -1.683  1.00  0.00           C  
ATOM    433  CEN VAL A  62       6.852  -8.967  -1.142  1.00  0.00           X  
ATOM    434  H   VAL A  62       7.257  -7.661  -3.867  1.00  0.00           H  
ATOM    435  N   VAL A  63       3.981  -7.890  -3.324  1.00  0.00           N  
ATOM    436  CA  VAL A  63       2.544  -7.658  -3.408  1.00  0.00           C  
ATOM    437  C   VAL A  63       1.930  -8.417  -4.577  1.00  0.00           C  
ATOM    438  O   VAL A  63       0.882  -9.047  -4.439  1.00  0.00           O  
ATOM    439  CB  VAL A  63       2.222  -6.159  -3.555  1.00  0.00           C  
ATOM    440  CEN VAL A  63       1.958  -5.614  -3.227  1.00  0.00           X  
ATOM    441  H   VAL A  63       4.612  -7.105  -3.398  1.00  0.00           H  
ATOM    442  N   VAL A  64       2.590  -8.353  -5.729  1.00  0.00           N  
ATOM    443  CA  VAL A  64       2.110  -9.035  -6.925  1.00  0.00           C  
ATOM    444  C   VAL A  64       1.987 -10.535  -6.692  1.00  0.00           C  
ATOM    445  O   VAL A  64       1.000 -11.156  -7.088  1.00  0.00           O  
ATOM    446  CB  VAL A  64       3.038  -8.786  -8.128  1.00  0.00           C  
ATOM    447  CEN VAL A  64       3.087  -8.460  -8.733  1.00  0.00           X  
ATOM    448  H   VAL A  64       3.445  -7.819  -5.777  1.00  0.00           H  
ATOM    449  N   VAL A  65       2.996 -11.113  -6.049  1.00  0.00           N  
ATOM    450  CA  VAL A  65       3.005 -12.544  -5.766  1.00  0.00           C  
ATOM    451  C   VAL A  65       1.878 -12.924  -4.814  1.00  0.00           C  
ATOM    452  O   VAL A  65       1.312 -14.013  -4.911  1.00  0.00           O  
ATOM    453  CB  VAL A  65       4.348 -12.992  -5.161  1.00  0.00           C  
ATOM    454  CEN VAL A  65       4.923 -13.348  -5.290  1.00  0.00           X  
ATOM    455  H   VAL A  65       3.776 -10.547  -5.747  1.00  0.00           H  
ATOM    456  N   VAL A  66       1.556 -12.021  -3.895  1.00  0.00           N  
ATOM    457  CA  VAL A  66       0.407 -12.198  -3.015  1.00  0.00           C  
ATOM    458  C   VAL A  66      -0.899 -11.959  -3.761  1.00  0.00           C  
ATOM    459  O   VAL A  66      -1.983 -12.191  -3.225  1.00  0.00           O  
ATOM    460  CB  VAL A  66       0.474 -11.253  -1.801  1.00  0.00           C  
ATOM    461  CEN VAL A  66       0.575 -11.232  -1.120  1.00  0.00           X  
ATOM    462  H   VAL A  66       2.123 -11.189  -3.803  1.00  0.00           H  
ATOM    463  N   VAL A  67      -0.790 -11.495  -5.001  1.00  0.00           N  
ATOM    464  CA  VAL A  67      -1.960 -11.102  -5.778  1.00  0.00           C  
ATOM    465  C   VAL A  67      -2.425  -9.700  -5.402  1.00  0.00           C  
ATOM    466  O   VAL A  67      -3.488  -9.253  -5.833  1.00  0.00           O  
ATOM    467  CB  VAL A  67      -3.126 -12.089  -5.581  1.00  0.00           C  
ATOM    468  CEN VAL A  67      -3.494 -12.581  -5.892  1.00  0.00           X  
ATOM    469  H   VAL A  67       0.126 -11.411  -5.417  1.00  0.00           H  
ATOM    470  N   VAL A  68      -1.623  -9.012  -4.597  1.00  0.00           N  
ATOM    471  CA  VAL A  68      -1.940  -7.652  -4.180  1.00  0.00           C  
ATOM    472  C   VAL A  68      -1.469  -6.635  -5.212  1.00  0.00           C  
ATOM    473  O   VAL A  68      -0.506  -5.903  -4.981  1.00  0.00           O  
ATOM    474  CB  VAL A  68      -1.307  -7.316  -2.817  1.00  0.00           C  
ATOM    475  CEN VAL A  68      -1.449  -7.202  -2.152  1.00  0.00           X  
ATOM    476  H   VAL A  68      -0.771  -9.442  -4.266  1.00  0.00           H  
ATOM    477  N   VAL A  69      -2.154  -6.593  -6.350  1.00  0.00           N  
ATOM    478  CA  VAL A  69      -1.752  -5.731  -7.455  1.00  0.00           C  
ATOM    479  C   VAL A  69      -1.878  -4.260  -7.080  1.00  0.00           C  
ATOM    480  O   VAL A  69      -1.070  -3.432  -7.499  1.00  0.00           O  
ATOM    481  CB  VAL A  69      -2.590  -6.003  -8.718  1.00  0.00           C  
ATOM    482  CEN VAL A  69      -2.567  -6.272  -9.351  1.00  0.00           X  
ATOM    483  H   VAL A  69      -2.974  -7.174  -6.452  1.00  0.00           H  
ATOM    484  N   VAL A  70      -2.897  -3.942  -6.289  1.00  0.00           N  
ATOM    485  CA  VAL A  70      -3.113  -2.575  -5.830  1.00  0.00           C  
ATOM    486  C   VAL A  70      -1.951  -2.094  -4.970  1.00  0.00           C  
ATOM    487  O   VAL A  70      -1.460  -0.978  -5.141  1.00  0.00           O  
ATOM    488  CB  VAL A  70      -4.421  -2.448  -5.027  1.00  0.00           C  
ATOM    489  CEN VAL A  70      -5.060  -2.192  -5.045  1.00  0.00           X  
ATOM    490  H   VAL A  70      -3.540  -4.665  -5.999  1.00  0.00           H  
ATOM    491  N   VAL A  71      -1.516  -2.942  -4.044  1.00  0.00           N  
ATOM    492  CA  VAL A  71      -0.357  -2.640  -3.213  1.00  0.00           C  
ATOM    493  C   VAL A  71       0.891  -2.434  -4.062  1.00  0.00           C  
ATOM    494  O   VAL A  71       1.653  -1.493  -3.845  1.00  0.00           O  
ATOM    495  CB  VAL A  71      -0.089  -3.758  -2.188  1.00  0.00           C  
ATOM    496  CEN VAL A  71      -0.117  -3.914  -1.518  1.00  0.00           X  
ATOM    497  H   VAL A  71      -2.001  -3.818  -3.912  1.00  0.00           H  
ATOM    498  N   VAL A  72       1.094  -3.321  -5.031  1.00  0.00           N  
ATOM    499  CA  VAL A  72       2.250  -3.238  -5.915  1.00  0.00           C  
ATOM    500  C   VAL A  72       2.262  -1.923  -6.684  1.00  0.00           C  
ATOM    501  O   VAL A  72       3.298  -1.267  -6.794  1.00  0.00           O  
ATOM    502  CB  VAL A  72       2.281  -4.408  -6.917  1.00  0.00           C  
ATOM    503  CEN VAL A  72       2.611  -4.990  -7.080  1.00  0.00           X  
ATOM    504  H   VAL A  72       0.430  -4.072  -5.158  1.00  0.00           H  
ATOM    505  N   VAL A  73       1.105  -1.544  -7.216  1.00  0.00           N  
ATOM    506  CA  VAL A  73       0.981  -0.306  -7.976  1.00  0.00           C  
ATOM    507  C   VAL A  73       1.347   0.903  -7.125  1.00  0.00           C  
ATOM    508  O   VAL A  73       2.073   1.791  -7.571  1.00  0.00           O  
ATOM    509  CB  VAL A  73      -0.447  -0.121  -8.525  1.00  0.00           C  
ATOM    510  CEN VAL A  73      -0.824  -0.127  -9.101  1.00  0.00           X  
ATOM    511  H   VAL A  73       0.291  -2.128  -7.090  1.00  0.00           H  
ATOM    512  N   VAL A  74       0.842   0.930  -5.897  1.00  0.00           N  
ATOM    513  CA  VAL A  74       1.115   2.031  -4.980  1.00  0.00           C  
ATOM    514  C   VAL A  74       2.608   2.163  -4.709  1.00  0.00           C  
ATOM    515  O   VAL A  74       3.156   3.265  -4.724  1.00  0.00           O  
ATOM    516  CB  VAL A  74       0.374   1.849  -3.642  1.00  0.00           C  
ATOM    517  CEN VAL A  74      -0.143   2.092  -3.257  1.00  0.00           X  
ATOM    518  H   VAL A  74       0.252   0.170  -5.590  1.00  0.00           H  
ATOM    519  N   VAL A  75       3.262   1.033  -4.460  1.00  0.00           N  
ATOM    520  CA  VAL A  75       4.694   1.021  -4.185  1.00  0.00           C  
ATOM    521  C   VAL A  75       5.485   1.591  -5.355  1.00  0.00           C  
ATOM    522  O   VAL A  75       6.397   2.396  -5.167  1.00  0.00           O  
ATOM    523  CB  VAL A  75       5.199  -0.402  -3.881  1.00  0.00           C  
ATOM    524  CEN VAL A  75       5.433  -0.812  -3.380  1.00  0.00           X  
ATOM    525  H   VAL A  75       2.754   0.160  -4.462  1.00  0.00           H  
ATOM    526  N   VAL A  76       5.129   1.170  -6.564  1.00  0.00           N  
ATOM    527  CA  VAL A  76       5.806   1.639  -7.768  1.00  0.00           C  
ATOM    528  C   VAL A  76       5.687   3.150  -7.914  1.00  0.00           C  
ATOM    529  O   VAL A  76       6.665   3.833  -8.219  1.00  0.00           O  
ATOM    530  CB  VAL A  76       5.240   0.965  -9.032  1.00  0.00           C  
ATOM    531  CEN VAL A  76       5.382   0.507  -9.527  1.00  0.00           X  
ATOM    532  H   VAL A  76       4.371   0.509  -6.651  1.00  0.00           H  
ATOM    533  N   VAL A  77       4.483   3.668  -7.693  1.00  0.00           N  
ATOM    534  CA  VAL A  77       4.235   5.101  -7.800  1.00  0.00           C  
ATOM    535  C   VAL A  77       5.098   5.884  -6.820  1.00  0.00           C  
ATOM    536  O   VAL A  77       5.692   6.902  -7.177  1.00  0.00           O  
ATOM    537  CB  VAL A  77       2.753   5.438  -7.546  1.00  0.00           C  
ATOM    538  CEN VAL A  77       2.172   5.648  -7.851  1.00  0.00           X  
ATOM    539  H   VAL A  77       3.721   3.053  -7.446  1.00  0.00           H  
ATOM    540  N   VAL A  78       5.165   5.404  -5.583  1.00  0.00           N  
ATOM    541  CA  VAL A  78       5.957   6.059  -4.549  1.00  0.00           C  
ATOM    542  C   VAL A  78       7.428   6.125  -4.940  1.00  0.00           C  
ATOM    543  O   VAL A  78       8.074   7.162  -4.787  1.00  0.00           O  
ATOM    544  CB  VAL A  78       5.829   5.335  -3.195  1.00  0.00           C  
ATOM    545  CEN VAL A  78       5.563   5.386  -2.562  1.00  0.00           X  
ATOM    546  H   VAL A  78       4.654   4.563  -5.353  1.00  0.00           H  
ATOM    547  N   VAL A  79       7.951   5.014  -5.446  1.00  0.00           N  
ATOM    548  CA  VAL A  79       9.347   4.944  -5.861  1.00  0.00           C  
ATOM    549  C   VAL A  79       9.648   5.960  -6.955  1.00  0.00           C  
ATOM    550  O   VAL A  79      10.663   6.655  -6.908  1.00  0.00           O  
ATOM    551  CB  VAL A  79       9.717   3.536  -6.365  1.00  0.00           C  
ATOM    552  CEN VAL A  79      10.077   2.969  -6.211  1.00  0.00           X  
ATOM    553  H   VAL A  79       7.367   4.196  -5.546  1.00  0.00           H  
ATOM    554  N   VAL A  80       8.760   6.041  -7.940  1.00  0.00           N  
ATOM    555  CA  VAL A  80       8.929   6.973  -9.049  1.00  0.00           C  
ATOM    556  C   VAL A  80       8.984   8.413  -8.555  1.00  0.00           C  
ATOM    557  O   VAL A  80       9.832   9.195  -8.985  1.00  0.00           O  
ATOM    558  CB  VAL A  80       7.793   6.837 -10.080  1.00  0.00           C  
ATOM    559  CEN VAL A  80       7.645   6.619 -10.716  1.00  0.00           X  
ATOM    560  H   VAL A  80       7.947   5.442  -7.921  1.00  0.00           H  
ATOM    561  N   VAL A  81       8.075   8.757  -7.650  1.00  0.00           N  
ATOM    562  CA  VAL A  81       8.018  10.105  -7.095  1.00  0.00           C  
ATOM    563  C   VAL A  81       9.319  10.465  -6.389  1.00  0.00           C  
ATOM    564  O   VAL A  81       9.850  11.561  -6.566  1.00  0.00           O  
ATOM    565  CB  VAL A  81       6.848  10.260  -6.106  1.00  0.00           C  
ATOM    566  CEN VAL A  81       6.230  10.553  -6.020  1.00  0.00           X  
ATOM    567  H   VAL A  81       7.406   8.068  -7.337  1.00  0.00           H  
ATOM    568  N   VAL A  82       9.827   9.535  -5.587  1.00  0.00           N  
ATOM    569  CA  VAL A  82      11.067   9.753  -4.851  1.00  0.00           C  
ATOM    570  C   VAL A  82      12.229  10.022  -5.798  1.00  0.00           C  
ATOM    571  O   VAL A  82      13.025  10.935  -5.576  1.00  0.00           O  
ATOM    572  CB  VAL A  82      11.414   8.547  -3.958  1.00  0.00           C  
ATOM    573  CEN VAL A  82      11.449   8.333  -3.304  1.00  0.00           X  
ATOM    574  H   VAL A  82       9.342   8.655  -5.484  1.00  0.00           H  
ATOM    575  N   VAL A  83      12.322   9.222  -6.855  1.00  0.00           N  
ATOM    576  CA  VAL A  83      13.388   9.373  -7.838  1.00  0.00           C  
ATOM    577  C   VAL A  83      13.348  10.750  -8.489  1.00  0.00           C  
ATOM    578  O   VAL A  83      14.378  11.404  -8.643  1.00  0.00           O  
ATOM    579  CB  VAL A  83      13.301   8.295  -8.936  1.00  0.00           C  
ATOM    580  CEN VAL A  83      13.604   7.727  -9.180  1.00  0.00           X  
ATOM    581  H   VAL A  83      11.637   8.491  -6.980  1.00  0.00           H  
ATOM    582  N   VAL A  84      12.151  11.184  -8.869  1.00  0.00           N  
ATOM    583  CA  VAL A  84      11.974  12.484  -9.503  1.00  0.00           C  
ATOM    584  C   VAL A  84      12.442  13.611  -8.591  1.00  0.00           C  
ATOM    585  O   VAL A  84      13.136  14.529  -9.028  1.00  0.00           O  
ATOM    586  CB  VAL A  84      10.503  12.729  -9.891  1.00  0.00           C  
ATOM    587  CEN VAL A  84      10.071  12.777 -10.425  1.00  0.00           X  
ATOM    588  H   VAL A  84      11.343  10.598  -8.714  1.00  0.00           H  
ATOM    589  N   VAL A  85      12.059  13.535  -7.321  1.00  0.00           N  
ATOM    590  CA  VAL A  85      12.439  14.548  -6.344  1.00  0.00           C  
ATOM    591  C   VAL A  85      13.953  14.644  -6.211  1.00  0.00           C  
ATOM    592  O   VAL A  85      14.516  15.739  -6.185  1.00  0.00           O  
ATOM    593  CB  VAL A  85      11.829  14.257  -4.960  1.00  0.00           C  
ATOM    594  CEN VAL A  85      11.355  14.469  -4.507  1.00  0.00           X  
ATOM    595  H   VAL A  85      11.489  12.755  -7.025  1.00  0.00           H  
ATOM    596  N   VAL A  86      14.609  13.491  -6.126  1.00  0.00           N  
ATOM    597  CA  VAL A  86      16.060  13.443  -5.995  1.00  0.00           C  
ATOM    598  C   VAL A  86      16.743  14.107  -7.184  1.00  0.00           C  
ATOM    599  O   VAL A  86      17.683  14.884  -7.017  1.00  0.00           O  
ATOM    600  CB  VAL A  86      16.568  11.995  -5.867  1.00  0.00           C  
ATOM    601  CEN VAL A  86      16.843  11.540  -5.428  1.00  0.00           X  
ATOM    602  H   VAL A  86      14.088  12.626  -6.154  1.00  0.00           H  
ATOM    603  N   VAL A  87      16.265  13.797  -8.384  1.00  0.00           N  
ATOM    604  CA  VAL A  87      16.828  14.363  -9.604  1.00  0.00           C  
ATOM    605  C   VAL A  87      16.722  15.882  -9.606  1.00  0.00           C  
ATOM    606  O   VAL A  87      17.677  16.581  -9.946  1.00  0.00           O  
ATOM    607  CB  VAL A  87      16.131  13.807 -10.860  1.00  0.00           C  
ATOM    608  CEN VAL A  87      16.216  13.394 -11.404  1.00  0.00           X  
ATOM    609  H   VAL A  87      15.490  13.152  -8.453  1.00  0.00           H  
ATOM    610  N   VAL A  88      15.554  16.389  -9.224  1.00  0.00           N  
ATOM    611  CA  VAL A  88      15.320  17.828  -9.181  1.00  0.00           C  
ATOM    612  C   VAL A  88      16.289  18.515  -8.227  1.00  0.00           C  
ATOM    613  O   VAL A  88      16.862  19.555  -8.552  1.00  0.00           O  
ATOM    614  CB  VAL A  88      13.877  18.153  -8.755  1.00  0.00           C  
ATOM    615  CEN VAL A  88      13.272  18.394  -8.982  1.00  0.00           X  
ATOM    616  H   VAL A  88      14.809  15.761  -8.957  1.00  0.00           H  
ATOM    617  N   VAL A  89      16.467  17.927  -7.049  1.00  0.00           N  
ATOM    618  CA  VAL A  89      17.367  18.482  -6.045  1.00  0.00           C  
ATOM    619  C   VAL A  89      18.794  18.571  -6.572  1.00  0.00           C  
ATOM    620  O   VAL A  89      19.470  19.584  -6.395  1.00  0.00           O  
ATOM    621  CB  VAL A  89      17.359  17.643  -4.753  1.00  0.00           C  
ATOM    622  CEN VAL A  89      17.157  17.641  -4.095  1.00  0.00           X  
ATOM    623  H   VAL A  89      15.967  17.074  -6.844  1.00  0.00           H  
ATOM    624  N   VAL A  90      19.246  17.503  -7.221  1.00  0.00           N  
ATOM    625  CA  VAL A  90      20.594  17.459  -7.776  1.00  0.00           C  
ATOM    626  C   VAL A  90      20.804  18.564  -8.803  1.00  0.00           C  
ATOM    627  O   VAL A  90      21.830  19.244  -8.796  1.00  0.00           O  
ATOM    628  CB  VAL A  90      20.890  16.098  -8.433  1.00  0.00           C  
ATOM    629  CEN VAL A  90      21.253  15.516  -8.366  1.00  0.00           X  
ATOM    630  H   VAL A  90      18.641  16.702  -7.333  1.00  0.00           H  
ATOM    631  N   VAL A  91      19.826  18.739  -9.685  1.00  0.00           N  
ATOM    632  CA  VAL A  91      19.902  19.762 -10.720  1.00  0.00           C  
ATOM    633  C   VAL A  91      20.056  21.151 -10.112  1.00  0.00           C  
ATOM    634  O   VAL A  91      20.861  21.957 -10.578  1.00  0.00           O  
ATOM    635  CB  VAL A  91      18.656  19.745 -11.625  1.00  0.00           C  
ATOM    636  CEN VAL A  91      18.433  19.588 -12.258  1.00  0.00           X  
ATOM    637  H   VAL A  91      19.009  18.147  -9.637  1.00  0.00           H  
ATOM    638  N   VAL A  92      19.280  21.423  -9.069  1.00  0.00           N  
ATOM    639  CA  VAL A  92      19.326  22.717  -8.397  1.00  0.00           C  
ATOM    640  C   VAL A  92      20.681  22.949  -7.741  1.00  0.00           C  
ATOM    641  O   VAL A  92      21.165  24.079  -7.679  1.00  0.00           O  
ATOM    642  CB  VAL A  92      18.222  22.839  -7.330  1.00  0.00           C  
ATOM    643  CEN VAL A  92      17.627  23.152  -7.182  1.00  0.00           X  
ATOM    644  H   VAL A  92      18.642  20.717  -8.732  1.00  0.00           H  
ATOM    645  N   VAL A  93      21.288  21.873  -7.252  1.00  0.00           N  
ATOM    646  CA  VAL A  93      22.647  21.933  -6.727  1.00  0.00           C  
ATOM    647  C   VAL A  93      23.668  22.045  -7.851  1.00  0.00           C  
ATOM    648  O   VAL A  93      24.858  22.241  -7.605  1.00  0.00           O  
ATOM    649  CB  VAL A  93      22.976  20.697  -5.869  1.00  0.00           C  
ATOM    650  CEN VAL A  93      23.087  20.483  -5.223  1.00  0.00           X  
ATOM    651  H   VAL A  93      20.795  20.991  -7.244  1.00  0.00           H  
ATOM    652  N   VAL A  94      23.196  21.918  -9.087  1.00  0.00           N  
ATOM    653  CA  VAL A  94      24.081  21.876 -10.245  1.00  0.00           C  
ATOM    654  C   VAL A  94      24.670  20.484 -10.437  1.00  0.00           C  
ATOM    655  O   VAL A  94      25.560  20.285 -11.263  1.00  0.00           O  
ATOM    656  CB  VAL A  94      25.229  22.895 -10.116  1.00  0.00           C  
ATOM    657  CEN VAL A  94      25.473  23.489 -10.365  1.00  0.00           X  
ATOM    658  H   VAL A  94      22.198  21.850  -9.228  1.00  0.00           H  
ATOM    659  N   VAL A  95      24.167  19.523  -9.669  1.00  0.00           N  
ATOM    660  CA  VAL A  95      24.627  18.144  -9.769  1.00  0.00           C  
ATOM    661  C   VAL A  95      23.887  17.394 -10.869  1.00  0.00           C  
ATOM    662  O   VAL A  95      23.057  16.528 -10.592  1.00  0.00           O  
ATOM    663  CB  VAL A  95      24.448  17.390  -8.437  1.00  0.00           C  
ATOM    664  CEN VAL A  95      24.789  17.119  -7.904  1.00  0.00           X  
ATOM    665  H   VAL A  95      23.448  19.755  -8.999  1.00  0.00           H  
ATOM    666  N   VAL A  96      24.192  17.732 -12.117  1.00  0.00           N  
ATOM    667  CA  VAL A  96      23.490  17.158 -13.259  1.00  0.00           C  
ATOM    668  C   VAL A  96      23.758  15.663 -13.375  1.00  0.00           C  
ATOM    669  O   VAL A  96      22.879  14.893 -13.764  1.00  0.00           O  
ATOM    670  CB  VAL A  96      23.897  17.846 -14.576  1.00  0.00           C  
ATOM    671  CEN VAL A  96      23.675  18.270 -15.071  1.00  0.00           X  
ATOM    672  H   VAL A  96      24.928  18.404 -12.279  1.00  0.00           H  
ATOM    673  N   VAL A  97      24.977  15.257 -13.036  1.00  0.00           N  
ATOM    674  CA  VAL A  97      25.353  13.849 -13.070  1.00  0.00           C  
ATOM    675  C   VAL A  97      24.521  13.033 -12.089  1.00  0.00           C  
ATOM    676  O   VAL A  97      24.026  11.957 -12.425  1.00  0.00           O  
ATOM    677  CB  VAL A  97      26.846  13.654 -12.747  1.00  0.00           C  
ATOM    678  CEN VAL A  97      27.455  13.484 -13.021  1.00  0.00           X  
ATOM    679  H   VAL A  97      25.661  15.942 -12.747  1.00  0.00           H  
ATOM    680  N   VAL A  98      24.371  13.551 -10.875  1.00  0.00           N  
ATOM    681  CA  VAL A  98      23.527  12.915  -9.869  1.00  0.00           C  
ATOM    682  C   VAL A  98      22.085  12.809 -10.347  1.00  0.00           C  
ATOM    683  O   VAL A  98      21.447  11.767 -10.200  1.00  0.00           O  
ATOM    684  CB  VAL A  98      23.561  13.684  -8.535  1.00  0.00           C  
ATOM    685  CEN VAL A  98      23.789  13.657  -7.885  1.00  0.00           X  
ATOM    686  H   VAL A  98      24.853  14.407 -10.642  1.00  0.00           H  
ATOM    687  N   VAL A  99      21.576  13.895 -10.920  1.00  0.00           N  
ATOM    688  CA  VAL A  99      20.207  13.926 -11.421  1.00  0.00           C  
ATOM    689  C   VAL A  99      19.990  12.871 -12.498  1.00  0.00           C  
ATOM    690  O   VAL A  99      18.985  12.160 -12.489  1.00  0.00           O  
ATOM    691  CB  VAL A  99      19.846  15.311 -11.992  1.00  0.00           C  
ATOM    692  CEN VAL A  99      19.468  15.876 -11.879  1.00  0.00           X  
ATOM    693  H   VAL A  99      22.152  14.719 -11.011  1.00  0.00           H  
ATOM    694  N   VAL A 100      20.938  12.775 -13.424  1.00  0.00           N  
ATOM    695  CA  VAL A 100      20.852  11.806 -14.510  1.00  0.00           C  
ATOM    696  C   VAL A 100      20.790  10.381 -13.973  1.00  0.00           C  
ATOM    697  O   VAL A 100      19.982   9.571 -14.428  1.00  0.00           O  
ATOM    698  CB  VAL A 100      22.047  11.929 -15.473  1.00  0.00           C  
ATOM    699  CEN VAL A 100      22.230  12.129 -16.107  1.00  0.00           X  
ATOM    700  H   VAL A 100      21.738  13.388 -13.374  1.00  0.00           H  
ATOM    701  N   VAL A 101      21.647  10.082 -13.004  1.00  0.00           N  
ATOM    702  CA  VAL A 101      21.691   8.754 -12.403  1.00  0.00           C  
ATOM    703  C   VAL A 101      20.356   8.393 -11.765  1.00  0.00           C  
ATOM    704  O   VAL A 101      19.854   7.282 -11.938  1.00  0.00           O  
ATOM    705  CB  VAL A 101      22.801   8.651 -11.340  1.00  0.00           C  
ATOM    706  CEN VAL A 101      23.417   8.372 -11.207  1.00  0.00           X  
ATOM    707  H   VAL A 101      22.285  10.792 -12.674  1.00  0.00           H  
ATOM    708  N   VAL A 102      19.784   9.338 -11.026  1.00  0.00           N  
ATOM    709  CA  VAL A 102      18.505   9.122 -10.361  1.00  0.00           C  
ATOM    710  C   VAL A 102      17.408   8.802 -11.367  1.00  0.00           C  
ATOM    711  O   VAL A 102      16.614   7.883 -11.164  1.00  0.00           O  
ATOM    712  CB  VAL A 102      18.085  10.349  -9.530  1.00  0.00           C  
ATOM    713  CEN VAL A 102      18.007  10.583  -8.887  1.00  0.00           X  
ATOM    714  H   VAL A 102      20.248  10.230 -10.923  1.00  0.00           H  
ATOM    715  N   VAL A 103      17.367   9.566 -12.454  1.00  0.00           N  
ATOM    716  CA  VAL A 103      16.366   9.366 -13.494  1.00  0.00           C  
ATOM    717  C   VAL A 103      16.468   7.970 -14.096  1.00  0.00           C  
ATOM    718  O   VAL A 103      15.459   7.292 -14.290  1.00  0.00           O  
ATOM    719  CB  VAL A 103      16.503  10.410 -14.619  1.00  0.00           C  
ATOM    720  CEN VAL A 103      16.206  10.964 -14.900  1.00  0.00           X  
ATOM    721  H   VAL A 103      18.047  10.305 -12.561  1.00  0.00           H  
ATOM    722  N   VAL A 104      17.693   7.545 -14.388  1.00  0.00           N  
ATOM    723  CA  VAL A 104      17.929   6.229 -14.968  1.00  0.00           C  
ATOM    724  C   VAL A 104      17.424   5.123 -14.049  1.00  0.00           C  
ATOM    725  O   VAL A 104      16.773   4.180 -14.498  1.00  0.00           O  
ATOM    726  CB  VAL A 104      19.425   5.999 -15.257  1.00  0.00           C  
ATOM    727  CEN VAL A 104      19.889   5.941 -15.762  1.00  0.00           X  
ATOM    728  H   VAL A 104      18.480   8.150 -14.204  1.00  0.00           H  
ATOM    729  N   VAL A 105      17.727   5.246 -12.761  1.00  0.00           N  
ATOM    730  CA  VAL A 105      17.304   4.258 -11.777  1.00  0.00           C  
ATOM    731  C   VAL A 105      15.786   4.139 -11.733  1.00  0.00           C  
ATOM    732  O   VAL A 105      15.241   3.036 -11.705  1.00  0.00           O  
ATOM    733  CB  VAL A 105      17.824   4.604 -10.369  1.00  0.00           C  
ATOM    734  CEN VAL A 105      18.272   4.414  -9.881  1.00  0.00           X  
ATOM    735  H   VAL A 105      18.265   6.045 -12.457  1.00  0.00           H  
ATOM    736  N   VAL A 106      15.109   5.282 -11.726  1.00  0.00           N  
ATOM    737  CA  VAL A 106      13.651   5.308 -11.685  1.00  0.00           C  
ATOM    738  C   VAL A 106      13.053   4.595 -12.891  1.00  0.00           C  
ATOM    739  O   VAL A 106      12.117   3.807 -12.756  1.00  0.00           O  
ATOM    740  CB  VAL A 106      13.113   6.751 -11.635  1.00  0.00           C  
ATOM    741  CEN VAL A 106      12.805   7.214 -11.229  1.00  0.00           X  
ATOM    742  H   VAL A 106      15.616   6.155 -11.750  1.00  0.00           H  
ATOM    743  N   VAL A 107      13.599   4.876 -14.069  1.00  0.00           N  
ATOM    744  CA  VAL A 107      13.121   4.261 -15.301  1.00  0.00           C  
ATOM    745  C   VAL A 107      13.251   2.745 -15.247  1.00  0.00           C  
ATOM    746  O   VAL A 107      12.330   2.019 -15.622  1.00  0.00           O  
ATOM    747  CB  VAL A 107      13.884   4.789 -16.530  1.00  0.00           C  
ATOM    748  CEN VAL A 107      13.826   5.184 -17.092  1.00  0.00           X  
ATOM    749  H   VAL A 107      14.366   5.532 -14.112  1.00  0.00           H  
ATOM    750  N   VAL A 108      14.401   2.271 -14.779  1.00  0.00           N  
ATOM    751  CA  VAL A 108      14.655   0.839 -14.675  1.00  0.00           C  
ATOM    752  C   VAL A 108      13.641   0.165 -13.760  1.00  0.00           C  
ATOM    753  O   VAL A 108      13.106  -0.895 -14.084  1.00  0.00           O  
ATOM    754  CB  VAL A 108      16.075   0.553 -14.151  1.00  0.00           C  
ATOM    755  CEN VAL A 108      16.695   0.316 -14.333  1.00  0.00           X  
ATOM    756  H   VAL A 108      15.118   2.920 -14.488  1.00  0.00           H  
ATOM    757  N   VAL A 109      13.381   0.786 -12.614  1.00  0.00           N  
ATOM    758  CA  VAL A 109      12.430   0.247 -11.649  1.00  0.00           C  
ATOM    759  C   VAL A 109      11.041   0.117 -12.259  1.00  0.00           C  
ATOM    760  O   VAL A 109      10.371  -0.902 -12.090  1.00  0.00           O  
ATOM    761  CB  VAL A 109      12.346   1.127 -10.387  1.00  0.00           C  
ATOM    762  CEN VAL A 109      12.508   1.153  -9.718  1.00  0.00           X  
ATOM    763  H   VAL A 109      13.854   1.654 -12.407  1.00  0.00           H  
ATOM    764  N   VAL A 110      10.611   1.155 -12.969  1.00  0.00           N  
ATOM    765  CA  VAL A 110       9.300   1.158 -13.605  1.00  0.00           C  
ATOM    766  C   VAL A 110       9.171   0.017 -14.606  1.00  0.00           C  
ATOM    767  O   VAL A 110       8.318  -0.815 -14.461  1.00  0.00           O  
ATOM    768  CB  VAL A 110       9.023   2.492 -14.324  1.00  0.00           C  
ATOM    769  CEN VAL A 110       8.647   3.069 -14.297  1.00  0.00           X  
ATOM    770  H   VAL A 110      11.209   1.962 -13.070  1.00  0.00           H  
TER                                                                             
# All scores below are weighted scores, not raw scores.
#BEGIN_POSE_ENERGIES_TABLE ./out/86.pdb
label vdw total
weights 0.1 NA
pose 2.8321 2.8321
VAL:NtermProteinFull_1 0 0
VAL_2 0.02914 0.02914
VAL_3 0 0
VAL_4 0 0
VAL_5 0 0
VAL_6 0 0
VAL_7 0 0
VAL_8 0 0
VAL_9 0.68149 0.68149
VAL_10 0 0
VAL_11 0 0
VAL_12 0.13906 0.13906
VAL_13 0.00643 0.00643
VAL_14 0 0
VAL_15 0 0
VAL_16 0 0
VAL_17 0 0
VAL_18 0 0
VAL_19 0 0
VAL_20 0 0
VAL_21 0.00919 0.00919
VAL_22 2e-05 2e-05
VAL_23 0 0
VAL_24 0 0
VAL_25 0 0
VAL_26 0.10503 0.10503
VAL_27 0.5605 0.5605
VAL_28 0.15502 0.15502
VAL_29 0.17937 0.17937
VAL_30 0 0
VAL_31 0.00277 0.00277
VAL_32 0 0
VAL_33 0 0
VAL_34 0 0
VAL_35 0 0
VAL_36 0.00643 0.00643
VAL_37 0 0
VAL_38 0 0
VAL_39 0 0
VAL_40 0 0
VAL_41 0 0
VAL_42 0 0
VAL_43 0 0
VAL_44 0.00642 0.00642
VAL_45 2e-05 2e-05
VAL_46 0 0
VAL_47 0 0
VAL_48 0 0
VAL_49 0.00518 0.00518
VAL_50 0 0
VAL_51 0 0
VAL_52 0.17937 0.17937
VAL_53 0 0
VAL_54 0 0
VAL_55 0 0
VAL_56 0.17665 0.17665
VAL_57 0 0
VAL_58 0 0
VAL_59 0 0
VAL_60 0 0
VAL_61 0 0
VAL_62 0 0
VAL_63 0.00643 0.00643
VAL_64 0 0
VAL_65 0 0
VAL_66 0 0
VAL_67 0 0
VAL_68 0 0
VAL_69 0 0
VAL_70 0 0
VAL_71 0.00642 0.00642
VAL_72 2e-05 2e-05
VAL_73 0 0
VAL_74 0.02914 0.02914
VAL_75 0 0
VAL_76 0 0
VAL_77 0 0
VAL_78 0 0
VAL_79 0.17665 0.17665
VAL_80 0 0
VAL_81 0 0
VAL_82 0 0
VAL_83 0.17665 0.17665
VAL_84 0 0
VAL_85 0 0
VAL_86 0.00518 0.00518
VAL_87 0 0
VAL_88 0 0
VAL_89 0 0
VAL_90 0.00643 0.00643
VAL_91 0 0
VAL_92 0 0
VAL_93 0 0
VAL_94 0 0
VAL_95 0 0
VAL_96 0 0
VAL_97 0 0
VAL_98 0.00642 0.00642
VAL_99 2e-05 2e-05
VAL_100 0 0
VAL_101 0 0
VAL_102 0 0
VAL_103 0 0
VAL_104 0 0
VAL_105 0 0
VAL_106 0.17665 0.17665
VAL_107 0 0
VAL_108 0 0
VAL_109 0 0
VAL:CtermProteinFull_110 0 0
#END_POSE_ENERGIES_TABLE ./out/86.pdb

REMARK 6 13 1 7 20 20 13 8 13 8 8 8 
REMARK VDW             2.832
REMARK RG             13.953
REMARK NCdist         15.746
REMARK HO              0.783
