# Supplementary material for: Design of complicated all-α protein structures
Source: Nat Struct Mol Biol. 2024 Jan 4;31(2):275–82. doi: 10.1038/s41594-023-01147-9 (PMC11377298; doi:10.1038/s41594-023-01147-9)
Supplement: Supplementary file 11 — Statistical source data. [file 41594_2023_1147_MOESM11_ESM.zip › ED_Fig6/79.pdb]

HEADER                                            09-NOV-21   XXXX              
EXPDTA    THEORETICAL MODEL                                                     
REMARK 220                                                                      
REMARK 220 EXPERIMENTAL DETAILS                                                 
REMARK 220  EXPERIMENT TYPE                : THEORETICAL MODELLING              
REMARK 220  DATE OF DATA COLLECTION        : 09-NOV-21                          
REMARK 220                                                                      
REMARK 220 REMARK: MODEL GENERATED BY ROSETTA                                   
REMARK 220  VERSION 2021.16+release.8ee4f02                                     
ATOM      1  N   VAL A   1       0.000   0.000   0.000  1.00  0.00           N  
ATOM      2  CA  VAL A   1       1.458   0.000   0.000  1.00  0.00           C  
ATOM      3  C   VAL A   1       2.009   1.420   0.000  1.00  0.00           C  
ATOM      4  O   VAL A   1       2.934   1.737   0.748  1.00  0.00           O  
ATOM      5  CB  VAL A   1       2.023  -0.759  -1.215  1.00  0.00           C  
ATOM      6  CEN VAL A   1       2.351  -1.334  -1.406  1.00  0.00           X  
ATOM      7  H   VAL A   1      -0.500  -0.433  -0.750  1.00  0.00           H  
ATOM      8  N   VAL A   2       1.435   2.272  -0.843  1.00  0.00           N  
ATOM      9  CA  VAL A   2       1.868   3.661  -0.942  1.00  0.00           C  
ATOM     10  C   VAL A   2       1.711   4.383   0.390  1.00  0.00           C  
ATOM     11  O   VAL A   2       2.608   5.105   0.825  1.00  0.00           O  
ATOM     12  CB  VAL A   2       1.079   4.423  -2.023  1.00  0.00           C  
ATOM     13  CEN VAL A   2       1.129   4.707  -2.649  1.00  0.00           X  
ATOM     14  H   VAL A   2       0.680   1.949  -1.431  1.00  0.00           H  
ATOM     15  N   VAL A   3       0.566   4.183   1.035  1.00  0.00           N  
ATOM     16  CA  VAL A   3       0.290   4.815   2.319  1.00  0.00           C  
ATOM     17  C   VAL A   3       1.317   4.405   3.367  1.00  0.00           C  
ATOM     18  O   VAL A   3       1.823   5.241   4.115  1.00  0.00           O  
ATOM     19  CB  VAL A   3      -1.120   4.462   2.831  1.00  0.00           C  
ATOM     20  CEN VAL A   3      -1.749   4.719   2.941  1.00  0.00           X  
ATOM     21  H   VAL A   3      -0.130   3.577   0.624  1.00  0.00           H  
ATOM     22  N   VAL A   4       1.620   3.112   3.417  1.00  0.00           N  
ATOM     23  CA  VAL A   4       2.588   2.588   4.374  1.00  0.00           C  
ATOM     24  C   VAL A   4       3.957   3.226   4.177  1.00  0.00           C  
ATOM     25  O   VAL A   4       4.612   3.622   5.141  1.00  0.00           O  
ATOM     26  CB  VAL A   4       2.723   1.058   4.261  1.00  0.00           C  
ATOM     27  CEN VAL A   4       2.581   0.464   4.579  1.00  0.00           X  
ATOM     28  H   VAL A   4       1.169   2.476   2.775  1.00  0.00           H  
ATOM     29  N   VAL A   5       4.385   3.322   2.923  1.00  0.00           N  
ATOM     30  CA  VAL A   5       5.678   3.911   2.597  1.00  0.00           C  
ATOM     31  C   VAL A   5       5.758   5.358   3.069  1.00  0.00           C  
ATOM     32  O   VAL A   5       6.758   5.776   3.653  1.00  0.00           O  
ATOM     33  CB  VAL A   5       5.958   3.859   1.084  1.00  0.00           C  
ATOM     34  CEN VAL A   5       6.345   3.555   0.602  1.00  0.00           X  
ATOM     35  H   VAL A   5       3.799   2.977   2.176  1.00  0.00           H  
ATOM     36  N   VAL A   6       4.700   6.118   2.811  1.00  0.00           N  
ATOM     37  CA  VAL A   6       4.648   7.520   3.209  1.00  0.00           C  
ATOM     38  C   VAL A   6       4.783   7.670   4.719  1.00  0.00           C  
ATOM     39  O   VAL A   6       5.528   8.521   5.204  1.00  0.00           O  
ATOM     40  CB  VAL A   6       3.339   8.190   2.752  1.00  0.00           C  
ATOM     41  CEN VAL A   6       3.075   8.647   2.309  1.00  0.00           X  
ATOM     42  H   VAL A   6       3.910   5.715   2.327  1.00  0.00           H  
ATOM     43  N   VAL A   7       4.059   6.836   5.458  1.00  0.00           N  
ATOM     44  CA  VAL A   7       4.096   6.875   6.915  1.00  0.00           C  
ATOM     45  C   VAL A   7       5.504   6.615   7.437  1.00  0.00           C  
ATOM     46  O   VAL A   7       5.983   7.311   8.332  1.00  0.00           O  
ATOM     47  CB  VAL A   7       3.133   5.844   7.532  1.00  0.00           C  
ATOM     48  CEN VAL A   7       2.540   5.776   7.878  1.00  0.00           X  
ATOM     49  H   VAL A   7       3.467   6.159   4.999  1.00  0.00           H  
ATOM     50  N   VAL A   8       6.163   5.609   6.872  1.00  0.00           N  
ATOM     51  CA  VAL A   8       7.517   5.255   7.279  1.00  0.00           C  
ATOM     52  C   VAL A   8       8.478   6.419   7.067  1.00  0.00           C  
ATOM     53  O   VAL A   8       9.293   6.729   7.935  1.00  0.00           O  
ATOM     54  CB  VAL A   8       8.037   4.027   6.508  1.00  0.00           C  
ATOM     55  CEN VAL A   8       8.197   3.360   6.571  1.00  0.00           X  
ATOM     56  H   VAL A   8       5.713   5.075   6.141  1.00  0.00           H  
ATOM     57  N   VAL A   9       8.376   7.060   5.907  1.00  0.00           N  
ATOM     58  CA  VAL A   9       9.235   8.191   5.579  1.00  0.00           C  
ATOM     59  C   VAL A   9       9.061   9.324   6.581  1.00  0.00           C  
ATOM     60  O   VAL A   9      10.039   9.909   7.047  1.00  0.00           O  
ATOM     61  CB  VAL A   9       8.951   8.723   4.162  1.00  0.00           C  
ATOM     62  CEN VAL A   9       9.208   8.766   3.524  1.00  0.00           X  
ATOM     63  H   VAL A   9       7.685   6.755   5.236  1.00  0.00           H  
ATOM     64  N   VAL A  10       7.810   9.630   6.909  1.00  0.00           N  
ATOM     65  CA  VAL A  10       7.506  10.695   7.857  1.00  0.00           C  
ATOM     66  C   VAL A  10       8.128  10.415   9.219  1.00  0.00           C  
ATOM     67  O   VAL A  10       8.719  11.301   9.836  1.00  0.00           O  
ATOM     68  CB  VAL A  10       5.986  10.883   8.028  1.00  0.00           C  
ATOM     69  CEN VAL A  10       5.461  11.306   7.888  1.00  0.00           X  
ATOM     70  H   VAL A  10       7.051   9.112   6.491  1.00  0.00           H  
ATOM     71  N   VAL A  11       7.993   9.177   9.683  1.00  0.00           N  
ATOM     72  CA  VAL A  11       8.542   8.778  10.973  1.00  0.00           C  
ATOM     73  C   VAL A  11      10.054   8.964  11.009  1.00  0.00           C  
ATOM     74  O   VAL A  11      10.602   9.482  11.982  1.00  0.00           O  
ATOM     75  CB  VAL A  11       8.207   7.311  11.300  1.00  0.00           C  
ATOM     76  CEN VAL A  11       7.826   6.907  11.708  1.00  0.00           X  
ATOM     77  H   VAL A  11       7.496   8.495   9.127  1.00  0.00           H  
ATOM     78  N   VAL A  12      10.723   8.537   9.944  1.00  0.00           N  
ATOM     79  CA  VAL A  12      12.173   8.655   9.852  1.00  0.00           C  
ATOM     80  C   VAL A  12      12.613  10.111   9.938  1.00  0.00           C  
ATOM     81  O   VAL A  12      13.562  10.441  10.650  1.00  0.00           O  
ATOM     82  CB  VAL A  12      12.708   8.043   8.543  1.00  0.00           C  
ATOM     83  CEN VAL A  12      13.065   7.514   8.284  1.00  0.00           X  
ATOM     84  H   VAL A  12      10.214   8.119   9.178  1.00  0.00           H  
ATOM     85  N   VAL A  13      11.920  10.977   9.208  1.00  0.00           N  
ATOM     86  CA  VAL A  13      12.238  12.400   9.200  1.00  0.00           C  
ATOM     87  C   VAL A  13      12.120  12.999  10.596  1.00  0.00           C  
ATOM     88  O   VAL A  13      12.988  13.755  11.033  1.00  0.00           O  
ATOM     89  CB  VAL A  13      11.321  13.180   8.239  1.00  0.00           C  
ATOM     90  CEN VAL A  13      11.305  13.516   7.638  1.00  0.00           X  
ATOM     91  H   VAL A  13      11.152  10.642   8.644  1.00  0.00           H  
ATOM     92  N   VAL A  14      11.041  12.656  11.292  1.00  0.00           N  
ATOM     93  CA  VAL A  14      10.808  13.159  12.640  1.00  0.00           C  
ATOM     94  C   VAL A  14      11.723  12.476  13.649  1.00  0.00           C  
ATOM     95  O   VAL A  14      11.764  12.854  14.820  1.00  0.00           O  
ATOM     96  CB  VAL A  14       9.343  12.958  13.073  1.00  0.00           C  
ATOM     97  CEN VAL A  14       8.753  13.289  13.202  1.00  0.00           X  
ATOM     98  H   VAL A  14      10.366  12.031  10.876  1.00  0.00           H  
ATOM     99  N   VAL A  15      12.457  11.469  13.188  1.00  0.00           N  
ATOM    100  CA  VAL A  15      13.493  10.842  13.999  1.00  0.00           C  
ATOM    101  C   VAL A  15      14.882  11.159  13.460  1.00  0.00           C  
ATOM    102  O   VAL A  15      15.813  10.369  13.614  1.00  0.00           O  
ATOM    103  CB  VAL A  15      13.314   9.313  14.061  1.00  0.00           C  
ATOM    104  CEN VAL A  15      13.136   8.792  14.475  1.00  0.00           X  
ATOM    105  H   VAL A  15      12.292  11.129  12.251  1.00  0.00           H  
ATOM    106  N   VAL A  16      15.015  12.320  12.829  1.00  0.00           N  
ATOM    107  CA  VAL A  16      16.322  12.834  12.438  1.00  0.00           C  
ATOM    108  C   VAL A  16      16.955  11.966  11.358  1.00  0.00           C  
ATOM    109  O   VAL A  16      18.178  11.845  11.283  1.00  0.00           O  
ATOM    110  CB  VAL A  16      17.279  12.919  13.641  1.00  0.00           C  
ATOM    111  CEN VAL A  16      17.599  13.358  14.065  1.00  0.00           X  
ATOM    112  H   VAL A  16      14.189  12.861  12.614  1.00  0.00           H  
ATOM    113  N   VAL A  17      16.115  11.363  10.523  1.00  0.00           N  
ATOM    114  CA  VAL A  17      16.587  10.673   9.329  1.00  0.00           C  
ATOM    115  C   VAL A  17      16.609  11.606   8.125  1.00  0.00           C  
ATOM    116  O   VAL A  17      15.652  12.340   7.879  1.00  0.00           O  
ATOM    117  CB  VAL A  17      15.710   9.449   9.000  1.00  0.00           C  
ATOM    118  CEN VAL A  17      15.700   8.760   8.994  1.00  0.00           X  
ATOM    119  H   VAL A  17      15.125  11.384  10.721  1.00  0.00           H  
ATOM    120  N   VAL A  18      17.708  11.574   7.378  1.00  0.00           N  
ATOM    121  CA  VAL A  18      17.884  12.463   6.236  1.00  0.00           C  
ATOM    122  C   VAL A  18      17.072  11.987   5.038  1.00  0.00           C  
ATOM    123  O   VAL A  18      16.531  10.881   5.042  1.00  0.00           O  
ATOM    124  CB  VAL A  18      19.365  12.573   5.828  1.00  0.00           C  
ATOM    125  CEN VAL A  18      19.909  12.996   5.823  1.00  0.00           X  
ATOM    126  H   VAL A  18      18.440  10.917   7.608  1.00  0.00           H  
ATOM    127  N   VAL A  19      16.990  12.829   4.013  1.00  0.00           N  
ATOM    128  CA  VAL A  19      16.040  12.623   2.927  1.00  0.00           C  
ATOM    129  C   VAL A  19      16.414  11.406   2.091  1.00  0.00           C  
ATOM    130  O   VAL A  19      15.548  10.741   1.523  1.00  0.00           O  
ATOM    131  CB  VAL A  19      15.954  13.858   2.009  1.00  0.00           C  
ATOM    132  CEN VAL A  19      15.550  14.383   1.823  1.00  0.00           X  
ATOM    133  H   VAL A  19      17.601  13.633   3.987  1.00  0.00           H  
ATOM    134  N   VAL A  20      17.709  11.119   2.020  1.00  0.00           N  
ATOM    135  CA  VAL A  20      18.197   9.956   1.288  1.00  0.00           C  
ATOM    136  C   VAL A  20      17.749   8.660   1.952  1.00  0.00           C  
ATOM    137  O   VAL A  20      17.356   7.709   1.277  1.00  0.00           O  
ATOM    138  CB  VAL A  20      19.734   9.961   1.179  1.00  0.00           C  
ATOM    139  CEN VAL A  20      20.258  10.046   0.740  1.00  0.00           X  
ATOM    140  H   VAL A  20      18.373  11.723   2.484  1.00  0.00           H  
ATOM    141  N   VAL A  21      17.811   8.629   3.279  1.00  0.00           N  
ATOM    142  CA  VAL A  21      17.406   7.452   4.038  1.00  0.00           C  
ATOM    143  C   VAL A  21      15.945   7.108   3.783  1.00  0.00           C  
ATOM    144  O   VAL A  21      15.598   5.946   3.571  1.00  0.00           O  
ATOM    145  CB  VAL A  21      17.620   7.652   5.550  1.00  0.00           C  
ATOM    146  CEN VAL A  21      18.007   7.458   6.086  1.00  0.00           X  
ATOM    147  H   VAL A  21      18.147   9.442   3.775  1.00  0.00           H  
ATOM    148  N   VAL A  22      15.090   8.125   3.803  1.00  0.00           N  
ATOM    149  CA  VAL A  22      13.663   7.932   3.574  1.00  0.00           C  
ATOM    150  C   VAL A  22      13.403   7.331   2.199  1.00  0.00           C  
ATOM    151  O   VAL A  22      12.606   6.403   2.058  1.00  0.00           O  
ATOM    152  CB  VAL A  22      12.887   9.256   3.700  1.00  0.00           C  
ATOM    153  CEN VAL A  22      12.441   9.603   4.095  1.00  0.00           X  
ATOM    154  H   VAL A  22      15.438   9.056   3.982  1.00  0.00           H  
ATOM    155  N   VAL A  23      14.079   7.864   1.188  1.00  0.00           N  
ATOM    156  CA  VAL A  23      13.922   7.380  -0.179  1.00  0.00           C  
ATOM    157  C   VAL A  23      14.299   5.908  -0.289  1.00  0.00           C  
ATOM    158  O   VAL A  23      13.590   5.121  -0.916  1.00  0.00           O  
ATOM    159  CB  VAL A  23      14.777   8.194  -1.168  1.00  0.00           C  
ATOM    160  CEN VAL A  23      14.745   8.656  -1.678  1.00  0.00           X  
ATOM    161  H   VAL A  23      14.719   8.623   1.370  1.00  0.00           H  
ATOM    162  N   VAL A  24      15.420   5.542   0.324  1.00  0.00           N  
ATOM    163  CA  VAL A  24      15.893   4.163   0.296  1.00  0.00           C  
ATOM    164  C   VAL A  24      14.872   3.218   0.915  1.00  0.00           C  
ATOM    165  O   VAL A  24      14.586   2.152   0.368  1.00  0.00           O  
ATOM    166  CB  VAL A  24      17.235   4.011   1.037  1.00  0.00           C  
ATOM    167  CEN VAL A  24      17.908   3.897   0.946  1.00  0.00           X  
ATOM    168  H   VAL A  24      15.957   6.237   0.822  1.00  0.00           H  
ATOM    169  N   VAL A  25      14.325   3.613   2.060  1.00  0.00           N  
ATOM    170  CA  VAL A  25      13.334   2.801   2.756  1.00  0.00           C  
ATOM    171  C   VAL A  25      12.107   2.563   1.886  1.00  0.00           C  
ATOM    172  O   VAL A  25      11.602   1.444   1.800  1.00  0.00           O  
ATOM    173  CB  VAL A  25      12.894   3.457   4.079  1.00  0.00           C  
ATOM    174  CEN VAL A  25      12.936   3.405   4.764  1.00  0.00           X  
ATOM    175  H   VAL A  25      14.602   4.499   2.457  1.00  0.00           H  
ATOM    176  N   VAL A  26      11.630   3.623   1.242  1.00  0.00           N  
ATOM    177  CA  VAL A  26      10.460   3.531   0.377  1.00  0.00           C  
ATOM    178  C   VAL A  26      10.694   2.549  -0.764  1.00  0.00           C  
ATOM    179  O   VAL A  26       9.834   1.724  -1.072  1.00  0.00           O  
ATOM    180  CB  VAL A  26      10.082   4.904  -0.211  1.00  0.00           C  
ATOM    181  CEN VAL A  26       9.614   5.409  -0.184  1.00  0.00           X  
ATOM    182  H   VAL A  26      12.090   4.515   1.355  1.00  0.00           H  
ATOM    183  N   VAL A  27      11.863   2.643  -1.388  1.00  0.00           N  
ATOM    184  CA  VAL A  27      12.213   1.762  -2.496  1.00  0.00           C  
ATOM    185  C   VAL A  27      12.203   0.301  -2.063  1.00  0.00           C  
ATOM    186  O   VAL A  27      11.670  -0.560  -2.764  1.00  0.00           O  
ATOM    187  CB  VAL A  27      13.597   2.106  -3.076  1.00  0.00           C  
ATOM    188  CEN VAL A  27      13.918   2.377  -3.622  1.00  0.00           X  
ATOM    189  H   VAL A  27      12.527   3.342  -1.087  1.00  0.00           H  
ATOM    190  N   VAL A  28      12.794   0.029  -0.905  1.00  0.00           N  
ATOM    191  CA  VAL A  28      12.854  -1.329  -0.377  1.00  0.00           C  
ATOM    192  C   VAL A  28      11.458  -1.898  -0.159  1.00  0.00           C  
ATOM    193  O   VAL A  28      11.181  -3.043  -0.517  1.00  0.00           O  
ATOM    194  CB  VAL A  28      13.633  -1.385   0.950  1.00  0.00           C  
ATOM    195  CEN VAL A  28      14.221  -1.598   1.240  1.00  0.00           X  
ATOM    196  H   VAL A  28      13.212   0.781  -0.377  1.00  0.00           H  
ATOM    197  N   VAL A  29      10.581  -1.091   0.429  1.00  0.00           N  
ATOM    198  CA  VAL A  29       9.211  -1.513   0.696  1.00  0.00           C  
ATOM    199  C   VAL A  29       8.486  -1.878  -0.593  1.00  0.00           C  
ATOM    200  O   VAL A  29       7.802  -2.899  -0.664  1.00  0.00           O  
ATOM    201  CB  VAL A  29       8.415  -0.416   1.428  1.00  0.00           C  
ATOM    202  CEN VAL A  29       8.131  -0.247   2.033  1.00  0.00           X  
ATOM    203  H   VAL A  29      10.871  -0.162   0.699  1.00  0.00           H  
ATOM    204  N   VAL A  30       8.640  -1.038  -1.611  1.00  0.00           N  
ATOM    205  CA  VAL A  30       8.001  -1.271  -2.900  1.00  0.00           C  
ATOM    206  C   VAL A  30       8.455  -2.591  -3.510  1.00  0.00           C  
ATOM    207  O   VAL A  30       7.642  -3.367  -4.012  1.00  0.00           O  
ATOM    208  CB  VAL A  30       8.296  -0.131  -3.892  1.00  0.00           C  
ATOM    209  CEN VAL A  30       8.014   0.406  -4.220  1.00  0.00           X  
ATOM    210  H   VAL A  30       9.215  -0.217  -1.488  1.00  0.00           H  
ATOM    211  N   VAL A  31       9.759  -2.841  -3.463  1.00  0.00           N  
ATOM    212  CA  VAL A  31      10.324  -4.069  -4.010  1.00  0.00           C  
ATOM    213  C   VAL A  31       9.744  -5.297  -3.323  1.00  0.00           C  
ATOM    214  O   VAL A  31       9.377  -6.272  -3.979  1.00  0.00           O  
ATOM    215  CB  VAL A  31      11.859  -4.094  -3.875  1.00  0.00           C  
ATOM    216  CEN VAL A  31      12.447  -4.053  -4.231  1.00  0.00           X  
ATOM    217  H   VAL A  31      10.375  -2.163  -3.036  1.00  0.00           H  
ATOM    218  N   VAL A  32       9.663  -5.245  -1.998  1.00  0.00           N  
ATOM    219  CA  VAL A  32       9.126  -6.354  -1.218  1.00  0.00           C  
ATOM    220  C   VAL A  32       7.685  -6.656  -1.610  1.00  0.00           C  
ATOM    221  O   VAL A  32       7.310  -7.815  -1.787  1.00  0.00           O  
ATOM    222  CB  VAL A  32       9.186  -6.064   0.293  1.00  0.00           C  
ATOM    223  CEN VAL A  32       9.505  -6.237   0.879  1.00  0.00           X  
ATOM    224  H   VAL A  32       9.981  -4.415  -1.518  1.00  0.00           H  
ATOM    225  N   VAL A  33       6.881  -5.607  -1.744  1.00  0.00           N  
ATOM    226  CA  VAL A  33       5.479  -5.758  -2.115  1.00  0.00           C  
ATOM    227  C   VAL A  33       5.339  -6.438  -3.471  1.00  0.00           C  
ATOM    228  O   VAL A  33       4.520  -7.340  -3.642  1.00  0.00           O  
ATOM    229  CB  VAL A  33       4.755  -4.400  -2.155  1.00  0.00           C  
ATOM    230  CEN VAL A  33       4.287  -4.011  -1.832  1.00  0.00           X  
ATOM    231  H   VAL A  33       7.251  -4.680  -1.584  1.00  0.00           H  
ATOM    232  N   VAL A  34       6.143  -5.998  -4.433  1.00  0.00           N  
ATOM    233  CA  VAL A  34       6.110  -6.563  -5.777  1.00  0.00           C  
ATOM    234  C   VAL A  34       6.429  -8.053  -5.756  1.00  0.00           C  
ATOM    235  O   VAL A  34       5.755  -8.850  -6.408  1.00  0.00           O  
ATOM    236  CB  VAL A  34       7.101  -5.849  -6.715  1.00  0.00           C  
ATOM    237  CEN VAL A  34       7.146  -5.420  -7.252  1.00  0.00           X  
ATOM    238  H   VAL A  34       6.794  -5.254  -4.229  1.00  0.00           H  
ATOM    239  N   VAL A  35       7.460  -8.422  -5.004  1.00  0.00           N  
ATOM    240  CA  VAL A  35       7.870  -9.817  -4.897  1.00  0.00           C  
ATOM    241  C   VAL A  35       6.746 -10.679  -4.336  1.00  0.00           C  
ATOM    242  O   VAL A  35       6.472 -11.766  -4.846  1.00  0.00           O  
ATOM    243  CB  VAL A  35       9.117  -9.973  -4.007  1.00  0.00           C  
ATOM    244  CEN VAL A  35       9.790 -10.118  -4.016  1.00  0.00           X  
ATOM    245  H   VAL A  35       7.973  -7.717  -4.493  1.00  0.00           H  
ATOM    246  N   VAL A  36       6.099 -10.189  -3.285  1.00  0.00           N  
ATOM    247  CA  VAL A  36       5.004 -10.915  -2.653  1.00  0.00           C  
ATOM    248  C   VAL A  36       3.867 -11.161  -3.635  1.00  0.00           C  
ATOM    249  O   VAL A  36       3.324 -12.263  -3.708  1.00  0.00           O  
ATOM    250  CB  VAL A  36       4.457 -10.158  -1.428  1.00  0.00           C  
ATOM    251  CEN VAL A  36       4.423 -10.167  -0.740  1.00  0.00           X  
ATOM    252  H   VAL A  36       6.373  -9.291  -2.913  1.00  0.00           H  
ATOM    253  N   VAL A  37       3.510 -10.127  -4.390  1.00  0.00           N  
ATOM    254  CA  VAL A  37       2.436 -10.229  -5.371  1.00  0.00           C  
ATOM    255  C   VAL A  37       2.744 -11.292  -6.418  1.00  0.00           C  
ATOM    256  O   VAL A  37       1.885 -12.101  -6.767  1.00  0.00           O  
ATOM    257  CB  VAL A  37       2.186  -8.884  -6.078  1.00  0.00           C  
ATOM    258  CEN VAL A  37       1.741  -8.360  -6.133  1.00  0.00           X  
ATOM    259  H   VAL A  37       3.996  -9.248  -4.282  1.00  0.00           H  
ATOM    260  N   VAL A  38       3.976 -11.285  -6.915  1.00  0.00           N  
ATOM    261  CA  VAL A  38       4.401 -12.249  -7.923  1.00  0.00           C  
ATOM    262  C   VAL A  38       4.278 -13.676  -7.407  1.00  0.00           C  
ATOM    263  O   VAL A  38       3.784 -14.560  -8.108  1.00  0.00           O  
ATOM    264  CB  VAL A  38       5.854 -11.998  -8.369  1.00  0.00           C  
ATOM    265  CEN VAL A  38       6.243 -11.775  -8.892  1.00  0.00           X  
ATOM    266  H   VAL A  38       4.636 -10.594  -6.586  1.00  0.00           H  
ATOM    267  N   VAL A  39       4.730 -13.896  -6.177  1.00  0.00           N  
ATOM    268  CA  VAL A  39       4.671 -15.218  -5.564  1.00  0.00           C  
ATOM    269  C   VAL A  39       3.235 -15.716  -5.466  1.00  0.00           C  
ATOM    270  O   VAL A  39       2.945 -16.870  -5.782  1.00  0.00           O  
ATOM    271  CB  VAL A  39       5.301 -15.218  -4.159  1.00  0.00           C  
ATOM    272  CEN VAL A  39       5.844 -15.435  -3.795  1.00  0.00           X  
ATOM    273  H   VAL A  39       5.124 -13.128  -5.653  1.00  0.00           H  
ATOM    274  N   VAL A  40       2.338 -14.840  -5.026  1.00  0.00           N  
ATOM    275  CA  VAL A  40       0.930 -15.189  -4.885  1.00  0.00           C  
ATOM    276  C   VAL A  40       0.330 -15.609  -6.221  1.00  0.00           C  
ATOM    277  O   VAL A  40      -0.388 -16.605  -6.304  1.00  0.00           O  
ATOM    278  CB  VAL A  40       0.111 -14.017  -4.312  1.00  0.00           C  
ATOM    279  CEN VAL A  40      -0.227 -13.798  -3.753  1.00  0.00           X  
ATOM    280  H   VAL A  40       2.641 -13.907  -4.783  1.00  0.00           H  
ATOM    281  N   VAL A  41       0.630 -14.844  -7.265  1.00  0.00           N  
ATOM    282  CA  VAL A  41       0.121 -15.135  -8.600  1.00  0.00           C  
ATOM    283  C   VAL A  41       0.712 -16.429  -9.145  1.00  0.00           C  
ATOM    284  O   VAL A  41       0.034 -17.191  -9.834  1.00  0.00           O  
ATOM    285  CB  VAL A  41       0.426 -13.990  -9.584  1.00  0.00           C  
ATOM    286  CEN VAL A  41       0.139 -13.477  -9.944  1.00  0.00           X  
ATOM    287  H   VAL A  41       1.226 -14.039  -7.131  1.00  0.00           H  
ATOM    288  N   VAL A  42       1.980 -16.673  -8.831  1.00  0.00           N  
ATOM    289  CA  VAL A  42       2.606 -17.959  -9.114  1.00  0.00           C  
ATOM    290  C   VAL A  42       2.005 -19.064  -8.255  1.00  0.00           C  
ATOM    291  O   VAL A  42       2.123 -20.247  -8.577  1.00  0.00           O  
ATOM    292  CB  VAL A  42       4.128 -17.910  -8.881  1.00  0.00           C  
ATOM    293  CEN VAL A  42       4.738 -17.915  -9.201  1.00  0.00           X  
ATOM    294  H   VAL A  42       2.524 -15.948  -8.385  1.00  0.00           H  
ATOM    295  N   VAL A  43       1.362 -18.673  -7.161  1.00  0.00           N  
ATOM    296  CA  VAL A  43       0.840 -19.632  -6.195  1.00  0.00           C  
ATOM    297  C   VAL A  43       1.926 -20.088  -5.229  1.00  0.00           C  
ATOM    298  O   VAL A  43       1.809 -21.140  -4.600  1.00  0.00           O  
ATOM    299  CB  VAL A  43       0.236 -20.866  -6.892  1.00  0.00           C  
ATOM    300  CEN VAL A  43      -0.356 -21.187  -7.037  1.00  0.00           X  
ATOM    301  H   VAL A  43       1.231 -17.686  -6.994  1.00  0.00           H  
ATOM    302  N   VAL A  44       2.982 -19.290  -5.114  1.00  0.00           N  
ATOM    303  CA  VAL A  44       4.061 -19.576  -4.177  1.00  0.00           C  
ATOM    304  C   VAL A  44       3.790 -18.948  -2.816  1.00  0.00           C  
ATOM    305  O   VAL A  44       4.405 -17.946  -2.451  1.00  0.00           O  
ATOM    306  CB  VAL A  44       5.417 -19.071  -4.704  1.00  0.00           C  
ATOM    307  CEN VAL A  44       6.025 -19.275  -4.957  1.00  0.00           X  
ATOM    308  H   VAL A  44       3.038 -18.463  -5.691  1.00  0.00           H  
ATOM    309  N   VAL A  45       2.867 -19.543  -2.068  1.00  0.00           N  
ATOM    310  CA  VAL A  45       2.427 -18.975  -0.799  1.00  0.00           C  
ATOM    311  C   VAL A  45       3.588 -18.844   0.178  1.00  0.00           C  
ATOM    312  O   VAL A  45       3.726 -17.828   0.859  1.00  0.00           O  
ATOM    313  CB  VAL A  45       1.319 -19.828  -0.153  1.00  0.00           C  
ATOM    314  CEN VAL A  45       0.647 -19.843  -0.003  1.00  0.00           X  
ATOM    315  H   VAL A  45       2.460 -20.410  -2.387  1.00  0.00           H  
ATOM    316  N   VAL A  46       4.421 -19.877   0.241  1.00  0.00           N  
ATOM    317  CA  VAL A  46       5.533 -19.908   1.184  1.00  0.00           C  
ATOM    318  C   VAL A  46       6.465 -18.721   0.976  1.00  0.00           C  
ATOM    319  O   VAL A  46       6.795 -18.005   1.922  1.00  0.00           O  
ATOM    320  CB  VAL A  46       6.343 -21.212   1.061  1.00  0.00           C  
ATOM    321  CEN VAL A  46       6.488 -21.807   1.377  1.00  0.00           X  
ATOM    322  H   VAL A  46       4.281 -20.660  -0.380  1.00  0.00           H  
ATOM    323  N   VAL A  47       6.887 -18.518  -0.267  1.00  0.00           N  
ATOM    324  CA  VAL A  47       7.774 -17.410  -0.603  1.00  0.00           C  
ATOM    325  C   VAL A  47       7.134 -16.070  -0.265  1.00  0.00           C  
ATOM    326  O   VAL A  47       7.777 -15.192   0.311  1.00  0.00           O  
ATOM    327  CB  VAL A  47       8.155 -17.424  -2.096  1.00  0.00           C  
ATOM    328  CEN VAL A  47       8.672 -17.540  -2.535  1.00  0.00           X  
ATOM    329  H   VAL A  47       6.586 -19.146  -0.998  1.00  0.00           H  
ATOM    330  N   VAL A  48       5.865 -15.918  -0.625  1.00  0.00           N  
ATOM    331  CA  VAL A  48       5.135 -14.684  -0.360  1.00  0.00           C  
ATOM    332  C   VAL A  48       5.075 -14.389   1.133  1.00  0.00           C  
ATOM    333  O   VAL A  48       5.298 -13.256   1.561  1.00  0.00           O  
ATOM    334  CB  VAL A  48       3.701 -14.743  -0.920  1.00  0.00           C  
ATOM    335  CEN VAL A  48       3.287 -14.496  -1.411  1.00  0.00           X  
ATOM    336  H   VAL A  48       5.392 -16.677  -1.095  1.00  0.00           H  
ATOM    337  N   VAL A  49       4.773 -15.414   1.922  1.00  0.00           N  
ATOM    338  CA  VAL A  49       4.684 -15.267   3.369  1.00  0.00           C  
ATOM    339  C   VAL A  49       6.007 -14.796   3.958  1.00  0.00           C  
ATOM    340  O   VAL A  49       6.039 -13.899   4.800  1.00  0.00           O  
ATOM    341  CB  VAL A  49       4.272 -16.587   4.048  1.00  0.00           C  
ATOM    342  CEN VAL A  49       3.757 -16.904   4.378  1.00  0.00           X  
ATOM    343  H   VAL A  49       4.601 -16.320   1.508  1.00  0.00           H  
ATOM    344  N   VAL A  50       7.099 -15.407   3.510  1.00  0.00           N  
ATOM    345  CA  VAL A  50       8.428 -15.051   3.992  1.00  0.00           C  
ATOM    346  C   VAL A  50       8.745 -13.589   3.705  1.00  0.00           C  
ATOM    347  O   VAL A  50       9.256 -12.874   4.567  1.00  0.00           O  
ATOM    348  CB  VAL A  50       9.516 -15.937   3.355  1.00  0.00           C  
ATOM    349  CEN VAL A  50       9.964 -16.444   3.485  1.00  0.00           X  
ATOM    350  H   VAL A  50       7.006 -16.136   2.818  1.00  0.00           H  
ATOM    351  N   VAL A  51       8.440 -13.151   2.488  1.00  0.00           N  
ATOM    352  CA  VAL A  51       8.691 -11.772   2.085  1.00  0.00           C  
ATOM    353  C   VAL A  51       7.936 -10.792   2.973  1.00  0.00           C  
ATOM    354  O   VAL A  51       8.490  -9.785   3.415  1.00  0.00           O  
ATOM    355  CB  VAL A  51       8.294 -11.531   0.617  1.00  0.00           C  
ATOM    356  CEN VAL A  51       8.546 -11.415  -0.014  1.00  0.00           X  
ATOM    357  H   VAL A  51       8.022 -13.788   1.826  1.00  0.00           H  
ATOM    358  N   VAL A  52       6.667 -11.092   3.230  1.00  0.00           N  
ATOM    359  CA  VAL A  52       5.832 -10.237   4.066  1.00  0.00           C  
ATOM    360  C   VAL A  52       6.414 -10.099   5.467  1.00  0.00           C  
ATOM    361  O   VAL A  52       6.475  -9.000   6.019  1.00  0.00           O  
ATOM    362  CB  VAL A  52       4.394 -10.778   4.169  1.00  0.00           C  
ATOM    363  CEN VAL A  52       3.743 -10.664   3.974  1.00  0.00           X  
ATOM    364  H   VAL A  52       6.271 -11.933   2.837  1.00  0.00           H  
ATOM    365  N   VAL A  53       6.840 -11.221   6.038  1.00  0.00           N  
ATOM    366  CA  VAL A  53       7.417 -11.227   7.377  1.00  0.00           C  
ATOM    367  C   VAL A  53       8.660 -10.348   7.445  1.00  0.00           C  
ATOM    368  O   VAL A  53       8.830  -9.569   8.383  1.00  0.00           O  
ATOM    369  CB  VAL A  53       7.785 -12.654   7.827  1.00  0.00           C  
ATOM    370  CEN VAL A  53       7.609 -13.162   8.258  1.00  0.00           X  
ATOM    371  H   VAL A  53       6.761 -12.091   5.532  1.00  0.00           H  
ATOM    372  N   VAL A  54       9.525 -10.478   6.446  1.00  0.00           N  
ATOM    373  CA  VAL A  54      10.754  -9.695   6.390  1.00  0.00           C  
ATOM    374  C   VAL A  54      10.455  -8.202   6.356  1.00  0.00           C  
ATOM    375  O   VAL A  54      11.084  -7.416   7.065  1.00  0.00           O  
ATOM    376  CB  VAL A  54      11.606 -10.066   5.162  1.00  0.00           C  
ATOM    377  CEN VAL A  54      12.187 -10.381   4.964  1.00  0.00           X  
ATOM    378  H   VAL A  54       9.327 -11.135   5.705  1.00  0.00           H  
ATOM    379  N   VAL A  55       9.491  -7.816   5.527  1.00  0.00           N  
ATOM    380  CA  VAL A  55       9.107  -6.415   5.399  1.00  0.00           C  
ATOM    381  C   VAL A  55       8.622  -5.853   6.729  1.00  0.00           C  
ATOM    382  O   VAL A  55       9.001  -4.749   7.122  1.00  0.00           O  
ATOM    383  CB  VAL A  55       8.003  -6.226   4.341  1.00  0.00           C  
ATOM    384  CEN VAL A  55       7.876  -5.978   3.711  1.00  0.00           X  
ATOM    385  H   VAL A  55       9.012  -8.510   4.972  1.00  0.00           H  
ATOM    386  N   VAL A  56       7.782  -6.617   7.418  1.00  0.00           N  
ATOM    387  CA  VAL A  56       7.244  -6.196   8.706  1.00  0.00           C  
ATOM    388  C   VAL A  56       8.358  -5.961   9.718  1.00  0.00           C  
ATOM    389  O   VAL A  56       8.356  -4.962  10.438  1.00  0.00           O  
ATOM    390  CB  VAL A  56       6.259  -7.235   9.274  1.00  0.00           C  
ATOM    391  CEN VAL A  56       5.594  -7.354   9.406  1.00  0.00           X  
ATOM    392  H   VAL A  56       7.510  -7.513   7.040  1.00  0.00           H  
ATOM    393  N   VAL A  57       9.310  -6.887   9.769  1.00  0.00           N  
ATOM    394  CA  VAL A  57      10.433  -6.781  10.693  1.00  0.00           C  
ATOM    395  C   VAL A  57      11.239  -5.515  10.439  1.00  0.00           C  
ATOM    396  O   VAL A  57      11.604  -4.801  11.373  1.00  0.00           O  
ATOM    397  CB  VAL A  57      11.367  -8.002  10.589  1.00  0.00           C  
ATOM    398  CEN VAL A  57      11.575  -8.570  10.918  1.00  0.00           X  
ATOM    399  H   VAL A  57       9.255  -7.684   9.151  1.00  0.00           H  
ATOM    400  N   VAL A  58      11.514  -5.240   9.168  1.00  0.00           N  
ATOM    401  CA  VAL A  58      12.278  -4.057   8.788  1.00  0.00           C  
ATOM    402  C   VAL A  58      11.581  -2.782   9.242  1.00  0.00           C  
ATOM    403  O   VAL A  58      12.215  -1.876   9.784  1.00  0.00           O  
ATOM    404  CB  VAL A  58      12.502  -3.994   7.265  1.00  0.00           C  
ATOM    405  CEN VAL A  58      12.979  -4.057   6.772  1.00  0.00           X  
ATOM    406  H   VAL A  58      11.186  -5.866   8.447  1.00  0.00           H  
ATOM    407  N   VAL A  59      10.273  -2.716   9.018  1.00  0.00           N  
ATOM    408  CA  VAL A  59       9.487  -1.550   9.404  1.00  0.00           C  
ATOM    409  C   VAL A  59       9.562  -1.309  10.906  1.00  0.00           C  
ATOM    410  O   VAL A  59       9.744  -0.177  11.354  1.00  0.00           O  
ATOM    411  CB  VAL A  59       8.011  -1.701   8.990  1.00  0.00           C  
ATOM    412  CEN VAL A  59       7.532  -1.470   8.553  1.00  0.00           X  
ATOM    413  H   VAL A  59       9.812  -3.494   8.568  1.00  0.00           H  
ATOM    414  N   VAL A  60       9.418  -2.379  11.680  1.00  0.00           N  
ATOM    415  CA  VAL A  60       9.469  -2.285  13.134  1.00  0.00           C  
ATOM    416  C   VAL A  60      10.809  -1.733  13.604  1.00  0.00           C  
ATOM    417  O   VAL A  60      10.862  -0.864  14.474  1.00  0.00           O  
ATOM    418  CB  VAL A  60       9.227  -3.654  13.798  1.00  0.00           C  
ATOM    419  CEN VAL A  60       8.774  -4.019  14.166  1.00  0.00           X  
ATOM    420  H   VAL A  60       9.271  -3.281  11.250  1.00  0.00           H  
ATOM    421  N   VAL A  61      11.889  -2.244  13.024  1.00  0.00           N  
ATOM    422  CA  VAL A  61      13.232  -1.804  13.383  1.00  0.00           C  
ATOM    423  C   VAL A  61      13.410  -0.313  13.124  1.00  0.00           C  
ATOM    424  O   VAL A  61      13.954   0.411  13.957  1.00  0.00           O  
ATOM    425  CB  VAL A  61      14.309  -2.583  12.606  1.00  0.00           C  
ATOM    426  CEN VAL A  61      14.805  -3.058  12.669  1.00  0.00           X  
ATOM    427  H   VAL A  61      11.778  -2.956  12.317  1.00  0.00           H  
ATOM    428  N   VAL A  62      12.949   0.139  11.963  1.00  0.00           N  
ATOM    429  CA  VAL A  62      13.057   1.545  11.591  1.00  0.00           C  
ATOM    430  C   VAL A  62      12.328   2.436  12.589  1.00  0.00           C  
ATOM    431  O   VAL A  62      12.850   3.467  13.012  1.00  0.00           O  
ATOM    432  CB  VAL A  62      12.493   1.802  10.181  1.00  0.00           C  
ATOM    433  CEN VAL A  62      12.669   1.957   9.533  1.00  0.00           X  
ATOM    434  H   VAL A  62      12.512  -0.507  11.321  1.00  0.00           H  
ATOM    435  N   VAL A  63      11.118   2.032  12.961  1.00  0.00           N  
ATOM    436  CA  VAL A  63      10.314   2.793  13.910  1.00  0.00           C  
ATOM    437  C   VAL A  63      11.026   2.930  15.249  1.00  0.00           C  
ATOM    438  O   VAL A  63      11.065   4.012  15.835  1.00  0.00           O  
ATOM    439  CB  VAL A  63       8.937   2.141  14.136  1.00  0.00           C  
ATOM    440  CEN VAL A  63       8.263   2.211  14.012  1.00  0.00           X  
ATOM    441  H   VAL A  63      10.745   1.175  12.577  1.00  0.00           H  
ATOM    442  N   VAL A  64      11.589   1.827  15.730  1.00  0.00           N  
ATOM    443  CA  VAL A  64      12.302   1.822  17.002  1.00  0.00           C  
ATOM    444  C   VAL A  64      13.477   2.791  16.979  1.00  0.00           C  
ATOM    445  O   VAL A  64      13.686   3.550  17.925  1.00  0.00           O  
ATOM    446  CB  VAL A  64      12.817   0.414  17.356  1.00  0.00           C  
ATOM    447  CEN VAL A  64      12.724  -0.120  17.782  1.00  0.00           X  
ATOM    448  H   VAL A  64      11.522   0.970  15.200  1.00  0.00           H  
ATOM    449  N   VAL A  65      14.242   2.760  15.893  1.00  0.00           N  
ATOM    450  CA  VAL A  65      15.398   3.636  15.745  1.00  0.00           C  
ATOM    451  C   VAL A  65      14.993   5.102  15.827  1.00  0.00           C  
ATOM    452  O   VAL A  65      15.655   5.903  16.487  1.00  0.00           O  
ATOM    453  CB  VAL A  65      16.127   3.388  14.411  1.00  0.00           C  
ATOM    454  CEN VAL A  65      16.701   3.129  14.133  1.00  0.00           X  
ATOM    455  H   VAL A  65      14.016   2.113  15.151  1.00  0.00           H  
ATOM    456  N   VAL A  66      13.901   5.447  15.153  1.00  0.00           N  
ATOM    457  CA  VAL A  66      13.408   6.819  15.145  1.00  0.00           C  
ATOM    458  C   VAL A  66      12.964   7.253  16.536  1.00  0.00           C  
ATOM    459  O   VAL A  66      13.106   8.418  16.908  1.00  0.00           O  
ATOM    460  CB  VAL A  66      12.232   6.991  14.165  1.00  0.00           C  
ATOM    461  CEN VAL A  66      12.049   7.270  13.562  1.00  0.00           X  
ATOM    462  H   VAL A  66      13.400   4.741  14.633  1.00  0.00           H  
ATOM    463  N   VAL A  67      12.426   6.310  17.301  1.00  0.00           N  
ATOM    464  CA  VAL A  67      12.090   6.556  18.698  1.00  0.00           C  
ATOM    465  C   VAL A  67      13.342   6.600  19.566  1.00  0.00           C  
ATOM    466  O   VAL A  67      13.276   6.928  20.751  1.00  0.00           O  
ATOM    467  CB  VAL A  67      11.134   5.481  19.248  1.00  0.00           C  
ATOM    468  CEN VAL A  67      10.486   5.368  19.454  1.00  0.00           X  
ATOM    469  H   VAL A  67      12.245   5.398  16.905  1.00  0.00           H  
ATOM    470  N   VAL A  68      14.481   6.267  18.970  1.00  0.00           N  
ATOM    471  CA  VAL A  68      15.728   6.142  19.715  1.00  0.00           C  
ATOM    472  C   VAL A  68      15.819   4.793  20.416  1.00  0.00           C  
ATOM    473  O   VAL A  68      16.721   4.559  21.220  1.00  0.00           O  
ATOM    474  CB  VAL A  68      15.876   7.263  20.761  1.00  0.00           C  
ATOM    475  CEN VAL A  68      16.225   7.837  20.913  1.00  0.00           X  
ATOM    476  H   VAL A  68      14.484   6.095  17.974  1.00  0.00           H  
ATOM    477  N   VAL A  69      14.879   3.906  20.105  1.00  0.00           N  
ATOM    478  CA  VAL A  69      14.864   2.570  20.688  1.00  0.00           C  
ATOM    479  C   VAL A  69      15.758   1.617  19.905  1.00  0.00           C  
ATOM    480  O   VAL A  69      15.271   0.729  19.204  1.00  0.00           O  
ATOM    481  CB  VAL A  69      13.437   1.993  20.741  1.00  0.00           C  
ATOM    482  CEN VAL A  69      12.921   1.827  21.167  1.00  0.00           X  
ATOM    483  H   VAL A  69      14.157   4.165  19.448  1.00  0.00           H  
ATOM    484  N   VAL A  70      17.067   1.806  20.028  1.00  0.00           N  
ATOM    485  CA  VAL A  70      18.029   1.024  19.261  1.00  0.00           C  
ATOM    486  C   VAL A  70      17.991  -0.444  19.664  1.00  0.00           C  
ATOM    487  O   VAL A  70      18.165  -1.332  18.828  1.00  0.00           O  
ATOM    488  CB  VAL A  70      19.463   1.559  19.441  1.00  0.00           C  
ATOM    489  CEN VAL A  70      19.975   1.891  19.121  1.00  0.00           X  
ATOM    490  H   VAL A  70      17.404   2.510  20.669  1.00  0.00           H  
ATOM    491  N   VAL A  71      17.762  -0.695  20.948  1.00  0.00           N  
ATOM    492  CA  VAL A  71      17.668  -2.057  21.458  1.00  0.00           C  
ATOM    493  C   VAL A  71      16.495  -2.800  20.832  1.00  0.00           C  
ATOM    494  O   VAL A  71      16.628  -3.950  20.413  1.00  0.00           O  
ATOM    495  CB  VAL A  71      17.517  -2.078  22.991  1.00  0.00           C  
ATOM    496  CEN VAL A  71      17.843  -2.232  23.578  1.00  0.00           X  
ATOM    497  H   VAL A  71      17.651   0.079  21.588  1.00  0.00           H  
ATOM    498  N   VAL A  72      15.345  -2.136  20.772  1.00  0.00           N  
ATOM    499  CA  VAL A  72      14.169  -2.698  20.119  1.00  0.00           C  
ATOM    500  C   VAL A  72      14.442  -2.990  18.649  1.00  0.00           C  
ATOM    501  O   VAL A  72      14.085  -4.053  18.141  1.00  0.00           O  
ATOM    502  CB  VAL A  72      12.957  -1.755  20.228  1.00  0.00           C  
ATOM    503  CEN VAL A  72      12.343  -1.673  20.531  1.00  0.00           X  
ATOM    504  H   VAL A  72      15.285  -1.218  21.188  1.00  0.00           H  
ATOM    505  N   VAL A  73      15.076  -2.040  17.970  1.00  0.00           N  
ATOM    506  CA  VAL A  73      15.397  -2.194  16.556  1.00  0.00           C  
ATOM    507  C   VAL A  73      16.297  -3.401  16.324  1.00  0.00           C  
ATOM    508  O   VAL A  73      16.072  -4.188  15.404  1.00  0.00           O  
ATOM    509  CB  VAL A  73      16.086  -0.937  15.993  1.00  0.00           C  
ATOM    510  CEN VAL A  73      15.997  -0.396  15.576  1.00  0.00           X  
ATOM    511  H   VAL A  73      15.342  -1.190  18.445  1.00  0.00           H  
ATOM    512  N   VAL A  74      17.318  -3.542  17.163  1.00  0.00           N  
ATOM    513  CA  VAL A  74      18.254  -4.654  17.051  1.00  0.00           C  
ATOM    514  C   VAL A  74      17.541  -5.992  17.196  1.00  0.00           C  
ATOM    515  O   VAL A  74      17.784  -6.922  16.428  1.00  0.00           O  
ATOM    516  CB  VAL A  74      19.371  -4.561  18.108  1.00  0.00           C  
ATOM    517  CEN VAL A  74      20.042  -4.434  18.196  1.00  0.00           X  
ATOM    518  H   VAL A  74      17.448  -2.861  17.898  1.00  0.00           H  
ATOM    519  N   VAL A  75      16.659  -6.082  18.186  1.00  0.00           N  
ATOM    520  CA  VAL A  75      15.908  -7.307  18.433  1.00  0.00           C  
ATOM    521  C   VAL A  75      15.065  -7.690  17.224  1.00  0.00           C  
ATOM    522  O   VAL A  75      15.032  -8.852  16.820  1.00  0.00           O  
ATOM    523  CB  VAL A  75      14.991  -7.169  19.663  1.00  0.00           C  
ATOM    524  CEN VAL A  75      14.904  -7.374  20.315  1.00  0.00           X  
ATOM    525  H   VAL A  75      16.505  -5.281  18.782  1.00  0.00           H  
ATOM    526  N   VAL A  76      14.383  -6.705  16.649  1.00  0.00           N  
ATOM    527  CA  VAL A  76      13.537  -6.937  15.484  1.00  0.00           C  
ATOM    528  C   VAL A  76      14.347  -7.483  14.315  1.00  0.00           C  
ATOM    529  O   VAL A  76      13.932  -8.430  13.648  1.00  0.00           O  
ATOM    530  CB  VAL A  76      12.820  -5.648  15.040  1.00  0.00           C  
ATOM    531  CEN VAL A  76      12.206  -5.337  15.013  1.00  0.00           X  
ATOM    532  H   VAL A  76      14.452  -5.772  17.028  1.00  0.00           H  
ATOM    533  N   VAL A  77      15.506  -6.880  14.072  1.00  0.00           N  
ATOM    534  CA  VAL A  77      16.378  -7.305  12.983  1.00  0.00           C  
ATOM    535  C   VAL A  77      16.808  -8.756  13.156  1.00  0.00           C  
ATOM    536  O   VAL A  77      16.786  -9.538  12.205  1.00  0.00           O  
ATOM    537  CB  VAL A  77      17.632  -6.417  12.883  1.00  0.00           C  
ATOM    538  CEN VAL A  77      17.939  -5.933  12.501  1.00  0.00           X  
ATOM    539  H   VAL A  77      15.791  -6.108  14.657  1.00  0.00           H  
ATOM    540  N   VAL A  78      17.199  -9.111  14.375  1.00  0.00           N  
ATOM    541  CA  VAL A  78      17.635 -10.469  14.675  1.00  0.00           C  
ATOM    542  C   VAL A  78      16.529 -11.478  14.394  1.00  0.00           C  
ATOM    543  O   VAL A  78      16.769 -12.526  13.794  1.00  0.00           O  
ATOM    544  CB  VAL A  78      18.082 -10.608  16.143  1.00  0.00           C  
ATOM    545  CEN VAL A  78      18.632 -10.694  16.549  1.00  0.00           X  
ATOM    546  H   VAL A  78      17.194  -8.422  15.113  1.00  0.00           H  
ATOM    547  N   VAL A  79      15.316 -11.155  14.830  1.00  0.00           N  
ATOM    548  CA  VAL A  79      14.170 -12.033  14.626  1.00  0.00           C  
ATOM    549  C   VAL A  79      13.917 -12.273  13.143  1.00  0.00           C  
ATOM    550  O   VAL A  79      13.683 -13.405  12.719  1.00  0.00           O  
ATOM    551  CB  VAL A  79      12.894 -11.455  15.267  1.00  0.00           C  
ATOM    552  CEN VAL A  79      12.448 -11.537  15.785  1.00  0.00           X  
ATOM    553  H   VAL A  79      15.185 -10.280  15.316  1.00  0.00           H  
ATOM    554  N   VAL A  80      13.967 -11.202  12.358  1.00  0.00           N  
ATOM    555  CA  VAL A  80      13.744 -11.295  10.920  1.00  0.00           C  
ATOM    556  C   VAL A  80      14.764 -12.214  10.262  1.00  0.00           C  
ATOM    557  O   VAL A  80      14.414 -13.053   9.433  1.00  0.00           O  
ATOM    558  CB  VAL A  80      13.806  -9.910  10.249  1.00  0.00           C  
ATOM    559  CEN VAL A  80      13.425  -9.424   9.944  1.00  0.00           X  
ATOM    560  H   VAL A  80      14.164 -10.301  12.768  1.00  0.00           H  
ATOM    561  N   VAL A  81      16.028 -12.051  10.637  1.00  0.00           N  
ATOM    562  CA  VAL A  81      17.103 -12.866  10.084  1.00  0.00           C  
ATOM    563  C   VAL A  81      17.029 -14.298  10.599  1.00  0.00           C  
ATOM    564  O   VAL A  81      17.230 -15.250   9.845  1.00  0.00           O  
ATOM    565  CB  VAL A  81      18.487 -12.281  10.420  1.00  0.00           C  
ATOM    566  CEN VAL A  81      19.035 -11.962  10.150  1.00  0.00           X  
ATOM    567  H   VAL A  81      16.251 -11.344  11.323  1.00  0.00           H  
ATOM    568  N   VAL A  82      16.740 -14.444  11.888  1.00  0.00           N  
ATOM    569  CA  VAL A  82      16.624 -15.760  12.503  1.00  0.00           C  
ATOM    570  C   VAL A  82      15.418 -16.517  11.962  1.00  0.00           C  
ATOM    571  O   VAL A  82      15.522 -17.685  11.587  1.00  0.00           O  
ATOM    572  CB  VAL A  82      16.509 -15.660  14.036  1.00  0.00           C  
ATOM    573  CEN VAL A  82      16.845 -15.777  14.626  1.00  0.00           X  
ATOM    574  H   VAL A  82      16.597 -13.621  12.456  1.00  0.00           H  
ATOM    575  N   VAL A  83      14.273 -15.844  11.922  1.00  0.00           N  
ATOM    576  CA  VAL A  83      13.032 -16.468  11.478  1.00  0.00           C  
ATOM    577  C   VAL A  83      12.993 -16.597   9.961  1.00  0.00           C  
ATOM    578  O   VAL A  83      12.008 -17.070   9.393  1.00  0.00           O  
ATOM    579  CB  VAL A  83      11.799 -15.674  11.948  1.00  0.00           C  
ATOM    580  CEN VAL A  83      11.264 -15.685  12.381  1.00  0.00           X  
ATOM    581  H   VAL A  83      14.261 -14.876  12.208  1.00  0.00           H  
ATOM    582  N   VAL A  84      14.071 -16.174   9.308  1.00  0.00           N  
ATOM    583  CA  VAL A  84      14.180 -16.283   7.858  1.00  0.00           C  
ATOM    584  C   VAL A  84      13.140 -15.416   7.160  1.00  0.00           C  
ATOM    585  O   VAL A  84      12.781 -15.667   6.010  1.00  0.00           O  
ATOM    586  CB  VAL A  84      14.019 -17.740   7.388  1.00  0.00           C  
ATOM    587  CEN VAL A  84      14.359 -18.279   7.124  1.00  0.00           X  
ATOM    588  H   VAL A  84      14.833 -15.765   9.830  1.00  0.00           H  
ATOM    589  N   VAL A  85      12.660 -14.396   7.862  1.00  0.00           N  
ATOM    590  CA  VAL A  85      11.727 -13.438   7.282  1.00  0.00           C  
ATOM    591  C   VAL A  85      12.386 -12.631   6.170  1.00  0.00           C  
ATOM    592  O   VAL A  85      11.779 -12.380   5.129  1.00  0.00           O  
ATOM    593  CB  VAL A  85      11.174 -12.471   8.346  1.00  0.00           C  
ATOM    594  CEN VAL A  85      10.610 -12.304   8.704  1.00  0.00           X  
ATOM    595  H   VAL A  85      12.949 -14.280   8.823  1.00  0.00           H  
ATOM    596  N   VAL A  86      13.632 -12.228   6.398  1.00  0.00           N  
ATOM    597  CA  VAL A  86      14.447 -11.630   5.347  1.00  0.00           C  
ATOM    598  C   VAL A  86      15.833 -12.261   5.300  1.00  0.00           C  
ATOM    599  O   VAL A  86      16.239 -12.960   6.228  1.00  0.00           O  
ATOM    600  CB  VAL A  86      14.593 -10.109   5.540  1.00  0.00           C  
ATOM    601  CEN VAL A  86      14.404  -9.497   5.286  1.00  0.00           X  
ATOM    602  H   VAL A  86      14.023 -12.338   7.322  1.00  0.00           H  
ATOM    603  N   VAL A  87      16.555 -12.010   4.213  1.00  0.00           N  
ATOM    604  CA  VAL A  87      17.899 -12.549   4.045  1.00  0.00           C  
ATOM    605  C   VAL A  87      18.950 -11.581   4.574  1.00  0.00           C  
ATOM    606  O   VAL A  87      18.698 -10.383   4.696  1.00  0.00           O  
ATOM    607  CB  VAL A  87      18.202 -12.863   2.567  1.00  0.00           C  
ATOM    608  CEN VAL A  87      18.296 -13.376   2.118  1.00  0.00           X  
ATOM    609  H   VAL A  87      16.162 -11.432   3.484  1.00  0.00           H  
ATOM    610  N   VAL A  88      20.129 -12.109   4.886  1.00  0.00           N  
ATOM    611  CA  VAL A  88      21.263 -11.277   5.269  1.00  0.00           C  
ATOM    612  C   VAL A  88      21.492 -10.159   4.260  1.00  0.00           C  
ATOM    613  O   VAL A  88      21.703  -9.005   4.635  1.00  0.00           O  
ATOM    614  CB  VAL A  88      22.554 -12.107   5.403  1.00  0.00           C  
ATOM    615  CEN VAL A  88      23.006 -12.359   5.856  1.00  0.00           X  
ATOM    616  H   VAL A  88      20.242 -13.112   4.857  1.00  0.00           H  
ATOM    617  N   VAL A  89      21.450 -10.507   2.979  1.00  0.00           N  
ATOM    618  CA  VAL A  89      21.623  -9.528   1.913  1.00  0.00           C  
ATOM    619  C   VAL A  89      20.626  -8.384   2.049  1.00  0.00           C  
ATOM    620  O   VAL A  89      20.979  -7.217   1.875  1.00  0.00           O  
ATOM    621  CB  VAL A  89      21.463 -10.172   0.523  1.00  0.00           C  
ATOM    622  CEN VAL A  89      21.807 -10.361  -0.044  1.00  0.00           X  
ATOM    623  H   VAL A  89      21.294 -11.476   2.737  1.00  0.00           H  
ATOM    624  N   VAL A  90      19.380  -8.725   2.360  1.00  0.00           N  
ATOM    625  CA  VAL A  90      18.338  -7.725   2.552  1.00  0.00           C  
ATOM    626  C   VAL A  90      18.694  -6.768   3.682  1.00  0.00           C  
ATOM    627  O   VAL A  90      18.542  -5.553   3.551  1.00  0.00           O  
ATOM    628  CB  VAL A  90      16.976  -8.378   2.855  1.00  0.00           C  
ATOM    629  CEN VAL A  90      16.351  -8.502   2.595  1.00  0.00           X  
ATOM    630  H   VAL A  90      19.150  -9.703   2.466  1.00  0.00           H  
ATOM    631  N   VAL A  91      19.168  -7.322   4.793  1.00  0.00           N  
ATOM    632  CA  VAL A  91      19.547  -6.519   5.949  1.00  0.00           C  
ATOM    633  C   VAL A  91      20.853  -5.776   5.699  1.00  0.00           C  
ATOM    634  O   VAL A  91      20.972  -4.590   6.006  1.00  0.00           O  
ATOM    635  CB  VAL A  91      19.694  -7.384   7.215  1.00  0.00           C  
ATOM    636  CEN VAL A  91      19.406  -7.529   7.824  1.00  0.00           X  
ATOM    637  H   VAL A  91      19.269  -8.326   4.837  1.00  0.00           H  
ATOM    638  N   VAL A  92      21.831  -6.480   5.141  1.00  0.00           N  
ATOM    639  CA  VAL A  92      23.120  -5.880   4.816  1.00  0.00           C  
ATOM    640  C   VAL A  92      22.995  -4.903   3.654  1.00  0.00           C  
ATOM    641  O   VAL A  92      23.696  -3.893   3.602  1.00  0.00           O  
ATOM    642  CB  VAL A  92      24.170  -6.950   4.465  1.00  0.00           C  
ATOM    643  CEN VAL A  92      24.742  -7.260   4.690  1.00  0.00           X  
ATOM    644  H   VAL A  92      21.678  -7.457   4.935  1.00  0.00           H  
ATOM    645  N   VAL A  93      22.099  -5.211   2.723  1.00  0.00           N  
ATOM    646  CA  VAL A  93      21.871  -4.354   1.565  1.00  0.00           C  
ATOM    647  C   VAL A  93      20.401  -3.975   1.441  1.00  0.00           C  
ATOM    648  O   VAL A  93      19.732  -4.352   0.479  1.00  0.00           O  
ATOM    649  CB  VAL A  93      22.328  -5.032   0.260  1.00  0.00           C  
ATOM    650  CEN VAL A  93      22.807  -5.016  -0.235  1.00  0.00           X  
ATOM    651  H   VAL A  93      21.562  -6.061   2.819  1.00  0.00           H  
ATOM    652  N   VAL A  94      19.902  -3.228   2.421  1.00  0.00           N  
ATOM    653  CA  VAL A  94      18.472  -2.972   2.537  1.00  0.00           C  
ATOM    654  C   VAL A  94      17.963  -2.148   1.361  1.00  0.00           C  
ATOM    655  O   VAL A  94      16.763  -2.117   1.086  1.00  0.00           O  
ATOM    656  CB  VAL A  94      18.133  -2.240   3.849  1.00  0.00           C  
ATOM    657  CEN VAL A  94      17.836  -2.317   4.466  1.00  0.00           X  
ATOM    658  H   VAL A  94      20.531  -2.828   3.102  1.00  0.00           H  
ATOM    659  N   VAL A  95      18.881  -1.481   0.671  1.00  0.00           N  
ATOM    660  CA  VAL A  95      18.520  -0.598  -0.431  1.00  0.00           C  
ATOM    661  C   VAL A  95      18.760  -1.270  -1.777  1.00  0.00           C  
ATOM    662  O   VAL A  95      18.625  -0.642  -2.828  1.00  0.00           O  
ATOM    663  CB  VAL A  95      19.310   0.723  -0.380  1.00  0.00           C  
ATOM    664  CEN VAL A  95      19.254   1.398  -0.254  1.00  0.00           X  
ATOM    665  H   VAL A  95      19.855  -1.589   0.916  1.00  0.00           H  
ATOM    666  N   VAL A  96      19.117  -2.549  -1.739  1.00  0.00           N  
ATOM    667  CA  VAL A  96      19.415  -3.298  -2.954  1.00  0.00           C  
ATOM    668  C   VAL A  96      18.168  -3.980  -3.501  1.00  0.00           C  
ATOM    669  O   VAL A  96      17.848  -5.106  -3.121  1.00  0.00           O  
ATOM    670  CB  VAL A  96      20.504  -4.359  -2.710  1.00  0.00           C  
ATOM    671  CEN VAL A  96      21.161  -4.521  -2.842  1.00  0.00           X  
ATOM    672  H   VAL A  96      19.183  -3.015  -0.845  1.00  0.00           H  
ATOM    673  N   VAL A  97      17.468  -3.291  -4.395  1.00  0.00           N  
ATOM    674  CA  VAL A  97      16.221  -3.804  -4.951  1.00  0.00           C  
ATOM    675  C   VAL A  97      16.417  -5.185  -5.564  1.00  0.00           C  
ATOM    676  O   VAL A  97      15.577  -6.070  -5.405  1.00  0.00           O  
ATOM    677  CB  VAL A  97      15.647  -2.855  -6.021  1.00  0.00           C  
ATOM    678  CEN VAL A  97      15.138  -2.409  -6.151  1.00  0.00           X  
ATOM    679  H   VAL A  97      17.807  -2.390  -4.698  1.00  0.00           H  
ATOM    680  N   VAL A  98      17.532  -5.362  -6.264  1.00  0.00           N  
ATOM    681  CA  VAL A  98      17.883  -6.660  -6.830  1.00  0.00           C  
ATOM    682  C   VAL A  98      17.979  -7.725  -5.745  1.00  0.00           C  
ATOM    683  O   VAL A  98      17.687  -8.897  -5.985  1.00  0.00           O  
ATOM    684  CB  VAL A  98      19.217  -6.600  -7.597  1.00  0.00           C  
ATOM    685  CEN VAL A  98      19.496  -6.618  -8.227  1.00  0.00           X  
ATOM    686  H   VAL A  98      18.153  -4.579  -6.409  1.00  0.00           H  
ATOM    687  N   VAL A  99      18.391  -7.312  -4.552  1.00  0.00           N  
ATOM    688  CA  VAL A  99      18.404  -8.200  -3.396  1.00  0.00           C  
ATOM    689  C   VAL A  99      17.006  -8.719  -3.084  1.00  0.00           C  
ATOM    690  O   VAL A  99      16.817  -9.909  -2.830  1.00  0.00           O  
ATOM    691  CB  VAL A  99      18.969  -7.496  -2.148  1.00  0.00           C  
ATOM    692  CEN VAL A  99      19.510  -7.472  -1.722  1.00  0.00           X  
ATOM    693  H   VAL A  99      18.703  -6.357  -4.442  1.00  0.00           H  
ATOM    694  N   VAL A 100      16.028  -7.820  -3.106  1.00  0.00           N  
ATOM    695  CA  VAL A 100      14.644  -8.185  -2.826  1.00  0.00           C  
ATOM    696  C   VAL A 100      14.138  -9.225  -3.818  1.00  0.00           C  
ATOM    697  O   VAL A 100      13.500 -10.205  -3.432  1.00  0.00           O  
ATOM    698  CB  VAL A 100      13.716  -6.957  -2.867  1.00  0.00           C  
ATOM    699  CEN VAL A 100      13.338  -6.535  -2.475  1.00  0.00           X  
ATOM    700  H   VAL A 100      16.248  -6.858  -3.322  1.00  0.00           H  
ATOM    701  N   VAL A 101      14.426  -9.006  -5.096  1.00  0.00           N  
ATOM    702  CA  VAL A 101      14.000  -9.924  -6.146  1.00  0.00           C  
ATOM    703  C   VAL A 101      14.578 -11.317  -5.927  1.00  0.00           C  
ATOM    704  O   VAL A 101      13.872 -12.318  -6.050  1.00  0.00           O  
ATOM    705  CB  VAL A 101      14.416  -9.420  -7.540  1.00  0.00           C  
ATOM    706  CEN VAL A 101      14.175  -9.156  -8.129  1.00  0.00           X  
ATOM    707  H   VAL A 101      14.954  -8.182  -5.347  1.00  0.00           H  
ATOM    708  N   VAL A 102      15.865 -11.374  -5.602  1.00  0.00           N  
ATOM    709  CA  VAL A 102      16.540 -12.644  -5.366  1.00  0.00           C  
ATOM    710  C   VAL A 102      15.891 -13.407  -4.218  1.00  0.00           C  
ATOM    711  O   VAL A 102      15.656 -14.612  -4.314  1.00  0.00           O  
ATOM    712  CB  VAL A 102      18.035 -12.441  -5.055  1.00  0.00           C  
ATOM    713  CEN VAL A 102      18.670 -12.527  -5.307  1.00  0.00           X  
ATOM    714  H   VAL A 102      16.389 -10.515  -5.517  1.00  0.00           H  
ATOM    715  N   VAL A 103      15.604 -12.699  -3.131  1.00  0.00           N  
ATOM    716  CA  VAL A 103      14.982 -13.308  -1.961  1.00  0.00           C  
ATOM    717  C   VAL A 103      13.628 -13.912  -2.310  1.00  0.00           C  
ATOM    718  O   VAL A 103      13.315 -15.033  -1.907  1.00  0.00           O  
ATOM    719  CB  VAL A 103      14.800 -12.288  -0.822  1.00  0.00           C  
ATOM    720  CEN VAL A 103      15.029 -12.107  -0.197  1.00  0.00           X  
ATOM    721  H   VAL A 103      15.823 -11.713  -3.114  1.00  0.00           H  
ATOM    722  N   VAL A 104      12.828 -13.164  -3.061  1.00  0.00           N  
ATOM    723  CA  VAL A 104      11.505 -13.625  -3.465  1.00  0.00           C  
ATOM    724  C   VAL A 104      11.594 -14.908  -4.282  1.00  0.00           C  
ATOM    725  O   VAL A 104      10.835 -15.851  -4.059  1.00  0.00           O  
ATOM    726  CB  VAL A 104      10.761 -12.556  -4.287  1.00  0.00           C  
ATOM    727  CEN VAL A 104      10.238 -12.107  -4.270  1.00  0.00           X  
ATOM    728  H   VAL A 104      13.144 -12.253  -3.360  1.00  0.00           H  
ATOM    729  N   VAL A 105      12.526 -14.937  -5.228  1.00  0.00           N  
ATOM    730  CA  VAL A 105      12.716 -16.105  -6.080  1.00  0.00           C  
ATOM    731  C   VAL A 105      13.066 -17.337  -5.256  1.00  0.00           C  
ATOM    732  O   VAL A 105      12.522 -18.419  -5.477  1.00  0.00           O  
ATOM    733  CB  VAL A 105      13.822 -15.868  -7.126  1.00  0.00           C  
ATOM    734  CEN VAL A 105      13.938 -15.768  -7.798  1.00  0.00           X  
ATOM    735  H   VAL A 105      13.118 -14.130  -5.361  1.00  0.00           H  
ATOM    736  N   VAL A 106      13.977 -17.167  -4.304  1.00  0.00           N  
ATOM    737  CA  VAL A 106      14.402 -18.265  -3.444  1.00  0.00           C  
ATOM    738  C   VAL A 106      13.228 -18.834  -2.658  1.00  0.00           C  
ATOM    739  O   VAL A 106      13.064 -20.050  -2.562  1.00  0.00           O  
ATOM    740  CB  VAL A 106      15.499 -17.820  -2.459  1.00  0.00           C  
ATOM    741  CEN VAL A 106      16.170 -17.881  -2.312  1.00  0.00           X  
ATOM    742  H   VAL A 106      14.387 -16.253  -4.173  1.00  0.00           H  
ATOM    743  N   VAL A 107      12.413 -17.948  -2.096  1.00  0.00           N  
ATOM    744  CA  VAL A 107      11.252 -18.360  -1.317  1.00  0.00           C  
ATOM    745  C   VAL A 107      10.288 -19.185  -2.159  1.00  0.00           C  
ATOM    746  O   VAL A 107       9.791 -20.221  -1.717  1.00  0.00           O  
ATOM    747  CB  VAL A 107      10.502 -17.148  -0.734  1.00  0.00           C  
ATOM    748  CEN VAL A 107      10.363 -16.810  -0.150  1.00  0.00           X  
ATOM    749  H   VAL A 107      12.603 -16.962  -2.212  1.00  0.00           H  
ATOM    750  N   VAL A 108      10.026 -18.719  -3.376  1.00  0.00           N  
ATOM    751  CA  VAL A 108       9.119 -19.412  -4.283  1.00  0.00           C  
ATOM    752  C   VAL A 108       9.614 -20.821  -4.585  1.00  0.00           C  
ATOM    753  O   VAL A 108       8.840 -21.778  -4.567  1.00  0.00           O  
ATOM    754  CB  VAL A 108       8.948 -18.644  -5.607  1.00  0.00           C  
ATOM    755  CEN VAL A 108       8.503 -18.269  -5.977  1.00  0.00           X  
ATOM    756  H   VAL A 108      10.466 -17.862  -3.680  1.00  0.00           H  
ATOM    757  N   VAL A 109      10.908 -20.941  -4.863  1.00  0.00           N  
ATOM    758  CA  VAL A 109      11.508 -22.234  -5.170  1.00  0.00           C  
ATOM    759  C   VAL A 109      11.344 -23.207  -4.010  1.00  0.00           C  
ATOM    760  O   VAL A 109      10.988 -24.369  -4.208  1.00  0.00           O  
ATOM    761  CB  VAL A 109      13.006 -22.097  -5.504  1.00  0.00           C  
ATOM    762  CEN VAL A 109      13.465 -22.131  -6.016  1.00  0.00           X  
ATOM    763  H   VAL A 109      11.490 -20.116  -4.862  1.00  0.00           H  
ATOM    764  N   VAL A 110      11.605 -22.726  -2.799  1.00  0.00           N  
ATOM    765  CA  VAL A 110      11.486 -23.553  -1.605  1.00  0.00           C  
ATOM    766  C   VAL A 110      10.066 -24.077  -1.436  1.00  0.00           C  
ATOM    767  O   VAL A 110       9.860 -25.259  -1.419  1.00  0.00           O  
ATOM    768  CB  VAL A 110      11.891 -22.777  -0.337  1.00  0.00           C  
ATOM    769  CEN VAL A 110      12.376 -22.723   0.148  1.00  0.00           X  
ATOM    770  H   VAL A 110      11.893 -21.763  -2.704  1.00  0.00           H  
TER                                                                             
# All scores below are weighted scores, not raw scores.
#BEGIN_POSE_ENERGIES_TABLE ./out/79.pdb
label vdw total
weights 0.1 NA
pose 3.56424 3.56424
VAL:NtermProteinFull_1 0.00045 0.00045
VAL_2 0 0
VAL_3 0 0
VAL_4 0 0
VAL_5 0 0
VAL_6 0 0
VAL_7 0 0
VAL_8 0 0
VAL_9 0 0
VAL_10 0 0
VAL_11 0 0
VAL_12 0.02095 0.02095
VAL_13 0 0
VAL_14 0 0
VAL_15 0.552 0.552
VAL_16 0 0
VAL_17 0.02095 0.02095
VAL_18 0 0
VAL_19 0 0
VAL_20 0 0
VAL_21 0 0
VAL_22 0 0
VAL_23 0 0
VAL_24 0.01331 0.01331
VAL_25 0 0
VAL_26 0 0
VAL_27 0 0
VAL_28 0 0
VAL_29 0 0
VAL_30 0 0
VAL_31 0.00703 0.00703
VAL_32 0.00176 0.00176
VAL_33 0.00045 0.00045
VAL_34 0 0
VAL_35 0.24167 0.24167
VAL_36 0 0
VAL_37 0 0
VAL_38 0 0
VAL_39 0 0
VAL_40 0 0
VAL_41 0 0
VAL_42 0 0
VAL_43 0 0
VAL_44 0.03763 0.03763
VAL_45 0 0
VAL_46 0 0
VAL_47 0.41849 0.41849
VAL_48 0 0
VAL_49 0 0
VAL_50 0 0
VAL_51 0 0
VAL_52 0 0
VAL_53 0.00814 0.00814
VAL_54 0.28756 0.28756
VAL_55 0.00176 0.00176
VAL_56 0 0
VAL_57 0.17665 0.17665
VAL_58 0 0
VAL_59 0 0
VAL_60 0 0
VAL_61 0 0
VAL_62 0 0
VAL_63 0 0
VAL_64 0.00643 0.00643
VAL_65 0 0
VAL_66 0.552 0.552
VAL_67 0 0
VAL_68 0 0
VAL_69 0 0
VAL_70 0 0
VAL_71 0 0
VAL_72 0.00642 0.00642
VAL_73 2e-05 2e-05
VAL_74 0 0
VAL_75 0 0
VAL_76 0 0
VAL_77 0 0
VAL_78 0 0
VAL_79 0 0
VAL_80 0.17665 0.17665
VAL_81 0 0
VAL_82 0 0
VAL_83 0 0
VAL_84 0 0
VAL_85 0.08241 0.08241
VAL_86 0.21329 0.21329
VAL_87 0 0
VAL_88 0 0
VAL_89 0 0
VAL_90 0 0
VAL_91 0 0
VAL_92 0 0
VAL_93 0.01006 0.01006
VAL_94 0 0
VAL_95 0.01331 0.01331
VAL_96 0.01006 0.01006
VAL_97 0 0
VAL_98 0 0
VAL_99 0 0
VAL_100 0.00703 0.00703
VAL_101 0 0
VAL_102 0 0
VAL_103 0 0
VAL_104 0.24167 0.24167
VAL_105 0 0
VAL_106 0 0
VAL_107 0.21688 0.21688
VAL_108 0.23924 0.23924
VAL_109 0 0
VAL:CtermProteinFull_110 0 0
#END_POSE_ENERGIES_TABLE ./out/79.pdb

REMARK 6 13 20 18 9 1 12 12 7 8 16 14 
REMARK VDW             3.564
REMARK RG             13.882
REMARK NCdist         25.650
REMARK HO              0.739
