# Supplementary material for: Design of complicated all-α protein structures
Source: Nat Struct Mol Biol. 2024 Jan 4;31(2):275–82. doi: 10.1038/s41594-023-01147-9 (PMC11377298; doi:10.1038/s41594-023-01147-9)
Supplement: Supplementary file 11 — Statistical source data. [file 41594_2023_1147_MOESM11_ESM.zip › ED_Fig6/3.pdb]

HEADER                                            09-NOV-21   XXXX              
EXPDTA    THEORETICAL MODEL                                                     
REMARK 220                                                                      
REMARK 220 EXPERIMENTAL DETAILS                                                 
REMARK 220  EXPERIMENT TYPE                : THEORETICAL MODELLING              
REMARK 220  DATE OF DATA COLLECTION        : 09-NOV-21                          
REMARK 220                                                                      
REMARK 220 REMARK: MODEL GENERATED BY ROSETTA                                   
REMARK 220  VERSION 2021.16+release.8ee4f02                                     
ATOM      1  N   VAL A   1       0.000   0.000   0.000  1.00  0.00           N  
ATOM      2  CA  VAL A   1       1.458   0.000   0.000  1.00  0.00           C  
ATOM      3  C   VAL A   1       2.009   1.420   0.000  1.00  0.00           C  
ATOM      4  O   VAL A   1       2.934   1.737   0.748  1.00  0.00           O  
ATOM      5  CB  VAL A   1       2.023  -0.759  -1.215  1.00  0.00           C  
ATOM      6  CEN VAL A   1       2.351  -1.334  -1.406  1.00  0.00           X  
ATOM      7  H   VAL A   1      -0.500  -0.433  -0.750  1.00  0.00           H  
ATOM      8  N   VAL A   2       1.435   2.272  -0.843  1.00  0.00           N  
ATOM      9  CA  VAL A   2       1.868   3.661  -0.942  1.00  0.00           C  
ATOM     10  C   VAL A   2       1.711   4.383   0.390  1.00  0.00           C  
ATOM     11  O   VAL A   2       2.608   5.105   0.825  1.00  0.00           O  
ATOM     12  CB  VAL A   2       1.079   4.423  -2.023  1.00  0.00           C  
ATOM     13  CEN VAL A   2       1.129   4.707  -2.649  1.00  0.00           X  
ATOM     14  H   VAL A   2       0.680   1.949  -1.431  1.00  0.00           H  
ATOM     15  N   VAL A   3       0.566   4.183   1.035  1.00  0.00           N  
ATOM     16  CA  VAL A   3       0.290   4.815   2.319  1.00  0.00           C  
ATOM     17  C   VAL A   3       1.317   4.405   3.367  1.00  0.00           C  
ATOM     18  O   VAL A   3       1.823   5.241   4.115  1.00  0.00           O  
ATOM     19  CB  VAL A   3      -1.120   4.462   2.831  1.00  0.00           C  
ATOM     20  CEN VAL A   3      -1.749   4.719   2.941  1.00  0.00           X  
ATOM     21  H   VAL A   3      -0.130   3.577   0.624  1.00  0.00           H  
ATOM     22  N   VAL A   4       1.620   3.112   3.417  1.00  0.00           N  
ATOM     23  CA  VAL A   4       2.588   2.588   4.374  1.00  0.00           C  
ATOM     24  C   VAL A   4       3.957   3.226   4.177  1.00  0.00           C  
ATOM     25  O   VAL A   4       4.612   3.622   5.141  1.00  0.00           O  
ATOM     26  CB  VAL A   4       2.723   1.058   4.261  1.00  0.00           C  
ATOM     27  CEN VAL A   4       2.581   0.464   4.579  1.00  0.00           X  
ATOM     28  H   VAL A   4       1.169   2.476   2.775  1.00  0.00           H  
ATOM     29  N   VAL A   5       4.385   3.322   2.923  1.00  0.00           N  
ATOM     30  CA  VAL A   5       5.678   3.911   2.597  1.00  0.00           C  
ATOM     31  C   VAL A   5       5.758   5.358   3.069  1.00  0.00           C  
ATOM     32  O   VAL A   5       6.758   5.776   3.653  1.00  0.00           O  
ATOM     33  CB  VAL A   5       5.958   3.859   1.084  1.00  0.00           C  
ATOM     34  CEN VAL A   5       6.345   3.555   0.602  1.00  0.00           X  
ATOM     35  H   VAL A   5       3.799   2.977   2.176  1.00  0.00           H  
ATOM     36  N   VAL A   6       4.700   6.118   2.811  1.00  0.00           N  
ATOM     37  CA  VAL A   6       4.648   7.520   3.209  1.00  0.00           C  
ATOM     38  C   VAL A   6       4.783   7.670   4.719  1.00  0.00           C  
ATOM     39  O   VAL A   6       5.528   8.521   5.204  1.00  0.00           O  
ATOM     40  CB  VAL A   6       3.339   8.190   2.752  1.00  0.00           C  
ATOM     41  CEN VAL A   6       3.075   8.647   2.309  1.00  0.00           X  
ATOM     42  H   VAL A   6       3.910   5.715   2.327  1.00  0.00           H  
ATOM     43  N   VAL A   7       4.059   6.836   5.458  1.00  0.00           N  
ATOM     44  CA  VAL A   7       4.096   6.875   6.915  1.00  0.00           C  
ATOM     45  C   VAL A   7       5.504   6.615   7.437  1.00  0.00           C  
ATOM     46  O   VAL A   7       5.983   7.311   8.332  1.00  0.00           O  
ATOM     47  CB  VAL A   7       3.133   5.844   7.532  1.00  0.00           C  
ATOM     48  CEN VAL A   7       2.540   5.776   7.878  1.00  0.00           X  
ATOM     49  H   VAL A   7       3.467   6.159   4.999  1.00  0.00           H  
ATOM     50  N   VAL A   8       6.163   5.609   6.872  1.00  0.00           N  
ATOM     51  CA  VAL A   8       7.517   5.255   7.279  1.00  0.00           C  
ATOM     52  C   VAL A   8       8.478   6.419   7.067  1.00  0.00           C  
ATOM     53  O   VAL A   8       9.293   6.729   7.935  1.00  0.00           O  
ATOM     54  CB  VAL A   8       8.037   4.027   6.508  1.00  0.00           C  
ATOM     55  CEN VAL A   8       8.197   3.360   6.571  1.00  0.00           X  
ATOM     56  H   VAL A   8       5.713   5.075   6.141  1.00  0.00           H  
ATOM     57  N   VAL A   9       8.376   7.060   5.907  1.00  0.00           N  
ATOM     58  CA  VAL A   9       9.235   8.191   5.579  1.00  0.00           C  
ATOM     59  C   VAL A   9       9.061   9.324   6.581  1.00  0.00           C  
ATOM     60  O   VAL A   9      10.039   9.909   7.047  1.00  0.00           O  
ATOM     61  CB  VAL A   9       8.951   8.723   4.162  1.00  0.00           C  
ATOM     62  CEN VAL A   9       9.208   8.766   3.524  1.00  0.00           X  
ATOM     63  H   VAL A   9       7.685   6.755   5.236  1.00  0.00           H  
ATOM     64  N   VAL A  10       7.810   9.630   6.909  1.00  0.00           N  
ATOM     65  CA  VAL A  10       7.506  10.695   7.857  1.00  0.00           C  
ATOM     66  C   VAL A  10       8.128  10.415   9.219  1.00  0.00           C  
ATOM     67  O   VAL A  10       8.719  11.301   9.836  1.00  0.00           O  
ATOM     68  CB  VAL A  10       5.986  10.883   8.028  1.00  0.00           C  
ATOM     69  CEN VAL A  10       5.461  11.306   7.888  1.00  0.00           X  
ATOM     70  H   VAL A  10       7.051   9.112   6.491  1.00  0.00           H  
ATOM     71  N   VAL A  11       7.993   9.177   9.683  1.00  0.00           N  
ATOM     72  CA  VAL A  11       8.542   8.778  10.973  1.00  0.00           C  
ATOM     73  C   VAL A  11      10.054   8.964  11.009  1.00  0.00           C  
ATOM     74  O   VAL A  11      10.602   9.482  11.982  1.00  0.00           O  
ATOM     75  CB  VAL A  11       8.207   7.311  11.300  1.00  0.00           C  
ATOM     76  CEN VAL A  11       7.826   6.907  11.708  1.00  0.00           X  
ATOM     77  H   VAL A  11       7.496   8.495   9.127  1.00  0.00           H  
ATOM     78  N   VAL A  12      10.723   8.537   9.944  1.00  0.00           N  
ATOM     79  CA  VAL A  12      12.173   8.655   9.852  1.00  0.00           C  
ATOM     80  C   VAL A  12      12.613  10.111   9.938  1.00  0.00           C  
ATOM     81  O   VAL A  12      13.562  10.441  10.650  1.00  0.00           O  
ATOM     82  CB  VAL A  12      12.708   8.043   8.543  1.00  0.00           C  
ATOM     83  CEN VAL A  12      13.065   7.514   8.284  1.00  0.00           X  
ATOM     84  H   VAL A  12      10.214   8.119   9.178  1.00  0.00           H  
ATOM     85  N   VAL A  13      11.920  10.977   9.208  1.00  0.00           N  
ATOM     86  CA  VAL A  13      12.238  12.400   9.200  1.00  0.00           C  
ATOM     87  C   VAL A  13      12.120  12.999  10.596  1.00  0.00           C  
ATOM     88  O   VAL A  13      12.988  13.755  11.033  1.00  0.00           O  
ATOM     89  CB  VAL A  13      11.321  13.180   8.239  1.00  0.00           C  
ATOM     90  CEN VAL A  13      11.305  13.516   7.638  1.00  0.00           X  
ATOM     91  H   VAL A  13      11.152  10.642   8.644  1.00  0.00           H  
ATOM     92  N   VAL A  14      11.041  12.656  11.292  1.00  0.00           N  
ATOM     93  CA  VAL A  14      10.808  13.159  12.640  1.00  0.00           C  
ATOM     94  C   VAL A  14      11.933  12.751  13.583  1.00  0.00           C  
ATOM     95  O   VAL A  14      12.426  13.564  14.365  1.00  0.00           O  
ATOM     96  CB  VAL A  14       9.468  12.654  13.208  1.00  0.00           C  
ATOM     97  CEN VAL A  14       8.830  12.848  13.379  1.00  0.00           X  
ATOM     98  H   VAL A  14      10.366  12.031  10.876  1.00  0.00           H  
ATOM     99  N   VAL A  15      12.336  11.488  13.503  1.00  0.00           N  
ATOM    100  CA  VAL A  15      13.405  10.970  14.349  1.00  0.00           C  
ATOM    101  C   VAL A  15      14.705  11.730  14.122  1.00  0.00           C  
ATOM    102  O   VAL A  15      15.394  12.100  15.072  1.00  0.00           O  
ATOM    103  CB  VAL A  15      13.648   9.470  14.098  1.00  0.00           C  
ATOM    104  CEN VAL A  15      13.574   8.842  14.373  1.00  0.00           X  
ATOM    105  H   VAL A  15      11.891  10.870  12.840  1.00  0.00           H  
ATOM    106  N   VAL A  16      15.036  11.960  12.855  1.00  0.00           N  
ATOM    107  CA  VAL A  16      16.255  12.677  12.500  1.00  0.00           C  
ATOM    108  C   VAL A  16      16.163  14.147  12.889  1.00  0.00           C  
ATOM    109  O   VAL A  16      17.180  14.824  13.038  1.00  0.00           O  
ATOM    110  CB  VAL A  16      16.553  12.573  10.993  1.00  0.00           C  
ATOM    111  CEN VAL A  16      16.977  12.289  10.530  1.00  0.00           X  
ATOM    112  H   VAL A  16      14.428  11.630  12.120  1.00  0.00           H  
ATOM    113  N   VAL A  17      14.938  14.634  13.053  1.00  0.00           N  
ATOM    114  CA  VAL A  17      14.712  16.009  13.485  1.00  0.00           C  
ATOM    115  C   VAL A  17      14.384  16.073  14.971  1.00  0.00           C  
ATOM    116  O   VAL A  17      14.648  17.078  15.632  1.00  0.00           O  
ATOM    117  CB  VAL A  17      13.571  16.671  12.689  1.00  0.00           C  
ATOM    118  CEN VAL A  17      13.433  17.146  12.210  1.00  0.00           X  
ATOM    119  H   VAL A  17      14.143  14.038  12.875  1.00  0.00           H  
ATOM    120  N   VAL A  18      13.808  14.995  15.492  1.00  0.00           N  
ATOM    121  CA  VAL A  18      13.433  14.931  16.899  1.00  0.00           C  
ATOM    122  C   VAL A  18      13.913  13.634  17.539  1.00  0.00           C  
ATOM    123  O   VAL A  18      13.119  12.735  17.814  1.00  0.00           O  
ATOM    124  CB  VAL A  18      11.909  15.049  17.084  1.00  0.00           C  
ATOM    125  CEN VAL A  18      11.408  15.466  17.309  1.00  0.00           X  
ATOM    126  H   VAL A  18      13.625  14.199  14.897  1.00  0.00           H  
ATOM    127  N   VAL A  19      15.218  13.544  17.773  1.00  0.00           N  
ATOM    128  CA  VAL A  19      15.851  12.272  18.103  1.00  0.00           C  
ATOM    129  C   VAL A  19      15.231  11.656  19.351  1.00  0.00           C  
ATOM    130  O   VAL A  19      15.227  10.436  19.516  1.00  0.00           O  
ATOM    131  CB  VAL A  19      17.367  12.435  18.322  1.00  0.00           C  
ATOM    132  CEN VAL A  19      17.984  12.296  18.050  1.00  0.00           X  
ATOM    133  H   VAL A  19      15.786  14.377  17.721  1.00  0.00           H  
ATOM    134  N   VAL A  20      14.707  12.507  20.227  1.00  0.00           N  
ATOM    135  CA  VAL A  20      14.115  12.050  21.478  1.00  0.00           C  
ATOM    136  C   VAL A  20      12.793  11.335  21.234  1.00  0.00           C  
ATOM    137  O   VAL A  20      12.290  10.624  22.104  1.00  0.00           O  
ATOM    138  CB  VAL A  20      13.882  13.219  22.454  1.00  0.00           C  
ATOM    139  CEN VAL A  20      14.101  13.502  23.042  1.00  0.00           X  
ATOM    140  H   VAL A  20      14.719  13.495  20.020  1.00  0.00           H  
ATOM    141  N   VAL A  21      12.233  11.526  20.044  1.00  0.00           N  
ATOM    142  CA  VAL A  21      10.997  10.855  19.661  1.00  0.00           C  
ATOM    143  C   VAL A  21      11.161   9.341  19.691  1.00  0.00           C  
ATOM    144  O   VAL A  21      10.300   8.624  20.203  1.00  0.00           O  
ATOM    145  CB  VAL A  21      10.533  11.283  18.256  1.00  0.00           C  
ATOM    146  CEN VAL A  21      10.055  11.645  17.916  1.00  0.00           X  
ATOM    147  H   VAL A  21      12.676  12.154  19.387  1.00  0.00           H  
ATOM    148  N   VAL A  22      12.270   8.859  19.140  1.00  0.00           N  
ATOM    149  CA  VAL A  22      12.548   7.428  19.103  1.00  0.00           C  
ATOM    150  C   VAL A  22      12.615   6.844  20.508  1.00  0.00           C  
ATOM    151  O   VAL A  22      12.050   5.784  20.778  1.00  0.00           O  
ATOM    152  CB  VAL A  22      13.868   7.128  18.369  1.00  0.00           C  
ATOM    153  CEN VAL A  22      14.134   6.861  17.792  1.00  0.00           X  
ATOM    154  H   VAL A  22      12.937   9.501  18.736  1.00  0.00           H  
ATOM    155  N   VAL A  23      13.310   7.541  21.401  1.00  0.00           N  
ATOM    156  CA  VAL A  23      13.453   7.092  22.781  1.00  0.00           C  
ATOM    157  C   VAL A  23      12.097   6.970  23.463  1.00  0.00           C  
ATOM    158  O   VAL A  23      11.822   5.985  24.149  1.00  0.00           O  
ATOM    159  CB  VAL A  23      14.344   8.048  23.597  1.00  0.00           C  
ATOM    160  CEN VAL A  23      14.959   8.109  23.900  1.00  0.00           X  
ATOM    161  H   VAL A  23      13.751   8.404  21.116  1.00  0.00           H  
ATOM    162  N   VAL A  24      11.251   7.977  23.272  1.00  0.00           N  
ATOM    163  CA  VAL A  24       9.921   7.984  23.869  1.00  0.00           C  
ATOM    164  C   VAL A  24       9.100   6.790  23.400  1.00  0.00           C  
ATOM    165  O   VAL A  24       8.441   6.125  24.199  1.00  0.00           O  
ATOM    166  CB  VAL A  24       9.159   9.281  23.537  1.00  0.00           C  
ATOM    167  CEN VAL A  24       8.924   9.870  23.805  1.00  0.00           X  
ATOM    168  H   VAL A  24      11.537   8.757  22.698  1.00  0.00           H  
ATOM    169  N   VAL A  25       9.143   6.523  22.099  1.00  0.00           N  
ATOM    170  CA  VAL A  25       8.403   5.408  21.521  1.00  0.00           C  
ATOM    171  C   VAL A  25       8.841   4.082  22.129  1.00  0.00           C  
ATOM    172  O   VAL A  25       8.009   3.244  22.478  1.00  0.00           O  
ATOM    173  CB  VAL A  25       8.581   5.344  19.992  1.00  0.00           C  
ATOM    174  CEN VAL A  25       8.257   5.441  19.392  1.00  0.00           X  
ATOM    175  H   VAL A  25       9.704   7.108  21.495  1.00  0.00           H  
ATOM    176  N   VAL A  26      10.151   3.898  22.254  1.00  0.00           N  
ATOM    177  CA  VAL A  26      10.701   2.673  22.821  1.00  0.00           C  
ATOM    178  C   VAL A  26      10.215   2.459  24.249  1.00  0.00           C  
ATOM    179  O   VAL A  26       9.822   1.354  24.623  1.00  0.00           O  
ATOM    180  CB  VAL A  26      12.241   2.687  22.810  1.00  0.00           C  
ATOM    181  CEN VAL A  26      12.796   2.408  22.512  1.00  0.00           X  
ATOM    182  H   VAL A  26      10.781   4.625  21.949  1.00  0.00           H  
ATOM    183  N   VAL A  27      10.246   3.523  25.044  1.00  0.00           N  
ATOM    184  CA  VAL A  27       9.808   3.455  26.433  1.00  0.00           C  
ATOM    185  C   VAL A  27       8.349   3.030  26.531  1.00  0.00           C  
ATOM    186  O   VAL A  27       7.993   2.181  27.348  1.00  0.00           O  
ATOM    187  CB  VAL A  27       9.989   4.806  27.150  1.00  0.00           C  
ATOM    188  CEN VAL A  27      10.361   5.135  27.628  1.00  0.00           X  
ATOM    189  H   VAL A  27      10.580   4.403  24.677  1.00  0.00           H  
ATOM    190  N   VAL A  28       7.507   3.627  25.693  1.00  0.00           N  
ATOM    191  CA  VAL A  28       6.084   3.312  25.684  1.00  0.00           C  
ATOM    192  C   VAL A  28       5.848   1.839  25.372  1.00  0.00           C  
ATOM    193  O   VAL A  28       5.042   1.178  26.027  1.00  0.00           O  
ATOM    194  CB  VAL A  28       5.321   4.172  24.659  1.00  0.00           C  
ATOM    195  CEN VAL A  28       4.871   4.690  24.595  1.00  0.00           X  
ATOM    196  H   VAL A  28       7.863   4.316  25.046  1.00  0.00           H  
ATOM    197  N   VAL A  29       6.554   1.332  24.368  1.00  0.00           N  
ATOM    198  CA  VAL A  29       6.423  -0.064  23.967  1.00  0.00           C  
ATOM    199  C   VAL A  29       6.784  -1.002  25.112  1.00  0.00           C  
ATOM    200  O   VAL A  29       6.079  -1.977  25.374  1.00  0.00           O  
ATOM    201  CB  VAL A  29       7.311  -0.389  22.751  1.00  0.00           C  
ATOM    202  CEN VAL A  29       7.297  -0.537  22.079  1.00  0.00           X  
ATOM    203  H   VAL A  29       7.200   1.928  23.870  1.00  0.00           H  
ATOM    204  N   VAL A  30       7.885  -0.702  25.792  1.00  0.00           N  
ATOM    205  CA  VAL A  30       8.341  -1.518  26.911  1.00  0.00           C  
ATOM    206  C   VAL A  30       7.294  -1.572  28.016  1.00  0.00           C  
ATOM    207  O   VAL A  30       7.008  -2.639  28.561  1.00  0.00           O  
ATOM    208  CB  VAL A  30       9.663  -0.986  27.496  1.00  0.00           C  
ATOM    209  CEN VAL A  30      10.337  -1.118  27.552  1.00  0.00           X  
ATOM    210  H   VAL A  30       8.420   0.113  25.527  1.00  0.00           H  
ATOM    211  N   VAL A  31       6.725  -0.417  28.343  1.00  0.00           N  
ATOM    212  CA  VAL A  31       5.708  -0.331  29.384  1.00  0.00           C  
ATOM    213  C   VAL A  31       4.499  -1.193  29.045  1.00  0.00           C  
ATOM    214  O   VAL A  31       3.982  -1.917  29.896  1.00  0.00           O  
ATOM    215  CB  VAL A  31       5.246   1.121  29.605  1.00  0.00           C  
ATOM    216  CEN VAL A  31       5.272   1.651  30.045  1.00  0.00           X  
ATOM    217  H   VAL A  31       7.005   0.424  27.858  1.00  0.00           H  
ATOM    218  N   VAL A  32       4.051  -1.109  27.797  1.00  0.00           N  
ATOM    219  CA  VAL A  32       2.900  -1.881  27.343  1.00  0.00           C  
ATOM    220  C   VAL A  32       3.148  -3.377  27.489  1.00  0.00           C  
ATOM    221  O   VAL A  32       2.285  -4.116  27.962  1.00  0.00           O  
ATOM    222  CB  VAL A  32       2.554  -1.569  25.875  1.00  0.00           C  
ATOM    223  CEN VAL A  32       2.092  -1.260  25.468  1.00  0.00           X  
ATOM    224  H   VAL A  32       4.519  -0.495  27.146  1.00  0.00           H  
ATOM    225  N   VAL A  33       4.333  -3.818  27.079  1.00  0.00           N  
ATOM    226  CA  VAL A  33       4.697  -5.227  27.164  1.00  0.00           C  
ATOM    227  C   VAL A  33       4.658  -5.721  28.604  1.00  0.00           C  
ATOM    228  O   VAL A  33       4.132  -6.797  28.888  1.00  0.00           O  
ATOM    229  CB  VAL A  33       6.099  -5.485  26.581  1.00  0.00           C  
ATOM    230  CEN VAL A  33       6.436  -5.769  26.051  1.00  0.00           X  
ATOM    231  H   VAL A  33       4.998  -3.160  26.700  1.00  0.00           H  
ATOM    232  N   VAL A  34       5.219  -4.928  29.511  1.00  0.00           N  
ATOM    233  CA  VAL A  34       5.249  -5.283  30.925  1.00  0.00           C  
ATOM    234  C   VAL A  34       3.841  -5.468  31.477  1.00  0.00           C  
ATOM    235  O   VAL A  34       3.551  -6.462  32.142  1.00  0.00           O  
ATOM    236  CB  VAL A  34       5.981  -4.216  31.760  1.00  0.00           C  
ATOM    237  CEN VAL A  34       6.557  -4.090  32.118  1.00  0.00           X  
ATOM    238  H   VAL A  34       5.634  -4.057  29.214  1.00  0.00           H  
ATOM    239  N   VAL A  35       2.970  -4.504  31.197  1.00  0.00           N  
ATOM    240  CA  VAL A  35       1.604  -4.535  31.706  1.00  0.00           C  
ATOM    241  C   VAL A  35       0.705  -5.385  30.818  1.00  0.00           C  
ATOM    242  O   VAL A  35      -0.465  -5.603  31.132  1.00  0.00           O  
ATOM    243  CB  VAL A  35       1.010  -3.118  31.815  1.00  0.00           C  
ATOM    244  CEN VAL A  35       0.816  -2.631  32.262  1.00  0.00           X  
ATOM    245  H   VAL A  35       3.262  -3.731  30.617  1.00  0.00           H  
ATOM    246  N   VAL A  36       1.258  -5.864  29.709  1.00  0.00           N  
ATOM    247  CA  VAL A  36       0.496  -6.661  28.755  1.00  0.00           C  
ATOM    248  C   VAL A  36      -0.667  -5.865  28.177  1.00  0.00           C  
ATOM    249  O   VAL A  36      -1.792  -6.359  28.101  1.00  0.00           O  
ATOM    250  CB  VAL A  36      -0.046  -7.949  29.401  1.00  0.00           C  
ATOM    251  CEN VAL A  36       0.024  -8.634  29.416  1.00  0.00           X  
ATOM    252  H   VAL A  36       2.232  -5.670  29.522  1.00  0.00           H  
ATOM    253  N   VAL A  37      -0.389  -4.631  27.771  1.00  0.00           N  
ATOM    254  CA  VAL A  37      -1.409  -3.769  27.186  1.00  0.00           C  
ATOM    255  C   VAL A  37      -1.025  -3.341  25.775  1.00  0.00           C  
ATOM    256  O   VAL A  37       0.157  -3.278  25.436  1.00  0.00           O  
ATOM    257  CB  VAL A  37      -1.650  -2.514  28.045  1.00  0.00           C  
ATOM    258  CEN VAL A  37      -2.102  -2.208  28.466  1.00  0.00           X  
ATOM    259  H   VAL A  37       0.553  -4.280  27.871  1.00  0.00           H  
ATOM    260  N   VAL A  38      -2.030  -3.047  24.957  1.00  0.00           N  
ATOM    261  CA  VAL A  38      -1.798  -2.520  23.618  1.00  0.00           C  
ATOM    262  C   VAL A  38      -1.217  -1.113  23.672  1.00  0.00           C  
ATOM    263  O   VAL A  38      -1.623  -0.295  24.497  1.00  0.00           O  
ATOM    264  CB  VAL A  38      -3.095  -2.497  22.787  1.00  0.00           C  
ATOM    265  CEN VAL A  38      -3.420  -2.795  22.257  1.00  0.00           X  
ATOM    266  H   VAL A  38      -2.979  -3.193  25.271  1.00  0.00           H  
ATOM    267  N   VAL A  39      -0.263  -0.838  22.789  1.00  0.00           N  
ATOM    268  CA  VAL A  39       0.343   0.485  22.704  1.00  0.00           C  
ATOM    269  C   VAL A  39      -0.719   1.574  22.619  1.00  0.00           C  
ATOM    270  O   VAL A  39      -0.553   2.661  23.172  1.00  0.00           O  
ATOM    271  CB  VAL A  39       1.281   0.600  21.487  1.00  0.00           C  
ATOM    272  CEN VAL A  39       1.942   0.646  21.298  1.00  0.00           X  
ATOM    273  H   VAL A  39       0.050  -1.564  22.160  1.00  0.00           H  
ATOM    274  N   VAL A  40      -1.810   1.275  21.922  1.00  0.00           N  
ATOM    275  CA  VAL A  40      -2.914   2.218  21.785  1.00  0.00           C  
ATOM    276  C   VAL A  40      -3.519   2.559  23.141  1.00  0.00           C  
ATOM    277  O   VAL A  40      -3.996   3.673  23.356  1.00  0.00           O  
ATOM    278  CB  VAL A  40      -4.018   1.666  20.865  1.00  0.00           C  
ATOM    279  CEN VAL A  40      -4.313   1.739  20.246  1.00  0.00           X  
ATOM    280  H   VAL A  40      -1.878   0.371  21.477  1.00  0.00           H  
ATOM    281  N   VAL A  41      -3.496   1.592  24.053  1.00  0.00           N  
ATOM    282  CA  VAL A  41      -3.997   1.804  25.406  1.00  0.00           C  
ATOM    283  C   VAL A  41      -3.233   2.918  26.109  1.00  0.00           C  
ATOM    284  O   VAL A  41      -3.829   3.784  26.750  1.00  0.00           O  
ATOM    285  CB  VAL A  41      -3.904   0.519  26.250  1.00  0.00           C  
ATOM    286  CEN VAL A  41      -4.278   0.020  26.543  1.00  0.00           X  
ATOM    287  H   VAL A  41      -3.121   0.688  23.803  1.00  0.00           H  
ATOM    288  N   VAL A  42      -1.910   2.891  25.985  1.00  0.00           N  
ATOM    289  CA  VAL A  42      -1.062   3.900  26.608  1.00  0.00           C  
ATOM    290  C   VAL A  42      -1.113   5.214  25.840  1.00  0.00           C  
ATOM    291  O   VAL A  42      -0.693   6.256  26.344  1.00  0.00           O  
ATOM    292  CB  VAL A  42       0.401   3.428  26.702  1.00  0.00           C  
ATOM    293  CEN VAL A  42       0.890   3.220  27.140  1.00  0.00           X  
ATOM    294  H   VAL A  42      -1.482   2.153  25.444  1.00  0.00           H  
ATOM    295  N   VAL A  43      -1.630   5.159  24.617  1.00  0.00           N  
ATOM    296  CA  VAL A  43      -1.771   6.352  23.791  1.00  0.00           C  
ATOM    297  C   VAL A  43      -3.229   6.785  23.692  1.00  0.00           C  
ATOM    298  O   VAL A  43      -3.563   7.940  23.955  1.00  0.00           O  
ATOM    299  CB  VAL A  43      -1.216   6.126  22.372  1.00  0.00           C  
ATOM    300  CEN VAL A  43      -0.701   6.292  21.945  1.00  0.00           X  
ATOM    301  H   VAL A  43      -1.934   4.268  24.251  1.00  0.00           H  
ATOM    302  N   VAL A  44      -4.093   5.850  23.311  1.00  0.00           N  
ATOM    303  CA  VAL A  44      -5.519   6.131  23.188  1.00  0.00           C  
ATOM    304  C   VAL A  44      -6.243   5.893  24.506  1.00  0.00           C  
ATOM    305  O   VAL A  44      -7.214   5.139  24.565  1.00  0.00           O  
ATOM    306  CB  VAL A  44      -6.172   5.267  22.092  1.00  0.00           C  
ATOM    307  CEN VAL A  44      -6.448   5.287  21.461  1.00  0.00           X  
ATOM    308  H   VAL A  44      -3.754   4.922  23.102  1.00  0.00           H  
ATOM    309  N   VAL A  45      -5.766   6.542  25.563  1.00  0.00           N  
ATOM    310  CA  VAL A  45      -6.349   6.380  26.890  1.00  0.00           C  
ATOM    311  C   VAL A  45      -7.853   6.615  26.863  1.00  0.00           C  
ATOM    312  O   VAL A  45      -8.576   6.172  27.755  1.00  0.00           O  
ATOM    313  CB  VAL A  45      -5.707   7.339  27.910  1.00  0.00           C  
ATOM    314  CEN VAL A  45      -5.290   7.368  28.457  1.00  0.00           X  
ATOM    315  H   VAL A  45      -4.979   7.164  25.444  1.00  0.00           H  
ATOM    316  N   VAL A  46      -8.320   7.314  25.834  1.00  0.00           N  
ATOM    317  CA  VAL A  46      -9.735   7.639  25.707  1.00  0.00           C  
ATOM    318  C   VAL A  46     -10.426   6.714  24.713  1.00  0.00           C  
ATOM    319  O   VAL A  46     -11.651   6.718  24.595  1.00  0.00           O  
ATOM    320  CB  VAL A  46      -9.942   9.100  25.263  1.00  0.00           C  
ATOM    321  CEN VAL A  46     -10.156   9.719  25.476  1.00  0.00           X  
ATOM    322  H   VAL A  46      -7.677   7.628  25.121  1.00  0.00           H  
ATOM    323  N   VAL A  47      -9.633   5.922  24.000  1.00  0.00           N  
ATOM    324  CA  VAL A  47     -10.167   4.998  23.006  1.00  0.00           C  
ATOM    325  C   VAL A  47     -10.731   3.746  23.666  1.00  0.00           C  
ATOM    326  O   VAL A  47     -10.252   3.316  24.715  1.00  0.00           O  
ATOM    327  CB  VAL A  47      -9.092   4.587  21.982  1.00  0.00           C  
ATOM    328  CEN VAL A  47      -8.894   4.661  21.326  1.00  0.00           X  
ATOM    329  H   VAL A  47      -8.635   5.961  24.150  1.00  0.00           H  
ATOM    330  N   VAL A  48     -11.750   3.164  23.044  1.00  0.00           N  
ATOM    331  CA  VAL A  48     -12.383   1.960  23.570  1.00  0.00           C  
ATOM    332  C   VAL A  48     -11.422   0.778  23.546  1.00  0.00           C  
ATOM    333  O   VAL A  48     -10.485   0.743  22.749  1.00  0.00           O  
ATOM    334  CB  VAL A  48     -13.651   1.595  22.776  1.00  0.00           C  
ATOM    335  CEN VAL A  48     -14.339   1.573  22.808  1.00  0.00           X  
ATOM    336  H   VAL A  48     -12.097   3.566  22.184  1.00  0.00           H  
ATOM    337  N   VAL A  49     -11.661  -0.189  24.425  1.00  0.00           N  
ATOM    338  CA  VAL A  49     -10.824  -1.380  24.500  1.00  0.00           C  
ATOM    339  C   VAL A  49     -10.690  -2.046  23.136  1.00  0.00           C  
ATOM    340  O   VAL A  49      -9.585  -2.367  22.697  1.00  0.00           O  
ATOM    341  CB  VAL A  49     -11.384  -2.403  25.506  1.00  0.00           C  
ATOM    342  CEN VAL A  49     -11.276  -2.690  26.123  1.00  0.00           X  
ATOM    343  H   VAL A  49     -12.443  -0.097  25.058  1.00  0.00           H  
ATOM    344  N   VAL A  50     -11.821  -2.250  22.469  1.00  0.00           N  
ATOM    345  CA  VAL A  50     -11.832  -2.881  21.155  1.00  0.00           C  
ATOM    346  C   VAL A  50     -10.930  -2.137  20.179  1.00  0.00           C  
ATOM    347  O   VAL A  50     -10.256  -2.750  19.351  1.00  0.00           O  
ATOM    348  CB  VAL A  50     -13.256  -2.948  20.573  1.00  0.00           C  
ATOM    349  CEN VAL A  50     -13.773  -3.378  20.420  1.00  0.00           X  
ATOM    350  H   VAL A  50     -12.695  -1.960  22.884  1.00  0.00           H  
ATOM    351  N   VAL A  51     -10.921  -0.812  20.281  1.00  0.00           N  
ATOM    352  CA  VAL A  51     -10.092   0.017  19.415  1.00  0.00           C  
ATOM    353  C   VAL A  51      -8.616  -0.320  19.577  1.00  0.00           C  
ATOM    354  O   VAL A  51      -7.887  -0.450  18.593  1.00  0.00           O  
ATOM    355  CB  VAL A  51     -10.300   1.516  19.700  1.00  0.00           C  
ATOM    356  CEN VAL A  51     -10.570   2.097  19.446  1.00  0.00           X  
ATOM    357  H   VAL A  51     -11.504  -0.369  20.976  1.00  0.00           H  
ATOM    358  N   VAL A  52      -8.180  -0.462  20.824  1.00  0.00           N  
ATOM    359  CA  VAL A  52      -6.789  -0.785  21.117  1.00  0.00           C  
ATOM    360  C   VAL A  52      -6.388  -2.115  20.491  1.00  0.00           C  
ATOM    361  O   VAL A  52      -5.320  -2.232  19.892  1.00  0.00           O  
ATOM    362  CB  VAL A  52      -6.530  -0.845  22.635  1.00  0.00           C  
ATOM    363  CEN VAL A  52      -6.222  -0.520  23.158  1.00  0.00           X  
ATOM    364  H   VAL A  52      -8.829  -0.343  21.588  1.00  0.00           H  
ATOM    365  N   VAL A  53      -7.252  -3.114  20.634  1.00  0.00           N  
ATOM    366  CA  VAL A  53      -6.989  -4.438  20.082  1.00  0.00           C  
ATOM    367  C   VAL A  53      -6.821  -4.381  18.570  1.00  0.00           C  
ATOM    368  O   VAL A  53      -5.905  -4.987  18.014  1.00  0.00           O  
ATOM    369  CB  VAL A  53      -8.118  -5.428  20.427  1.00  0.00           C  
ATOM    370  CEN VAL A  53      -8.275  -5.979  20.809  1.00  0.00           X  
ATOM    371  H   VAL A  53      -8.112  -2.953  21.138  1.00  0.00           H  
ATOM    372  N   VAL A  54      -7.712  -3.650  17.908  1.00  0.00           N  
ATOM    373  CA  VAL A  54      -7.663  -3.512  16.457  1.00  0.00           C  
ATOM    374  C   VAL A  54      -6.348  -2.891  16.006  1.00  0.00           C  
ATOM    375  O   VAL A  54      -5.724  -3.358  15.053  1.00  0.00           O  
ATOM    376  CB  VAL A  54      -8.831  -2.656  15.931  1.00  0.00           C  
ATOM    377  CEN VAL A  54      -9.423  -2.682  15.579  1.00  0.00           X  
ATOM    378  H   VAL A  54      -8.440  -3.177  18.423  1.00  0.00           H  
ATOM    379  N   VAL A  55      -5.930  -1.836  16.696  1.00  0.00           N  
ATOM    380  CA  VAL A  55      -4.687  -1.148  16.368  1.00  0.00           C  
ATOM    381  C   VAL A  55      -3.493  -2.087  16.476  1.00  0.00           C  
ATOM    382  O   VAL A  55      -2.627  -2.109  15.602  1.00  0.00           O  
ATOM    383  CB  VAL A  55      -4.456   0.069  17.283  1.00  0.00           C  
ATOM    384  CEN VAL A  55      -4.448   0.758  17.299  1.00  0.00           X  
ATOM    385  H   VAL A  55      -6.488  -1.501  17.469  1.00  0.00           H  
ATOM    386  N   VAL A  56      -3.452  -2.862  17.554  1.00  0.00           N  
ATOM    387  CA  VAL A  56      -2.363  -3.806  17.779  1.00  0.00           C  
ATOM    388  C   VAL A  56      -2.279  -4.828  16.653  1.00  0.00           C  
ATOM    389  O   VAL A  56      -1.195  -5.126  16.152  1.00  0.00           O  
ATOM    390  CB  VAL A  56      -2.524  -4.546  19.120  1.00  0.00           C  
ATOM    391  CEN VAL A  56      -2.266  -4.603  19.756  1.00  0.00           X  
ATOM    392  H   VAL A  56      -4.195  -2.797  18.236  1.00  0.00           H  
ATOM    393  N   VAL A  57      -3.430  -5.363  16.259  1.00  0.00           N  
ATOM    394  CA  VAL A  57      -3.488  -6.354  15.191  1.00  0.00           C  
ATOM    395  C   VAL A  57      -2.941  -5.790  13.886  1.00  0.00           C  
ATOM    396  O   VAL A  57      -2.166  -6.448  13.191  1.00  0.00           O  
ATOM    397  CB  VAL A  57      -4.928  -6.851  14.960  1.00  0.00           C  
ATOM    398  CEN VAL A  57      -5.346  -7.393  15.037  1.00  0.00           X  
ATOM    399  H   VAL A  57      -4.286  -5.076  16.711  1.00  0.00           H  
ATOM    400  N   VAL A  58      -3.347  -4.568  13.559  1.00  0.00           N  
ATOM    401  CA  VAL A  58      -2.898  -3.913  12.336  1.00  0.00           C  
ATOM    402  C   VAL A  58      -1.383  -3.755  12.321  1.00  0.00           C  
ATOM    403  O   VAL A  58      -0.731  -4.026  11.312  1.00  0.00           O  
ATOM    404  CB  VAL A  58      -3.550  -2.529  12.164  1.00  0.00           C  
ATOM    405  CEN VAL A  58      -4.010  -2.175  11.793  1.00  0.00           X  
ATOM    406  H   VAL A  58      -3.984  -4.080  14.172  1.00  0.00           H  
ATOM    407  N   VAL A  59      -0.827  -3.316  13.445  1.00  0.00           N  
ATOM    408  CA  VAL A  59       0.613  -3.121  13.563  1.00  0.00           C  
ATOM    409  C   VAL A  59       1.366  -4.424  13.328  1.00  0.00           C  
ATOM    410  O   VAL A  59       2.365  -4.454  12.610  1.00  0.00           O  
ATOM    411  CB  VAL A  59       0.996  -2.559  14.945  1.00  0.00           C  
ATOM    412  CEN VAL A  59       1.225  -1.997  15.271  1.00  0.00           X  
ATOM    413  H   VAL A  59      -1.418  -3.111  14.238  1.00  0.00           H  
ATOM    414  N   VAL A  60       0.881  -5.500  13.939  1.00  0.00           N  
ATOM    415  CA  VAL A  60       1.507  -6.809  13.797  1.00  0.00           C  
ATOM    416  C   VAL A  60       1.528  -7.255  12.341  1.00  0.00           C  
ATOM    417  O   VAL A  60       2.543  -7.747  11.847  1.00  0.00           O  
ATOM    418  CB  VAL A  60       0.784  -7.875  14.641  1.00  0.00           C  
ATOM    419  CEN VAL A  60       0.843  -8.273  15.201  1.00  0.00           X  
ATOM    420  H   VAL A  60       0.056  -5.409  14.515  1.00  0.00           H  
ATOM    421  N   VAL A  61       0.402  -7.082  11.658  1.00  0.00           N  
ATOM    422  CA  VAL A  61       0.289  -7.467  10.257  1.00  0.00           C  
ATOM    423  C   VAL A  61       1.297  -6.717   9.396  1.00  0.00           C  
ATOM    424  O   VAL A  61       1.960  -7.306   8.543  1.00  0.00           O  
ATOM    425  CB  VAL A  61      -1.129  -7.209   9.712  1.00  0.00           C  
ATOM    426  CEN VAL A  61      -1.707  -7.518   9.503  1.00  0.00           X  
ATOM    427  H   VAL A  61      -0.397  -6.673  12.122  1.00  0.00           H  
ATOM    428  N   VAL A  62       1.409  -5.413   9.626  1.00  0.00           N  
ATOM    429  CA  VAL A  62       2.338  -4.579   8.872  1.00  0.00           C  
ATOM    430  C   VAL A  62       3.774  -5.054   9.050  1.00  0.00           C  
ATOM    431  O   VAL A  62       4.529  -5.153   8.083  1.00  0.00           O  
ATOM    432  CB  VAL A  62       2.241  -3.101   9.294  1.00  0.00           C  
ATOM    433  CEN VAL A  62       2.029  -2.478   9.088  1.00  0.00           X  
ATOM    434  H   VAL A  62       0.836  -4.988  10.341  1.00  0.00           H  
ATOM    435  N   VAL A  63       4.145  -5.349  10.291  1.00  0.00           N  
ATOM    436  CA  VAL A  63       5.492  -5.814  10.598  1.00  0.00           C  
ATOM    437  C   VAL A  63       5.809  -7.109   9.860  1.00  0.00           C  
ATOM    438  O   VAL A  63       6.888  -7.260   9.287  1.00  0.00           O  
ATOM    439  CB  VAL A  63       5.682  -6.038  12.110  1.00  0.00           C  
ATOM    440  CEN VAL A  63       5.995  -5.790  12.672  1.00  0.00           X  
ATOM    441  H   VAL A  63       3.477  -5.247  11.041  1.00  0.00           H  
ATOM    442  N   VAL A  64       4.862  -8.040   9.876  1.00  0.00           N  
ATOM    443  CA  VAL A  64       5.038  -9.324   9.209  1.00  0.00           C  
ATOM    444  C   VAL A  64       5.272  -9.141   7.715  1.00  0.00           C  
ATOM    445  O   VAL A  64       6.158  -9.767   7.134  1.00  0.00           O  
ATOM    446  CB  VAL A  64       3.819 -10.243   9.418  1.00  0.00           C  
ATOM    447  CEN VAL A  64       3.603 -10.812   9.740  1.00  0.00           X  
ATOM    448  H   VAL A  64       3.997  -7.854  10.365  1.00  0.00           H  
ATOM    449  N   VAL A  65       4.472  -8.278   7.097  1.00  0.00           N  
ATOM    450  CA  VAL A  65       4.591  -8.010   5.669  1.00  0.00           C  
ATOM    451  C   VAL A  65       5.970  -7.463   5.324  1.00  0.00           C  
ATOM    452  O   VAL A  65       6.593  -7.890   4.351  1.00  0.00           O  
ATOM    453  CB  VAL A  65       3.520  -7.012   5.190  1.00  0.00           C  
ATOM    454  CEN VAL A  65       2.943  -6.955   4.818  1.00  0.00           X  
ATOM    455  H   VAL A  65       3.764  -7.795   7.631  1.00  0.00           H  
ATOM    456  N   VAL A  66       6.443  -6.516   6.127  1.00  0.00           N  
ATOM    457  CA  VAL A  66       7.751  -5.908   5.908  1.00  0.00           C  
ATOM    458  C   VAL A  66       8.859  -6.951   5.964  1.00  0.00           C  
ATOM    459  O   VAL A  66       9.756  -6.965   5.121  1.00  0.00           O  
ATOM    460  CB  VAL A  66       8.043  -4.806   6.944  1.00  0.00           C  
ATOM    461  CEN VAL A  66       8.106  -4.125   7.026  1.00  0.00           X  
ATOM    462  H   VAL A  66       5.883  -6.209   6.909  1.00  0.00           H  
ATOM    463  N   VAL A  67       8.793  -7.825   6.963  1.00  0.00           N  
ATOM    464  CA  VAL A  67       9.791  -8.874   7.132  1.00  0.00           C  
ATOM    465  C   VAL A  67       9.838  -9.790   5.916  1.00  0.00           C  
ATOM    466  O   VAL A  67      10.914 -10.130   5.424  1.00  0.00           O  
ATOM    467  CB  VAL A  67       9.515  -9.720   8.389  1.00  0.00           C  
ATOM    468  CEN VAL A  67       9.741  -9.858   9.025  1.00  0.00           X  
ATOM    469  H   VAL A  67       8.031  -7.760   7.623  1.00  0.00           H  
ATOM    470  N   VAL A  68       8.665 -10.186   5.434  1.00  0.00           N  
ATOM    471  CA  VAL A  68       8.570 -11.064   4.274  1.00  0.00           C  
ATOM    472  C   VAL A  68       8.888 -10.313   2.987  1.00  0.00           C  
ATOM    473  O   VAL A  68       8.983 -10.911   1.915  1.00  0.00           O  
ATOM    474  CB  VAL A  68       7.170 -11.695   4.155  1.00  0.00           C  
ATOM    475  CEN VAL A  68       6.821 -12.286   4.219  1.00  0.00           X  
ATOM    476  H   VAL A  68       7.817  -9.871   5.883  1.00  0.00           H  
ATOM    477  N   VAL A  69       9.051  -8.999   3.100  1.00  0.00           N  
ATOM    478  CA  VAL A  69       9.523  -8.187   1.985  1.00  0.00           C  
ATOM    479  C   VAL A  69      10.930  -7.663   2.241  1.00  0.00           C  
ATOM    480  O   VAL A  69      11.303  -6.595   1.755  1.00  0.00           O  
ATOM    481  CB  VAL A  69       8.583  -6.997   1.715  1.00  0.00           C  
ATOM    482  CEN VAL A  69       8.119  -6.746   1.273  1.00  0.00           X  
ATOM    483  H   VAL A  69       8.843  -8.551   3.981  1.00  0.00           H  
ATOM    484  N   VAL A  70      11.707  -8.420   3.008  1.00  0.00           N  
ATOM    485  CA  VAL A  70      13.128  -8.138   3.173  1.00  0.00           C  
ATOM    486  C   VAL A  70      13.347  -6.832   3.926  1.00  0.00           C  
ATOM    487  O   VAL A  70      14.336  -6.134   3.702  1.00  0.00           O  
ATOM    488  CB  VAL A  70      13.851  -8.064   1.816  1.00  0.00           C  
ATOM    489  CEN VAL A  70      14.300  -8.391   1.408  1.00  0.00           X  
ATOM    490  H   VAL A  70      11.303  -9.211   3.489  1.00  0.00           H  
ATOM    491  N   VAL A  71      12.418  -6.506   4.818  1.00  0.00           N  
ATOM    492  CA  VAL A  71      12.602  -5.397   5.746  1.00  0.00           C  
ATOM    493  C   VAL A  71      13.234  -5.868   7.050  1.00  0.00           C  
ATOM    494  O   VAL A  71      12.820  -6.877   7.622  1.00  0.00           O  
ATOM    495  CB  VAL A  71      11.268  -4.694   6.059  1.00  0.00           C  
ATOM    496  CEN VAL A  71      10.908  -4.116   5.954  1.00  0.00           X  
ATOM    497  H   VAL A  71      11.562  -7.041   4.854  1.00  0.00           H  
ATOM    498  N   VAL A  72      14.238  -5.133   7.514  1.00  0.00           N  
ATOM    499  CA  VAL A  72      14.971  -5.510   8.717  1.00  0.00           C  
ATOM    500  C   VAL A  72      14.172  -5.186   9.973  1.00  0.00           C  
ATOM    501  O   VAL A  72      13.146  -4.509   9.910  1.00  0.00           O  
ATOM    502  CB  VAL A  72      16.336  -4.800   8.793  1.00  0.00           C  
ATOM    503  CEN VAL A  72      17.016  -4.900   8.745  1.00  0.00           X  
ATOM    504  H   VAL A  72      14.501  -4.292   7.021  1.00  0.00           H  
ATOM    505  N   VAL A  73      14.647  -5.675  11.113  1.00  0.00           N  
ATOM    506  CA  VAL A  73      13.855  -5.673  12.337  1.00  0.00           C  
ATOM    507  C   VAL A  73      13.647  -4.256  12.857  1.00  0.00           C  
ATOM    508  O   VAL A  73      12.634  -3.959  13.488  1.00  0.00           O  
ATOM    509  CB  VAL A  73      14.516  -6.522  13.440  1.00  0.00           C  
ATOM    510  CEN VAL A  73      14.461  -7.109  13.795  1.00  0.00           X  
ATOM    511  H   VAL A  73      15.581  -6.058  11.133  1.00  0.00           H  
ATOM    512  N   VAL A  74      14.613  -3.385  12.586  1.00  0.00           N  
ATOM    513  CA  VAL A  74      14.518  -1.987  12.988  1.00  0.00           C  
ATOM    514  C   VAL A  74      13.400  -1.273  12.240  1.00  0.00           C  
ATOM    515  O   VAL A  74      12.656  -0.483  12.821  1.00  0.00           O  
ATOM    516  CB  VAL A  74      15.843  -1.239  12.748  1.00  0.00           C  
ATOM    517  CEN VAL A  74      16.383  -0.951  13.066  1.00  0.00           X  
ATOM    518  H   VAL A  74      15.435  -3.699  12.089  1.00  0.00           H  
ATOM    519  N   VAL A  75      13.287  -1.555  10.946  1.00  0.00           N  
ATOM    520  CA  VAL A  75      12.255  -0.945  10.116  1.00  0.00           C  
ATOM    521  C   VAL A  75      10.863  -1.279  10.634  1.00  0.00           C  
ATOM    522  O   VAL A  75       9.998  -0.407  10.725  1.00  0.00           O  
ATOM    523  CB  VAL A  75      12.369  -1.398   8.649  1.00  0.00           C  
ATOM    524  CEN VAL A  75      12.540  -1.188   8.015  1.00  0.00           X  
ATOM    525  H   VAL A  75      13.932  -2.209  10.527  1.00  0.00           H  
ATOM    526  N   VAL A  76      10.651  -2.546  10.973  1.00  0.00           N  
ATOM    527  CA  VAL A  76       9.362  -2.998  11.483  1.00  0.00           C  
ATOM    528  C   VAL A  76       8.988  -2.263  12.764  1.00  0.00           C  
ATOM    529  O   VAL A  76       7.851  -1.820  12.928  1.00  0.00           O  
ATOM    530  CB  VAL A  76       9.361  -4.514  11.754  1.00  0.00           C  
ATOM    531  CEN VAL A  76       9.114  -5.117  11.531  1.00  0.00           X  
ATOM    532  H   VAL A  76      11.403  -3.214  10.875  1.00  0.00           H  
ATOM    533  N   VAL A  77       9.951  -2.137  13.670  1.00  0.00           N  
ATOM    534  CA  VAL A  77       9.725  -1.455  14.939  1.00  0.00           C  
ATOM    535  C   VAL A  77       9.308  -0.006  14.719  1.00  0.00           C  
ATOM    536  O   VAL A  77       8.372   0.483  15.352  1.00  0.00           O  
ATOM    537  CB  VAL A  77      10.981  -1.487  15.830  1.00  0.00           C  
ATOM    538  CEN VAL A  77      11.247  -1.762  16.403  1.00  0.00           X  
ATOM    539  H   VAL A  77      10.864  -2.523  13.476  1.00  0.00           H  
ATOM    540  N   VAL A  78      10.007   0.675  13.818  1.00  0.00           N  
ATOM    541  CA  VAL A  78       9.710   2.070  13.513  1.00  0.00           C  
ATOM    542  C   VAL A  78       8.287   2.229  12.993  1.00  0.00           C  
ATOM    543  O   VAL A  78       7.562   3.133  13.409  1.00  0.00           O  
ATOM    544  CB  VAL A  78      10.693   2.643  12.475  1.00  0.00           C  
ATOM    545  CEN VAL A  78      11.219   3.079  12.391  1.00  0.00           X  
ATOM    546  H   VAL A  78      10.764   0.216  13.332  1.00  0.00           H  
ATOM    547  N   VAL A  79       7.893   1.346  12.082  1.00  0.00           N  
ATOM    548  CA  VAL A  79       6.555   1.387  11.504  1.00  0.00           C  
ATOM    549  C   VAL A  79       5.486   1.230  12.577  1.00  0.00           C  
ATOM    550  O   VAL A  79       4.494   1.960  12.590  1.00  0.00           O  
ATOM    551  CB  VAL A  79       6.366   0.289  10.440  1.00  0.00           C  
ATOM    552  CEN VAL A  79       6.298   0.179   9.763  1.00  0.00           X  
ATOM    553  H   VAL A  79       8.537   0.628  11.783  1.00  0.00           H  
ATOM    554  N   VAL A  80       5.693   0.275  13.476  1.00  0.00           N  
ATOM    555  CA  VAL A  80       4.747   0.020  14.556  1.00  0.00           C  
ATOM    556  C   VAL A  80       4.574   1.250  15.438  1.00  0.00           C  
ATOM    557  O   VAL A  80       3.454   1.619  15.793  1.00  0.00           O  
ATOM    558  CB  VAL A  80       5.192  -1.167  15.430  1.00  0.00           C  
ATOM    559  CEN VAL A  80       5.047  -1.821  15.592  1.00  0.00           X  
ATOM    560  H   VAL A  80       6.528  -0.291  13.411  1.00  0.00           H  
ATOM    561  N   VAL A  81       5.689   1.882  15.789  1.00  0.00           N  
ATOM    562  CA  VAL A  81       5.663   3.072  16.631  1.00  0.00           C  
ATOM    563  C   VAL A  81       4.860   4.190  15.979  1.00  0.00           C  
ATOM    564  O   VAL A  81       4.046   4.844  16.631  1.00  0.00           O  
ATOM    565  CB  VAL A  81       7.084   3.582  16.932  1.00  0.00           C  
ATOM    566  CEN VAL A  81       7.558   3.643  17.429  1.00  0.00           X  
ATOM    567  H   VAL A  81       6.578   1.528  15.465  1.00  0.00           H  
ATOM    568  N   VAL A  82       5.094   4.405  14.689  1.00  0.00           N  
ATOM    569  CA  VAL A  82       4.393   5.445  13.945  1.00  0.00           C  
ATOM    570  C   VAL A  82       2.887   5.211  13.958  1.00  0.00           C  
ATOM    571  O   VAL A  82       2.107   6.138  14.176  1.00  0.00           O  
ATOM    572  CB  VAL A  82       4.878   5.522  12.486  1.00  0.00           C  
ATOM    573  CEN VAL A  82       5.238   5.906  12.041  1.00  0.00           X  
ATOM    574  H   VAL A  82       5.775   3.833  14.210  1.00  0.00           H  
ATOM    575  N   VAL A  83       2.485   3.967  13.722  1.00  0.00           N  
ATOM    576  CA  VAL A  83       1.072   3.609  13.705  1.00  0.00           C  
ATOM    577  C   VAL A  83       0.413   3.904  15.047  1.00  0.00           C  
ATOM    578  O   VAL A  83      -0.683   4.461  15.102  1.00  0.00           O  
ATOM    579  CB  VAL A  83       0.870   2.121  13.361  1.00  0.00           C  
ATOM    580  CEN VAL A  83       0.646   1.691  12.872  1.00  0.00           X  
ATOM    581  H   VAL A  83       3.176   3.251  13.550  1.00  0.00           H  
ATOM    582  N   VAL A  84       1.088   3.526  16.127  1.00  0.00           N  
ATOM    583  CA  VAL A  84       0.570   3.749  17.472  1.00  0.00           C  
ATOM    584  C   VAL A  84       0.352   5.233  17.739  1.00  0.00           C  
ATOM    585  O   VAL A  84      -0.680   5.632  18.277  1.00  0.00           O  
ATOM    586  CB  VAL A  84       1.515   3.178  18.544  1.00  0.00           C  
ATOM    587  CEN VAL A  84       1.586   2.675  19.011  1.00  0.00           X  
ATOM    588  H   VAL A  84       1.984   3.073  16.014  1.00  0.00           H  
ATOM    589  N   VAL A  85       1.331   6.047  17.359  1.00  0.00           N  
ATOM    590  CA  VAL A  85       1.249   7.489  17.557  1.00  0.00           C  
ATOM    591  C   VAL A  85       0.049   8.078  16.826  1.00  0.00           C  
ATOM    592  O   VAL A  85      -0.687   8.895  17.379  1.00  0.00           O  
ATOM    593  CB  VAL A  85       2.529   8.200  17.078  1.00  0.00           C  
ATOM    594  CEN VAL A  85       3.091   8.534  17.293  1.00  0.00           X  
ATOM    595  H   VAL A  85       2.154   5.657  16.922  1.00  0.00           H  
ATOM    596  N   VAL A  86      -0.143   7.658  15.580  1.00  0.00           N  
ATOM    597  CA  VAL A  86      -1.255   8.143  14.771  1.00  0.00           C  
ATOM    598  C   VAL A  86      -2.593   7.818  15.422  1.00  0.00           C  
ATOM    599  O   VAL A  86      -3.484   8.665  15.487  1.00  0.00           O  
ATOM    600  CB  VAL A  86      -1.226   7.542  13.353  1.00  0.00           C  
ATOM    601  CEN VAL A  86      -1.109   7.690  12.691  1.00  0.00           X  
ATOM    602  H   VAL A  86       0.497   6.985  15.184  1.00  0.00           H  
ATOM    603  N   VAL A  87      -2.728   6.587  15.904  1.00  0.00           N  
ATOM    604  CA  VAL A  87      -3.958   6.149  16.551  1.00  0.00           C  
ATOM    605  C   VAL A  87      -4.271   7.001  17.775  1.00  0.00           C  
ATOM    606  O   VAL A  87      -5.411   7.420  17.976  1.00  0.00           O  
ATOM    607  CB  VAL A  87      -3.878   4.670  16.975  1.00  0.00           C  
ATOM    608  CEN VAL A  87      -4.116   4.039  16.834  1.00  0.00           X  
ATOM    609  H   VAL A  87      -1.958   5.939  15.819  1.00  0.00           H  
ATOM    610  N   VAL A  88      -3.253   7.254  18.589  1.00  0.00           N  
ATOM    611  CA  VAL A  88      -3.417   8.057  19.795  1.00  0.00           C  
ATOM    612  C   VAL A  88      -3.908   9.460  19.460  1.00  0.00           C  
ATOM    613  O   VAL A  88      -4.816   9.981  20.107  1.00  0.00           O  
ATOM    614  CB  VAL A  88      -2.102   8.161  20.589  1.00  0.00           C  
ATOM    615  CEN VAL A  88      -1.785   7.956  21.166  1.00  0.00           X  
ATOM    616  H   VAL A  88      -2.341   6.880  18.368  1.00  0.00           H  
ATOM    617  N   VAL A  89      -3.302  10.066  18.444  1.00  0.00           N  
ATOM    618  CA  VAL A  89      -3.677  11.410  18.021  1.00  0.00           C  
ATOM    619  C   VAL A  89      -5.138  11.466  17.595  1.00  0.00           C  
ATOM    620  O   VAL A  89      -5.869  12.384  17.968  1.00  0.00           O  
ATOM    621  CB  VAL A  89      -2.794  11.903  16.860  1.00  0.00           C  
ATOM    622  CEN VAL A  89      -2.293  12.346  16.693  1.00  0.00           X  
ATOM    623  H   VAL A  89      -2.564   9.584  17.953  1.00  0.00           H  
ATOM    624  N   VAL A  90      -5.559  10.480  16.810  1.00  0.00           N  
ATOM    625  CA  VAL A  90      -6.934  10.415  16.331  1.00  0.00           C  
ATOM    626  C   VAL A  90      -7.918  10.336  17.491  1.00  0.00           C  
ATOM    627  O   VAL A  90      -8.936  11.029  17.503  1.00  0.00           O  
ATOM    628  CB  VAL A  90      -7.153   9.206  15.402  1.00  0.00           C  
ATOM    629  CEN VAL A  90      -7.264   9.023  14.747  1.00  0.00           X  
ATOM    630  H   VAL A  90      -4.909   9.756  16.539  1.00  0.00           H  
ATOM    631  N   VAL A  91      -7.610   9.487  18.466  1.00  0.00           N  
ATOM    632  CA  VAL A  91      -8.467   9.316  19.633  1.00  0.00           C  
ATOM    633  C   VAL A  91      -8.641  10.629  20.385  1.00  0.00           C  
ATOM    634  O   VAL A  91      -9.759  11.019  20.722  1.00  0.00           O  
ATOM    635  CB  VAL A  91      -7.904   8.254  20.596  1.00  0.00           C  
ATOM    636  CEN VAL A  91      -8.004   7.617  20.839  1.00  0.00           X  
ATOM    637  H   VAL A  91      -6.759   8.947  18.396  1.00  0.00           H  
ATOM    638  N   VAL A  92      -7.529  11.308  20.646  1.00  0.00           N  
ATOM    639  CA  VAL A  92      -7.552  12.554  21.402  1.00  0.00           C  
ATOM    640  C   VAL A  92      -7.873  13.739  20.501  1.00  0.00           C  
ATOM    641  O   VAL A  92      -8.023  14.867  20.971  1.00  0.00           O  
ATOM    642  CB  VAL A  92      -6.209  12.810  22.112  1.00  0.00           C  
ATOM    643  CEN VAL A  92      -5.902  12.825  22.728  1.00  0.00           X  
ATOM    644  H   VAL A  92      -6.645  10.951  20.313  1.00  0.00           H  
ATOM    645  N   VAL A  93      -7.976  13.477  19.202  1.00  0.00           N  
ATOM    646  CA  VAL A  93      -8.243  14.528  18.227  1.00  0.00           C  
ATOM    647  C   VAL A  93      -7.132  15.571  18.224  1.00  0.00           C  
ATOM    648  O   VAL A  93      -7.396  16.773  18.234  1.00  0.00           O  
ATOM    649  CB  VAL A  93      -9.588  15.227  18.503  1.00  0.00           C  
ATOM    650  CEN VAL A  93     -10.232  15.302  18.270  1.00  0.00           X  
ATOM    651  H   VAL A  93      -7.868  12.526  18.882  1.00  0.00           H  
ATOM    652  N   VAL A  94      -5.889  15.103  18.208  1.00  0.00           N  
ATOM    653  CA  VAL A  94      -4.735  15.994  18.188  1.00  0.00           C  
ATOM    654  C   VAL A  94      -3.871  15.749  16.957  1.00  0.00           C  
ATOM    655  O   VAL A  94      -3.855  14.647  16.408  1.00  0.00           O  
ATOM    656  CB  VAL A  94      -3.870  15.828  19.451  1.00  0.00           C  
ATOM    657  CEN VAL A  94      -3.682  16.135  20.039  1.00  0.00           X  
ATOM    658  H   VAL A  94      -5.739  14.104  18.210  1.00  0.00           H  
ATOM    659  N   VAL A  95      -3.154  16.782  16.529  1.00  0.00           N  
ATOM    660  CA  VAL A  95      -2.204  16.652  15.430  1.00  0.00           C  
ATOM    661  C   VAL A  95      -1.017  15.784  15.828  1.00  0.00           C  
ATOM    662  O   VAL A  95      -0.516  15.875  16.948  1.00  0.00           O  
ATOM    663  CB  VAL A  95      -1.689  18.026  14.963  1.00  0.00           C  
ATOM    664  CEN VAL A  95      -1.717  18.484  14.449  1.00  0.00           X  
ATOM    665  H   VAL A  95      -3.269  17.680  16.976  1.00  0.00           H  
ATOM    666  N   VAL A  96      -0.572  14.940  14.902  1.00  0.00           N  
ATOM    667  CA  VAL A  96       0.587  14.087  15.138  1.00  0.00           C  
ATOM    668  C   VAL A  96       1.768  14.894  15.662  1.00  0.00           C  
ATOM    669  O   VAL A  96       2.535  14.418  16.499  1.00  0.00           O  
ATOM    670  CB  VAL A  96       1.012  13.345  13.857  1.00  0.00           C  
ATOM    671  CEN VAL A  96       1.030  12.726  13.555  1.00  0.00           X  
ATOM    672  H   VAL A  96      -1.048  14.889  14.013  1.00  0.00           H  
ATOM    673  N   VAL A  97       1.909  16.118  15.164  1.00  0.00           N  
ATOM    674  CA  VAL A  97       2.982  17.003  15.600  1.00  0.00           C  
ATOM    675  C   VAL A  97       2.875  17.306  17.089  1.00  0.00           C  
ATOM    676  O   VAL A  97       3.885  17.498  17.767  1.00  0.00           O  
ATOM    677  CB  VAL A  97       2.977  18.328  14.814  1.00  0.00           C  
ATOM    678  CEN VAL A  97       3.316  18.691  14.338  1.00  0.00           X  
ATOM    679  H   VAL A  97       1.256  16.443  14.465  1.00  0.00           H  
ATOM    680  N   VAL A  98       1.646  17.350  17.592  1.00  0.00           N  
ATOM    681  CA  VAL A  98       1.407  17.581  19.011  1.00  0.00           C  
ATOM    682  C   VAL A  98       2.058  16.498  19.863  1.00  0.00           C  
ATOM    683  O   VAL A  98       2.698  16.791  20.873  1.00  0.00           O  
ATOM    684  CB  VAL A  98      -0.099  17.634  19.330  1.00  0.00           C  
ATOM    685  CEN VAL A  98      -0.613  18.056  19.511  1.00  0.00           X  
ATOM    686  H   VAL A  98       0.857  17.219  16.975  1.00  0.00           H  
ATOM    687  N   VAL A  99       1.891  15.247  19.449  1.00  0.00           N  
ATOM    688  CA  VAL A  99       2.462  14.118  20.174  1.00  0.00           C  
ATOM    689  C   VAL A  99       3.980  14.224  20.251  1.00  0.00           C  
ATOM    690  O   VAL A  99       4.574  14.008  21.308  1.00  0.00           O  
ATOM    691  CB  VAL A  99       2.084  12.776  19.519  1.00  0.00           C  
ATOM    692  CEN VAL A  99       1.701  12.209  19.598  1.00  0.00           X  
ATOM    693  H   VAL A  99       1.355  15.073  18.611  1.00  0.00           H  
ATOM    694  N   VAL A 100       4.603  14.558  19.126  1.00  0.00           N  
ATOM    695  CA  VAL A 100       6.053  14.693  19.065  1.00  0.00           C  
ATOM    696  C   VAL A 100       6.548  15.765  20.028  1.00  0.00           C  
ATOM    697  O   VAL A 100       7.527  15.563  20.746  1.00  0.00           O  
ATOM    698  CB  VAL A 100       6.529  15.039  17.641  1.00  0.00           C  
ATOM    699  CEN VAL A 100       6.858  14.788  17.090  1.00  0.00           X  
ATOM    700  H   VAL A 100       4.057  14.722  18.292  1.00  0.00           H  
ATOM    701  N   VAL A 101       5.865  16.904  20.039  1.00  0.00           N  
ATOM    702  CA  VAL A 101       6.234  18.010  20.915  1.00  0.00           C  
ATOM    703  C   VAL A 101       6.177  17.595  22.380  1.00  0.00           C  
ATOM    704  O   VAL A 101       7.084  17.898  23.156  1.00  0.00           O  
ATOM    705  CB  VAL A 101       5.318  19.230  20.701  1.00  0.00           C  
ATOM    706  CEN VAL A 101       5.298  19.870  20.448  1.00  0.00           X  
ATOM    707  H   VAL A 101       5.070  17.007  19.425  1.00  0.00           H  
ATOM    708  N   VAL A 102       5.107  16.901  22.752  1.00  0.00           N  
ATOM    709  CA  VAL A 102       4.931  16.443  24.125  1.00  0.00           C  
ATOM    710  C   VAL A 102       6.067  15.521  24.548  1.00  0.00           C  
ATOM    711  O   VAL A 102       6.610  15.654  25.645  1.00  0.00           O  
ATOM    712  CB  VAL A 102       3.590  15.706  24.307  1.00  0.00           C  
ATOM    713  CEN VAL A 102       2.965  15.756  24.591  1.00  0.00           X  
ATOM    714  H   VAL A 102       4.398  16.685  22.066  1.00  0.00           H  
ATOM    715  N   VAL A 103       6.422  14.587  23.673  1.00  0.00           N  
ATOM    716  CA  VAL A 103       7.495  13.641  23.955  1.00  0.00           C  
ATOM    717  C   VAL A 103       8.815  14.361  24.199  1.00  0.00           C  
ATOM    718  O   VAL A 103       9.543  14.042  25.139  1.00  0.00           O  
ATOM    719  CB  VAL A 103       7.677  12.633  22.805  1.00  0.00           C  
ATOM    720  CEN VAL A 103       7.588  11.973  22.626  1.00  0.00           X  
ATOM    721  H   VAL A 103       5.936  14.530  22.789  1.00  0.00           H  
ATOM    722  N   VAL A 104       9.117  15.335  23.347  1.00  0.00           N  
ATOM    723  CA  VAL A 104      10.351  16.103  23.469  1.00  0.00           C  
ATOM    724  C   VAL A 104      10.421  16.824  24.809  1.00  0.00           C  
ATOM    725  O   VAL A 104      11.455  16.814  25.476  1.00  0.00           O  
ATOM    726  CB  VAL A 104      10.488  17.135  22.334  1.00  0.00           C  
ATOM    727  CEN VAL A 104      10.839  17.285  21.760  1.00  0.00           X  
ATOM    728  H   VAL A 104       8.477  15.549  22.596  1.00  0.00           H  
ATOM    729  N   VAL A 105       9.315  17.449  25.197  1.00  0.00           N  
ATOM    730  CA  VAL A 105       9.249  18.177  26.459  1.00  0.00           C  
ATOM    731  C   VAL A 105       9.521  17.256  27.641  1.00  0.00           C  
ATOM    732  O   VAL A 105      10.276  17.602  28.549  1.00  0.00           O  
ATOM    733  CB  VAL A 105       7.878  18.852  26.651  1.00  0.00           C  
ATOM    734  CEN VAL A 105       7.556  19.461  26.662  1.00  0.00           X  
ATOM    735  H   VAL A 105       8.499  17.420  24.603  1.00  0.00           H  
ATOM    736  N   VAL A 106       8.902  16.080  27.623  1.00  0.00           N  
ATOM    737  CA  VAL A 106       9.076  15.106  28.694  1.00  0.00           C  
ATOM    738  C   VAL A 106      10.535  14.691  28.829  1.00  0.00           C  
ATOM    739  O   VAL A 106      11.071  14.618  29.935  1.00  0.00           O  
ATOM    740  CB  VAL A 106       8.215  13.851  28.462  1.00  0.00           C  
ATOM    741  CEN VAL A 106       7.661  13.509  28.688  1.00  0.00           X  
ATOM    742  H   VAL A 106       8.294  15.856  26.848  1.00  0.00           H  
ATOM    743  N   VAL A 107      11.175  14.419  27.696  1.00  0.00           N  
ATOM    744  CA  VAL A 107      12.574  14.011  27.686  1.00  0.00           C  
ATOM    745  C   VAL A 107      13.466  15.081  28.301  1.00  0.00           C  
ATOM    746  O   VAL A 107      14.348  14.781  29.106  1.00  0.00           O  
ATOM    747  CB  VAL A 107      13.064  13.708  26.257  1.00  0.00           C  
ATOM    748  CEN VAL A 107      13.254  13.200  25.832  1.00  0.00           X  
ATOM    749  H   VAL A 107      10.679  14.498  26.820  1.00  0.00           H  
ATOM    750  N   VAL A 108      13.230  16.332  27.918  1.00  0.00           N  
ATOM    751  CA  VAL A 108      14.012  17.450  28.432  1.00  0.00           C  
ATOM    752  C   VAL A 108      13.891  17.557  29.947  1.00  0.00           C  
ATOM    753  O   VAL A 108      14.886  17.746  30.647  1.00  0.00           O  
ATOM    754  CB  VAL A 108      13.575  18.784  27.797  1.00  0.00           C  
ATOM    755  CEN VAL A 108      13.768  19.278  27.358  1.00  0.00           X  
ATOM    756  H   VAL A 108      12.491  16.512  27.254  1.00  0.00           H  
ATOM    757  N   VAL A 109      12.667  17.434  30.448  1.00  0.00           N  
ATOM    758  CA  VAL A 109      12.413  17.517  31.881  1.00  0.00           C  
ATOM    759  C   VAL A 109      13.173  16.434  32.638  1.00  0.00           C  
ATOM    760  O   VAL A 109      13.786  16.700  33.672  1.00  0.00           O  
ATOM    761  CB  VAL A 109      10.911  17.393  32.198  1.00  0.00           C  
ATOM    762  CEN VAL A 109      10.359  17.744  32.414  1.00  0.00           X  
ATOM    763  H   VAL A 109      11.891  17.280  29.819  1.00  0.00           H  
ATOM    764  N   VAL A 110      13.128  15.213  32.116  1.00  0.00           N  
ATOM    765  CA  VAL A 110      13.812  14.088  32.742  1.00  0.00           C  
ATOM    766  C   VAL A 110      15.312  14.336  32.833  1.00  0.00           C  
ATOM    767  O   VAL A 110      15.854  14.352  33.904  1.00  0.00           O  
ATOM    768  CB  VAL A 110      13.565  12.777  31.972  1.00  0.00           C  
ATOM    769  CEN VAL A 110      13.240  12.170  32.000  1.00  0.00           X  
ATOM    770  H   VAL A 110      12.607  15.060  31.265  1.00  0.00           H  
TER                                                                             
# All scores below are weighted scores, not raw scores.
#BEGIN_POSE_ENERGIES_TABLE ./out/3.pdb
label vdw total
weights 0.1 NA
pose 1.25586 1.25586
VAL:NtermProteinFull_1 0 0
VAL_2 0 0
VAL_3 0 0
VAL_4 0 0
VAL_5 0 0
VAL_6 0 0
VAL_7 0 0
VAL_8 0 0
VAL_9 0 0
VAL_10 0 0
VAL_11 0.04626 0.04626
VAL_12 0 0
VAL_13 0 0
VAL_14 0 0
VAL_15 0 0
VAL_16 0 0
VAL_17 0 0
VAL_18 0 0
VAL_19 0 0
VAL_20 0.02858 0.02858
VAL_21 0 0
VAL_22 0 0
VAL_23 0 0
VAL_24 0.05189 0.05189
VAL_25 0.05248 0.05248
VAL_26 0 0
VAL_27 0 0
VAL_28 0 0
VAL_29 0 0
VAL_30 0 0
VAL_31 0 0
VAL_32 0 0
VAL_33 0 0
VAL_34 0 0
VAL_35 0 0
VAL_36 0 0
VAL_37 0 0
VAL_38 0.00124 0.00124
VAL_39 0.01359 0.01359
VAL_40 0.0111 0.0111
VAL_41 0 0
VAL_42 0 0
VAL_43 0.2568 0.2568
VAL_44 0.13476 0.13476
VAL_45 0 0
VAL_46 0 0
VAL_47 0.10855 0.10855
VAL_48 0 0
VAL_49 0 0
VAL_50 0 0
VAL_51 0 0
VAL_52 0 0
VAL_53 0 0
VAL_54 0 0
VAL_55 0.01155 0.01155
VAL_56 0.00124 0.00124
VAL_57 0 0
VAL_58 0 0
VAL_59 0 0
VAL_60 0 0
VAL_61 0 0
VAL_62 0 0
VAL_63 0 0
VAL_64 0 0
VAL_65 0 0
VAL_66 0.02095 0.02095
VAL_67 0 0
VAL_68 0 0
VAL_69 0 0
VAL_70 0 0
VAL_71 0.02095 0.02095
VAL_72 0 0
VAL_73 0 0
VAL_74 0 0
VAL_75 0 0
VAL_76 0 0
VAL_77 0 0
VAL_78 0 0
VAL_79 0 0
VAL_80 0 0
VAL_81 0.05248 0.05248
VAL_82 0.04626 0.04626
VAL_83 0 0
VAL_84 0.01359 0.01359
VAL_85 0 0
VAL_86 0 0
VAL_87 0.00045 0.00045
VAL_88 0.2568 0.2568
VAL_89 0 0
VAL_90 0 0
VAL_91 0.0459 0.0459
VAL_92 0 0
VAL_93 0 0
VAL_94 0 0
VAL_95 0 0
VAL_96 0 0
VAL_97 0 0
VAL_98 0 0
VAL_99 0 0
VAL_100 0 0
VAL_101 0 0
VAL_102 0 0
VAL_103 0.05189 0.05189
VAL_104 0 0
VAL_105 0 0
VAL_106 0 0
VAL_107 0.02858 0.02858
VAL_108 0 0
VAL_109 0 0
VAL:CtermProteinFull_110 0 0
#END_POSE_ENERGIES_TABLE ./out/3.pdb

REMARK 6 15 13 1 17 16 13 2 11 17 12 11 
REMARK VDW             1.256
REMARK RG             13.824
REMARK NCdist         37.724
REMARK HO              0.233
