# Supplementary material for: Design of complicated all-α protein structures
Source: Nat Struct Mol Biol. 2024 Jan 4;31(2):275–82. doi: 10.1038/s41594-023-01147-9 (PMC11377298; doi:10.1038/s41594-023-01147-9)
Supplement: Supplementary file 11 — Statistical source data. [file 41594_2023_1147_MOESM11_ESM.zip › ED_Fig6/51.pdb]

HEADER                                            09-NOV-21   XXXX              
EXPDTA    THEORETICAL MODEL                                                     
REMARK 220                                                                      
REMARK 220 EXPERIMENTAL DETAILS                                                 
REMARK 220  EXPERIMENT TYPE                : THEORETICAL MODELLING              
REMARK 220  DATE OF DATA COLLECTION        : 09-NOV-21                          
REMARK 220                                                                      
REMARK 220 REMARK: MODEL GENERATED BY ROSETTA                                   
REMARK 220  VERSION 2021.16+release.8ee4f02                                     
ATOM      1  N   VAL A   1       0.000   0.000   0.000  1.00  0.00           N  
ATOM      2  CA  VAL A   1       1.458   0.000   0.000  1.00  0.00           C  
ATOM      3  C   VAL A   1       2.009   1.420   0.000  1.00  0.00           C  
ATOM      4  O   VAL A   1       2.934   1.737   0.748  1.00  0.00           O  
ATOM      5  CB  VAL A   1       2.023  -0.759  -1.215  1.00  0.00           C  
ATOM      6  CEN VAL A   1       2.351  -1.334  -1.406  1.00  0.00           X  
ATOM      7  H   VAL A   1      -0.500  -0.433  -0.750  1.00  0.00           H  
ATOM      8  N   VAL A   2       1.435   2.272  -0.843  1.00  0.00           N  
ATOM      9  CA  VAL A   2       1.868   3.661  -0.942  1.00  0.00           C  
ATOM     10  C   VAL A   2       1.711   4.383   0.390  1.00  0.00           C  
ATOM     11  O   VAL A   2       2.608   5.105   0.825  1.00  0.00           O  
ATOM     12  CB  VAL A   2       1.079   4.423  -2.023  1.00  0.00           C  
ATOM     13  CEN VAL A   2       1.129   4.707  -2.649  1.00  0.00           X  
ATOM     14  H   VAL A   2       0.680   1.949  -1.431  1.00  0.00           H  
ATOM     15  N   VAL A   3       0.566   4.183   1.035  1.00  0.00           N  
ATOM     16  CA  VAL A   3       0.290   4.815   2.319  1.00  0.00           C  
ATOM     17  C   VAL A   3       1.317   4.405   3.367  1.00  0.00           C  
ATOM     18  O   VAL A   3       1.823   5.241   4.115  1.00  0.00           O  
ATOM     19  CB  VAL A   3      -1.120   4.462   2.831  1.00  0.00           C  
ATOM     20  CEN VAL A   3      -1.749   4.719   2.941  1.00  0.00           X  
ATOM     21  H   VAL A   3      -0.130   3.577   0.624  1.00  0.00           H  
ATOM     22  N   VAL A   4       1.620   3.112   3.417  1.00  0.00           N  
ATOM     23  CA  VAL A   4       2.588   2.588   4.374  1.00  0.00           C  
ATOM     24  C   VAL A   4       3.957   3.226   4.177  1.00  0.00           C  
ATOM     25  O   VAL A   4       4.612   3.622   5.141  1.00  0.00           O  
ATOM     26  CB  VAL A   4       2.723   1.058   4.261  1.00  0.00           C  
ATOM     27  CEN VAL A   4       2.581   0.464   4.579  1.00  0.00           X  
ATOM     28  H   VAL A   4       1.169   2.476   2.775  1.00  0.00           H  
ATOM     29  N   VAL A   5       4.385   3.322   2.923  1.00  0.00           N  
ATOM     30  CA  VAL A   5       5.678   3.911   2.597  1.00  0.00           C  
ATOM     31  C   VAL A   5       5.758   5.358   3.069  1.00  0.00           C  
ATOM     32  O   VAL A   5       6.758   5.776   3.653  1.00  0.00           O  
ATOM     33  CB  VAL A   5       5.958   3.859   1.084  1.00  0.00           C  
ATOM     34  CEN VAL A   5       6.345   3.555   0.602  1.00  0.00           X  
ATOM     35  H   VAL A   5       3.799   2.977   2.176  1.00  0.00           H  
ATOM     36  N   VAL A   6       4.700   6.118   2.811  1.00  0.00           N  
ATOM     37  CA  VAL A   6       4.648   7.520   3.209  1.00  0.00           C  
ATOM     38  C   VAL A   6       4.783   7.670   4.719  1.00  0.00           C  
ATOM     39  O   VAL A   6       5.528   8.521   5.204  1.00  0.00           O  
ATOM     40  CB  VAL A   6       3.339   8.190   2.752  1.00  0.00           C  
ATOM     41  CEN VAL A   6       3.075   8.647   2.309  1.00  0.00           X  
ATOM     42  H   VAL A   6       3.910   5.715   2.327  1.00  0.00           H  
ATOM     43  N   VAL A   7       4.059   6.836   5.458  1.00  0.00           N  
ATOM     44  CA  VAL A   7       4.096   6.875   6.915  1.00  0.00           C  
ATOM     45  C   VAL A   7       5.504   6.615   7.437  1.00  0.00           C  
ATOM     46  O   VAL A   7       5.983   7.311   8.332  1.00  0.00           O  
ATOM     47  CB  VAL A   7       3.133   5.844   7.532  1.00  0.00           C  
ATOM     48  CEN VAL A   7       2.540   5.776   7.878  1.00  0.00           X  
ATOM     49  H   VAL A   7       3.467   6.159   4.999  1.00  0.00           H  
ATOM     50  N   VAL A   8       6.163   5.609   6.872  1.00  0.00           N  
ATOM     51  CA  VAL A   8       7.517   5.255   7.279  1.00  0.00           C  
ATOM     52  C   VAL A   8       8.478   6.419   7.067  1.00  0.00           C  
ATOM     53  O   VAL A   8       9.293   6.729   7.935  1.00  0.00           O  
ATOM     54  CB  VAL A   8       8.037   4.027   6.508  1.00  0.00           C  
ATOM     55  CEN VAL A   8       8.197   3.360   6.571  1.00  0.00           X  
ATOM     56  H   VAL A   8       5.713   5.075   6.141  1.00  0.00           H  
ATOM     57  N   VAL A   9       8.376   7.060   5.907  1.00  0.00           N  
ATOM     58  CA  VAL A   9       9.235   8.191   5.579  1.00  0.00           C  
ATOM     59  C   VAL A   9       9.061   9.324   6.581  1.00  0.00           C  
ATOM     60  O   VAL A   9      10.039   9.909   7.047  1.00  0.00           O  
ATOM     61  CB  VAL A   9       8.951   8.723   4.162  1.00  0.00           C  
ATOM     62  CEN VAL A   9       9.208   8.766   3.524  1.00  0.00           X  
ATOM     63  H   VAL A   9       7.685   6.755   5.236  1.00  0.00           H  
ATOM     64  N   VAL A  10       7.810   9.630   6.909  1.00  0.00           N  
ATOM     65  CA  VAL A  10       7.506  10.695   7.857  1.00  0.00           C  
ATOM     66  C   VAL A  10       8.128  10.415   9.219  1.00  0.00           C  
ATOM     67  O   VAL A  10       8.719  11.301   9.836  1.00  0.00           O  
ATOM     68  CB  VAL A  10       5.986  10.883   8.028  1.00  0.00           C  
ATOM     69  CEN VAL A  10       5.461  11.306   7.888  1.00  0.00           X  
ATOM     70  H   VAL A  10       7.051   9.112   6.491  1.00  0.00           H  
ATOM     71  N   VAL A  11       7.993   9.177   9.683  1.00  0.00           N  
ATOM     72  CA  VAL A  11       8.542   8.778  10.973  1.00  0.00           C  
ATOM     73  C   VAL A  11      10.054   8.964  11.009  1.00  0.00           C  
ATOM     74  O   VAL A  11      10.602   9.482  11.982  1.00  0.00           O  
ATOM     75  CB  VAL A  11       8.207   7.311  11.300  1.00  0.00           C  
ATOM     76  CEN VAL A  11       7.826   6.907  11.708  1.00  0.00           X  
ATOM     77  H   VAL A  11       7.496   8.495   9.127  1.00  0.00           H  
ATOM     78  N   VAL A  12      10.723   8.537   9.944  1.00  0.00           N  
ATOM     79  CA  VAL A  12      12.173   8.655   9.852  1.00  0.00           C  
ATOM     80  C   VAL A  12      12.613  10.111   9.938  1.00  0.00           C  
ATOM     81  O   VAL A  12      13.562  10.441  10.650  1.00  0.00           O  
ATOM     82  CB  VAL A  12      12.708   8.043   8.543  1.00  0.00           C  
ATOM     83  CEN VAL A  12      13.065   7.514   8.284  1.00  0.00           X  
ATOM     84  H   VAL A  12      10.214   8.119   9.178  1.00  0.00           H  
ATOM     85  N   VAL A  13      11.920  10.977   9.208  1.00  0.00           N  
ATOM     86  CA  VAL A  13      12.238  12.400   9.200  1.00  0.00           C  
ATOM     87  C   VAL A  13      12.120  12.999  10.596  1.00  0.00           C  
ATOM     88  O   VAL A  13      12.988  13.755  11.033  1.00  0.00           O  
ATOM     89  CB  VAL A  13      11.321  13.180   8.239  1.00  0.00           C  
ATOM     90  CEN VAL A  13      11.305  13.516   7.638  1.00  0.00           X  
ATOM     91  H   VAL A  13      11.152  10.642   8.644  1.00  0.00           H  
ATOM     92  N   VAL A  14      11.041  12.656  11.292  1.00  0.00           N  
ATOM     93  CA  VAL A  14      10.808  13.159  12.640  1.00  0.00           C  
ATOM     94  C   VAL A  14      11.760  12.516  13.641  1.00  0.00           C  
ATOM     95  O   VAL A  14      11.985  13.048  14.728  1.00  0.00           O  
ATOM     96  CB  VAL A  14       9.357  12.908  13.094  1.00  0.00           C  
ATOM     97  CEN VAL A  14       8.757  13.218  13.229  1.00  0.00           X  
ATOM     98  H   VAL A  14      10.366  12.031  10.876  1.00  0.00           H  
ATOM     99  N   VAL A  15      12.318  11.370  13.266  1.00  0.00           N  
ATOM    100  CA  VAL A  15      13.190  10.615  14.158  1.00  0.00           C  
ATOM    101  C   VAL A  15      14.646  10.721  13.726  1.00  0.00           C  
ATOM    102  O   VAL A  15      15.511  10.014  14.244  1.00  0.00           O  
ATOM    103  CB  VAL A  15      12.789   9.129  14.216  1.00  0.00           C  
ATOM    104  CEN VAL A  15      12.507   8.646  14.618  1.00  0.00           X  
ATOM    105  H   VAL A  15      12.134  11.012  12.340  1.00  0.00           H  
ATOM    106  N   VAL A  16      14.912  11.608  12.773  1.00  0.00           N  
ATOM    107  CA  VAL A  16      16.276  11.871  12.330  1.00  0.00           C  
ATOM    108  C   VAL A  16      16.762  13.229  12.820  1.00  0.00           C  
ATOM    109  O   VAL A  16      16.078  14.239  12.658  1.00  0.00           O  
ATOM    110  CB  VAL A  16      16.392  11.819  10.795  1.00  0.00           C  
ATOM    111  CEN VAL A  16      16.643  11.450  10.270  1.00  0.00           X  
ATOM    112  H   VAL A  16      14.150  12.113  12.345  1.00  0.00           H  
ATOM    113  N   VAL A  17      17.948  13.246  13.420  1.00  0.00           N  
ATOM    114  CA  VAL A  17      18.550  14.487  13.892  1.00  0.00           C  
ATOM    115  C   VAL A  17      19.640  14.966  12.941  1.00  0.00           C  
ATOM    116  O   VAL A  17      20.130  16.089  13.059  1.00  0.00           O  
ATOM    117  CB  VAL A  17      19.147  14.325  15.302  1.00  0.00           C  
ATOM    118  CEN VAL A  17      19.063  14.500  15.963  1.00  0.00           X  
ATOM    119  H   VAL A  17      18.444  12.376  13.553  1.00  0.00           H  
ATOM    120  N   VAL A  18      20.016  14.108  11.999  1.00  0.00           N  
ATOM    121  CA  VAL A  18      21.103  14.411  11.076  1.00  0.00           C  
ATOM    122  C   VAL A  18      20.611  15.249   9.903  1.00  0.00           C  
ATOM    123  O   VAL A  18      19.823  14.781   9.081  1.00  0.00           O  
ATOM    124  CB  VAL A  18      21.762  13.128  10.538  1.00  0.00           C  
ATOM    125  CEN VAL A  18      22.333  12.744  10.566  1.00  0.00           X  
ATOM    126  H   VAL A  18      19.536  13.223  11.921  1.00  0.00           H  
ATOM    127  N   VAL A  19      21.081  16.490   9.830  1.00  0.00           N  
ATOM    128  CA  VAL A  19      20.478  17.487   8.954  1.00  0.00           C  
ATOM    129  C   VAL A  19      20.724  17.153   7.488  1.00  0.00           C  
ATOM    130  O   VAL A  19      19.975  17.582   6.610  1.00  0.00           O  
ATOM    131  CB  VAL A  19      21.020  18.898   9.246  1.00  0.00           C  
ATOM    132  CEN VAL A  19      20.855  19.512   9.513  1.00  0.00           X  
ATOM    133  H   VAL A  19      21.876  16.749  10.396  1.00  0.00           H  
ATOM    134  N   VAL A  20      21.777  16.385   7.230  1.00  0.00           N  
ATOM    135  CA  VAL A  20      22.116  15.982   5.870  1.00  0.00           C  
ATOM    136  C   VAL A  20      21.152  14.922   5.353  1.00  0.00           C  
ATOM    137  O   VAL A  20      20.715  14.975   4.203  1.00  0.00           O  
ATOM    138  CB  VAL A  20      23.555  15.438   5.784  1.00  0.00           C  
ATOM    139  CEN VAL A  20      24.187  15.578   5.549  1.00  0.00           X  
ATOM    140  H   VAL A  20      22.357  16.072   7.995  1.00  0.00           H  
ATOM    141  N   VAL A  21      20.824  13.960   6.208  1.00  0.00           N  
ATOM    142  CA  VAL A  21      19.808  12.964   5.888  1.00  0.00           C  
ATOM    143  C   VAL A  21      18.459  13.620   5.620  1.00  0.00           C  
ATOM    144  O   VAL A  21      17.771  13.277   4.659  1.00  0.00           O  
ATOM    145  CB  VAL A  21      19.650  11.934   7.022  1.00  0.00           C  
ATOM    146  CEN VAL A  21      19.768  11.277   7.195  1.00  0.00           X  
ATOM    147  H   VAL A  21      21.290  13.917   7.103  1.00  0.00           H  
ATOM    148  N   VAL A  22      18.087  14.567   6.475  1.00  0.00           N  
ATOM    149  CA  VAL A  22      16.819  15.273   6.332  1.00  0.00           C  
ATOM    150  C   VAL A  22      16.745  16.006   4.999  1.00  0.00           C  
ATOM    151  O   VAL A  22      15.729  15.953   4.306  1.00  0.00           O  
ATOM    152  CB  VAL A  22      16.602  16.282   7.475  1.00  0.00           C  
ATOM    153  CEN VAL A  22      16.231  16.407   8.042  1.00  0.00           X  
ATOM    154  H   VAL A  22      18.697  14.803   7.245  1.00  0.00           H  
ATOM    155  N   VAL A  23      17.827  16.692   4.646  1.00  0.00           N  
ATOM    156  CA  VAL A  23      17.886  17.438   3.395  1.00  0.00           C  
ATOM    157  C   VAL A  23      17.690  16.519   2.196  1.00  0.00           C  
ATOM    158  O   VAL A  23      16.941  16.839   1.273  1.00  0.00           O  
ATOM    159  CB  VAL A  23      19.226  18.184   3.244  1.00  0.00           C  
ATOM    160  CEN VAL A  23      19.516  18.808   3.248  1.00  0.00           X  
ATOM    161  H   VAL A  23      18.629  16.696   5.260  1.00  0.00           H  
ATOM    162  N   VAL A  24      18.368  15.377   2.215  1.00  0.00           N  
ATOM    163  CA  VAL A  24      18.269  14.409   1.129  1.00  0.00           C  
ATOM    164  C   VAL A  24      16.837  13.922   0.953  1.00  0.00           C  
ATOM    165  O   VAL A  24      16.333  13.837  -0.167  1.00  0.00           O  
ATOM    166  CB  VAL A  24      19.188  13.196   1.368  1.00  0.00           C  
ATOM    167  CEN VAL A  24      19.764  12.885   1.152  1.00  0.00           X  
ATOM    168  H   VAL A  24      18.967  15.173   3.002  1.00  0.00           H  
ATOM    169  N   VAL A  25      16.185  13.604   2.066  1.00  0.00           N  
ATOM    170  CA  VAL A  25      14.808  13.125   2.037  1.00  0.00           C  
ATOM    171  C   VAL A  25      13.878  14.157   1.412  1.00  0.00           C  
ATOM    172  O   VAL A  25      13.032  13.823   0.583  1.00  0.00           O  
ATOM    173  CB  VAL A  25      14.300  12.779   3.450  1.00  0.00           C  
ATOM    174  CEN VAL A  25      14.126  12.257   3.864  1.00  0.00           X  
ATOM    175  H   VAL A  25      16.655  13.696   2.955  1.00  0.00           H  
ATOM    176  N   VAL A  26      14.041  15.413   1.815  1.00  0.00           N  
ATOM    177  CA  VAL A  26      13.216  16.497   1.295  1.00  0.00           C  
ATOM    178  C   VAL A  26      13.368  16.629  -0.215  1.00  0.00           C  
ATOM    179  O   VAL A  26      12.382  16.776  -0.937  1.00  0.00           O  
ATOM    180  CB  VAL A  26      13.569  17.842   1.956  1.00  0.00           C  
ATOM    181  CEN VAL A  26      13.340  18.321   2.396  1.00  0.00           X  
ATOM    182  H   VAL A  26      14.754  15.622   2.500  1.00  0.00           H  
ATOM    183  N   VAL A  27      14.609  16.575  -0.686  1.00  0.00           N  
ATOM    184  CA  VAL A  27      14.892  16.688  -2.112  1.00  0.00           C  
ATOM    185  C   VAL A  27      14.207  15.579  -2.900  1.00  0.00           C  
ATOM    186  O   VAL A  27      13.607  15.826  -3.946  1.00  0.00           O  
ATOM    187  CB  VAL A  27      16.406  16.645  -2.393  1.00  0.00           C  
ATOM    188  CEN VAL A  27      16.944  17.026  -2.591  1.00  0.00           X  
ATOM    189  H   VAL A  27      15.376  16.452  -0.041  1.00  0.00           H  
ATOM    190  N   VAL A  28      14.301  14.355  -2.392  1.00  0.00           N  
ATOM    191  CA  VAL A  28      13.691  13.204  -3.047  1.00  0.00           C  
ATOM    192  C   VAL A  28      12.183  13.378  -3.173  1.00  0.00           C  
ATOM    193  O   VAL A  28      11.603  13.113  -4.226  1.00  0.00           O  
ATOM    194  CB  VAL A  28      13.986  11.898  -2.286  1.00  0.00           C  
ATOM    195  CEN VAL A  28      14.342  11.309  -2.313  1.00  0.00           X  
ATOM    196  H   VAL A  28      14.809  14.217  -1.529  1.00  0.00           H  
ATOM    197  N   VAL A  29      11.552  13.824  -2.092  1.00  0.00           N  
ATOM    198  CA  VAL A  29      10.109  14.034  -2.079  1.00  0.00           C  
ATOM    199  C   VAL A  29       9.691  15.053  -3.131  1.00  0.00           C  
ATOM    200  O   VAL A  29       8.720  14.847  -3.859  1.00  0.00           O  
ATOM    201  CB  VAL A  29       9.619  14.506  -0.698  1.00  0.00           C  
ATOM    202  CEN VAL A  29       9.264  14.313  -0.139  1.00  0.00           X  
ATOM    203  H   VAL A  29      12.085  14.023  -1.258  1.00  0.00           H  
ATOM    204  N   VAL A  30      10.431  16.155  -3.207  1.00  0.00           N  
ATOM    205  CA  VAL A  30      10.138  17.209  -4.171  1.00  0.00           C  
ATOM    206  C   VAL A  30      10.208  16.685  -5.599  1.00  0.00           C  
ATOM    207  O   VAL A  30       9.336  16.972  -6.419  1.00  0.00           O  
ATOM    208  CB  VAL A  30      11.109  18.396  -4.022  1.00  0.00           C  
ATOM    209  CEN VAL A  30      11.156  19.051  -3.815  1.00  0.00           X  
ATOM    210  H   VAL A  30      11.216  16.264  -2.581  1.00  0.00           H  
ATOM    211  N   VAL A  31      11.250  15.913  -5.891  1.00  0.00           N  
ATOM    212  CA  VAL A  31      11.435  15.347  -7.221  1.00  0.00           C  
ATOM    213  C   VAL A  31      10.264  14.453  -7.607  1.00  0.00           C  
ATOM    214  O   VAL A  31       9.753  14.530  -8.725  1.00  0.00           O  
ATOM    215  CB  VAL A  31      12.741  14.535  -7.313  1.00  0.00           C  
ATOM    216  CEN VAL A  31      13.374  14.532  -7.583  1.00  0.00           X  
ATOM    217  H   VAL A  31      11.931  15.714  -5.172  1.00  0.00           H  
ATOM    218  N   VAL A  32       9.842  13.604  -6.676  1.00  0.00           N  
ATOM    219  CA  VAL A  32       8.730  12.693  -6.917  1.00  0.00           C  
ATOM    220  C   VAL A  32       7.454  13.457  -7.248  1.00  0.00           C  
ATOM    221  O   VAL A  32       6.732  13.104  -8.181  1.00  0.00           O  
ATOM    222  CB  VAL A  32       8.471  11.783  -5.702  1.00  0.00           C  
ATOM    223  CEN VAL A  32       8.522  11.135  -5.473  1.00  0.00           X  
ATOM    224  H   VAL A  32      10.304  13.590  -5.778  1.00  0.00           H  
ATOM    225  N   VAL A  33       7.181  14.504  -6.478  1.00  0.00           N  
ATOM    226  CA  VAL A  33       5.991  15.320  -6.688  1.00  0.00           C  
ATOM    227  C   VAL A  33       5.988  15.943  -8.078  1.00  0.00           C  
ATOM    228  O   VAL A  33       4.971  15.933  -8.771  1.00  0.00           O  
ATOM    229  CB  VAL A  33       5.880  16.439  -5.635  1.00  0.00           C  
ATOM    230  CEN VAL A  33       5.524  16.648  -5.084  1.00  0.00           X  
ATOM    231  H   VAL A  33       7.814  14.742  -5.728  1.00  0.00           H  
ATOM    232  N   VAL A  34       7.133  16.483  -8.482  1.00  0.00           N  
ATOM    233  CA  VAL A  34       7.265  17.111  -9.791  1.00  0.00           C  
ATOM    234  C   VAL A  34       6.974  16.119 -10.909  1.00  0.00           C  
ATOM    235  O   VAL A  34       6.259  16.433 -11.861  1.00  0.00           O  
ATOM    236  CB  VAL A  34       8.672  17.702  -9.995  1.00  0.00           C  
ATOM    237  CEN VAL A  34       9.024  18.293 -10.042  1.00  0.00           X  
ATOM    238  H   VAL A  34       7.933  16.458  -7.865  1.00  0.00           H  
ATOM    239  N   VAL A  35       7.533  14.920 -10.790  1.00  0.00           N  
ATOM    240  CA  VAL A  35       7.334  13.878 -11.791  1.00  0.00           C  
ATOM    241  C   VAL A  35       5.859  13.526 -11.934  1.00  0.00           C  
ATOM    242  O   VAL A  35       5.347  13.397 -13.046  1.00  0.00           O  
ATOM    243  CB  VAL A  35       8.126  12.603 -11.445  1.00  0.00           C  
ATOM    244  CEN VAL A  35       8.667  12.219 -11.630  1.00  0.00           X  
ATOM    245  H   VAL A  35       8.110  14.724  -9.984  1.00  0.00           H  
ATOM    246  N   VAL A  36       5.181  13.370 -10.802  1.00  0.00           N  
ATOM    247  CA  VAL A  36       3.763  13.031 -10.799  1.00  0.00           C  
ATOM    248  C   VAL A  36       2.941  14.096 -11.515  1.00  0.00           C  
ATOM    249  O   VAL A  36       2.064  13.780 -12.319  1.00  0.00           O  
ATOM    250  CB  VAL A  36       3.226  12.860  -9.366  1.00  0.00           C  
ATOM    251  CEN VAL A  36       3.001  12.395  -8.910  1.00  0.00           X  
ATOM    252  H   VAL A  36       5.660  13.489  -9.921  1.00  0.00           H  
ATOM    253  N   VAL A  37       3.230  15.358 -11.218  1.00  0.00           N  
ATOM    254  CA  VAL A  37       2.518  16.472 -11.833  1.00  0.00           C  
ATOM    255  C   VAL A  37       2.679  16.460 -13.347  1.00  0.00           C  
ATOM    256  O   VAL A  37       1.712  16.645 -14.085  1.00  0.00           O  
ATOM    257  CB  VAL A  37       3.007  17.826 -11.285  1.00  0.00           C  
ATOM    258  CEN VAL A  37       2.829  18.361 -10.888  1.00  0.00           X  
ATOM    259  H   VAL A  37       3.962  15.551 -10.549  1.00  0.00           H  
ATOM    260  N   VAL A  38       3.907  16.242 -13.805  1.00  0.00           N  
ATOM    261  CA  VAL A  38       4.197  16.205 -15.233  1.00  0.00           C  
ATOM    262  C   VAL A  38       3.402  15.108 -15.929  1.00  0.00           C  
ATOM    263  O   VAL A  38       2.827  15.326 -16.996  1.00  0.00           O  
ATOM    264  CB  VAL A  38       5.698  15.985 -15.500  1.00  0.00           C  
ATOM    265  CEN VAL A  38       6.272  16.293 -15.726  1.00  0.00           X  
ATOM    266  H   VAL A  38       4.659  16.097 -13.146  1.00  0.00           H  
ATOM    267  N   VAL A  39       3.373  13.928 -15.319  1.00  0.00           N  
ATOM    268  CA  VAL A  39       2.648  12.794 -15.879  1.00  0.00           C  
ATOM    269  C   VAL A  39       1.165  13.107 -16.028  1.00  0.00           C  
ATOM    270  O   VAL A  39       0.559  12.814 -17.059  1.00  0.00           O  
ATOM    271  CB  VAL A  39       2.811  11.533 -15.009  1.00  0.00           C  
ATOM    272  CEN VAL A  39       3.106  10.911 -14.984  1.00  0.00           X  
ATOM    273  H   VAL A  39       3.866  13.814 -14.445  1.00  0.00           H  
ATOM    274  N   VAL A  40       0.585  13.705 -14.993  1.00  0.00           N  
ATOM    275  CA  VAL A  40      -0.829  14.060 -15.007  1.00  0.00           C  
ATOM    276  C   VAL A  40      -1.144  15.024 -16.144  1.00  0.00           C  
ATOM    277  O   VAL A  40      -2.133  14.855 -16.857  1.00  0.00           O  
ATOM    278  CB  VAL A  40      -1.266  14.694 -13.673  1.00  0.00           C  
ATOM    279  CEN VAL A  40      -1.637  14.586 -13.103  1.00  0.00           X  
ATOM    280  H   VAL A  40       1.137  13.919 -14.175  1.00  0.00           H  
ATOM    281  N   VAL A  41      -0.297  16.034 -16.307  1.00  0.00           N  
ATOM    282  CA  VAL A  41      -0.484  17.028 -17.358  1.00  0.00           C  
ATOM    283  C   VAL A  41      -0.498  16.377 -18.735  1.00  0.00           C  
ATOM    284  O   VAL A  41      -1.331  16.706 -19.579  1.00  0.00           O  
ATOM    285  CB  VAL A  41       0.618  18.104 -17.321  1.00  0.00           C  
ATOM    286  CEN VAL A  41       0.742  18.765 -17.173  1.00  0.00           X  
ATOM    287  H   VAL A  41       0.496  16.117 -15.688  1.00  0.00           H  
ATOM    288  N   VAL A  42       0.430  15.452 -18.956  1.00  0.00           N  
ATOM    289  CA  VAL A  42       0.528  14.755 -20.233  1.00  0.00           C  
ATOM    290  C   VAL A  42      -0.709  13.906 -20.495  1.00  0.00           C  
ATOM    291  O   VAL A  42      -1.138  13.753 -21.639  1.00  0.00           O  
ATOM    292  CB  VAL A  42       1.778  13.857 -20.292  1.00  0.00           C  
ATOM    293  CEN VAL A  42       2.400  13.790 -20.582  1.00  0.00           X  
ATOM    294  H   VAL A  42       1.083  15.225 -18.220  1.00  0.00           H  
ATOM    295  N   VAL A  43      -1.278  13.355 -19.428  1.00  0.00           N  
ATOM    296  CA  VAL A  43      -2.544  12.638 -19.520  1.00  0.00           C  
ATOM    297  C   VAL A  43      -3.712  13.601 -19.694  1.00  0.00           C  
ATOM    298  O   VAL A  43      -4.846  13.181 -19.924  1.00  0.00           O  
ATOM    299  CB  VAL A  43      -2.792  11.766 -18.275  1.00  0.00           C  
ATOM    300  CEN VAL A  43      -2.817  11.115 -18.050  1.00  0.00           X  
ATOM    301  H   VAL A  43      -0.823  13.436 -18.531  1.00  0.00           H  
ATOM    302  N   VAL A  44      -3.427  14.894 -19.582  1.00  0.00           N  
ATOM    303  CA  VAL A  44      -4.470  15.912 -19.598  1.00  0.00           C  
ATOM    304  C   VAL A  44      -5.131  16.045 -18.232  1.00  0.00           C  
ATOM    305  O   VAL A  44      -6.138  16.737 -18.083  1.00  0.00           O  
ATOM    306  CB  VAL A  44      -5.550  15.600 -20.651  1.00  0.00           C  
ATOM    307  CEN VAL A  44      -5.805  15.798 -21.260  1.00  0.00           X  
ATOM    308  H   VAL A  44      -2.463  15.179 -19.484  1.00  0.00           H  
ATOM    309  N   VAL A  45      -4.559  15.376 -17.236  1.00  0.00           N  
ATOM    310  CA  VAL A  45      -5.079  15.435 -15.875  1.00  0.00           C  
ATOM    311  C   VAL A  45      -4.532  16.645 -15.129  1.00  0.00           C  
ATOM    312  O   VAL A  45      -3.704  16.508 -14.229  1.00  0.00           O  
ATOM    313  CB  VAL A  45      -4.739  14.158 -15.084  1.00  0.00           C  
ATOM    314  CEN VAL A  45      -5.009  13.586 -14.811  1.00  0.00           X  
ATOM    315  H   VAL A  45      -3.743  14.813 -17.427  1.00  0.00           H  
ATOM    316  N   VAL A  46      -5.001  17.829 -15.507  1.00  0.00           N  
ATOM    317  CA  VAL A  46      -4.493  19.072 -14.938  1.00  0.00           C  
ATOM    318  C   VAL A  46      -4.829  19.177 -13.456  1.00  0.00           C  
ATOM    319  O   VAL A  46      -4.044  19.703 -12.668  1.00  0.00           O  
ATOM    320  CB  VAL A  46      -5.059  20.302 -15.672  1.00  0.00           C  
ATOM    321  CEN VAL A  46      -4.895  20.816 -16.100  1.00  0.00           X  
ATOM    322  H   VAL A  46      -5.728  17.870 -16.207  1.00  0.00           H  
ATOM    323  N   VAL A  47      -6.001  18.673 -13.083  1.00  0.00           N  
ATOM    324  CA  VAL A  47      -6.429  18.680 -11.690  1.00  0.00           C  
ATOM    325  C   VAL A  47      -5.495  17.845 -10.822  1.00  0.00           C  
ATOM    326  O   VAL A  47      -5.093  18.270  -9.739  1.00  0.00           O  
ATOM    327  CB  VAL A  47      -7.867  18.148 -11.538  1.00  0.00           C  
ATOM    328  CEN VAL A  47      -8.514  18.334 -11.394  1.00  0.00           X  
ATOM    329  H   VAL A  47      -6.610  18.275 -13.783  1.00  0.00           H  
ATOM    330  N   VAL A  48      -5.153  16.656 -11.305  1.00  0.00           N  
ATOM    331  CA  VAL A  48      -4.198  15.795 -10.617  1.00  0.00           C  
ATOM    332  C   VAL A  48      -2.844  16.479 -10.475  1.00  0.00           C  
ATOM    333  O   VAL A  48      -2.230  16.446  -9.408  1.00  0.00           O  
ATOM    334  CB  VAL A  48      -4.011  14.455 -11.353  1.00  0.00           C  
ATOM    335  CEN VAL A  48      -4.144  13.780 -11.318  1.00  0.00           X  
ATOM    336  H   VAL A  48      -5.565  16.339 -12.171  1.00  0.00           H  
ATOM    337  N   VAL A  49      -2.383  17.098 -11.556  1.00  0.00           N  
ATOM    338  CA  VAL A  49      -1.100  17.790 -11.554  1.00  0.00           C  
ATOM    339  C   VAL A  49      -1.079  18.907 -10.519  1.00  0.00           C  
ATOM    340  O   VAL A  49      -0.110  19.059  -9.775  1.00  0.00           O  
ATOM    341  CB  VAL A  49      -0.774  18.380 -12.939  1.00  0.00           C  
ATOM    342  CEN VAL A  49      -0.364  18.312 -13.488  1.00  0.00           X  
ATOM    343  H   VAL A  49      -2.936  17.088 -12.402  1.00  0.00           H  
ATOM    344  N   VAL A  50      -2.153  19.689 -10.477  1.00  0.00           N  
ATOM    345  CA  VAL A  50      -2.260  20.794  -9.533  1.00  0.00           C  
ATOM    346  C   VAL A  50      -2.173  20.300  -8.095  1.00  0.00           C  
ATOM    347  O   VAL A  50      -1.470  20.883  -7.269  1.00  0.00           O  
ATOM    348  CB  VAL A  50      -3.575  21.573  -9.720  1.00  0.00           C  
ATOM    349  CEN VAL A  50      -3.840  22.169  -9.942  1.00  0.00           X  
ATOM    350  H   VAL A  50      -2.915  19.512 -11.116  1.00  0.00           H  
ATOM    351  N   VAL A  51      -2.893  19.223  -7.800  1.00  0.00           N  
ATOM    352  CA  VAL A  51      -2.899  18.648  -6.460  1.00  0.00           C  
ATOM    353  C   VAL A  51      -1.500  18.217  -6.039  1.00  0.00           C  
ATOM    354  O   VAL A  51      -1.069  18.483  -4.917  1.00  0.00           O  
ATOM    355  CB  VAL A  51      -3.848  17.439  -6.368  1.00  0.00           C  
ATOM    356  CEN VAL A  51      -4.448  17.223  -6.107  1.00  0.00           X  
ATOM    357  H   VAL A  51      -3.450  18.791  -8.523  1.00  0.00           H  
ATOM    358  N   VAL A  52      -0.794  17.551  -6.946  1.00  0.00           N  
ATOM    359  CA  VAL A  52       0.559  17.081  -6.671  1.00  0.00           C  
ATOM    360  C   VAL A  52       1.488  18.242  -6.339  1.00  0.00           C  
ATOM    361  O   VAL A  52       2.268  18.174  -5.389  1.00  0.00           O  
ATOM    362  CB  VAL A  52       1.138  16.296  -7.862  1.00  0.00           C  
ATOM    363  CEN VAL A  52       1.317  15.667  -8.077  1.00  0.00           X  
ATOM    364  H   VAL A  52      -1.205  17.364  -7.850  1.00  0.00           H  
ATOM    365  N   VAL A  53       1.400  19.307  -7.128  1.00  0.00           N  
ATOM    366  CA  VAL A  53       2.233  20.486  -6.920  1.00  0.00           C  
ATOM    367  C   VAL A  53       1.994  21.093  -5.543  1.00  0.00           C  
ATOM    368  O   VAL A  53       2.939  21.445  -4.837  1.00  0.00           O  
ATOM    369  CB  VAL A  53       1.974  21.558  -7.995  1.00  0.00           C  
ATOM    370  CEN VAL A  53       2.248  21.868  -8.546  1.00  0.00           X  
ATOM    371  H   VAL A  53       0.739  19.301  -7.892  1.00  0.00           H  
ATOM    372  N   VAL A  54       0.725  21.213  -5.167  1.00  0.00           N  
ATOM    373  CA  VAL A  54       0.360  21.778  -3.874  1.00  0.00           C  
ATOM    374  C   VAL A  54       0.951  20.964  -2.730  1.00  0.00           C  
ATOM    375  O   VAL A  54       1.496  21.520  -1.777  1.00  0.00           O  
ATOM    376  CB  VAL A  54      -1.169  21.853  -3.701  1.00  0.00           C  
ATOM    377  CEN VAL A  54      -1.703  22.287  -3.672  1.00  0.00           X  
ATOM    378  H   VAL A  54      -0.005  20.905  -5.794  1.00  0.00           H  
ATOM    379  N   VAL A  55       0.841  19.644  -2.832  1.00  0.00           N  
ATOM    380  CA  VAL A  55       1.364  18.750  -1.805  1.00  0.00           C  
ATOM    381  C   VAL A  55       2.868  18.928  -1.635  1.00  0.00           C  
ATOM    382  O   VAL A  55       3.371  19.001  -0.514  1.00  0.00           O  
ATOM    383  CB  VAL A  55       1.066  17.276  -2.134  1.00  0.00           C  
ATOM    384  CEN VAL A  55       0.686  16.732  -1.948  1.00  0.00           X  
ATOM    385  H   VAL A  55       0.382  19.249  -3.640  1.00  0.00           H  
ATOM    386  N   VAL A  56       3.581  18.997  -2.754  1.00  0.00           N  
ATOM    387  CA  VAL A  56       5.029  19.167  -2.731  1.00  0.00           C  
ATOM    388  C   VAL A  56       5.421  20.460  -2.027  1.00  0.00           C  
ATOM    389  O   VAL A  56       6.337  20.478  -1.205  1.00  0.00           O  
ATOM    390  CB  VAL A  56       5.621  19.167  -4.153  1.00  0.00           C  
ATOM    391  CEN VAL A  56       6.001  18.801  -4.595  1.00  0.00           X  
ATOM    392  H   VAL A  56       3.107  18.931  -3.644  1.00  0.00           H  
ATOM    393  N   VAL A  57       4.722  21.541  -2.355  1.00  0.00           N  
ATOM    394  CA  VAL A  57       4.995  22.841  -1.755  1.00  0.00           C  
ATOM    395  C   VAL A  57       4.818  22.799  -0.243  1.00  0.00           C  
ATOM    396  O   VAL A  57       5.648  23.317   0.504  1.00  0.00           O  
ATOM    397  CB  VAL A  57       4.083  23.937  -2.339  1.00  0.00           C  
ATOM    398  CEN VAL A  57       4.074  24.493  -2.745  1.00  0.00           X  
ATOM    399  H   VAL A  57       3.981  21.460  -3.038  1.00  0.00           H  
ATOM    400  N   VAL A  58       3.731  22.179   0.203  1.00  0.00           N  
ATOM    401  CA  VAL A  58       3.442  22.067   1.628  1.00  0.00           C  
ATOM    402  C   VAL A  58       4.552  21.321   2.357  1.00  0.00           C  
ATOM    403  O   VAL A  58       4.996  21.740   3.427  1.00  0.00           O  
ATOM    404  CB  VAL A  58       2.103  21.349   1.879  1.00  0.00           C  
ATOM    405  CEN VAL A  58       1.454  21.444   2.090  1.00  0.00           X  
ATOM    406  H   VAL A  58       3.088  21.774  -0.463  1.00  0.00           H  
ATOM    407  N   VAL A  59       4.996  20.213   1.774  1.00  0.00           N  
ATOM    408  CA  VAL A  59       6.056  19.406   2.368  1.00  0.00           C  
ATOM    409  C   VAL A  59       7.338  20.213   2.530  1.00  0.00           C  
ATOM    410  O   VAL A  59       7.986  20.162   3.575  1.00  0.00           O  
ATOM    411  CB  VAL A  59       6.353  18.153   1.523  1.00  0.00           C  
ATOM    412  CEN VAL A  59       6.290  17.467   1.508  1.00  0.00           X  
ATOM    413  H   VAL A  59       4.590  19.923   0.896  1.00  0.00           H  
ATOM    414  N   VAL A  60       7.698  20.957   1.490  1.00  0.00           N  
ATOM    415  CA  VAL A  60       8.904  21.776   1.515  1.00  0.00           C  
ATOM    416  C   VAL A  60       8.846  22.808   2.635  1.00  0.00           C  
ATOM    417  O   VAL A  60       9.818  23.001   3.365  1.00  0.00           O  
ATOM    418  CB  VAL A  60       9.123  22.501   0.174  1.00  0.00           C  
ATOM    419  CEN VAL A  60       9.520  22.518  -0.389  1.00  0.00           X  
ATOM    420  H   VAL A  60       7.122  20.955   0.660  1.00  0.00           H  
ATOM    421  N   VAL A  61       7.700  23.468   2.765  1.00  0.00           N  
ATOM    422  CA  VAL A  61       7.513  24.482   3.796  1.00  0.00           C  
ATOM    423  C   VAL A  61       7.696  23.891   5.188  1.00  0.00           C  
ATOM    424  O   VAL A  61       8.363  24.478   6.040  1.00  0.00           O  
ATOM    425  CB  VAL A  61       6.120  25.132   3.704  1.00  0.00           C  
ATOM    426  CEN VAL A  61       5.789  25.713   3.537  1.00  0.00           X  
ATOM    427  H   VAL A  61       6.939  23.263   2.133  1.00  0.00           H  
ATOM    428  N   VAL A  62       7.099  22.726   5.414  1.00  0.00           N  
ATOM    429  CA  VAL A  62       7.195  22.053   6.704  1.00  0.00           C  
ATOM    430  C   VAL A  62       8.643  21.738   7.055  1.00  0.00           C  
ATOM    431  O   VAL A  62       9.081  21.960   8.184  1.00  0.00           O  
ATOM    432  CB  VAL A  62       6.377  20.748   6.723  1.00  0.00           C  
ATOM    433  CEN VAL A  62       5.811  20.452   6.982  1.00  0.00           X  
ATOM    434  H   VAL A  62       6.565  22.295   4.673  1.00  0.00           H  
ATOM    435  N   VAL A  63       9.383  21.219   6.081  1.00  0.00           N  
ATOM    436  CA  VAL A  63      10.785  20.872   6.285  1.00  0.00           C  
ATOM    437  C   VAL A  63      11.602  22.094   6.684  1.00  0.00           C  
ATOM    438  O   VAL A  63      12.415  22.034   7.606  1.00  0.00           O  
ATOM    439  CB  VAL A  63      11.401  20.244   5.020  1.00  0.00           C  
ATOM    440  CEN VAL A  63      11.636  19.655   4.752  1.00  0.00           X  
ATOM    441  H   VAL A  63       8.964  21.061   5.175  1.00  0.00           H  
ATOM    442  N   VAL A  64      11.381  23.201   5.984  1.00  0.00           N  
ATOM    443  CA  VAL A  64      12.097  24.440   6.265  1.00  0.00           C  
ATOM    444  C   VAL A  64      11.843  24.912   7.691  1.00  0.00           C  
ATOM    445  O   VAL A  64      12.770  25.305   8.399  1.00  0.00           O  
ATOM    446  CB  VAL A  64      11.696  25.559   5.285  1.00  0.00           C  
ATOM    447  CEN VAL A  64      11.919  25.936   4.753  1.00  0.00           X  
ATOM    448  H   VAL A  64      10.700  23.185   5.239  1.00  0.00           H  
ATOM    449  N   VAL A  65      10.582  24.872   8.106  1.00  0.00           N  
ATOM    450  CA  VAL A  65      10.204  25.296   9.449  1.00  0.00           C  
ATOM    451  C   VAL A  65      10.911  24.462  10.510  1.00  0.00           C  
ATOM    452  O   VAL A  65      11.428  24.997  11.491  1.00  0.00           O  
ATOM    453  CB  VAL A  65       8.682  25.199   9.665  1.00  0.00           C  
ATOM    454  CEN VAL A  65       8.108  25.572   9.741  1.00  0.00           X  
ATOM    455  H   VAL A  65       9.867  24.539   7.476  1.00  0.00           H  
ATOM    456  N   VAL A  66      10.932  23.149  10.307  1.00  0.00           N  
ATOM    457  CA  VAL A  66      11.576  22.239  11.245  1.00  0.00           C  
ATOM    458  C   VAL A  66      13.058  22.558  11.392  1.00  0.00           C  
ATOM    459  O   VAL A  66      13.588  22.596  12.503  1.00  0.00           O  
ATOM    460  CB  VAL A  66      11.417  20.771  10.808  1.00  0.00           C  
ATOM    461  CEN VAL A  66      11.101  20.178  10.960  1.00  0.00           X  
ATOM    462  H   VAL A  66      10.489  22.772   9.481  1.00  0.00           H  
ATOM    463  N   VAL A  67      13.724  22.785  10.265  1.00  0.00           N  
ATOM    464  CA  VAL A  67      15.147  23.101  10.266  1.00  0.00           C  
ATOM    465  C   VAL A  67      15.392  24.538  10.708  1.00  0.00           C  
ATOM    466  O   VAL A  67      16.518  24.914  11.035  1.00  0.00           O  
ATOM    467  CB  VAL A  67      15.775  22.888   8.875  1.00  0.00           C  
ATOM    468  CEN VAL A  67      16.200  22.483   8.515  1.00  0.00           X  
ATOM    469  H   VAL A  67      13.231  22.738   9.385  1.00  0.00           H  
ATOM    470  N   VAL A  68      14.332  25.339  10.715  1.00  0.00           N  
ATOM    471  CA  VAL A  68      14.423  26.727  11.151  1.00  0.00           C  
ATOM    472  C   VAL A  68      13.773  26.918  12.516  1.00  0.00           C  
ATOM    473  O   VAL A  68      14.387  27.459  13.436  1.00  0.00           O  
ATOM    474  CB  VAL A  68      13.761  27.682  10.140  1.00  0.00           C  
ATOM    475  CEN VAL A  68      13.891  28.166   9.668  1.00  0.00           X  
ATOM    476  H   VAL A  68      13.440  24.976  10.409  1.00  0.00           H  
ATOM    477  N   VAL A  69      12.528  26.472  12.641  1.00  0.00           N  
ATOM    478  CA  VAL A  69      11.797  26.583  13.897  1.00  0.00           C  
ATOM    479  C   VAL A  69      12.043  25.372  14.787  1.00  0.00           C  
ATOM    480  O   VAL A  69      11.102  24.711  15.226  1.00  0.00           O  
ATOM    481  CB  VAL A  69      10.283  26.734  13.659  1.00  0.00           C  
ATOM    482  CEN VAL A  69       9.757  27.178  13.694  1.00  0.00           X  
ATOM    483  H   VAL A  69      12.077  26.044  11.845  1.00  0.00           H  
ATOM    484  N   VAL A  70      13.313  25.086  15.051  1.00  0.00           N  
ATOM    485  CA  VAL A  70      13.686  23.935  15.865  1.00  0.00           C  
ATOM    486  C   VAL A  70      12.943  23.936  17.194  1.00  0.00           C  
ATOM    487  O   VAL A  70      12.818  22.900  17.848  1.00  0.00           O  
ATOM    488  CB  VAL A  70      15.202  23.902  16.136  1.00  0.00           C  
ATOM    489  CEN VAL A  70      15.786  23.569  15.984  1.00  0.00           X  
ATOM    490  H   VAL A  70      14.039  25.681  14.678  1.00  0.00           H  
ATOM    491  N   VAL A  71      12.450  25.105  17.590  1.00  0.00           N  
ATOM    492  CA  VAL A  71      11.748  25.250  18.859  1.00  0.00           C  
ATOM    493  C   VAL A  71      10.239  25.281  18.654  1.00  0.00           C  
ATOM    494  O   VAL A  71       9.471  25.227  19.614  1.00  0.00           O  
ATOM    495  CB  VAL A  71      12.181  26.529  19.601  1.00  0.00           C  
ATOM    496  CEN VAL A  71      12.533  26.761  20.146  1.00  0.00           X  
ATOM    497  H   VAL A  71      12.564  25.914  16.995  1.00  0.00           H  
ATOM    498  N   VAL A  72       9.819  25.367  17.396  1.00  0.00           N  
ATOM    499  CA  VAL A  72       8.401  25.416  17.063  1.00  0.00           C  
ATOM    500  C   VAL A  72       7.774  24.029  17.117  1.00  0.00           C  
ATOM    501  O   VAL A  72       8.437  23.027  16.850  1.00  0.00           O  
ATOM    502  CB  VAL A  72       8.169  26.019  15.665  1.00  0.00           C  
ATOM    503  CEN VAL A  72       7.929  26.573  15.332  1.00  0.00           X  
ATOM    504  H   VAL A  72      10.501  25.400  16.651  1.00  0.00           H  
ATOM    505  N   VAL A  73       6.493  23.977  17.465  1.00  0.00           N  
ATOM    506  CA  VAL A  73       5.774  22.712  17.556  1.00  0.00           C  
ATOM    507  C   VAL A  73       5.646  22.051  16.190  1.00  0.00           C  
ATOM    508  O   VAL A  73       5.683  22.723  15.159  1.00  0.00           O  
ATOM    509  CB  VAL A  73       4.368  22.903  18.157  1.00  0.00           C  
ATOM    510  CEN VAL A  73       3.983  22.784  18.715  1.00  0.00           X  
ATOM    511  H   VAL A  73       6.004  24.837  17.671  1.00  0.00           H  
ATOM    512  N   VAL A  74       5.497  20.731  16.188  1.00  0.00           N  
ATOM    513  CA  VAL A  74       5.353  19.977  14.949  1.00  0.00           C  
ATOM    514  C   VAL A  74       4.238  20.549  14.083  1.00  0.00           C  
ATOM    515  O   VAL A  74       4.424  20.785  12.889  1.00  0.00           O  
ATOM    516  CB  VAL A  74       5.065  18.489  15.222  1.00  0.00           C  
ATOM    517  CEN VAL A  74       5.337  17.857  15.189  1.00  0.00           X  
ATOM    518  H   VAL A  74       5.482  20.236  17.069  1.00  0.00           H  
ATOM    519  N   VAL A  75       3.077  20.770  14.691  1.00  0.00           N  
ATOM    520  CA  VAL A  75       1.928  21.312  13.976  1.00  0.00           C  
ATOM    521  C   VAL A  75       2.273  22.631  13.297  1.00  0.00           C  
ATOM    522  O   VAL A  75       1.818  22.907  12.188  1.00  0.00           O  
ATOM    523  CB  VAL A  75       0.727  21.528  14.916  1.00  0.00           C  
ATOM    524  CEN VAL A  75       0.100  21.293  15.077  1.00  0.00           X  
ATOM    525  H   VAL A  75       2.989  20.558  15.675  1.00  0.00           H  
ATOM    526  N   VAL A  76       3.081  23.443  13.971  1.00  0.00           N  
ATOM    527  CA  VAL A  76       3.498  24.731  13.429  1.00  0.00           C  
ATOM    528  C   VAL A  76       4.249  24.559  12.115  1.00  0.00           C  
ATOM    529  O   VAL A  76       4.002  25.279  11.148  1.00  0.00           O  
ATOM    530  CB  VAL A  76       4.390  25.500  14.422  1.00  0.00           C  
ATOM    531  CEN VAL A  76       4.408  26.043  14.845  1.00  0.00           X  
ATOM    532  H   VAL A  76       3.414  23.161  14.882  1.00  0.00           H  
ATOM    533  N   VAL A  77       5.168  23.599  12.086  1.00  0.00           N  
ATOM    534  CA  VAL A  77       5.958  23.330  10.891  1.00  0.00           C  
ATOM    535  C   VAL A  77       5.066  22.947   9.716  1.00  0.00           C  
ATOM    536  O   VAL A  77       5.250  23.434   8.601  1.00  0.00           O  
ATOM    537  CB  VAL A  77       6.983  22.206  11.131  1.00  0.00           C  
ATOM    538  CEN VAL A  77       7.655  22.076  11.205  1.00  0.00           X  
ATOM    539  H   VAL A  77       5.323  23.042  12.914  1.00  0.00           H  
ATOM    540  N   VAL A  78       4.099  22.073   9.974  1.00  0.00           N  
ATOM    541  CA  VAL A  78       3.177  21.623   8.939  1.00  0.00           C  
ATOM    542  C   VAL A  78       2.396  22.792   8.351  1.00  0.00           C  
ATOM    543  O   VAL A  78       2.246  22.902   7.134  1.00  0.00           O  
ATOM    544  CB  VAL A  78       2.185  20.577   9.481  1.00  0.00           C  
ATOM    545  CEN VAL A  78       2.017  19.909   9.459  1.00  0.00           X  
ATOM    546  H   VAL A  78       4.001  21.711  10.912  1.00  0.00           H  
ATOM    547  N   VAL A  79       1.899  23.663   9.223  1.00  0.00           N  
ATOM    548  CA  VAL A  79       1.132  24.826   8.792  1.00  0.00           C  
ATOM    549  C   VAL A  79       1.960  25.726   7.884  1.00  0.00           C  
ATOM    550  O   VAL A  79       1.482  26.187   6.848  1.00  0.00           O  
ATOM    551  CB  VAL A  79       0.629  25.648   9.994  1.00  0.00           C  
ATOM    552  CEN VAL A  79       0.066  25.820  10.351  1.00  0.00           X  
ATOM    553  H   VAL A  79       2.057  23.516  10.210  1.00  0.00           H  
ATOM    554  N   VAL A  80       3.204  25.974   8.280  1.00  0.00           N  
ATOM    555  CA  VAL A  80       4.101  26.820   7.502  1.00  0.00           C  
ATOM    556  C   VAL A  80       4.322  26.252   6.107  1.00  0.00           C  
ATOM    557  O   VAL A  80       4.279  26.981   5.115  1.00  0.00           O  
ATOM    558  CB  VAL A  80       5.465  26.989   8.199  1.00  0.00           C  
ATOM    559  CEN VAL A  80       5.864  27.439   8.535  1.00  0.00           X  
ATOM    560  H   VAL A  80       3.537  25.565   9.142  1.00  0.00           H  
ATOM    561  N   VAL A  81       4.559  24.947   6.035  1.00  0.00           N  
ATOM    562  CA  VAL A  81       4.788  24.278   4.760  1.00  0.00           C  
ATOM    563  C   VAL A  81       3.587  24.431   3.835  1.00  0.00           C  
ATOM    564  O   VAL A  81       3.738  24.726   2.649  1.00  0.00           O  
ATOM    565  CB  VAL A  81       5.087  22.779   4.953  1.00  0.00           C  
ATOM    566  CEN VAL A  81       5.585  22.304   4.916  1.00  0.00           X  
ATOM    567  H   VAL A  81       4.582  24.403   6.886  1.00  0.00           H  
ATOM    568  N   VAL A  82       2.394  24.228   4.384  1.00  0.00           N  
ATOM    569  CA  VAL A  82       1.165  24.343   3.609  1.00  0.00           C  
ATOM    570  C   VAL A  82       1.009  25.742   3.026  1.00  0.00           C  
ATOM    571  O   VAL A  82       0.666  25.903   1.855  1.00  0.00           O  
ATOM    572  CB  VAL A  82      -0.074  24.012   4.462  1.00  0.00           C  
ATOM    573  CEN VAL A  82      -0.570  23.544   4.561  1.00  0.00           X  
ATOM    574  H   VAL A  82       2.338  23.988   5.363  1.00  0.00           H  
ATOM    575  N   VAL A  83       1.264  26.752   3.851  1.00  0.00           N  
ATOM    576  CA  VAL A  83       1.153  28.140   3.419  1.00  0.00           C  
ATOM    577  C   VAL A  83       2.078  28.427   2.243  1.00  0.00           C  
ATOM    578  O   VAL A  83       1.685  29.082   1.278  1.00  0.00           O  
ATOM    579  CB  VAL A  83       1.479  29.116   4.565  1.00  0.00           C  
ATOM    580  CEN VAL A  83       1.202  29.574   5.000  1.00  0.00           X  
ATOM    581  H   VAL A  83       1.542  26.553   4.801  1.00  0.00           H  
ATOM    582  N   VAL A  84       3.308  27.933   2.330  1.00  0.00           N  
ATOM    583  CA  VAL A  84       4.293  28.139   1.275  1.00  0.00           C  
ATOM    584  C   VAL A  84       3.864  27.459  -0.019  1.00  0.00           C  
ATOM    585  O   VAL A  84       4.137  27.954  -1.112  1.00  0.00           O  
ATOM    586  CB  VAL A  84       5.680  27.612   1.685  1.00  0.00           C  
ATOM    587  CEN VAL A  84       6.317  27.806   1.864  1.00  0.00           X  
ATOM    588  H   VAL A  84       3.568  27.401   3.148  1.00  0.00           H  
ATOM    589  N   VAL A  85       3.191  26.321   0.112  1.00  0.00           N  
ATOM    590  CA  VAL A  85       2.602  25.643  -1.037  1.00  0.00           C  
ATOM    591  C   VAL A  85       1.354  26.369  -1.524  1.00  0.00           C  
ATOM    592  O   VAL A  85       0.792  26.026  -2.564  1.00  0.00           O  
ATOM    593  CB  VAL A  85       2.238  24.183  -0.706  1.00  0.00           C  
ATOM    594  CEN VAL A  85       2.413  23.527  -0.825  1.00  0.00           X  
ATOM    595  H   VAL A  85       3.085  25.915   1.030  1.00  0.00           H  
ATOM    596  N   VAL A  86       0.926  27.373  -0.767  1.00  0.00           N  
ATOM    597  CA  VAL A  86      -0.326  28.065  -1.048  1.00  0.00           C  
ATOM    598  C   VAL A  86      -1.519  27.286  -0.512  1.00  0.00           C  
ATOM    599  O   VAL A  86      -2.670  27.626  -0.788  1.00  0.00           O  
ATOM    600  CB  VAL A  86      -0.514  28.299  -2.559  1.00  0.00           C  
ATOM    601  CEN VAL A  86      -0.518  28.783  -3.049  1.00  0.00           X  
ATOM    602  H   VAL A  86       1.482  27.663   0.025  1.00  0.00           H  
ATOM    603  N   VAL A  87      -1.239  26.238   0.255  1.00  0.00           N  
ATOM    604  CA  VAL A  87      -2.290  25.421   0.850  1.00  0.00           C  
ATOM    605  C   VAL A  87      -2.775  26.018   2.165  1.00  0.00           C  
ATOM    606  O   VAL A  87      -2.499  25.484   3.239  1.00  0.00           O  
ATOM    607  CB  VAL A  87      -1.812  23.978   1.098  1.00  0.00           C  
ATOM    608  CEN VAL A  87      -1.881  23.326   0.884  1.00  0.00           X  
ATOM    609  H   VAL A  87      -0.273  26.002   0.432  1.00  0.00           H  
ATOM    610  N   VAL A  88      -3.498  27.128   2.074  1.00  0.00           N  
ATOM    611  CA  VAL A  88      -3.945  27.851   3.258  1.00  0.00           C  
ATOM    612  C   VAL A  88      -4.934  27.023   4.069  1.00  0.00           C  
ATOM    613  O   VAL A  88      -4.944  27.078   5.298  1.00  0.00           O  
ATOM    614  CB  VAL A  88      -4.600  29.195   2.887  1.00  0.00           C  
ATOM    615  CEN VAL A  88      -4.513  29.878   2.907  1.00  0.00           X  
ATOM    616  H   VAL A  88      -3.745  27.481   1.160  1.00  0.00           H  
ATOM    617  N   VAL A  89      -5.765  26.254   3.372  1.00  0.00           N  
ATOM    618  CA  VAL A  89      -6.737  25.387   4.027  1.00  0.00           C  
ATOM    619  C   VAL A  89      -6.047  24.327   4.876  1.00  0.00           C  
ATOM    620  O   VAL A  89      -6.437  24.081   6.017  1.00  0.00           O  
ATOM    621  CB  VAL A  89      -7.655  24.693   3.003  1.00  0.00           C  
ATOM    622  CEN VAL A  89      -8.298  24.677   2.757  1.00  0.00           X  
ATOM    623  H   VAL A  89      -5.721  26.271   2.363  1.00  0.00           H  
ATOM    624  N   VAL A  90      -5.018  23.703   4.312  1.00  0.00           N  
ATOM    625  CA  VAL A  90      -4.217  22.730   5.046  1.00  0.00           C  
ATOM    626  C   VAL A  90      -3.568  23.362   6.270  1.00  0.00           C  
ATOM    627  O   VAL A  90      -3.580  22.786   7.358  1.00  0.00           O  
ATOM    628  CB  VAL A  90      -3.121  22.115   4.156  1.00  0.00           C  
ATOM    629  CEN VAL A  90      -2.928  21.538   3.832  1.00  0.00           X  
ATOM    630  H   VAL A  90      -4.786  23.907   3.351  1.00  0.00           H  
ATOM    631  N   VAL A  91      -3.002  24.550   6.087  1.00  0.00           N  
ATOM    632  CA  VAL A  91      -2.347  25.263   7.176  1.00  0.00           C  
ATOM    633  C   VAL A  91      -3.299  25.478   8.346  1.00  0.00           C  
ATOM    634  O   VAL A  91      -2.872  25.783   9.459  1.00  0.00           O  
ATOM    635  CB  VAL A  91      -1.803  26.628   6.713  1.00  0.00           C  
ATOM    636  CEN VAL A  91      -1.226  26.977   6.576  1.00  0.00           X  
ATOM    637  H   VAL A  91      -3.027  24.970   5.168  1.00  0.00           H  
ATOM    638  N   VAL A  92      -4.593  25.316   8.086  1.00  0.00           N  
ATOM    639  CA  VAL A  92      -5.607  25.478   9.120  1.00  0.00           C  
ATOM    640  C   VAL A  92      -6.141  24.129   9.585  1.00  0.00           C  
ATOM    641  O   VAL A  92      -6.870  24.046  10.573  1.00  0.00           O  
ATOM    642  CB  VAL A  92      -6.784  26.342   8.627  1.00  0.00           C  
ATOM    643  CEN VAL A  92      -7.087  26.956   8.696  1.00  0.00           X  
ATOM    644  H   VAL A  92      -4.880  25.075   7.149  1.00  0.00           H  
ATOM    645  N   VAL A  93      -5.772  23.074   8.867  1.00  0.00           N  
ATOM    646  CA  VAL A  93      -6.055  21.712   9.305  1.00  0.00           C  
ATOM    647  C   VAL A  93      -5.213  21.338  10.518  1.00  0.00           C  
ATOM    648  O   VAL A  93      -4.137  21.896  10.735  1.00  0.00           O  
ATOM    649  CB  VAL A  93      -5.799  20.692   8.180  1.00  0.00           C  
ATOM    650  CEN VAL A  93      -6.109  20.263   7.739  1.00  0.00           X  
ATOM    651  H   VAL A  93      -5.284  23.218   7.994  1.00  0.00           H  
ATOM    652  N   VAL A  94      -5.708  20.391  11.307  1.00  0.00           N  
ATOM    653  CA  VAL A  94      -4.954  19.862  12.437  1.00  0.00           C  
ATOM    654  C   VAL A  94      -3.748  19.059  11.967  1.00  0.00           C  
ATOM    655  O   VAL A  94      -3.703  18.599  10.826  1.00  0.00           O  
ATOM    656  CB  VAL A  94      -5.832  18.972  13.336  1.00  0.00           C  
ATOM    657  CEN VAL A  94      -6.142  18.939  13.951  1.00  0.00           X  
ATOM    658  H   VAL A  94      -6.632  20.027  11.119  1.00  0.00           H  
ATOM    659  N   VAL A  95      -2.772  18.893  12.853  1.00  0.00           N  
ATOM    660  CA  VAL A  95      -1.513  18.251  12.495  1.00  0.00           C  
ATOM    661  C   VAL A  95      -1.748  16.856  11.930  1.00  0.00           C  
ATOM    662  O   VAL A  95      -1.036  16.412  11.029  1.00  0.00           O  
ATOM    663  CB  VAL A  95      -0.565  18.151  13.704  1.00  0.00           C  
ATOM    664  CEN VAL A  95       0.019  18.400  13.974  1.00  0.00           X  
ATOM    665  H   VAL A  95      -2.905  19.221  13.799  1.00  0.00           H  
ATOM    666  N   VAL A  96      -2.751  16.167  12.465  1.00  0.00           N  
ATOM    667  CA  VAL A  96      -3.106  14.836  11.989  1.00  0.00           C  
ATOM    668  C   VAL A  96      -3.892  14.909  10.686  1.00  0.00           C  
ATOM    669  O   VAL A  96      -3.835  13.995   9.864  1.00  0.00           O  
ATOM    670  CB  VAL A  96      -3.934  14.064  13.034  1.00  0.00           C  
ATOM    671  CEN VAL A  96      -3.913  13.540  13.480  1.00  0.00           X  
ATOM    672  H   VAL A  96      -3.280  16.577  13.222  1.00  0.00           H  
ATOM    673  N   VAL A  97      -4.626  16.001  10.504  1.00  0.00           N  
ATOM    674  CA  VAL A  97      -5.313  16.262   9.245  1.00  0.00           C  
ATOM    675  C   VAL A  97      -4.328  16.348   8.087  1.00  0.00           C  
ATOM    676  O   VAL A  97      -4.555  15.774   7.021  1.00  0.00           O  
ATOM    677  CB  VAL A  97      -6.133  17.564   9.307  1.00  0.00           C  
ATOM    678  CEN VAL A  97      -6.774  17.816   9.329  1.00  0.00           X  
ATOM    679  H   VAL A  97      -4.710  16.669  11.257  1.00  0.00           H  
ATOM    680  N   VAL A  98      -3.232  17.068   8.301  1.00  0.00           N  
ATOM    681  CA  VAL A  98      -2.209  17.230   7.276  1.00  0.00           C  
ATOM    682  C   VAL A  98      -1.626  15.885   6.861  1.00  0.00           C  
ATOM    683  O   VAL A  98      -1.455  15.612   5.673  1.00  0.00           O  
ATOM    684  CB  VAL A  98      -1.068  18.147   7.755  1.00  0.00           C  
ATOM    685  CEN VAL A  98      -0.784  18.769   7.671  1.00  0.00           X  
ATOM    686  H   VAL A  98      -3.104  17.514   9.199  1.00  0.00           H  
ATOM    687  N   VAL A  99      -1.321  15.049   7.847  1.00  0.00           N  
ATOM    688  CA  VAL A  99      -0.756  13.730   7.587  1.00  0.00           C  
ATOM    689  C   VAL A  99      -1.698  12.886   6.737  1.00  0.00           C  
ATOM    690  O   VAL A  99      -1.272  12.234   5.784  1.00  0.00           O  
ATOM    691  CB  VAL A  99      -0.448  12.978   8.895  1.00  0.00           C  
ATOM    692  CEN VAL A  99       0.063  12.755   9.299  1.00  0.00           X  
ATOM    693  H   VAL A  99      -1.485  15.334   8.802  1.00  0.00           H  
ATOM    694  N   VAL A 100      -2.979  12.902   7.088  1.00  0.00           N  
ATOM    695  CA  VAL A 100      -3.983  12.138   6.359  1.00  0.00           C  
ATOM    696  C   VAL A 100      -4.052  12.570   4.900  1.00  0.00           C  
ATOM    697  O   VAL A 100      -4.103  11.735   3.996  1.00  0.00           O  
ATOM    698  CB  VAL A 100      -5.378  12.286   6.994  1.00  0.00           C  
ATOM    699  CEN VAL A 100      -5.862  11.953   7.354  1.00  0.00           X  
ATOM    700  H   VAL A 100      -3.264  13.458   7.882  1.00  0.00           H  
ATOM    701  N   VAL A 101      -4.052  13.880   4.675  1.00  0.00           N  
ATOM    702  CA  VAL A 101      -4.114  14.426   3.325  1.00  0.00           C  
ATOM    703  C   VAL A 101      -2.928  13.964   2.489  1.00  0.00           C  
ATOM    704  O   VAL A 101      -3.087  13.564   1.336  1.00  0.00           O  
ATOM    705  CB  VAL A 101      -4.152  15.966   3.339  1.00  0.00           C  
ATOM    706  CEN VAL A 101      -4.556  16.511   3.224  1.00  0.00           X  
ATOM    707  H   VAL A 101      -4.009  14.513   5.461  1.00  0.00           H  
ATOM    708  N   VAL A 102      -1.738  14.022   3.077  1.00  0.00           N  
ATOM    709  CA  VAL A 102      -0.521  13.610   2.387  1.00  0.00           C  
ATOM    710  C   VAL A 102      -0.595  12.147   1.968  1.00  0.00           C  
ATOM    711  O   VAL A 102      -0.244  11.795   0.842  1.00  0.00           O  
ATOM    712  CB  VAL A 102       0.726  13.820   3.266  1.00  0.00           C  
ATOM    713  CEN VAL A 102       1.292  14.205   3.342  1.00  0.00           X  
ATOM    714  H   VAL A 102      -1.674  14.360   4.026  1.00  0.00           H  
ATOM    715  N   VAL A 103      -1.052  11.297   2.882  1.00  0.00           N  
ATOM    716  CA  VAL A 103      -1.172   9.870   2.609  1.00  0.00           C  
ATOM    717  C   VAL A 103      -2.112   9.610   1.438  1.00  0.00           C  
ATOM    718  O   VAL A 103      -1.810   8.809   0.554  1.00  0.00           O  
ATOM    719  CB  VAL A 103      -1.679   9.099   3.842  1.00  0.00           C  
ATOM    720  CEN VAL A 103      -1.491   8.655   4.334  1.00  0.00           X  
ATOM    721  H   VAL A 103      -1.324  11.649   3.788  1.00  0.00           H  
ATOM    722  N   VAL A 104      -3.252  10.292   1.439  1.00  0.00           N  
ATOM    723  CA  VAL A 104      -4.239  10.136   0.377  1.00  0.00           C  
ATOM    724  C   VAL A 104      -3.652  10.507  -0.979  1.00  0.00           C  
ATOM    725  O   VAL A 104      -3.845   9.795  -1.965  1.00  0.00           O  
ATOM    726  CB  VAL A 104      -5.489  10.997   0.636  1.00  0.00           C  
ATOM    727  CEN VAL A 104      -6.156  10.970   0.809  1.00  0.00           X  
ATOM    728  H   VAL A 104      -3.441  10.935   2.195  1.00  0.00           H  
ATOM    729  N   VAL A 105      -2.934  11.624  -1.022  1.00  0.00           N  
ATOM    730  CA  VAL A 105      -2.317  12.091  -2.258  1.00  0.00           C  
ATOM    731  C   VAL A 105      -1.334  11.064  -2.805  1.00  0.00           C  
ATOM    732  O   VAL A 105      -1.325  10.774  -4.002  1.00  0.00           O  
ATOM    733  CB  VAL A 105      -1.584  13.430  -2.053  1.00  0.00           C  
ATOM    734  CEN VAL A 105      -1.608  14.103  -2.197  1.00  0.00           X  
ATOM    735  H   VAL A 105      -2.812  12.163  -0.177  1.00  0.00           H  
ATOM    736  N   VAL A 106      -0.506  10.515  -1.922  1.00  0.00           N  
ATOM    737  CA  VAL A 106       0.483   9.519  -2.315  1.00  0.00           C  
ATOM    738  C   VAL A 106      -0.183   8.293  -2.926  1.00  0.00           C  
ATOM    739  O   VAL A 106       0.258   7.783  -3.956  1.00  0.00           O  
ATOM    740  CB  VAL A 106       1.348   9.079  -1.119  1.00  0.00           C  
ATOM    741  CEN VAL A 106       1.980   9.119  -0.847  1.00  0.00           X  
ATOM    742  H   VAL A 106      -0.564  10.796  -0.953  1.00  0.00           H  
ATOM    743  N   VAL A 107      -1.247   7.822  -2.285  1.00  0.00           N  
ATOM    744  CA  VAL A 107      -1.977   6.654  -2.764  1.00  0.00           C  
ATOM    745  C   VAL A 107      -2.530   6.887  -4.164  1.00  0.00           C  
ATOM    746  O   VAL A 107      -2.424   6.023  -5.035  1.00  0.00           O  
ATOM    747  CB  VAL A 107      -3.136   6.285  -1.819  1.00  0.00           C  
ATOM    748  CEN VAL A 107      -3.348   5.819  -1.358  1.00  0.00           X  
ATOM    749  H   VAL A 107      -1.559   8.286  -1.443  1.00  0.00           H  
ATOM    750  N   VAL A 108      -3.121   8.058  -4.374  1.00  0.00           N  
ATOM    751  CA  VAL A 108      -3.692   8.407  -5.670  1.00  0.00           C  
ATOM    752  C   VAL A 108      -2.631   8.388  -6.763  1.00  0.00           C  
ATOM    753  O   VAL A 108      -2.854   7.854  -7.849  1.00  0.00           O  
ATOM    754  CB  VAL A 108      -4.359   9.795  -5.639  1.00  0.00           C  
ATOM    755  CEN VAL A 108      -4.967  10.118  -5.653  1.00  0.00           X  
ATOM    756  H   VAL A 108      -3.175   8.725  -3.617  1.00  0.00           H  
ATOM    757  N   VAL A 109      -1.476   8.975  -6.469  1.00  0.00           N  
ATOM    758  CA  VAL A 109      -0.377   9.027  -7.426  1.00  0.00           C  
ATOM    759  C   VAL A 109       0.073   7.628  -7.825  1.00  0.00           C  
ATOM    760  O   VAL A 109       0.286   7.346  -9.004  1.00  0.00           O  
ATOM    761  CB  VAL A 109       0.828   9.803  -6.862  1.00  0.00           C  
ATOM    762  CEN VAL A 109       1.186  10.389  -6.918  1.00  0.00           X  
ATOM    763  H   VAL A 109      -1.355   9.396  -5.558  1.00  0.00           H  
ATOM    764  N   VAL A 110       0.216   6.754  -6.834  1.00  0.00           N  
ATOM    765  CA  VAL A 110       0.642   5.381  -7.080  1.00  0.00           C  
ATOM    766  C   VAL A 110      -0.334   4.658  -8.000  1.00  0.00           C  
ATOM    767  O   VAL A 110       0.045   4.218  -9.050  1.00  0.00           O  
ATOM    768  CB  VAL A 110       0.777   4.588  -5.767  1.00  0.00           C  
ATOM    769  CEN VAL A 110       1.233   4.303  -5.335  1.00  0.00           X  
ATOM    770  H   VAL A 110       0.025   7.047  -5.887  1.00  0.00           H  
TER                                                                             
# All scores below are weighted scores, not raw scores.
#BEGIN_POSE_ENERGIES_TABLE ./out/51.pdb
label vdw total
weights 0.1 NA
pose 3.86426 3.86426
VAL:NtermProteinFull_1 0 0
VAL_2 0.05762 0.05762
VAL_3 0 0
VAL_4 0 0
VAL_5 0 0
VAL_6 2e-05 2e-05
VAL_7 0 0
VAL_8 0 0
VAL_9 0 0
VAL_10 0 0
VAL_11 0 0
VAL_12 0 0
VAL_13 0 0
VAL_14 0 0
VAL_15 0 0
VAL_16 0 0
VAL_17 0 0
VAL_18 0 0
VAL_19 0 0
VAL_20 0 0
VAL_21 0 0
VAL_22 0 0
VAL_23 0 0
VAL_24 0 0
VAL_25 0 0
VAL_26 0.00518 0.00518
VAL_27 0 0
VAL_28 0 0
VAL_29 0 0
VAL_30 0 0
VAL_31 0 0
VAL_32 0 0
VAL_33 0.17665 0.17665
VAL_34 0 0
VAL_35 0 0
VAL_36 0.0001 0.0001
VAL_37 0 0
VAL_38 0 0
VAL_39 0 0
VAL_40 0.00643 0.00643
VAL_41 0 0
VAL_42 0 0
VAL_43 0 0
VAL_44 0 0
VAL_45 0 0
VAL_46 0 0
VAL_47 0 0
VAL_48 0.00642 0.00642
VAL_49 2e-05 2e-05
VAL_50 0 0
VAL_51 0 0
VAL_52 0 0
VAL_53 0 0
VAL_54 0.00018 0.00018
VAL_55 0 0
VAL_56 0.17665 0.17665
VAL_57 0.33699 0.33699
VAL_58 0.2489 0.2489
VAL_59 0 0
VAL_60 0 0
VAL_61 0.48667 0.48667
VAL_62 0.46688 0.46688
VAL_63 0.00518 0.00518
VAL_64 0 0
VAL_65 0.00759 0.00759
VAL_66 0 0
VAL_67 0 0
VAL_68 0 0
VAL_69 0.09871 0.09871
VAL_70 0 0
VAL_71 0 0
VAL_72 0.09871 0.09871
VAL_73 0 0
VAL_74 0 0
VAL_75 0.01205 0.01205
VAL_76 0 0
VAL_77 0 0
VAL_78 0 0
VAL_79 0 0
VAL_80 0.00817 0.00817
VAL_81 1.00992 1.00992
VAL_82 0.00643 0.00643
VAL_83 0 0
VAL_84 0.07149 0.07149
VAL_85 0.45764 0.45764
VAL_86 0 0
VAL_87 0 0
VAL_88 0 0
VAL_89 0 0
VAL_90 0.00642 0.00642
VAL_91 2e-05 2e-05
VAL_92 0 0
VAL_93 0.02173 0.02173
VAL_94 0 0
VAL_95 0.01205 0.01205
VAL_96 0 0
VAL_97 0.02173 0.02173
VAL_98 0 0
VAL_99 0 0
VAL_100 0 0
VAL_101 0 0
VAL_102 0 0
VAL_103 0 0
VAL_104 0 0
VAL_105 0 0
VAL_106 2e-05 2e-05
VAL_107 0 0
VAL_108 0 0
VAL_109 0.0001 0.0001
VAL:CtermProteinFull_110 0.05762 0.05762
#END_POSE_ENERGIES_TABLE ./out/51.pdb

REMARK 6 13 20 19 7 1 14 9 8 17 8 6 
REMARK VDW             3.864
REMARK RG             13.900
REMARK NCdist          8.930
REMARK HO              0.550
