# Supplementary material for: Design of complicated all-α protein structures
Source: Nat Struct Mol Biol. 2024 Jan 4;31(2):275–82. doi: 10.1038/s41594-023-01147-9 (PMC11377298; doi:10.1038/s41594-023-01147-9)
Supplement: Supplementary file 11 — Statistical source data. [file 41594_2023_1147_MOESM11_ESM.zip › ED_Fig6/45.pdb]

HEADER                                            09-NOV-21   XXXX              
EXPDTA    THEORETICAL MODEL                                                     
REMARK 220                                                                      
REMARK 220 EXPERIMENTAL DETAILS                                                 
REMARK 220  EXPERIMENT TYPE                : THEORETICAL MODELLING              
REMARK 220  DATE OF DATA COLLECTION        : 09-NOV-21                          
REMARK 220                                                                      
REMARK 220 REMARK: MODEL GENERATED BY ROSETTA                                   
REMARK 220  VERSION 2021.16+release.8ee4f02                                     
ATOM      1  N   VAL A   1       0.000   0.000   0.000  1.00  0.00           N  
ATOM      2  CA  VAL A   1       1.458   0.000   0.000  1.00  0.00           C  
ATOM      3  C   VAL A   1       2.009   1.420   0.000  1.00  0.00           C  
ATOM      4  O   VAL A   1       2.934   1.737   0.748  1.00  0.00           O  
ATOM      5  CB  VAL A   1       2.023  -0.759  -1.215  1.00  0.00           C  
ATOM      6  CEN VAL A   1       2.351  -1.334  -1.406  1.00  0.00           X  
ATOM      7  H   VAL A   1      -0.500  -0.433  -0.750  1.00  0.00           H  
ATOM      8  N   VAL A   2       1.435   2.272  -0.843  1.00  0.00           N  
ATOM      9  CA  VAL A   2       1.868   3.661  -0.942  1.00  0.00           C  
ATOM     10  C   VAL A   2       1.711   4.383   0.390  1.00  0.00           C  
ATOM     11  O   VAL A   2       2.608   5.105   0.825  1.00  0.00           O  
ATOM     12  CB  VAL A   2       1.079   4.423  -2.023  1.00  0.00           C  
ATOM     13  CEN VAL A   2       1.129   4.707  -2.649  1.00  0.00           X  
ATOM     14  H   VAL A   2       0.680   1.949  -1.431  1.00  0.00           H  
ATOM     15  N   VAL A   3       0.566   4.183   1.035  1.00  0.00           N  
ATOM     16  CA  VAL A   3       0.290   4.815   2.319  1.00  0.00           C  
ATOM     17  C   VAL A   3       1.317   4.405   3.367  1.00  0.00           C  
ATOM     18  O   VAL A   3       1.823   5.241   4.115  1.00  0.00           O  
ATOM     19  CB  VAL A   3      -1.120   4.462   2.831  1.00  0.00           C  
ATOM     20  CEN VAL A   3      -1.749   4.719   2.941  1.00  0.00           X  
ATOM     21  H   VAL A   3      -0.130   3.577   0.624  1.00  0.00           H  
ATOM     22  N   VAL A   4       1.620   3.112   3.417  1.00  0.00           N  
ATOM     23  CA  VAL A   4       2.588   2.588   4.374  1.00  0.00           C  
ATOM     24  C   VAL A   4       3.957   3.226   4.177  1.00  0.00           C  
ATOM     25  O   VAL A   4       4.612   3.622   5.141  1.00  0.00           O  
ATOM     26  CB  VAL A   4       2.723   1.058   4.261  1.00  0.00           C  
ATOM     27  CEN VAL A   4       2.581   0.464   4.579  1.00  0.00           X  
ATOM     28  H   VAL A   4       1.169   2.476   2.775  1.00  0.00           H  
ATOM     29  N   VAL A   5       4.385   3.322   2.923  1.00  0.00           N  
ATOM     30  CA  VAL A   5       5.678   3.911   2.597  1.00  0.00           C  
ATOM     31  C   VAL A   5       5.758   5.358   3.069  1.00  0.00           C  
ATOM     32  O   VAL A   5       6.758   5.776   3.653  1.00  0.00           O  
ATOM     33  CB  VAL A   5       5.958   3.859   1.084  1.00  0.00           C  
ATOM     34  CEN VAL A   5       6.345   3.555   0.602  1.00  0.00           X  
ATOM     35  H   VAL A   5       3.799   2.977   2.176  1.00  0.00           H  
ATOM     36  N   VAL A   6       4.700   6.118   2.811  1.00  0.00           N  
ATOM     37  CA  VAL A   6       4.648   7.520   3.209  1.00  0.00           C  
ATOM     38  C   VAL A   6       4.783   7.670   4.719  1.00  0.00           C  
ATOM     39  O   VAL A   6       5.528   8.521   5.204  1.00  0.00           O  
ATOM     40  CB  VAL A   6       3.339   8.190   2.752  1.00  0.00           C  
ATOM     41  CEN VAL A   6       3.075   8.647   2.309  1.00  0.00           X  
ATOM     42  H   VAL A   6       3.910   5.715   2.327  1.00  0.00           H  
ATOM     43  N   VAL A   7       4.059   6.836   5.458  1.00  0.00           N  
ATOM     44  CA  VAL A   7       4.096   6.875   6.915  1.00  0.00           C  
ATOM     45  C   VAL A   7       5.504   6.615   7.437  1.00  0.00           C  
ATOM     46  O   VAL A   7       5.983   7.311   8.332  1.00  0.00           O  
ATOM     47  CB  VAL A   7       3.133   5.844   7.532  1.00  0.00           C  
ATOM     48  CEN VAL A   7       2.540   5.776   7.878  1.00  0.00           X  
ATOM     49  H   VAL A   7       3.467   6.159   4.999  1.00  0.00           H  
ATOM     50  N   VAL A   8       6.163   5.609   6.872  1.00  0.00           N  
ATOM     51  CA  VAL A   8       7.517   5.255   7.279  1.00  0.00           C  
ATOM     52  C   VAL A   8       8.478   6.419   7.067  1.00  0.00           C  
ATOM     53  O   VAL A   8       9.293   6.729   7.935  1.00  0.00           O  
ATOM     54  CB  VAL A   8       8.037   4.027   6.508  1.00  0.00           C  
ATOM     55  CEN VAL A   8       8.197   3.360   6.571  1.00  0.00           X  
ATOM     56  H   VAL A   8       5.713   5.075   6.141  1.00  0.00           H  
ATOM     57  N   VAL A   9       8.376   7.060   5.907  1.00  0.00           N  
ATOM     58  CA  VAL A   9       9.235   8.191   5.579  1.00  0.00           C  
ATOM     59  C   VAL A   9       9.061   9.324   6.581  1.00  0.00           C  
ATOM     60  O   VAL A   9      10.039   9.909   7.047  1.00  0.00           O  
ATOM     61  CB  VAL A   9       8.951   8.723   4.162  1.00  0.00           C  
ATOM     62  CEN VAL A   9       9.208   8.766   3.524  1.00  0.00           X  
ATOM     63  H   VAL A   9       7.685   6.755   5.236  1.00  0.00           H  
ATOM     64  N   VAL A  10       7.810   9.630   6.909  1.00  0.00           N  
ATOM     65  CA  VAL A  10       7.506  10.695   7.857  1.00  0.00           C  
ATOM     66  C   VAL A  10       8.128  10.415   9.219  1.00  0.00           C  
ATOM     67  O   VAL A  10       8.719  11.301   9.836  1.00  0.00           O  
ATOM     68  CB  VAL A  10       5.986  10.883   8.028  1.00  0.00           C  
ATOM     69  CEN VAL A  10       5.461  11.306   7.888  1.00  0.00           X  
ATOM     70  H   VAL A  10       7.051   9.112   6.491  1.00  0.00           H  
ATOM     71  N   VAL A  11       7.993   9.177   9.683  1.00  0.00           N  
ATOM     72  CA  VAL A  11       8.542   8.778  10.973  1.00  0.00           C  
ATOM     73  C   VAL A  11      10.054   8.964  11.009  1.00  0.00           C  
ATOM     74  O   VAL A  11      10.602   9.482  11.982  1.00  0.00           O  
ATOM     75  CB  VAL A  11       8.207   7.311  11.300  1.00  0.00           C  
ATOM     76  CEN VAL A  11       7.826   6.907  11.708  1.00  0.00           X  
ATOM     77  H   VAL A  11       7.496   8.495   9.127  1.00  0.00           H  
ATOM     78  N   VAL A  12      10.723   8.537   9.944  1.00  0.00           N  
ATOM     79  CA  VAL A  12      12.173   8.655   9.852  1.00  0.00           C  
ATOM     80  C   VAL A  12      12.613  10.111   9.938  1.00  0.00           C  
ATOM     81  O   VAL A  12      13.562  10.441  10.650  1.00  0.00           O  
ATOM     82  CB  VAL A  12      12.708   8.043   8.543  1.00  0.00           C  
ATOM     83  CEN VAL A  12      13.065   7.514   8.284  1.00  0.00           X  
ATOM     84  H   VAL A  12      10.214   8.119   9.178  1.00  0.00           H  
ATOM     85  N   VAL A  13      11.920  10.977   9.208  1.00  0.00           N  
ATOM     86  CA  VAL A  13      12.238  12.400   9.200  1.00  0.00           C  
ATOM     87  C   VAL A  13      11.999  13.026  10.568  1.00  0.00           C  
ATOM     88  O   VAL A  13      12.777  13.865  11.022  1.00  0.00           O  
ATOM     89  CB  VAL A  13      11.408  13.160   8.148  1.00  0.00           C  
ATOM     90  CEN VAL A  13      11.445  13.484   7.541  1.00  0.00           X  
ATOM     91  H   VAL A  13      11.152  10.642   8.644  1.00  0.00           H  
ATOM     92  N   VAL A  14      10.919  12.612  11.222  1.00  0.00           N  
ATOM     93  CA  VAL A  14      10.595  13.104  12.556  1.00  0.00           C  
ATOM     94  C   VAL A  14      11.718  12.808  13.541  1.00  0.00           C  
ATOM     95  O   VAL A  14      12.018  13.619  14.417  1.00  0.00           O  
ATOM     96  CB  VAL A  14       9.286  12.487  13.084  1.00  0.00           C  
ATOM     97  CEN VAL A  14       8.628  12.626  13.231  1.00  0.00           X  
ATOM     98  H   VAL A  14      10.307  11.938  10.784  1.00  0.00           H  
ATOM     99  N   VAL A  15      12.337  11.642  13.391  1.00  0.00           N  
ATOM    100  CA  VAL A  15      13.413  11.226  14.283  1.00  0.00           C  
ATOM    101  C   VAL A  15      14.745  11.834  13.861  1.00  0.00           C  
ATOM    102  O   VAL A  15      15.774  11.597  14.493  1.00  0.00           O  
ATOM    103  CB  VAL A  15      13.550   9.693  14.326  1.00  0.00           C  
ATOM    104  CEN VAL A  15      13.452   9.138  14.722  1.00  0.00           X  
ATOM    105  H   VAL A  15      12.055  11.028  12.641  1.00  0.00           H  
ATOM    106  N   VAL A  16      14.718  12.618  12.788  1.00  0.00           N  
ATOM    107  CA  VAL A  16      15.914  13.299  12.307  1.00  0.00           C  
ATOM    108  C   VAL A  16      16.935  12.305  11.770  1.00  0.00           C  
ATOM    109  O   VAL A  16      18.142  12.531  11.860  1.00  0.00           O  
ATOM    110  CB  VAL A  16      16.568  14.143  13.417  1.00  0.00           C  
ATOM    111  CEN VAL A  16      16.684  14.789  13.627  1.00  0.00           X  
ATOM    112  H   VAL A  16      13.846  12.745  12.294  1.00  0.00           H  
ATOM    113  N   VAL A  17      16.444  11.205  11.210  1.00  0.00           N  
ATOM    114  CA  VAL A  17      17.314  10.177  10.650  1.00  0.00           C  
ATOM    115  C   VAL A  17      17.946  10.642   9.345  1.00  0.00           C  
ATOM    116  O   VAL A  17      17.394  11.490   8.643  1.00  0.00           O  
ATOM    117  CB  VAL A  17      16.548   8.864  10.399  1.00  0.00           C  
ATOM    118  CEN VAL A  17      16.473   8.216  10.619  1.00  0.00           X  
ATOM    119  H   VAL A  17      15.443  11.077  11.172  1.00  0.00           H  
ATOM    120  N   VAL A  18      19.108  10.082   9.023  1.00  0.00           N  
ATOM    121  CA  VAL A  18      19.828  10.453   7.811  1.00  0.00           C  
ATOM    122  C   VAL A  18      19.252   9.747   6.590  1.00  0.00           C  
ATOM    123  O   VAL A  18      18.710   8.646   6.696  1.00  0.00           O  
ATOM    124  CB  VAL A  18      21.328  10.124   7.922  1.00  0.00           C  
ATOM    125  CEN VAL A  18      21.954  10.405   7.985  1.00  0.00           X  
ATOM    126  H   VAL A  18      19.502   9.381   9.634  1.00  0.00           H  
ATOM    127  N   VAL A  19      19.371  10.386   5.432  1.00  0.00           N  
ATOM    128  CA  VAL A  19      18.899   9.802   4.182  1.00  0.00           C  
ATOM    129  C   VAL A  19      19.354   8.354   4.044  1.00  0.00           C  
ATOM    130  O   VAL A  19      18.539   7.455   3.835  1.00  0.00           O  
ATOM    131  CB  VAL A  19      19.392  10.603   2.962  1.00  0.00           C  
ATOM    132  CEN VAL A  19      19.189  11.026   2.458  1.00  0.00           X  
ATOM    133  H   VAL A  19      19.801  11.300   5.416  1.00  0.00           H  
ATOM    134  N   VAL A  20      20.659   8.135   4.162  1.00  0.00           N  
ATOM    135  CA  VAL A  20      21.232   6.807   3.981  1.00  0.00           C  
ATOM    136  C   VAL A  20      20.644   5.813   4.975  1.00  0.00           C  
ATOM    137  O   VAL A  20      20.359   4.668   4.626  1.00  0.00           O  
ATOM    138  CB  VAL A  20      22.765   6.827   4.137  1.00  0.00           C  
ATOM    139  CEN VAL A  20      23.358   6.771   3.791  1.00  0.00           X  
ATOM    140  H   VAL A  20      21.269   8.909   4.384  1.00  0.00           H  
ATOM    141  N   VAL A  21      20.464   6.258   6.214  1.00  0.00           N  
ATOM    142  CA  VAL A  21      19.951   5.395   7.271  1.00  0.00           C  
ATOM    143  C   VAL A  21      18.566   4.864   6.924  1.00  0.00           C  
ATOM    144  O   VAL A  21      18.285   3.677   7.095  1.00  0.00           O  
ATOM    145  CB  VAL A  21      19.883   6.134   8.620  1.00  0.00           C  
ATOM    146  CEN VAL A  21      20.170   6.175   9.245  1.00  0.00           X  
ATOM    147  H   VAL A  21      20.690   7.219   6.429  1.00  0.00           H  
ATOM    148  N   VAL A  22      17.704   5.748   6.435  1.00  0.00           N  
ATOM    149  CA  VAL A  22      16.346   5.369   6.063  1.00  0.00           C  
ATOM    150  C   VAL A  22      16.347   4.395   4.892  1.00  0.00           C  
ATOM    151  O   VAL A  22      15.561   3.448   4.858  1.00  0.00           O  
ATOM    152  CB  VAL A  22      15.497   6.600   5.693  1.00  0.00           C  
ATOM    153  CEN VAL A  22      14.976   6.998   5.904  1.00  0.00           X  
ATOM    154  H   VAL A  22      17.996   6.708   6.319  1.00  0.00           H  
ATOM    155  N   VAL A  23      17.235   4.633   3.932  1.00  0.00           N  
ATOM    156  CA  VAL A  23      17.364   3.757   2.774  1.00  0.00           C  
ATOM    157  C   VAL A  23      17.698   2.332   3.196  1.00  0.00           C  
ATOM    158  O   VAL A  23      17.216   1.368   2.600  1.00  0.00           O  
ATOM    159  CB  VAL A  23      18.447   4.261   1.801  1.00  0.00           C  
ATOM    160  CEN VAL A  23      18.546   4.548   1.183  1.00  0.00           X  
ATOM    161  H   VAL A  23      17.836   5.441   4.007  1.00  0.00           H  
ATOM    162  N   VAL A  24      18.528   2.204   4.226  1.00  0.00           N  
ATOM    163  CA  VAL A  24      18.947   0.896   4.714  1.00  0.00           C  
ATOM    164  C   VAL A  24      17.906   0.298   5.652  1.00  0.00           C  
ATOM    165  O   VAL A  24      18.083  -0.806   6.168  1.00  0.00           O  
ATOM    166  CB  VAL A  24      20.300   0.974   5.448  1.00  0.00           C  
ATOM    167  CEN VAL A  24      20.966   0.805   5.402  1.00  0.00           X  
ATOM    168  H   VAL A  24      18.876   3.035   4.683  1.00  0.00           H  
ATOM    169  N   VAL A  25      16.820   1.032   5.868  1.00  0.00           N  
ATOM    170  CA  VAL A  25      15.727   0.555   6.706  1.00  0.00           C  
ATOM    171  C   VAL A  25      16.156   0.447   8.163  1.00  0.00           C  
ATOM    172  O   VAL A  25      15.676  -0.414   8.900  1.00  0.00           O  
ATOM    173  CB  VAL A  25      15.208  -0.815   6.231  1.00  0.00           C  
ATOM    174  CEN VAL A  25      14.676  -1.132   5.928  1.00  0.00           X  
ATOM    175  H   VAL A  25      16.751   1.945   5.441  1.00  0.00           H  
ATOM    176  N   VAL A  26      17.063   1.327   8.574  1.00  0.00           N  
ATOM    177  CA  VAL A  26      17.554   1.337   9.947  1.00  0.00           C  
ATOM    178  C   VAL A  26      16.499   1.873  10.905  1.00  0.00           C  
ATOM    179  O   VAL A  26      15.627   2.649  10.513  1.00  0.00           O  
ATOM    180  CB  VAL A  26      18.835   2.182  10.084  1.00  0.00           C  
ATOM    181  CEN VAL A  26      19.514   2.145  10.189  1.00  0.00           X  
ATOM    182  H   VAL A  26      17.422   2.006   7.919  1.00  0.00           H  
ATOM    183  N   VAL A  27      16.583   1.456  12.164  1.00  0.00           N  
ATOM    184  CA  VAL A  27      15.623   1.878  13.177  1.00  0.00           C  
ATOM    185  C   VAL A  27      15.958   3.265  13.709  1.00  0.00           C  
ATOM    186  O   VAL A  27      17.121   3.669  13.729  1.00  0.00           O  
ATOM    187  CB  VAL A  27      15.570   0.886  14.354  1.00  0.00           C  
ATOM    188  CEN VAL A  27      15.181   0.406  14.658  1.00  0.00           X  
ATOM    189  H   VAL A  27      17.331   0.830  12.426  1.00  0.00           H  
ATOM    190  N   VAL A  28      14.933   3.992  14.141  1.00  0.00           N  
ATOM    191  CA  VAL A  28      15.121   5.320  14.712  1.00  0.00           C  
ATOM    192  C   VAL A  28      16.248   5.324  15.736  1.00  0.00           C  
ATOM    193  O   VAL A  28      17.186   6.115  15.638  1.00  0.00           O  
ATOM    194  CB  VAL A  28      13.832   5.836  15.379  1.00  0.00           C  
ATOM    195  CEN VAL A  28      13.322   6.295  15.318  1.00  0.00           X  
ATOM    196  H   VAL A  28      13.998   3.614  14.071  1.00  0.00           H  
ATOM    197  N   VAL A  29      16.151   4.436  16.720  1.00  0.00           N  
ATOM    198  CA  VAL A  29      17.125   4.382  17.803  1.00  0.00           C  
ATOM    199  C   VAL A  29      18.528   4.125  17.270  1.00  0.00           C  
ATOM    200  O   VAL A  29      19.499   4.719  17.737  1.00  0.00           O  
ATOM    201  CB  VAL A  29      16.768   3.292  18.830  1.00  0.00           C  
ATOM    202  CEN VAL A  29      16.540   3.188  19.472  1.00  0.00           X  
ATOM    203  H   VAL A  29      15.382   3.781  16.716  1.00  0.00           H  
ATOM    204  N   VAL A  30      18.628   3.235  16.288  1.00  0.00           N  
ATOM    205  CA  VAL A  30      19.918   2.864  15.719  1.00  0.00           C  
ATOM    206  C   VAL A  30      20.625   4.074  15.120  1.00  0.00           C  
ATOM    207  O   VAL A  30      21.821   4.274  15.332  1.00  0.00           O  
ATOM    208  CB  VAL A  30      19.767   1.782  14.634  1.00  0.00           C  
ATOM    209  CEN VAL A  30      19.885   1.117  14.493  1.00  0.00           X  
ATOM    210  H   VAL A  30      17.789   2.804  15.927  1.00  0.00           H  
ATOM    211  N   VAL A  31      19.878   4.879  14.373  1.00  0.00           N  
ATOM    212  CA  VAL A  31      20.431   6.071  13.742  1.00  0.00           C  
ATOM    213  C   VAL A  31      20.990   7.035  14.781  1.00  0.00           C  
ATOM    214  O   VAL A  31      22.086   7.571  14.618  1.00  0.00           O  
ATOM    215  CB  VAL A  31      19.375   6.803  12.892  1.00  0.00           C  
ATOM    216  CEN VAL A  31      19.188   6.948  12.245  1.00  0.00           X  
ATOM    217  H   VAL A  31      18.901   4.659  14.237  1.00  0.00           H  
ATOM    218  N   VAL A  32      20.229   7.251  15.849  1.00  0.00           N  
ATOM    219  CA  VAL A  32      20.647   8.152  16.917  1.00  0.00           C  
ATOM    220  C   VAL A  32      21.953   7.688  17.549  1.00  0.00           C  
ATOM    221  O   VAL A  32      22.859   8.488  17.783  1.00  0.00           O  
ATOM    222  CB  VAL A  32      19.570   8.267  18.012  1.00  0.00           C  
ATOM    223  CEN VAL A  32      19.101   8.690  18.286  1.00  0.00           X  
ATOM    224  H   VAL A  32      19.339   6.780  15.923  1.00  0.00           H  
ATOM    225  N   VAL A  33      22.044   6.391  17.823  1.00  0.00           N  
ATOM    226  CA  VAL A  33      23.240   5.818  18.429  1.00  0.00           C  
ATOM    227  C   VAL A  33      24.464   6.040  17.549  1.00  0.00           C  
ATOM    228  O   VAL A  33      25.528   6.423  18.035  1.00  0.00           O  
ATOM    229  CB  VAL A  33      23.074   4.309  18.689  1.00  0.00           C  
ATOM    230  CEN VAL A  33      22.997   3.837  19.185  1.00  0.00           X  
ATOM    231  H   VAL A  33      21.265   5.786  17.606  1.00  0.00           H  
ATOM    232  N   VAL A  34      24.305   5.799  16.252  1.00  0.00           N  
ATOM    233  CA  VAL A  34      25.397   5.972  15.302  1.00  0.00           C  
ATOM    234  C   VAL A  34      25.898   7.411  15.295  1.00  0.00           C  
ATOM    235  O   VAL A  34      27.104   7.658  15.307  1.00  0.00           O  
ATOM    236  CB  VAL A  34      24.972   5.581  13.874  1.00  0.00           C  
ATOM    237  CEN VAL A  34      25.055   5.107  13.381  1.00  0.00           X  
ATOM    238  H   VAL A  34      23.405   5.487  15.916  1.00  0.00           H  
ATOM    239  N   VAL A  35      24.966   8.357  15.277  1.00  0.00           N  
ATOM    240  CA  VAL A  35      25.311   9.773  15.268  1.00  0.00           C  
ATOM    241  C   VAL A  35      26.118  10.151  16.504  1.00  0.00           C  
ATOM    242  O   VAL A  35      27.121  10.858  16.410  1.00  0.00           O  
ATOM    243  CB  VAL A  35      24.055  10.661  15.196  1.00  0.00           C  
ATOM    244  CEN VAL A  35      23.697  11.084  14.786  1.00  0.00           X  
ATOM    245  H   VAL A  35      23.992   8.088  15.268  1.00  0.00           H  
ATOM    246  N   VAL A  36      25.673   9.675  17.662  1.00  0.00           N  
ATOM    247  CA  VAL A  36      26.353   9.962  18.920  1.00  0.00           C  
ATOM    248  C   VAL A  36      27.788   9.451  18.900  1.00  0.00           C  
ATOM    249  O   VAL A  36      28.712  10.151  19.313  1.00  0.00           O  
ATOM    250  CB  VAL A  36      25.613   9.338  20.118  1.00  0.00           C  
ATOM    251  CEN VAL A  36      25.230   9.486  20.671  1.00  0.00           X  
ATOM    252  H   VAL A  36      24.843   9.100  17.672  1.00  0.00           H  
ATOM    253  N   VAL A  37      27.967   8.226  18.417  1.00  0.00           N  
ATOM    254  CA  VAL A  37      29.290   7.618  18.342  1.00  0.00           C  
ATOM    255  C   VAL A  37      30.226   8.442  17.466  1.00  0.00           C  
ATOM    256  O   VAL A  37      31.377   8.684  17.828  1.00  0.00           O  
ATOM    257  CB  VAL A  37      29.222   6.181  17.793  1.00  0.00           C  
ATOM    258  CEN VAL A  37      29.288   5.517  17.966  1.00  0.00           X  
ATOM    259  H   VAL A  37      27.166   7.702  18.093  1.00  0.00           H  
ATOM    260  N   VAL A  38      29.725   8.870  16.313  1.00  0.00           N  
ATOM    261  CA  VAL A  38      30.515   9.667  15.383  1.00  0.00           C  
ATOM    262  C   VAL A  38      30.977  10.968  16.027  1.00  0.00           C  
ATOM    263  O   VAL A  38      32.137  11.359  15.898  1.00  0.00           O  
ATOM    264  CB  VAL A  38      29.723   9.993  14.102  1.00  0.00           C  
ATOM    265  CEN VAL A  38      29.676   9.854  13.429  1.00  0.00           X  
ATOM    266  H   VAL A  38      28.772   8.636  16.073  1.00  0.00           H  
ATOM    267  N   VAL A  39      30.061  11.636  16.721  1.00  0.00           N  
ATOM    268  CA  VAL A  39      30.373  12.895  17.388  1.00  0.00           C  
ATOM    269  C   VAL A  39      31.272  12.670  18.596  1.00  0.00           C  
ATOM    270  O   VAL A  39      32.210  13.432  18.834  1.00  0.00           O  
ATOM    271  CB  VAL A  39      29.095  13.626  17.840  1.00  0.00           C  
ATOM    272  CEN VAL A  39      28.694  14.172  17.713  1.00  0.00           X  
ATOM    273  H   VAL A  39      29.126  11.261  16.789  1.00  0.00           H  
ATOM    274  N   VAL A  40      30.982  11.621  19.357  1.00  0.00           N  
ATOM    275  CA  VAL A  40      31.773  11.285  20.535  1.00  0.00           C  
ATOM    276  C   VAL A  40      33.178  10.842  20.146  1.00  0.00           C  
ATOM    277  O   VAL A  40      34.166  11.307  20.715  1.00  0.00           O  
ATOM    278  CB  VAL A  40      31.106  10.174  21.366  1.00  0.00           C  
ATOM    279  CEN VAL A  40      30.777  10.045  21.957  1.00  0.00           X  
ATOM    280  H   VAL A  40      30.192  11.040  19.114  1.00  0.00           H  
ATOM    281  N   VAL A  41      33.260   9.940  19.174  1.00  0.00           N  
ATOM    282  CA  VAL A  41      34.541   9.391  18.744  1.00  0.00           C  
ATOM    283  C   VAL A  41      35.300  10.382  17.872  1.00  0.00           C  
ATOM    284  O   VAL A  41      36.391  10.086  17.383  1.00  0.00           O  
ATOM    285  CB  VAL A  41      34.360   8.073  17.969  1.00  0.00           C  
ATOM    286  CEN VAL A  41      34.453   7.391  18.005  1.00  0.00           X  
ATOM    287  H   VAL A  41      32.414   9.626  18.721  1.00  0.00           H  
ATOM    288  N   VAL A  42      34.717  11.560  17.679  1.00  0.00           N  
ATOM    289  CA  VAL A  42      35.358  12.614  16.902  1.00  0.00           C  
ATOM    290  C   VAL A  42      35.521  12.203  15.444  1.00  0.00           C  
ATOM    291  O   VAL A  42      36.377  12.729  14.733  1.00  0.00           O  
ATOM    292  CB  VAL A  42      36.739  12.981  17.478  1.00  0.00           C  
ATOM    293  CEN VAL A  42      37.086  13.472  17.815  1.00  0.00           X  
ATOM    294  H   VAL A  42      33.806  11.730  18.080  1.00  0.00           H  
ATOM    295  N   VAL A  43      34.694  11.261  15.005  1.00  0.00           N  
ATOM    296  CA  VAL A  43      34.684  10.840  13.609  1.00  0.00           C  
ATOM    297  C   VAL A  43      34.215  11.967  12.697  1.00  0.00           C  
ATOM    298  O   VAL A  43      34.770  12.178  11.619  1.00  0.00           O  
ATOM    299  CB  VAL A  43      33.780   9.611  13.395  1.00  0.00           C  
ATOM    300  CEN VAL A  43      33.786   8.937  13.256  1.00  0.00           X  
ATOM    301  H   VAL A  43      34.055  10.825  15.654  1.00  0.00           H  
ATOM    302  N   VAL A  44      33.191  12.690  13.137  1.00  0.00           N  
ATOM    303  CA  VAL A  44      32.776  13.918  12.468  1.00  0.00           C  
ATOM    304  C   VAL A  44      32.578  15.050  13.468  1.00  0.00           C  
ATOM    305  O   VAL A  44      32.509  14.820  14.675  1.00  0.00           O  
ATOM    306  CB  VAL A  44      31.473  13.715  11.672  1.00  0.00           C  
ATOM    307  CEN VAL A  44      31.214  13.670  11.036  1.00  0.00           X  
ATOM    308  H   VAL A  44      32.686  12.381  13.955  1.00  0.00           H  
ATOM    309  N   VAL A  45      32.488  16.273  12.958  1.00  0.00           N  
ATOM    310  CA  VAL A  45      32.292  17.444  13.805  1.00  0.00           C  
ATOM    311  C   VAL A  45      30.811  17.755  13.980  1.00  0.00           C  
ATOM    312  O   VAL A  45      29.980  17.344  13.170  1.00  0.00           O  
ATOM    313  CB  VAL A  45      33.003  18.683  13.230  1.00  0.00           C  
ATOM    314  CEN VAL A  45      33.534  19.112  13.325  1.00  0.00           X  
ATOM    315  H   VAL A  45      32.557  16.396  11.958  1.00  0.00           H  
ATOM    316  N   VAL A  46      30.487  18.484  15.043  1.00  0.00           N  
ATOM    317  CA  VAL A  46      29.128  18.970  15.253  1.00  0.00           C  
ATOM    318  C   VAL A  46      28.597  19.673  14.011  1.00  0.00           C  
ATOM    319  O   VAL A  46      27.462  19.443  13.593  1.00  0.00           O  
ATOM    320  CB  VAL A  46      29.052  19.936  16.450  1.00  0.00           C  
ATOM    321  CEN VAL A  46      28.823  20.001  17.097  1.00  0.00           X  
ATOM    322  H   VAL A  46      31.199  18.707  15.723  1.00  0.00           H  
ATOM    323  N   VAL A  47      29.423  20.532  13.424  1.00  0.00           N  
ATOM    324  CA  VAL A  47      29.049  21.249  12.210  1.00  0.00           C  
ATOM    325  C   VAL A  47      28.627  20.284  11.109  1.00  0.00           C  
ATOM    326  O   VAL A  47      27.643  20.520  10.408  1.00  0.00           O  
ATOM    327  CB  VAL A  47      30.204  22.128  11.694  1.00  0.00           C  
ATOM    328  CEN VAL A  47      30.414  22.780  11.621  1.00  0.00           X  
ATOM    329  H   VAL A  47      30.335  20.693  13.829  1.00  0.00           H  
ATOM    330  N   VAL A  48      29.377  19.197  10.962  1.00  0.00           N  
ATOM    331  CA  VAL A  48      29.063  18.179   9.968  1.00  0.00           C  
ATOM    332  C   VAL A  48      27.683  17.579  10.209  1.00  0.00           C  
ATOM    333  O   VAL A  48      26.898  17.408   9.277  1.00  0.00           O  
ATOM    334  CB  VAL A  48      30.109  17.049   9.965  1.00  0.00           C  
ATOM    335  CEN VAL A  48      30.627  16.773   9.604  1.00  0.00           X  
ATOM    336  H   VAL A  48      30.185  19.073  11.555  1.00  0.00           H  
ATOM    337  N   VAL A  49      27.394  17.262  11.467  1.00  0.00           N  
ATOM    338  CA  VAL A  49      26.108  16.681  11.834  1.00  0.00           C  
ATOM    339  C   VAL A  49      24.959  17.613  11.472  1.00  0.00           C  
ATOM    340  O   VAL A  49      23.947  17.181  10.919  1.00  0.00           O  
ATOM    341  CB  VAL A  49      26.042  16.360  13.339  1.00  0.00           C  
ATOM    342  CEN VAL A  49      26.033  15.845  13.796  1.00  0.00           X  
ATOM    343  H   VAL A  49      28.082  17.428  12.187  1.00  0.00           H  
ATOM    344  N   VAL A  50      25.121  18.893  11.787  1.00  0.00           N  
ATOM    345  CA  VAL A  50      24.097  19.890  11.496  1.00  0.00           C  
ATOM    346  C   VAL A  50      23.813  19.967  10.001  1.00  0.00           C  
ATOM    347  O   VAL A  50      22.657  20.009   9.581  1.00  0.00           O  
ATOM    348  CB  VAL A  50      24.505  21.285  12.004  1.00  0.00           C  
ATOM    349  CEN VAL A  50      24.368  21.764  12.480  1.00  0.00           X  
ATOM    350  H   VAL A  50      25.975  19.184  12.241  1.00  0.00           H  
ATOM    351  N   VAL A  51      24.875  19.985   9.203  1.00  0.00           N  
ATOM    352  CA  VAL A  51      24.742  20.058   7.753  1.00  0.00           C  
ATOM    353  C   VAL A  51      23.961  18.867   7.211  1.00  0.00           C  
ATOM    354  O   VAL A  51      23.076  19.024   6.370  1.00  0.00           O  
ATOM    355  CB  VAL A  51      26.117  20.115   7.061  1.00  0.00           C  
ATOM    356  CEN VAL A  51      26.545  20.526   6.713  1.00  0.00           X  
ATOM    357  H   VAL A  51      25.798  19.948   9.611  1.00  0.00           H  
ATOM    358  N   VAL A  52      24.294  17.677   7.698  1.00  0.00           N  
ATOM    359  CA  VAL A  52      23.624  16.456   7.264  1.00  0.00           C  
ATOM    360  C   VAL A  52      22.131  16.512   7.561  1.00  0.00           C  
ATOM    361  O   VAL A  52      21.307  16.159   6.717  1.00  0.00           O  
ATOM    362  CB  VAL A  52      24.227  15.210   7.939  1.00  0.00           C  
ATOM    363  CEN VAL A  52      24.609  14.648   7.826  1.00  0.00           X  
ATOM    364  H   VAL A  52      25.030  17.615   8.387  1.00  0.00           H  
ATOM    365  N   VAL A  53      21.789  16.956   8.765  1.00  0.00           N  
ATOM    366  CA  VAL A  53      20.394  17.058   9.176  1.00  0.00           C  
ATOM    367  C   VAL A  53      19.618  17.997   8.262  1.00  0.00           C  
ATOM    368  O   VAL A  53      18.504  17.687   7.840  1.00  0.00           O  
ATOM    369  CB  VAL A  53      20.268  17.552  10.630  1.00  0.00           C  
ATOM    370  CEN VAL A  53      20.099  17.358  11.269  1.00  0.00           X  
ATOM    371  H   VAL A  53      22.514  17.230   9.413  1.00  0.00           H  
ATOM    372  N   VAL A  54      20.213  19.146   7.960  1.00  0.00           N  
ATOM    373  CA  VAL A  54      19.578  20.133   7.095  1.00  0.00           C  
ATOM    374  C   VAL A  54      19.293  19.554   5.715  1.00  0.00           C  
ATOM    375  O   VAL A  54      18.207  19.740   5.165  1.00  0.00           O  
ATOM    376  CB  VAL A  54      20.449  21.394   6.941  1.00  0.00           C  
ATOM    377  CEN VAL A  54      20.496  22.060   7.113  1.00  0.00           X  
ATOM    378  H   VAL A  54      21.128  19.341   8.339  1.00  0.00           H  
ATOM    379  N   VAL A  55      20.274  18.851   5.160  1.00  0.00           N  
ATOM    380  CA  VAL A  55      20.130  18.243   3.842  1.00  0.00           C  
ATOM    381  C   VAL A  55      18.977  17.248   3.818  1.00  0.00           C  
ATOM    382  O   VAL A  55      18.172  17.238   2.886  1.00  0.00           O  
ATOM    383  CB  VAL A  55      21.422  17.527   3.406  1.00  0.00           C  
ATOM    384  CEN VAL A  55      21.954  17.560   2.970  1.00  0.00           X  
ATOM    385  H   VAL A  55      21.141  18.734   5.663  1.00  0.00           H  
ATOM    386  N   VAL A  56      18.902  16.411   4.848  1.00  0.00           N  
ATOM    387  CA  VAL A  56      17.846  15.410   4.946  1.00  0.00           C  
ATOM    388  C   VAL A  56      16.470  16.062   4.969  1.00  0.00           C  
ATOM    389  O   VAL A  56      15.550  15.616   4.282  1.00  0.00           O  
ATOM    390  CB  VAL A  56      18.011  14.537   6.204  1.00  0.00           C  
ATOM    391  CEN VAL A  56      18.178  13.905   6.422  1.00  0.00           X  
ATOM    392  H   VAL A  56      19.594  16.470   5.581  1.00  0.00           H  
ATOM    393  N   VAL A  57      16.334  17.118   5.763  1.00  0.00           N  
ATOM    394  CA  VAL A  57      15.068  17.834   5.877  1.00  0.00           C  
ATOM    395  C   VAL A  57      14.629  18.393   4.530  1.00  0.00           C  
ATOM    396  O   VAL A  57      13.464  18.278   4.149  1.00  0.00           O  
ATOM    397  CB  VAL A  57      15.160  18.986   6.895  1.00  0.00           C  
ATOM    398  CEN VAL A  57      14.955  19.191   7.519  1.00  0.00           X  
ATOM    399  H   VAL A  57      17.128  17.434   6.301  1.00  0.00           H  
ATOM    400  N   VAL A  58      15.568  18.999   3.812  1.00  0.00           N  
ATOM    401  CA  VAL A  58      15.279  19.578   2.505  1.00  0.00           C  
ATOM    402  C   VAL A  58      14.774  18.520   1.533  1.00  0.00           C  
ATOM    403  O   VAL A  58      13.799  18.738   0.813  1.00  0.00           O  
ATOM    404  CB  VAL A  58      16.520  20.263   1.903  1.00  0.00           C  
ATOM    405  CEN VAL A  58      16.795  20.875   1.748  1.00  0.00           X  
ATOM    406  H   VAL A  58      16.506  19.061   4.180  1.00  0.00           H  
ATOM    407  N   VAL A  59      15.442  17.371   1.517  1.00  0.00           N  
ATOM    408  CA  VAL A  59      15.062  16.276   0.633  1.00  0.00           C  
ATOM    409  C   VAL A  59      13.640  15.809   0.915  1.00  0.00           C  
ATOM    410  O   VAL A  59      12.852  15.594  -0.006  1.00  0.00           O  
ATOM    411  CB  VAL A  59      16.022  15.080   0.770  1.00  0.00           C  
ATOM    412  CEN VAL A  59      16.521  14.729   0.449  1.00  0.00           X  
ATOM    413  H   VAL A  59      16.234  17.254   2.133  1.00  0.00           H  
ATOM    414  N   VAL A  60      13.317  15.652   2.194  1.00  0.00           N  
ATOM    415  CA  VAL A  60      11.989  15.209   2.601  1.00  0.00           C  
ATOM    416  C   VAL A  60      10.915  16.177   2.121  1.00  0.00           C  
ATOM    417  O   VAL A  60       9.879  15.763   1.601  1.00  0.00           O  
ATOM    418  CB  VAL A  60      11.886  15.060   4.130  1.00  0.00           C  
ATOM    419  CEN VAL A  60      11.835  14.600   4.640  1.00  0.00           X  
ATOM    420  H   VAL A  60      14.010  15.845   2.904  1.00  0.00           H  
ATOM    421  N   VAL A  61      11.168  17.469   2.299  1.00  0.00           N  
ATOM    422  CA  VAL A  61      10.223  18.500   1.885  1.00  0.00           C  
ATOM    423  C   VAL A  61       9.959  18.434   0.386  1.00  0.00           C  
ATOM    424  O   VAL A  61       8.813  18.514  -0.056  1.00  0.00           O  
ATOM    425  CB  VAL A  61      10.729  19.909   2.246  1.00  0.00           C  
ATOM    426  CEN VAL A  61      10.624  20.445   2.665  1.00  0.00           X  
ATOM    427  H   VAL A  61      12.038  17.745   2.732  1.00  0.00           H  
ATOM    428  N   VAL A  62      11.026  18.288  -0.392  1.00  0.00           N  
ATOM    429  CA  VAL A  62      10.911  18.211  -1.843  1.00  0.00           C  
ATOM    430  C   VAL A  62      10.049  17.029  -2.266  1.00  0.00           C  
ATOM    431  O   VAL A  62       9.185  17.157  -3.134  1.00  0.00           O  
ATOM    432  CB  VAL A  62      12.293  18.093  -2.514  1.00  0.00           C  
ATOM    433  CEN VAL A  62      12.754  18.432  -2.898  1.00  0.00           X  
ATOM    434  H   VAL A  62      11.940  18.228   0.033  1.00  0.00           H  
ATOM    435  N   VAL A  63      10.289  15.877  -1.648  1.00  0.00           N  
ATOM    436  CA  VAL A  63       9.535  14.669  -1.959  1.00  0.00           C  
ATOM    437  C   VAL A  63       8.047  14.865  -1.694  1.00  0.00           C  
ATOM    438  O   VAL A  63       7.207  14.483  -2.509  1.00  0.00           O  
ATOM    439  CB  VAL A  63      10.037  13.463  -1.143  1.00  0.00           C  
ATOM    440  CEN VAL A  63      10.378  12.866  -1.189  1.00  0.00           X  
ATOM    441  H   VAL A  63      11.012  15.838  -0.944  1.00  0.00           H  
ATOM    442  N   VAL A  64       7.729  15.462  -0.551  1.00  0.00           N  
ATOM    443  CA  VAL A  64       6.341  15.709  -0.176  1.00  0.00           C  
ATOM    444  C   VAL A  64       5.645  16.597  -1.200  1.00  0.00           C  
ATOM    445  O   VAL A  64       4.515  16.325  -1.605  1.00  0.00           O  
ATOM    446  CB  VAL A  64       6.240  16.366   1.213  1.00  0.00           C  
ATOM    447  CEN VAL A  64       6.051  16.256   1.866  1.00  0.00           X  
ATOM    448  H   VAL A  64       8.466  15.751   0.075  1.00  0.00           H  
ATOM    449  N   VAL A  65       6.325  17.660  -1.614  1.00  0.00           N  
ATOM    450  CA  VAL A  65       5.773  18.590  -2.592  1.00  0.00           C  
ATOM    451  C   VAL A  65       5.458  17.886  -3.905  1.00  0.00           C  
ATOM    452  O   VAL A  65       4.394  18.090  -4.490  1.00  0.00           O  
ATOM    453  CB  VAL A  65       6.736  19.760  -2.866  1.00  0.00           C  
ATOM    454  CEN VAL A  65       6.831  20.435  -2.766  1.00  0.00           X  
ATOM    455  H   VAL A  65       7.250  17.828  -1.243  1.00  0.00           H  
ATOM    456  N   VAL A  66       6.389  17.057  -4.365  1.00  0.00           N  
ATOM    457  CA  VAL A  66       6.212  16.321  -5.611  1.00  0.00           C  
ATOM    458  C   VAL A  66       5.222  15.176  -5.438  1.00  0.00           C  
ATOM    459  O   VAL A  66       4.846  14.517  -6.407  1.00  0.00           O  
ATOM    460  CB  VAL A  66       7.548  15.758  -6.130  1.00  0.00           C  
ATOM    461  CEN VAL A  66       8.025  15.827  -6.622  1.00  0.00           X  
ATOM    462  H   VAL A  66       7.241  16.934  -3.837  1.00  0.00           H  
ATOM    463  N   VAL A  67       4.804  14.944  -4.199  1.00  0.00           N  
ATOM    464  CA  VAL A  67       3.735  13.994  -3.916  1.00  0.00           C  
ATOM    465  C   VAL A  67       2.474  14.707  -3.443  1.00  0.00           C  
ATOM    466  O   VAL A  67       1.686  14.153  -2.677  1.00  0.00           O  
ATOM    467  CB  VAL A  67       4.160  12.964  -2.852  1.00  0.00           C  
ATOM    468  CEN VAL A  67       4.326  12.303  -2.756  1.00  0.00           X  
ATOM    469  H   VAL A  67       5.238  15.438  -3.432  1.00  0.00           H  
ATOM    470  N   VAL A  68       2.290  15.939  -3.905  1.00  0.00           N  
ATOM    471  CA  VAL A  68       1.039  16.658  -3.691  1.00  0.00           C  
ATOM    472  C   VAL A  68       0.836  16.983  -2.217  1.00  0.00           C  
ATOM    473  O   VAL A  68      -0.295  17.050  -1.737  1.00  0.00           O  
ATOM    474  CB  VAL A  68      -0.170  15.852  -4.201  1.00  0.00           C  
ATOM    475  CEN VAL A  68      -0.652  15.826  -4.693  1.00  0.00           X  
ATOM    476  H   VAL A  68       3.035  16.390  -4.417  1.00  0.00           H  
ATOM    477  N   VAL A  69       1.938  17.185  -1.504  1.00  0.00           N  
ATOM    478  CA  VAL A  69       1.885  17.700  -0.141  1.00  0.00           C  
ATOM    479  C   VAL A  69       1.978  19.221  -0.122  1.00  0.00           C  
ATOM    480  O   VAL A  69       2.822  19.809  -0.798  1.00  0.00           O  
ATOM    481  CB  VAL A  69       3.014  17.116   0.729  1.00  0.00           C  
ATOM    482  CEN VAL A  69       3.147  16.684   1.248  1.00  0.00           X  
ATOM    483  H   VAL A  69       2.837  16.977  -1.916  1.00  0.00           H  
ATOM    484  N   VAL A  70       1.106  19.853   0.656  1.00  0.00           N  
ATOM    485  CA  VAL A  70       1.046  21.308   0.715  1.00  0.00           C  
ATOM    486  C   VAL A  70       2.184  21.872   1.556  1.00  0.00           C  
ATOM    487  O   VAL A  70       2.894  21.130   2.234  1.00  0.00           O  
ATOM    488  CB  VAL A  70      -0.296  21.796   1.292  1.00  0.00           C  
ATOM    489  CEN VAL A  70      -0.889  22.106   1.130  1.00  0.00           X  
ATOM    490  H   VAL A  70       0.468  19.310   1.220  1.00  0.00           H  
ATOM    491  N   VAL A  71       2.352  23.189   1.508  1.00  0.00           N  
ATOM    492  CA  VAL A  71       3.548  23.829   2.041  1.00  0.00           C  
ATOM    493  C   VAL A  71       3.598  23.727   3.560  1.00  0.00           C  
ATOM    494  O   VAL A  71       4.675  23.683   4.154  1.00  0.00           O  
ATOM    495  CB  VAL A  71       3.626  25.313   1.633  1.00  0.00           C  
ATOM    496  CEN VAL A  71       3.964  25.761   1.233  1.00  0.00           X  
ATOM    497  H   VAL A  71       1.632  23.762   1.091  1.00  0.00           H  
ATOM    498  N   VAL A  72       2.425  23.691   4.183  1.00  0.00           N  
ATOM    499  CA  VAL A  72       2.331  23.551   5.632  1.00  0.00           C  
ATOM    500  C   VAL A  72       2.834  22.187   6.087  1.00  0.00           C  
ATOM    501  O   VAL A  72       3.533  22.077   7.094  1.00  0.00           O  
ATOM    502  CB  VAL A  72       0.886  23.746   6.126  1.00  0.00           C  
ATOM    503  CEN VAL A  72       0.471  24.175   6.471  1.00  0.00           X  
ATOM    504  H   VAL A  72       1.576  23.763   3.640  1.00  0.00           H  
ATOM    505  N   VAL A  73       2.473  21.150   5.339  1.00  0.00           N  
ATOM    506  CA  VAL A  73       2.891  19.791   5.661  1.00  0.00           C  
ATOM    507  C   VAL A  73       4.409  19.667   5.660  1.00  0.00           C  
ATOM    508  O   VAL A  73       4.994  19.068   6.563  1.00  0.00           O  
ATOM    509  CB  VAL A  73       2.301  18.768   4.671  1.00  0.00           C  
ATOM    510  CEN VAL A  73       1.841  18.260   4.608  1.00  0.00           X  
ATOM    511  H   VAL A  73       1.894  21.307   4.526  1.00  0.00           H  
ATOM    512  N   VAL A  74       5.043  20.236   4.640  1.00  0.00           N  
ATOM    513  CA  VAL A  74       6.496  20.190   4.519  1.00  0.00           C  
ATOM    514  C   VAL A  74       7.169  20.849   5.716  1.00  0.00           C  
ATOM    515  O   VAL A  74       8.127  20.314   6.274  1.00  0.00           O  
ATOM    516  CB  VAL A  74       6.977  20.878   3.228  1.00  0.00           C  
ATOM    517  CEN VAL A  74       7.251  20.762   2.607  1.00  0.00           X  
ATOM    518  H   VAL A  74       4.505  20.713   3.930  1.00  0.00           H  
ATOM    519  N   VAL A  75       6.662  22.014   6.107  1.00  0.00           N  
ATOM    520  CA  VAL A  75       7.214  22.748   7.239  1.00  0.00           C  
ATOM    521  C   VAL A  75       7.137  21.926   8.519  1.00  0.00           C  
ATOM    522  O   VAL A  75       8.099  21.860   9.284  1.00  0.00           O  
ATOM    523  CB  VAL A  75       6.482  24.086   7.455  1.00  0.00           C  
ATOM    524  CEN VAL A  75       6.549  24.770   7.401  1.00  0.00           X  
ATOM    525  H   VAL A  75       5.874  22.400   5.606  1.00  0.00           H  
ATOM    526  N   VAL A  76       5.987  21.301   8.746  1.00  0.00           N  
ATOM    527  CA  VAL A  76       5.783  20.481   9.935  1.00  0.00           C  
ATOM    528  C   VAL A  76       6.782  19.333   9.991  1.00  0.00           C  
ATOM    529  O   VAL A  76       7.369  19.059  11.038  1.00  0.00           O  
ATOM    530  CB  VAL A  76       4.354  19.909   9.988  1.00  0.00           C  
ATOM    531  CEN VAL A  76       3.750  19.953  10.317  1.00  0.00           X  
ATOM    532  H   VAL A  76       5.235  21.395   8.079  1.00  0.00           H  
ATOM    533  N   VAL A  77       6.971  18.664   8.859  1.00  0.00           N  
ATOM    534  CA  VAL A  77       7.901  17.544   8.777  1.00  0.00           C  
ATOM    535  C   VAL A  77       9.318  17.977   9.127  1.00  0.00           C  
ATOM    536  O   VAL A  77      10.017  17.298   9.880  1.00  0.00           O  
ATOM    537  CB  VAL A  77       7.900  16.910   7.373  1.00  0.00           C  
ATOM    538  CEN VAL A  77       7.710  16.352   7.017  1.00  0.00           X  
ATOM    539  H   VAL A  77       6.458  18.939   8.033  1.00  0.00           H  
ATOM    540  N   VAL A  78       9.738  19.112   8.577  1.00  0.00           N  
ATOM    541  CA  VAL A  78      11.074  19.638   8.831  1.00  0.00           C  
ATOM    542  C   VAL A  78      11.286  19.910  10.315  1.00  0.00           C  
ATOM    543  O   VAL A  78      12.325  19.564  10.876  1.00  0.00           O  
ATOM    544  CB  VAL A  78      11.330  20.934   8.040  1.00  0.00           C  
ATOM    545  CEN VAL A  78      11.683  21.201   7.511  1.00  0.00           X  
ATOM    546  H   VAL A  78       9.115  19.623   7.968  1.00  0.00           H  
ATOM    547  N   VAL A  79      10.295  20.532  10.945  1.00  0.00           N  
ATOM    548  CA  VAL A  79      10.372  20.851  12.365  1.00  0.00           C  
ATOM    549  C   VAL A  79      10.538  19.592  13.205  1.00  0.00           C  
ATOM    550  O   VAL A  79      11.360  19.548  14.120  1.00  0.00           O  
ATOM    551  CB  VAL A  79       9.121  21.613  12.842  1.00  0.00           C  
ATOM    552  CEN VAL A  79       8.893  22.228  13.052  1.00  0.00           X  
ATOM    553  H   VAL A  79       9.468  20.789  10.427  1.00  0.00           H  
ATOM    554  N   VAL A  80       9.752  18.568  12.889  1.00  0.00           N  
ATOM    555  CA  VAL A  80       9.810  17.305  13.615  1.00  0.00           C  
ATOM    556  C   VAL A  80      11.196  16.678  13.520  1.00  0.00           C  
ATOM    557  O   VAL A  80      11.744  16.208  14.516  1.00  0.00           O  
ATOM    558  CB  VAL A  80       8.767  16.301  13.087  1.00  0.00           C  
ATOM    559  CEN VAL A  80       8.175  15.984  13.242  1.00  0.00           X  
ATOM    560  H   VAL A  80       9.097  18.668  12.127  1.00  0.00           H  
ATOM    561  N   VAL A  81      11.757  16.675  12.315  1.00  0.00           N  
ATOM    562  CA  VAL A  81      13.080  16.106  12.088  1.00  0.00           C  
ATOM    563  C   VAL A  81      14.136  16.817  12.925  1.00  0.00           C  
ATOM    564  O   VAL A  81      14.986  16.176  13.543  1.00  0.00           O  
ATOM    565  CB  VAL A  81      13.480  16.182  10.603  1.00  0.00           C  
ATOM    566  CEN VAL A  81      13.581  15.804  10.036  1.00  0.00           X  
ATOM    567  H   VAL A  81      11.254  17.077  11.537  1.00  0.00           H  
ATOM    568  N   VAL A  82      14.077  18.144  12.941  1.00  0.00           N  
ATOM    569  CA  VAL A  82      15.028  18.944  13.702  1.00  0.00           C  
ATOM    570  C   VAL A  82      14.966  18.609  15.187  1.00  0.00           C  
ATOM    571  O   VAL A  82      15.997  18.447  15.840  1.00  0.00           O  
ATOM    572  CB  VAL A  82      14.775  20.452  13.516  1.00  0.00           C  
ATOM    573  CEN VAL A  82      15.027  21.025  13.228  1.00  0.00           X  
ATOM    574  H   VAL A  82      13.354  18.611  12.412  1.00  0.00           H  
ATOM    575  N   VAL A  83      13.751  18.505  15.715  1.00  0.00           N  
ATOM    576  CA  VAL A  83      13.553  18.189  17.124  1.00  0.00           C  
ATOM    577  C   VAL A  83      14.165  16.839  17.477  1.00  0.00           C  
ATOM    578  O   VAL A  83      14.839  16.701  18.498  1.00  0.00           O  
ATOM    579  CB  VAL A  83      12.058  18.176  17.495  1.00  0.00           C  
ATOM    580  CEN VAL A  83      11.570  18.517  17.842  1.00  0.00           X  
ATOM    581  H   VAL A  83      12.945  18.650  15.125  1.00  0.00           H  
ATOM    582  N   VAL A  84      13.926  15.847  16.627  1.00  0.00           N  
ATOM    583  CA  VAL A  84      14.454  14.505  16.848  1.00  0.00           C  
ATOM    584  C   VAL A  84      15.976  14.514  16.902  1.00  0.00           C  
ATOM    585  O   VAL A  84      16.580  13.890  17.775  1.00  0.00           O  
ATOM    586  CB  VAL A  84      13.995  13.529  15.748  1.00  0.00           C  
ATOM    587  CEN VAL A  84      13.585  12.991  15.621  1.00  0.00           X  
ATOM    588  H   VAL A  84      13.365  16.026  15.806  1.00  0.00           H  
ATOM    589  N   VAL A  85      16.593  15.226  15.965  1.00  0.00           N  
ATOM    590  CA  VAL A  85      18.046  15.318  15.904  1.00  0.00           C  
ATOM    591  C   VAL A  85      18.614  15.922  17.182  1.00  0.00           C  
ATOM    592  O   VAL A  85      19.596  15.424  17.733  1.00  0.00           O  
ATOM    593  CB  VAL A  85      18.510  16.160  14.700  1.00  0.00           C  
ATOM    594  CEN VAL A  85      18.816  16.124  14.084  1.00  0.00           X  
ATOM    595  H   VAL A  85      16.040  15.717  15.276  1.00  0.00           H  
ATOM    596  N   VAL A  86      17.990  16.998  17.650  1.00  0.00           N  
ATOM    597  CA  VAL A  86      18.432  17.672  18.865  1.00  0.00           C  
ATOM    598  C   VAL A  86      18.384  16.734  20.064  1.00  0.00           C  
ATOM    599  O   VAL A  86      19.320  16.683  20.862  1.00  0.00           O  
ATOM    600  CB  VAL A  86      17.575  18.917  19.164  1.00  0.00           C  
ATOM    601  CEN VAL A  86      17.582  19.606  19.173  1.00  0.00           X  
ATOM    602  H   VAL A  86      17.189  17.358  17.151  1.00  0.00           H  
ATOM    603  N   VAL A  87      17.288  15.993  20.186  1.00  0.00           N  
ATOM    604  CA  VAL A  87      17.116  15.055  21.288  1.00  0.00           C  
ATOM    605  C   VAL A  87      18.212  13.998  21.288  1.00  0.00           C  
ATOM    606  O   VAL A  87      18.783  13.682  22.332  1.00  0.00           O  
ATOM    607  CB  VAL A  87      15.744  14.358  21.228  1.00  0.00           C  
ATOM    608  CEN VAL A  87      15.127  14.320  21.533  1.00  0.00           X  
ATOM    609  H   VAL A  87      16.555  16.082  19.496  1.00  0.00           H  
ATOM    610  N   VAL A  88      18.502  13.453  20.111  1.00  0.00           N  
ATOM    611  CA  VAL A  88      19.531  12.430  19.973  1.00  0.00           C  
ATOM    612  C   VAL A  88      20.890  12.951  20.422  1.00  0.00           C  
ATOM    613  O   VAL A  88      21.620  12.270  21.142  1.00  0.00           O  
ATOM    614  CB  VAL A  88      19.638  11.928  18.521  1.00  0.00           C  
ATOM    615  CEN VAL A  88      19.512  11.390  18.110  1.00  0.00           X  
ATOM    616  H   VAL A  88      17.996  13.756  19.291  1.00  0.00           H  
ATOM    617  N   VAL A  89      21.225  14.163  19.992  1.00  0.00           N  
ATOM    618  CA  VAL A  89      22.497  14.778  20.348  1.00  0.00           C  
ATOM    619  C   VAL A  89      22.631  14.932  21.858  1.00  0.00           C  
ATOM    620  O   VAL A  89      23.676  14.628  22.433  1.00  0.00           O  
ATOM    621  CB  VAL A  89      22.664  16.158  19.685  1.00  0.00           C  
ATOM    622  CEN VAL A  89      23.010  16.501  19.198  1.00  0.00           X  
ATOM    623  H   VAL A  89      20.581  14.671  19.402  1.00  0.00           H  
ATOM    624  N   VAL A  90      21.566  15.406  22.496  1.00  0.00           N  
ATOM    625  CA  VAL A  90      21.562  15.601  23.941  1.00  0.00           C  
ATOM    626  C   VAL A  90      21.811  14.289  24.674  1.00  0.00           C  
ATOM    627  O   VAL A  90      22.601  14.235  25.617  1.00  0.00           O  
ATOM    628  CB  VAL A  90      20.231  16.205  24.426  1.00  0.00           C  
ATOM    629  CEN VAL A  90      19.941  16.776  24.679  1.00  0.00           X  
ATOM    630  H   VAL A  90      20.737  15.636  21.966  1.00  0.00           H  
ATOM    631  N   VAL A  91      21.133  13.234  24.236  1.00  0.00           N  
ATOM    632  CA  VAL A  91      21.279  11.920  24.851  1.00  0.00           C  
ATOM    633  C   VAL A  91      22.604  11.276  24.466  1.00  0.00           C  
ATOM    634  O   VAL A  91      22.967  10.220  24.985  1.00  0.00           O  
ATOM    635  CB  VAL A  91      20.127  10.979  24.453  1.00  0.00           C  
ATOM    636  CEN VAL A  91      19.562  10.662  24.689  1.00  0.00           X  
ATOM    637  H   VAL A  91      20.499  13.345  23.457  1.00  0.00           H  
ATOM    638  N   VAL A  92      23.325  11.919  23.553  1.00  0.00           N  
ATOM    639  CA  VAL A  92      24.683  11.505  23.218  1.00  0.00           C  
ATOM    640  C   VAL A  92      25.705  12.524  23.705  1.00  0.00           C  
ATOM    641  O   VAL A  92      26.773  12.677  23.113  1.00  0.00           O  
ATOM    642  CB  VAL A  92      24.855  11.304  21.701  1.00  0.00           C  
ATOM    643  CEN VAL A  92      24.941  10.827  21.211  1.00  0.00           X  
ATOM    644  H   VAL A  92      22.922  12.714  23.078  1.00  0.00           H  
ATOM    645  N   VAL A  93      25.370  13.220  24.786  1.00  0.00           N  
ATOM    646  CA  VAL A  93      26.328  14.083  25.468  1.00  0.00           C  
ATOM    647  C   VAL A  93      26.715  15.272  24.598  1.00  0.00           C  
ATOM    648  O   VAL A  93      27.835  15.777  24.684  1.00  0.00           O  
ATOM    649  CB  VAL A  93      27.601  13.312  25.864  1.00  0.00           C  
ATOM    650  CEN VAL A  93      27.950  13.055  26.399  1.00  0.00           X  
ATOM    651  H   VAL A  93      24.429  13.150  25.144  1.00  0.00           H  
ATOM    652  N   VAL A  94      25.783  15.715  23.762  1.00  0.00           N  
ATOM    653  CA  VAL A  94      25.946  16.962  23.024  1.00  0.00           C  
ATOM    654  C   VAL A  94      25.361  18.139  23.794  1.00  0.00           C  
ATOM    655  O   VAL A  94      24.249  18.061  24.315  1.00  0.00           O  
ATOM    656  CB  VAL A  94      25.282  16.889  21.636  1.00  0.00           C  
ATOM    657  CEN VAL A  94      25.412  16.855  20.960  1.00  0.00           X  
ATOM    658  H   VAL A  94      24.940  15.175  23.634  1.00  0.00           H  
ATOM    659  N   VAL A  95      26.118  19.229  23.863  1.00  0.00           N  
ATOM    660  CA  VAL A  95      25.703  20.402  24.623  1.00  0.00           C  
ATOM    661  C   VAL A  95      24.645  21.200  23.872  1.00  0.00           C  
ATOM    662  O   VAL A  95      24.379  20.944  22.698  1.00  0.00           O  
ATOM    663  CB  VAL A  95      26.898  21.322  24.939  1.00  0.00           C  
ATOM    664  CEN VAL A  95      27.307  21.545  25.446  1.00  0.00           X  
ATOM    665  H   VAL A  95      27.002  19.246  23.376  1.00  0.00           H  
ATOM    666  N   VAL A  96      24.045  22.168  24.556  1.00  0.00           N  
ATOM    667  CA  VAL A  96      22.843  22.826  24.058  1.00  0.00           C  
ATOM    668  C   VAL A  96      23.149  23.677  22.832  1.00  0.00           C  
ATOM    669  O   VAL A  96      22.297  23.859  21.962  1.00  0.00           O  
ATOM    670  CB  VAL A  96      22.196  23.713  25.138  1.00  0.00           C  
ATOM    671  CEN VAL A  96      21.653  23.768  25.559  1.00  0.00           X  
ATOM    672  H   VAL A  96      24.431  22.455  25.444  1.00  0.00           H  
ATOM    673  N   VAL A  97      24.370  24.196  22.768  1.00  0.00           N  
ATOM    674  CA  VAL A  97      24.805  24.993  21.627  1.00  0.00           C  
ATOM    675  C   VAL A  97      24.890  24.147  20.364  1.00  0.00           C  
ATOM    676  O   VAL A  97      24.493  24.585  19.284  1.00  0.00           O  
ATOM    677  CB  VAL A  97      26.174  25.650  21.886  1.00  0.00           C  
ATOM    678  CEN VAL A  97      26.486  26.252  22.007  1.00  0.00           X  
ATOM    679  H   VAL A  97      25.014  24.034  23.529  1.00  0.00           H  
ATOM    680  N   VAL A  98      25.409  22.932  20.505  1.00  0.00           N  
ATOM    681  CA  VAL A  98      25.541  22.019  19.376  1.00  0.00           C  
ATOM    682  C   VAL A  98      24.185  21.711  18.755  1.00  0.00           C  
ATOM    683  O   VAL A  98      24.034  21.723  17.533  1.00  0.00           O  
ATOM    684  CB  VAL A  98      26.215  20.698  19.793  1.00  0.00           C  
ATOM    685  CEN VAL A  98      26.794  20.329  19.736  1.00  0.00           X  
ATOM    686  H   VAL A  98      25.720  22.633  21.419  1.00  0.00           H  
ATOM    687  N   VAL A  99      23.200  21.436  19.603  1.00  0.00           N  
ATOM    688  CA  VAL A  99      21.853  21.124  19.139  1.00  0.00           C  
ATOM    689  C   VAL A  99      21.266  22.279  18.338  1.00  0.00           C  
ATOM    690  O   VAL A  99      20.678  22.075  17.276  1.00  0.00           O  
ATOM    691  CB  VAL A  99      20.912  20.795  20.313  1.00  0.00           C  
ATOM    692  CEN VAL A  99      20.569  20.284  20.622  1.00  0.00           X  
ATOM    693  H   VAL A  99      23.389  21.442  20.595  1.00  0.00           H  
ATOM    694  N   VAL A 100      21.428  23.493  18.854  1.00  0.00           N  
ATOM    695  CA  VAL A 100      20.914  24.683  18.188  1.00  0.00           C  
ATOM    696  C   VAL A 100      21.524  24.846  16.802  1.00  0.00           C  
ATOM    697  O   VAL A 100      20.821  25.133  15.833  1.00  0.00           O  
ATOM    698  CB  VAL A 100      21.189  25.955  19.012  1.00  0.00           C  
ATOM    699  CEN VAL A 100      20.890  26.443  19.396  1.00  0.00           X  
ATOM    700  H   VAL A 100      21.921  23.593  19.730  1.00  0.00           H  
ATOM    701  N   VAL A 101      22.837  24.661  16.714  1.00  0.00           N  
ATOM    702  CA  VAL A 101      23.545  24.787  15.445  1.00  0.00           C  
ATOM    703  C   VAL A 101      23.017  23.793  14.419  1.00  0.00           C  
ATOM    704  O   VAL A 101      22.786  24.144  13.262  1.00  0.00           O  
ATOM    705  CB  VAL A 101      25.060  24.574  15.620  1.00  0.00           C  
ATOM    706  CEN VAL A 101      25.669  24.895  15.615  1.00  0.00           X  
ATOM    707  H   VAL A 101      23.358  24.427  17.546  1.00  0.00           H  
ATOM    708  N   VAL A 102      22.827  22.550  14.849  1.00  0.00           N  
ATOM    709  CA  VAL A 102      22.326  21.503  13.968  1.00  0.00           C  
ATOM    710  C   VAL A 102      20.951  21.858  13.416  1.00  0.00           C  
ATOM    711  O   VAL A 102      20.690  21.698  12.224  1.00  0.00           O  
ATOM    712  CB  VAL A 102      22.243  20.146  14.693  1.00  0.00           C  
ATOM    713  CEN VAL A 102      22.528  19.520  14.733  1.00  0.00           X  
ATOM    714  H   VAL A 102      23.036  22.326  15.811  1.00  0.00           H  
ATOM    715  N   VAL A 103      20.075  22.340  14.291  1.00  0.00           N  
ATOM    716  CA  VAL A 103      18.724  22.718  13.893  1.00  0.00           C  
ATOM    717  C   VAL A 103      18.749  23.814  12.835  1.00  0.00           C  
ATOM    718  O   VAL A 103      18.024  23.748  11.842  1.00  0.00           O  
ATOM    719  CB  VAL A 103      17.894  23.200  15.098  1.00  0.00           C  
ATOM    720  CEN VAL A 103      17.371  23.032  15.513  1.00  0.00           X  
ATOM    721  H   VAL A 103      20.351  22.447  15.256  1.00  0.00           H  
ATOM    722  N   VAL A 104      19.586  24.822  13.054  1.00  0.00           N  
ATOM    723  CA  VAL A 104      19.707  25.935  12.119  1.00  0.00           C  
ATOM    724  C   VAL A 104      20.147  25.453  10.743  1.00  0.00           C  
ATOM    725  O   VAL A 104      19.595  25.869   9.724  1.00  0.00           O  
ATOM    726  CB  VAL A 104      20.705  26.993  12.626  1.00  0.00           C  
ATOM    727  CEN VAL A 104      20.756  27.631  12.880  1.00  0.00           X  
ATOM    728  H   VAL A 104      20.154  24.817  13.889  1.00  0.00           H  
ATOM    729  N   VAL A 105      21.143  24.574  10.720  1.00  0.00           N  
ATOM    730  CA  VAL A 105      21.659  24.034   9.468  1.00  0.00           C  
ATOM    731  C   VAL A 105      20.571  23.298   8.696  1.00  0.00           C  
ATOM    732  O   VAL A 105      20.430  23.472   7.485  1.00  0.00           O  
ATOM    733  CB  VAL A 105      22.841  23.076   9.710  1.00  0.00           C  
ATOM    734  CEN VAL A 105      23.522  23.008   9.638  1.00  0.00           X  
ATOM    735  H   VAL A 105      21.553  24.272  11.592  1.00  0.00           H  
ATOM    736  N   VAL A 106      19.805  22.475   9.403  1.00  0.00           N  
ATOM    737  CA  VAL A 106      18.728  21.710   8.785  1.00  0.00           C  
ATOM    738  C   VAL A 106      17.696  22.630   8.145  1.00  0.00           C  
ATOM    739  O   VAL A 106      17.255  22.397   7.020  1.00  0.00           O  
ATOM    740  CB  VAL A 106      18.024  20.798   9.807  1.00  0.00           C  
ATOM    741  CEN VAL A 106      17.937  20.141   9.997  1.00  0.00           X  
ATOM    742  H   VAL A 106      19.972  22.376  10.394  1.00  0.00           H  
ATOM    743  N   VAL A 107      17.314  23.677   8.869  1.00  0.00           N  
ATOM    744  CA  VAL A 107      16.333  24.635   8.374  1.00  0.00           C  
ATOM    745  C   VAL A 107      16.811  25.298   7.089  1.00  0.00           C  
ATOM    746  O   VAL A 107      16.053  25.432   6.128  1.00  0.00           O  
ATOM    747  CB  VAL A 107      16.027  25.723   9.419  1.00  0.00           C  
ATOM    748  CEN VAL A 107      15.546  25.955   9.855  1.00  0.00           X  
ATOM    749  H   VAL A 107      17.714  23.813   9.787  1.00  0.00           H  
ATOM    750  N   VAL A 108      18.073  25.712   7.077  1.00  0.00           N  
ATOM    751  CA  VAL A 108      18.656  26.363   5.909  1.00  0.00           C  
ATOM    752  C   VAL A 108      18.613  25.450   4.691  1.00  0.00           C  
ATOM    753  O   VAL A 108      18.252  25.878   3.595  1.00  0.00           O  
ATOM    754  CB  VAL A 108      20.113  26.790   6.168  1.00  0.00           C  
ATOM    755  CEN VAL A 108      20.522  27.336   6.266  1.00  0.00           X  
ATOM    756  H   VAL A 108      18.645  25.573   7.898  1.00  0.00           H  
ATOM    757  N   VAL A 109      18.983  24.189   4.890  1.00  0.00           N  
ATOM    758  CA  VAL A 109      18.987  23.213   3.807  1.00  0.00           C  
ATOM    759  C   VAL A 109      17.595  23.042   3.213  1.00  0.00           C  
ATOM    760  O   VAL A 109      17.429  23.012   1.994  1.00  0.00           O  
ATOM    761  CB  VAL A 109      19.503  21.842   4.284  1.00  0.00           C  
ATOM    762  CEN VAL A 109      20.032  21.403   4.241  1.00  0.00           X  
ATOM    763  H   VAL A 109      19.269  23.900   5.814  1.00  0.00           H  
ATOM    764  N   VAL A 110      16.596  22.930   4.083  1.00  0.00           N  
ATOM    765  CA  VAL A 110      15.216  22.762   3.646  1.00  0.00           C  
ATOM    766  C   VAL A 110      14.760  23.939   2.793  1.00  0.00           C  
ATOM    767  O   VAL A 110      14.399  23.758   1.663  1.00  0.00           O  
ATOM    768  CB  VAL A 110      14.259  22.608   4.843  1.00  0.00           C  
ATOM    769  CEN VAL A 110      13.861  22.158   5.180  1.00  0.00           X  
ATOM    770  H   VAL A 110      16.799  22.963   5.072  1.00  0.00           H  
TER                                                                             
# All scores below are weighted scores, not raw scores.
#BEGIN_POSE_ENERGIES_TABLE ./out/45.pdb
label vdw total
weights 0.1 NA
pose 3.80929 3.80929
VAL:NtermProteinFull_1 0 0
VAL_2 0 0
VAL_3 0 0
VAL_4 0 0
VAL_5 0 0
VAL_6 0 0
VAL_7 0 0
VAL_8 0 0
VAL_9 0 0
VAL_10 0 0
VAL_11 0 0
VAL_12 0.01221 0.01221
VAL_13 0.01477 0.01477
VAL_14 0.03348 0.03348
VAL_15 0.25656 0.25656
VAL_16 0.22758 0.22758
VAL_17 0 0
VAL_18 0 0
VAL_19 0 0
VAL_20 0 0
VAL_21 0.00277 0.00277
VAL_22 0.01221 0.01221
VAL_23 0 0
VAL_24 0 0
VAL_25 0 0
VAL_26 0 0
VAL_27 0 0
VAL_28 0.03139 0.03139
VAL_29 0 0
VAL_30 0 0
VAL_31 0.00277 0.00277
VAL_32 0.05482 0.05482
VAL_33 0 0
VAL_34 0 0
VAL_35 0 0
VAL_36 0.55693 0.55693
VAL_37 0 0
VAL_38 0 0
VAL_39 0 0
VAL_40 0 0
VAL_41 0 0
VAL_42 0 0
VAL_43 0 0
VAL_44 0 0
VAL_45 0 0
VAL_46 0.00024 0.00024
VAL_47 0 0
VAL_48 0 0
VAL_49 0 0
VAL_50 0.07347 0.07347
VAL_51 0 0
VAL_52 0 0
VAL_53 0.00045 0.00045
VAL_54 0.58912 0.58912
VAL_55 0.01595 0.01595
VAL_56 0 0
VAL_57 0 0
VAL_58 0.02395 0.02395
VAL_59 0 0
VAL_60 0.00938 0.00938
VAL_61 0 0
VAL_62 0 0
VAL_63 0 0
VAL_64 0.02095 0.02095
VAL_65 0 0
VAL_66 0 0
VAL_67 0 0
VAL_68 0 0
VAL_69 0.02095 0.02095
VAL_70 0 0
VAL_71 0 0
VAL_72 0 0
VAL_73 0 0
VAL_74 0 0
VAL_75 0 0
VAL_76 0 0
VAL_77 0 0
VAL_78 0.00045 0.00045
VAL_79 0 0
VAL_80 0 0
VAL_81 0.01391 0.01391
VAL_82 0 0
VAL_83 0 0
VAL_84 0.25865 0.25865
VAL_85 0.21951 0.21951
VAL_86 0 0
VAL_87 0 0
VAL_88 0.05482 0.05482
VAL_89 0.02095 0.02095
VAL_90 0 0
VAL_91 0 0
VAL_92 0.55693 0.55693
VAL_93 0 0
VAL_94 0.02095 0.02095
VAL_95 0 0
VAL_96 0 0
VAL_97 0 0
VAL_98 0.00024 0.00024
VAL_99 0 0
VAL_100 0 0
VAL_101 0 0
VAL_102 0.06915 0.06915
VAL_103 0 0
VAL_104 0 0
VAL_105 0.28624 0.28624
VAL_106 0.19421 0.19421
VAL_107 0 0
VAL_108 0 0
VAL_109 0.1504 0.1504
VAL:CtermProteinFull_110 0.00294 0.00294
#END_POSE_ENERGIES_TABLE ./out/45.pdb

REMARK 6 12 1 9 18 18 13 13 13 16 12 12 
REMARK VDW             3.809
REMARK RG             13.863
REMARK NCdist         26.846
REMARK HO              0.508
