# Supplementary material for: Design of complicated all-α protein structures
Source: Nat Struct Mol Biol. 2024 Jan 4;31(2):275–82. doi: 10.1038/s41594-023-01147-9 (PMC11377298; doi:10.1038/s41594-023-01147-9)
Supplement: Supplementary file 11 — Statistical source data. [file 41594_2023_1147_MOESM11_ESM.zip › ED_Fig6/48.pdb]

HEADER                                            09-NOV-21   XXXX              
EXPDTA    THEORETICAL MODEL                                                     
REMARK 220                                                                      
REMARK 220 EXPERIMENTAL DETAILS                                                 
REMARK 220  EXPERIMENT TYPE                : THEORETICAL MODELLING              
REMARK 220  DATE OF DATA COLLECTION        : 09-NOV-21                          
REMARK 220                                                                      
REMARK 220 REMARK: MODEL GENERATED BY ROSETTA                                   
REMARK 220  VERSION 2021.16+release.8ee4f02                                     
ATOM      1  N   VAL A   1       0.000   0.000   0.000  1.00  0.00           N  
ATOM      2  CA  VAL A   1       1.458   0.000   0.000  1.00  0.00           C  
ATOM      3  C   VAL A   1       2.009   1.420   0.000  1.00  0.00           C  
ATOM      4  O   VAL A   1       2.934   1.737   0.748  1.00  0.00           O  
ATOM      5  CB  VAL A   1       2.023  -0.759  -1.215  1.00  0.00           C  
ATOM      6  CEN VAL A   1       2.351  -1.334  -1.406  1.00  0.00           X  
ATOM      7  H   VAL A   1      -0.500  -0.433  -0.750  1.00  0.00           H  
ATOM      8  N   VAL A   2       1.435   2.272  -0.843  1.00  0.00           N  
ATOM      9  CA  VAL A   2       1.868   3.661  -0.942  1.00  0.00           C  
ATOM     10  C   VAL A   2       1.711   4.383   0.390  1.00  0.00           C  
ATOM     11  O   VAL A   2       2.608   5.105   0.825  1.00  0.00           O  
ATOM     12  CB  VAL A   2       1.079   4.423  -2.023  1.00  0.00           C  
ATOM     13  CEN VAL A   2       1.129   4.707  -2.649  1.00  0.00           X  
ATOM     14  H   VAL A   2       0.680   1.949  -1.431  1.00  0.00           H  
ATOM     15  N   VAL A   3       0.566   4.183   1.035  1.00  0.00           N  
ATOM     16  CA  VAL A   3       0.290   4.815   2.319  1.00  0.00           C  
ATOM     17  C   VAL A   3       1.317   4.405   3.367  1.00  0.00           C  
ATOM     18  O   VAL A   3       1.823   5.241   4.115  1.00  0.00           O  
ATOM     19  CB  VAL A   3      -1.120   4.462   2.831  1.00  0.00           C  
ATOM     20  CEN VAL A   3      -1.749   4.719   2.941  1.00  0.00           X  
ATOM     21  H   VAL A   3      -0.130   3.577   0.624  1.00  0.00           H  
ATOM     22  N   VAL A   4       1.620   3.112   3.417  1.00  0.00           N  
ATOM     23  CA  VAL A   4       2.588   2.588   4.374  1.00  0.00           C  
ATOM     24  C   VAL A   4       3.957   3.226   4.177  1.00  0.00           C  
ATOM     25  O   VAL A   4       4.612   3.622   5.141  1.00  0.00           O  
ATOM     26  CB  VAL A   4       2.723   1.058   4.261  1.00  0.00           C  
ATOM     27  CEN VAL A   4       2.581   0.464   4.579  1.00  0.00           X  
ATOM     28  H   VAL A   4       1.169   2.476   2.775  1.00  0.00           H  
ATOM     29  N   VAL A   5       4.385   3.322   2.923  1.00  0.00           N  
ATOM     30  CA  VAL A   5       5.678   3.911   2.597  1.00  0.00           C  
ATOM     31  C   VAL A   5       5.758   5.358   3.069  1.00  0.00           C  
ATOM     32  O   VAL A   5       6.758   5.776   3.653  1.00  0.00           O  
ATOM     33  CB  VAL A   5       5.958   3.859   1.084  1.00  0.00           C  
ATOM     34  CEN VAL A   5       6.345   3.555   0.602  1.00  0.00           X  
ATOM     35  H   VAL A   5       3.799   2.977   2.176  1.00  0.00           H  
ATOM     36  N   VAL A   6       4.700   6.118   2.811  1.00  0.00           N  
ATOM     37  CA  VAL A   6       4.648   7.520   3.209  1.00  0.00           C  
ATOM     38  C   VAL A   6       4.783   7.670   4.719  1.00  0.00           C  
ATOM     39  O   VAL A   6       5.528   8.521   5.204  1.00  0.00           O  
ATOM     40  CB  VAL A   6       3.339   8.190   2.752  1.00  0.00           C  
ATOM     41  CEN VAL A   6       3.075   8.647   2.309  1.00  0.00           X  
ATOM     42  H   VAL A   6       3.910   5.715   2.327  1.00  0.00           H  
ATOM     43  N   VAL A   7       4.059   6.836   5.458  1.00  0.00           N  
ATOM     44  CA  VAL A   7       4.096   6.875   6.915  1.00  0.00           C  
ATOM     45  C   VAL A   7       5.504   6.615   7.437  1.00  0.00           C  
ATOM     46  O   VAL A   7       5.983   7.311   8.332  1.00  0.00           O  
ATOM     47  CB  VAL A   7       3.133   5.844   7.532  1.00  0.00           C  
ATOM     48  CEN VAL A   7       2.540   5.776   7.878  1.00  0.00           X  
ATOM     49  H   VAL A   7       3.467   6.159   4.999  1.00  0.00           H  
ATOM     50  N   VAL A   8       6.163   5.609   6.872  1.00  0.00           N  
ATOM     51  CA  VAL A   8       7.517   5.255   7.279  1.00  0.00           C  
ATOM     52  C   VAL A   8       8.478   6.419   7.067  1.00  0.00           C  
ATOM     53  O   VAL A   8       9.293   6.729   7.935  1.00  0.00           O  
ATOM     54  CB  VAL A   8       8.037   4.027   6.508  1.00  0.00           C  
ATOM     55  CEN VAL A   8       8.197   3.360   6.571  1.00  0.00           X  
ATOM     56  H   VAL A   8       5.713   5.075   6.141  1.00  0.00           H  
ATOM     57  N   VAL A   9       8.376   7.060   5.907  1.00  0.00           N  
ATOM     58  CA  VAL A   9       9.235   8.191   5.579  1.00  0.00           C  
ATOM     59  C   VAL A   9       9.061   9.324   6.581  1.00  0.00           C  
ATOM     60  O   VAL A   9      10.039   9.909   7.047  1.00  0.00           O  
ATOM     61  CB  VAL A   9       8.951   8.723   4.162  1.00  0.00           C  
ATOM     62  CEN VAL A   9       9.208   8.766   3.524  1.00  0.00           X  
ATOM     63  H   VAL A   9       7.685   6.755   5.236  1.00  0.00           H  
ATOM     64  N   VAL A  10       7.810   9.630   6.909  1.00  0.00           N  
ATOM     65  CA  VAL A  10       7.506  10.695   7.857  1.00  0.00           C  
ATOM     66  C   VAL A  10       8.128  10.415   9.219  1.00  0.00           C  
ATOM     67  O   VAL A  10       8.719  11.301   9.836  1.00  0.00           O  
ATOM     68  CB  VAL A  10       5.986  10.883   8.028  1.00  0.00           C  
ATOM     69  CEN VAL A  10       5.461  11.306   7.888  1.00  0.00           X  
ATOM     70  H   VAL A  10       7.051   9.112   6.491  1.00  0.00           H  
ATOM     71  N   VAL A  11       7.993   9.177   9.683  1.00  0.00           N  
ATOM     72  CA  VAL A  11       8.542   8.778  10.973  1.00  0.00           C  
ATOM     73  C   VAL A  11      10.054   8.964  11.009  1.00  0.00           C  
ATOM     74  O   VAL A  11      10.602   9.482  11.982  1.00  0.00           O  
ATOM     75  CB  VAL A  11       8.207   7.311  11.300  1.00  0.00           C  
ATOM     76  CEN VAL A  11       7.826   6.907  11.708  1.00  0.00           X  
ATOM     77  H   VAL A  11       7.496   8.495   9.127  1.00  0.00           H  
ATOM     78  N   VAL A  12      10.723   8.537   9.944  1.00  0.00           N  
ATOM     79  CA  VAL A  12      12.173   8.655   9.852  1.00  0.00           C  
ATOM     80  C   VAL A  12      12.613  10.111   9.938  1.00  0.00           C  
ATOM     81  O   VAL A  12      13.562  10.441  10.650  1.00  0.00           O  
ATOM     82  CB  VAL A  12      12.708   8.043   8.543  1.00  0.00           C  
ATOM     83  CEN VAL A  12      13.065   7.514   8.284  1.00  0.00           X  
ATOM     84  H   VAL A  12      10.214   8.119   9.178  1.00  0.00           H  
ATOM     85  N   VAL A  13      11.920  10.977   9.208  1.00  0.00           N  
ATOM     86  CA  VAL A  13      12.238  12.400   9.200  1.00  0.00           C  
ATOM     87  C   VAL A  13      12.120  12.999  10.596  1.00  0.00           C  
ATOM     88  O   VAL A  13      12.988  13.755  11.033  1.00  0.00           O  
ATOM     89  CB  VAL A  13      11.321  13.180   8.239  1.00  0.00           C  
ATOM     90  CEN VAL A  13      11.305  13.516   7.638  1.00  0.00           X  
ATOM     91  H   VAL A  13      11.152  10.642   8.644  1.00  0.00           H  
ATOM     92  N   VAL A  14      11.041  12.656  11.292  1.00  0.00           N  
ATOM     93  CA  VAL A  14      10.808  13.159  12.640  1.00  0.00           C  
ATOM     94  C   VAL A  14      11.946  12.774  13.577  1.00  0.00           C  
ATOM     95  O   VAL A  14      12.415  13.592  14.368  1.00  0.00           O  
ATOM     96  CB  VAL A  14       9.481  12.632  13.218  1.00  0.00           C  
ATOM     97  CEN VAL A  14       8.841  12.816  13.393  1.00  0.00           X  
ATOM     98  H   VAL A  14      10.366  12.031  10.876  1.00  0.00           H  
ATOM     99  N   VAL A  15      12.387  11.524  13.481  1.00  0.00           N  
ATOM    100  CA  VAL A  15      13.470  11.028  14.323  1.00  0.00           C  
ATOM    101  C   VAL A  15      14.775  11.754  14.027  1.00  0.00           C  
ATOM    102  O   VAL A  15      15.590  11.976  14.923  1.00  0.00           O  
ATOM    103  CB  VAL A  15      13.682   9.514  14.135  1.00  0.00           C  
ATOM    104  CEN VAL A  15      13.605   8.901  14.441  1.00  0.00           X  
ATOM    105  H   VAL A  15      11.962  10.903  12.808  1.00  0.00           H  
ATOM    106  N   VAL A  16      14.969  12.122  12.765  1.00  0.00           N  
ATOM    107  CA  VAL A  16      16.106  12.946  12.373  1.00  0.00           C  
ATOM    108  C   VAL A  16      15.913  14.394  12.806  1.00  0.00           C  
ATOM    109  O   VAL A  16      16.822  15.215  12.684  1.00  0.00           O  
ATOM    110  CB  VAL A  16      16.339  12.902  10.851  1.00  0.00           C  
ATOM    111  CEN VAL A  16      16.761  12.665  10.361  1.00  0.00           X  
ATOM    112  H   VAL A  16      14.311  11.824  12.059  1.00  0.00           H  
ATOM    113  N   VAL A  17      14.724  14.701  13.312  1.00  0.00           N  
ATOM    114  CA  VAL A  17      14.364  16.074  13.644  1.00  0.00           C  
ATOM    115  C   VAL A  17      13.922  16.843  12.405  1.00  0.00           C  
ATOM    116  O   VAL A  17      13.730  18.058  12.452  1.00  0.00           O  
ATOM    117  CB  VAL A  17      15.536  16.821  14.308  1.00  0.00           C  
ATOM    118  CEN VAL A  17      15.759  17.083  14.905  1.00  0.00           X  
ATOM    119  H   VAL A  17      14.051  13.964  13.470  1.00  0.00           H  
ATOM    120  N   VAL A  18      13.763  16.128  11.297  1.00  0.00           N  
ATOM    121  CA  VAL A  18      13.322  16.738  10.048  1.00  0.00           C  
ATOM    122  C   VAL A  18      11.803  16.828   9.985  1.00  0.00           C  
ATOM    123  O   VAL A  18      11.159  16.101   9.228  1.00  0.00           O  
ATOM    124  CB  VAL A  18      13.831  15.952   8.825  1.00  0.00           C  
ATOM    125  CEN VAL A  18      14.273  15.974   8.297  1.00  0.00           X  
ATOM    126  H   VAL A  18      13.951  15.136  11.320  1.00  0.00           H  
ATOM    127  N   VAL A  19      11.235  17.724  10.784  1.00  0.00           N  
ATOM    128  CA  VAL A  19       9.786  17.848  10.889  1.00  0.00           C  
ATOM    129  C   VAL A  19       9.177  18.323   9.576  1.00  0.00           C  
ATOM    130  O   VAL A  19       8.079  17.910   9.204  1.00  0.00           O  
ATOM    131  CB  VAL A  19       9.381  18.821  12.012  1.00  0.00           C  
ATOM    132  CEN VAL A  19       9.100  18.857  12.640  1.00  0.00           X  
ATOM    133  H   VAL A  19      11.822  18.335  11.334  1.00  0.00           H  
ATOM    134  N   VAL A  20       9.898  19.193   8.876  1.00  0.00           N  
ATOM    135  CA  VAL A  20       9.445  19.701   7.586  1.00  0.00           C  
ATOM    136  C   VAL A  20       9.323  18.578   6.564  1.00  0.00           C  
ATOM    137  O   VAL A  20       8.333  18.492   5.839  1.00  0.00           O  
ATOM    138  CB  VAL A  20      10.398  20.780   7.038  1.00  0.00           C  
ATOM    139  CEN VAL A  20      10.458  21.454   6.912  1.00  0.00           X  
ATOM    140  H   VAL A  20      10.782  19.511   9.247  1.00  0.00           H  
ATOM    141  N   VAL A  21      10.336  17.720   6.512  1.00  0.00           N  
ATOM    142  CA  VAL A  21      10.305  16.551   5.641  1.00  0.00           C  
ATOM    143  C   VAL A  21       9.135  15.638   5.984  1.00  0.00           C  
ATOM    144  O   VAL A  21       8.425  15.163   5.098  1.00  0.00           O  
ATOM    145  CB  VAL A  21      11.615  15.746   5.729  1.00  0.00           C  
ATOM    146  CEN VAL A  21      12.188  15.579   5.384  1.00  0.00           X  
ATOM    147  H   VAL A  21      11.147  17.880   7.092  1.00  0.00           H  
ATOM    148  N   VAL A  22       8.940  15.396   7.276  1.00  0.00           N  
ATOM    149  CA  VAL A  22       7.856  14.538   7.739  1.00  0.00           C  
ATOM    150  C   VAL A  22       6.500  15.087   7.313  1.00  0.00           C  
ATOM    151  O   VAL A  22       5.640  14.344   6.838  1.00  0.00           O  
ATOM    152  CB  VAL A  22       7.876  14.379   9.271  1.00  0.00           C  
ATOM    153  CEN VAL A  22       8.005  13.933   9.780  1.00  0.00           X  
ATOM    154  H   VAL A  22       9.559  15.816   7.954  1.00  0.00           H  
ATOM    155  N   VAL A  23       6.314  16.391   7.486  1.00  0.00           N  
ATOM    156  CA  VAL A  23       5.062  17.042   7.120  1.00  0.00           C  
ATOM    157  C   VAL A  23       4.769  16.876   5.634  1.00  0.00           C  
ATOM    158  O   VAL A  23       3.644  16.564   5.245  1.00  0.00           O  
ATOM    159  CB  VAL A  23       5.083  18.543   7.465  1.00  0.00           C  
ATOM    160  CEN VAL A  23       4.823  19.017   7.891  1.00  0.00           X  
ATOM    161  H   VAL A  23       7.060  16.946   7.881  1.00  0.00           H  
ATOM    162  N   VAL A  24       5.788  17.087   4.808  1.00  0.00           N  
ATOM    163  CA  VAL A  24       5.642  16.962   3.363  1.00  0.00           C  
ATOM    164  C   VAL A  24       5.207  15.555   2.974  1.00  0.00           C  
ATOM    165  O   VAL A  24       4.313  15.378   2.146  1.00  0.00           O  
ATOM    166  CB  VAL A  24       6.952  17.305   2.630  1.00  0.00           C  
ATOM    167  CEN VAL A  24       7.256  17.775   2.228  1.00  0.00           X  
ATOM    168  H   VAL A  24       6.687  17.341   5.192  1.00  0.00           H  
ATOM    169  N   VAL A  25       5.845  14.556   3.575  1.00  0.00           N  
ATOM    170  CA  VAL A  25       5.525  13.162   3.291  1.00  0.00           C  
ATOM    171  C   VAL A  25       4.071  12.852   3.624  1.00  0.00           C  
ATOM    172  O   VAL A  25       3.372  12.203   2.846  1.00  0.00           O  
ATOM    173  CB  VAL A  25       6.438  12.202   4.078  1.00  0.00           C  
ATOM    174  CEN VAL A  25       6.956  11.753   4.014  1.00  0.00           X  
ATOM    175  H   VAL A  25       6.570  14.768   4.245  1.00  0.00           H  
ATOM    176  N   VAL A  26       3.622  13.320   4.783  1.00  0.00           N  
ATOM    177  CA  VAL A  26       2.250  13.093   5.221  1.00  0.00           C  
ATOM    178  C   VAL A  26       1.252  13.686   4.235  1.00  0.00           C  
ATOM    179  O   VAL A  26       0.261  13.047   3.879  1.00  0.00           O  
ATOM    180  CB  VAL A  26       1.995  13.692   6.617  1.00  0.00           C  
ATOM    181  CEN VAL A  26       1.884  13.532   7.277  1.00  0.00           X  
ATOM    182  H   VAL A  26       4.247  13.846   5.377  1.00  0.00           H  
ATOM    183  N   VAL A  27       1.519  14.911   3.795  1.00  0.00           N  
ATOM    184  CA  VAL A  27       0.645  15.593   2.848  1.00  0.00           C  
ATOM    185  C   VAL A  27       0.526  14.811   1.547  1.00  0.00           C  
ATOM    186  O   VAL A  27      -0.570  14.641   1.011  1.00  0.00           O  
ATOM    187  CB  VAL A  27       1.149  17.015   2.537  1.00  0.00           C  
ATOM    188  CEN VAL A  27       1.017  17.684   2.636  1.00  0.00           X  
ATOM    189  H   VAL A  27       2.349  15.382   4.125  1.00  0.00           H  
ATOM    190  N   VAL A  28       1.659  14.336   1.042  1.00  0.00           N  
ATOM    191  CA  VAL A  28       1.684  13.571  -0.199  1.00  0.00           C  
ATOM    192  C   VAL A  28       0.838  12.309  -0.085  1.00  0.00           C  
ATOM    193  O   VAL A  28       0.066  11.984  -0.987  1.00  0.00           O  
ATOM    194  CB  VAL A  28       3.121  13.179  -0.593  1.00  0.00           C  
ATOM    195  CEN VAL A  28       3.625  13.304  -1.046  1.00  0.00           X  
ATOM    196  H   VAL A  28       2.526  14.510   1.530  1.00  0.00           H  
ATOM    197  N   VAL A  29       0.988  11.601   1.030  1.00  0.00           N  
ATOM    198  CA  VAL A  29       0.237  10.373   1.264  1.00  0.00           C  
ATOM    199  C   VAL A  29      -1.263  10.635   1.257  1.00  0.00           C  
ATOM    200  O   VAL A  29      -2.030   9.889   0.648  1.00  0.00           O  
ATOM    201  CB  VAL A  29       0.628   9.719   2.602  1.00  0.00           C  
ATOM    202  CEN VAL A  29       0.957   9.182   2.882  1.00  0.00           X  
ATOM    203  H   VAL A  29       1.638  11.922   1.732  1.00  0.00           H  
ATOM    204  N   VAL A  30      -1.677  11.699   1.937  1.00  0.00           N  
ATOM    205  CA  VAL A  30      -3.087  12.061   2.011  1.00  0.00           C  
ATOM    206  C   VAL A  30      -3.659  12.332   0.625  1.00  0.00           C  
ATOM    207  O   VAL A  30      -4.751  11.871   0.293  1.00  0.00           O  
ATOM    208  CB  VAL A  30      -3.307  13.301   2.898  1.00  0.00           C  
ATOM    209  CEN VAL A  30      -3.560  13.512   3.503  1.00  0.00           X  
ATOM    210  H   VAL A  30      -0.996  12.271   2.416  1.00  0.00           H  
ATOM    211  N   VAL A  31      -2.915  13.083  -0.180  1.00  0.00           N  
ATOM    212  CA  VAL A  31      -3.346  13.417  -1.532  1.00  0.00           C  
ATOM    213  C   VAL A  31      -3.550  12.162  -2.371  1.00  0.00           C  
ATOM    214  O   VAL A  31      -4.547  12.034  -3.082  1.00  0.00           O  
ATOM    215  CB  VAL A  31      -2.332  14.336  -2.238  1.00  0.00           C  
ATOM    216  CEN VAL A  31      -2.230  14.978  -2.466  1.00  0.00           X  
ATOM    217  H   VAL A  31      -2.027  13.431   0.153  1.00  0.00           H  
ATOM    218  N   VAL A  32      -2.600  11.238  -2.284  1.00  0.00           N  
ATOM    219  CA  VAL A  32      -2.674   9.990  -3.036  1.00  0.00           C  
ATOM    220  C   VAL A  32      -3.920   9.197  -2.665  1.00  0.00           C  
ATOM    221  O   VAL A  32      -4.621   8.681  -3.535  1.00  0.00           O  
ATOM    222  CB  VAL A  32      -1.429   9.114  -2.799  1.00  0.00           C  
ATOM    223  CEN VAL A  32      -0.855   8.875  -3.095  1.00  0.00           X  
ATOM    224  H   VAL A  32      -1.806  11.403  -1.682  1.00  0.00           H  
ATOM    225  N   VAL A  33      -4.190   9.102  -1.367  1.00  0.00           N  
ATOM    226  CA  VAL A  33      -5.353   8.370  -0.879  1.00  0.00           C  
ATOM    227  C   VAL A  33      -6.646   8.960  -1.427  1.00  0.00           C  
ATOM    228  O   VAL A  33      -7.533   8.231  -1.871  1.00  0.00           O  
ATOM    229  CB  VAL A  33      -5.414   8.368   0.660  1.00  0.00           C  
ATOM    230  CEN VAL A  33      -5.340   7.970   1.218  1.00  0.00           X  
ATOM    231  H   VAL A  33      -3.575   9.548  -0.703  1.00  0.00           H  
ATOM    232  N   VAL A  34      -6.746  10.285  -1.395  1.00  0.00           N  
ATOM    233  CA  VAL A  34      -7.931  10.975  -1.889  1.00  0.00           C  
ATOM    234  C   VAL A  34      -8.167  10.678  -3.365  1.00  0.00           C  
ATOM    235  O   VAL A  34      -9.293  10.402  -3.780  1.00  0.00           O  
ATOM    236  CB  VAL A  34      -7.819  12.499  -1.695  1.00  0.00           C  
ATOM    237  CEN VAL A  34      -8.064  13.031  -1.332  1.00  0.00           X  
ATOM    238  H   VAL A  34      -5.982  10.827  -1.019  1.00  0.00           H  
ATOM    239  N   VAL A  35      -7.099  10.735  -4.153  1.00  0.00           N  
ATOM    240  CA  VAL A  35      -7.188  10.472  -5.584  1.00  0.00           C  
ATOM    241  C   VAL A  35      -7.703   9.064  -5.854  1.00  0.00           C  
ATOM    242  O   VAL A  35      -8.569   8.862  -6.705  1.00  0.00           O  
ATOM    243  CB  VAL A  35      -5.824  10.650  -6.278  1.00  0.00           C  
ATOM    244  CEN VAL A  35      -5.470  11.055  -6.708  1.00  0.00           X  
ATOM    245  H   VAL A  35      -6.202  10.967  -3.750  1.00  0.00           H  
ATOM    246  N   VAL A  36      -7.166   8.092  -5.124  1.00  0.00           N  
ATOM    247  CA  VAL A  36      -7.570   6.701  -5.284  1.00  0.00           C  
ATOM    248  C   VAL A  36      -9.056   6.523  -4.999  1.00  0.00           C  
ATOM    249  O   VAL A  36      -9.764   5.845  -5.743  1.00  0.00           O  
ATOM    250  CB  VAL A  36      -6.765   5.768  -4.359  1.00  0.00           C  
ATOM    251  CEN VAL A  36      -6.277   5.282  -4.350  1.00  0.00           X  
ATOM    252  H   VAL A  36      -6.459   8.324  -4.441  1.00  0.00           H  
ATOM    253  N   VAL A  37      -9.523   7.136  -3.916  1.00  0.00           N  
ATOM    254  CA  VAL A  37     -10.927   7.047  -3.531  1.00  0.00           C  
ATOM    255  C   VAL A  37     -11.834   7.600  -4.622  1.00  0.00           C  
ATOM    256  O   VAL A  37     -12.850   6.995  -4.964  1.00  0.00           O  
ATOM    257  CB  VAL A  37     -11.201   7.802  -2.217  1.00  0.00           C  
ATOM    258  CEN VAL A  37     -11.353   7.718  -1.550  1.00  0.00           X  
ATOM    259  H   VAL A  37      -8.890   7.678  -3.346  1.00  0.00           H  
ATOM    260  N   VAL A  38     -11.461   8.753  -5.167  1.00  0.00           N  
ATOM    261  CA  VAL A  38     -12.241   9.390  -6.221  1.00  0.00           C  
ATOM    262  C   VAL A  38     -12.356   8.488  -7.443  1.00  0.00           C  
ATOM    263  O   VAL A  38     -13.435   8.336  -8.016  1.00  0.00           O  
ATOM    264  CB  VAL A  38     -11.624  10.736  -6.646  1.00  0.00           C  
ATOM    265  CEN VAL A  38     -11.712  11.419  -6.621  1.00  0.00           X  
ATOM    266  H   VAL A  38     -10.615   9.199  -4.842  1.00  0.00           H  
ATOM    267  N   VAL A  39     -11.237   7.890  -7.838  1.00  0.00           N  
ATOM    268  CA  VAL A  39     -11.210   7.001  -8.994  1.00  0.00           C  
ATOM    269  C   VAL A  39     -12.148   5.816  -8.799  1.00  0.00           C  
ATOM    270  O   VAL A  39     -12.900   5.452  -9.703  1.00  0.00           O  
ATOM    271  CB  VAL A  39      -9.789   6.477  -9.271  1.00  0.00           C  
ATOM    272  CEN VAL A  39      -9.257   6.521  -9.707  1.00  0.00           X  
ATOM    273  H   VAL A  39     -10.383   8.055  -7.325  1.00  0.00           H  
ATOM    274  N   VAL A  40     -12.100   5.218  -7.613  1.00  0.00           N  
ATOM    275  CA  VAL A  40     -12.945   4.073  -7.298  1.00  0.00           C  
ATOM    276  C   VAL A  40     -14.422   4.431  -7.409  1.00  0.00           C  
ATOM    277  O   VAL A  40     -15.211   3.679  -7.981  1.00  0.00           O  
ATOM    278  CB  VAL A  40     -12.663   3.535  -5.882  1.00  0.00           C  
ATOM    279  CEN VAL A  40     -12.387   3.009  -5.534  1.00  0.00           X  
ATOM    280  H   VAL A  40     -11.461   5.566  -6.913  1.00  0.00           H  
ATOM    281  N   VAL A  41     -14.789   5.584  -6.861  1.00  0.00           N  
ATOM    282  CA  VAL A  41     -16.172   6.044  -6.898  1.00  0.00           C  
ATOM    283  C   VAL A  41     -16.660   6.209  -8.332  1.00  0.00           C  
ATOM    284  O   VAL A  41     -17.765   5.789  -8.673  1.00  0.00           O  
ATOM    285  CB  VAL A  41     -16.343   7.381  -6.151  1.00  0.00           C  
ATOM    286  CEN VAL A  41     -16.608   7.669  -5.585  1.00  0.00           X  
ATOM    287  H   VAL A  41     -14.092   6.157  -6.406  1.00  0.00           H  
ATOM    288  N   VAL A  42     -15.828   6.822  -9.167  1.00  0.00           N  
ATOM    289  CA  VAL A  42     -16.173   7.043 -10.566  1.00  0.00           C  
ATOM    290  C   VAL A  42     -16.261   5.726 -11.327  1.00  0.00           C  
ATOM    291  O   VAL A  42     -17.105   5.562 -12.208  1.00  0.00           O  
ATOM    292  CB  VAL A  42     -15.150   7.960 -11.263  1.00  0.00           C  
ATOM    293  CEN VAL A  42     -15.059   8.589 -11.527  1.00  0.00           X  
ATOM    294  H   VAL A  42     -14.934   7.143  -8.824  1.00  0.00           H  
ATOM    295  N   VAL A  43     -15.384   4.790 -10.982  1.00  0.00           N  
ATOM    296  CA  VAL A  43     -15.484   3.424 -11.483  1.00  0.00           C  
ATOM    297  C   VAL A  43     -16.712   2.719 -10.921  1.00  0.00           C  
ATOM    298  O   VAL A  43     -17.175   1.722 -11.474  1.00  0.00           O  
ATOM    299  CB  VAL A  43     -14.228   2.602 -11.137  1.00  0.00           C  
ATOM    300  CEN VAL A  43     -13.666   2.309 -11.406  1.00  0.00           X  
ATOM    301  H   VAL A  43     -14.629   5.030 -10.356  1.00  0.00           H  
ATOM    302  N   VAL A  44     -17.235   3.243  -9.817  1.00  0.00           N  
ATOM    303  CA  VAL A  44     -18.340   2.602  -9.114  1.00  0.00           C  
ATOM    304  C   VAL A  44     -17.839   1.500  -8.190  1.00  0.00           C  
ATOM    305  O   VAL A  44     -18.594   0.607  -7.807  1.00  0.00           O  
ATOM    306  CB  VAL A  44     -19.366   2.008 -10.097  1.00  0.00           C  
ATOM    307  CEN VAL A  44     -20.003   2.085 -10.347  1.00  0.00           X  
ATOM    308  H   VAL A  44     -16.858   4.108  -9.456  1.00  0.00           H  
ATOM    309  N   VAL A  45     -16.560   1.567  -7.835  1.00  0.00           N  
ATOM    310  CA  VAL A  45     -15.972   0.612  -6.904  1.00  0.00           C  
ATOM    311  C   VAL A  45     -16.106   1.091  -5.465  1.00  0.00           C  
ATOM    312  O   VAL A  45     -15.133   1.534  -4.854  1.00  0.00           O  
ATOM    313  CB  VAL A  45     -14.484   0.363  -7.215  1.00  0.00           C  
ATOM    314  CEN VAL A  45     -14.039  -0.103  -7.461  1.00  0.00           X  
ATOM    315  H   VAL A  45     -15.981   2.300  -8.220  1.00  0.00           H  
ATOM    316  N   VAL A  46     -17.317   1.000  -4.927  1.00  0.00           N  
ATOM    317  CA  VAL A  46     -17.609   1.534  -3.602  1.00  0.00           C  
ATOM    318  C   VAL A  46     -16.741   0.875  -2.538  1.00  0.00           C  
ATOM    319  O   VAL A  46     -16.213   1.545  -1.650  1.00  0.00           O  
ATOM    320  CB  VAL A  46     -19.092   1.344  -3.230  1.00  0.00           C  
ATOM    321  CEN VAL A  46     -19.687   1.678  -3.135  1.00  0.00           X  
ATOM    322  H   VAL A  46     -18.055   0.550  -5.449  1.00  0.00           H  
ATOM    323  N   VAL A  47     -16.595  -0.442  -2.634  1.00  0.00           N  
ATOM    324  CA  VAL A  47     -15.847  -1.205  -1.641  1.00  0.00           C  
ATOM    325  C   VAL A  47     -14.413  -0.704  -1.528  1.00  0.00           C  
ATOM    326  O   VAL A  47     -13.929  -0.423  -0.432  1.00  0.00           O  
ATOM    327  CB  VAL A  47     -15.831  -2.708  -1.977  1.00  0.00           C  
ATOM    328  CEN VAL A  47     -16.075  -3.322  -1.783  1.00  0.00           X  
ATOM    329  H   VAL A  47     -17.013  -0.928  -3.414  1.00  0.00           H  
ATOM    330  N   VAL A  48     -13.738  -0.594  -2.667  1.00  0.00           N  
ATOM    331  CA  VAL A  48     -12.361  -0.116  -2.699  1.00  0.00           C  
ATOM    332  C   VAL A  48     -12.255   1.294  -2.133  1.00  0.00           C  
ATOM    333  O   VAL A  48     -11.359   1.589  -1.341  1.00  0.00           O  
ATOM    334  CB  VAL A  48     -11.791  -0.130  -4.130  1.00  0.00           C  
ATOM    335  CEN VAL A  48     -11.343  -0.448  -4.545  1.00  0.00           X  
ATOM    336  H   VAL A  48     -14.191  -0.849  -3.533  1.00  0.00           H  
ATOM    337  N   VAL A  49     -13.173   2.162  -2.544  1.00  0.00           N  
ATOM    338  CA  VAL A  49     -13.183   3.543  -2.078  1.00  0.00           C  
ATOM    339  C   VAL A  49     -13.339   3.614  -0.565  1.00  0.00           C  
ATOM    340  O   VAL A  49     -12.636   4.369   0.107  1.00  0.00           O  
ATOM    341  CB  VAL A  49     -14.315   4.354  -2.739  1.00  0.00           C  
ATOM    342  CEN VAL A  49     -14.446   4.852  -3.196  1.00  0.00           X  
ATOM    343  H   VAL A  49     -13.882   1.857  -3.195  1.00  0.00           H  
ATOM    344  N   VAL A  50     -14.264   2.822  -0.033  1.00  0.00           N  
ATOM    345  CA  VAL A  50     -14.513   2.793   1.404  1.00  0.00           C  
ATOM    346  C   VAL A  50     -13.264   2.379   2.171  1.00  0.00           C  
ATOM    347  O   VAL A  50     -12.916   2.987   3.183  1.00  0.00           O  
ATOM    348  CB  VAL A  50     -15.664   1.833   1.758  1.00  0.00           C  
ATOM    349  CEN VAL A  50     -16.317   1.806   1.977  1.00  0.00           X  
ATOM    350  H   VAL A  50     -14.808   2.225  -0.639  1.00  0.00           H  
ATOM    351  N   VAL A  51     -12.594   1.340   1.684  1.00  0.00           N  
ATOM    352  CA  VAL A  51     -11.382   0.842   2.324  1.00  0.00           C  
ATOM    353  C   VAL A  51     -10.304   1.917   2.374  1.00  0.00           C  
ATOM    354  O   VAL A  51      -9.654   2.111   3.401  1.00  0.00           O  
ATOM    355  CB  VAL A  51     -10.826  -0.395   1.595  1.00  0.00           C  
ATOM    356  CEN VAL A  51     -10.738  -1.077   1.647  1.00  0.00           X  
ATOM    357  H   VAL A  51     -12.933   0.884   0.849  1.00  0.00           H  
ATOM    358  N   VAL A  52     -10.119   2.615   1.258  1.00  0.00           N  
ATOM    359  CA  VAL A  52      -9.119   3.672   1.173  1.00  0.00           C  
ATOM    360  C   VAL A  52      -9.392   4.773   2.190  1.00  0.00           C  
ATOM    361  O   VAL A  52      -8.481   5.241   2.872  1.00  0.00           O  
ATOM    362  CB  VAL A  52      -9.069   4.291  -0.237  1.00  0.00           C  
ATOM    363  CEN VAL A  52      -8.689   4.336  -0.810  1.00  0.00           X  
ATOM    364  H   VAL A  52     -10.686   2.407   0.448  1.00  0.00           H  
ATOM    365  N   VAL A  53     -10.653   5.181   2.287  1.00  0.00           N  
ATOM    366  CA  VAL A  53     -11.049   6.228   3.222  1.00  0.00           C  
ATOM    367  C   VAL A  53     -10.735   5.831   4.658  1.00  0.00           C  
ATOM    368  O   VAL A  53     -10.206   6.630   5.432  1.00  0.00           O  
ATOM    369  CB  VAL A  53     -12.550   6.551   3.105  1.00  0.00           C  
ATOM    370  CEN VAL A  53     -13.000   7.028   2.892  1.00  0.00           X  
ATOM    371  H   VAL A  53     -11.355   4.756   1.698  1.00  0.00           H  
ATOM    372  N   VAL A  54     -11.064   4.593   5.010  1.00  0.00           N  
ATOM    373  CA  VAL A  54     -10.818   4.088   6.356  1.00  0.00           C  
ATOM    374  C   VAL A  54      -9.334   4.127   6.696  1.00  0.00           C  
ATOM    375  O   VAL A  54      -8.948   4.549   7.786  1.00  0.00           O  
ATOM    376  CB  VAL A  54     -11.334   2.646   6.521  1.00  0.00           C  
ATOM    377  CEN VAL A  54     -11.821   2.263   6.822  1.00  0.00           X  
ATOM    378  H   VAL A  54     -11.496   3.986   4.328  1.00  0.00           H  
ATOM    379  N   VAL A  55      -8.505   3.686   5.756  1.00  0.00           N  
ATOM    380  CA  VAL A  55      -7.060   3.670   5.955  1.00  0.00           C  
ATOM    381  C   VAL A  55      -6.524   5.072   6.213  1.00  0.00           C  
ATOM    382  O   VAL A  55      -5.712   5.280   7.115  1.00  0.00           O  
ATOM    383  CB  VAL A  55      -6.329   3.067   4.740  1.00  0.00           C  
ATOM    384  CEN VAL A  55      -5.975   2.518   4.523  1.00  0.00           X  
ATOM    385  H   VAL A  55      -8.885   3.352   4.882  1.00  0.00           H  
ATOM    386  N   VAL A  56      -6.984   6.031   5.417  1.00  0.00           N  
ATOM    387  CA  VAL A  56      -6.551   7.417   5.559  1.00  0.00           C  
ATOM    388  C   VAL A  56      -6.893   7.962   6.939  1.00  0.00           C  
ATOM    389  O   VAL A  56      -6.069   8.613   7.582  1.00  0.00           O  
ATOM    390  CB  VAL A  56      -7.190   8.320   4.487  1.00  0.00           C  
ATOM    391  CEN VAL A  56      -7.057   8.682   3.917  1.00  0.00           X  
ATOM    392  H   VAL A  56      -7.650   5.795   4.696  1.00  0.00           H  
ATOM    393  N   VAL A  57      -8.113   7.693   7.390  1.00  0.00           N  
ATOM    394  CA  VAL A  57      -8.567   8.157   8.696  1.00  0.00           C  
ATOM    395  C   VAL A  57      -7.690   7.604   9.812  1.00  0.00           C  
ATOM    396  O   VAL A  57      -7.296   8.332  10.723  1.00  0.00           O  
ATOM    397  CB  VAL A  57     -10.031   7.757   8.961  1.00  0.00           C  
ATOM    398  CEN VAL A  57     -10.671   8.004   9.017  1.00  0.00           X  
ATOM    399  H   VAL A  57      -8.743   7.154   6.814  1.00  0.00           H  
ATOM    400  N   VAL A  58      -7.387   6.313   9.735  1.00  0.00           N  
ATOM    401  CA  VAL A  58      -6.556   5.660  10.739  1.00  0.00           C  
ATOM    402  C   VAL A  58      -5.176   6.302  10.815  1.00  0.00           C  
ATOM    403  O   VAL A  58      -4.662   6.563  11.902  1.00  0.00           O  
ATOM    404  CB  VAL A  58      -6.395   4.155  10.448  1.00  0.00           C  
ATOM    405  CEN VAL A  58      -6.575   3.527  10.665  1.00  0.00           X  
ATOM    406  H   VAL A  58      -7.742   5.769   8.961  1.00  0.00           H  
ATOM    407  N   VAL A  59      -4.582   6.554   9.653  1.00  0.00           N  
ATOM    408  CA  VAL A  59      -3.261   7.167   9.586  1.00  0.00           C  
ATOM    409  C   VAL A  59      -3.256   8.539  10.247  1.00  0.00           C  
ATOM    410  O   VAL A  59      -2.348   8.868  11.011  1.00  0.00           O  
ATOM    411  CB  VAL A  59      -2.777   7.307   8.131  1.00  0.00           C  
ATOM    412  CEN VAL A  59      -2.325   7.064   7.670  1.00  0.00           X  
ATOM    413  H   VAL A  59      -5.058   6.316   8.795  1.00  0.00           H  
ATOM    414  N   VAL A  60      -4.275   9.338   9.948  1.00  0.00           N  
ATOM    415  CA  VAL A  60      -4.389  10.678  10.513  1.00  0.00           C  
ATOM    416  C   VAL A  60      -4.462  10.630  12.034  1.00  0.00           C  
ATOM    417  O   VAL A  60      -3.797  11.403  12.722  1.00  0.00           O  
ATOM    418  CB  VAL A  60      -5.629  11.415   9.972  1.00  0.00           C  
ATOM    419  CEN VAL A  60      -5.833  11.928   9.561  1.00  0.00           X  
ATOM    420  H   VAL A  60      -4.988   9.009   9.313  1.00  0.00           H  
ATOM    421  N   VAL A  61      -5.275   9.716  12.554  1.00  0.00           N  
ATOM    422  CA  VAL A  61      -5.437   9.565  13.995  1.00  0.00           C  
ATOM    423  C   VAL A  61      -4.112   9.225  14.665  1.00  0.00           C  
ATOM    424  O   VAL A  61      -3.765   9.795  15.699  1.00  0.00           O  
ATOM    425  CB  VAL A  61      -6.469   8.474  14.337  1.00  0.00           C  
ATOM    426  CEN VAL A  61      -7.102   8.369  14.586  1.00  0.00           X  
ATOM    427  H   VAL A  61      -5.795   9.110  11.934  1.00  0.00           H  
ATOM    428  N   VAL A  62      -3.376   8.293  14.070  1.00  0.00           N  
ATOM    429  CA  VAL A  62      -2.087   7.876  14.608  1.00  0.00           C  
ATOM    430  C   VAL A  62      -1.115   9.046  14.681  1.00  0.00           C  
ATOM    431  O   VAL A  62      -0.427   9.233  15.685  1.00  0.00           O  
ATOM    432  CB  VAL A  62      -1.459   6.751  13.763  1.00  0.00           C  
ATOM    433  CEN VAL A  62      -1.304   6.080  13.761  1.00  0.00           X  
ATOM    434  H   VAL A  62      -3.717   7.863  13.222  1.00  0.00           H  
ATOM    435  N   VAL A  63      -1.062   9.832  13.611  1.00  0.00           N  
ATOM    436  CA  VAL A  63      -0.173  10.987  13.552  1.00  0.00           C  
ATOM    437  C   VAL A  63      -0.490  11.983  14.659  1.00  0.00           C  
ATOM    438  O   VAL A  63       0.411  12.492  15.326  1.00  0.00           O  
ATOM    439  CB  VAL A  63      -0.265  11.701  12.190  1.00  0.00           C  
ATOM    440  CEN VAL A  63       0.076  11.823  11.604  1.00  0.00           X  
ATOM    441  H   VAL A  63      -1.652   9.625  12.819  1.00  0.00           H  
ATOM    442  N   VAL A  64      -1.776  12.258  14.851  1.00  0.00           N  
ATOM    443  CA  VAL A  64      -2.215  13.195  15.878  1.00  0.00           C  
ATOM    444  C   VAL A  64      -1.781  12.735  17.264  1.00  0.00           C  
ATOM    445  O   VAL A  64      -1.286  13.527  18.066  1.00  0.00           O  
ATOM    446  CB  VAL A  64      -3.744  13.375  15.863  1.00  0.00           C  
ATOM    447  CEN VAL A  64      -4.249  13.819  15.709  1.00  0.00           X  
ATOM    448  H   VAL A  64      -2.468  11.806  14.270  1.00  0.00           H  
ATOM    449  N   VAL A  65      -1.971  11.449  17.541  1.00  0.00           N  
ATOM    450  CA  VAL A  65      -1.600  10.881  18.832  1.00  0.00           C  
ATOM    451  C   VAL A  65      -0.109  11.044  19.097  1.00  0.00           C  
ATOM    452  O   VAL A  65       0.298  11.427  20.194  1.00  0.00           O  
ATOM    453  CB  VAL A  65      -1.966   9.387  18.918  1.00  0.00           C  
ATOM    454  CEN VAL A  65      -2.396   8.938  19.214  1.00  0.00           X  
ATOM    455  H   VAL A  65      -2.382  10.850  16.840  1.00  0.00           H  
ATOM    456  N   VAL A  66       0.703  10.750  18.087  1.00  0.00           N  
ATOM    457  CA  VAL A  66       2.151  10.864  18.209  1.00  0.00           C  
ATOM    458  C   VAL A  66       2.566  12.292  18.541  1.00  0.00           C  
ATOM    459  O   VAL A  66       3.405  12.517  19.413  1.00  0.00           O  
ATOM    460  CB  VAL A  66       2.864  10.420  16.918  1.00  0.00           C  
ATOM    461  CEN VAL A  66       3.256   9.925  16.643  1.00  0.00           X  
ATOM    462  H   VAL A  66       0.306  10.441  17.211  1.00  0.00           H  
ATOM    463  N   VAL A  67       1.972  13.253  17.842  1.00  0.00           N  
ATOM    464  CA  VAL A  67       2.278  14.661  18.062  1.00  0.00           C  
ATOM    465  C   VAL A  67       1.967  15.076  19.494  1.00  0.00           C  
ATOM    466  O   VAL A  67       2.762  15.760  20.139  1.00  0.00           O  
ATOM    467  CB  VAL A  67       1.496  15.568  17.094  1.00  0.00           C  
ATOM    468  CEN VAL A  67       1.560  15.979  16.545  1.00  0.00           X  
ATOM    469  H   VAL A  67       1.290  13.001  17.140  1.00  0.00           H  
ATOM    470  N   VAL A  68       0.806  14.658  19.987  1.00  0.00           N  
ATOM    471  CA  VAL A  68       0.387  14.985  21.345  1.00  0.00           C  
ATOM    472  C   VAL A  68       1.376  14.447  22.371  1.00  0.00           C  
ATOM    473  O   VAL A  68       1.752  15.147  23.311  1.00  0.00           O  
ATOM    474  CB  VAL A  68      -1.014  14.425  21.654  1.00  0.00           C  
ATOM    475  CEN VAL A  68      -1.671  14.603  21.761  1.00  0.00           X  
ATOM    476  H   VAL A  68       0.198  14.099  19.406  1.00  0.00           H  
ATOM    477  N   VAL A  69       1.795  13.200  22.184  1.00  0.00           N  
ATOM    478  CA  VAL A  69       2.742  12.566  23.094  1.00  0.00           C  
ATOM    479  C   VAL A  69       4.150  13.110  22.891  1.00  0.00           C  
ATOM    480  O   VAL A  69       5.065  12.790  23.649  1.00  0.00           O  
ATOM    481  CB  VAL A  69       2.762  11.036  22.912  1.00  0.00           C  
ATOM    482  CEN VAL A  69       2.584  10.440  23.208  1.00  0.00           X  
ATOM    483  H   VAL A  69       1.449  12.678  21.392  1.00  0.00           H  
ATOM    484  N   VAL A  70       4.318  13.935  21.862  1.00  0.00           N  
ATOM    485  CA  VAL A  70       5.567  14.656  21.655  1.00  0.00           C  
ATOM    486  C   VAL A  70       5.389  16.149  21.901  1.00  0.00           C  
ATOM    487  O   VAL A  70       6.083  16.973  21.306  1.00  0.00           O  
ATOM    488  CB  VAL A  70       6.113  14.443  20.230  1.00  0.00           C  
ATOM    489  CEN VAL A  70       6.613  14.136  19.868  1.00  0.00           X  
ATOM    490  H   VAL A  70       3.560  14.065  21.208  1.00  0.00           H  
ATOM    491  N   VAL A  71       4.455  16.490  22.783  1.00  0.00           N  
ATOM    492  CA  VAL A  71       4.314  17.862  23.256  1.00  0.00           C  
ATOM    493  C   VAL A  71       3.854  18.786  22.136  1.00  0.00           C  
ATOM    494  O   VAL A  71       4.193  19.970  22.116  1.00  0.00           O  
ATOM    495  CB  VAL A  71       5.634  18.398  23.841  1.00  0.00           C  
ATOM    496  CEN VAL A  71       5.949  18.577  24.427  1.00  0.00           X  
ATOM    497  H   VAL A  71       3.828  15.781  23.134  1.00  0.00           H  
ATOM    498  N   VAL A  72       3.079  18.240  21.205  1.00  0.00           N  
ATOM    499  CA  VAL A  72       2.406  19.049  20.196  1.00  0.00           C  
ATOM    500  C   VAL A  72       1.014  19.460  20.658  1.00  0.00           C  
ATOM    501  O   VAL A  72       0.251  18.639  21.167  1.00  0.00           O  
ATOM    502  CB  VAL A  72       2.291  18.300  18.855  1.00  0.00           C  
ATOM    503  CEN VAL A  72       2.527  18.281  18.209  1.00  0.00           X  
ATOM    504  H   VAL A  72       2.954  17.238  21.196  1.00  0.00           H  
ATOM    505  N   VAL A  73       0.690  20.736  20.479  1.00  0.00           N  
ATOM    506  CA  VAL A  73      -0.587  21.273  20.935  1.00  0.00           C  
ATOM    507  C   VAL A  73      -1.720  20.868  20.001  1.00  0.00           C  
ATOM    508  O   VAL A  73      -1.483  20.336  18.917  1.00  0.00           O  
ATOM    509  CB  VAL A  73      -0.547  22.810  21.042  1.00  0.00           C  
ATOM    510  CEN VAL A  73      -0.542  23.334  21.488  1.00  0.00           X  
ATOM    511  H   VAL A  73       1.344  21.350  20.014  1.00  0.00           H  
ATOM    512  N   VAL A  74      -2.952  21.123  20.429  1.00  0.00           N  
ATOM    513  CA  VAL A  74      -4.123  20.556  19.772  1.00  0.00           C  
ATOM    514  C   VAL A  74      -4.320  21.153  18.384  1.00  0.00           C  
ATOM    515  O   VAL A  74      -4.844  20.496  17.484  1.00  0.00           O  
ATOM    516  CB  VAL A  74      -5.401  20.780  20.602  1.00  0.00           C  
ATOM    517  CEN VAL A  74      -5.873  20.462  20.990  1.00  0.00           X  
ATOM    518  H   VAL A  74      -3.080  21.725  21.229  1.00  0.00           H  
ATOM    519  N   VAL A  75      -3.897  22.401  18.217  1.00  0.00           N  
ATOM    520  CA  VAL A  75      -3.986  23.074  16.927  1.00  0.00           C  
ATOM    521  C   VAL A  75      -3.069  22.422  15.901  1.00  0.00           C  
ATOM    522  O   VAL A  75      -3.446  22.244  14.742  1.00  0.00           O  
ATOM    523  CB  VAL A  75      -3.629  24.568  17.043  1.00  0.00           C  
ATOM    524  CEN VAL A  75      -3.892  25.204  17.023  1.00  0.00           X  
ATOM    525  H   VAL A  75      -3.503  22.896  19.005  1.00  0.00           H  
ATOM    526  N   VAL A  76      -1.864  22.066  16.332  1.00  0.00           N  
ATOM    527  CA  VAL A  76      -0.893  21.427  15.453  1.00  0.00           C  
ATOM    528  C   VAL A  76      -1.430  20.112  14.902  1.00  0.00           C  
ATOM    529  O   VAL A  76      -1.307  19.830  13.710  1.00  0.00           O  
ATOM    530  CB  VAL A  76       0.439  21.161  16.179  1.00  0.00           C  
ATOM    531  CEN VAL A  76       1.098  21.359  16.219  1.00  0.00           X  
ATOM    532  H   VAL A  76      -1.614  22.243  17.295  1.00  0.00           H  
ATOM    533  N   VAL A  77      -2.028  19.310  15.777  1.00  0.00           N  
ATOM    534  CA  VAL A  77      -2.585  18.023  15.380  1.00  0.00           C  
ATOM    535  C   VAL A  77      -3.667  18.194  14.321  1.00  0.00           C  
ATOM    536  O   VAL A  77      -3.699  17.466  13.329  1.00  0.00           O  
ATOM    537  CB  VAL A  77      -3.176  17.266  16.585  1.00  0.00           C  
ATOM    538  CEN VAL A  77      -3.081  16.725  17.000  1.00  0.00           X  
ATOM    539  H   VAL A  77      -2.097  19.599  16.742  1.00  0.00           H  
ATOM    540  N   VAL A  78      -4.552  19.161  14.538  1.00  0.00           N  
ATOM    541  CA  VAL A  78      -5.638  19.430  13.602  1.00  0.00           C  
ATOM    542  C   VAL A  78      -5.100  19.799  12.226  1.00  0.00           C  
ATOM    543  O   VAL A  78      -5.586  19.308  11.207  1.00  0.00           O  
ATOM    544  CB  VAL A  78      -6.551  20.563  14.107  1.00  0.00           C  
ATOM    545  CEN VAL A  78      -7.177  20.699  14.361  1.00  0.00           X  
ATOM    546  H   VAL A  78      -4.471  19.724  15.372  1.00  0.00           H  
ATOM    547  N   VAL A  79      -4.094  20.667  12.203  1.00  0.00           N  
ATOM    548  CA  VAL A  79      -3.488  21.104  10.951  1.00  0.00           C  
ATOM    549  C   VAL A  79      -2.905  19.926  10.180  1.00  0.00           C  
ATOM    550  O   VAL A  79      -3.096  19.808   8.970  1.00  0.00           O  
ATOM    551  CB  VAL A  79      -2.379  22.145  11.192  1.00  0.00           C  
ATOM    552  CEN VAL A  79      -2.219  22.811  11.121  1.00  0.00           X  
ATOM    553  H   VAL A  79      -3.740  21.033  13.075  1.00  0.00           H  
ATOM    554  N   VAL A  80      -2.194  19.055  10.889  1.00  0.00           N  
ATOM    555  CA  VAL A  80      -1.582  17.884  10.273  1.00  0.00           C  
ATOM    556  C   VAL A  80      -2.633  16.986   9.633  1.00  0.00           C  
ATOM    557  O   VAL A  80      -2.460  16.516   8.509  1.00  0.00           O  
ATOM    558  CB  VAL A  80      -0.774  17.064  11.296  1.00  0.00           C  
ATOM    559  CEN VAL A  80      -0.135  16.890  11.487  1.00  0.00           X  
ATOM    560  H   VAL A  80      -2.075  19.209  11.880  1.00  0.00           H  
ATOM    561  N   VAL A  81      -3.722  16.750  10.357  1.00  0.00           N  
ATOM    562  CA  VAL A  81      -4.803  15.907   9.861  1.00  0.00           C  
ATOM    563  C   VAL A  81      -5.395  16.469   8.575  1.00  0.00           C  
ATOM    564  O   VAL A  81      -5.630  15.735   7.615  1.00  0.00           O  
ATOM    565  CB  VAL A  81      -5.924  15.753  10.906  1.00  0.00           C  
ATOM    566  CEN VAL A  81      -6.219  15.308  11.341  1.00  0.00           X  
ATOM    567  H   VAL A  81      -3.803  17.166  11.273  1.00  0.00           H  
ATOM    568  N   VAL A  82      -5.634  17.776   8.562  1.00  0.00           N  
ATOM    569  CA  VAL A  82      -6.199  18.440   7.393  1.00  0.00           C  
ATOM    570  C   VAL A  82      -5.299  18.272   6.175  1.00  0.00           C  
ATOM    571  O   VAL A  82      -5.771  17.972   5.079  1.00  0.00           O  
ATOM    572  CB  VAL A  82      -6.425  19.942   7.650  1.00  0.00           C  
ATOM    573  CEN VAL A  82      -6.910  20.421   7.747  1.00  0.00           X  
ATOM    574  H   VAL A  82      -5.419  18.324   9.382  1.00  0.00           H  
ATOM    575  N   VAL A  83      -4.000  18.469   6.375  1.00  0.00           N  
ATOM    576  CA  VAL A  83      -3.031  18.340   5.293  1.00  0.00           C  
ATOM    577  C   VAL A  83      -2.836  16.881   4.900  1.00  0.00           C  
ATOM    578  O   VAL A  83      -2.366  16.582   3.802  1.00  0.00           O  
ATOM    579  CB  VAL A  83      -1.668  18.944   5.680  1.00  0.00           C  
ATOM    580  CEN VAL A  83      -1.240  19.470   5.559  1.00  0.00           X  
ATOM    581  H   VAL A  83      -3.676  18.714   7.299  1.00  0.00           H  
ATOM    582  N   VAL A  84      -3.199  15.976   5.802  1.00  0.00           N  
ATOM    583  CA  VAL A  84      -2.995  14.550   5.582  1.00  0.00           C  
ATOM    584  C   VAL A  84      -4.313  13.844   5.289  1.00  0.00           C  
ATOM    585  O   VAL A  84      -4.375  12.615   5.250  1.00  0.00           O  
ATOM    586  CB  VAL A  84      -2.324  13.880   6.796  1.00  0.00           C  
ATOM    587  CEN VAL A  84      -1.737  13.594   7.017  1.00  0.00           X  
ATOM    588  H   VAL A  84      -3.626  16.285   6.664  1.00  0.00           H  
ATOM    589  N   VAL A  85      -5.366  14.629   5.085  1.00  0.00           N  
ATOM    590  CA  VAL A  85      -6.665  14.084   4.710  1.00  0.00           C  
ATOM    591  C   VAL A  85      -6.986  14.380   3.250  1.00  0.00           C  
ATOM    592  O   VAL A  85      -6.874  15.519   2.799  1.00  0.00           O  
ATOM    593  CB  VAL A  85      -7.792  14.648   5.597  1.00  0.00           C  
ATOM    594  CEN VAL A  85      -8.236  14.487   6.097  1.00  0.00           X  
ATOM    595  H   VAL A  85      -5.263  15.628   5.192  1.00  0.00           H  
ATOM    596  N   VAL A  86      -7.384  13.346   2.517  1.00  0.00           N  
ATOM    597  CA  VAL A  86      -7.768  13.502   1.119  1.00  0.00           C  
ATOM    598  C   VAL A  86      -9.283  13.493   0.959  1.00  0.00           C  
ATOM    599  O   VAL A  86      -9.806  13.805  -0.110  1.00  0.00           O  
ATOM    600  CB  VAL A  86      -7.163  12.392   0.239  1.00  0.00           C  
ATOM    601  CEN VAL A  86      -6.691  12.264  -0.247  1.00  0.00           X  
ATOM    602  H   VAL A  86      -7.422  12.429   2.938  1.00  0.00           H  
ATOM    603  N   VAL A  87      -9.983  13.133   2.030  1.00  0.00           N  
ATOM    604  CA  VAL A  87     -11.435  13.006   1.988  1.00  0.00           C  
ATOM    605  C   VAL A  87     -12.112  14.356   2.189  1.00  0.00           C  
ATOM    606  O   VAL A  87     -12.029  14.949   3.264  1.00  0.00           O  
ATOM    607  CB  VAL A  87     -11.947  12.022   3.057  1.00  0.00           C  
ATOM    608  CEN VAL A  87     -12.225  11.398   3.149  1.00  0.00           X  
ATOM    609  H   VAL A  87      -9.497  12.942   2.894  1.00  0.00           H  
ATOM    610  N   VAL A  88     -12.781  14.837   1.147  1.00  0.00           N  
ATOM    611  CA  VAL A  88     -13.215  16.228   1.091  1.00  0.00           C  
ATOM    612  C   VAL A  88     -14.314  16.503   2.109  1.00  0.00           C  
ATOM    613  O   VAL A  88     -14.514  17.643   2.528  1.00  0.00           O  
ATOM    614  CB  VAL A  88     -13.723  16.605  -0.314  1.00  0.00           C  
ATOM    615  CEN VAL A  88     -13.574  16.973  -0.877  1.00  0.00           X  
ATOM    616  H   VAL A  88     -12.995  14.223   0.373  1.00  0.00           H  
ATOM    617  N   VAL A  89     -15.026  15.453   2.502  1.00  0.00           N  
ATOM    618  CA  VAL A  89     -16.099  15.577   3.481  1.00  0.00           C  
ATOM    619  C   VAL A  89     -15.543  15.791   4.883  1.00  0.00           C  
ATOM    620  O   VAL A  89     -16.052  16.615   5.644  1.00  0.00           O  
ATOM    621  CB  VAL A  89     -17.009  14.335   3.485  1.00  0.00           C  
ATOM    622  CEN VAL A  89     -17.636  14.106   3.314  1.00  0.00           X  
ATOM    623  H   VAL A  89     -14.818  14.544   2.113  1.00  0.00           H  
ATOM    624  N   VAL A  90     -14.497  15.045   5.220  1.00  0.00           N  
ATOM    625  CA  VAL A  90     -13.785  15.246   6.476  1.00  0.00           C  
ATOM    626  C   VAL A  90     -13.209  16.653   6.564  1.00  0.00           C  
ATOM    627  O   VAL A  90     -13.320  17.317   7.594  1.00  0.00           O  
ATOM    628  CB  VAL A  90     -12.646  14.223   6.651  1.00  0.00           C  
ATOM    629  CEN VAL A  90     -12.449  13.668   7.008  1.00  0.00           X  
ATOM    630  H   VAL A  90     -14.187  14.319   4.590  1.00  0.00           H  
ATOM    631  N   VAL A  91     -12.592  17.103   5.476  1.00  0.00           N  
ATOM    632  CA  VAL A  91     -11.996  18.433   5.428  1.00  0.00           C  
ATOM    633  C   VAL A  91     -13.025  19.509   5.748  1.00  0.00           C  
ATOM    634  O   VAL A  91     -12.672  20.649   6.052  1.00  0.00           O  
ATOM    635  CB  VAL A  91     -11.375  18.724   4.049  1.00  0.00           C  
ATOM    636  CEN VAL A  91     -10.778  18.804   3.716  1.00  0.00           X  
ATOM    637  H   VAL A  91     -12.534  16.508   4.662  1.00  0.00           H  
ATOM    638  N   VAL A  92     -14.300  19.141   5.679  1.00  0.00           N  
ATOM    639  CA  VAL A  92     -15.383  20.071   5.975  1.00  0.00           C  
ATOM    640  C   VAL A  92     -15.993  19.789   7.342  1.00  0.00           C  
ATOM    641  O   VAL A  92     -16.796  20.573   7.848  1.00  0.00           O  
ATOM    642  CB  VAL A  92     -16.491  20.008   4.907  1.00  0.00           C  
ATOM    643  CEN VAL A  92     -16.778  20.354   4.385  1.00  0.00           X  
ATOM    644  H   VAL A  92     -14.525  18.193   5.414  1.00  0.00           H  
ATOM    645  N   VAL A  93     -15.607  18.664   7.936  1.00  0.00           N  
ATOM    646  CA  VAL A  93     -15.966  18.365   9.317  1.00  0.00           C  
ATOM    647  C   VAL A  93     -15.229  19.279  10.288  1.00  0.00           C  
ATOM    648  O   VAL A  93     -14.155  19.793   9.977  1.00  0.00           O  
ATOM    649  CB  VAL A  93     -15.661  16.899   9.675  1.00  0.00           C  
ATOM    650  CEN VAL A  93     -15.951  16.290   9.814  1.00  0.00           X  
ATOM    651  H   VAL A  93     -15.051  18.000   7.417  1.00  0.00           H  
ATOM    652  N   VAL A  94     -15.813  19.477  11.465  1.00  0.00           N  
ATOM    653  CA  VAL A  94     -15.162  20.238  12.524  1.00  0.00           C  
ATOM    654  C   VAL A  94     -13.951  19.494  13.074  1.00  0.00           C  
ATOM    655  O   VAL A  94     -13.837  18.278  12.922  1.00  0.00           O  
ATOM    656  CB  VAL A  94     -16.133  20.542  13.680  1.00  0.00           C  
ATOM    657  CEN VAL A  94     -16.488  21.046  13.988  1.00  0.00           X  
ATOM    658  H   VAL A  94     -16.731  19.090  11.630  1.00  0.00           H  
ATOM    659  N   VAL A  95     -13.050  20.232  13.712  1.00  0.00           N  
ATOM    660  CA  VAL A  95     -11.789  19.666  14.180  1.00  0.00           C  
ATOM    661  C   VAL A  95     -12.027  18.480  15.105  1.00  0.00           C  
ATOM    662  O   VAL A  95     -11.266  17.513  15.099  1.00  0.00           O  
ATOM    663  CB  VAL A  95     -10.937  20.717  14.917  1.00  0.00           C  
ATOM    664  CEN VAL A  95     -10.368  21.101  14.869  1.00  0.00           X  
ATOM    665  H   VAL A  95     -13.242  21.209  13.878  1.00  0.00           H  
ATOM    666  N   VAL A  96     -13.089  18.560  15.900  1.00  0.00           N  
ATOM    667  CA  VAL A  96     -13.452  17.476  16.805  1.00  0.00           C  
ATOM    668  C   VAL A  96     -14.136  16.339  16.056  1.00  0.00           C  
ATOM    669  O   VAL A  96     -14.048  15.178  16.456  1.00  0.00           O  
ATOM    670  CB  VAL A  96     -14.380  17.967  17.932  1.00  0.00           C  
ATOM    671  CEN VAL A  96     -14.409  18.100  18.607  1.00  0.00           X  
ATOM    672  H   VAL A  96     -13.659  19.393  15.877  1.00  0.00           H  
ATOM    673  N   VAL A  97     -14.818  16.680  14.968  1.00  0.00           N  
ATOM    674  CA  VAL A  97     -15.401  15.678  14.084  1.00  0.00           C  
ATOM    675  C   VAL A  97     -14.330  14.760  13.509  1.00  0.00           C  
ATOM    676  O   VAL A  97     -14.496  13.541  13.475  1.00  0.00           O  
ATOM    677  CB  VAL A  97     -16.180  16.331  12.926  1.00  0.00           C  
ATOM    678  CEN VAL A  97     -16.812  16.442  12.676  1.00  0.00           X  
ATOM    679  H   VAL A  97     -14.936  17.659  14.748  1.00  0.00           H  
ATOM    680  N   VAL A  98     -13.230  15.354  13.058  1.00  0.00           N  
ATOM    681  CA  VAL A  98     -12.129  14.590  12.483  1.00  0.00           C  
ATOM    682  C   VAL A  98     -11.561  13.599  13.491  1.00  0.00           C  
ATOM    683  O   VAL A  98     -11.312  12.439  13.162  1.00  0.00           O  
ATOM    684  CB  VAL A  98     -10.997  15.512  11.992  1.00  0.00           C  
ATOM    685  CEN VAL A  98     -10.688  15.758  11.427  1.00  0.00           X  
ATOM    686  H   VAL A  98     -13.155  16.359  13.114  1.00  0.00           H  
ATOM    687  N   VAL A  99     -11.358  14.062  14.719  1.00  0.00           N  
ATOM    688  CA  VAL A  99     -10.819  13.217  15.778  1.00  0.00           C  
ATOM    689  C   VAL A  99     -11.722  12.018  16.039  1.00  0.00           C  
ATOM    690  O   VAL A  99     -11.248  10.889  16.170  1.00  0.00           O  
ATOM    691  CB  VAL A  99     -10.634  14.002  17.090  1.00  0.00           C  
ATOM    692  CEN VAL A  99     -10.161  14.270  17.514  1.00  0.00           X  
ATOM    693  H   VAL A  99     -11.583  15.025  14.925  1.00  0.00           H  
ATOM    694  N   VAL A 100     -13.024  12.269  16.113  1.00  0.00           N  
ATOM    695  CA  VAL A 100     -13.996  11.211  16.358  1.00  0.00           C  
ATOM    696  C   VAL A 100     -13.942  10.149  15.267  1.00  0.00           C  
ATOM    697  O   VAL A 100     -13.953   8.952  15.551  1.00  0.00           O  
ATOM    698  CB  VAL A 100     -15.429  11.768  16.447  1.00  0.00           C  
ATOM    699  CEN VAL A 100     -15.949  11.895  16.881  1.00  0.00           X  
ATOM    700  H   VAL A 100     -13.350  13.218  15.996  1.00  0.00           H  
ATOM    701  N   VAL A 101     -13.883  10.596  14.017  1.00  0.00           N  
ATOM    702  CA  VAL A 101     -13.827   9.685  12.880  1.00  0.00           C  
ATOM    703  C   VAL A 101     -12.597   8.788  12.952  1.00  0.00           C  
ATOM    704  O   VAL A 101     -12.684   7.581  12.729  1.00  0.00           O  
ATOM    705  CB  VAL A 101     -13.815  10.449  11.543  1.00  0.00           C  
ATOM    706  CEN VAL A 101     -14.191  10.597  10.985  1.00  0.00           X  
ATOM    707  H   VAL A 101     -13.877  11.592  13.850  1.00  0.00           H  
ATOM    708  N   VAL A 102     -11.453   9.387  13.265  1.00  0.00           N  
ATOM    709  CA  VAL A 102     -10.203   8.643  13.367  1.00  0.00           C  
ATOM    710  C   VAL A 102     -10.293   7.559  14.433  1.00  0.00           C  
ATOM    711  O   VAL A 102      -9.871   6.423  14.214  1.00  0.00           O  
ATOM    712  CB  VAL A 102      -9.018   9.572  13.693  1.00  0.00           C  
ATOM    713  CEN VAL A 102      -8.447   9.854  13.431  1.00  0.00           X  
ATOM    714  H   VAL A 102     -11.449  10.382  13.436  1.00  0.00           H  
ATOM    715  N   VAL A 103     -10.845   7.915  15.588  1.00  0.00           N  
ATOM    716  CA  VAL A 103     -10.991   6.973  16.691  1.00  0.00           C  
ATOM    717  C   VAL A 103     -11.849   5.781  16.286  1.00  0.00           C  
ATOM    718  O   VAL A 103     -11.509   4.633  16.573  1.00  0.00           O  
ATOM    719  CB  VAL A 103     -11.613   7.644  17.930  1.00  0.00           C  
ATOM    720  CEN VAL A 103     -11.477   7.863  18.568  1.00  0.00           X  
ATOM    721  H   VAL A 103     -11.171   8.864  15.705  1.00  0.00           H  
ATOM    722  N   VAL A 104     -12.963   6.060  15.619  1.00  0.00           N  
ATOM    723  CA  VAL A 104     -13.873   5.011  15.174  1.00  0.00           C  
ATOM    724  C   VAL A 104     -13.175   4.041  14.229  1.00  0.00           C  
ATOM    725  O   VAL A 104     -13.317   2.825  14.356  1.00  0.00           O  
ATOM    726  CB  VAL A 104     -15.110   5.598  14.468  1.00  0.00           C  
ATOM    727  CEN VAL A 104     -15.788   5.702  14.534  1.00  0.00           X  
ATOM    728  H   VAL A 104     -13.186   7.024  15.414  1.00  0.00           H  
ATOM    729  N   VAL A 105     -12.419   4.586  13.282  1.00  0.00           N  
ATOM    730  CA  VAL A 105     -11.697   3.769  12.313  1.00  0.00           C  
ATOM    731  C   VAL A 105     -10.711   2.837  13.006  1.00  0.00           C  
ATOM    732  O   VAL A 105     -10.623   1.655  12.676  1.00  0.00           O  
ATOM    733  CB  VAL A 105     -10.938   4.639  11.294  1.00  0.00           C  
ATOM    734  CEN VAL A 105     -10.929   4.842  10.636  1.00  0.00           X  
ATOM    735  H   VAL A 105     -12.343   5.591  13.231  1.00  0.00           H  
ATOM    736  N   VAL A 106      -9.969   3.378  13.967  1.00  0.00           N  
ATOM    737  CA  VAL A 106      -8.987   2.595  14.708  1.00  0.00           C  
ATOM    738  C   VAL A 106      -9.646   1.431  15.435  1.00  0.00           C  
ATOM    739  O   VAL A 106      -9.146   0.306  15.406  1.00  0.00           O  
ATOM    740  CB  VAL A 106      -8.228   3.463  15.730  1.00  0.00           C  
ATOM    741  CEN VAL A 106      -7.617   3.750  15.868  1.00  0.00           X  
ATOM    742  H   VAL A 106     -10.089   4.355  14.190  1.00  0.00           H  
ATOM    743  N   VAL A 107     -10.770   1.707  16.088  1.00  0.00           N  
ATOM    744  CA  VAL A 107     -11.499   0.682  16.825  1.00  0.00           C  
ATOM    745  C   VAL A 107     -11.939  -0.450  15.905  1.00  0.00           C  
ATOM    746  O   VAL A 107     -11.797  -1.626  16.240  1.00  0.00           O  
ATOM    747  CB  VAL A 107     -12.737   1.266  17.531  1.00  0.00           C  
ATOM    748  CEN VAL A 107     -12.998   1.429  18.148  1.00  0.00           X  
ATOM    749  H   VAL A 107     -11.128   2.651  16.073  1.00  0.00           H  
ATOM    750  N   VAL A 108     -12.474  -0.088  14.744  1.00  0.00           N  
ATOM    751  CA  VAL A 108     -12.936  -1.073  13.773  1.00  0.00           C  
ATOM    752  C   VAL A 108     -11.798  -1.981  13.326  1.00  0.00           C  
ATOM    753  O   VAL A 108     -11.957  -3.200  13.248  1.00  0.00           O  
ATOM    754  CB  VAL A 108     -13.557  -0.398  12.536  1.00  0.00           C  
ATOM    755  CEN VAL A 108     -14.152  -0.282  12.208  1.00  0.00           X  
ATOM    756  H   VAL A 108     -12.562   0.895  14.528  1.00  0.00           H  
ATOM    757  N   VAL A 109     -10.649  -1.382  13.033  1.00  0.00           N  
ATOM    758  CA  VAL A 109      -9.481  -2.136  12.592  1.00  0.00           C  
ATOM    759  C   VAL A 109      -9.049  -3.146  13.647  1.00  0.00           C  
ATOM    760  O   VAL A 109      -8.758  -4.300  13.332  1.00  0.00           O  
ATOM    761  CB  VAL A 109      -8.297  -1.206  12.270  1.00  0.00           C  
ATOM    762  CEN VAL A 109      -7.916  -0.951  11.755  1.00  0.00           X  
ATOM    763  H   VAL A 109     -10.583  -0.377  13.117  1.00  0.00           H  
ATOM    764  N   VAL A 110      -9.008  -2.706  14.900  1.00  0.00           N  
ATOM    765  CA  VAL A 110      -8.611  -3.572  16.004  1.00  0.00           C  
ATOM    766  C   VAL A 110      -9.539  -4.774  16.122  1.00  0.00           C  
ATOM    767  O   VAL A 110      -9.097  -5.885  16.019  1.00  0.00           O  
ATOM    768  CB  VAL A 110      -8.599  -2.810  17.343  1.00  0.00           C  
ATOM    769  CEN VAL A 110      -8.186  -2.552  17.830  1.00  0.00           X  
ATOM    770  H   VAL A 110      -9.259  -1.747  15.092  1.00  0.00           H  
TER                                                                             
# All scores below are weighted scores, not raw scores.
#BEGIN_POSE_ENERGIES_TABLE ./out/48.pdb
label vdw total
weights 0.1 NA
pose 3.27446 3.27446
VAL:NtermProteinFull_1 0 0
VAL_2 0 0
VAL_3 0 0
VAL_4 0 0
VAL_5 0 0
VAL_6 0.17665 0.17665
VAL_7 0 0
VAL_8 0 0
VAL_9 0 0
VAL_10 0 0
VAL_11 0 0
VAL_12 0 0
VAL_13 0.00643 0.00643
VAL_14 0 0
VAL_15 0 0
VAL_16 0 0
VAL_17 0 0
VAL_18 0 0
VAL_19 0 0
VAL_20 0 0
VAL_21 0.00642 0.00642
VAL_22 2e-05 2e-05
VAL_23 0 0
VAL_24 0 0
VAL_25 0 0
VAL_26 0 0
VAL_27 0 0
VAL_28 0 0
VAL_29 0.17665 0.17665
VAL_30 0.30918 0.30918
VAL_31 0 0
VAL_32 0 0
VAL_33 0.00176 0.00176
VAL_34 0.89016 0.89016
VAL_35 0 0
VAL_36 0 0
VAL_37 0 0
VAL_38 0 0
VAL_39 0 0
VAL_40 0 0
VAL_41 0 0
VAL_42 0 0
VAL_43 0 0
VAL_44 0 0
VAL_45 0 0
VAL_46 0 0
VAL_47 0 0
VAL_48 0 0
VAL_49 0 0
VAL_50 0 0
VAL_51 0 0
VAL_52 0 0
VAL_53 0 0
VAL_54 0 0
VAL_55 0 0
VAL_56 0.00176 0.00176
VAL_57 0 0
VAL_58 0 0
VAL_59 0 0
VAL_60 0 0
VAL_61 0.20786 0.20786
VAL_62 0 0
VAL_63 0 0
VAL_64 0 0
VAL_65 0 0
VAL_66 0 0
VAL_67 0.02095 0.02095
VAL_68 0 0
VAL_69 0 0
VAL_70 0 0
VAL_71 0 0
VAL_72 0.02095 0.02095
VAL_73 0 0
VAL_74 0 0
VAL_75 0 0
VAL_76 0 0
VAL_77 0 0
VAL_78 0.00251 0.00251
VAL_79 0 0
VAL_80 0 0
VAL_81 0 0
VAL_82 0 0
VAL_83 0 0
VAL_84 0.26468 0.26468
VAL_85 0.02288 0.02288
VAL_86 0.91178 0.91178
VAL_87 0 0
VAL_88 0 0
VAL_89 0 0
VAL_90 0 0
VAL_91 0 0
VAL_92 0 0
VAL_93 0.02173 0.02173
VAL_94 0 0
VAL_95 0.00251 0.00251
VAL_96 0 0
VAL_97 0.02173 0.02173
VAL_98 0 0
VAL_99 0 0
VAL_100 0 0
VAL_101 0 0
VAL_102 0.20786 0.20786
VAL_103 0 0
VAL_104 0 0
VAL_105 0 0
VAL_106 0 0
VAL_107 0 0
VAL_108 0 0
VAL_109 0 0
VAL:CtermProteinFull_110 0 0
#END_POSE_ENERGIES_TABLE ./out/48.pdb

REMARK 6 13 21 21 7 1 14 8 7 12 9 6 
REMARK VDW             3.274
REMARK RG             13.990
REMARK NCdist         19.242
REMARK HO              0.533
