# Supplementary material for: Design of complicated all-α protein structures
Source: Nat Struct Mol Biol. 2024 Jan 4;31(2):275–82. doi: 10.1038/s41594-023-01147-9 (PMC11377298; doi:10.1038/s41594-023-01147-9)
Supplement: Supplementary file 11 — Statistical source data. [file 41594_2023_1147_MOESM11_ESM.zip › ED_Fig6/60.pdb]

HEADER                                            09-NOV-21   XXXX              
EXPDTA    THEORETICAL MODEL                                                     
REMARK 220                                                                      
REMARK 220 EXPERIMENTAL DETAILS                                                 
REMARK 220  EXPERIMENT TYPE                : THEORETICAL MODELLING              
REMARK 220  DATE OF DATA COLLECTION        : 09-NOV-21                          
REMARK 220                                                                      
REMARK 220 REMARK: MODEL GENERATED BY ROSETTA                                   
REMARK 220  VERSION 2021.16+release.8ee4f02                                     
ATOM      1  N   VAL A   1       0.000   0.000   0.000  1.00  0.00           N  
ATOM      2  CA  VAL A   1       1.458   0.000   0.000  1.00  0.00           C  
ATOM      3  C   VAL A   1       2.009   1.420   0.000  1.00  0.00           C  
ATOM      4  O   VAL A   1       2.934   1.737   0.748  1.00  0.00           O  
ATOM      5  CB  VAL A   1       2.023  -0.759  -1.215  1.00  0.00           C  
ATOM      6  CEN VAL A   1       2.351  -1.334  -1.406  1.00  0.00           X  
ATOM      7  H   VAL A   1      -0.500  -0.433  -0.750  1.00  0.00           H  
ATOM      8  N   VAL A   2       1.435   2.272  -0.843  1.00  0.00           N  
ATOM      9  CA  VAL A   2       1.868   3.661  -0.942  1.00  0.00           C  
ATOM     10  C   VAL A   2       1.711   4.383   0.390  1.00  0.00           C  
ATOM     11  O   VAL A   2       2.608   5.105   0.825  1.00  0.00           O  
ATOM     12  CB  VAL A   2       1.079   4.423  -2.023  1.00  0.00           C  
ATOM     13  CEN VAL A   2       1.129   4.707  -2.649  1.00  0.00           X  
ATOM     14  H   VAL A   2       0.680   1.949  -1.431  1.00  0.00           H  
ATOM     15  N   VAL A   3       0.566   4.183   1.035  1.00  0.00           N  
ATOM     16  CA  VAL A   3       0.290   4.815   2.319  1.00  0.00           C  
ATOM     17  C   VAL A   3       1.317   4.405   3.367  1.00  0.00           C  
ATOM     18  O   VAL A   3       1.823   5.241   4.115  1.00  0.00           O  
ATOM     19  CB  VAL A   3      -1.120   4.462   2.831  1.00  0.00           C  
ATOM     20  CEN VAL A   3      -1.749   4.719   2.941  1.00  0.00           X  
ATOM     21  H   VAL A   3      -0.130   3.577   0.624  1.00  0.00           H  
ATOM     22  N   VAL A   4       1.620   3.112   3.417  1.00  0.00           N  
ATOM     23  CA  VAL A   4       2.588   2.588   4.374  1.00  0.00           C  
ATOM     24  C   VAL A   4       3.957   3.226   4.177  1.00  0.00           C  
ATOM     25  O   VAL A   4       4.612   3.622   5.141  1.00  0.00           O  
ATOM     26  CB  VAL A   4       2.723   1.058   4.261  1.00  0.00           C  
ATOM     27  CEN VAL A   4       2.581   0.464   4.579  1.00  0.00           X  
ATOM     28  H   VAL A   4       1.169   2.476   2.775  1.00  0.00           H  
ATOM     29  N   VAL A   5       4.385   3.322   2.923  1.00  0.00           N  
ATOM     30  CA  VAL A   5       5.678   3.911   2.597  1.00  0.00           C  
ATOM     31  C   VAL A   5       5.758   5.358   3.069  1.00  0.00           C  
ATOM     32  O   VAL A   5       6.758   5.776   3.653  1.00  0.00           O  
ATOM     33  CB  VAL A   5       5.958   3.859   1.084  1.00  0.00           C  
ATOM     34  CEN VAL A   5       6.345   3.555   0.602  1.00  0.00           X  
ATOM     35  H   VAL A   5       3.799   2.977   2.176  1.00  0.00           H  
ATOM     36  N   VAL A   6       4.700   6.118   2.811  1.00  0.00           N  
ATOM     37  CA  VAL A   6       4.648   7.520   3.209  1.00  0.00           C  
ATOM     38  C   VAL A   6       4.783   7.670   4.719  1.00  0.00           C  
ATOM     39  O   VAL A   6       5.528   8.521   5.204  1.00  0.00           O  
ATOM     40  CB  VAL A   6       3.339   8.190   2.752  1.00  0.00           C  
ATOM     41  CEN VAL A   6       3.075   8.647   2.309  1.00  0.00           X  
ATOM     42  H   VAL A   6       3.910   5.715   2.327  1.00  0.00           H  
ATOM     43  N   VAL A   7       4.059   6.836   5.458  1.00  0.00           N  
ATOM     44  CA  VAL A   7       4.096   6.875   6.915  1.00  0.00           C  
ATOM     45  C   VAL A   7       5.504   6.615   7.437  1.00  0.00           C  
ATOM     46  O   VAL A   7       5.983   7.311   8.332  1.00  0.00           O  
ATOM     47  CB  VAL A   7       3.133   5.844   7.532  1.00  0.00           C  
ATOM     48  CEN VAL A   7       2.540   5.776   7.878  1.00  0.00           X  
ATOM     49  H   VAL A   7       3.467   6.159   4.999  1.00  0.00           H  
ATOM     50  N   VAL A   8       6.163   5.609   6.872  1.00  0.00           N  
ATOM     51  CA  VAL A   8       7.517   5.255   7.279  1.00  0.00           C  
ATOM     52  C   VAL A   8       8.478   6.419   7.067  1.00  0.00           C  
ATOM     53  O   VAL A   8       9.293   6.729   7.935  1.00  0.00           O  
ATOM     54  CB  VAL A   8       8.037   4.027   6.508  1.00  0.00           C  
ATOM     55  CEN VAL A   8       8.197   3.360   6.571  1.00  0.00           X  
ATOM     56  H   VAL A   8       5.713   5.075   6.141  1.00  0.00           H  
ATOM     57  N   VAL A   9       8.376   7.060   5.907  1.00  0.00           N  
ATOM     58  CA  VAL A   9       9.235   8.191   5.579  1.00  0.00           C  
ATOM     59  C   VAL A   9       9.061   9.324   6.581  1.00  0.00           C  
ATOM     60  O   VAL A   9      10.039   9.909   7.047  1.00  0.00           O  
ATOM     61  CB  VAL A   9       8.951   8.723   4.162  1.00  0.00           C  
ATOM     62  CEN VAL A   9       9.208   8.766   3.524  1.00  0.00           X  
ATOM     63  H   VAL A   9       7.685   6.755   5.236  1.00  0.00           H  
ATOM     64  N   VAL A  10       7.810   9.630   6.909  1.00  0.00           N  
ATOM     65  CA  VAL A  10       7.506  10.695   7.857  1.00  0.00           C  
ATOM     66  C   VAL A  10       8.128  10.415   9.219  1.00  0.00           C  
ATOM     67  O   VAL A  10       8.719  11.301   9.836  1.00  0.00           O  
ATOM     68  CB  VAL A  10       5.986  10.883   8.028  1.00  0.00           C  
ATOM     69  CEN VAL A  10       5.461  11.306   7.888  1.00  0.00           X  
ATOM     70  H   VAL A  10       7.051   9.112   6.491  1.00  0.00           H  
ATOM     71  N   VAL A  11       7.993   9.177   9.683  1.00  0.00           N  
ATOM     72  CA  VAL A  11       8.542   8.778  10.973  1.00  0.00           C  
ATOM     73  C   VAL A  11      10.054   8.964  11.009  1.00  0.00           C  
ATOM     74  O   VAL A  11      10.602   9.482  11.982  1.00  0.00           O  
ATOM     75  CB  VAL A  11       8.207   7.311  11.300  1.00  0.00           C  
ATOM     76  CEN VAL A  11       7.826   6.907  11.708  1.00  0.00           X  
ATOM     77  H   VAL A  11       7.496   8.495   9.127  1.00  0.00           H  
ATOM     78  N   VAL A  12      10.723   8.537   9.944  1.00  0.00           N  
ATOM     79  CA  VAL A  12      12.173   8.655   9.852  1.00  0.00           C  
ATOM     80  C   VAL A  12      12.613  10.111   9.938  1.00  0.00           C  
ATOM     81  O   VAL A  12      13.562  10.441  10.650  1.00  0.00           O  
ATOM     82  CB  VAL A  12      12.708   8.043   8.543  1.00  0.00           C  
ATOM     83  CEN VAL A  12      13.065   7.514   8.284  1.00  0.00           X  
ATOM     84  H   VAL A  12      10.214   8.119   9.178  1.00  0.00           H  
ATOM     85  N   VAL A  13      11.920  10.977   9.208  1.00  0.00           N  
ATOM     86  CA  VAL A  13      12.238  12.400   9.200  1.00  0.00           C  
ATOM     87  C   VAL A  13      12.120  12.999  10.596  1.00  0.00           C  
ATOM     88  O   VAL A  13      12.988  13.755  11.033  1.00  0.00           O  
ATOM     89  CB  VAL A  13      11.321  13.180   8.239  1.00  0.00           C  
ATOM     90  CEN VAL A  13      11.305  13.516   7.638  1.00  0.00           X  
ATOM     91  H   VAL A  13      11.152  10.642   8.644  1.00  0.00           H  
ATOM     92  N   VAL A  14      11.041  12.656  11.292  1.00  0.00           N  
ATOM     93  CA  VAL A  14      10.808  13.159  12.640  1.00  0.00           C  
ATOM     94  C   VAL A  14      11.818  12.584  13.625  1.00  0.00           C  
ATOM     95  O   VAL A  14      11.930  13.052  14.759  1.00  0.00           O  
ATOM     96  CB  VAL A  14       9.385  12.828  13.128  1.00  0.00           C  
ATOM     97  CEN VAL A  14       8.771  13.104  13.274  1.00  0.00           X  
ATOM     98  H   VAL A  14      10.366  12.031  10.876  1.00  0.00           H  
ATOM     99  N   VAL A  15      12.553  11.568  13.186  1.00  0.00           N  
ATOM    100  CA  VAL A  15      13.595  10.965  14.008  1.00  0.00           C  
ATOM    101  C   VAL A  15      14.982  11.345  13.504  1.00  0.00           C  
ATOM    102  O   VAL A  15      15.990  10.824  13.981  1.00  0.00           O  
ATOM    103  CB  VAL A  15      13.474   9.430  14.038  1.00  0.00           C  
ATOM    104  CEN VAL A  15      13.308   8.894  14.438  1.00  0.00           X  
ATOM    105  H   VAL A  15      12.384  11.203  12.259  1.00  0.00           H  
ATOM    106  N   VAL A  16      15.026  12.257  12.538  1.00  0.00           N  
ATOM    107  CA  VAL A  16      16.289  12.708  11.967  1.00  0.00           C  
ATOM    108  C   VAL A  16      17.131  13.441  13.003  1.00  0.00           C  
ATOM    109  O   VAL A  16      16.599  14.062  13.923  1.00  0.00           O  
ATOM    110  CB  VAL A  16      16.064  13.631  10.756  1.00  0.00           C  
ATOM    111  CEN VAL A  16      16.119  13.670  10.070  1.00  0.00           X  
ATOM    112  H   VAL A  16      14.162  12.647  12.191  1.00  0.00           H  
ATOM    113  N   VAL A  17      18.449  13.366  12.848  1.00  0.00           N  
ATOM    114  CA  VAL A  17      19.366  14.057  13.746  1.00  0.00           C  
ATOM    115  C   VAL A  17      19.228  15.569  13.619  1.00  0.00           C  
ATOM    116  O   VAL A  17      19.471  16.307  14.574  1.00  0.00           O  
ATOM    117  CB  VAL A  17      20.830  13.661  13.473  1.00  0.00           C  
ATOM    118  CEN VAL A  17      21.366  13.311  13.727  1.00  0.00           X  
ATOM    119  H   VAL A  17      18.824  12.816  12.089  1.00  0.00           H  
ATOM    120  N   VAL A  18      18.835  16.024  12.434  1.00  0.00           N  
ATOM    121  CA  VAL A  18      18.741  17.452  12.155  1.00  0.00           C  
ATOM    122  C   VAL A  18      17.409  18.019  12.628  1.00  0.00           C  
ATOM    123  O   VAL A  18      16.345  17.514  12.269  1.00  0.00           O  
ATOM    124  CB  VAL A  18      18.908  17.747  10.652  1.00  0.00           C  
ATOM    125  CEN VAL A  18      19.335  18.019  10.185  1.00  0.00           X  
ATOM    126  H   VAL A  18      18.597  15.364  11.707  1.00  0.00           H  
ATOM    127  N   VAL A  19      17.473  19.072  13.437  1.00  0.00           N  
ATOM    128  CA  VAL A  19      16.272  19.751  13.907  1.00  0.00           C  
ATOM    129  C   VAL A  19      15.445  20.278  12.742  1.00  0.00           C  
ATOM    130  O   VAL A  19      14.215  20.291  12.797  1.00  0.00           O  
ATOM    131  CB  VAL A  19      16.616  20.919  14.850  1.00  0.00           C  
ATOM    132  CEN VAL A  19      16.593  21.128  15.507  1.00  0.00           X  
ATOM    133  H   VAL A  19      18.378  19.410  13.732  1.00  0.00           H  
ATOM    134  N   VAL A  20      16.127  20.713  11.688  1.00  0.00           N  
ATOM    135  CA  VAL A  20      15.458  21.289  10.527  1.00  0.00           C  
ATOM    136  C   VAL A  20      14.576  20.260   9.833  1.00  0.00           C  
ATOM    137  O   VAL A  20      13.451  20.561   9.433  1.00  0.00           O  
ATOM    138  CB  VAL A  20      16.471  21.851   9.513  1.00  0.00           C  
ATOM    139  CEN VAL A  20      16.723  22.434   9.245  1.00  0.00           X  
ATOM    140  H   VAL A  20      17.134  20.642  11.691  1.00  0.00           H  
ATOM    141  N   VAL A  21      15.093  19.044   9.691  1.00  0.00           N  
ATOM    142  CA  VAL A  21      14.347  17.964   9.056  1.00  0.00           C  
ATOM    143  C   VAL A  21      13.055  17.671   9.808  1.00  0.00           C  
ATOM    144  O   VAL A  21      11.996  17.510   9.201  1.00  0.00           O  
ATOM    145  CB  VAL A  21      15.184  16.674   8.972  1.00  0.00           C  
ATOM    146  CEN VAL A  21      15.517  16.257   8.536  1.00  0.00           X  
ATOM    147  H   VAL A  21      16.026  18.864  10.032  1.00  0.00           H  
ATOM    148  N   VAL A  22      13.148  17.603  11.131  1.00  0.00           N  
ATOM    149  CA  VAL A  22      11.986  17.330  11.968  1.00  0.00           C  
ATOM    150  C   VAL A  22      10.911  18.392  11.783  1.00  0.00           C  
ATOM    151  O   VAL A  22       9.729  18.076  11.650  1.00  0.00           O  
ATOM    152  CB  VAL A  22      12.368  17.255  13.459  1.00  0.00           C  
ATOM    153  CEN VAL A  22      12.442  16.824  13.991  1.00  0.00           X  
ATOM    154  H   VAL A  22      14.047  17.745  11.569  1.00  0.00           H  
ATOM    155  N   VAL A  23      11.328  19.654  11.775  1.00  0.00           N  
ATOM    156  CA  VAL A  23      10.401  20.766  11.606  1.00  0.00           C  
ATOM    157  C   VAL A  23       9.663  20.671  10.277  1.00  0.00           C  
ATOM    158  O   VAL A  23       8.448  20.861  10.215  1.00  0.00           O  
ATOM    159  CB  VAL A  23      11.126  22.123  11.682  1.00  0.00           C  
ATOM    160  CEN VAL A  23      11.212  22.684  12.073  1.00  0.00           X  
ATOM    161  H   VAL A  23      12.313  19.847  11.889  1.00  0.00           H  
ATOM    162  N   VAL A  24      10.403  20.374   9.214  1.00  0.00           N  
ATOM    163  CA  VAL A  24       9.820  20.252   7.883  1.00  0.00           C  
ATOM    164  C   VAL A  24       8.761  19.158   7.844  1.00  0.00           C  
ATOM    165  O   VAL A  24       7.680  19.348   7.287  1.00  0.00           O  
ATOM    166  CB  VAL A  24      10.894  19.952   6.821  1.00  0.00           C  
ATOM    167  CEN VAL A  24      11.237  20.221   6.287  1.00  0.00           X  
ATOM    168  H   VAL A  24      11.396  20.229   9.331  1.00  0.00           H  
ATOM    169  N   VAL A  25       9.079  18.013   8.438  1.00  0.00           N  
ATOM    170  CA  VAL A  25       8.155  16.886   8.472  1.00  0.00           C  
ATOM    171  C   VAL A  25       6.857  17.258   9.178  1.00  0.00           C  
ATOM    172  O   VAL A  25       5.767  16.941   8.702  1.00  0.00           O  
ATOM    173  CB  VAL A  25       8.778  15.665   9.174  1.00  0.00           C  
ATOM    174  CEN VAL A  25       9.029  15.032   9.068  1.00  0.00           X  
ATOM    175  H   VAL A  25       9.983  17.921   8.878  1.00  0.00           H  
ATOM    176  N   VAL A  26       6.981  17.932  10.316  1.00  0.00           N  
ATOM    177  CA  VAL A  26       5.818  18.349  11.091  1.00  0.00           C  
ATOM    178  C   VAL A  26       4.916  19.268  10.277  1.00  0.00           C  
ATOM    179  O   VAL A  26       3.695  19.108  10.272  1.00  0.00           O  
ATOM    180  CB  VAL A  26       6.232  19.069  12.388  1.00  0.00           C  
ATOM    181  CEN VAL A  26       6.255  19.007  13.074  1.00  0.00           X  
ATOM    182  H   VAL A  26       7.905  18.162  10.654  1.00  0.00           H  
ATOM    183  N   VAL A  27       5.523  20.230   9.591  1.00  0.00           N  
ATOM    184  CA  VAL A  27       4.774  21.176   8.772  1.00  0.00           C  
ATOM    185  C   VAL A  27       3.988  20.460   7.682  1.00  0.00           C  
ATOM    186  O   VAL A  27       2.816  20.758   7.450  1.00  0.00           O  
ATOM    187  CB  VAL A  27       5.703  22.218   8.122  1.00  0.00           C  
ATOM    188  CEN VAL A  27       5.888  22.882   8.136  1.00  0.00           X  
ATOM    189  H   VAL A  27       6.529  20.308   9.637  1.00  0.00           H  
ATOM    190  N   VAL A  28       4.639  19.514   7.014  1.00  0.00           N  
ATOM    191  CA  VAL A  28       4.002  18.753   5.946  1.00  0.00           C  
ATOM    192  C   VAL A  28       2.785  17.994   6.461  1.00  0.00           C  
ATOM    193  O   VAL A  28       1.729  17.994   5.829  1.00  0.00           O  
ATOM    194  CB  VAL A  28       4.982  17.755   5.301  1.00  0.00           C  
ATOM    195  CEN VAL A  28       5.345  17.624   4.730  1.00  0.00           X  
ATOM    196  H   VAL A  28       5.601  19.316   7.253  1.00  0.00           H  
ATOM    197  N   VAL A  29       2.940  17.349   7.612  1.00  0.00           N  
ATOM    198  CA  VAL A  29       1.854  16.585   8.214  1.00  0.00           C  
ATOM    199  C   VAL A  29       0.653  17.474   8.511  1.00  0.00           C  
ATOM    200  O   VAL A  29      -0.487  17.108   8.228  1.00  0.00           O  
ATOM    201  CB  VAL A  29       2.303  15.893   9.515  1.00  0.00           C  
ATOM    202  CEN VAL A  29       2.449  15.282   9.796  1.00  0.00           X  
ATOM    203  H   VAL A  29       3.833  17.388   8.082  1.00  0.00           H  
ATOM    204  N   VAL A  30       0.917  18.644   9.082  1.00  0.00           N  
ATOM    205  CA  VAL A  30      -0.142  19.588   9.419  1.00  0.00           C  
ATOM    206  C   VAL A  30      -0.917  20.012   8.178  1.00  0.00           C  
ATOM    207  O   VAL A  30      -2.147  20.057   8.188  1.00  0.00           O  
ATOM    208  CB  VAL A  30       0.420  20.843  10.114  1.00  0.00           C  
ATOM    209  CEN VAL A  30       0.455  21.173  10.717  1.00  0.00           X  
ATOM    210  H   VAL A  30       1.876  18.886   9.289  1.00  0.00           H  
ATOM    211  N   VAL A  31      -0.190  20.321   7.109  1.00  0.00           N  
ATOM    212  CA  VAL A  31      -0.808  20.742   5.857  1.00  0.00           C  
ATOM    213  C   VAL A  31      -1.731  19.661   5.308  1.00  0.00           C  
ATOM    214  O   VAL A  31      -2.849  19.945   4.879  1.00  0.00           O  
ATOM    215  CB  VAL A  31       0.249  21.089   4.793  1.00  0.00           C  
ATOM    216  CEN VAL A  31       0.535  21.611   4.445  1.00  0.00           X  
ATOM    217  H   VAL A  31       0.817  20.263   7.165  1.00  0.00           H  
ATOM    218  N   VAL A  32      -1.256  18.420   5.325  1.00  0.00           N  
ATOM    219  CA  VAL A  32      -2.037  17.294   4.829  1.00  0.00           C  
ATOM    220  C   VAL A  32      -3.340  17.143   5.604  1.00  0.00           C  
ATOM    221  O   VAL A  32      -4.403  16.942   5.017  1.00  0.00           O  
ATOM    222  CB  VAL A  32      -1.245  15.975   4.913  1.00  0.00           C  
ATOM    223  CEN VAL A  32      -0.926  15.495   4.536  1.00  0.00           X  
ATOM    224  H   VAL A  32      -0.330  18.253   5.691  1.00  0.00           H  
ATOM    225  N   VAL A  33      -3.250  17.241   6.926  1.00  0.00           N  
ATOM    226  CA  VAL A  33      -4.422  17.115   7.785  1.00  0.00           C  
ATOM    227  C   VAL A  33      -5.460  18.182   7.460  1.00  0.00           C  
ATOM    228  O   VAL A  33      -6.652  17.891   7.362  1.00  0.00           O  
ATOM    229  CB  VAL A  33      -4.044  17.217   9.275  1.00  0.00           C  
ATOM    230  CEN VAL A  33      -3.986  16.856   9.858  1.00  0.00           X  
ATOM    231  H   VAL A  33      -2.347  17.407   7.347  1.00  0.00           H  
ATOM    232  N   VAL A  34      -5.000  19.417   7.294  1.00  0.00           N  
ATOM    233  CA  VAL A  34      -5.888  20.530   6.980  1.00  0.00           C  
ATOM    234  C   VAL A  34      -6.627  20.291   5.670  1.00  0.00           C  
ATOM    235  O   VAL A  34      -7.835  20.513   5.578  1.00  0.00           O  
ATOM    236  CB  VAL A  34      -5.117  21.860   6.888  1.00  0.00           C  
ATOM    237  CEN VAL A  34      -5.012  22.463   7.204  1.00  0.00           X  
ATOM    238  H   VAL A  34      -4.009  19.590   7.389  1.00  0.00           H  
ATOM    239  N   VAL A  35      -5.896  19.837   4.658  1.00  0.00           N  
ATOM    240  CA  VAL A  35      -6.482  19.567   3.350  1.00  0.00           C  
ATOM    241  C   VAL A  35      -7.578  18.513   3.444  1.00  0.00           C  
ATOM    242  O   VAL A  35      -8.651  18.667   2.862  1.00  0.00           O  
ATOM    243  CB  VAL A  35      -5.417  19.098   2.340  1.00  0.00           C  
ATOM    244  CEN VAL A  35      -5.066  19.285   1.778  1.00  0.00           X  
ATOM    245  H   VAL A  35      -4.909  19.674   4.798  1.00  0.00           H  
ATOM    246  N   VAL A  36      -7.301  17.443   4.181  1.00  0.00           N  
ATOM    247  CA  VAL A  36      -8.263  16.361   4.352  1.00  0.00           C  
ATOM    248  C   VAL A  36      -9.547  16.864   4.998  1.00  0.00           C  
ATOM    249  O   VAL A  36     -10.647  16.526   4.561  1.00  0.00           O  
ATOM    250  CB  VAL A  36      -7.683  15.219   5.207  1.00  0.00           C  
ATOM    251  CEN VAL A  36      -7.454  14.569   5.183  1.00  0.00           X  
ATOM    252  H   VAL A  36      -6.400  17.377   4.633  1.00  0.00           H  
ATOM    253  N   VAL A  37      -9.401  17.673   6.042  1.00  0.00           N  
ATOM    254  CA  VAL A  37     -10.550  18.224   6.751  1.00  0.00           C  
ATOM    255  C   VAL A  37     -11.420  19.062   5.823  1.00  0.00           C  
ATOM    256  O   VAL A  37     -12.645  18.944   5.831  1.00  0.00           O  
ATOM    257  CB  VAL A  37     -10.114  19.088   7.949  1.00  0.00           C  
ATOM    258  CEN VAL A  37     -10.094  19.113   8.637  1.00  0.00           X  
ATOM    259  H   VAL A  37      -8.471  17.912   6.353  1.00  0.00           H  
ATOM    260  N   VAL A  38     -10.779  19.907   5.023  1.00  0.00           N  
ATOM    261  CA  VAL A  38     -11.494  20.767   4.087  1.00  0.00           C  
ATOM    262  C   VAL A  38     -12.303  19.945   3.092  1.00  0.00           C  
ATOM    263  O   VAL A  38     -13.464  20.251   2.818  1.00  0.00           O  
ATOM    264  CB  VAL A  38     -10.529  21.686   3.314  1.00  0.00           C  
ATOM    265  CEN VAL A  38     -10.322  22.339   3.245  1.00  0.00           X  
ATOM    266  H   VAL A  38      -9.771  19.956   5.065  1.00  0.00           H  
ATOM    267  N   VAL A  39     -11.684  18.900   2.554  1.00  0.00           N  
ATOM    268  CA  VAL A  39     -12.346  18.031   1.588  1.00  0.00           C  
ATOM    269  C   VAL A  39     -13.588  17.386   2.188  1.00  0.00           C  
ATOM    270  O   VAL A  39     -14.643  17.341   1.555  1.00  0.00           O  
ATOM    271  CB  VAL A  39     -11.400  16.927   1.080  1.00  0.00           C  
ATOM    272  CEN VAL A  39     -11.042  16.712   0.532  1.00  0.00           X  
ATOM    273  H   VAL A  39     -10.730  18.702   2.821  1.00  0.00           H  
ATOM    274  N   VAL A  40     -13.457  16.887   3.412  1.00  0.00           N  
ATOM    275  CA  VAL A  40     -14.570  16.243   4.100  1.00  0.00           C  
ATOM    276  C   VAL A  40     -15.739  17.203   4.275  1.00  0.00           C  
ATOM    277  O   VAL A  40     -16.892  16.843   4.035  1.00  0.00           O  
ATOM    278  CB  VAL A  40     -14.146  15.708   5.481  1.00  0.00           C  
ATOM    279  CEN VAL A  40     -14.022  15.133   5.838  1.00  0.00           X  
ATOM    280  H   VAL A  40     -12.564  16.956   3.878  1.00  0.00           H  
ATOM    281  N   VAL A  41     -15.436  18.427   4.695  1.00  0.00           N  
ATOM    282  CA  VAL A  41     -16.462  19.442   4.903  1.00  0.00           C  
ATOM    283  C   VAL A  41     -17.239  19.711   3.620  1.00  0.00           C  
ATOM    284  O   VAL A  41     -18.465  19.817   3.636  1.00  0.00           O  
ATOM    285  CB  VAL A  41     -15.855  20.763   5.411  1.00  0.00           C  
ATOM    286  CEN VAL A  41     -15.804  21.174   5.961  1.00  0.00           X  
ATOM    287  H   VAL A  41     -14.470  18.660   4.874  1.00  0.00           H  
ATOM    288  N   VAL A  42     -16.518  19.820   2.510  1.00  0.00           N  
ATOM    289  CA  VAL A  42     -17.138  20.081   1.216  1.00  0.00           C  
ATOM    290  C   VAL A  42     -18.036  18.927   0.792  1.00  0.00           C  
ATOM    291  O   VAL A  42     -19.064  19.132   0.148  1.00  0.00           O  
ATOM    292  CB  VAL A  42     -16.081  20.325   0.122  1.00  0.00           C  
ATOM    293  CEN VAL A  42     -15.804  20.809  -0.283  1.00  0.00           X  
ATOM    294  H   VAL A  42     -15.514  19.720   2.563  1.00  0.00           H  
ATOM    295  N   VAL A  43     -17.641  17.712   1.158  1.00  0.00           N  
ATOM    296  CA  VAL A  43     -18.477  16.537   0.941  1.00  0.00           C  
ATOM    297  C   VAL A  43     -19.638  16.498   1.926  1.00  0.00           C  
ATOM    298  O   VAL A  43     -20.529  15.655   1.817  1.00  0.00           O  
ATOM    299  CB  VAL A  43     -17.665  15.234   1.068  1.00  0.00           C  
ATOM    300  CEN VAL A  43     -17.403  14.707   0.710  1.00  0.00           X  
ATOM    301  H   VAL A  43     -16.739  17.599   1.598  1.00  0.00           H  
ATOM    302  N   VAL A  44     -19.623  17.414   2.888  1.00  0.00           N  
ATOM    303  CA  VAL A  44     -20.602  17.407   3.968  1.00  0.00           C  
ATOM    304  C   VAL A  44     -20.219  16.409   5.053  1.00  0.00           C  
ATOM    305  O   VAL A  44     -20.997  16.144   5.969  1.00  0.00           O  
ATOM    306  CB  VAL A  44     -22.013  17.070   3.450  1.00  0.00           C  
ATOM    307  CEN VAL A  44     -22.637  17.335   3.329  1.00  0.00           X  
ATOM    308  H   VAL A  44     -18.915  18.134   2.871  1.00  0.00           H  
ATOM    309  N   VAL A  45     -19.014  15.859   4.945  1.00  0.00           N  
ATOM    310  CA  VAL A  45     -18.516  14.905   5.929  1.00  0.00           C  
ATOM    311  C   VAL A  45     -17.877  15.619   7.113  1.00  0.00           C  
ATOM    312  O   VAL A  45     -16.657  15.601   7.277  1.00  0.00           O  
ATOM    313  CB  VAL A  45     -17.489  13.939   5.309  1.00  0.00           C  
ATOM    314  CEN VAL A  45     -17.391  13.286   5.113  1.00  0.00           X  
ATOM    315  H   VAL A  45     -18.428  16.108   4.160  1.00  0.00           H  
ATOM    316  N   VAL A  46     -18.709  16.246   7.938  1.00  0.00           N  
ATOM    317  CA  VAL A  46     -18.221  17.044   9.057  1.00  0.00           C  
ATOM    318  C   VAL A  46     -17.520  16.172  10.090  1.00  0.00           C  
ATOM    319  O   VAL A  46     -16.540  16.590  10.707  1.00  0.00           O  
ATOM    320  CB  VAL A  46     -19.365  17.815   9.742  1.00  0.00           C  
ATOM    321  CEN VAL A  46     -19.631  18.443   9.838  1.00  0.00           X  
ATOM    322  H   VAL A  46     -19.704  16.169   7.786  1.00  0.00           H  
ATOM    323  N   VAL A  47     -18.027  14.957  10.274  1.00  0.00           N  
ATOM    324  CA  VAL A  47     -17.429  14.012  11.210  1.00  0.00           C  
ATOM    325  C   VAL A  47     -16.011  13.645  10.792  1.00  0.00           C  
ATOM    326  O   VAL A  47     -15.098  13.620  11.617  1.00  0.00           O  
ATOM    327  CB  VAL A  47     -18.269  12.725  11.326  1.00  0.00           C  
ATOM    328  CEN VAL A  47     -18.685  12.371  11.745  1.00  0.00           X  
ATOM    329  H   VAL A  47     -18.847  14.682   9.753  1.00  0.00           H  
ATOM    330  N   VAL A  48     -15.834  13.360   9.506  1.00  0.00           N  
ATOM    331  CA  VAL A  48     -14.512  13.078   8.960  1.00  0.00           C  
ATOM    332  C   VAL A  48     -13.572  14.262   9.153  1.00  0.00           C  
ATOM    333  O   VAL A  48     -12.421  14.094   9.556  1.00  0.00           O  
ATOM    334  CB  VAL A  48     -14.582  12.731   7.461  1.00  0.00           C  
ATOM    335  CEN VAL A  48     -14.518  12.216   7.007  1.00  0.00           X  
ATOM    336  H   VAL A  48     -16.635  13.338   8.892  1.00  0.00           H  
ATOM    337  N   VAL A  49     -14.070  15.459   8.863  1.00  0.00           N  
ATOM    338  CA  VAL A  49     -13.275  16.674   9.004  1.00  0.00           C  
ATOM    339  C   VAL A  49     -12.813  16.865  10.443  1.00  0.00           C  
ATOM    340  O   VAL A  49     -11.651  17.186  10.694  1.00  0.00           O  
ATOM    341  CB  VAL A  49     -14.064  17.920   8.559  1.00  0.00           C  
ATOM    342  CEN VAL A  49     -14.110  18.401   8.068  1.00  0.00           X  
ATOM    343  H   VAL A  49     -15.023  15.530   8.537  1.00  0.00           H  
ATOM    344  N   VAL A  50     -13.728  16.665  11.385  1.00  0.00           N  
ATOM    345  CA  VAL A  50     -13.415  16.815  12.801  1.00  0.00           C  
ATOM    346  C   VAL A  50     -12.311  15.855  13.226  1.00  0.00           C  
ATOM    347  O   VAL A  50     -11.379  16.240  13.932  1.00  0.00           O  
ATOM    348  CB  VAL A  50     -14.656  16.578  13.682  1.00  0.00           C  
ATOM    349  CEN VAL A  50     -15.116  16.891  14.088  1.00  0.00           X  
ATOM    350  H   VAL A  50     -14.664  16.402  11.113  1.00  0.00           H  
ATOM    351  N   VAL A  51     -12.422  14.604  12.793  1.00  0.00           N  
ATOM    352  CA  VAL A  51     -11.434  13.587  13.128  1.00  0.00           C  
ATOM    353  C   VAL A  51     -10.051  13.974  12.620  1.00  0.00           C  
ATOM    354  O   VAL A  51      -9.058  13.849  13.337  1.00  0.00           O  
ATOM    355  CB  VAL A  51     -11.817  12.213  12.546  1.00  0.00           C  
ATOM    356  CEN VAL A  51     -12.039  11.582  12.713  1.00  0.00           X  
ATOM    357  H   VAL A  51     -13.212  14.352  12.216  1.00  0.00           H  
ATOM    358  N   VAL A  52      -9.992  14.444  11.379  1.00  0.00           N  
ATOM    359  CA  VAL A  52      -8.730  14.851  10.772  1.00  0.00           C  
ATOM    360  C   VAL A  52      -8.074  15.974  11.565  1.00  0.00           C  
ATOM    361  O   VAL A  52      -6.871  15.943  11.825  1.00  0.00           O  
ATOM    362  CB  VAL A  52      -8.926  15.311   9.315  1.00  0.00           C  
ATOM    363  CEN VAL A  52      -8.807  15.139   8.659  1.00  0.00           X  
ATOM    364  H   VAL A  52     -10.844  14.522  10.841  1.00  0.00           H  
ATOM    365  N   VAL A  53      -8.872  16.965  11.949  1.00  0.00           N  
ATOM    366  CA  VAL A  53      -8.371  18.100  12.714  1.00  0.00           C  
ATOM    367  C   VAL A  53      -7.770  17.649  14.039  1.00  0.00           C  
ATOM    368  O   VAL A  53      -6.692  18.099  14.428  1.00  0.00           O  
ATOM    369  CB  VAL A  53      -9.481  19.131  12.990  1.00  0.00           C  
ATOM    370  CEN VAL A  53      -9.706  19.761  12.826  1.00  0.00           X  
ATOM    371  H   VAL A  53      -9.852  16.930  11.704  1.00  0.00           H  
ATOM    372  N   VAL A  54      -8.473  16.758  14.729  1.00  0.00           N  
ATOM    373  CA  VAL A  54      -8.010  16.244  16.013  1.00  0.00           C  
ATOM    374  C   VAL A  54      -6.665  15.543  15.873  1.00  0.00           C  
ATOM    375  O   VAL A  54      -5.759  15.750  16.680  1.00  0.00           O  
ATOM    376  CB  VAL A  54      -9.027  15.265  16.630  1.00  0.00           C  
ATOM    377  CEN VAL A  54      -9.486  15.189  17.138  1.00  0.00           X  
ATOM    378  H   VAL A  54      -9.351  16.428  14.355  1.00  0.00           H  
ATOM    379  N   VAL A  55      -6.541  14.712  14.843  1.00  0.00           N  
ATOM    380  CA  VAL A  55      -5.306  13.978  14.596  1.00  0.00           C  
ATOM    381  C   VAL A  55      -4.136  14.928  14.376  1.00  0.00           C  
ATOM    382  O   VAL A  55      -3.052  14.729  14.924  1.00  0.00           O  
ATOM    383  CB  VAL A  55      -5.436  13.048  13.375  1.00  0.00           C  
ATOM    384  CEN VAL A  55      -5.480  12.388  13.183  1.00  0.00           X  
ATOM    385  H   VAL A  55      -7.323  14.585  14.217  1.00  0.00           H  
ATOM    386  N   VAL A  56      -4.361  15.960  13.570  1.00  0.00           N  
ATOM    387  CA  VAL A  56      -3.326  16.943  13.276  1.00  0.00           C  
ATOM    388  C   VAL A  56      -2.845  17.634  14.546  1.00  0.00           C  
ATOM    389  O   VAL A  56      -1.644  17.803  14.756  1.00  0.00           O  
ATOM    390  CB  VAL A  56      -3.823  18.008  12.281  1.00  0.00           C  
ATOM    391  CEN VAL A  56      -3.760  18.234  11.633  1.00  0.00           X  
ATOM    392  H   VAL A  56      -5.274  16.066  13.151  1.00  0.00           H  
ATOM    393  N   VAL A  57      -3.791  18.031  15.391  1.00  0.00           N  
ATOM    394  CA  VAL A  57      -3.466  18.705  16.642  1.00  0.00           C  
ATOM    395  C   VAL A  57      -2.598  17.825  17.532  1.00  0.00           C  
ATOM    396  O   VAL A  57      -1.611  18.286  18.105  1.00  0.00           O  
ATOM    397  CB  VAL A  57      -4.736  19.106  17.415  1.00  0.00           C  
ATOM    398  CEN VAL A  57      -5.122  19.643  17.608  1.00  0.00           X  
ATOM    399  H   VAL A  57      -4.759  17.863  15.160  1.00  0.00           H  
ATOM    400  N   VAL A  58      -2.972  16.555  17.645  1.00  0.00           N  
ATOM    401  CA  VAL A  58      -2.228  15.607  18.466  1.00  0.00           C  
ATOM    402  C   VAL A  58      -0.790  15.470  17.983  1.00  0.00           C  
ATOM    403  O   VAL A  58       0.146  15.474  18.783  1.00  0.00           O  
ATOM    404  CB  VAL A  58      -2.893  14.218  18.468  1.00  0.00           C  
ATOM    405  CEN VAL A  58      -3.247  13.773  18.857  1.00  0.00           X  
ATOM    406  H   VAL A  58      -3.792  16.238  17.148  1.00  0.00           H  
ATOM    407  N   VAL A  59      -0.620  15.349  16.671  1.00  0.00           N  
ATOM    408  CA  VAL A  59       0.705  15.210  16.079  1.00  0.00           C  
ATOM    409  C   VAL A  59       1.580  16.415  16.400  1.00  0.00           C  
ATOM    410  O   VAL A  59       2.746  16.268  16.766  1.00  0.00           O  
ATOM    411  CB  VAL A  59       0.626  15.037  14.551  1.00  0.00           C  
ATOM    412  CEN VAL A  59       0.711  14.584  14.039  1.00  0.00           X  
ATOM    413  H   VAL A  59      -1.431  15.353  16.068  1.00  0.00           H  
ATOM    414  N   VAL A  60       1.010  17.608  16.259  1.00  0.00           N  
ATOM    415  CA  VAL A  60       1.738  18.841  16.533  1.00  0.00           C  
ATOM    416  C   VAL A  60       2.216  18.889  17.979  1.00  0.00           C  
ATOM    417  O   VAL A  60       3.362  19.246  18.252  1.00  0.00           O  
ATOM    418  CB  VAL A  60       0.872  20.083  16.248  1.00  0.00           C  
ATOM    419  CEN VAL A  60       0.791  20.615  15.817  1.00  0.00           X  
ATOM    420  H   VAL A  60       0.049  17.661  15.955  1.00  0.00           H  
ATOM    421  N   VAL A  61       1.331  18.527  18.902  1.00  0.00           N  
ATOM    422  CA  VAL A  61       1.661  18.528  20.322  1.00  0.00           C  
ATOM    423  C   VAL A  61       2.825  17.591  20.618  1.00  0.00           C  
ATOM    424  O   VAL A  61       3.747  17.944  21.353  1.00  0.00           O  
ATOM    425  CB  VAL A  61       0.452  18.118  21.183  1.00  0.00           C  
ATOM    426  CEN VAL A  61      -0.017  18.354  21.629  1.00  0.00           X  
ATOM    427  H   VAL A  61       0.405  18.245  18.612  1.00  0.00           H  
ATOM    428  N   VAL A  62       2.776  16.395  20.041  1.00  0.00           N  
ATOM    429  CA  VAL A  62       3.826  15.404  20.241  1.00  0.00           C  
ATOM    430  C   VAL A  62       5.176  15.928  19.767  1.00  0.00           C  
ATOM    431  O   VAL A  62       6.187  15.778  20.452  1.00  0.00           O  
ATOM    432  CB  VAL A  62       3.510  14.088  19.506  1.00  0.00           C  
ATOM    433  CEN VAL A  62       3.327  13.431  19.601  1.00  0.00           X  
ATOM    434  H   VAL A  62       1.991  16.167  19.448  1.00  0.00           H  
ATOM    435  N   VAL A  63       5.185  16.543  18.589  1.00  0.00           N  
ATOM    436  CA  VAL A  63       6.410  17.091  18.020  1.00  0.00           C  
ATOM    437  C   VAL A  63       7.016  18.149  18.932  1.00  0.00           C  
ATOM    438  O   VAL A  63       8.224  18.158  19.172  1.00  0.00           O  
ATOM    439  CB  VAL A  63       6.162  17.706  16.630  1.00  0.00           C  
ATOM    440  CEN VAL A  63       6.278  17.620  15.956  1.00  0.00           X  
ATOM    441  H   VAL A  63       4.320  16.634  18.075  1.00  0.00           H  
ATOM    442  N   VAL A  64       6.171  19.040  19.440  1.00  0.00           N  
ATOM    443  CA  VAL A  64       6.623  20.105  20.327  1.00  0.00           C  
ATOM    444  C   VAL A  64       7.273  19.538  21.583  1.00  0.00           C  
ATOM    445  O   VAL A  64       8.331  20.000  22.009  1.00  0.00           O  
ATOM    446  CB  VAL A  64       5.461  21.030  20.736  1.00  0.00           C  
ATOM    447  CEN VAL A  64       5.199  21.662  20.651  1.00  0.00           X  
ATOM    448  H   VAL A  64       5.191  18.978  19.204  1.00  0.00           H  
ATOM    449  N   VAL A  65       6.633  18.532  22.171  1.00  0.00           N  
ATOM    450  CA  VAL A  65       7.148  17.900  23.379  1.00  0.00           C  
ATOM    451  C   VAL A  65       8.527  17.299  23.142  1.00  0.00           C  
ATOM    452  O   VAL A  65       9.435  17.463  23.957  1.00  0.00           O  
ATOM    453  CB  VAL A  65       6.200  16.798  23.888  1.00  0.00           C  
ATOM    454  CEN VAL A  65       5.755  16.637  24.389  1.00  0.00           X  
ATOM    455  H   VAL A  65       5.768  18.198  21.771  1.00  0.00           H  
ATOM    456  N   VAL A  66       8.679  16.603  22.020  1.00  0.00           N  
ATOM    457  CA  VAL A  66       9.948  15.976  21.673  1.00  0.00           C  
ATOM    458  C   VAL A  66      11.059  17.011  21.553  1.00  0.00           C  
ATOM    459  O   VAL A  66      12.163  16.813  22.061  1.00  0.00           O  
ATOM    460  CB  VAL A  66       9.848  15.189  20.352  1.00  0.00           C  
ATOM    461  CEN VAL A  66       9.838  14.555  20.084  1.00  0.00           X  
ATOM    462  H   VAL A  66       7.894  16.505  21.392  1.00  0.00           H  
ATOM    463  N   VAL A  67      10.761  18.116  20.877  1.00  0.00           N  
ATOM    464  CA  VAL A  67      11.734  19.185  20.689  1.00  0.00           C  
ATOM    465  C   VAL A  67      11.936  19.978  21.973  1.00  0.00           C  
ATOM    466  O   VAL A  67      12.810  20.842  22.050  1.00  0.00           O  
ATOM    467  CB  VAL A  67      11.307  20.147  19.565  1.00  0.00           C  
ATOM    468  CEN VAL A  67      11.452  20.348  18.922  1.00  0.00           X  
ATOM    469  H   VAL A  67       9.836  18.217  20.484  1.00  0.00           H  
ATOM    470  N   VAL A  68      11.122  19.681  22.981  1.00  0.00           N  
ATOM    471  CA  VAL A  68      11.316  20.241  24.313  1.00  0.00           C  
ATOM    472  C   VAL A  68      11.765  19.173  25.300  1.00  0.00           C  
ATOM    473  O   VAL A  68      11.482  19.259  26.495  1.00  0.00           O  
ATOM    474  CB  VAL A  68      10.029  20.904  24.839  1.00  0.00           C  
ATOM    475  CEN VAL A  68       9.737  21.511  24.985  1.00  0.00           X  
ATOM    476  H   VAL A  68      10.350  19.050  22.820  1.00  0.00           H  
ATOM    477  N   VAL A  69      12.468  18.165  24.795  1.00  0.00           N  
ATOM    478  CA  VAL A  69      13.123  17.182  25.650  1.00  0.00           C  
ATOM    479  C   VAL A  69      12.101  16.335  26.398  1.00  0.00           C  
ATOM    480  O   VAL A  69      12.355  15.883  27.515  1.00  0.00           O  
ATOM    481  CB  VAL A  69      14.062  17.856  26.668  1.00  0.00           C  
ATOM    482  CEN VAL A  69      14.724  17.953  26.832  1.00  0.00           X  
ATOM    483  H   VAL A  69      12.550  18.077  23.792  1.00  0.00           H  
ATOM    484  N   VAL A  70      10.946  16.124  25.777  1.00  0.00           N  
ATOM    485  CA  VAL A  70       9.966  15.171  26.284  1.00  0.00           C  
ATOM    486  C   VAL A  70      10.178  13.789  25.680  1.00  0.00           C  
ATOM    487  O   VAL A  70      10.363  13.651  24.471  1.00  0.00           O  
ATOM    488  CB  VAL A  70       8.526  15.633  25.993  1.00  0.00           C  
ATOM    489  CEN VAL A  70       7.952  15.877  26.286  1.00  0.00           X  
ATOM    490  H   VAL A  70      10.742  16.637  24.931  1.00  0.00           H  
ATOM    491  N   VAL A  71      10.149  12.767  26.529  1.00  0.00           N  
ATOM    492  CA  VAL A  71      10.401  11.400  26.091  1.00  0.00           C  
ATOM    493  C   VAL A  71       9.189  10.819  25.373  1.00  0.00           C  
ATOM    494  O   VAL A  71       8.108  11.408  25.385  1.00  0.00           O  
ATOM    495  CB  VAL A  71      10.771  10.486  27.274  1.00  0.00           C  
ATOM    496  CEN VAL A  71      11.290  10.138  27.566  1.00  0.00           X  
ATOM    497  H   VAL A  71       9.948  12.942  27.503  1.00  0.00           H  
ATOM    498  N   VAL A  72       9.376   9.661  24.749  1.00  0.00           N  
ATOM    499  CA  VAL A  72       8.394   9.130  23.811  1.00  0.00           C  
ATOM    500  C   VAL A  72       7.118   8.709  24.529  1.00  0.00           C  
ATOM    501  O   VAL A  72       6.028   8.761  23.958  1.00  0.00           O  
ATOM    502  CB  VAL A  72       8.953   7.925  23.031  1.00  0.00           C  
ATOM    503  CEN VAL A  72       9.171   7.719  22.410  1.00  0.00           X  
ATOM    504  H   VAL A  72      10.219   9.136  24.929  1.00  0.00           H  
ATOM    505  N   VAL A  73       7.260   8.294  25.783  1.00  0.00           N  
ATOM    506  CA  VAL A  73       6.113   7.904  26.595  1.00  0.00           C  
ATOM    507  C   VAL A  73       5.215   9.099  26.888  1.00  0.00           C  
ATOM    508  O   VAL A  73       3.989   8.993  26.841  1.00  0.00           O  
ATOM    509  CB  VAL A  73       6.553   7.266  27.926  1.00  0.00           C  
ATOM    510  CEN VAL A  73       6.584   6.672  28.272  1.00  0.00           X  
ATOM    511  H   VAL A  73       8.185   8.246  26.183  1.00  0.00           H  
ATOM    512  N   VAL A  74       5.832  10.236  27.191  1.00  0.00           N  
ATOM    513  CA  VAL A  74       5.089  11.456  27.487  1.00  0.00           C  
ATOM    514  C   VAL A  74       4.222  11.873  26.307  1.00  0.00           C  
ATOM    515  O   VAL A  74       3.055  12.227  26.476  1.00  0.00           O  
ATOM    516  CB  VAL A  74       6.032  12.617  27.855  1.00  0.00           C  
ATOM    517  CEN VAL A  74       6.247  13.013  28.375  1.00  0.00           X  
ATOM    518  H   VAL A  74       6.841  10.257  27.217  1.00  0.00           H  
ATOM    519  N   VAL A  75       4.798  11.829  25.110  1.00  0.00           N  
ATOM    520  CA  VAL A  75       4.079  12.202  23.899  1.00  0.00           C  
ATOM    521  C   VAL A  75       2.855  11.319  23.691  1.00  0.00           C  
ATOM    522  O   VAL A  75       1.771  11.809  23.372  1.00  0.00           O  
ATOM    523  CB  VAL A  75       4.982  12.112  22.654  1.00  0.00           C  
ATOM    524  CEN VAL A  75       5.311  12.487  22.180  1.00  0.00           X  
ATOM    525  H   VAL A  75       5.760  11.528  25.039  1.00  0.00           H  
ATOM    526  N   VAL A  76       3.034  10.016  23.873  1.00  0.00           N  
ATOM    527  CA  VAL A  76       1.944   9.062  23.705  1.00  0.00           C  
ATOM    528  C   VAL A  76       0.799   9.359  24.666  1.00  0.00           C  
ATOM    529  O   VAL A  76      -0.369   9.348  24.277  1.00  0.00           O  
ATOM    530  CB  VAL A  76       2.421   7.614  23.924  1.00  0.00           C  
ATOM    531  CEN VAL A  76       2.553   7.019  23.603  1.00  0.00           X  
ATOM    532  H   VAL A  76       3.949   9.676  24.134  1.00  0.00           H  
ATOM    533  N   VAL A  77       1.141   9.625  25.922  1.00  0.00           N  
ATOM    534  CA  VAL A  77       0.143   9.926  26.940  1.00  0.00           C  
ATOM    535  C   VAL A  77      -0.670  11.160  26.567  1.00  0.00           C  
ATOM    536  O   VAL A  77      -1.895  11.168  26.688  1.00  0.00           O  
ATOM    537  CB  VAL A  77       0.791  10.149  28.319  1.00  0.00           C  
ATOM    538  CEN VAL A  77       0.869   9.874  28.946  1.00  0.00           X  
ATOM    539  H   VAL A  77       2.118   9.619  26.177  1.00  0.00           H  
ATOM    540  N   VAL A  78       0.019  12.201  26.114  1.00  0.00           N  
ATOM    541  CA  VAL A  78      -0.637  13.443  25.722  1.00  0.00           C  
ATOM    542  C   VAL A  78      -1.631  13.207  24.593  1.00  0.00           C  
ATOM    543  O   VAL A  78      -2.754  13.710  24.626  1.00  0.00           O  
ATOM    544  CB  VAL A  78       0.384  14.507  25.281  1.00  0.00           C  
ATOM    545  CEN VAL A  78       0.677  15.104  25.462  1.00  0.00           X  
ATOM    546  H   VAL A  78       1.024  12.131  26.039  1.00  0.00           H  
ATOM    547  N   VAL A  79      -1.212  12.440  23.592  1.00  0.00           N  
ATOM    548  CA  VAL A  79      -2.065  12.136  22.450  1.00  0.00           C  
ATOM    549  C   VAL A  79      -3.336  11.418  22.886  1.00  0.00           C  
ATOM    550  O   VAL A  79      -4.433  11.749  22.437  1.00  0.00           O  
ATOM    551  CB  VAL A  79      -1.330  11.271  21.409  1.00  0.00           C  
ATOM    552  CEN VAL A  79      -1.050  11.279  20.780  1.00  0.00           X  
ATOM    553  H   VAL A  79      -0.278  12.057  23.624  1.00  0.00           H  
ATOM    554  N   VAL A  80      -3.180  10.433  23.764  1.00  0.00           N  
ATOM    555  CA  VAL A  80      -4.315   9.666  24.263  1.00  0.00           C  
ATOM    556  C   VAL A  80      -5.319  10.565  24.974  1.00  0.00           C  
ATOM    557  O   VAL A  80      -6.526  10.454  24.760  1.00  0.00           O  
ATOM    558  CB  VAL A  80      -3.865   8.553  25.228  1.00  0.00           C  
ATOM    559  CEN VAL A  80      -3.795   7.871  25.294  1.00  0.00           X  
ATOM    560  H   VAL A  80      -2.252  10.210  24.094  1.00  0.00           H  
ATOM    561  N   VAL A  81      -4.812  11.456  25.819  1.00  0.00           N  
ATOM    562  CA  VAL A  81      -5.663  12.376  26.563  1.00  0.00           C  
ATOM    563  C   VAL A  81      -6.169  13.502  25.671  1.00  0.00           C  
ATOM    564  O   VAL A  81      -7.105  14.218  26.028  1.00  0.00           O  
ATOM    565  CB  VAL A  81      -4.921  12.984  27.768  1.00  0.00           C  
ATOM    566  CEN VAL A  81      -4.885  12.981  28.456  1.00  0.00           X  
ATOM    567  H   VAL A  81      -3.811  11.496  25.950  1.00  0.00           H  
ATOM    568  N   VAL A  82      -5.544  13.655  24.508  1.00  0.00           N  
ATOM    569  CA  VAL A  82      -5.954  14.671  23.545  1.00  0.00           C  
ATOM    570  C   VAL A  82      -6.662  14.044  22.351  1.00  0.00           C  
ATOM    571  O   VAL A  82      -7.768  14.447  21.992  1.00  0.00           O  
ATOM    572  CB  VAL A  82      -4.751  15.492  23.044  1.00  0.00           C  
ATOM    573  CEN VAL A  82      -4.452  16.111  23.074  1.00  0.00           X  
ATOM    574  H   VAL A  82      -4.766  13.051  24.285  1.00  0.00           H  
ATOM    575  N   VAL A  83      -6.018  13.057  21.739  1.00  0.00           N  
ATOM    576  CA  VAL A  83      -6.590  12.365  20.590  1.00  0.00           C  
ATOM    577  C   VAL A  83      -7.447  11.184  21.028  1.00  0.00           C  
ATOM    578  O   VAL A  83      -7.235  10.054  20.589  1.00  0.00           O  
ATOM    579  CB  VAL A  83      -5.495  11.864  19.629  1.00  0.00           C  
ATOM    580  CEN VAL A  83      -5.212  11.967  19.010  1.00  0.00           X  
ATOM    581  H   VAL A  83      -5.108  12.778  22.078  1.00  0.00           H  
ATOM    582  N   VAL A  84      -8.415  11.453  21.897  1.00  0.00           N  
ATOM    583  CA  VAL A  84      -9.287  10.407  22.420  1.00  0.00           C  
ATOM    584  C   VAL A  84      -9.910   9.595  21.292  1.00  0.00           C  
ATOM    585  O   VAL A  84     -10.357   8.467  21.500  1.00  0.00           O  
ATOM    586  CB  VAL A  84     -10.409  10.993  23.297  1.00  0.00           C  
ATOM    587  CEN VAL A  84     -10.634  11.048  23.946  1.00  0.00           X  
ATOM    588  H   VAL A  84      -8.551  12.405  22.203  1.00  0.00           H  
ATOM    589  N   VAL A  85      -9.937  10.175  20.097  1.00  0.00           N  
ATOM    590  CA  VAL A  85     -10.537   9.519  18.941  1.00  0.00           C  
ATOM    591  C   VAL A  85      -9.472   8.911  18.037  1.00  0.00           C  
ATOM    592  O   VAL A  85      -9.784   8.172  17.104  1.00  0.00           O  
ATOM    593  CB  VAL A  85     -11.396  10.499  18.119  1.00  0.00           C  
ATOM    594  CEN VAL A  85     -12.044  10.661  17.949  1.00  0.00           X  
ATOM    595  H   VAL A  85      -9.531  11.093  19.986  1.00  0.00           H  
ATOM    596  N   VAL A  86      -8.213   9.227  18.321  1.00  0.00           N  
ATOM    597  CA  VAL A  86      -7.099   8.721  17.527  1.00  0.00           C  
ATOM    598  C   VAL A  86      -6.764   7.283  17.902  1.00  0.00           C  
ATOM    599  O   VAL A  86      -6.942   6.873  19.049  1.00  0.00           O  
ATOM    600  CB  VAL A  86      -5.841   9.593  17.699  1.00  0.00           C  
ATOM    601  CEN VAL A  86      -5.433  10.047  17.379  1.00  0.00           X  
ATOM    602  H   VAL A  86      -8.022   9.833  19.106  1.00  0.00           H  
ATOM    603  N   VAL A  87      -6.278   6.521  16.928  1.00  0.00           N  
ATOM    604  CA  VAL A  87      -5.918   5.127  17.154  1.00  0.00           C  
ATOM    605  C   VAL A  87      -4.743   5.010  18.116  1.00  0.00           C  
ATOM    606  O   VAL A  87      -3.940   5.934  18.246  1.00  0.00           O  
ATOM    607  CB  VAL A  87      -5.562   4.414  15.836  1.00  0.00           C  
ATOM    608  CEN VAL A  87      -5.780   3.942  15.384  1.00  0.00           X  
ATOM    609  H   VAL A  87      -6.155   6.919  16.008  1.00  0.00           H  
ATOM    610  N   VAL A  88      -4.648   3.869  18.790  1.00  0.00           N  
ATOM    611  CA  VAL A  88      -3.565   3.625  19.735  1.00  0.00           C  
ATOM    612  C   VAL A  88      -2.207   3.872  19.091  1.00  0.00           C  
ATOM    613  O   VAL A  88      -1.361   4.569  19.652  1.00  0.00           O  
ATOM    614  CB  VAL A  88      -3.607   2.187  20.285  1.00  0.00           C  
ATOM    615  CEN VAL A  88      -3.741   1.812  20.847  1.00  0.00           X  
ATOM    616  H   VAL A  88      -5.345   3.152  18.644  1.00  0.00           H  
ATOM    617  N   VAL A  89      -2.003   3.296  17.911  1.00  0.00           N  
ATOM    618  CA  VAL A  89      -0.745   3.450  17.191  1.00  0.00           C  
ATOM    619  C   VAL A  89      -0.411   4.920  16.973  1.00  0.00           C  
ATOM    620  O   VAL A  89       0.750   5.321  17.050  1.00  0.00           O  
ATOM    621  CB  VAL A  89      -0.784   2.735  15.827  1.00  0.00           C  
ATOM    622  CEN VAL A  89      -0.538   2.195  15.477  1.00  0.00           X  
ATOM    623  H   VAL A  89      -2.739   2.738  17.503  1.00  0.00           H  
ATOM    624  N   VAL A  90      -1.437   5.720  16.700  1.00  0.00           N  
ATOM    625  CA  VAL A  90      -1.255   7.151  16.482  1.00  0.00           C  
ATOM    626  C   VAL A  90      -0.649   7.822  17.707  1.00  0.00           C  
ATOM    627  O   VAL A  90       0.272   8.631  17.592  1.00  0.00           O  
ATOM    628  CB  VAL A  90      -2.587   7.843  16.136  1.00  0.00           C  
ATOM    629  CEN VAL A  90      -2.939   8.144  15.626  1.00  0.00           X  
ATOM    630  H   VAL A  90      -2.365   5.328  16.643  1.00  0.00           H  
ATOM    631  N   VAL A  91      -1.171   7.482  18.881  1.00  0.00           N  
ATOM    632  CA  VAL A  91      -0.681   8.052  20.131  1.00  0.00           C  
ATOM    633  C   VAL A  91       0.721   7.553  20.452  1.00  0.00           C  
ATOM    634  O   VAL A  91       1.454   8.179  21.218  1.00  0.00           O  
ATOM    635  CB  VAL A  91      -1.617   7.719  21.308  1.00  0.00           C  
ATOM    636  CEN VAL A  91      -2.074   7.989  21.747  1.00  0.00           X  
ATOM    637  H   VAL A  91      -1.926   6.812  18.908  1.00  0.00           H  
ATOM    638  N   VAL A  92       1.090   6.421  19.862  1.00  0.00           N  
ATOM    639  CA  VAL A  92       2.428   5.867  20.036  1.00  0.00           C  
ATOM    640  C   VAL A  92       3.315   6.183  18.840  1.00  0.00           C  
ATOM    641  O   VAL A  92       4.537   6.271  18.967  1.00  0.00           O  
ATOM    642  CB  VAL A  92       2.385   4.341  20.242  1.00  0.00           C  
ATOM    643  CEN VAL A  92       2.474   3.841  20.708  1.00  0.00           X  
ATOM    644  H   VAL A  92       0.428   5.932  19.278  1.00  0.00           H  
ATOM    645  N   VAL A  93       2.695   6.352  17.677  1.00  0.00           N  
ATOM    646  CA  VAL A  93       3.428   6.648  16.453  1.00  0.00           C  
ATOM    647  C   VAL A  93       2.804   7.819  15.706  1.00  0.00           C  
ATOM    648  O   VAL A  93       2.163   7.637  14.671  1.00  0.00           O  
ATOM    649  CB  VAL A  93       3.483   5.426  15.517  1.00  0.00           C  
ATOM    650  CEN VAL A  93       3.901   4.942  15.260  1.00  0.00           X  
ATOM    651  H   VAL A  93       1.688   6.274  17.641  1.00  0.00           H  
ATOM    652  N   VAL A  94       2.995   9.022  16.236  1.00  0.00           N  
ATOM    653  CA  VAL A  94       2.226  10.182  15.803  1.00  0.00           C  
ATOM    654  C   VAL A  94       2.397  10.431  14.310  1.00  0.00           C  
ATOM    655  O   VAL A  94       1.510  10.980  13.656  1.00  0.00           O  
ATOM    656  CB  VAL A  94       2.633  11.451  16.574  1.00  0.00           C  
ATOM    657  CEN VAL A  94       2.422  11.902  17.051  1.00  0.00           X  
ATOM    658  H   VAL A  94       3.692   9.136  16.958  1.00  0.00           H  
ATOM    659  N   VAL A  95       3.543  10.022  13.775  1.00  0.00           N  
ATOM    660  CA  VAL A  95       3.848  10.232  12.365  1.00  0.00           C  
ATOM    661  C   VAL A  95       2.999   9.330  11.477  1.00  0.00           C  
ATOM    662  O   VAL A  95       2.886   9.557  10.273  1.00  0.00           O  
ATOM    663  CB  VAL A  95       5.337   9.977  12.064  1.00  0.00           C  
ATOM    664  CEN VAL A  95       5.930  10.286  11.900  1.00  0.00           X  
ATOM    665  H   VAL A  95       4.220   9.555  14.360  1.00  0.00           H  
ATOM    666  N   VAL A  96       2.404   8.307  12.080  1.00  0.00           N  
ATOM    667  CA  VAL A  96       1.519   7.402  11.357  1.00  0.00           C  
ATOM    668  C   VAL A  96       0.333   8.150  10.763  1.00  0.00           C  
ATOM    669  O   VAL A  96      -0.030   7.939   9.606  1.00  0.00           O  
ATOM    670  CB  VAL A  96       0.998   6.273  12.267  1.00  0.00           C  
ATOM    671  CEN VAL A  96       1.044   5.598  12.395  1.00  0.00           X  
ATOM    672  H   VAL A  96       2.570   8.151  13.064  1.00  0.00           H  
ATOM    673  N   VAL A  97      -0.269   9.025  11.562  1.00  0.00           N  
ATOM    674  CA  VAL A  97      -1.416   9.806  11.116  1.00  0.00           C  
ATOM    675  C   VAL A  97      -1.060  10.671   9.913  1.00  0.00           C  
ATOM    676  O   VAL A  97      -1.812  10.738   8.941  1.00  0.00           O  
ATOM    677  CB  VAL A  97      -1.958  10.708  12.241  1.00  0.00           C  
ATOM    678  CEN VAL A  97      -2.484  10.795  12.677  1.00  0.00           X  
ATOM    679  H   VAL A  97       0.078   9.152  12.502  1.00  0.00           H  
ATOM    680  N   VAL A  98       0.091  11.331   9.986  1.00  0.00           N  
ATOM    681  CA  VAL A  98       0.549  12.193   8.903  1.00  0.00           C  
ATOM    682  C   VAL A  98       0.717  11.409   7.608  1.00  0.00           C  
ATOM    683  O   VAL A  98       0.297  11.856   6.541  1.00  0.00           O  
ATOM    684  CB  VAL A  98       1.883  12.879   9.252  1.00  0.00           C  
ATOM    685  CEN VAL A  98       2.169  13.485   9.414  1.00  0.00           X  
ATOM    686  H   VAL A  98       0.663  11.233  10.812  1.00  0.00           H  
ATOM    687  N   VAL A  99       1.334  10.236   7.708  1.00  0.00           N  
ATOM    688  CA  VAL A  99       1.559   9.387   6.544  1.00  0.00           C  
ATOM    689  C   VAL A  99       0.242   8.994   5.886  1.00  0.00           C  
ATOM    690  O   VAL A  99       0.109   9.046   4.663  1.00  0.00           O  
ATOM    691  CB  VAL A  99       2.335   8.110   6.918  1.00  0.00           C  
ATOM    692  CEN VAL A  99       2.943   7.793   6.856  1.00  0.00           X  
ATOM    693  H   VAL A  99       1.655   9.925   8.613  1.00  0.00           H  
ATOM    694  N   VAL A 100      -0.729   8.602   6.704  1.00  0.00           N  
ATOM    695  CA  VAL A 100      -2.037   8.200   6.203  1.00  0.00           C  
ATOM    696  C   VAL A 100      -2.708   9.336   5.440  1.00  0.00           C  
ATOM    697  O   VAL A 100      -3.261   9.129   4.360  1.00  0.00           O  
ATOM    698  CB  VAL A 100      -2.964   7.743   7.345  1.00  0.00           C  
ATOM    699  CEN VAL A 100      -3.268   7.193   7.626  1.00  0.00           X  
ATOM    700  H   VAL A 100      -0.556   8.582   7.699  1.00  0.00           H  
ATOM    701  N   VAL A 101      -2.655  10.535   6.009  1.00  0.00           N  
ATOM    702  CA  VAL A 101      -3.258  11.707   5.384  1.00  0.00           C  
ATOM    703  C   VAL A 101      -2.643  11.979   4.017  1.00  0.00           C  
ATOM    704  O   VAL A 101      -3.354  12.248   3.049  1.00  0.00           O  
ATOM    705  CB  VAL A 101      -3.102  12.960   6.265  1.00  0.00           C  
ATOM    706  CEN VAL A 101      -3.447  13.404   6.664  1.00  0.00           X  
ATOM    707  H   VAL A 101      -2.186  10.638   6.898  1.00  0.00           H  
ATOM    708  N   VAL A 102      -1.318  11.908   3.945  1.00  0.00           N  
ATOM    709  CA  VAL A 102      -0.605  12.147   2.696  1.00  0.00           C  
ATOM    710  C   VAL A 102      -1.032  11.157   1.620  1.00  0.00           C  
ATOM    711  O   VAL A 102      -1.275  11.538   0.474  1.00  0.00           O  
ATOM    712  CB  VAL A 102       0.920  12.053   2.889  1.00  0.00           C  
ATOM    713  CEN VAL A 102       1.501  12.424   2.909  1.00  0.00           X  
ATOM    714  H   VAL A 102      -0.792  11.682   4.777  1.00  0.00           H  
ATOM    715  N   VAL A 103      -1.123   9.886   1.994  1.00  0.00           N  
ATOM    716  CA  VAL A 103      -1.522   8.839   1.061  1.00  0.00           C  
ATOM    717  C   VAL A 103      -2.913   9.102   0.500  1.00  0.00           C  
ATOM    718  O   VAL A 103      -3.143   8.973  -0.702  1.00  0.00           O  
ATOM    719  CB  VAL A 103      -1.502   7.450   1.728  1.00  0.00           C  
ATOM    720  CEN VAL A 103      -1.166   6.849   1.746  1.00  0.00           X  
ATOM    721  H   VAL A 103      -0.911   9.638   2.950  1.00  0.00           H  
ATOM    722  N   VAL A 104      -3.840   9.471   1.378  1.00  0.00           N  
ATOM    723  CA  VAL A 104      -5.211   9.753   0.971  1.00  0.00           C  
ATOM    724  C   VAL A 104      -5.263  10.892  -0.039  1.00  0.00           C  
ATOM    725  O   VAL A 104      -5.965  10.808  -1.047  1.00  0.00           O  
ATOM    726  CB  VAL A 104      -6.097  10.111   2.180  1.00  0.00           C  
ATOM    727  CEN VAL A 104      -6.610   9.883   2.578  1.00  0.00           X  
ATOM    728  H   VAL A 104      -3.588   9.559   2.352  1.00  0.00           H  
ATOM    729  N   VAL A 105      -4.516  11.955   0.237  1.00  0.00           N  
ATOM    730  CA  VAL A 105      -4.476  13.114  -0.648  1.00  0.00           C  
ATOM    731  C   VAL A 105      -3.977  12.730  -2.035  1.00  0.00           C  
ATOM    732  O   VAL A 105      -4.546  13.142  -3.046  1.00  0.00           O  
ATOM    733  CB  VAL A 105      -3.577  14.228  -0.080  1.00  0.00           C  
ATOM    734  CEN VAL A 105      -3.584  14.856   0.202  1.00  0.00           X  
ATOM    735  H   VAL A 105      -3.962  11.962   1.081  1.00  0.00           H  
ATOM    736  N   VAL A 106      -2.911  11.938  -2.077  1.00  0.00           N  
ATOM    737  CA  VAL A 106      -2.333  11.497  -3.341  1.00  0.00           C  
ATOM    738  C   VAL A 106      -3.343  10.707  -4.163  1.00  0.00           C  
ATOM    739  O   VAL A 106      -3.481  10.921  -5.367  1.00  0.00           O  
ATOM    740  CB  VAL A 106      -1.079  10.632  -3.117  1.00  0.00           C  
ATOM    741  CEN VAL A 106      -0.393  10.623  -3.179  1.00  0.00           X  
ATOM    742  H   VAL A 106      -2.489  11.635  -1.211  1.00  0.00           H  
ATOM    743  N   VAL A 107      -4.049   9.794  -3.504  1.00  0.00           N  
ATOM    744  CA  VAL A 107      -5.048   8.970  -4.173  1.00  0.00           C  
ATOM    745  C   VAL A 107      -6.144   9.828  -4.793  1.00  0.00           C  
ATOM    746  O   VAL A 107      -6.548   9.607  -5.934  1.00  0.00           O  
ATOM    747  CB  VAL A 107      -5.688   7.959  -3.203  1.00  0.00           C  
ATOM    748  CEN VAL A 107      -5.722   7.290  -3.043  1.00  0.00           X  
ATOM    749  H   VAL A 107      -3.888   9.667  -2.515  1.00  0.00           H  
ATOM    750  N   VAL A 108      -6.623  10.807  -4.033  1.00  0.00           N  
ATOM    751  CA  VAL A 108      -7.674  11.700  -4.506  1.00  0.00           C  
ATOM    752  C   VAL A 108      -7.234  12.456  -5.753  1.00  0.00           C  
ATOM    753  O   VAL A 108      -7.987  12.568  -6.721  1.00  0.00           O  
ATOM    754  CB  VAL A 108      -8.085  12.714  -3.421  1.00  0.00           C  
ATOM    755  CEN VAL A 108      -8.590  12.885  -2.986  1.00  0.00           X  
ATOM    756  H   VAL A 108      -6.249  10.936  -3.103  1.00  0.00           H  
ATOM    757  N   VAL A 109      -6.011  12.973  -5.724  1.00  0.00           N  
ATOM    758  CA  VAL A 109      -5.468  13.720  -6.853  1.00  0.00           C  
ATOM    759  C   VAL A 109      -5.416  12.860  -8.109  1.00  0.00           C  
ATOM    760  O   VAL A 109      -5.796  13.303  -9.193  1.00  0.00           O  
ATOM    761  CB  VAL A 109      -4.056  14.255  -6.550  1.00  0.00           C  
ATOM    762  CEN VAL A 109      -3.695  14.828  -6.422  1.00  0.00           X  
ATOM    763  H   VAL A 109      -5.442  12.846  -4.899  1.00  0.00           H  
ATOM    764  N   VAL A 110      -4.945  11.627  -7.957  1.00  0.00           N  
ATOM    765  CA  VAL A 110      -4.842  10.702  -9.079  1.00  0.00           C  
ATOM    766  C   VAL A 110      -6.207  10.441  -9.704  1.00  0.00           C  
ATOM    767  O   VAL A 110      -6.400  10.713 -10.857  1.00  0.00           O  
ATOM    768  CB  VAL A 110      -4.221   9.359  -8.649  1.00  0.00           C  
ATOM    769  CEN VAL A 110      -3.656   8.968  -8.701  1.00  0.00           X  
ATOM    770  H   VAL A 110      -4.649  11.323  -7.040  1.00  0.00           H  
TER                                                                             
# All scores below are weighted scores, not raw scores.
#BEGIN_POSE_ENERGIES_TABLE ./out/60.pdb
label vdw total
weights 0.1 NA
pose 3.42886 3.42886
VAL:NtermProteinFull_1 0 0
VAL_2 0 0
VAL_3 0.1688 0.1688
VAL_4 0 0
VAL_5 0 0
VAL_6 0.00886 0.00886
VAL_7 0.82838 0.82838
VAL_8 0 0
VAL_9 0 0
VAL_10 0 0
VAL_11 0.00099 0.00099
VAL_12 0 0
VAL_13 0.01295 0.01295
VAL_14 0 0
VAL_15 0 0
VAL_16 0.01462 0.01462
VAL_17 0 0
VAL_18 0 0
VAL_19 0 0
VAL_20 0 0
VAL_21 0.01462 0.01462
VAL_22 0 0
VAL_23 0 0
VAL_24 0 0
VAL_25 0.01295 0.01295
VAL_26 0.00518 0.00518
VAL_27 0 0
VAL_28 0 0
VAL_29 0.29586 0.29586
VAL_30 0 0
VAL_31 0 0
VAL_32 0 0
VAL_33 0.17665 0.17665
VAL_34 0 0
VAL_35 0 0
VAL_36 0 0
VAL_37 0 0
VAL_38 0 0
VAL_39 0 0
VAL_40 0.00643 0.00643
VAL_41 0 0
VAL_42 0 0
VAL_43 0 0
VAL_44 0 0
VAL_45 0 0
VAL_46 0 0
VAL_47 0 0
VAL_48 0.00642 0.00642
VAL_49 2e-05 2e-05
VAL_50 0 0
VAL_51 0 0
VAL_52 0 0
VAL_53 0 0
VAL_54 0 0
VAL_55 0 0
VAL_56 0.17665 0.17665
VAL_57 0 0
VAL_58 0.0648 0.0648
VAL_59 0 0
VAL_60 0 0
VAL_61 0 0
VAL_62 0.01126 0.01126
VAL_63 0.00518 0.00518
VAL_64 0 0
VAL_65 0.02095 0.02095
VAL_66 0 0
VAL_67 0 0
VAL_68 0 0
VAL_69 0 0
VAL_70 0.02095 0.02095
VAL_71 0 0
VAL_72 0 0
VAL_73 0 0
VAL_74 0 0
VAL_75 0 0
VAL_76 0 0
VAL_77 0 0
VAL_78 0 0
VAL_79 0 0
VAL_80 0 0
VAL_81 0 0
VAL_82 0 0
VAL_83 0.16351 0.16351
VAL_84 0 0
VAL_85 0 0
VAL_86 0.09871 0.09871
VAL_87 0 0
VAL_88 0 0
VAL_89 0 0
VAL_90 0 0
VAL_91 0 0
VAL_92 0 0
VAL_93 0 0
VAL_94 0.01126 0.01126
VAL_95 0.00099 0.00099
VAL_96 0 0
VAL_97 0 0
VAL_98 0.29586 0.29586
VAL_99 0.83724 0.83724
VAL_100 0 0
VAL_101 0 0
VAL_102 0 0
VAL_103 0.1688 0.1688
VAL_104 0 0
VAL_105 0 0
VAL_106 0 0
VAL_107 0 0
VAL_108 0 0
VAL_109 0 0
VAL:CtermProteinFull_110 0 0
#END_POSE_ENERGIES_TABLE ./out/60.pdb

REMARK 6 13 20 19 7 1 15 10 8 12 17 2 
REMARK VDW             3.429
REMARK RG             13.830
REMARK NCdist         15.383
REMARK HO              0.608
