# Supplementary material for: Design of complicated all-α protein structures
Source: Nat Struct Mol Biol. 2024 Jan 4;31(2):275–82. doi: 10.1038/s41594-023-01147-9 (PMC11377298; doi:10.1038/s41594-023-01147-9)
Supplement: Supplementary file 11 — Statistical source data. [file 41594_2023_1147_MOESM11_ESM.zip › ED_Fig6/74.pdb]

HEADER                                            09-NOV-21   XXXX              
EXPDTA    THEORETICAL MODEL                                                     
REMARK 220                                                                      
REMARK 220 EXPERIMENTAL DETAILS                                                 
REMARK 220  EXPERIMENT TYPE                : THEORETICAL MODELLING              
REMARK 220  DATE OF DATA COLLECTION        : 09-NOV-21                          
REMARK 220                                                                      
REMARK 220 REMARK: MODEL GENERATED BY ROSETTA                                   
REMARK 220  VERSION 2021.16+release.8ee4f02                                     
ATOM      1  N   VAL A   1       0.000   0.000   0.000  1.00  0.00           N  
ATOM      2  CA  VAL A   1       1.458   0.000   0.000  1.00  0.00           C  
ATOM      3  C   VAL A   1       2.009   1.420   0.000  1.00  0.00           C  
ATOM      4  O   VAL A   1       2.934   1.737   0.748  1.00  0.00           O  
ATOM      5  CB  VAL A   1       2.023  -0.759  -1.215  1.00  0.00           C  
ATOM      6  CEN VAL A   1       2.351  -1.334  -1.406  1.00  0.00           X  
ATOM      7  H   VAL A   1      -0.500  -0.433  -0.750  1.00  0.00           H  
ATOM      8  N   VAL A   2       1.435   2.272  -0.843  1.00  0.00           N  
ATOM      9  CA  VAL A   2       1.868   3.661  -0.942  1.00  0.00           C  
ATOM     10  C   VAL A   2       1.711   4.383   0.390  1.00  0.00           C  
ATOM     11  O   VAL A   2       2.608   5.105   0.825  1.00  0.00           O  
ATOM     12  CB  VAL A   2       1.079   4.423  -2.023  1.00  0.00           C  
ATOM     13  CEN VAL A   2       1.129   4.707  -2.649  1.00  0.00           X  
ATOM     14  H   VAL A   2       0.680   1.949  -1.431  1.00  0.00           H  
ATOM     15  N   VAL A   3       0.566   4.183   1.035  1.00  0.00           N  
ATOM     16  CA  VAL A   3       0.290   4.815   2.319  1.00  0.00           C  
ATOM     17  C   VAL A   3       1.317   4.405   3.367  1.00  0.00           C  
ATOM     18  O   VAL A   3       1.823   5.241   4.115  1.00  0.00           O  
ATOM     19  CB  VAL A   3      -1.120   4.462   2.831  1.00  0.00           C  
ATOM     20  CEN VAL A   3      -1.749   4.719   2.941  1.00  0.00           X  
ATOM     21  H   VAL A   3      -0.130   3.577   0.624  1.00  0.00           H  
ATOM     22  N   VAL A   4       1.620   3.112   3.417  1.00  0.00           N  
ATOM     23  CA  VAL A   4       2.588   2.588   4.374  1.00  0.00           C  
ATOM     24  C   VAL A   4       3.957   3.226   4.177  1.00  0.00           C  
ATOM     25  O   VAL A   4       4.612   3.622   5.141  1.00  0.00           O  
ATOM     26  CB  VAL A   4       2.723   1.058   4.261  1.00  0.00           C  
ATOM     27  CEN VAL A   4       2.581   0.464   4.579  1.00  0.00           X  
ATOM     28  H   VAL A   4       1.169   2.476   2.775  1.00  0.00           H  
ATOM     29  N   VAL A   5       4.385   3.322   2.923  1.00  0.00           N  
ATOM     30  CA  VAL A   5       5.678   3.911   2.597  1.00  0.00           C  
ATOM     31  C   VAL A   5       5.758   5.358   3.069  1.00  0.00           C  
ATOM     32  O   VAL A   5       6.758   5.776   3.653  1.00  0.00           O  
ATOM     33  CB  VAL A   5       5.958   3.859   1.084  1.00  0.00           C  
ATOM     34  CEN VAL A   5       6.345   3.555   0.602  1.00  0.00           X  
ATOM     35  H   VAL A   5       3.799   2.977   2.176  1.00  0.00           H  
ATOM     36  N   VAL A   6       4.700   6.118   2.811  1.00  0.00           N  
ATOM     37  CA  VAL A   6       4.648   7.520   3.209  1.00  0.00           C  
ATOM     38  C   VAL A   6       4.783   7.670   4.719  1.00  0.00           C  
ATOM     39  O   VAL A   6       5.528   8.521   5.204  1.00  0.00           O  
ATOM     40  CB  VAL A   6       3.339   8.190   2.752  1.00  0.00           C  
ATOM     41  CEN VAL A   6       3.075   8.647   2.309  1.00  0.00           X  
ATOM     42  H   VAL A   6       3.910   5.715   2.327  1.00  0.00           H  
ATOM     43  N   VAL A   7       4.059   6.836   5.458  1.00  0.00           N  
ATOM     44  CA  VAL A   7       4.096   6.875   6.915  1.00  0.00           C  
ATOM     45  C   VAL A   7       5.504   6.615   7.437  1.00  0.00           C  
ATOM     46  O   VAL A   7       5.983   7.311   8.332  1.00  0.00           O  
ATOM     47  CB  VAL A   7       3.133   5.844   7.532  1.00  0.00           C  
ATOM     48  CEN VAL A   7       2.540   5.776   7.878  1.00  0.00           X  
ATOM     49  H   VAL A   7       3.467   6.159   4.999  1.00  0.00           H  
ATOM     50  N   VAL A   8       6.163   5.609   6.872  1.00  0.00           N  
ATOM     51  CA  VAL A   8       7.517   5.255   7.279  1.00  0.00           C  
ATOM     52  C   VAL A   8       8.478   6.419   7.067  1.00  0.00           C  
ATOM     53  O   VAL A   8       9.293   6.729   7.935  1.00  0.00           O  
ATOM     54  CB  VAL A   8       8.037   4.027   6.508  1.00  0.00           C  
ATOM     55  CEN VAL A   8       8.197   3.360   6.571  1.00  0.00           X  
ATOM     56  H   VAL A   8       5.713   5.075   6.141  1.00  0.00           H  
ATOM     57  N   VAL A   9       8.376   7.060   5.907  1.00  0.00           N  
ATOM     58  CA  VAL A   9       9.235   8.191   5.579  1.00  0.00           C  
ATOM     59  C   VAL A   9       9.061   9.324   6.581  1.00  0.00           C  
ATOM     60  O   VAL A   9      10.039   9.909   7.047  1.00  0.00           O  
ATOM     61  CB  VAL A   9       8.951   8.723   4.162  1.00  0.00           C  
ATOM     62  CEN VAL A   9       9.208   8.766   3.524  1.00  0.00           X  
ATOM     63  H   VAL A   9       7.685   6.755   5.236  1.00  0.00           H  
ATOM     64  N   VAL A  10       7.810   9.630   6.909  1.00  0.00           N  
ATOM     65  CA  VAL A  10       7.506  10.695   7.857  1.00  0.00           C  
ATOM     66  C   VAL A  10       8.128  10.415   9.219  1.00  0.00           C  
ATOM     67  O   VAL A  10       8.719  11.301   9.836  1.00  0.00           O  
ATOM     68  CB  VAL A  10       5.986  10.883   8.028  1.00  0.00           C  
ATOM     69  CEN VAL A  10       5.461  11.306   7.888  1.00  0.00           X  
ATOM     70  H   VAL A  10       7.051   9.112   6.491  1.00  0.00           H  
ATOM     71  N   VAL A  11       7.993   9.177   9.683  1.00  0.00           N  
ATOM     72  CA  VAL A  11       8.542   8.778  10.973  1.00  0.00           C  
ATOM     73  C   VAL A  11      10.054   8.964  11.009  1.00  0.00           C  
ATOM     74  O   VAL A  11      10.602   9.482  11.982  1.00  0.00           O  
ATOM     75  CB  VAL A  11       8.207   7.311  11.300  1.00  0.00           C  
ATOM     76  CEN VAL A  11       7.826   6.907  11.708  1.00  0.00           X  
ATOM     77  H   VAL A  11       7.496   8.495   9.127  1.00  0.00           H  
ATOM     78  N   VAL A  12      10.723   8.537   9.944  1.00  0.00           N  
ATOM     79  CA  VAL A  12      12.173   8.655   9.852  1.00  0.00           C  
ATOM     80  C   VAL A  12      12.613  10.111   9.938  1.00  0.00           C  
ATOM     81  O   VAL A  12      13.562  10.441  10.650  1.00  0.00           O  
ATOM     82  CB  VAL A  12      12.708   8.043   8.543  1.00  0.00           C  
ATOM     83  CEN VAL A  12      13.065   7.514   8.284  1.00  0.00           X  
ATOM     84  H   VAL A  12      10.214   8.119   9.178  1.00  0.00           H  
ATOM     85  N   VAL A  13      11.920  10.977   9.208  1.00  0.00           N  
ATOM     86  CA  VAL A  13      12.238  12.400   9.200  1.00  0.00           C  
ATOM     87  C   VAL A  13      12.120  12.999  10.596  1.00  0.00           C  
ATOM     88  O   VAL A  13      12.988  13.755  11.033  1.00  0.00           O  
ATOM     89  CB  VAL A  13      11.321  13.180   8.239  1.00  0.00           C  
ATOM     90  CEN VAL A  13      11.305  13.516   7.638  1.00  0.00           X  
ATOM     91  H   VAL A  13      11.152  10.642   8.644  1.00  0.00           H  
ATOM     92  N   VAL A  14      11.041  12.656  11.292  1.00  0.00           N  
ATOM     93  CA  VAL A  14      10.808  13.159  12.640  1.00  0.00           C  
ATOM     94  C   VAL A  14      11.723  12.476  13.649  1.00  0.00           C  
ATOM     95  O   VAL A  14      11.764  12.854  14.820  1.00  0.00           O  
ATOM     96  CB  VAL A  14       9.343  12.958  13.073  1.00  0.00           C  
ATOM     97  CEN VAL A  14       8.753  13.289  13.202  1.00  0.00           X  
ATOM     98  H   VAL A  14      10.366  12.031  10.876  1.00  0.00           H  
ATOM     99  N   VAL A  15      12.457  11.469  13.188  1.00  0.00           N  
ATOM    100  CA  VAL A  15      13.493  10.842  13.999  1.00  0.00           C  
ATOM    101  C   VAL A  15      14.882  11.159  13.460  1.00  0.00           C  
ATOM    102  O   VAL A  15      15.813  10.369  13.614  1.00  0.00           O  
ATOM    103  CB  VAL A  15      13.314   9.313  14.061  1.00  0.00           C  
ATOM    104  CEN VAL A  15      13.136   8.792  14.475  1.00  0.00           X  
ATOM    105  H   VAL A  15      12.292  11.129  12.251  1.00  0.00           H  
ATOM    106  N   VAL A  16      15.015  12.320  12.829  1.00  0.00           N  
ATOM    107  CA  VAL A  16      16.322  12.834  12.438  1.00  0.00           C  
ATOM    108  C   VAL A  16      16.955  11.966  11.358  1.00  0.00           C  
ATOM    109  O   VAL A  16      18.178  11.845  11.283  1.00  0.00           O  
ATOM    110  CB  VAL A  16      17.279  12.919  13.641  1.00  0.00           C  
ATOM    111  CEN VAL A  16      17.599  13.358  14.065  1.00  0.00           X  
ATOM    112  H   VAL A  16      14.189  12.861  12.614  1.00  0.00           H  
ATOM    113  N   VAL A  17      16.115  11.363  10.523  1.00  0.00           N  
ATOM    114  CA  VAL A  17      16.587  10.673   9.329  1.00  0.00           C  
ATOM    115  C   VAL A  17      16.609  11.606   8.125  1.00  0.00           C  
ATOM    116  O   VAL A  17      15.652  12.340   7.879  1.00  0.00           O  
ATOM    117  CB  VAL A  17      15.710   9.449   9.000  1.00  0.00           C  
ATOM    118  CEN VAL A  17      15.700   8.760   8.994  1.00  0.00           X  
ATOM    119  H   VAL A  17      15.125  11.384  10.721  1.00  0.00           H  
ATOM    120  N   VAL A  18      17.708  11.574   7.378  1.00  0.00           N  
ATOM    121  CA  VAL A  18      17.884  12.463   6.236  1.00  0.00           C  
ATOM    122  C   VAL A  18      17.072  11.987   5.038  1.00  0.00           C  
ATOM    123  O   VAL A  18      16.531  10.881   5.042  1.00  0.00           O  
ATOM    124  CB  VAL A  18      19.365  12.573   5.828  1.00  0.00           C  
ATOM    125  CEN VAL A  18      19.909  12.996   5.823  1.00  0.00           X  
ATOM    126  H   VAL A  18      18.440  10.917   7.608  1.00  0.00           H  
ATOM    127  N   VAL A  19      16.990  12.829   4.013  1.00  0.00           N  
ATOM    128  CA  VAL A  19      16.040  12.623   2.927  1.00  0.00           C  
ATOM    129  C   VAL A  19      16.414  11.406   2.091  1.00  0.00           C  
ATOM    130  O   VAL A  19      15.548  10.741   1.523  1.00  0.00           O  
ATOM    131  CB  VAL A  19      15.954  13.858   2.009  1.00  0.00           C  
ATOM    132  CEN VAL A  19      15.550  14.383   1.823  1.00  0.00           X  
ATOM    133  H   VAL A  19      17.601  13.633   3.987  1.00  0.00           H  
ATOM    134  N   VAL A  20      17.709  11.119   2.020  1.00  0.00           N  
ATOM    135  CA  VAL A  20      18.197   9.956   1.288  1.00  0.00           C  
ATOM    136  C   VAL A  20      17.749   8.660   1.952  1.00  0.00           C  
ATOM    137  O   VAL A  20      17.356   7.709   1.277  1.00  0.00           O  
ATOM    138  CB  VAL A  20      19.734   9.961   1.179  1.00  0.00           C  
ATOM    139  CEN VAL A  20      20.258  10.046   0.740  1.00  0.00           X  
ATOM    140  H   VAL A  20      18.373  11.723   2.484  1.00  0.00           H  
ATOM    141  N   VAL A  21      17.811   8.629   3.279  1.00  0.00           N  
ATOM    142  CA  VAL A  21      17.406   7.452   4.038  1.00  0.00           C  
ATOM    143  C   VAL A  21      15.945   7.108   3.783  1.00  0.00           C  
ATOM    144  O   VAL A  21      15.598   5.946   3.571  1.00  0.00           O  
ATOM    145  CB  VAL A  21      17.620   7.652   5.550  1.00  0.00           C  
ATOM    146  CEN VAL A  21      18.007   7.458   6.086  1.00  0.00           X  
ATOM    147  H   VAL A  21      18.147   9.442   3.775  1.00  0.00           H  
ATOM    148  N   VAL A  22      15.090   8.125   3.803  1.00  0.00           N  
ATOM    149  CA  VAL A  22      13.663   7.932   3.574  1.00  0.00           C  
ATOM    150  C   VAL A  22      13.403   7.323   2.202  1.00  0.00           C  
ATOM    151  O   VAL A  22      12.591   6.409   2.063  1.00  0.00           O  
ATOM    152  CB  VAL A  22      12.888   9.258   3.692  1.00  0.00           C  
ATOM    153  CEN VAL A  22      12.442   9.607   4.085  1.00  0.00           X  
ATOM    154  H   VAL A  22      15.438   9.056   3.982  1.00  0.00           H  
ATOM    155  N   VAL A  23      14.097   7.835   1.192  1.00  0.00           N  
ATOM    156  CA  VAL A  23      13.926   7.358  -0.175  1.00  0.00           C  
ATOM    157  C   VAL A  23      14.425   5.927  -0.326  1.00  0.00           C  
ATOM    158  O   VAL A  23      13.960   5.185  -1.191  1.00  0.00           O  
ATOM    159  CB  VAL A  23      14.663   8.257  -1.185  1.00  0.00           C  
ATOM    160  CEN VAL A  23      14.570   8.722  -1.685  1.00  0.00           X  
ATOM    161  H   VAL A  23      14.761   8.574   1.375  1.00  0.00           H  
ATOM    162  N   VAL A  24      15.374   5.544   0.522  1.00  0.00           N  
ATOM    163  CA  VAL A  24      15.947   4.204   0.477  1.00  0.00           C  
ATOM    164  C   VAL A  24      15.310   3.298   1.523  1.00  0.00           C  
ATOM    165  O   VAL A  24      15.844   2.237   1.848  1.00  0.00           O  
ATOM    166  CB  VAL A  24      17.471   4.233   0.696  1.00  0.00           C  
ATOM    167  CEN VAL A  24      18.078   4.146   0.382  1.00  0.00           X  
ATOM    168  H   VAL A  24      15.708   6.199   1.215  1.00  0.00           H  
ATOM    169  N   VAL A  25      14.166   3.722   2.049  1.00  0.00           N  
ATOM    170  CA  VAL A  25      13.442   2.939   3.043  1.00  0.00           C  
ATOM    171  C   VAL A  25      12.574   1.877   2.381  1.00  0.00           C  
ATOM    172  O   VAL A  25      12.149   2.033   1.236  1.00  0.00           O  
ATOM    173  CB  VAL A  25      12.556   3.832   3.931  1.00  0.00           C  
ATOM    174  CEN VAL A  25      12.489   4.089   4.567  1.00  0.00           X  
ATOM    175  H   VAL A  25      13.788   4.611   1.752  1.00  0.00           H  
ATOM    176  N   VAL A  26      12.313   0.795   3.108  1.00  0.00           N  
ATOM    177  CA  VAL A  26      11.488  -0.292   2.595  1.00  0.00           C  
ATOM    178  C   VAL A  26      10.077   0.190   2.278  1.00  0.00           C  
ATOM    179  O   VAL A  26       9.529  -0.120   1.220  1.00  0.00           O  
ATOM    180  CB  VAL A  26      11.408  -1.461   3.594  1.00  0.00           C  
ATOM    181  CEN VAL A  26      11.612  -2.109   3.707  1.00  0.00           X  
ATOM    182  H   VAL A  26      12.696   0.725   4.039  1.00  0.00           H  
ATOM    183  N   VAL A  27       9.496   0.949   3.200  1.00  0.00           N  
ATOM    184  CA  VAL A  27       8.142   1.462   3.028  1.00  0.00           C  
ATOM    185  C   VAL A  27       8.012   2.246   1.728  1.00  0.00           C  
ATOM    186  O   VAL A  27       7.089   2.021   0.946  1.00  0.00           O  
ATOM    187  CB  VAL A  27       7.725   2.364   4.204  1.00  0.00           C  
ATOM    188  CEN VAL A  27       7.315   2.400   4.757  1.00  0.00           X  
ATOM    189  H   VAL A  27      10.004   1.176   4.043  1.00  0.00           H  
ATOM    190  N   VAL A  28       8.942   3.169   1.505  1.00  0.00           N  
ATOM    191  CA  VAL A  28       8.929   3.993   0.302  1.00  0.00           C  
ATOM    192  C   VAL A  28       9.026   3.137  -0.954  1.00  0.00           C  
ATOM    193  O   VAL A  28       8.295   3.352  -1.921  1.00  0.00           O  
ATOM    194  CB  VAL A  28      10.081   5.015   0.306  1.00  0.00           C  
ATOM    195  CEN VAL A  28      10.228   5.686   0.366  1.00  0.00           X  
ATOM    196  H   VAL A  28       9.676   3.302   2.185  1.00  0.00           H  
ATOM    197  N   VAL A  29       9.933   2.167  -0.934  1.00  0.00           N  
ATOM    198  CA  VAL A  29      10.127   1.276  -2.071  1.00  0.00           C  
ATOM    199  C   VAL A  29       8.852   0.508  -2.394  1.00  0.00           C  
ATOM    200  O   VAL A  29       8.462   0.393  -3.556  1.00  0.00           O  
ATOM    201  CB  VAL A  29      11.268   0.273  -1.815  1.00  0.00           C  
ATOM    202  CEN VAL A  29      11.911   0.107  -1.996  1.00  0.00           X  
ATOM    203  H   VAL A  29      10.502   2.042  -0.109  1.00  0.00           H  
ATOM    204  N   VAL A  30       8.205  -0.016  -1.359  1.00  0.00           N  
ATOM    205  CA  VAL A  30       6.971  -0.774  -1.531  1.00  0.00           C  
ATOM    206  C   VAL A  30       5.888   0.077  -2.181  1.00  0.00           C  
ATOM    207  O   VAL A  30       5.198  -0.373  -3.096  1.00  0.00           O  
ATOM    208  CB  VAL A  30       6.448  -1.315  -0.187  1.00  0.00           C  
ATOM    209  CEN VAL A  30       6.362  -1.889   0.184  1.00  0.00           X  
ATOM    210  H   VAL A  30       8.577   0.114  -0.429  1.00  0.00           H  
ATOM    211  N   VAL A  31       5.743   1.308  -1.703  1.00  0.00           N  
ATOM    212  CA  VAL A  31       4.742   2.224  -2.237  1.00  0.00           C  
ATOM    213  C   VAL A  31       4.972   2.487  -3.720  1.00  0.00           C  
ATOM    214  O   VAL A  31       4.034   2.470  -4.516  1.00  0.00           O  
ATOM    215  CB  VAL A  31       4.744   3.566  -1.481  1.00  0.00           C  
ATOM    216  CEN VAL A  31       4.386   3.954  -1.039  1.00  0.00           X  
ATOM    217  H   VAL A  31       6.341   1.617  -0.950  1.00  0.00           H  
ATOM    218  N   VAL A  32       6.227   2.731  -4.085  1.00  0.00           N  
ATOM    219  CA  VAL A  32       6.582   2.998  -5.473  1.00  0.00           C  
ATOM    220  C   VAL A  32       6.215   1.824  -6.372  1.00  0.00           C  
ATOM    221  O   VAL A  32       5.654   2.008  -7.452  1.00  0.00           O  
ATOM    222  CB  VAL A  32       8.086   3.297  -5.624  1.00  0.00           C  
ATOM    223  CEN VAL A  32       8.541   3.797  -5.755  1.00  0.00           X  
ATOM    224  H   VAL A  32       6.952   2.730  -3.382  1.00  0.00           H  
ATOM    225  N   VAL A  33       6.536   0.617  -5.920  1.00  0.00           N  
ATOM    226  CA  VAL A  33       6.240  -0.590  -6.682  1.00  0.00           C  
ATOM    227  C   VAL A  33       4.744  -0.734  -6.929  1.00  0.00           C  
ATOM    228  O   VAL A  33       4.315  -1.044  -8.040  1.00  0.00           O  
ATOM    229  CB  VAL A  33       6.756  -1.852  -5.965  1.00  0.00           C  
ATOM    230  CEN VAL A  33       7.232  -2.349  -5.991  1.00  0.00           X  
ATOM    231  H   VAL A  33       6.996   0.533  -5.025  1.00  0.00           H  
ATOM    232  N   VAL A  34       3.953  -0.506  -5.885  1.00  0.00           N  
ATOM    233  CA  VAL A  34       2.502  -0.609  -5.987  1.00  0.00           C  
ATOM    234  C   VAL A  34       1.951   0.367  -7.018  1.00  0.00           C  
ATOM    235  O   VAL A  34       1.104   0.008  -7.836  1.00  0.00           O  
ATOM    236  CB  VAL A  34       1.821  -0.347  -4.631  1.00  0.00           C  
ATOM    237  CEN VAL A  34       1.477  -0.648  -4.115  1.00  0.00           X  
ATOM    238  H   VAL A  34       4.368  -0.255  -4.999  1.00  0.00           H  
ATOM    239  N   VAL A  35       2.437   1.603  -6.974  1.00  0.00           N  
ATOM    240  CA  VAL A  35       1.994   2.633  -7.905  1.00  0.00           C  
ATOM    241  C   VAL A  35       2.567   2.402  -9.297  1.00  0.00           C  
ATOM    242  O   VAL A  35       1.856   2.506 -10.297  1.00  0.00           O  
ATOM    243  CB  VAL A  35       2.394   4.041  -7.423  1.00  0.00           C  
ATOM    244  CEN VAL A  35       2.147   4.630  -7.167  1.00  0.00           X  
ATOM    245  H   VAL A  35       3.131   1.834  -6.278  1.00  0.00           H  
ATOM    246  N   VAL A  36       3.857   2.087  -9.356  1.00  0.00           N  
ATOM    247  CA  VAL A  36       4.520   1.806 -10.623  1.00  0.00           C  
ATOM    248  C   VAL A  36       4.046   0.483 -11.211  1.00  0.00           C  
ATOM    249  O   VAL A  36       3.956   0.330 -12.429  1.00  0.00           O  
ATOM    250  CB  VAL A  36       6.051   1.766 -10.463  1.00  0.00           C  
ATOM    251  CEN VAL A  36       6.633   2.104 -10.611  1.00  0.00           X  
ATOM    252  H   VAL A  36       4.391   2.042  -8.500  1.00  0.00           H  
ATOM    253  N   VAL A  37       3.744  -0.473 -10.338  1.00  0.00           N  
ATOM    254  CA  VAL A  37       3.266  -1.781 -10.769  1.00  0.00           C  
ATOM    255  C   VAL A  37       1.942  -2.130 -10.100  1.00  0.00           C  
ATOM    256  O   VAL A  37       1.862  -3.079  -9.319  1.00  0.00           O  
ATOM    257  CB  VAL A  37       4.292  -2.887 -10.463  1.00  0.00           C  
ATOM    258  CEN VAL A  37       4.742  -3.322 -10.752  1.00  0.00           X  
ATOM    259  H   VAL A  37       3.849  -0.288  -9.351  1.00  0.00           H  
ATOM    260  N   VAL A  38       0.906  -1.359 -10.411  1.00  0.00           N  
ATOM    261  CA  VAL A  38      -0.358  -1.448  -9.690  1.00  0.00           C  
ATOM    262  C   VAL A  38      -1.025  -2.799  -9.913  1.00  0.00           C  
ATOM    263  O   VAL A  38      -1.897  -3.206  -9.145  1.00  0.00           O  
ATOM    264  CB  VAL A  38      -1.330  -0.330 -10.114  1.00  0.00           C  
ATOM    265  CEN VAL A  38      -1.629   0.253  -9.904  1.00  0.00           X  
ATOM    266  H   VAL A  38       0.997  -0.694 -11.165  1.00  0.00           H  
ATOM    267  N   VAL A  39      -0.611  -3.491 -10.969  1.00  0.00           N  
ATOM    268  CA  VAL A  39      -1.218  -4.765 -11.336  1.00  0.00           C  
ATOM    269  C   VAL A  39      -0.351  -5.936 -10.893  1.00  0.00           C  
ATOM    270  O   VAL A  39      -0.637  -7.089 -11.215  1.00  0.00           O  
ATOM    271  CB  VAL A  39      -1.454  -4.860 -12.855  1.00  0.00           C  
ATOM    272  CEN VAL A  39      -1.942  -4.863 -13.341  1.00  0.00           X  
ATOM    273  H   VAL A  39       0.144  -3.125 -11.531  1.00  0.00           H  
ATOM    274  N   VAL A  40       0.709  -5.634 -10.151  1.00  0.00           N  
ATOM    275  CA  VAL A  40       1.642  -6.657  -9.695  1.00  0.00           C  
ATOM    276  C   VAL A  40       1.233  -7.209  -8.336  1.00  0.00           C  
ATOM    277  O   VAL A  40       1.618  -6.674  -7.296  1.00  0.00           O  
ATOM    278  CB  VAL A  40       3.080  -6.112  -9.605  1.00  0.00           C  
ATOM    279  CEN VAL A  40       3.703  -6.141  -9.897  1.00  0.00           X  
ATOM    280  H   VAL A  40       0.874  -4.670  -9.897  1.00  0.00           H  
ATOM    281  N   VAL A  41       0.450  -8.283  -8.350  1.00  0.00           N  
ATOM    282  CA  VAL A  41      -0.063  -8.873  -7.120  1.00  0.00           C  
ATOM    283  C   VAL A  41       1.068  -9.207  -6.155  1.00  0.00           C  
ATOM    284  O   VAL A  41       0.954  -8.988  -4.949  1.00  0.00           O  
ATOM    285  CB  VAL A  41      -0.877 -10.149  -7.402  1.00  0.00           C  
ATOM    286  CEN VAL A  41      -1.514 -10.411  -7.405  1.00  0.00           X  
ATOM    287  H   VAL A  41       0.205  -8.700  -9.236  1.00  0.00           H  
ATOM    288  N   VAL A  42       2.160  -9.738  -6.694  1.00  0.00           N  
ATOM    289  CA  VAL A  42       3.347 -10.024  -5.896  1.00  0.00           C  
ATOM    290  C   VAL A  42       3.870  -8.765  -5.217  1.00  0.00           C  
ATOM    291  O   VAL A  42       4.428  -8.825  -4.121  1.00  0.00           O  
ATOM    292  CB  VAL A  42       4.470 -10.638  -6.752  1.00  0.00           C  
ATOM    293  CEN VAL A  42       4.817 -11.220  -6.877  1.00  0.00           X  
ATOM    294  H   VAL A  42       2.169  -9.950  -7.681  1.00  0.00           H  
ATOM    295  N   VAL A  43       3.688  -7.625  -5.875  1.00  0.00           N  
ATOM    296  CA  VAL A  43       4.023  -6.336  -5.281  1.00  0.00           C  
ATOM    297  C   VAL A  43       3.229  -6.093  -4.005  1.00  0.00           C  
ATOM    298  O   VAL A  43       3.778  -5.655  -2.994  1.00  0.00           O  
ATOM    299  CB  VAL A  43       3.765  -5.177  -6.263  1.00  0.00           C  
ATOM    300  CEN VAL A  43       4.075  -4.705  -6.658  1.00  0.00           X  
ATOM    301  H   VAL A  43       3.307  -7.652  -6.810  1.00  0.00           H  
ATOM    302  N   VAL A  44       1.933  -6.381  -4.057  1.00  0.00           N  
ATOM    303  CA  VAL A  44       1.059  -6.195  -2.904  1.00  0.00           C  
ATOM    304  C   VAL A  44       1.521  -7.036  -1.722  1.00  0.00           C  
ATOM    305  O   VAL A  44       1.574  -6.557  -0.589  1.00  0.00           O  
ATOM    306  CB  VAL A  44      -0.401  -6.553  -3.238  1.00  0.00           C  
ATOM    307  CEN VAL A  44      -1.028  -6.286  -3.341  1.00  0.00           X  
ATOM    308  H   VAL A  44       1.542  -6.738  -4.917  1.00  0.00           H  
ATOM    309  N   VAL A  45       1.855  -8.294  -1.992  1.00  0.00           N  
ATOM    310  CA  VAL A  45       2.313  -9.205  -0.950  1.00  0.00           C  
ATOM    311  C   VAL A  45       3.575  -8.682  -0.276  1.00  0.00           C  
ATOM    312  O   VAL A  45       3.691  -8.703   0.949  1.00  0.00           O  
ATOM    313  CB  VAL A  45       2.588 -10.613  -1.511  1.00  0.00           C  
ATOM    314  CEN VAL A  45       2.357 -11.262  -1.519  1.00  0.00           X  
ATOM    315  H   VAL A  45       1.789  -8.627  -2.943  1.00  0.00           H  
ATOM    316  N   VAL A  46       4.520  -8.213  -1.084  1.00  0.00           N  
ATOM    317  CA  VAL A  46       5.776  -7.683  -0.568  1.00  0.00           C  
ATOM    318  C   VAL A  46       5.535  -6.497   0.357  1.00  0.00           C  
ATOM    319  O   VAL A  46       6.128  -6.405   1.432  1.00  0.00           O  
ATOM    320  CB  VAL A  46       6.718  -7.251  -1.707  1.00  0.00           C  
ATOM    321  CEN VAL A  46       7.302  -7.412  -2.036  1.00  0.00           X  
ATOM    322  H   VAL A  46       4.363  -8.224  -2.082  1.00  0.00           H  
ATOM    323  N   VAL A  47       4.662  -5.590  -0.068  1.00  0.00           N  
ATOM    324  CA  VAL A  47       4.340  -4.407   0.721  1.00  0.00           C  
ATOM    325  C   VAL A  47       3.762  -4.790   2.078  1.00  0.00           C  
ATOM    326  O   VAL A  47       4.145  -4.233   3.106  1.00  0.00           O  
ATOM    327  CB  VAL A  47       3.341  -3.493  -0.012  1.00  0.00           C  
ATOM    328  CEN VAL A  47       3.278  -2.889  -0.337  1.00  0.00           X  
ATOM    329  H   VAL A  47       4.208  -5.724  -0.961  1.00  0.00           H  
ATOM    330  N   VAL A  48       2.839  -5.745   2.073  1.00  0.00           N  
ATOM    331  CA  VAL A  48       2.206  -6.205   3.304  1.00  0.00           C  
ATOM    332  C   VAL A  48       3.235  -6.767   4.276  1.00  0.00           C  
ATOM    333  O   VAL A  48       3.205  -6.466   5.469  1.00  0.00           O  
ATOM    334  CB  VAL A  48       1.138  -7.279   3.023  1.00  0.00           C  
ATOM    335  CEN VAL A  48       0.460  -7.399   3.018  1.00  0.00           X  
ATOM    336  H   VAL A  48       2.568  -6.164   1.195  1.00  0.00           H  
ATOM    337  N   VAL A  49       4.145  -7.586   3.758  1.00  0.00           N  
ATOM    338  CA  VAL A  49       5.185  -8.192   4.580  1.00  0.00           C  
ATOM    339  C   VAL A  49       6.056  -7.130   5.238  1.00  0.00           C  
ATOM    340  O   VAL A  49       6.363  -7.215   6.427  1.00  0.00           O  
ATOM    341  CB  VAL A  49       6.080  -9.135   3.753  1.00  0.00           C  
ATOM    342  CEN VAL A  49       6.238  -9.797   3.646  1.00  0.00           X  
ATOM    343  H   VAL A  49       4.115  -7.793   2.770  1.00  0.00           H  
ATOM    344  N   VAL A  50       6.451  -6.129   4.459  1.00  0.00           N  
ATOM    345  CA  VAL A  50       7.287  -5.047   4.966  1.00  0.00           C  
ATOM    346  C   VAL A  50       6.599  -4.307   6.105  1.00  0.00           C  
ATOM    347  O   VAL A  50       7.215  -4.016   7.131  1.00  0.00           O  
ATOM    348  CB  VAL A  50       7.645  -4.042   3.855  1.00  0.00           C  
ATOM    349  CEN VAL A  50       8.160  -3.813   3.459  1.00  0.00           X  
ATOM    350  H   VAL A  50       6.164  -6.117   3.491  1.00  0.00           H  
ATOM    351  N   VAL A  51       5.319  -4.003   5.920  1.00  0.00           N  
ATOM    352  CA  VAL A  51       4.545  -3.295   6.932  1.00  0.00           C  
ATOM    353  C   VAL A  51       4.496  -4.080   8.237  1.00  0.00           C  
ATOM    354  O   VAL A  51       4.680  -3.519   9.317  1.00  0.00           O  
ATOM    355  CB  VAL A  51       3.106  -3.022   6.455  1.00  0.00           C  
ATOM    356  CEN VAL A  51       2.675  -2.525   6.250  1.00  0.00           X  
ATOM    357  H   VAL A  51       4.871  -4.270   5.055  1.00  0.00           H  
ATOM    358  N   VAL A  52       4.248  -5.381   8.130  1.00  0.00           N  
ATOM    359  CA  VAL A  52       4.175  -6.246   9.301  1.00  0.00           C  
ATOM    360  C   VAL A  52       5.487  -6.239  10.074  1.00  0.00           C  
ATOM    361  O   VAL A  52       5.496  -6.137  11.301  1.00  0.00           O  
ATOM    362  CB  VAL A  52       3.827  -7.695   8.913  1.00  0.00           C  
ATOM    363  CEN VAL A  52       3.330  -8.172   8.938  1.00  0.00           X  
ATOM    364  H   VAL A  52       4.106  -5.781   7.213  1.00  0.00           H  
ATOM    365  N   VAL A  53       6.595  -6.347   9.349  1.00  0.00           N  
ATOM    366  CA  VAL A  53       7.917  -6.353   9.966  1.00  0.00           C  
ATOM    367  C   VAL A  53       8.170  -5.065  10.738  1.00  0.00           C  
ATOM    368  O   VAL A  53       8.665  -5.092  11.865  1.00  0.00           O  
ATOM    369  CB  VAL A  53       9.029  -6.539   8.917  1.00  0.00           C  
ATOM    370  CEN VAL A  53       9.499  -6.984   8.680  1.00  0.00           X  
ATOM    371  H   VAL A  53       6.521  -6.427   8.345  1.00  0.00           H  
ATOM    372  N   VAL A  54       7.829  -3.937  10.125  1.00  0.00           N  
ATOM    373  CA  VAL A  54       8.019  -2.635  10.754  1.00  0.00           C  
ATOM    374  C   VAL A  54       7.238  -2.534  12.057  1.00  0.00           C  
ATOM    375  O   VAL A  54       7.758  -2.062  13.069  1.00  0.00           O  
ATOM    376  CB  VAL A  54       7.590  -1.488   9.819  1.00  0.00           C  
ATOM    377  CEN VAL A  54       7.827  -0.969   9.433  1.00  0.00           X  
ATOM    378  H   VAL A  54       7.427  -3.982   9.199  1.00  0.00           H  
ATOM    379  N   VAL A  55       5.986  -2.979  12.028  1.00  0.00           N  
ATOM    380  CA  VAL A  55       5.131  -2.940  13.208  1.00  0.00           C  
ATOM    381  C   VAL A  55       5.728  -3.753  14.349  1.00  0.00           C  
ATOM    382  O   VAL A  55       5.754  -3.307  15.495  1.00  0.00           O  
ATOM    383  CB  VAL A  55       3.717  -3.467  12.899  1.00  0.00           C  
ATOM    384  CEN VAL A  55       3.059  -3.277  12.821  1.00  0.00           X  
ATOM    385  H   VAL A  55       5.618  -3.355  11.166  1.00  0.00           H  
ATOM    386  N   VAL A  56       6.207  -4.950  14.027  1.00  0.00           N  
ATOM    387  CA  VAL A  56       6.805  -5.829  15.025  1.00  0.00           C  
ATOM    388  C   VAL A  56       8.012  -5.174  15.684  1.00  0.00           C  
ATOM    389  O   VAL A  56       8.165  -5.218  16.905  1.00  0.00           O  
ATOM    390  CB  VAL A  56       7.236  -7.173  14.409  1.00  0.00           C  
ATOM    391  CEN VAL A  56       7.087  -7.846  14.385  1.00  0.00           X  
ATOM    392  H   VAL A  56       6.156  -5.259  13.067  1.00  0.00           H  
ATOM    393  N   VAL A  57       8.867  -4.565  14.869  1.00  0.00           N  
ATOM    394  CA  VAL A  57      10.062  -3.899  15.372  1.00  0.00           C  
ATOM    395  C   VAL A  57       9.703  -2.782  16.343  1.00  0.00           C  
ATOM    396  O   VAL A  57      10.311  -2.650  17.405  1.00  0.00           O  
ATOM    397  CB  VAL A  57      10.910  -3.317  14.225  1.00  0.00           C  
ATOM    398  CEN VAL A  57      11.499  -3.394  13.877  1.00  0.00           X  
ATOM    399  H   VAL A  57       8.684  -4.564  13.876  1.00  0.00           H  
ATOM    400  N   VAL A  58       8.712  -1.979  15.972  1.00  0.00           N  
ATOM    401  CA  VAL A  58       8.270  -0.870  16.809  1.00  0.00           C  
ATOM    402  C   VAL A  58       7.784  -1.364  18.166  1.00  0.00           C  
ATOM    403  O   VAL A  58       8.124  -0.795  19.203  1.00  0.00           O  
ATOM    404  CB  VAL A  58       7.144  -0.065  16.134  1.00  0.00           C  
ATOM    405  CEN VAL A  58       6.997   0.536  15.831  1.00  0.00           X  
ATOM    406  H   VAL A  58       8.253  -2.140  15.087  1.00  0.00           H  
ATOM    407  N   VAL A  59       6.986  -2.427  18.152  1.00  0.00           N  
ATOM    408  CA  VAL A  59       6.451  -3.000  19.381  1.00  0.00           C  
ATOM    409  C   VAL A  59       7.570  -3.459  20.307  1.00  0.00           C  
ATOM    410  O   VAL A  59       7.538  -3.201  21.510  1.00  0.00           O  
ATOM    411  CB  VAL A  59       5.517  -4.190  19.090  1.00  0.00           C  
ATOM    412  CEN VAL A  59       4.859  -4.393  19.098  1.00  0.00           X  
ATOM    413  H   VAL A  59       6.743  -2.848  17.266  1.00  0.00           H  
ATOM    414  N   VAL A  60       8.559  -4.141  19.739  1.00  0.00           N  
ATOM    415  CA  VAL A  60       9.690  -4.638  20.512  1.00  0.00           C  
ATOM    416  C   VAL A  60      10.441  -3.496  21.185  1.00  0.00           C  
ATOM    417  O   VAL A  60      10.791  -3.579  22.362  1.00  0.00           O  
ATOM    418  CB  VAL A  60      10.670  -5.435  19.632  1.00  0.00           C  
ATOM    419  CEN VAL A  60      10.906  -6.069  19.498  1.00  0.00           X  
ATOM    420  H   VAL A  60       8.526  -4.319  18.745  1.00  0.00           H  
ATOM    421  N   VAL A  61      10.686  -2.430  20.431  1.00  0.00           N  
ATOM    422  CA  VAL A  61      11.396  -1.268  20.954  1.00  0.00           C  
ATOM    423  C   VAL A  61      10.655  -0.655  22.135  1.00  0.00           C  
ATOM    424  O   VAL A  61      11.260  -0.322  23.154  1.00  0.00           O  
ATOM    425  CB  VAL A  61      11.594  -0.192  19.870  1.00  0.00           C  
ATOM    426  CEN VAL A  61      12.065   0.112  19.469  1.00  0.00           X  
ATOM    427  H   VAL A  61      10.371  -2.423  19.471  1.00  0.00           H  
ATOM    428  N   VAL A  62       9.342  -0.508  21.992  1.00  0.00           N  
ATOM    429  CA  VAL A  62       8.516   0.065  23.048  1.00  0.00           C  
ATOM    430  C   VAL A  62       8.604  -0.760  24.325  1.00  0.00           C  
ATOM    431  O   VAL A  62       8.748  -0.214  25.419  1.00  0.00           O  
ATOM    432  CB  VAL A  62       7.041   0.171  22.617  1.00  0.00           C  
ATOM    433  CEN VAL A  62       6.546   0.616  22.440  1.00  0.00           X  
ATOM    434  H   VAL A  62       8.905  -0.802  21.130  1.00  0.00           H  
ATOM    435  N   VAL A  63       8.515  -2.078  24.180  1.00  0.00           N  
ATOM    436  CA  VAL A  63       8.584  -2.981  25.322  1.00  0.00           C  
ATOM    437  C   VAL A  63       9.908  -2.834  26.062  1.00  0.00           C  
ATOM    438  O   VAL A  63       9.940  -2.770  27.291  1.00  0.00           O  
ATOM    439  CB  VAL A  63       8.408  -4.449  24.893  1.00  0.00           C  
ATOM    440  CEN VAL A  63       7.975  -4.985  24.914  1.00  0.00           X  
ATOM    441  H   VAL A  63       8.397  -2.463  23.254  1.00  0.00           H  
ATOM    442  N   VAL A  64      10.999  -2.780  25.306  1.00  0.00           N  
ATOM    443  CA  VAL A  64      12.329  -2.640  25.888  1.00  0.00           C  
ATOM    444  C   VAL A  64      12.443  -1.355  26.698  1.00  0.00           C  
ATOM    445  O   VAL A  64      12.970  -1.355  27.810  1.00  0.00           O  
ATOM    446  CB  VAL A  64      13.424  -2.653  24.806  1.00  0.00           C  
ATOM    447  CEN VAL A  64      13.939  -3.028  24.542  1.00  0.00           X  
ATOM    448  H   VAL A  64      10.906  -2.838  24.302  1.00  0.00           H  
ATOM    449  N   VAL A  65      11.946  -0.260  26.133  1.00  0.00           N  
ATOM    450  CA  VAL A  65      11.992   1.035  26.801  1.00  0.00           C  
ATOM    451  C   VAL A  65      11.243   0.997  28.127  1.00  0.00           C  
ATOM    452  O   VAL A  65      11.730   1.499  29.140  1.00  0.00           O  
ATOM    453  CB  VAL A  65      11.397   2.148  25.918  1.00  0.00           C  
ATOM    454  CEN VAL A  65      11.557   2.704  25.544  1.00  0.00           X  
ATOM    455  H   VAL A  65      11.526  -0.326  25.217  1.00  0.00           H  
ATOM    456  N   VAL A  66      10.056   0.400  28.113  1.00  0.00           N  
ATOM    457  CA  VAL A  66       9.237   0.296  29.315  1.00  0.00           C  
ATOM    458  C   VAL A  66       9.795  -0.749  30.273  1.00  0.00           C  
ATOM    459  O   VAL A  66       9.315  -0.893  31.397  1.00  0.00           O  
ATOM    460  CB  VAL A  66       7.778  -0.061  28.976  1.00  0.00           C  
ATOM    461  CEN VAL A  66       7.136   0.189  28.958  1.00  0.00           X  
ATOM    462  H   VAL A  66       9.712   0.008  27.248  1.00  0.00           H  
ATOM    463  N   VAL A  67      10.812  -1.475  29.822  1.00  0.00           N  
ATOM    464  CA  VAL A  67      11.546  -2.388  30.689  1.00  0.00           C  
ATOM    465  C   VAL A  67      12.958  -1.881  30.954  1.00  0.00           C  
ATOM    466  O   VAL A  67      13.879  -2.667  31.174  1.00  0.00           O  
ATOM    467  CB  VAL A  67      11.624  -3.803  30.085  1.00  0.00           C  
ATOM    468  CEN VAL A  67      11.393  -4.448  30.152  1.00  0.00           X  
ATOM    469  H   VAL A  67      11.083  -1.393  28.852  1.00  0.00           H  
ATOM    470  N   VAL A  68      13.121  -0.563  30.931  1.00  0.00           N  
ATOM    471  CA  VAL A  68      14.368   0.062  31.357  1.00  0.00           C  
ATOM    472  C   VAL A  68      15.508  -0.280  30.407  1.00  0.00           C  
ATOM    473  O   VAL A  68      16.666  -0.364  30.816  1.00  0.00           O  
ATOM    474  CB  VAL A  68      14.756  -0.367  32.784  1.00  0.00           C  
ATOM    475  CEN VAL A  68      14.807  -0.146  33.435  1.00  0.00           X  
ATOM    476  H   VAL A  68      12.363   0.022  30.610  1.00  0.00           H  
ATOM    477  N   VAL A  69      15.174  -0.476  29.136  1.00  0.00           N  
ATOM    478  CA  VAL A  69      16.181  -0.608  28.090  1.00  0.00           C  
ATOM    479  C   VAL A  69      16.505   0.743  27.464  1.00  0.00           C  
ATOM    480  O   VAL A  69      15.606   1.517  27.135  1.00  0.00           O  
ATOM    481  CB  VAL A  69      15.726  -1.579  26.985  1.00  0.00           C  
ATOM    482  CEN VAL A  69      15.837  -2.202  26.714  1.00  0.00           X  
ATOM    483  H   VAL A  69      14.197  -0.535  28.888  1.00  0.00           H  
ATOM    484  N   VAL A  70      17.794   1.020  27.301  1.00  0.00           N  
ATOM    485  CA  VAL A  70      18.241   2.303  26.773  1.00  0.00           C  
ATOM    486  C   VAL A  70      18.050   2.374  25.263  1.00  0.00           C  
ATOM    487  O   VAL A  70      17.749   1.370  24.618  1.00  0.00           O  
ATOM    488  CB  VAL A  70      19.722   2.567  27.106  1.00  0.00           C  
ATOM    489  CEN VAL A  70      20.143   2.952  27.492  1.00  0.00           X  
ATOM    490  H   VAL A  70      18.482   0.324  27.550  1.00  0.00           H  
ATOM    491  N   VAL A  71      18.225   3.567  24.705  1.00  0.00           N  
ATOM    492  CA  VAL A  71      17.819   3.837  23.331  1.00  0.00           C  
ATOM    493  C   VAL A  71      18.691   3.078  22.339  1.00  0.00           C  
ATOM    494  O   VAL A  71      18.241   2.714  21.253  1.00  0.00           O  
ATOM    495  CB  VAL A  71      17.883   5.342  23.008  1.00  0.00           C  
ATOM    496  CEN VAL A  71      17.498   5.899  22.884  1.00  0.00           X  
ATOM    497  H   VAL A  71      18.651   4.306  25.246  1.00  0.00           H  
ATOM    498  N   VAL A  72      19.942   2.841  22.720  1.00  0.00           N  
ATOM    499  CA  VAL A  72      20.868   2.087  21.883  1.00  0.00           C  
ATOM    500  C   VAL A  72      20.430   0.634  21.748  1.00  0.00           C  
ATOM    501  O   VAL A  72      20.499   0.053  20.665  1.00  0.00           O  
ATOM    502  CB  VAL A  72      22.301   2.130  22.444  1.00  0.00           C  
ATOM    503  CEN VAL A  72      22.931   2.388  22.337  1.00  0.00           X  
ATOM    504  H   VAL A  72      20.260   3.193  23.611  1.00  0.00           H  
ATOM    505  N   VAL A  73      19.979   0.052  22.854  1.00  0.00           N  
ATOM    506  CA  VAL A  73      19.523  -1.332  22.860  1.00  0.00           C  
ATOM    507  C   VAL A  73      18.356  -1.532  21.902  1.00  0.00           C  
ATOM    508  O   VAL A  73      18.324  -2.499  21.140  1.00  0.00           O  
ATOM    509  CB  VAL A  73      19.098  -1.781  24.271  1.00  0.00           C  
ATOM    510  CEN VAL A  73      19.276  -2.183  24.802  1.00  0.00           X  
ATOM    511  H   VAL A  73      19.951   0.583  23.713  1.00  0.00           H  
ATOM    512  N   VAL A  74      17.398  -0.613  21.944  1.00  0.00           N  
ATOM    513  CA  VAL A  74      16.227  -0.686  21.079  1.00  0.00           C  
ATOM    514  C   VAL A  74      16.625  -0.659  19.609  1.00  0.00           C  
ATOM    515  O   VAL A  74      16.118  -1.439  18.803  1.00  0.00           O  
ATOM    516  CB  VAL A  74      15.246   0.468  21.356  1.00  0.00           C  
ATOM    517  CEN VAL A  74      14.630   0.620  21.624  1.00  0.00           X  
ATOM    518  H   VAL A  74      17.483   0.157  22.592  1.00  0.00           H  
ATOM    519  N   VAL A  75      17.537   0.245  19.265  1.00  0.00           N  
ATOM    520  CA  VAL A  75      18.005   0.375  17.890  1.00  0.00           C  
ATOM    521  C   VAL A  75      18.644  -0.918  17.400  1.00  0.00           C  
ATOM    522  O   VAL A  75      18.379  -1.369  16.286  1.00  0.00           O  
ATOM    523  CB  VAL A  75      19.021   1.524  17.746  1.00  0.00           C  
ATOM    524  CEN VAL A  75      19.109   2.157  17.489  1.00  0.00           X  
ATOM    525  H   VAL A  75      17.915   0.857  19.974  1.00  0.00           H  
ATOM    526  N   VAL A  76      19.486  -1.511  18.239  1.00  0.00           N  
ATOM    527  CA  VAL A  76      20.164  -2.755  17.893  1.00  0.00           C  
ATOM    528  C   VAL A  76      19.163  -3.868  17.613  1.00  0.00           C  
ATOM    529  O   VAL A  76      19.299  -4.607  16.637  1.00  0.00           O  
ATOM    530  CB  VAL A  76      21.120  -3.207  19.013  1.00  0.00           C  
ATOM    531  CEN VAL A  76      21.785  -3.276  19.180  1.00  0.00           X  
ATOM    532  H   VAL A  76      19.661  -1.090  19.141  1.00  0.00           H  
ATOM    533  N   VAL A  77      18.157  -3.983  18.473  1.00  0.00           N  
ATOM    534  CA  VAL A  77      17.131  -5.007  18.319  1.00  0.00           C  
ATOM    535  C   VAL A  77      16.395  -4.856  16.994  1.00  0.00           C  
ATOM    536  O   VAL A  77      16.165  -5.835  16.285  1.00  0.00           O  
ATOM    537  CB  VAL A  77      16.109  -4.961  19.470  1.00  0.00           C  
ATOM    538  CEN VAL A  77      15.891  -5.294  20.032  1.00  0.00           X  
ATOM    539  H   VAL A  77      18.102  -3.345  19.254  1.00  0.00           H  
ATOM    540  N   VAL A  78      16.029  -3.622  16.664  1.00  0.00           N  
ATOM    541  CA  VAL A  78      15.318  -3.339  15.423  1.00  0.00           C  
ATOM    542  C   VAL A  78      16.140  -3.758  14.210  1.00  0.00           C  
ATOM    543  O   VAL A  78      15.622  -4.375  13.280  1.00  0.00           O  
ATOM    544  CB  VAL A  78      14.966  -1.845  15.301  1.00  0.00           C  
ATOM    545  CEN VAL A  78      14.444  -1.395  15.316  1.00  0.00           X  
ATOM    546  H   VAL A  78      16.248  -2.860  17.290  1.00  0.00           H  
ATOM    547  N   VAL A  79      17.425  -3.417  14.227  1.00  0.00           N  
ATOM    548  CA  VAL A  79      18.321  -3.757  13.128  1.00  0.00           C  
ATOM    549  C   VAL A  79      18.398  -5.265  12.926  1.00  0.00           C  
ATOM    550  O   VAL A  79      18.334  -5.753  11.797  1.00  0.00           O  
ATOM    551  CB  VAL A  79      19.741  -3.209  13.367  1.00  0.00           C  
ATOM    552  CEN VAL A  79      20.195  -2.736  13.156  1.00  0.00           X  
ATOM    553  H   VAL A  79      17.789  -2.911  15.021  1.00  0.00           H  
ATOM    554  N   VAL A  80      18.533  -5.999  14.025  1.00  0.00           N  
ATOM    555  CA  VAL A  80      18.619  -7.453  13.970  1.00  0.00           C  
ATOM    556  C   VAL A  80      17.368  -8.055  13.343  1.00  0.00           C  
ATOM    557  O   VAL A  80      17.452  -8.945  12.497  1.00  0.00           O  
ATOM    558  CB  VAL A  80      18.822  -8.061  15.371  1.00  0.00           C  
ATOM    559  CEN VAL A  80      19.280  -8.378  15.777  1.00  0.00           X  
ATOM    560  H   VAL A  80      18.579  -5.537  14.922  1.00  0.00           H  
ATOM    561  N   VAL A  81      16.207  -7.563  13.763  1.00  0.00           N  
ATOM    562  CA  VAL A  81      14.935  -8.052  13.243  1.00  0.00           C  
ATOM    563  C   VAL A  81      14.839  -7.843  11.737  1.00  0.00           C  
ATOM    564  O   VAL A  81      14.423  -8.739  11.002  1.00  0.00           O  
ATOM    565  CB  VAL A  81      13.741  -7.357  13.925  1.00  0.00           C  
ATOM    566  CEN VAL A  81      13.222  -7.454  14.367  1.00  0.00           X  
ATOM    567  H   VAL A  81      16.205  -6.833  14.460  1.00  0.00           H  
ATOM    568  N   VAL A  82      15.226  -6.656  11.283  1.00  0.00           N  
ATOM    569  CA  VAL A  82      15.185  -6.328   9.864  1.00  0.00           C  
ATOM    570  C   VAL A  82      16.060  -7.275   9.053  1.00  0.00           C  
ATOM    571  O   VAL A  82      15.650  -7.767   8.002  1.00  0.00           O  
ATOM    572  CB  VAL A  82      15.638  -4.879   9.605  1.00  0.00           C  
ATOM    573  CEN VAL A  82      15.416  -4.253   9.419  1.00  0.00           X  
ATOM    574  H   VAL A  82      15.558  -5.963  11.939  1.00  0.00           H  
ATOM    575  N   VAL A  83      17.266  -7.528   9.548  1.00  0.00           N  
ATOM    576  CA  VAL A  83      18.202  -8.417   8.871  1.00  0.00           C  
ATOM    577  C   VAL A  83      17.623  -9.818   8.725  1.00  0.00           C  
ATOM    578  O   VAL A  83      17.712 -10.430   7.660  1.00  0.00           O  
ATOM    579  CB  VAL A  83      19.545  -8.503   9.621  1.00  0.00           C  
ATOM    580  CEN VAL A  83      20.208  -8.321   9.593  1.00  0.00           X  
ATOM    581  H   VAL A  83      17.543  -7.092  10.417  1.00  0.00           H  
ATOM    582  N   VAL A  84      17.029 -10.322   9.801  1.00  0.00           N  
ATOM    583  CA  VAL A  84      16.433 -11.653   9.795  1.00  0.00           C  
ATOM    584  C   VAL A  84      15.331 -11.759   8.748  1.00  0.00           C  
ATOM    585  O   VAL A  84      15.260 -12.737   8.004  1.00  0.00           O  
ATOM    586  CB  VAL A  84      15.854 -12.020  11.174  1.00  0.00           C  
ATOM    587  CEN VAL A  84      15.947 -12.424  11.725  1.00  0.00           X  
ATOM    588  H   VAL A  84      16.988  -9.770  10.645  1.00  0.00           H  
ATOM    589  N   VAL A  85      14.473 -10.746   8.696  1.00  0.00           N  
ATOM    590  CA  VAL A  85      13.372 -10.723   7.741  1.00  0.00           C  
ATOM    591  C   VAL A  85      13.886 -10.774   6.308  1.00  0.00           C  
ATOM    592  O   VAL A  85      13.365 -11.519   5.478  1.00  0.00           O  
ATOM    593  CB  VAL A  85      12.496  -9.468   7.917  1.00  0.00           C  
ATOM    594  CEN VAL A  85      11.880  -9.247   8.132  1.00  0.00           X  
ATOM    595  H   VAL A  85      14.586  -9.972   9.335  1.00  0.00           H  
ATOM    596  N   VAL A  86      14.910  -9.977   6.023  1.00  0.00           N  
ATOM    597  CA  VAL A  86      15.496  -9.930   4.688  1.00  0.00           C  
ATOM    598  C   VAL A  86      16.034 -11.294   4.275  1.00  0.00           C  
ATOM    599  O   VAL A  86      15.813 -11.744   3.151  1.00  0.00           O  
ATOM    600  CB  VAL A  86      16.633  -8.894   4.607  1.00  0.00           C  
ATOM    601  CEN VAL A  86      16.806  -8.280   4.346  1.00  0.00           X  
ATOM    602  H   VAL A  86      15.292  -9.388   6.749  1.00  0.00           H  
ATOM    603  N   VAL A  87      16.742 -11.947   5.190  1.00  0.00           N  
ATOM    604  CA  VAL A  87      17.313 -13.261   4.922  1.00  0.00           C  
ATOM    605  C   VAL A  87      16.228 -14.275   4.581  1.00  0.00           C  
ATOM    606  O   VAL A  87      16.364 -15.048   3.633  1.00  0.00           O  
ATOM    607  CB  VAL A  87      18.126 -13.780   6.123  1.00  0.00           C  
ATOM    608  CEN VAL A  87      18.765 -13.911   6.345  1.00  0.00           X  
ATOM    609  H   VAL A  87      16.888 -11.522   6.095  1.00  0.00           H  
ATOM    610  N   VAL A  88      15.151 -14.265   5.359  1.00  0.00           N  
ATOM    611  CA  VAL A  88      14.040 -15.183   5.140  1.00  0.00           C  
ATOM    612  C   VAL A  88      13.431 -14.992   3.757  1.00  0.00           C  
ATOM    613  O   VAL A  88      13.157 -15.961   3.049  1.00  0.00           O  
ATOM    614  CB  VAL A  88      12.940 -15.003   6.204  1.00  0.00           C  
ATOM    615  CEN VAL A  88      12.646 -15.298   6.753  1.00  0.00           X  
ATOM    616  H   VAL A  88      15.101 -13.604   6.121  1.00  0.00           H  
ATOM    617  N   VAL A  89      13.220 -13.736   3.377  1.00  0.00           N  
ATOM    618  CA  VAL A  89      12.643 -13.416   2.078  1.00  0.00           C  
ATOM    619  C   VAL A  89      13.510 -13.946   0.944  1.00  0.00           C  
ATOM    620  O   VAL A  89      13.006 -14.532  -0.015  1.00  0.00           O  
ATOM    621  CB  VAL A  89      12.457 -11.897   1.901  1.00  0.00           C  
ATOM    622  CEN VAL A  89      11.985 -11.396   1.867  1.00  0.00           X  
ATOM    623  H   VAL A  89      13.467 -12.985   4.005  1.00  0.00           H  
ATOM    624  N   VAL A  90      14.818 -13.738   1.058  1.00  0.00           N  
ATOM    625  CA  VAL A  90      15.758 -14.195   0.042  1.00  0.00           C  
ATOM    626  C   VAL A  90      15.694 -15.708  -0.127  1.00  0.00           C  
ATOM    627  O   VAL A  90      15.670 -16.216  -1.248  1.00  0.00           O  
ATOM    628  CB  VAL A  90      17.203 -13.788   0.385  1.00  0.00           C  
ATOM    629  CEN VAL A  90      17.719 -13.369   0.203  1.00  0.00           X  
ATOM    630  H   VAL A  90      15.169 -13.250   1.869  1.00  0.00           H  
ATOM    631  N   VAL A  91      15.666 -16.422   0.993  1.00  0.00           N  
ATOM    632  CA  VAL A  91      15.605 -17.879   0.970  1.00  0.00           C  
ATOM    633  C   VAL A  91      14.276 -18.366   0.408  1.00  0.00           C  
ATOM    634  O   VAL A  91      14.221 -19.374  -0.296  1.00  0.00           O  
ATOM    635  CB  VAL A  91      15.806 -18.475   2.377  1.00  0.00           C  
ATOM    636  CEN VAL A  91      16.246 -18.827   2.772  1.00  0.00           X  
ATOM    637  H   VAL A  91      15.689 -15.944   1.882  1.00  0.00           H  
ATOM    638  N   VAL A  92      13.206 -17.644   0.724  1.00  0.00           N  
ATOM    639  CA  VAL A  92      11.911 -17.878   0.095  1.00  0.00           C  
ATOM    640  C   VAL A  92      11.939 -17.500  -1.381  1.00  0.00           C  
ATOM    641  O   VAL A  92      11.096 -17.943  -2.161  1.00  0.00           O  
ATOM    642  CB  VAL A  92      10.791 -17.086   0.796  1.00  0.00           C  
ATOM    643  CEN VAL A  92      10.237 -17.150   1.200  1.00  0.00           X  
ATOM    644  H   VAL A  92      13.292 -16.914   1.417  1.00  0.00           H  
ATOM    645  N   VAL A  93      12.913 -16.679  -1.758  1.00  0.00           N  
ATOM    646  CA  VAL A  93      12.988 -16.151  -3.115  1.00  0.00           C  
ATOM    647  C   VAL A  93      12.084 -14.936  -3.283  1.00  0.00           C  
ATOM    648  O   VAL A  93      11.710 -14.579  -4.400  1.00  0.00           O  
ATOM    649  CB  VAL A  93      12.600 -17.216  -4.158  1.00  0.00           C  
ATOM    650  CEN VAL A  93      12.851 -17.622  -4.655  1.00  0.00           X  
ATOM    651  H   VAL A  93      13.621 -16.414  -1.087  1.00  0.00           H  
ATOM    652  N   VAL A  94      11.735 -14.305  -2.167  1.00  0.00           N  
ATOM    653  CA  VAL A  94      10.927 -13.092  -2.194  1.00  0.00           C  
ATOM    654  C   VAL A  94      11.802 -11.849  -2.290  1.00  0.00           C  
ATOM    655  O   VAL A  94      11.974 -11.122  -1.312  1.00  0.00           O  
ATOM    656  CB  VAL A  94      10.032 -12.982  -0.945  1.00  0.00           C  
ATOM    657  CEN VAL A  94       9.380 -13.017  -0.725  1.00  0.00           X  
ATOM    658  H   VAL A  94      12.038 -14.675  -1.277  1.00  0.00           H  
ATOM    659  N   VAL A  95      12.354 -11.611  -3.475  1.00  0.00           N  
ATOM    660  CA  VAL A  95      13.307 -10.525  -3.672  1.00  0.00           C  
ATOM    661  C   VAL A  95      12.683  -9.177  -3.337  1.00  0.00           C  
ATOM    662  O   VAL A  95      13.309  -8.337  -2.689  1.00  0.00           O  
ATOM    663  CB  VAL A  95      13.833 -10.491  -5.120  1.00  0.00           C  
ATOM    664  CEN VAL A  95      14.388 -10.608  -5.511  1.00  0.00           X  
ATOM    665  H   VAL A  95      12.106 -12.196  -4.260  1.00  0.00           H  
ATOM    666  N   VAL A  96      11.447  -8.975  -3.780  1.00  0.00           N  
ATOM    667  CA  VAL A  96      10.762  -7.703  -3.588  1.00  0.00           C  
ATOM    668  C   VAL A  96      10.663  -7.348  -2.110  1.00  0.00           C  
ATOM    669  O   VAL A  96      11.023  -6.244  -1.701  1.00  0.00           O  
ATOM    670  CB  VAL A  96       9.348  -7.725  -4.197  1.00  0.00           C  
ATOM    671  CEN VAL A  96       8.962  -7.479  -4.712  1.00  0.00           X  
ATOM    672  H   VAL A  96      10.970  -9.723  -4.263  1.00  0.00           H  
ATOM    673  N   VAL A  97      10.172  -8.291  -1.312  1.00  0.00           N  
ATOM    674  CA  VAL A  97      10.035  -8.084   0.124  1.00  0.00           C  
ATOM    675  C   VAL A  97      11.384  -7.795   0.771  1.00  0.00           C  
ATOM    676  O   VAL A  97      11.509  -6.885   1.590  1.00  0.00           O  
ATOM    677  CB  VAL A  97       9.397  -9.305   0.813  1.00  0.00           C  
ATOM    678  CEN VAL A  97       8.825  -9.530   1.124  1.00  0.00           X  
ATOM    679  H   VAL A  97       9.887  -9.173  -1.712  1.00  0.00           H  
ATOM    680  N   VAL A  98      12.392  -8.576   0.397  1.00  0.00           N  
ATOM    681  CA  VAL A  98      13.735  -8.406   0.940  1.00  0.00           C  
ATOM    682  C   VAL A  98      14.281  -7.018   0.633  1.00  0.00           C  
ATOM    683  O   VAL A  98      14.851  -6.358   1.502  1.00  0.00           O  
ATOM    684  CB  VAL A  98      14.707  -9.464   0.385  1.00  0.00           C  
ATOM    685  CEN VAL A  98      15.067 -10.027   0.551  1.00  0.00           X  
ATOM    686  H   VAL A  98      12.224  -9.306  -0.280  1.00  0.00           H  
ATOM    687  N   VAL A  99      14.105  -6.579  -0.609  1.00  0.00           N  
ATOM    688  CA  VAL A  99      14.580  -5.268  -1.033  1.00  0.00           C  
ATOM    689  C   VAL A  99      13.937  -4.157  -0.212  1.00  0.00           C  
ATOM    690  O   VAL A  99      14.614  -3.230   0.233  1.00  0.00           O  
ATOM    691  CB  VAL A  99      14.296  -5.020  -2.526  1.00  0.00           C  
ATOM    692  CEN VAL A  99      14.593  -4.963  -3.145  1.00  0.00           X  
ATOM    693  H   VAL A  99      13.629  -7.170  -1.276  1.00  0.00           H  
ATOM    694  N   VAL A 100      12.627  -4.256  -0.015  1.00  0.00           N  
ATOM    695  CA  VAL A 100      11.890  -3.260   0.752  1.00  0.00           C  
ATOM    696  C   VAL A 100      12.417  -3.163   2.179  1.00  0.00           C  
ATOM    697  O   VAL A 100      12.615  -2.068   2.705  1.00  0.00           O  
ATOM    698  CB  VAL A 100      10.384  -3.577   0.792  1.00  0.00           C  
ATOM    699  CEN VAL A 100       9.768  -3.374   0.560  1.00  0.00           X  
ATOM    700  H   VAL A 100      12.129  -5.042  -0.408  1.00  0.00           H  
ATOM    701  N   VAL A 101      12.641  -4.316   2.800  1.00  0.00           N  
ATOM    702  CA  VAL A 101      13.145  -4.364   4.168  1.00  0.00           C  
ATOM    703  C   VAL A 101      14.500  -3.677   4.279  1.00  0.00           C  
ATOM    704  O   VAL A 101      14.739  -2.902   5.205  1.00  0.00           O  
ATOM    705  CB  VAL A 101      13.271  -5.813   4.673  1.00  0.00           C  
ATOM    706  CEN VAL A 101      13.000  -6.275   5.106  1.00  0.00           X  
ATOM    707  H   VAL A 101      12.457  -5.182   2.313  1.00  0.00           H  
ATOM    708  N   VAL A 102      15.385  -3.967   3.331  1.00  0.00           N  
ATOM    709  CA  VAL A 102      16.718  -3.378   3.322  1.00  0.00           C  
ATOM    710  C   VAL A 102      16.649  -1.859   3.233  1.00  0.00           C  
ATOM    711  O   VAL A 102      17.353  -1.153   3.954  1.00  0.00           O  
ATOM    712  CB  VAL A 102      17.564  -3.913   2.150  1.00  0.00           C  
ATOM    713  CEN VAL A 102      18.099  -4.316   1.992  1.00  0.00           X  
ATOM    714  H   VAL A 102      15.126  -4.613   2.598  1.00  0.00           H  
ATOM    715  N   VAL A 103      15.795  -1.362   2.345  1.00  0.00           N  
ATOM    716  CA  VAL A 103      15.632   0.075   2.160  1.00  0.00           C  
ATOM    717  C   VAL A 103      15.173   0.747   3.448  1.00  0.00           C  
ATOM    718  O   VAL A 103      15.694   1.794   3.833  1.00  0.00           O  
ATOM    719  CB  VAL A 103      14.623   0.390   1.040  1.00  0.00           C  
ATOM    720  CEN VAL A 103      14.565   0.634   0.398  1.00  0.00           X  
ATOM    721  H   VAL A 103      15.245  -1.996   1.782  1.00  0.00           H  
ATOM    722  N   VAL A 104      14.195   0.139   4.111  1.00  0.00           N  
ATOM    723  CA  VAL A 104      13.664   0.678   5.357  1.00  0.00           C  
ATOM    724  C   VAL A 104      14.750   0.779   6.421  1.00  0.00           C  
ATOM    725  O   VAL A 104      14.862   1.790   7.113  1.00  0.00           O  
ATOM    726  CB  VAL A 104      12.508  -0.184   5.898  1.00  0.00           C  
ATOM    727  CEN VAL A 104      11.826  -0.198   5.997  1.00  0.00           X  
ATOM    728  H   VAL A 104      13.810  -0.718   3.741  1.00  0.00           H  
ATOM    729  N   VAL A 105      15.548  -0.276   6.545  1.00  0.00           N  
ATOM    730  CA  VAL A 105      16.627  -0.308   7.525  1.00  0.00           C  
ATOM    731  C   VAL A 105      17.626   0.816   7.282  1.00  0.00           C  
ATOM    732  O   VAL A 105      18.048   1.497   8.216  1.00  0.00           O  
ATOM    733  CB  VAL A 105      17.371  -1.657   7.503  1.00  0.00           C  
ATOM    734  CEN VAL A 105      17.475  -2.238   7.857  1.00  0.00           X  
ATOM    735  H   VAL A 105      15.404  -1.076   5.946  1.00  0.00           H  
ATOM    736  N   VAL A 106      18.002   1.004   6.021  1.00  0.00           N  
ATOM    737  CA  VAL A 106      18.952   2.046   5.653  1.00  0.00           C  
ATOM    738  C   VAL A 106      18.433   3.426   6.036  1.00  0.00           C  
ATOM    739  O   VAL A 106      19.168   4.245   6.588  1.00  0.00           O  
ATOM    740  CB  VAL A 106      19.257   2.025   4.143  1.00  0.00           C  
ATOM    741  CEN VAL A 106      19.743   1.876   3.677  1.00  0.00           X  
ATOM    742  H   VAL A 106      17.618   0.410   5.300  1.00  0.00           H  
ATOM    743  N   VAL A 107      17.163   3.678   5.741  1.00  0.00           N  
ATOM    744  CA  VAL A 107      16.543   4.960   6.054  1.00  0.00           C  
ATOM    745  C   VAL A 107      16.578   5.238   7.552  1.00  0.00           C  
ATOM    746  O   VAL A 107      16.907   6.344   7.980  1.00  0.00           O  
ATOM    747  CB  VAL A 107      15.083   5.016   5.567  1.00  0.00           C  
ATOM    748  CEN VAL A 107      14.665   5.301   5.099  1.00  0.00           X  
ATOM    749  H   VAL A 107      16.612   2.963   5.287  1.00  0.00           H  
ATOM    750  N   VAL A 108      16.239   4.227   8.344  1.00  0.00           N  
ATOM    751  CA  VAL A 108      16.231   4.360   9.796  1.00  0.00           C  
ATOM    752  C   VAL A 108      17.614   4.722  10.323  1.00  0.00           C  
ATOM    753  O   VAL A 108      17.755   5.602  11.171  1.00  0.00           O  
ATOM    754  CB  VAL A 108      15.754   3.065  10.480  1.00  0.00           C  
ATOM    755  CEN VAL A 108      15.234   2.784  10.833  1.00  0.00           X  
ATOM    756  H   VAL A 108      15.978   3.343   7.930  1.00  0.00           H  
ATOM    757  N   VAL A 109      18.633   4.037   9.815  1.00  0.00           N  
ATOM    758  CA  VAL A 109      20.007   4.285  10.233  1.00  0.00           C  
ATOM    759  C   VAL A 109      20.420   5.723   9.946  1.00  0.00           C  
ATOM    760  O   VAL A 109      21.025   6.385  10.788  1.00  0.00           O  
ATOM    761  CB  VAL A 109      20.992   3.329   9.534  1.00  0.00           C  
ATOM    762  CEN VAL A 109      21.407   2.788   9.636  1.00  0.00           X  
ATOM    763  H   VAL A 109      18.451   3.326   9.120  1.00  0.00           H  
ATOM    764  N   VAL A 110      20.089   6.200   8.751  1.00  0.00           N  
ATOM    765  CA  VAL A 110      20.425   7.561   8.349  1.00  0.00           C  
ATOM    766  C   VAL A 110      19.790   8.583   9.284  1.00  0.00           C  
ATOM    767  O   VAL A 110      20.482   9.345   9.899  1.00  0.00           O  
ATOM    768  CB  VAL A 110      19.976   7.852   6.905  1.00  0.00           C  
ATOM    769  CEN VAL A 110      20.205   7.958   6.264  1.00  0.00           X  
ATOM    770  H   VAL A 110      19.592   5.605   8.103  1.00  0.00           H  
TER                                                                             
# All scores below are weighted scores, not raw scores.
#BEGIN_POSE_ENERGIES_TABLE ./out/74.pdb
label vdw total
weights 0.1 NA
pose 3.89222 3.89222
VAL:NtermProteinFull_1 0.22872 0.22872
VAL_2 0.06817 0.06817
VAL_3 0 0
VAL_4 0 0
VAL_5 0.34969 0.34969
VAL_6 0 0
VAL_7 0 0
VAL_8 0.20732 0.20732
VAL_9 0 0
VAL_10 0 0
VAL_11 0 0
VAL_12 0.02095 0.02095
VAL_13 0 0
VAL_14 0 0
VAL_15 0 0
VAL_16 0 0
VAL_17 0.02095 0.02095
VAL_18 0 0
VAL_19 0 0
VAL_20 0 0
VAL_21 0.36637 0.36637
VAL_22 0.00017 0.00017
VAL_23 0 0
VAL_24 0.04681 0.04681
VAL_25 0.10087 0.10087
VAL_26 0.51381 0.51381
VAL_27 0.37436 0.37436
VAL_28 0.05873 0.05873
VAL_29 0 0
VAL_30 0.00157 0.00157
VAL_31 0.1921 0.1921
VAL_32 0 0
VAL_33 0 0
VAL_34 0.02907 0.02907
VAL_35 0 0
VAL_36 0 0
VAL_37 0.01006 0.01006
VAL_38 0 0
VAL_39 0 0
VAL_40 0.01006 0.01006
VAL_41 0 0
VAL_42 0 0
VAL_43 0 0
VAL_44 0 0
VAL_45 0 0
VAL_46 0.00818 0.00818
VAL_47 0.20123 0.20123
VAL_48 0 0
VAL_49 0 0
VAL_50 0.00025 0.00025
VAL_51 0 0
VAL_52 0 0
VAL_53 0.00045 0.00045
VAL_54 0 0
VAL_55 0 0
VAL_56 0 0
VAL_57 0 0
VAL_58 0 0
VAL_59 0 0
VAL_60 0 0
VAL_61 0 0
VAL_62 0 0
VAL_63 0 0
VAL_64 0.02095 0.02095
VAL_65 0 0
VAL_66 0 0
VAL_67 0 0
VAL_68 0 0
VAL_69 0.02095 0.02095
VAL_70 0 0
VAL_71 0 0
VAL_72 0 0
VAL_73 0 0
VAL_74 0 0
VAL_75 0 0
VAL_76 0 0
VAL_77 0 0
VAL_78 0 0
VAL_79 0 0
VAL_80 0 0
VAL_81 0 0
VAL_82 0.00176 0.00176
VAL_83 0 0
VAL_84 0 0
VAL_85 0.00045 0.00045
VAL_86 0 0
VAL_87 0 0
VAL_88 0 0
VAL_89 0 0
VAL_90 0 0
VAL_91 0 0
VAL_92 0 0
VAL_93 0 0
VAL_94 0 0
VAL_95 0 0
VAL_96 0.00818 0.00818
VAL_97 0 0
VAL_98 0 0
VAL_99 0 0
VAL_100 0.41258 0.41258
VAL_101 0.05869 0.05869
VAL_102 0 0
VAL_103 0.05693 0.05693
VAL_104 0.04279 0.04279
VAL_105 0.00176 0.00176
VAL_106 0 0
VAL_107 0.20416 0.20416
VAL_108 0 0
VAL_109 0 0
VAL:CtermProteinFull_110 0.25314 0.25314
#END_POSE_ENERGIES_TABLE ./out/74.pdb

REMARK 6 13 1 7 23 18 14 12 4 14 12 7 
REMARK VDW             3.892
REMARK RG             13.995
REMARK NCdist         22.059
REMARK HO              0.703
