# Supplementary material for: Design of complicated all-α protein structures
Source: Nat Struct Mol Biol. 2024 Jan 4;31(2):275–82. doi: 10.1038/s41594-023-01147-9 (PMC11377298; doi:10.1038/s41594-023-01147-9)
Supplement: Supplementary file 11 — Statistical source data. [file 41594_2023_1147_MOESM11_ESM.zip › ED_Fig6/75.pdb]

HEADER                                            09-NOV-21   XXXX              
EXPDTA    THEORETICAL MODEL                                                     
REMARK 220                                                                      
REMARK 220 EXPERIMENTAL DETAILS                                                 
REMARK 220  EXPERIMENT TYPE                : THEORETICAL MODELLING              
REMARK 220  DATE OF DATA COLLECTION        : 09-NOV-21                          
REMARK 220                                                                      
REMARK 220 REMARK: MODEL GENERATED BY ROSETTA                                   
REMARK 220  VERSION 2021.16+release.8ee4f02                                     
ATOM      1  N   VAL A   1       0.000   0.000   0.000  1.00  0.00           N  
ATOM      2  CA  VAL A   1       1.458   0.000   0.000  1.00  0.00           C  
ATOM      3  C   VAL A   1       2.009   1.420   0.000  1.00  0.00           C  
ATOM      4  O   VAL A   1       2.934   1.737   0.748  1.00  0.00           O  
ATOM      5  CB  VAL A   1       2.023  -0.759  -1.215  1.00  0.00           C  
ATOM      6  CEN VAL A   1       2.351  -1.334  -1.406  1.00  0.00           X  
ATOM      7  H   VAL A   1      -0.500  -0.433  -0.750  1.00  0.00           H  
ATOM      8  N   VAL A   2       1.435   2.272  -0.843  1.00  0.00           N  
ATOM      9  CA  VAL A   2       1.868   3.661  -0.942  1.00  0.00           C  
ATOM     10  C   VAL A   2       1.711   4.383   0.390  1.00  0.00           C  
ATOM     11  O   VAL A   2       2.608   5.105   0.825  1.00  0.00           O  
ATOM     12  CB  VAL A   2       1.079   4.423  -2.023  1.00  0.00           C  
ATOM     13  CEN VAL A   2       1.129   4.707  -2.649  1.00  0.00           X  
ATOM     14  H   VAL A   2       0.680   1.949  -1.431  1.00  0.00           H  
ATOM     15  N   VAL A   3       0.566   4.183   1.035  1.00  0.00           N  
ATOM     16  CA  VAL A   3       0.290   4.815   2.319  1.00  0.00           C  
ATOM     17  C   VAL A   3       1.317   4.405   3.367  1.00  0.00           C  
ATOM     18  O   VAL A   3       1.823   5.241   4.115  1.00  0.00           O  
ATOM     19  CB  VAL A   3      -1.120   4.462   2.831  1.00  0.00           C  
ATOM     20  CEN VAL A   3      -1.749   4.719   2.941  1.00  0.00           X  
ATOM     21  H   VAL A   3      -0.130   3.577   0.624  1.00  0.00           H  
ATOM     22  N   VAL A   4       1.620   3.112   3.417  1.00  0.00           N  
ATOM     23  CA  VAL A   4       2.588   2.588   4.374  1.00  0.00           C  
ATOM     24  C   VAL A   4       3.957   3.226   4.177  1.00  0.00           C  
ATOM     25  O   VAL A   4       4.612   3.622   5.141  1.00  0.00           O  
ATOM     26  CB  VAL A   4       2.723   1.058   4.261  1.00  0.00           C  
ATOM     27  CEN VAL A   4       2.581   0.464   4.579  1.00  0.00           X  
ATOM     28  H   VAL A   4       1.169   2.476   2.775  1.00  0.00           H  
ATOM     29  N   VAL A   5       4.385   3.322   2.923  1.00  0.00           N  
ATOM     30  CA  VAL A   5       5.678   3.911   2.597  1.00  0.00           C  
ATOM     31  C   VAL A   5       5.758   5.358   3.069  1.00  0.00           C  
ATOM     32  O   VAL A   5       6.758   5.776   3.653  1.00  0.00           O  
ATOM     33  CB  VAL A   5       5.958   3.859   1.084  1.00  0.00           C  
ATOM     34  CEN VAL A   5       6.345   3.555   0.602  1.00  0.00           X  
ATOM     35  H   VAL A   5       3.799   2.977   2.176  1.00  0.00           H  
ATOM     36  N   VAL A   6       4.700   6.118   2.811  1.00  0.00           N  
ATOM     37  CA  VAL A   6       4.648   7.520   3.209  1.00  0.00           C  
ATOM     38  C   VAL A   6       4.783   7.670   4.719  1.00  0.00           C  
ATOM     39  O   VAL A   6       5.528   8.521   5.204  1.00  0.00           O  
ATOM     40  CB  VAL A   6       3.339   8.190   2.752  1.00  0.00           C  
ATOM     41  CEN VAL A   6       3.075   8.647   2.309  1.00  0.00           X  
ATOM     42  H   VAL A   6       3.910   5.715   2.327  1.00  0.00           H  
ATOM     43  N   VAL A   7       4.059   6.836   5.458  1.00  0.00           N  
ATOM     44  CA  VAL A   7       4.096   6.875   6.915  1.00  0.00           C  
ATOM     45  C   VAL A   7       5.504   6.615   7.437  1.00  0.00           C  
ATOM     46  O   VAL A   7       5.983   7.311   8.332  1.00  0.00           O  
ATOM     47  CB  VAL A   7       3.133   5.844   7.532  1.00  0.00           C  
ATOM     48  CEN VAL A   7       2.540   5.776   7.878  1.00  0.00           X  
ATOM     49  H   VAL A   7       3.467   6.159   4.999  1.00  0.00           H  
ATOM     50  N   VAL A   8       6.163   5.609   6.872  1.00  0.00           N  
ATOM     51  CA  VAL A   8       7.517   5.255   7.279  1.00  0.00           C  
ATOM     52  C   VAL A   8       8.478   6.419   7.067  1.00  0.00           C  
ATOM     53  O   VAL A   8       9.293   6.729   7.935  1.00  0.00           O  
ATOM     54  CB  VAL A   8       8.037   4.027   6.508  1.00  0.00           C  
ATOM     55  CEN VAL A   8       8.197   3.360   6.571  1.00  0.00           X  
ATOM     56  H   VAL A   8       5.713   5.075   6.141  1.00  0.00           H  
ATOM     57  N   VAL A   9       8.376   7.060   5.907  1.00  0.00           N  
ATOM     58  CA  VAL A   9       9.235   8.191   5.579  1.00  0.00           C  
ATOM     59  C   VAL A   9       9.061   9.324   6.581  1.00  0.00           C  
ATOM     60  O   VAL A   9      10.039   9.909   7.047  1.00  0.00           O  
ATOM     61  CB  VAL A   9       8.951   8.723   4.162  1.00  0.00           C  
ATOM     62  CEN VAL A   9       9.208   8.766   3.524  1.00  0.00           X  
ATOM     63  H   VAL A   9       7.685   6.755   5.236  1.00  0.00           H  
ATOM     64  N   VAL A  10       7.810   9.630   6.909  1.00  0.00           N  
ATOM     65  CA  VAL A  10       7.506  10.695   7.857  1.00  0.00           C  
ATOM     66  C   VAL A  10       8.128  10.415   9.219  1.00  0.00           C  
ATOM     67  O   VAL A  10       8.719  11.301   9.836  1.00  0.00           O  
ATOM     68  CB  VAL A  10       5.986  10.883   8.028  1.00  0.00           C  
ATOM     69  CEN VAL A  10       5.461  11.306   7.888  1.00  0.00           X  
ATOM     70  H   VAL A  10       7.051   9.112   6.491  1.00  0.00           H  
ATOM     71  N   VAL A  11       7.993   9.177   9.683  1.00  0.00           N  
ATOM     72  CA  VAL A  11       8.542   8.778  10.973  1.00  0.00           C  
ATOM     73  C   VAL A  11      10.054   8.964  11.009  1.00  0.00           C  
ATOM     74  O   VAL A  11      10.602   9.482  11.982  1.00  0.00           O  
ATOM     75  CB  VAL A  11       8.207   7.311  11.300  1.00  0.00           C  
ATOM     76  CEN VAL A  11       7.826   6.907  11.708  1.00  0.00           X  
ATOM     77  H   VAL A  11       7.496   8.495   9.127  1.00  0.00           H  
ATOM     78  N   VAL A  12      10.723   8.537   9.944  1.00  0.00           N  
ATOM     79  CA  VAL A  12      12.173   8.655   9.852  1.00  0.00           C  
ATOM     80  C   VAL A  12      12.613  10.111   9.938  1.00  0.00           C  
ATOM     81  O   VAL A  12      13.562  10.441  10.650  1.00  0.00           O  
ATOM     82  CB  VAL A  12      12.708   8.043   8.543  1.00  0.00           C  
ATOM     83  CEN VAL A  12      13.065   7.514   8.284  1.00  0.00           X  
ATOM     84  H   VAL A  12      10.214   8.119   9.178  1.00  0.00           H  
ATOM     85  N   VAL A  13      11.920  10.977   9.208  1.00  0.00           N  
ATOM     86  CA  VAL A  13      12.238  12.400   9.200  1.00  0.00           C  
ATOM     87  C   VAL A  13      11.806  13.068  10.499  1.00  0.00           C  
ATOM     88  O   VAL A  13      12.552  13.856  11.081  1.00  0.00           O  
ATOM     89  CB  VAL A  13      11.569  13.123   8.015  1.00  0.00           C  
ATOM     90  CEN VAL A  13      11.694  13.428   7.410  1.00  0.00           X  
ATOM     91  H   VAL A  13      11.152  10.642   8.644  1.00  0.00           H  
ATOM     92  N   VAL A  14      10.597  12.750  10.949  1.00  0.00           N  
ATOM     93  CA  VAL A  14      10.077  13.292  12.198  1.00  0.00           C  
ATOM     94  C   VAL A  14      10.810  12.708  13.399  1.00  0.00           C  
ATOM     95  O   VAL A  14      11.005  13.385  14.409  1.00  0.00           O  
ATOM     96  CB  VAL A  14       8.568  13.019  12.348  1.00  0.00           C  
ATOM     97  CEN VAL A  14       7.948  13.318  12.343  1.00  0.00           X  
ATOM     98  H   VAL A  14      10.023  12.116  10.411  1.00  0.00           H  
ATOM     99  N   VAL A  15      11.214  11.448  13.284  1.00  0.00           N  
ATOM    100  CA  VAL A  15      11.939  10.774  14.354  1.00  0.00           C  
ATOM    101  C   VAL A  15      13.256  10.198  13.850  1.00  0.00           C  
ATOM    102  O   VAL A  15      13.448   8.982  13.837  1.00  0.00           O  
ATOM    103  CB  VAL A  15      11.102   9.644  14.980  1.00  0.00           C  
ATOM    104  CEN VAL A  15      10.754   9.459  15.546  1.00  0.00           X  
ATOM    105  H   VAL A  15      11.014  10.943  12.432  1.00  0.00           H  
ATOM    106  N   VAL A  16      14.162  11.078  13.437  1.00  0.00           N  
ATOM    107  CA  VAL A  16      15.372  10.662  12.739  1.00  0.00           C  
ATOM    108  C   VAL A  16      16.276   9.839  13.648  1.00  0.00           C  
ATOM    109  O   VAL A  16      17.153   9.115  13.177  1.00  0.00           O  
ATOM    110  CB  VAL A  16      16.162  11.872  12.206  1.00  0.00           C  
ATOM    111  CEN VAL A  16      16.341  12.207  11.631  1.00  0.00           X  
ATOM    112  H   VAL A  16      14.007  12.061  13.610  1.00  0.00           H  
ATOM    113  N   VAL A  17      16.058   9.956  14.954  1.00  0.00           N  
ATOM    114  CA  VAL A  17      16.899   9.280  15.935  1.00  0.00           C  
ATOM    115  C   VAL A  17      16.221   8.025  16.470  1.00  0.00           C  
ATOM    116  O   VAL A  17      16.722   7.382  17.392  1.00  0.00           O  
ATOM    117  CB  VAL A  17      17.247  10.206  17.115  1.00  0.00           C  
ATOM    118  CEN VAL A  17      17.760  10.562  17.408  1.00  0.00           X  
ATOM    119  H   VAL A  17      15.289  10.527  15.275  1.00  0.00           H  
ATOM    120  N   VAL A  18      15.077   7.682  15.887  1.00  0.00           N  
ATOM    121  CA  VAL A  18      14.308   6.526  16.331  1.00  0.00           C  
ATOM    122  C   VAL A  18      14.716   5.268  15.574  1.00  0.00           C  
ATOM    123  O   VAL A  18      14.177   4.971  14.508  1.00  0.00           O  
ATOM    124  CB  VAL A  18      12.795   6.752  16.152  1.00  0.00           C  
ATOM    125  CEN VAL A  18      12.206   6.861  16.493  1.00  0.00           X  
ATOM    126  H   VAL A  18      14.733   8.235  15.116  1.00  0.00           H  
ATOM    127  N   VAL A  19      15.672   4.533  16.132  1.00  0.00           N  
ATOM    128  CA  VAL A  19      16.198   3.339  15.481  1.00  0.00           C  
ATOM    129  C   VAL A  19      15.081   2.362  15.137  1.00  0.00           C  
ATOM    130  O   VAL A  19      15.076   1.762  14.062  1.00  0.00           O  
ATOM    131  CB  VAL A  19      17.237   2.624  16.365  1.00  0.00           C  
ATOM    132  CEN VAL A  19      17.909   2.485  16.428  1.00  0.00           X  
ATOM    133  H   VAL A  19      16.044   4.808  17.029  1.00  0.00           H  
ATOM    134  N   VAL A  20      14.135   2.205  16.057  1.00  0.00           N  
ATOM    135  CA  VAL A  20      12.966   1.367  15.819  1.00  0.00           C  
ATOM    136  C   VAL A  20      12.189   1.839  14.597  1.00  0.00           C  
ATOM    137  O   VAL A  20      11.579   1.037  13.889  1.00  0.00           O  
ATOM    138  CB  VAL A  20      12.025   1.350  17.038  1.00  0.00           C  
ATOM    139  CEN VAL A  20      11.793   0.956  17.554  1.00  0.00           X  
ATOM    140  H   VAL A  20      14.227   2.680  16.944  1.00  0.00           H  
ATOM    141  N   VAL A  21      12.214   3.145  14.354  1.00  0.00           N  
ATOM    142  CA  VAL A  21      11.622   3.712  13.148  1.00  0.00           C  
ATOM    143  C   VAL A  21      12.278   3.146  11.895  1.00  0.00           C  
ATOM    144  O   VAL A  21      11.596   2.779  10.938  1.00  0.00           O  
ATOM    145  CB  VAL A  21      11.740   5.248  13.129  1.00  0.00           C  
ATOM    146  CEN VAL A  21      11.380   5.832  13.184  1.00  0.00           X  
ATOM    147  H   VAL A  21      12.655   3.761  15.023  1.00  0.00           H  
ATOM    148  N   VAL A  22      13.605   3.079  11.906  1.00  0.00           N  
ATOM    149  CA  VAL A  22      14.355   2.558  10.770  1.00  0.00           C  
ATOM    150  C   VAL A  22      13.969   1.115  10.470  1.00  0.00           C  
ATOM    151  O   VAL A  22      13.760   0.745   9.315  1.00  0.00           O  
ATOM    152  CB  VAL A  22      15.874   2.633  11.013  1.00  0.00           C  
ATOM    153  CEN VAL A  22      16.450   2.959  10.823  1.00  0.00           X  
ATOM    154  H   VAL A  22      14.107   3.398  12.723  1.00  0.00           H  
ATOM    155  N   VAL A  23      13.876   0.303  11.518  1.00  0.00           N  
ATOM    156  CA  VAL A  23      13.516  -1.102  11.369  1.00  0.00           C  
ATOM    157  C   VAL A  23      12.140  -1.252  10.731  1.00  0.00           C  
ATOM    158  O   VAL A  23      11.950  -2.068   9.829  1.00  0.00           O  
ATOM    159  CB  VAL A  23      13.526  -1.835  12.723  1.00  0.00           C  
ATOM    160  CEN VAL A  23      13.865  -2.302  13.098  1.00  0.00           X  
ATOM    161  H   VAL A  23      14.061   0.668  12.441  1.00  0.00           H  
ATOM    162  N   VAL A  24      11.184  -0.461  11.205  1.00  0.00           N  
ATOM    163  CA  VAL A  24       9.824  -0.506  10.682  1.00  0.00           C  
ATOM    164  C   VAL A  24       9.795  -0.178   9.195  1.00  0.00           C  
ATOM    165  O   VAL A  24       9.126  -0.854   8.413  1.00  0.00           O  
ATOM    166  CB  VAL A  24       8.898   0.471  11.432  1.00  0.00           C  
ATOM    167  CEN VAL A  24       8.374   0.507  11.877  1.00  0.00           X  
ATOM    168  H   VAL A  24      11.405   0.187  11.948  1.00  0.00           H  
ATOM    169  N   VAL A  25      10.524   0.864   8.810  1.00  0.00           N  
ATOM    170  CA  VAL A  25      10.583   1.284   7.415  1.00  0.00           C  
ATOM    171  C   VAL A  25      11.129   0.172   6.527  1.00  0.00           C  
ATOM    172  O   VAL A  25      10.588  -0.101   5.456  1.00  0.00           O  
ATOM    173  CB  VAL A  25      11.455   2.541   7.239  1.00  0.00           C  
ATOM    174  CEN VAL A  25      11.434   3.215   7.098  1.00  0.00           X  
ATOM    175  H   VAL A  25      11.051   1.378   9.501  1.00  0.00           H  
ATOM    176  N   VAL A  26      12.202  -0.467   6.980  1.00  0.00           N  
ATOM    177  CA  VAL A  26      12.823  -1.551   6.228  1.00  0.00           C  
ATOM    178  C   VAL A  26      11.845  -2.697   6.006  1.00  0.00           C  
ATOM    179  O   VAL A  26      11.743  -3.234   4.903  1.00  0.00           O  
ATOM    180  CB  VAL A  26      14.076  -2.089   6.943  1.00  0.00           C  
ATOM    181  CEN VAL A  26      14.764  -2.115   6.913  1.00  0.00           X  
ATOM    182  H   VAL A  26      12.598  -0.194   7.869  1.00  0.00           H  
ATOM    183  N   VAL A  27      11.126  -3.068   7.060  1.00  0.00           N  
ATOM    184  CA  VAL A  27      10.154  -4.152   6.981  1.00  0.00           C  
ATOM    185  C   VAL A  27       9.072  -3.849   5.954  1.00  0.00           C  
ATOM    186  O   VAL A  27       8.706  -4.707   5.151  1.00  0.00           O  
ATOM    187  CB  VAL A  27       9.493  -4.418   8.347  1.00  0.00           C  
ATOM    188  CEN VAL A  27       9.459  -4.867   8.869  1.00  0.00           X  
ATOM    189  H   VAL A  27      11.256  -2.587   7.938  1.00  0.00           H  
ATOM    190  N   VAL A  28       8.562  -2.622   5.984  1.00  0.00           N  
ATOM    191  CA  VAL A  28       7.520  -2.202   5.055  1.00  0.00           C  
ATOM    192  C   VAL A  28       7.992  -2.311   3.611  1.00  0.00           C  
ATOM    193  O   VAL A  28       7.270  -2.806   2.747  1.00  0.00           O  
ATOM    194  CB  VAL A  28       7.067  -0.756   5.329  1.00  0.00           C  
ATOM    195  CEN VAL A  28       6.547  -0.374   5.571  1.00  0.00           X  
ATOM    196  H   VAL A  28       8.905  -1.963   6.669  1.00  0.00           H  
ATOM    197  N   VAL A  29       9.210  -1.845   3.356  1.00  0.00           N  
ATOM    198  CA  VAL A  29       9.782  -1.888   2.016  1.00  0.00           C  
ATOM    199  C   VAL A  29       9.880  -3.320   1.505  1.00  0.00           C  
ATOM    200  O   VAL A  29       9.532  -3.606   0.360  1.00  0.00           O  
ATOM    201  CB  VAL A  29      11.180  -1.243   1.976  1.00  0.00           C  
ATOM    202  CEN VAL A  29      11.531  -0.695   1.752  1.00  0.00           X  
ATOM    203  H   VAL A  29       9.754  -1.450   4.110  1.00  0.00           H  
ATOM    204  N   VAL A  30      10.356  -4.217   2.362  1.00  0.00           N  
ATOM    205  CA  VAL A  30      10.501  -5.622   1.999  1.00  0.00           C  
ATOM    206  C   VAL A  30       9.159  -6.233   1.617  1.00  0.00           C  
ATOM    207  O   VAL A  30       9.053  -6.947   0.619  1.00  0.00           O  
ATOM    208  CB  VAL A  30      11.119  -6.442   3.147  1.00  0.00           C  
ATOM    209  CEN VAL A  30      11.688  -6.775   3.347  1.00  0.00           X  
ATOM    210  H   VAL A  30      10.625  -3.918   3.288  1.00  0.00           H  
ATOM    211  N   VAL A  31       8.136  -5.950   2.416  1.00  0.00           N  
ATOM    212  CA  VAL A  31       6.799  -6.471   2.163  1.00  0.00           C  
ATOM    213  C   VAL A  31       6.276  -6.012   0.808  1.00  0.00           C  
ATOM    214  O   VAL A  31       5.720  -6.803   0.046  1.00  0.00           O  
ATOM    215  CB  VAL A  31       5.807  -6.038   3.259  1.00  0.00           C  
ATOM    216  CEN VAL A  31       5.437  -6.266   3.794  1.00  0.00           X  
ATOM    217  H   VAL A  31       8.290  -5.357   3.220  1.00  0.00           H  
ATOM    218  N   VAL A  32       6.457  -4.729   0.513  1.00  0.00           N  
ATOM    219  CA  VAL A  32       6.003  -4.162  -0.751  1.00  0.00           C  
ATOM    220  C   VAL A  32       6.667  -4.854  -1.935  1.00  0.00           C  
ATOM    221  O   VAL A  32       6.008  -5.194  -2.917  1.00  0.00           O  
ATOM    222  CB  VAL A  32       6.287  -2.650  -0.827  1.00  0.00           C  
ATOM    223  CEN VAL A  32       5.990  -2.029  -0.820  1.00  0.00           X  
ATOM    224  H   VAL A  32       6.920  -4.131   1.182  1.00  0.00           H  
ATOM    225  N   VAL A  33       7.976  -5.060  -1.835  1.00  0.00           N  
ATOM    226  CA  VAL A  33       8.733  -5.712  -2.897  1.00  0.00           C  
ATOM    227  C   VAL A  33       8.212  -7.119  -3.160  1.00  0.00           C  
ATOM    228  O   VAL A  33       8.034  -7.520  -4.311  1.00  0.00           O  
ATOM    229  CB  VAL A  33      10.234  -5.785  -2.559  1.00  0.00           C  
ATOM    230  CEN VAL A  33      10.852  -5.531  -2.724  1.00  0.00           X  
ATOM    231  H   VAL A  33       8.460  -4.757  -1.001  1.00  0.00           H  
ATOM    232  N   VAL A  34       7.969  -7.865  -2.088  1.00  0.00           N  
ATOM    233  CA  VAL A  34       7.468  -9.229  -2.201  1.00  0.00           C  
ATOM    234  C   VAL A  34       6.126  -9.265  -2.920  1.00  0.00           C  
ATOM    235  O   VAL A  34       5.903 -10.099  -3.798  1.00  0.00           O  
ATOM    236  CB  VAL A  34       7.318  -9.893  -0.820  1.00  0.00           C  
ATOM    237  CEN VAL A  34       7.582 -10.375  -0.404  1.00  0.00           X  
ATOM    238  H   VAL A  34       8.136  -7.477  -1.171  1.00  0.00           H  
ATOM    239  N   VAL A  35       5.234  -8.356  -2.542  1.00  0.00           N  
ATOM    240  CA  VAL A  35       3.910  -8.282  -3.150  1.00  0.00           C  
ATOM    241  C   VAL A  35       4.006  -8.025  -4.649  1.00  0.00           C  
ATOM    242  O   VAL A  35       3.316  -8.664  -5.443  1.00  0.00           O  
ATOM    243  CB  VAL A  35       3.052  -7.178  -2.504  1.00  0.00           C  
ATOM    244  CEN VAL A  35       2.509  -7.066  -2.095  1.00  0.00           X  
ATOM    245  H   VAL A  35       5.478  -7.699  -1.815  1.00  0.00           H  
ATOM    246  N   VAL A  36       4.866  -7.086  -5.029  1.00  0.00           N  
ATOM    247  CA  VAL A  36       5.054  -6.743  -6.434  1.00  0.00           C  
ATOM    248  C   VAL A  36       5.528  -7.948  -7.236  1.00  0.00           C  
ATOM    249  O   VAL A  36       5.027  -8.214  -8.329  1.00  0.00           O  
ATOM    250  CB  VAL A  36       6.065  -5.594  -6.604  1.00  0.00           C  
ATOM    251  CEN VAL A  36       6.126  -4.929  -6.774  1.00  0.00           X  
ATOM    252  H   VAL A  36       5.403  -6.597  -4.327  1.00  0.00           H  
ATOM    253  N   VAL A  37       6.497  -8.673  -6.688  1.00  0.00           N  
ATOM    254  CA  VAL A  37       7.041  -9.851  -7.353  1.00  0.00           C  
ATOM    255  C   VAL A  37       5.960 -10.898  -7.590  1.00  0.00           C  
ATOM    256  O   VAL A  37       5.868 -11.474  -8.674  1.00  0.00           O  
ATOM    257  CB  VAL A  37       8.183 -10.484  -6.536  1.00  0.00           C  
ATOM    258  CEN VAL A  37       8.865 -10.584  -6.521  1.00  0.00           X  
ATOM    259  H   VAL A  37       6.866  -8.401  -5.788  1.00  0.00           H  
ATOM    260  N   VAL A  38       5.143 -11.140  -6.570  1.00  0.00           N  
ATOM    261  CA  VAL A  38       4.067 -12.118  -6.666  1.00  0.00           C  
ATOM    262  C   VAL A  38       3.087 -11.752  -7.774  1.00  0.00           C  
ATOM    263  O   VAL A  38       2.680 -12.605  -8.562  1.00  0.00           O  
ATOM    264  CB  VAL A  38       3.299 -12.246  -5.337  1.00  0.00           C  
ATOM    265  CEN VAL A  38       3.186 -12.663  -4.800  1.00  0.00           X  
ATOM    266  H   VAL A  38       5.272 -10.633  -5.706  1.00  0.00           H  
ATOM    267  N   VAL A  39       2.712 -10.479  -7.828  1.00  0.00           N  
ATOM    268  CA  VAL A  39       1.778  -9.997  -8.839  1.00  0.00           C  
ATOM    269  C   VAL A  39       2.323 -10.225 -10.244  1.00  0.00           C  
ATOM    270  O   VAL A  39       1.604 -10.683 -11.132  1.00  0.00           O  
ATOM    271  CB  VAL A  39       1.469  -8.500  -8.656  1.00  0.00           C  
ATOM    272  CEN VAL A  39       0.980  -8.054  -8.465  1.00  0.00           X  
ATOM    273  H   VAL A  39       3.082  -9.828  -7.151  1.00  0.00           H  
ATOM    274  N   VAL A  40       3.597  -9.902 -10.438  1.00  0.00           N  
ATOM    275  CA  VAL A  40       4.240 -10.071 -11.736  1.00  0.00           C  
ATOM    276  C   VAL A  40       4.213 -11.528 -12.179  1.00  0.00           C  
ATOM    277  O   VAL A  40       3.905 -11.831 -13.332  1.00  0.00           O  
ATOM    278  CB  VAL A  40       5.699  -9.579 -11.712  1.00  0.00           C  
ATOM    279  CEN VAL A  40       6.121  -9.082 -11.936  1.00  0.00           X  
ATOM    280  H   VAL A  40       4.134  -9.531  -9.668  1.00  0.00           H  
ATOM    281  N   VAL A  41       4.537 -12.428 -11.256  1.00  0.00           N  
ATOM    282  CA  VAL A  41       4.551 -13.856 -11.550  1.00  0.00           C  
ATOM    283  C   VAL A  41       3.152 -14.366 -11.871  1.00  0.00           C  
ATOM    284  O   VAL A  41       2.971 -15.190 -12.767  1.00  0.00           O  
ATOM    285  CB  VAL A  41       5.126 -14.669 -10.375  1.00  0.00           C  
ATOM    286  CEN VAL A  41       5.669 -15.041 -10.172  1.00  0.00           X  
ATOM    287  H   VAL A  41       4.781 -12.114 -10.327  1.00  0.00           H  
ATOM    288  N   VAL A  42       2.164 -13.870 -11.134  1.00  0.00           N  
ATOM    289  CA  VAL A  42       0.774 -14.248 -11.361  1.00  0.00           C  
ATOM    290  C   VAL A  42       0.337 -13.910 -12.781  1.00  0.00           C  
ATOM    291  O   VAL A  42      -0.416 -14.659 -13.404  1.00  0.00           O  
ATOM    292  CB  VAL A  42      -0.172 -13.552 -10.364  1.00  0.00           C  
ATOM    293  CEN VAL A  42      -0.576 -13.659  -9.817  1.00  0.00           X  
ATOM    294  H   VAL A  42       2.381 -13.214 -10.397  1.00  0.00           H  
ATOM    295  N   VAL A  43       0.813 -12.778 -13.288  1.00  0.00           N  
ATOM    296  CA  VAL A  43       0.453 -12.327 -14.627  1.00  0.00           C  
ATOM    297  C   VAL A  43       1.312 -13.005 -15.686  1.00  0.00           C  
ATOM    298  O   VAL A  43       1.156 -12.751 -16.881  1.00  0.00           O  
ATOM    299  CB  VAL A  43       0.595 -10.799 -14.765  1.00  0.00           C  
ATOM    300  CEN VAL A  43       0.239 -10.213 -14.829  1.00  0.00           X  
ATOM    301  H   VAL A  43       1.441 -12.216 -12.732  1.00  0.00           H  
ATOM    302  N   VAL A  44       2.218 -13.869 -15.242  1.00  0.00           N  
ATOM    303  CA  VAL A  44       3.071 -14.621 -16.154  1.00  0.00           C  
ATOM    304  C   VAL A  44       4.047 -13.703 -16.879  1.00  0.00           C  
ATOM    305  O   VAL A  44       4.419 -13.957 -18.025  1.00  0.00           O  
ATOM    306  CB  VAL A  44       2.241 -15.396 -17.195  1.00  0.00           C  
ATOM    307  CEN VAL A  44       2.041 -16.027 -17.386  1.00  0.00           X  
ATOM    308  H   VAL A  44       2.319 -14.008 -14.247  1.00  0.00           H  
ATOM    309  N   VAL A  45       4.459 -12.635 -16.205  1.00  0.00           N  
ATOM    310  CA  VAL A  45       5.399 -11.680 -16.781  1.00  0.00           C  
ATOM    311  C   VAL A  45       6.804 -12.264 -16.850  1.00  0.00           C  
ATOM    312  O   VAL A  45       7.159 -13.147 -16.069  1.00  0.00           O  
ATOM    313  CB  VAL A  45       5.437 -10.369 -15.975  1.00  0.00           C  
ATOM    314  CEN VAL A  45       5.261  -9.703 -15.990  1.00  0.00           X  
ATOM    315  H   VAL A  45       4.112 -12.480 -15.269  1.00  0.00           H  
ATOM    316  N   VAL A  46       7.601 -11.766 -17.790  1.00  0.00           N  
ATOM    317  CA  VAL A  46       8.963 -12.251 -17.976  1.00  0.00           C  
ATOM    318  C   VAL A  46       9.914 -11.625 -16.964  1.00  0.00           C  
ATOM    319  O   VAL A  46       9.696 -10.504 -16.505  1.00  0.00           O  
ATOM    320  CB  VAL A  46       9.477 -11.960 -19.398  1.00  0.00           C  
ATOM    321  CEN VAL A  46       9.641 -12.254 -19.999  1.00  0.00           X  
ATOM    322  H   VAL A  46       7.253 -11.032 -18.390  1.00  0.00           H  
ATOM    323  N   VAL A  47      10.969 -12.356 -16.620  1.00  0.00           N  
ATOM    324  CA  VAL A  47      11.977 -11.856 -15.693  1.00  0.00           C  
ATOM    325  C   VAL A  47      12.402 -10.438 -16.052  1.00  0.00           C  
ATOM    326  O   VAL A  47      12.349  -9.534 -15.218  1.00  0.00           O  
ATOM    327  CB  VAL A  47      13.221 -12.764 -15.668  1.00  0.00           C  
ATOM    328  CEN VAL A  47      13.568 -13.219 -15.284  1.00  0.00           X  
ATOM    329  H   VAL A  47      11.075 -13.281 -17.011  1.00  0.00           H  
ATOM    330  N   VAL A  48      12.824 -10.250 -17.298  1.00  0.00           N  
ATOM    331  CA  VAL A  48      13.325  -8.958 -17.750  1.00  0.00           C  
ATOM    332  C   VAL A  48      12.267  -7.873 -17.597  1.00  0.00           C  
ATOM    333  O   VAL A  48      12.570  -6.749 -17.194  1.00  0.00           O  
ATOM    334  CB  VAL A  48      13.782  -9.012 -19.220  1.00  0.00           C  
ATOM    335  CEN VAL A  48      14.336  -9.000 -19.629  1.00  0.00           X  
ATOM    336  H   VAL A  48      12.796 -11.022 -17.948  1.00  0.00           H  
ATOM    337  N   VAL A  49      11.025  -8.215 -17.921  1.00  0.00           N  
ATOM    338  CA  VAL A  49       9.927  -7.257 -17.862  1.00  0.00           C  
ATOM    339  C   VAL A  49       9.746  -6.713 -16.451  1.00  0.00           C  
ATOM    340  O   VAL A  49       9.577  -5.509 -16.257  1.00  0.00           O  
ATOM    341  CB  VAL A  49       8.602  -7.887 -18.332  1.00  0.00           C  
ATOM    342  CEN VAL A  49       8.139  -7.888 -18.842  1.00  0.00           X  
ATOM    343  H   VAL A  49      10.836  -9.162 -18.215  1.00  0.00           H  
ATOM    344  N   VAL A  50       9.781  -7.606 -15.468  1.00  0.00           N  
ATOM    345  CA  VAL A  50       9.621  -7.217 -14.072  1.00  0.00           C  
ATOM    346  C   VAL A  50      10.707  -6.236 -13.646  1.00  0.00           C  
ATOM    347  O   VAL A  50      10.427  -5.231 -12.992  1.00  0.00           O  
ATOM    348  CB  VAL A  50       9.652  -8.440 -13.137  1.00  0.00           C  
ATOM    349  CEN VAL A  50       9.263  -8.835 -12.729  1.00  0.00           X  
ATOM    350  H   VAL A  50       9.923  -8.580 -15.694  1.00  0.00           H  
ATOM    351  N   VAL A  51      11.946  -6.535 -14.020  1.00  0.00           N  
ATOM    352  CA  VAL A  51      13.077  -5.680 -13.677  1.00  0.00           C  
ATOM    353  C   VAL A  51      12.903  -4.280 -14.251  1.00  0.00           C  
ATOM    354  O   VAL A  51      13.135  -3.284 -13.566  1.00  0.00           O  
ATOM    355  CB  VAL A  51      14.406  -6.271 -14.183  1.00  0.00           C  
ATOM    356  CEN VAL A  51      14.993  -6.569 -13.980  1.00  0.00           X  
ATOM    357  H   VAL A  51      12.110  -7.375 -14.556  1.00  0.00           H  
ATOM    358  N   VAL A  52      12.493  -4.211 -15.513  1.00  0.00           N  
ATOM    359  CA  VAL A  52      12.288  -2.932 -16.182  1.00  0.00           C  
ATOM    360  C   VAL A  52      11.236  -2.096 -15.463  1.00  0.00           C  
ATOM    361  O   VAL A  52      11.422  -0.899 -15.247  1.00  0.00           O  
ATOM    362  CB  VAL A  52      11.861  -3.124 -17.650  1.00  0.00           C  
ATOM    363  CEN VAL A  52      12.073  -3.057 -18.302  1.00  0.00           X  
ATOM    364  H   VAL A  52      12.320  -5.066 -16.022  1.00  0.00           H  
ATOM    365  N   VAL A  53      10.131  -2.735 -15.095  1.00  0.00           N  
ATOM    366  CA  VAL A  53       9.047  -2.052 -14.399  1.00  0.00           C  
ATOM    367  C   VAL A  53       9.525  -1.463 -13.079  1.00  0.00           C  
ATOM    368  O   VAL A  53       9.213  -0.319 -12.749  1.00  0.00           O  
ATOM    369  CB  VAL A  53       7.863  -3.000 -14.129  1.00  0.00           C  
ATOM    370  CEN VAL A  53       7.214  -3.143 -14.312  1.00  0.00           X  
ATOM    371  H   VAL A  53      10.039  -3.720 -15.302  1.00  0.00           H  
ATOM    372  N   VAL A  54      10.283  -2.252 -12.325  1.00  0.00           N  
ATOM    373  CA  VAL A  54      10.806  -1.809 -11.038  1.00  0.00           C  
ATOM    374  C   VAL A  54      11.691  -0.579 -11.196  1.00  0.00           C  
ATOM    375  O   VAL A  54      11.579   0.380 -10.432  1.00  0.00           O  
ATOM    376  CB  VAL A  54      11.612  -2.922 -10.342  1.00  0.00           C  
ATOM    377  CEN VAL A  54      11.604  -3.366  -9.815  1.00  0.00           X  
ATOM    378  H   VAL A  54      10.504  -3.181 -12.652  1.00  0.00           H  
ATOM    379  N   VAL A  55      12.570  -0.613 -12.191  1.00  0.00           N  
ATOM    380  CA  VAL A  55      13.476   0.500 -12.451  1.00  0.00           C  
ATOM    381  C   VAL A  55      12.705   1.778 -12.755  1.00  0.00           C  
ATOM    382  O   VAL A  55      13.029   2.847 -12.239  1.00  0.00           O  
ATOM    383  CB  VAL A  55      14.425   0.193 -13.625  1.00  0.00           C  
ATOM    384  CEN VAL A  55      15.080   0.052 -13.786  1.00  0.00           X  
ATOM    385  H   VAL A  55      12.612  -1.430 -12.783  1.00  0.00           H  
ATOM    386  N   VAL A  56      11.684   1.661 -13.597  1.00  0.00           N  
ATOM    387  CA  VAL A  56      10.864   2.808 -13.971  1.00  0.00           C  
ATOM    388  C   VAL A  56      10.198   3.430 -12.751  1.00  0.00           C  
ATOM    389  O   VAL A  56      10.187   4.651 -12.593  1.00  0.00           O  
ATOM    390  CB  VAL A  56       9.780   2.418 -14.994  1.00  0.00           C  
ATOM    391  CEN VAL A  56       9.590   2.484 -15.652  1.00  0.00           X  
ATOM    392  H   VAL A  56      11.469   0.755 -13.987  1.00  0.00           H  
ATOM    393  N   VAL A  57       9.642   2.584 -11.891  1.00  0.00           N  
ATOM    394  CA  VAL A  57       8.971   3.050 -10.683  1.00  0.00           C  
ATOM    395  C   VAL A  57       9.928   3.827  -9.787  1.00  0.00           C  
ATOM    396  O   VAL A  57       9.585   4.891  -9.271  1.00  0.00           O  
ATOM    397  CB  VAL A  57       8.370   1.879  -9.883  1.00  0.00           C  
ATOM    398  CEN VAL A  57       7.778   1.579  -9.700  1.00  0.00           X  
ATOM    399  H   VAL A  57       9.684   1.593 -12.079  1.00  0.00           H  
ATOM    400  N   VAL A  58      11.129   3.289  -9.606  1.00  0.00           N  
ATOM    401  CA  VAL A  58      12.138   3.931  -8.771  1.00  0.00           C  
ATOM    402  C   VAL A  58      12.490   5.315  -9.299  1.00  0.00           C  
ATOM    403  O   VAL A  58      12.584   6.276  -8.535  1.00  0.00           O  
ATOM    404  CB  VAL A  58      13.421   3.084  -8.684  1.00  0.00           C  
ATOM    405  CEN VAL A  58      13.798   2.689  -8.263  1.00  0.00           X  
ATOM    406  H   VAL A  58      11.349   2.413 -10.057  1.00  0.00           H  
ATOM    407  N   VAL A  59      12.683   5.411 -10.610  1.00  0.00           N  
ATOM    408  CA  VAL A  59      13.026   6.680 -11.243  1.00  0.00           C  
ATOM    409  C   VAL A  59      11.941   7.723 -11.008  1.00  0.00           C  
ATOM    410  O   VAL A  59      12.233   8.872 -10.678  1.00  0.00           O  
ATOM    411  CB  VAL A  59      13.245   6.514 -12.759  1.00  0.00           C  
ATOM    412  CEN VAL A  59      13.725   6.515 -13.253  1.00  0.00           X  
ATOM    413  H   VAL A  59      12.591   4.585 -11.183  1.00  0.00           H  
ATOM    414  N   VAL A  60      10.688   7.315 -11.180  1.00  0.00           N  
ATOM    415  CA  VAL A  60       9.557   8.215 -10.987  1.00  0.00           C  
ATOM    416  C   VAL A  60       9.519   8.755  -9.563  1.00  0.00           C  
ATOM    417  O   VAL A  60       9.313   9.949  -9.347  1.00  0.00           O  
ATOM    418  CB  VAL A  60       8.219   7.515 -11.295  1.00  0.00           C  
ATOM    419  CEN VAL A  60       7.699   7.488 -11.745  1.00  0.00           X  
ATOM    420  H   VAL A  60      10.515   6.358 -11.451  1.00  0.00           H  
ATOM    421  N   VAL A  61       9.720   7.869  -8.594  1.00  0.00           N  
ATOM    422  CA  VAL A  61       9.710   8.255  -7.188  1.00  0.00           C  
ATOM    423  C   VAL A  61      10.786   9.292  -6.894  1.00  0.00           C  
ATOM    424  O   VAL A  61      10.535  10.284  -6.209  1.00  0.00           O  
ATOM    425  CB  VAL A  61       9.917   7.039  -6.266  1.00  0.00           C  
ATOM    426  CEN VAL A  61       9.601   6.626  -5.814  1.00  0.00           X  
ATOM    427  H   VAL A  61       9.884   6.902  -8.837  1.00  0.00           H  
ATOM    428  N   VAL A  62      11.985   9.057  -7.416  1.00  0.00           N  
ATOM    429  CA  VAL A  62      13.103   9.971  -7.210  1.00  0.00           C  
ATOM    430  C   VAL A  62      12.788  11.358  -7.756  1.00  0.00           C  
ATOM    431  O   VAL A  62      13.049  12.367  -7.102  1.00  0.00           O  
ATOM    432  CB  VAL A  62      14.390   9.448  -7.874  1.00  0.00           C  
ATOM    433  CEN VAL A  62      15.012   9.181  -7.745  1.00  0.00           X  
ATOM    434  H   VAL A  62      12.126   8.224  -7.969  1.00  0.00           H  
ATOM    435  N   VAL A  63      12.226  11.400  -8.959  1.00  0.00           N  
ATOM    436  CA  VAL A  63      11.875  12.664  -9.596  1.00  0.00           C  
ATOM    437  C   VAL A  63      10.875  13.446  -8.754  1.00  0.00           C  
ATOM    438  O   VAL A  63      11.023  14.653  -8.559  1.00  0.00           O  
ATOM    439  CB  VAL A  63      11.285  12.444 -11.002  1.00  0.00           C  
ATOM    440  CEN VAL A  63      11.412  12.519 -11.675  1.00  0.00           X  
ATOM    441  H   VAL A  63      12.037  10.535  -9.445  1.00  0.00           H  
ATOM    442  N   VAL A  64       9.858  12.752  -8.256  1.00  0.00           N  
ATOM    443  CA  VAL A  64       8.831  13.381  -7.432  1.00  0.00           C  
ATOM    444  C   VAL A  64       9.434  14.000  -6.178  1.00  0.00           C  
ATOM    445  O   VAL A  64       9.105  15.128  -5.811  1.00  0.00           O  
ATOM    446  CB  VAL A  64       7.740  12.374  -7.023  1.00  0.00           C  
ATOM    447  CEN VAL A  64       7.083  12.197  -7.126  1.00  0.00           X  
ATOM    448  H   VAL A  64       9.793  11.764  -8.452  1.00  0.00           H  
ATOM    449  N   VAL A  65      10.318  13.255  -5.523  1.00  0.00           N  
ATOM    450  CA  VAL A  65      10.969  13.730  -4.308  1.00  0.00           C  
ATOM    451  C   VAL A  65      11.763  15.004  -4.569  1.00  0.00           C  
ATOM    452  O   VAL A  65      11.694  15.959  -3.795  1.00  0.00           O  
ATOM    453  CB  VAL A  65      11.910  12.663  -3.717  1.00  0.00           C  
ATOM    454  CEN VAL A  65      11.989  12.222  -3.193  1.00  0.00           X  
ATOM    455  H   VAL A  65      10.546  12.337  -5.876  1.00  0.00           H  
ATOM    456  N   VAL A  66      12.516  15.011  -5.664  1.00  0.00           N  
ATOM    457  CA  VAL A  66      13.324  16.168  -6.029  1.00  0.00           C  
ATOM    458  C   VAL A  66      12.457  17.404  -6.235  1.00  0.00           C  
ATOM    459  O   VAL A  66      12.785  18.490  -5.759  1.00  0.00           O  
ATOM    460  CB  VAL A  66      14.140  15.906  -7.309  1.00  0.00           C  
ATOM    461  CEN VAL A  66      14.777  15.799  -7.549  1.00  0.00           X  
ATOM    462  H   VAL A  66      12.529  14.195  -6.258  1.00  0.00           H  
ATOM    463  N   VAL A  67      11.349  17.230  -6.947  1.00  0.00           N  
ATOM    464  CA  VAL A  67      10.432  18.331  -7.217  1.00  0.00           C  
ATOM    465  C   VAL A  67       9.624  18.693  -5.977  1.00  0.00           C  
ATOM    466  O   VAL A  67       8.887  19.678  -5.970  1.00  0.00           O  
ATOM    467  CB  VAL A  67       9.464  17.991  -8.366  1.00  0.00           C  
ATOM    468  CEN VAL A  67       9.309  18.136  -9.022  1.00  0.00           X  
ATOM    469  H   VAL A  67      11.136  16.312  -7.310  1.00  0.00           H  
ATOM    470  N   VAL A  68       9.768  17.889  -4.928  1.00  0.00           N  
ATOM    471  CA  VAL A  68       9.189  18.213  -3.630  1.00  0.00           C  
ATOM    472  C   VAL A  68      10.270  18.554  -2.614  1.00  0.00           C  
ATOM    473  O   VAL A  68      10.100  18.336  -1.414  1.00  0.00           O  
ATOM    474  CB  VAL A  68       8.336  17.051  -3.087  1.00  0.00           C  
ATOM    475  CEN VAL A  68       7.689  16.851  -2.958  1.00  0.00           X  
ATOM    476  H   VAL A  68      10.293  17.033  -5.033  1.00  0.00           H  
ATOM    477  N   VAL A  69      11.384  19.091  -3.100  1.00  0.00           N  
ATOM    478  CA  VAL A  69      12.414  19.642  -2.227  1.00  0.00           C  
ATOM    479  C   VAL A  69      13.083  18.547  -1.405  1.00  0.00           C  
ATOM    480  O   VAL A  69      13.522  18.783  -0.280  1.00  0.00           O  
ATOM    481  CB  VAL A  69      11.837  20.705  -1.274  1.00  0.00           C  
ATOM    482  CEN VAL A  69      11.825  21.381  -1.139  1.00  0.00           X  
ATOM    483  H   VAL A  69      11.521  19.118  -4.100  1.00  0.00           H  
ATOM    484  N   VAL A  70      13.157  17.349  -1.975  1.00  0.00           N  
ATOM    485  CA  VAL A  70      13.945  16.271  -1.390  1.00  0.00           C  
ATOM    486  C   VAL A  70      15.366  16.267  -1.940  1.00  0.00           C  
ATOM    487  O   VAL A  70      15.574  16.380  -3.148  1.00  0.00           O  
ATOM    488  CB  VAL A  70      13.302  14.895  -1.649  1.00  0.00           C  
ATOM    489  CEN VAL A  70      12.970  14.373  -1.346  1.00  0.00           X  
ATOM    490  H   VAL A  70      12.654  17.180  -2.834  1.00  0.00           H  
ATOM    491  N   VAL A  71      16.340  16.135  -1.047  1.00  0.00           N  
ATOM    492  CA  VAL A  71      17.745  16.180  -1.434  1.00  0.00           C  
ATOM    493  C   VAL A  71      18.181  14.872  -2.080  1.00  0.00           C  
ATOM    494  O   VAL A  71      17.449  13.882  -2.055  1.00  0.00           O  
ATOM    495  CB  VAL A  71      18.655  16.472  -0.225  1.00  0.00           C  
ATOM    496  CEN VAL A  71      19.059  16.950   0.062  1.00  0.00           X  
ATOM    497  H   VAL A  71      16.102  16.001  -0.075  1.00  0.00           H  
ATOM    498  N   VAL A  72      19.377  14.873  -2.659  1.00  0.00           N  
ATOM    499  CA  VAL A  72      19.804  13.790  -3.537  1.00  0.00           C  
ATOM    500  C   VAL A  72      20.017  12.499  -2.756  1.00  0.00           C  
ATOM    501  O   VAL A  72      19.838  11.404  -3.288  1.00  0.00           O  
ATOM    502  CB  VAL A  72      21.103  14.146  -4.284  1.00  0.00           C  
ATOM    503  CEN VAL A  72      21.361  14.307  -4.902  1.00  0.00           X  
ATOM    504  H   VAL A  72      20.006  15.644  -2.487  1.00  0.00           H  
ATOM    505  N   VAL A  73      20.399  12.636  -1.491  1.00  0.00           N  
ATOM    506  CA  VAL A  73      20.596  11.482  -0.621  1.00  0.00           C  
ATOM    507  C   VAL A  73      19.278  10.768  -0.348  1.00  0.00           C  
ATOM    508  O   VAL A  73      19.216   9.538  -0.345  1.00  0.00           O  
ATOM    509  CB  VAL A  73      21.236  11.887   0.720  1.00  0.00           C  
ATOM    510  CEN VAL A  73      21.816  11.851   1.091  1.00  0.00           X  
ATOM    511  H   VAL A  73      20.558  13.562  -1.122  1.00  0.00           H  
ATOM    512  N   VAL A  74      18.226  11.546  -0.118  1.00  0.00           N  
ATOM    513  CA  VAL A  74      16.906  10.989   0.151  1.00  0.00           C  
ATOM    514  C   VAL A  74      16.419  10.137  -1.014  1.00  0.00           C  
ATOM    515  O   VAL A  74      15.901   9.038  -0.818  1.00  0.00           O  
ATOM    516  CB  VAL A  74      15.872  12.095   0.433  1.00  0.00           C  
ATOM    517  CEN VAL A  74      15.489  12.384   0.928  1.00  0.00           X  
ATOM    518  H   VAL A  74      18.344  12.549  -0.130  1.00  0.00           H  
ATOM    519  N   VAL A  75      16.588  10.652  -2.227  1.00  0.00           N  
ATOM    520  CA  VAL A  75      16.166   9.939  -3.427  1.00  0.00           C  
ATOM    521  C   VAL A  75      16.879   8.599  -3.552  1.00  0.00           C  
ATOM    522  O   VAL A  75      16.258   7.580  -3.852  1.00  0.00           O  
ATOM    523  CB  VAL A  75      16.428  10.769  -4.699  1.00  0.00           C  
ATOM    524  CEN VAL A  75      16.120  11.126  -5.201  1.00  0.00           X  
ATOM    525  H   VAL A  75      17.020  11.560  -2.321  1.00  0.00           H  
ATOM    526  N   VAL A  76      18.187   8.607  -3.319  1.00  0.00           N  
ATOM    527  CA  VAL A  76      18.988   7.391  -3.405  1.00  0.00           C  
ATOM    528  C   VAL A  76      18.499   6.339  -2.417  1.00  0.00           C  
ATOM    529  O   VAL A  76      18.364   5.165  -2.763  1.00  0.00           O  
ATOM    530  CB  VAL A  76      20.478   7.676  -3.140  1.00  0.00           C  
ATOM    531  CEN VAL A  76      21.098   7.712  -3.439  1.00  0.00           X  
ATOM    532  H   VAL A  76      18.639   9.477  -3.077  1.00  0.00           H  
ATOM    533  N   VAL A  77      18.235   6.767  -1.188  1.00  0.00           N  
ATOM    534  CA  VAL A  77      17.760   5.862  -0.148  1.00  0.00           C  
ATOM    535  C   VAL A  77      16.442   5.210  -0.544  1.00  0.00           C  
ATOM    536  O   VAL A  77      16.261   4.003  -0.380  1.00  0.00           O  
ATOM    537  CB  VAL A  77      17.576   6.592   1.196  1.00  0.00           C  
ATOM    538  CEN VAL A  77      17.835   6.658   1.831  1.00  0.00           X  
ATOM    539  H   VAL A  77      18.366   7.744  -0.967  1.00  0.00           H  
ATOM    540  N   VAL A  78      15.523   6.014  -1.068  1.00  0.00           N  
ATOM    541  CA  VAL A  78      14.219   5.517  -1.489  1.00  0.00           C  
ATOM    542  C   VAL A  78      14.359   4.453  -2.571  1.00  0.00           C  
ATOM    543  O   VAL A  78      13.705   3.411  -2.518  1.00  0.00           O  
ATOM    544  CB  VAL A  78      13.323   6.654  -2.014  1.00  0.00           C  
ATOM    545  CEN VAL A  78      12.765   7.032  -1.870  1.00  0.00           X  
ATOM    546  H   VAL A  78      15.734   6.996  -1.177  1.00  0.00           H  
ATOM    547  N   VAL A  79      15.215   4.722  -3.551  1.00  0.00           N  
ATOM    548  CA  VAL A  79      15.442   3.788  -4.647  1.00  0.00           C  
ATOM    549  C   VAL A  79      15.961   2.451  -4.134  1.00  0.00           C  
ATOM    550  O   VAL A  79      15.499   1.391  -4.556  1.00  0.00           O  
ATOM    551  CB  VAL A  79      16.439   4.354  -5.675  1.00  0.00           C  
ATOM    552  CEN VAL A  79      16.494   4.606  -6.314  1.00  0.00           X  
ATOM    553  H   VAL A  79      15.721   5.595  -3.536  1.00  0.00           H  
ATOM    554  N   VAL A  80      16.924   2.508  -3.220  1.00  0.00           N  
ATOM    555  CA  VAL A  80      17.508   1.301  -2.646  1.00  0.00           C  
ATOM    556  C   VAL A  80      16.452   0.460  -1.940  1.00  0.00           C  
ATOM    557  O   VAL A  80      16.404  -0.759  -2.104  1.00  0.00           O  
ATOM    558  CB  VAL A  80      18.634   1.637  -1.650  1.00  0.00           C  
ATOM    559  CEN VAL A  80      19.316   1.615  -1.557  1.00  0.00           X  
ATOM    560  H   VAL A  80      17.259   3.410  -2.914  1.00  0.00           H  
ATOM    561  N   VAL A  81      15.608   1.118  -1.153  1.00  0.00           N  
ATOM    562  CA  VAL A  81      14.551   0.432  -0.420  1.00  0.00           C  
ATOM    563  C   VAL A  81      13.601  -0.289  -1.368  1.00  0.00           C  
ATOM    564  O   VAL A  81      13.233  -1.441  -1.137  1.00  0.00           O  
ATOM    565  CB  VAL A  81      13.743   1.410   0.455  1.00  0.00           C  
ATOM    566  CEN VAL A  81      13.620   1.599   1.105  1.00  0.00           X  
ATOM    567  H   VAL A  81      15.700   2.120  -1.061  1.00  0.00           H  
ATOM    568  N   VAL A  82      13.207   0.396  -2.436  1.00  0.00           N  
ATOM    569  CA  VAL A  82      12.299  -0.178  -3.422  1.00  0.00           C  
ATOM    570  C   VAL A  82      13.006  -1.216  -4.284  1.00  0.00           C  
ATOM    571  O   VAL A  82      12.472  -2.296  -4.535  1.00  0.00           O  
ATOM    572  CB  VAL A  82      11.695   0.907  -4.334  1.00  0.00           C  
ATOM    573  CEN VAL A  82      11.115   1.247  -4.482  1.00  0.00           X  
ATOM    574  H   VAL A  82      13.545   1.338  -2.569  1.00  0.00           H  
ATOM    575  N   VAL A  83      14.211  -0.882  -4.734  1.00  0.00           N  
ATOM    576  CA  VAL A  83      15.008  -1.799  -5.540  1.00  0.00           C  
ATOM    577  C   VAL A  83      15.511  -2.970  -4.706  1.00  0.00           C  
ATOM    578  O   VAL A  83      15.638  -4.090  -5.203  1.00  0.00           O  
ATOM    579  CB  VAL A  83      16.212  -1.085  -6.183  1.00  0.00           C  
ATOM    580  CEN VAL A  83      16.468  -0.859  -6.781  1.00  0.00           X  
ATOM    581  H   VAL A  83      14.583   0.030  -4.513  1.00  0.00           H  
ATOM    582  N   VAL A  84      15.797  -2.706  -3.436  1.00  0.00           N  
ATOM    583  CA  VAL A  84      16.274  -3.741  -2.526  1.00  0.00           C  
ATOM    584  C   VAL A  84      15.405  -3.820  -1.277  1.00  0.00           C  
ATOM    585  O   VAL A  84      15.867  -3.545  -0.170  1.00  0.00           O  
ATOM    586  CB  VAL A  84      17.736  -3.496  -2.108  1.00  0.00           C  
ATOM    587  CEN VAL A  84      18.380  -3.728  -2.183  1.00  0.00           X  
ATOM    588  H   VAL A  84      15.681  -1.764  -3.091  1.00  0.00           H  
ATOM    589  N   VAL A  85      14.145  -4.197  -1.463  1.00  0.00           N  
ATOM    590  CA  VAL A  85      13.155  -4.112  -0.395  1.00  0.00           C  
ATOM    591  C   VAL A  85      13.494  -5.061   0.747  1.00  0.00           C  
ATOM    592  O   VAL A  85      13.004  -4.903   1.865  1.00  0.00           O  
ATOM    593  CB  VAL A  85      11.739  -4.431  -0.911  1.00  0.00           C  
ATOM    594  CEN VAL A  85      11.125  -4.153  -1.054  1.00  0.00           X  
ATOM    595  H   VAL A  85      13.865  -4.551  -2.366  1.00  0.00           H  
ATOM    596  N   VAL A  86      14.336  -6.048   0.459  1.00  0.00           N  
ATOM    597  CA  VAL A  86      14.686  -7.067   1.442  1.00  0.00           C  
ATOM    598  C   VAL A  86      16.052  -6.792   2.057  1.00  0.00           C  
ATOM    599  O   VAL A  86      16.574  -7.604   2.822  1.00  0.00           O  
ATOM    600  CB  VAL A  86      14.689  -8.476   0.819  1.00  0.00           C  
ATOM    601  CEN VAL A  86      14.351  -9.076   0.803  1.00  0.00           X  
ATOM    602  H   VAL A  86      14.744  -6.094  -0.464  1.00  0.00           H  
ATOM    603  N   VAL A  87      16.628  -5.644   1.718  1.00  0.00           N  
ATOM    604  CA  VAL A  87      17.953  -5.278   2.206  1.00  0.00           C  
ATOM    605  C   VAL A  87      17.863  -4.495   3.509  1.00  0.00           C  
ATOM    606  O   VAL A  87      17.743  -3.270   3.502  1.00  0.00           O  
ATOM    607  CB  VAL A  87      18.725  -4.442   1.168  1.00  0.00           C  
ATOM    608  CEN VAL A  87      19.253  -4.457   0.726  1.00  0.00           X  
ATOM    609  H   VAL A  87      16.135  -5.008   1.108  1.00  0.00           H  
ATOM    610  N   VAL A  88      17.922  -5.209   4.628  1.00  0.00           N  
ATOM    611  CA  VAL A  88      17.787  -4.590   5.941  1.00  0.00           C  
ATOM    612  C   VAL A  88      18.794  -3.462   6.124  1.00  0.00           C  
ATOM    613  O   VAL A  88      18.468  -2.408   6.669  1.00  0.00           O  
ATOM    614  CB  VAL A  88      17.970  -5.618   7.073  1.00  0.00           C  
ATOM    615  CEN VAL A  88      17.637  -5.965   7.566  1.00  0.00           X  
ATOM    616  H   VAL A  88      18.065  -6.207   4.567  1.00  0.00           H  
ATOM    617  N   VAL A  89      20.021  -3.690   5.666  1.00  0.00           N  
ATOM    618  CA  VAL A  89      21.055  -2.664   5.701  1.00  0.00           C  
ATOM    619  C   VAL A  89      20.623  -1.420   4.934  1.00  0.00           C  
ATOM    620  O   VAL A  89      21.003  -0.302   5.282  1.00  0.00           O  
ATOM    621  CB  VAL A  89      22.383  -3.179   5.116  1.00  0.00           C  
ATOM    622  CEN VAL A  89      23.026  -3.367   5.280  1.00  0.00           X  
ATOM    623  H   VAL A  89      20.242  -4.599   5.284  1.00  0.00           H  
ATOM    624  N   VAL A  90      19.827  -1.622   3.890  1.00  0.00           N  
ATOM    625  CA  VAL A  90      19.237  -0.512   3.151  1.00  0.00           C  
ATOM    626  C   VAL A  90      18.361   0.347   4.053  1.00  0.00           C  
ATOM    627  O   VAL A  90      18.431   1.575   4.016  1.00  0.00           O  
ATOM    628  CB  VAL A  90      18.398  -1.010   1.959  1.00  0.00           C  
ATOM    629  CEN VAL A  90      18.379  -1.047   1.271  1.00  0.00           X  
ATOM    630  H   VAL A  90      19.625  -2.568   3.601  1.00  0.00           H  
ATOM    631  N   VAL A  91      17.535  -0.307   4.863  1.00  0.00           N  
ATOM    632  CA  VAL A  91      16.642   0.397   5.777  1.00  0.00           C  
ATOM    633  C   VAL A  91      17.416   1.020   6.932  1.00  0.00           C  
ATOM    634  O   VAL A  91      16.932   1.940   7.591  1.00  0.00           O  
ATOM    635  CB  VAL A  91      15.560  -0.542   6.344  1.00  0.00           C  
ATOM    636  CEN VAL A  91      14.887  -0.688   6.323  1.00  0.00           X  
ATOM    637  H   VAL A  91      17.525  -1.316   4.845  1.00  0.00           H  
ATOM    638  N   VAL A  92      18.620   0.513   7.172  1.00  0.00           N  
ATOM    639  CA  VAL A  92      19.433   0.968   8.294  1.00  0.00           C  
ATOM    640  C   VAL A  92      20.598   1.827   7.818  1.00  0.00           C  
ATOM    641  O   VAL A  92      21.495   2.158   8.593  1.00  0.00           O  
ATOM    642  CB  VAL A  92      19.982  -0.217   9.111  1.00  0.00           C  
ATOM    643  CEN VAL A  92      19.927  -0.549   9.712  1.00  0.00           X  
ATOM    644  H   VAL A  92      18.982  -0.206   6.562  1.00  0.00           H  
ATOM    645  N   VAL A  93      20.578   2.184   6.538  1.00  0.00           N  
ATOM    646  CA  VAL A  93      21.585   3.077   5.977  1.00  0.00           C  
ATOM    647  C   VAL A  93      21.002   4.456   5.694  1.00  0.00           C  
ATOM    648  O   VAL A  93      19.951   4.579   5.065  1.00  0.00           O  
ATOM    649  CB  VAL A  93      22.185   2.507   4.678  1.00  0.00           C  
ATOM    650  CEN VAL A  93      22.753   2.230   4.404  1.00  0.00           X  
ATOM    651  H   VAL A  93      19.847   1.829   5.939  1.00  0.00           H  
ATOM    652  N   VAL A  94      21.691   5.491   6.161  1.00  0.00           N  
ATOM    653  CA  VAL A  94      21.269   6.865   5.917  1.00  0.00           C  
ATOM    654  C   VAL A  94      22.104   7.511   4.819  1.00  0.00           C  
ATOM    655  O   VAL A  94      21.778   8.594   4.333  1.00  0.00           O  
ATOM    656  CB  VAL A  94      21.367   7.722   7.193  1.00  0.00           C  
ATOM    657  CEN VAL A  94      20.994   8.041   7.677  1.00  0.00           X  
ATOM    658  H   VAL A  94      22.529   5.322   6.700  1.00  0.00           H  
ATOM    659  N   VAL A  95      23.182   6.839   4.430  1.00  0.00           N  
ATOM    660  CA  VAL A  95      24.109   7.383   3.444  1.00  0.00           C  
ATOM    661  C   VAL A  95      23.621   7.119   2.026  1.00  0.00           C  
ATOM    662  O   VAL A  95      23.563   5.972   1.582  1.00  0.00           O  
ATOM    663  CB  VAL A  95      25.521   6.790   3.609  1.00  0.00           C  
ATOM    664  CEN VAL A  95      26.164   6.936   3.809  1.00  0.00           X  
ATOM    665  H   VAL A  95      23.365   5.929   4.828  1.00  0.00           H  
ATOM    666  N   VAL A  96      23.271   8.187   1.317  1.00  0.00           N  
ATOM    667  CA  VAL A  96      22.513   8.070   0.077  1.00  0.00           C  
ATOM    668  C   VAL A  96      23.353   7.435  -1.024  1.00  0.00           C  
ATOM    669  O   VAL A  96      22.819   6.861  -1.972  1.00  0.00           O  
ATOM    670  CB  VAL A  96      22.003   9.441  -0.405  1.00  0.00           C  
ATOM    671  CEN VAL A  96      21.438   9.827  -0.481  1.00  0.00           X  
ATOM    672  H   VAL A  96      23.537   9.104   1.647  1.00  0.00           H  
ATOM    673  N   VAL A  97      24.671   7.543  -0.892  1.00  0.00           N  
ATOM    674  CA  VAL A  97      25.588   6.969  -1.870  1.00  0.00           C  
ATOM    675  C   VAL A  97      25.647   5.452  -1.745  1.00  0.00           C  
ATOM    676  O   VAL A  97      25.650   4.736  -2.747  1.00  0.00           O  
ATOM    677  CB  VAL A  97      27.009   7.543  -1.717  1.00  0.00           C  
ATOM    678  CEN VAL A  97      27.475   7.956  -2.012  1.00  0.00           X  
ATOM    679  H   VAL A  97      25.047   8.034  -0.094  1.00  0.00           H  
ATOM    680  N   VAL A  98      25.694   4.966  -0.509  1.00  0.00           N  
ATOM    681  CA  VAL A  98      25.615   3.535  -0.245  1.00  0.00           C  
ATOM    682  C   VAL A  98      24.307   2.950  -0.763  1.00  0.00           C  
ATOM    683  O   VAL A  98      24.295   1.893  -1.392  1.00  0.00           O  
ATOM    684  CB  VAL A  98      25.742   3.230   1.260  1.00  0.00           C  
ATOM    685  CEN VAL A  98      26.159   2.961   1.738  1.00  0.00           X  
ATOM    686  H   VAL A  98      25.788   5.605   0.268  1.00  0.00           H  
ATOM    687  N   VAL A  99      23.207   3.645  -0.493  1.00  0.00           N  
ATOM    688  CA  VAL A  99      21.891   3.196  -0.932  1.00  0.00           C  
ATOM    689  C   VAL A  99      21.826   3.079  -2.449  1.00  0.00           C  
ATOM    690  O   VAL A  99      21.316   2.095  -2.985  1.00  0.00           O  
ATOM    691  CB  VAL A  99      20.780   4.149  -0.452  1.00  0.00           C  
ATOM    692  CEN VAL A  99      20.251   4.208  -0.015  1.00  0.00           X  
ATOM    693  H   VAL A  99      23.285   4.506   0.028  1.00  0.00           H  
ATOM    694  N   VAL A 100      22.347   4.089  -3.138  1.00  0.00           N  
ATOM    695  CA  VAL A 100      22.349   4.101  -4.596  1.00  0.00           C  
ATOM    696  C   VAL A 100      23.116   2.910  -5.156  1.00  0.00           C  
ATOM    697  O   VAL A 100      22.659   2.247  -6.087  1.00  0.00           O  
ATOM    698  CB  VAL A 100      22.964   5.401  -5.150  1.00  0.00           C  
ATOM    699  CEN VAL A 100      22.816   5.991  -5.473  1.00  0.00           X  
ATOM    700  H   VAL A 100      22.752   4.868  -2.639  1.00  0.00           H  
ATOM    701  N   VAL A 101      24.284   2.642  -4.583  1.00  0.00           N  
ATOM    702  CA  VAL A 101      25.117   1.529  -5.023  1.00  0.00           C  
ATOM    703  C   VAL A 101      24.384   0.202  -4.879  1.00  0.00           C  
ATOM    704  O   VAL A 101      24.409  -0.633  -5.783  1.00  0.00           O  
ATOM    705  CB  VAL A 101      26.438   1.464  -4.233  1.00  0.00           C  
ATOM    706  CEN VAL A 101      27.118   1.562  -4.281  1.00  0.00           X  
ATOM    707  H   VAL A 101      24.604   3.225  -3.822  1.00  0.00           H  
ATOM    708  N   VAL A 102      23.732   0.013  -3.737  1.00  0.00           N  
ATOM    709  CA  VAL A 102      22.990  -1.214  -3.472  1.00  0.00           C  
ATOM    710  C   VAL A 102      21.888  -1.425  -4.502  1.00  0.00           C  
ATOM    711  O   VAL A 102      21.711  -2.528  -5.018  1.00  0.00           O  
ATOM    712  CB  VAL A 102      22.367  -1.205  -2.063  1.00  0.00           C  
ATOM    713  CEN VAL A 102      22.411  -1.485  -1.436  1.00  0.00           X  
ATOM    714  H   VAL A 102      23.750   0.738  -3.034  1.00  0.00           H  
ATOM    715  N   VAL A 103      21.150  -0.360  -4.798  1.00  0.00           N  
ATOM    716  CA  VAL A 103      20.063  -0.427  -5.768  1.00  0.00           C  
ATOM    717  C   VAL A 103      20.574  -0.846  -7.140  1.00  0.00           C  
ATOM    718  O   VAL A 103      19.977  -1.694  -7.803  1.00  0.00           O  
ATOM    719  CB  VAL A 103      19.334   0.924  -5.893  1.00  0.00           C  
ATOM    720  CEN VAL A 103      18.745   1.252  -5.749  1.00  0.00           X  
ATOM    721  H   VAL A 103      21.346   0.518  -4.339  1.00  0.00           H  
ATOM    722  N   VAL A 104      21.683  -0.247  -7.561  1.00  0.00           N  
ATOM    723  CA  VAL A 104      22.277  -0.558  -8.856  1.00  0.00           C  
ATOM    724  C   VAL A 104      22.660  -2.029  -8.948  1.00  0.00           C  
ATOM    725  O   VAL A 104      22.395  -2.688  -9.953  1.00  0.00           O  
ATOM    726  CB  VAL A 104      23.524   0.305  -9.127  1.00  0.00           C  
ATOM    727  CEN VAL A 104      23.767   0.824  -9.509  1.00  0.00           X  
ATOM    728  H   VAL A 104      22.126   0.441  -6.969  1.00  0.00           H  
ATOM    729  N   VAL A 105      23.285  -2.540  -7.892  1.00  0.00           N  
ATOM    730  CA  VAL A 105      23.706  -3.935  -7.852  1.00  0.00           C  
ATOM    731  C   VAL A 105      22.515  -4.874  -7.997  1.00  0.00           C  
ATOM    732  O   VAL A 105      22.567  -5.846  -8.750  1.00  0.00           O  
ATOM    733  CB  VAL A 105      24.450  -4.264  -6.544  1.00  0.00           C  
ATOM    734  CEN VAL A 105      25.069  -4.412  -6.281  1.00  0.00           X  
ATOM    735  H   VAL A 105      23.474  -1.946  -7.098  1.00  0.00           H  
ATOM    736  N   VAL A 106      21.443  -4.577  -7.272  1.00  0.00           N  
ATOM    737  CA  VAL A 106      20.236  -5.394  -7.318  1.00  0.00           C  
ATOM    738  C   VAL A 106      19.659  -5.445  -8.727  1.00  0.00           C  
ATOM    739  O   VAL A 106      19.281  -6.510  -9.215  1.00  0.00           O  
ATOM    740  CB  VAL A 106      19.159  -4.867  -6.351  1.00  0.00           C  
ATOM    741  CEN VAL A 106      18.831  -5.001  -5.761  1.00  0.00           X  
ATOM    742  H   VAL A 106      21.463  -3.764  -6.673  1.00  0.00           H  
ATOM    743  N   VAL A 107      19.593  -4.287  -9.376  1.00  0.00           N  
ATOM    744  CA  VAL A 107      19.062  -4.198 -10.731  1.00  0.00           C  
ATOM    745  C   VAL A 107      19.869  -5.055 -11.697  1.00  0.00           C  
ATOM    746  O   VAL A 107      19.307  -5.778 -12.520  1.00  0.00           O  
ATOM    747  CB  VAL A 107      19.049  -2.743 -11.238  1.00  0.00           C  
ATOM    748  CEN VAL A 107      18.637  -2.214 -11.394  1.00  0.00           X  
ATOM    749  H   VAL A 107      19.920  -3.448  -8.919  1.00  0.00           H  
ATOM    750  N   VAL A 108      21.191  -4.970 -11.592  1.00  0.00           N  
ATOM    751  CA  VAL A 108      22.079  -5.739 -12.457  1.00  0.00           C  
ATOM    752  C   VAL A 108      21.846  -7.235 -12.296  1.00  0.00           C  
ATOM    753  O   VAL A 108      21.770  -7.971 -13.280  1.00  0.00           O  
ATOM    754  CB  VAL A 108      23.559  -5.426 -12.168  1.00  0.00           C  
ATOM    755  CEN VAL A 108      24.120  -5.116 -12.421  1.00  0.00           X  
ATOM    756  H   VAL A 108      21.591  -4.358 -10.896  1.00  0.00           H  
ATOM    757  N   VAL A 109      21.732  -7.680 -11.049  1.00  0.00           N  
ATOM    758  CA  VAL A 109      21.507  -9.091 -10.757  1.00  0.00           C  
ATOM    759  C   VAL A 109      20.211  -9.584 -11.386  1.00  0.00           C  
ATOM    760  O   VAL A 109      20.170 -10.658 -11.986  1.00  0.00           O  
ATOM    761  CB  VAL A 109      21.463  -9.354  -9.239  1.00  0.00           C  
ATOM    762  CEN VAL A 109      21.808  -9.639  -8.716  1.00  0.00           X  
ATOM    763  H   VAL A 109      21.804  -7.025 -10.284  1.00  0.00           H  
ATOM    764  N   VAL A 110      19.152  -8.793 -11.245  1.00  0.00           N  
ATOM    765  CA  VAL A 110      17.851  -9.147 -11.799  1.00  0.00           C  
ATOM    766  C   VAL A 110      17.923  -9.311 -13.312  1.00  0.00           C  
ATOM    767  O   VAL A 110      17.639 -10.362 -13.816  1.00  0.00           O  
ATOM    768  CB  VAL A 110      16.784  -8.091 -11.457  1.00  0.00           C  
ATOM    769  CEN VAL A 110      16.222  -7.974 -11.075  1.00  0.00           X  
ATOM    770  H   VAL A 110      19.252  -7.923 -10.741  1.00  0.00           H  
TER                                                                             
# All scores below are weighted scores, not raw scores.
#BEGIN_POSE_ENERGIES_TABLE ./out/75.pdb
label vdw total
weights 0.1 NA
pose 3.27653 3.27653
VAL:NtermProteinFull_1 0 0
VAL_2 0 0
VAL_3 0 0
VAL_4 0 0
VAL_5 0 0
VAL_6 0 0
VAL_7 0 0
VAL_8 0.00157 0.00157
VAL_9 0 0
VAL_10 0 0
VAL_11 0 0
VAL_12 0 0
VAL_13 0 0
VAL_14 0 0
VAL_15 0.01006 0.01006
VAL_16 0 0
VAL_17 0 0
VAL_18 0.01006 0.01006
VAL_19 0 0
VAL_20 0 0
VAL_21 0 0
VAL_22 0 0
VAL_23 0 0
VAL_24 0 0
VAL_25 0.00157 0.00157
VAL_26 0.80135 0.80135
VAL_27 0 0
VAL_28 0 0
VAL_29 0.01677 0.01677
VAL_30 0 0
VAL_31 0 0
VAL_32 0 0
VAL_33 0.29504 0.29504
VAL_34 0 0
VAL_35 0 0
VAL_36 0 0
VAL_37 0 0
VAL_38 0 0
VAL_39 0 0
VAL_40 0.00277 0.00277
VAL_41 0 0
VAL_42 0 0
VAL_43 0 0
VAL_44 0 0
VAL_45 0 0
VAL_46 0 0
VAL_47 0 0
VAL_48 0 0
VAL_49 0 0
VAL_50 0.00277 0.00277
VAL_51 0 0
VAL_52 0 0
VAL_53 0 0
VAL_54 0 0
VAL_55 0 0
VAL_56 0 0
VAL_57 0 0
VAL_58 0 0
VAL_59 0 0
VAL_60 0 0
VAL_61 0 0
VAL_62 0 0
VAL_63 0 0
VAL_64 0 0
VAL_65 0.02095 0.02095
VAL_66 0 0
VAL_67 0 0
VAL_68 0 0
VAL_69 0 0
VAL_70 0.02095 0.02095
VAL_71 0 0
VAL_72 0 0
VAL_73 0.45099 0.45099
VAL_74 0 0
VAL_75 0 0
VAL_76 0.00693 0.00693
VAL_77 0.00869 0.00869
VAL_78 0 0
VAL_79 0 0
VAL_80 0.01113 0.01113
VAL_81 0.00697 0.00697
VAL_82 0 0
VAL_83 0.00194 0.00194
VAL_84 0.01006 0.01006
VAL_85 0.30484 0.30484
VAL_86 0 0
VAL_87 0.01006 0.01006
VAL_88 0 0
VAL_89 0 0
VAL_90 0 0
VAL_91 0.80135 0.80135
VAL_92 0 0
VAL_93 0 0
VAL_94 0 0
VAL_95 0 0
VAL_96 0.45106 0.45106
VAL_97 0 0
VAL_98 0 0
VAL_99 0.01982 0.01982
VAL_100 0.00686 0.00686
VAL_101 0 0
VAL_102 0 0
VAL_103 0.00194 0.00194
VAL_104 0 0
VAL_105 0 0
VAL_106 0 0
VAL_107 0 0
VAL_108 0 0
VAL_109 0 0
VAL:CtermProteinFull_110 0 0
#END_POSE_ENERGIES_TABLE ./out/75.pdb

REMARK 6 12 20 18 8 1 13 14 13 12 14 9 
REMARK VDW             3.277
REMARK RG             13.988
REMARK NCdist         22.173
REMARK HO              0.711
