# Supplementary material for: Design of complicated all-α protein structures
Source: Nat Struct Mol Biol. 2024 Jan 4;31(2):275–82. doi: 10.1038/s41594-023-01147-9 (PMC11377298; doi:10.1038/s41594-023-01147-9)
Supplement: Supplementary file 11 — Statistical source data. [file 41594_2023_1147_MOESM11_ESM.zip › ED_Fig6/49.pdb]

HEADER                                            09-NOV-21   XXXX              
EXPDTA    THEORETICAL MODEL                                                     
REMARK 220                                                                      
REMARK 220 EXPERIMENTAL DETAILS                                                 
REMARK 220  EXPERIMENT TYPE                : THEORETICAL MODELLING              
REMARK 220  DATE OF DATA COLLECTION        : 09-NOV-21                          
REMARK 220                                                                      
REMARK 220 REMARK: MODEL GENERATED BY ROSETTA                                   
REMARK 220  VERSION 2021.16+release.8ee4f02                                     
ATOM      1  N   VAL A   1       0.000   0.000   0.000  1.00  0.00           N  
ATOM      2  CA  VAL A   1       1.458   0.000   0.000  1.00  0.00           C  
ATOM      3  C   VAL A   1       2.009   1.420   0.000  1.00  0.00           C  
ATOM      4  O   VAL A   1       2.934   1.737   0.748  1.00  0.00           O  
ATOM      5  CB  VAL A   1       2.023  -0.759  -1.215  1.00  0.00           C  
ATOM      6  CEN VAL A   1       2.351  -1.334  -1.406  1.00  0.00           X  
ATOM      7  H   VAL A   1      -0.500  -0.433  -0.750  1.00  0.00           H  
ATOM      8  N   VAL A   2       1.435   2.272  -0.843  1.00  0.00           N  
ATOM      9  CA  VAL A   2       1.868   3.661  -0.942  1.00  0.00           C  
ATOM     10  C   VAL A   2       1.711   4.383   0.390  1.00  0.00           C  
ATOM     11  O   VAL A   2       2.608   5.105   0.825  1.00  0.00           O  
ATOM     12  CB  VAL A   2       1.079   4.423  -2.023  1.00  0.00           C  
ATOM     13  CEN VAL A   2       1.129   4.707  -2.649  1.00  0.00           X  
ATOM     14  H   VAL A   2       0.680   1.949  -1.431  1.00  0.00           H  
ATOM     15  N   VAL A   3       0.566   4.183   1.035  1.00  0.00           N  
ATOM     16  CA  VAL A   3       0.290   4.815   2.319  1.00  0.00           C  
ATOM     17  C   VAL A   3       1.317   4.405   3.367  1.00  0.00           C  
ATOM     18  O   VAL A   3       1.823   5.241   4.115  1.00  0.00           O  
ATOM     19  CB  VAL A   3      -1.120   4.462   2.831  1.00  0.00           C  
ATOM     20  CEN VAL A   3      -1.749   4.719   2.941  1.00  0.00           X  
ATOM     21  H   VAL A   3      -0.130   3.577   0.624  1.00  0.00           H  
ATOM     22  N   VAL A   4       1.620   3.112   3.417  1.00  0.00           N  
ATOM     23  CA  VAL A   4       2.588   2.588   4.374  1.00  0.00           C  
ATOM     24  C   VAL A   4       3.957   3.226   4.177  1.00  0.00           C  
ATOM     25  O   VAL A   4       4.612   3.622   5.141  1.00  0.00           O  
ATOM     26  CB  VAL A   4       2.723   1.058   4.261  1.00  0.00           C  
ATOM     27  CEN VAL A   4       2.581   0.464   4.579  1.00  0.00           X  
ATOM     28  H   VAL A   4       1.169   2.476   2.775  1.00  0.00           H  
ATOM     29  N   VAL A   5       4.385   3.322   2.923  1.00  0.00           N  
ATOM     30  CA  VAL A   5       5.678   3.911   2.597  1.00  0.00           C  
ATOM     31  C   VAL A   5       5.758   5.358   3.069  1.00  0.00           C  
ATOM     32  O   VAL A   5       6.758   5.776   3.653  1.00  0.00           O  
ATOM     33  CB  VAL A   5       5.958   3.859   1.084  1.00  0.00           C  
ATOM     34  CEN VAL A   5       6.345   3.555   0.602  1.00  0.00           X  
ATOM     35  H   VAL A   5       3.799   2.977   2.176  1.00  0.00           H  
ATOM     36  N   VAL A   6       4.700   6.118   2.811  1.00  0.00           N  
ATOM     37  CA  VAL A   6       4.648   7.520   3.209  1.00  0.00           C  
ATOM     38  C   VAL A   6       4.783   7.670   4.719  1.00  0.00           C  
ATOM     39  O   VAL A   6       5.528   8.521   5.204  1.00  0.00           O  
ATOM     40  CB  VAL A   6       3.339   8.190   2.752  1.00  0.00           C  
ATOM     41  CEN VAL A   6       3.075   8.647   2.309  1.00  0.00           X  
ATOM     42  H   VAL A   6       3.910   5.715   2.327  1.00  0.00           H  
ATOM     43  N   VAL A   7       4.059   6.836   5.458  1.00  0.00           N  
ATOM     44  CA  VAL A   7       4.096   6.875   6.915  1.00  0.00           C  
ATOM     45  C   VAL A   7       5.504   6.615   7.437  1.00  0.00           C  
ATOM     46  O   VAL A   7       5.983   7.311   8.332  1.00  0.00           O  
ATOM     47  CB  VAL A   7       3.133   5.844   7.532  1.00  0.00           C  
ATOM     48  CEN VAL A   7       2.540   5.776   7.878  1.00  0.00           X  
ATOM     49  H   VAL A   7       3.467   6.159   4.999  1.00  0.00           H  
ATOM     50  N   VAL A   8       6.163   5.609   6.872  1.00  0.00           N  
ATOM     51  CA  VAL A   8       7.517   5.255   7.279  1.00  0.00           C  
ATOM     52  C   VAL A   8       8.478   6.419   7.067  1.00  0.00           C  
ATOM     53  O   VAL A   8       9.293   6.729   7.935  1.00  0.00           O  
ATOM     54  CB  VAL A   8       8.037   4.027   6.508  1.00  0.00           C  
ATOM     55  CEN VAL A   8       8.197   3.360   6.571  1.00  0.00           X  
ATOM     56  H   VAL A   8       5.713   5.075   6.141  1.00  0.00           H  
ATOM     57  N   VAL A   9       8.376   7.060   5.907  1.00  0.00           N  
ATOM     58  CA  VAL A   9       9.235   8.191   5.579  1.00  0.00           C  
ATOM     59  C   VAL A   9       9.061   9.324   6.581  1.00  0.00           C  
ATOM     60  O   VAL A   9      10.039   9.909   7.047  1.00  0.00           O  
ATOM     61  CB  VAL A   9       8.951   8.723   4.162  1.00  0.00           C  
ATOM     62  CEN VAL A   9       9.208   8.766   3.524  1.00  0.00           X  
ATOM     63  H   VAL A   9       7.685   6.755   5.236  1.00  0.00           H  
ATOM     64  N   VAL A  10       7.810   9.630   6.909  1.00  0.00           N  
ATOM     65  CA  VAL A  10       7.506  10.695   7.857  1.00  0.00           C  
ATOM     66  C   VAL A  10       8.128  10.415   9.219  1.00  0.00           C  
ATOM     67  O   VAL A  10       8.719  11.301   9.836  1.00  0.00           O  
ATOM     68  CB  VAL A  10       5.986  10.883   8.028  1.00  0.00           C  
ATOM     69  CEN VAL A  10       5.461  11.306   7.888  1.00  0.00           X  
ATOM     70  H   VAL A  10       7.051   9.112   6.491  1.00  0.00           H  
ATOM     71  N   VAL A  11       7.993   9.177   9.683  1.00  0.00           N  
ATOM     72  CA  VAL A  11       8.542   8.778  10.973  1.00  0.00           C  
ATOM     73  C   VAL A  11      10.054   8.964  11.009  1.00  0.00           C  
ATOM     74  O   VAL A  11      10.602   9.482  11.982  1.00  0.00           O  
ATOM     75  CB  VAL A  11       8.207   7.311  11.300  1.00  0.00           C  
ATOM     76  CEN VAL A  11       7.826   6.907  11.708  1.00  0.00           X  
ATOM     77  H   VAL A  11       7.496   8.495   9.127  1.00  0.00           H  
ATOM     78  N   VAL A  12      10.723   8.537   9.944  1.00  0.00           N  
ATOM     79  CA  VAL A  12      12.173   8.655   9.852  1.00  0.00           C  
ATOM     80  C   VAL A  12      12.613  10.111   9.938  1.00  0.00           C  
ATOM     81  O   VAL A  12      13.562  10.441  10.650  1.00  0.00           O  
ATOM     82  CB  VAL A  12      12.708   8.043   8.543  1.00  0.00           C  
ATOM     83  CEN VAL A  12      13.065   7.514   8.284  1.00  0.00           X  
ATOM     84  H   VAL A  12      10.214   8.119   9.178  1.00  0.00           H  
ATOM     85  N   VAL A  13      11.920  10.977   9.208  1.00  0.00           N  
ATOM     86  CA  VAL A  13      12.238  12.400   9.200  1.00  0.00           C  
ATOM     87  C   VAL A  13      12.120  12.999  10.596  1.00  0.00           C  
ATOM     88  O   VAL A  13      12.988  13.755  11.033  1.00  0.00           O  
ATOM     89  CB  VAL A  13      11.321  13.180   8.239  1.00  0.00           C  
ATOM     90  CEN VAL A  13      11.305  13.516   7.638  1.00  0.00           X  
ATOM     91  H   VAL A  13      11.152  10.642   8.644  1.00  0.00           H  
ATOM     92  N   VAL A  14      11.041  12.656  11.292  1.00  0.00           N  
ATOM     93  CA  VAL A  14      10.808  13.159  12.640  1.00  0.00           C  
ATOM     94  C   VAL A  14      11.942  12.766  13.579  1.00  0.00           C  
ATOM     95  O   VAL A  14      12.471  13.601  14.312  1.00  0.00           O  
ATOM     96  CB  VAL A  14       9.476  12.640  13.215  1.00  0.00           C  
ATOM     97  CEN VAL A  14       8.837  12.828  13.388  1.00  0.00           X  
ATOM     98  H   VAL A  14      10.366  12.031  10.876  1.00  0.00           H  
ATOM     99  N   VAL A  15      12.310  11.489  13.552  1.00  0.00           N  
ATOM    100  CA  VAL A  15      13.348  10.973  14.435  1.00  0.00           C  
ATOM    101  C   VAL A  15      14.736  11.219  13.856  1.00  0.00           C  
ATOM    102  O   VAL A  15      15.746  10.931  14.498  1.00  0.00           O  
ATOM    103  CB  VAL A  15      13.171   9.465  14.695  1.00  0.00           C  
ATOM    104  CEN VAL A  15      12.994   9.002  15.173  1.00  0.00           X  
ATOM    105  H   VAL A  15      11.858  10.861  12.903  1.00  0.00           H  
ATOM    106  N   VAL A  16      14.778  11.752  12.640  1.00  0.00           N  
ATOM    107  CA  VAL A  16      16.042  12.004  11.958  1.00  0.00           C  
ATOM    108  C   VAL A  16      16.813  10.710  11.732  1.00  0.00           C  
ATOM    109  O   VAL A  16      18.015  10.639  11.991  1.00  0.00           O  
ATOM    110  CB  VAL A  16      16.926  12.986  12.749  1.00  0.00           C  
ATOM    111  CEN VAL A  16      17.178  13.627  12.751  1.00  0.00           X  
ATOM    112  H   VAL A  16      13.913  11.989  12.177  1.00  0.00           H  
ATOM    113  N   VAL A  17      16.116   9.688  11.248  1.00  0.00           N  
ATOM    114  CA  VAL A  17      16.738   8.398  10.973  1.00  0.00           C  
ATOM    115  C   VAL A  17      16.585   8.015   9.507  1.00  0.00           C  
ATOM    116  O   VAL A  17      15.643   8.441   8.838  1.00  0.00           O  
ATOM    117  CB  VAL A  17      16.138   7.283  11.850  1.00  0.00           C  
ATOM    118  CEN VAL A  17      16.271   6.863  12.380  1.00  0.00           X  
ATOM    119  H   VAL A  17      15.130   9.807  11.066  1.00  0.00           H  
ATOM    120  N   VAL A  18      17.516   7.207   9.011  1.00  0.00           N  
ATOM    121  CA  VAL A  18      17.429   6.677   7.656  1.00  0.00           C  
ATOM    122  C   VAL A  18      16.274   5.693   7.523  1.00  0.00           C  
ATOM    123  O   VAL A  18      16.025   4.888   8.420  1.00  0.00           O  
ATOM    124  CB  VAL A  18      18.736   5.978   7.237  1.00  0.00           C  
ATOM    125  CEN VAL A  18      19.287   6.033   6.827  1.00  0.00           X  
ATOM    126  H   VAL A  18      18.306   6.954   9.589  1.00  0.00           H  
ATOM    127  N   VAL A  19      15.570   5.764   6.398  1.00  0.00           N  
ATOM    128  CA  VAL A  19      14.469   4.848   6.124  1.00  0.00           C  
ATOM    129  C   VAL A  19      14.890   3.400   6.337  1.00  0.00           C  
ATOM    130  O   VAL A  19      14.104   2.577   6.806  1.00  0.00           O  
ATOM    131  CB  VAL A  19      13.941   5.012   4.687  1.00  0.00           C  
ATOM    132  CEN VAL A  19      13.408   5.242   4.314  1.00  0.00           X  
ATOM    133  H   VAL A  19      15.804   6.469   5.714  1.00  0.00           H  
ATOM    134  N   VAL A  20      16.136   3.095   5.991  1.00  0.00           N  
ATOM    135  CA  VAL A  20      16.673   1.751   6.168  1.00  0.00           C  
ATOM    136  C   VAL A  20      16.674   1.347   7.637  1.00  0.00           C  
ATOM    137  O   VAL A  20      16.509   0.173   7.968  1.00  0.00           O  
ATOM    138  CB  VAL A  20      18.106   1.637   5.614  1.00  0.00           C  
ATOM    139  CEN VAL A  20      18.484   1.365   5.107  1.00  0.00           X  
ATOM    140  H   VAL A  20      16.727   3.812   5.595  1.00  0.00           H  
ATOM    141  N   VAL A  21      16.860   2.327   8.515  1.00  0.00           N  
ATOM    142  CA  VAL A  21      16.832   2.084   9.952  1.00  0.00           C  
ATOM    143  C   VAL A  21      15.487   1.520  10.390  1.00  0.00           C  
ATOM    144  O   VAL A  21      15.425   0.566  11.165  1.00  0.00           O  
ATOM    145  CB  VAL A  21      17.123   3.369  10.749  1.00  0.00           C  
ATOM    146  CEN VAL A  21      17.593   3.683  11.143  1.00  0.00           X  
ATOM    147  H   VAL A  21      17.024   3.265   8.178  1.00  0.00           H  
ATOM    148  N   VAL A  22      14.410   2.116   9.888  1.00  0.00           N  
ATOM    149  CA  VAL A  22      13.062   1.675  10.227  1.00  0.00           C  
ATOM    150  C   VAL A  22      12.796   0.268   9.707  1.00  0.00           C  
ATOM    151  O   VAL A  22      12.165  -0.545  10.382  1.00  0.00           O  
ATOM    152  CB  VAL A  22      11.996   2.631   9.661  1.00  0.00           C  
ATOM    153  CEN VAL A  22      11.529   3.107   9.835  1.00  0.00           X  
ATOM    154  H   VAL A  22      14.528   2.895   9.256  1.00  0.00           H  
ATOM    155  N   VAL A  23      13.282  -0.014   8.502  1.00  0.00           N  
ATOM    156  CA  VAL A  23      13.128  -1.334   7.904  1.00  0.00           C  
ATOM    157  C   VAL A  23      13.754  -2.412   8.779  1.00  0.00           C  
ATOM    158  O   VAL A  23      13.223  -3.517   8.895  1.00  0.00           O  
ATOM    159  CB  VAL A  23      13.760  -1.396   6.500  1.00  0.00           C  
ATOM    160  CEN VAL A  23      13.614  -1.436   5.828  1.00  0.00           X  
ATOM    161  H   VAL A  23      13.771   0.705   7.988  1.00  0.00           H  
ATOM    162  N   VAL A  24      14.885  -2.085   9.394  1.00  0.00           N  
ATOM    163  CA  VAL A  24      15.599  -3.033  10.242  1.00  0.00           C  
ATOM    164  C   VAL A  24      15.006  -3.073  11.644  1.00  0.00           C  
ATOM    165  O   VAL A  24      15.476  -3.815  12.506  1.00  0.00           O  
ATOM    166  CB  VAL A  24      17.097  -2.689  10.338  1.00  0.00           C  
ATOM    167  CEN VAL A  24      17.726  -2.892  10.145  1.00  0.00           X  
ATOM    168  H   VAL A  24      15.261  -1.155   9.272  1.00  0.00           H  
ATOM    169  N   VAL A  25      13.971  -2.270  11.867  1.00  0.00           N  
ATOM    170  CA  VAL A  25      13.281  -2.246  13.151  1.00  0.00           C  
ATOM    171  C   VAL A  25      14.177  -1.683  14.247  1.00  0.00           C  
ATOM    172  O   VAL A  25      14.075  -2.076  15.409  1.00  0.00           O  
ATOM    173  CB  VAL A  25      12.806  -3.652  13.563  1.00  0.00           C  
ATOM    174  CEN VAL A  25      12.247  -4.047  13.642  1.00  0.00           X  
ATOM    175  H   VAL A  25      13.654  -1.659  11.127  1.00  0.00           H  
ATOM    176  N   VAL A  26      15.054  -0.759  13.870  1.00  0.00           N  
ATOM    177  CA  VAL A  26      15.965  -0.134  14.822  1.00  0.00           C  
ATOM    178  C   VAL A  26      15.228   0.839  15.732  1.00  0.00           C  
ATOM    179  O   VAL A  26      14.188   1.384  15.362  1.00  0.00           O  
ATOM    180  CB  VAL A  26      17.106   0.613  14.105  1.00  0.00           C  
ATOM    181  CEN VAL A  26      17.782   0.596  13.972  1.00  0.00           X  
ATOM    182  H   VAL A  26      15.092  -0.483  12.899  1.00  0.00           H  
ATOM    183  N   VAL A  27      15.772   1.054  16.925  1.00  0.00           N  
ATOM    184  CA  VAL A  27      15.156   1.947  17.899  1.00  0.00           C  
ATOM    185  C   VAL A  27      15.476   3.404  17.591  1.00  0.00           C  
ATOM    186  O   VAL A  27      16.522   3.712  17.019  1.00  0.00           O  
ATOM    187  CB  VAL A  27      15.615   1.623  19.333  1.00  0.00           C  
ATOM    188  CEN VAL A  27      15.409   1.359  19.935  1.00  0.00           X  
ATOM    189  H   VAL A  27      16.635   0.586  17.163  1.00  0.00           H  
ATOM    190  N   VAL A  28      14.569   4.297  17.973  1.00  0.00           N  
ATOM    191  CA  VAL A  28      14.772   5.727  17.774  1.00  0.00           C  
ATOM    192  C   VAL A  28      16.165   6.153  18.221  1.00  0.00           C  
ATOM    193  O   VAL A  28      16.914   6.760  17.455  1.00  0.00           O  
ATOM    194  CB  VAL A  28      13.723   6.558  18.536  1.00  0.00           C  
ATOM    195  CEN VAL A  28      13.169   6.959  18.456  1.00  0.00           X  
ATOM    196  H   VAL A  28      13.718   3.977  18.412  1.00  0.00           H  
ATOM    197  N   VAL A  29      16.506   5.832  19.464  1.00  0.00           N  
ATOM    198  CA  VAL A  29      17.781   6.243  20.039  1.00  0.00           C  
ATOM    199  C   VAL A  29      18.951   5.697  19.230  1.00  0.00           C  
ATOM    200  O   VAL A  29      19.942   6.392  19.007  1.00  0.00           O  
ATOM    201  CB  VAL A  29      17.919   5.776  21.500  1.00  0.00           C  
ATOM    202  CEN VAL A  29      17.929   5.995  22.154  1.00  0.00           X  
ATOM    203  H   VAL A  29      15.865   5.291  20.026  1.00  0.00           H  
ATOM    204  N   VAL A  30      18.830   4.448  18.792  1.00  0.00           N  
ATOM    205  CA  VAL A  30      19.895   3.791  18.044  1.00  0.00           C  
ATOM    206  C   VAL A  30      20.212   4.546  16.759  1.00  0.00           C  
ATOM    207  O   VAL A  30      21.377   4.762  16.426  1.00  0.00           O  
ATOM    208  CB  VAL A  30      19.528   2.337  17.697  1.00  0.00           C  
ATOM    209  CEN VAL A  30      19.672   1.679  17.841  1.00  0.00           X  
ATOM    210  H   VAL A  30      17.977   3.941  18.983  1.00  0.00           H  
ATOM    211  N   VAL A  31      19.168   4.944  16.041  1.00  0.00           N  
ATOM    212  CA  VAL A  31      19.333   5.676  14.790  1.00  0.00           C  
ATOM    213  C   VAL A  31      20.080   6.984  15.012  1.00  0.00           C  
ATOM    214  O   VAL A  31      20.988   7.328  14.254  1.00  0.00           O  
ATOM    215  CB  VAL A  31      17.975   5.977  14.128  1.00  0.00           C  
ATOM    216  CEN VAL A  31      17.569   5.814  13.597  1.00  0.00           X  
ATOM    217  H   VAL A  31      18.236   4.736  16.369  1.00  0.00           H  
ATOM    218  N   VAL A  32      19.694   7.711  16.055  1.00  0.00           N  
ATOM    219  CA  VAL A  32      20.327   8.984  16.378  1.00  0.00           C  
ATOM    220  C   VAL A  32      21.815   8.805  16.653  1.00  0.00           C  
ATOM    221  O   VAL A  32      22.643   9.576  16.168  1.00  0.00           O  
ATOM    222  CB  VAL A  32      19.667   9.650  17.600  1.00  0.00           C  
ATOM    223  CEN VAL A  32      19.266  10.175  17.796  1.00  0.00           X  
ATOM    224  H   VAL A  32      18.943   7.373  16.639  1.00  0.00           H  
ATOM    225  N   VAL A  33      22.149   7.783  17.434  1.00  0.00           N  
ATOM    226  CA  VAL A  33      23.538   7.501  17.775  1.00  0.00           C  
ATOM    227  C   VAL A  33      24.367   7.226  16.526  1.00  0.00           C  
ATOM    228  O   VAL A  33      25.477   7.738  16.381  1.00  0.00           O  
ATOM    229  CB  VAL A  33      23.653   6.298  18.730  1.00  0.00           C  
ATOM    230  CEN VAL A  33      23.801   6.116  19.377  1.00  0.00           X  
ATOM    231  H   VAL A  33      21.421   7.186  17.801  1.00  0.00           H  
ATOM    232  N   VAL A  34      23.820   6.416  15.626  1.00  0.00           N  
ATOM    233  CA  VAL A  34      24.508   6.072  14.388  1.00  0.00           C  
ATOM    234  C   VAL A  34      24.800   7.314  13.556  1.00  0.00           C  
ATOM    235  O   VAL A  34      25.903   7.478  13.034  1.00  0.00           O  
ATOM    236  CB  VAL A  34      23.687   5.081  13.542  1.00  0.00           C  
ATOM    237  CEN VAL A  34      23.660   4.428  13.322  1.00  0.00           X  
ATOM    238  H   VAL A  34      22.905   6.028  15.805  1.00  0.00           H  
ATOM    239  N   VAL A  35      23.805   8.187  13.437  1.00  0.00           N  
ATOM    240  CA  VAL A  35      23.954   9.417  12.668  1.00  0.00           C  
ATOM    241  C   VAL A  35      25.070  10.287  13.231  1.00  0.00           C  
ATOM    242  O   VAL A  35      25.892  10.818  12.484  1.00  0.00           O  
ATOM    243  CB  VAL A  35      22.645  10.229  12.644  1.00  0.00           C  
ATOM    244  CEN VAL A  35      22.124  10.429  12.240  1.00  0.00           X  
ATOM    245  H   VAL A  35      22.924   7.993  13.890  1.00  0.00           H  
ATOM    246  N   VAL A  36      25.093  10.430  14.551  1.00  0.00           N  
ATOM    247  CA  VAL A  36      26.109  11.236  15.217  1.00  0.00           C  
ATOM    248  C   VAL A  36      27.508  10.704  14.933  1.00  0.00           C  
ATOM    249  O   VAL A  36      28.425  11.469  14.633  1.00  0.00           O  
ATOM    250  CB  VAL A  36      25.887  11.280  16.740  1.00  0.00           C  
ATOM    251  CEN VAL A  36      25.693  11.688  17.261  1.00  0.00           X  
ATOM    252  H   VAL A  36      24.389   9.967  15.109  1.00  0.00           H  
ATOM    253  N   VAL A  37      27.666   9.388  15.029  1.00  0.00           N  
ATOM    254  CA  VAL A  37      28.954   8.751  14.783  1.00  0.00           C  
ATOM    255  C   VAL A  37      29.441   9.024  13.365  1.00  0.00           C  
ATOM    256  O   VAL A  37      30.609   9.350  13.152  1.00  0.00           O  
ATOM    257  CB  VAL A  37      28.884   7.229  15.007  1.00  0.00           C  
ATOM    258  CEN VAL A  37      29.084   6.721  15.427  1.00  0.00           X  
ATOM    259  H   VAL A  37      26.874   8.815  15.279  1.00  0.00           H  
ATOM    260  N   VAL A  38      28.540   8.888  12.399  1.00  0.00           N  
ATOM    261  CA  VAL A  38      28.876   9.120  10.999  1.00  0.00           C  
ATOM    262  C   VAL A  38      29.319  10.559  10.770  1.00  0.00           C  
ATOM    263  O   VAL A  38      30.229  10.821   9.984  1.00  0.00           O  
ATOM    264  CB  VAL A  38      27.687   8.805  10.072  1.00  0.00           C  
ATOM    265  CEN VAL A  38      27.454   8.360   9.601  1.00  0.00           X  
ATOM    266  H   VAL A  38      27.597   8.618  12.640  1.00  0.00           H  
ATOM    267  N   VAL A  39      28.670  11.490  11.461  1.00  0.00           N  
ATOM    268  CA  VAL A  39      28.965  12.909  11.300  1.00  0.00           C  
ATOM    269  C   VAL A  39      29.868  13.414  12.418  1.00  0.00           C  
ATOM    270  O   VAL A  39      30.135  14.612  12.520  1.00  0.00           O  
ATOM    271  CB  VAL A  39      27.677  13.754  11.272  1.00  0.00           C  
ATOM    272  CEN VAL A  39      27.269  14.129  10.863  1.00  0.00           X  
ATOM    273  H   VAL A  39      27.954  11.207  12.115  1.00  0.00           H  
ATOM    274  N   VAL A  40      30.336  12.495  13.255  1.00  0.00           N  
ATOM    275  CA  VAL A  40      31.216  12.845  14.364  1.00  0.00           C  
ATOM    276  C   VAL A  40      32.419  13.644  13.881  1.00  0.00           C  
ATOM    277  O   VAL A  40      33.108  13.242  12.943  1.00  0.00           O  
ATOM    278  CB  VAL A  40      31.710  11.592  15.111  1.00  0.00           C  
ATOM    279  CEN VAL A  40      31.652  11.238  15.699  1.00  0.00           X  
ATOM    280  H   VAL A  40      30.076  11.528  13.119  1.00  0.00           H  
ATOM    281  N   VAL A  41      32.668  14.777  14.527  1.00  0.00           N  
ATOM    282  CA  VAL A  41      33.810  15.619  14.187  1.00  0.00           C  
ATOM    283  C   VAL A  41      33.642  16.243  12.808  1.00  0.00           C  
ATOM    284  O   VAL A  41      34.536  16.929  12.313  1.00  0.00           O  
ATOM    285  CB  VAL A  41      35.128  14.824  14.223  1.00  0.00           C  
ATOM    286  CEN VAL A  41      35.715  14.739  14.574  1.00  0.00           X  
ATOM    287  H   VAL A  41      32.051  15.064  15.274  1.00  0.00           H  
ATOM    288  N   VAL A  42      32.490  16.001  12.190  1.00  0.00           N  
ATOM    289  CA  VAL A  42      32.205  16.535  10.864  1.00  0.00           C  
ATOM    290  C   VAL A  42      32.190  18.058  10.875  1.00  0.00           C  
ATOM    291  O   VAL A  42      31.650  18.676  11.792  1.00  0.00           O  
ATOM    292  CB  VAL A  42      30.856  16.022  10.326  1.00  0.00           C  
ATOM    293  CEN VAL A  42      30.567  15.605   9.860  1.00  0.00           X  
ATOM    294  H   VAL A  42      31.795  15.432  12.652  1.00  0.00           H  
ATOM    295  N   VAL A  43      32.786  18.658   9.850  1.00  0.00           N  
ATOM    296  CA  VAL A  43      32.835  20.111   9.736  1.00  0.00           C  
ATOM    297  C   VAL A  43      31.435  20.712   9.749  1.00  0.00           C  
ATOM    298  O   VAL A  43      30.497  20.136   9.198  1.00  0.00           O  
ATOM    299  CB  VAL A  43      33.561  20.552   8.451  1.00  0.00           C  
ATOM    300  CEN VAL A  43      34.138  20.843   8.213  1.00  0.00           X  
ATOM    301  H   VAL A  43      33.216  18.093   9.132  1.00  0.00           H  
ATOM    302  N   VAL A  44      31.301  21.873  10.381  1.00  0.00           N  
ATOM    303  CA  VAL A  44      30.014  22.554  10.467  1.00  0.00           C  
ATOM    304  C   VAL A  44      29.312  22.577   9.116  1.00  0.00           C  
ATOM    305  O   VAL A  44      28.137  22.224   9.010  1.00  0.00           O  
ATOM    306  CB  VAL A  44      30.173  23.998  10.978  1.00  0.00           C  
ATOM    307  CEN VAL A  44      30.056  24.412  11.516  1.00  0.00           X  
ATOM    308  H   VAL A  44      32.111  22.294  10.812  1.00  0.00           H  
ATOM    309  N   VAL A  45      30.037  22.995   8.084  1.00  0.00           N  
ATOM    310  CA  VAL A  45      29.480  23.082   6.740  1.00  0.00           C  
ATOM    311  C   VAL A  45      29.014  21.717   6.249  1.00  0.00           C  
ATOM    312  O   VAL A  45      28.000  21.608   5.559  1.00  0.00           O  
ATOM    313  CB  VAL A  45      30.501  23.655   5.740  1.00  0.00           C  
ATOM    314  CEN VAL A  45      30.652  24.207   5.357  1.00  0.00           X  
ATOM    315  H   VAL A  45      31.000  23.261   8.236  1.00  0.00           H  
ATOM    316  N   VAL A  46      29.759  20.678   6.608  1.00  0.00           N  
ATOM    317  CA  VAL A  46      29.419  19.317   6.211  1.00  0.00           C  
ATOM    318  C   VAL A  46      28.047  18.916   6.736  1.00  0.00           C  
ATOM    319  O   VAL A  46      27.238  18.340   6.010  1.00  0.00           O  
ATOM    320  CB  VAL A  46      30.466  18.304   6.711  1.00  0.00           C  
ATOM    321  CEN VAL A  46      30.974  17.885   6.508  1.00  0.00           X  
ATOM    322  H   VAL A  46      30.583  20.835   7.171  1.00  0.00           H  
ATOM    323  N   VAL A  47      27.791  19.225   8.003  1.00  0.00           N  
ATOM    324  CA  VAL A  47      26.516  18.898   8.629  1.00  0.00           C  
ATOM    325  C   VAL A  47      25.357  19.567   7.901  1.00  0.00           C  
ATOM    326  O   VAL A  47      24.331  18.940   7.637  1.00  0.00           O  
ATOM    327  CB  VAL A  47      26.489  19.316  10.111  1.00  0.00           C  
ATOM    328  CEN VAL A  47      26.493  19.074  10.755  1.00  0.00           X  
ATOM    329  H   VAL A  47      28.498  19.699   8.546  1.00  0.00           H  
ATOM    330  N   VAL A  48      25.527  20.845   7.579  1.00  0.00           N  
ATOM    331  CA  VAL A  48      24.495  21.603   6.881  1.00  0.00           C  
ATOM    332  C   VAL A  48      24.172  20.978   5.530  1.00  0.00           C  
ATOM    333  O   VAL A  48      23.005  20.833   5.165  1.00  0.00           O  
ATOM    334  CB  VAL A  48      24.916  23.069   6.670  1.00  0.00           C  
ATOM    335  CEN VAL A  48      24.792  23.716   6.871  1.00  0.00           X  
ATOM    336  H   VAL A  48      26.393  21.303   7.824  1.00  0.00           H  
ATOM    337  N   VAL A  49      25.212  20.609   4.790  1.00  0.00           N  
ATOM    338  CA  VAL A  49      25.041  19.999   3.477  1.00  0.00           C  
ATOM    339  C   VAL A  49      24.247  18.702   3.572  1.00  0.00           C  
ATOM    340  O   VAL A  49      23.340  18.460   2.776  1.00  0.00           O  
ATOM    341  CB  VAL A  49      26.397  19.710   2.807  1.00  0.00           C  
ATOM    342  CEN VAL A  49      26.817  19.907   2.297  1.00  0.00           X  
ATOM    343  H   VAL A  49      26.146  20.755   5.147  1.00  0.00           H  
ATOM    344  N   VAL A  50      24.593  17.872   4.550  1.00  0.00           N  
ATOM    345  CA  VAL A  50      23.912  16.599   4.750  1.00  0.00           C  
ATOM    346  C   VAL A  50      22.428  16.804   5.022  1.00  0.00           C  
ATOM    347  O   VAL A  50      21.582  16.109   4.460  1.00  0.00           O  
ATOM    348  CB  VAL A  50      24.532  15.803   5.914  1.00  0.00           C  
ATOM    349  CEN VAL A  50      24.912  15.249   6.067  1.00  0.00           X  
ATOM    350  H   VAL A  50      25.347  18.130   5.170  1.00  0.00           H  
ATOM    351  N   VAL A  51      22.117  17.763   5.888  1.00  0.00           N  
ATOM    352  CA  VAL A  51      20.733  18.062   6.237  1.00  0.00           C  
ATOM    353  C   VAL A  51      19.933  18.475   5.008  1.00  0.00           C  
ATOM    354  O   VAL A  51      18.808  18.018   4.805  1.00  0.00           O  
ATOM    355  CB  VAL A  51      20.645  19.178   7.295  1.00  0.00           C  
ATOM    356  CEN VAL A  51      20.494  19.306   7.954  1.00  0.00           X  
ATOM    357  H   VAL A  51      22.859  18.299   6.316  1.00  0.00           H  
ATOM    358  N   VAL A  52      20.519  19.344   4.191  1.00  0.00           N  
ATOM    359  CA  VAL A  52      19.862  19.821   2.981  1.00  0.00           C  
ATOM    360  C   VAL A  52      19.540  18.669   2.038  1.00  0.00           C  
ATOM    361  O   VAL A  52      18.441  18.591   1.490  1.00  0.00           O  
ATOM    362  CB  VAL A  52      20.728  20.855   2.237  1.00  0.00           C  
ATOM    363  CEN VAL A  52      20.780  21.523   2.077  1.00  0.00           X  
ATOM    364  H   VAL A  52      21.444  19.682   4.415  1.00  0.00           H  
ATOM    365  N   VAL A  53      20.507  17.776   1.852  1.00  0.00           N  
ATOM    366  CA  VAL A  53      20.328  16.626   0.974  1.00  0.00           C  
ATOM    367  C   VAL A  53      19.175  15.748   1.443  1.00  0.00           C  
ATOM    368  O   VAL A  53      18.346  15.315   0.643  1.00  0.00           O  
ATOM    369  CB  VAL A  53      21.609  15.774   0.892  1.00  0.00           C  
ATOM    370  CEN VAL A  53      22.129  15.593   0.478  1.00  0.00           X  
ATOM    371  H   VAL A  53      21.387  17.898   2.331  1.00  0.00           H  
ATOM    372  N   VAL A  54      19.128  15.489   2.745  1.00  0.00           N  
ATOM    373  CA  VAL A  54      18.075  14.662   3.324  1.00  0.00           C  
ATOM    374  C   VAL A  54      16.699  15.266   3.073  1.00  0.00           C  
ATOM    375  O   VAL A  54      15.762  14.563   2.695  1.00  0.00           O  
ATOM    376  CB  VAL A  54      18.273  14.474   4.840  1.00  0.00           C  
ATOM    377  CEN VAL A  54      18.446  14.015   5.324  1.00  0.00           X  
ATOM    378  H   VAL A  54      19.839  15.875   3.350  1.00  0.00           H  
ATOM    379  N   VAL A  55      16.585  16.572   3.285  1.00  0.00           N  
ATOM    380  CA  VAL A  55      15.322  17.274   3.082  1.00  0.00           C  
ATOM    381  C   VAL A  55      14.847  17.146   1.640  1.00  0.00           C  
ATOM    382  O   VAL A  55      13.672  16.881   1.385  1.00  0.00           O  
ATOM    383  CB  VAL A  55      15.440  18.766   3.443  1.00  0.00           C  
ATOM    384  CEN VAL A  55      15.252  19.242   3.904  1.00  0.00           X  
ATOM    385  H   VAL A  55      17.392  17.093   3.595  1.00  0.00           H  
ATOM    386  N   VAL A  56      15.767  17.336   0.700  1.00  0.00           N  
ATOM    387  CA  VAL A  56      15.443  17.242  -0.718  1.00  0.00           C  
ATOM    388  C   VAL A  56      14.913  15.859  -1.072  1.00  0.00           C  
ATOM    389  O   VAL A  56      13.920  15.729  -1.788  1.00  0.00           O  
ATOM    390  CB  VAL A  56      16.668  17.553  -1.599  1.00  0.00           C  
ATOM    391  CEN VAL A  56      16.939  18.019  -2.028  1.00  0.00           X  
ATOM    392  H   VAL A  56      16.715  17.551   0.976  1.00  0.00           H  
ATOM    393  N   VAL A  57      15.581  14.828  -0.567  1.00  0.00           N  
ATOM    394  CA  VAL A  57      15.178  13.451  -0.829  1.00  0.00           C  
ATOM    395  C   VAL A  57      13.764  13.186  -0.328  1.00  0.00           C  
ATOM    396  O   VAL A  57      12.952  12.577  -1.024  1.00  0.00           O  
ATOM    397  CB  VAL A  57      16.142  12.445  -0.172  1.00  0.00           C  
ATOM    398  CEN VAL A  57      16.632  11.980  -0.304  1.00  0.00           X  
ATOM    399  H   VAL A  57      16.389  15.002   0.014  1.00  0.00           H  
ATOM    400  N   VAL A  58      13.475  13.648   0.884  1.00  0.00           N  
ATOM    401  CA  VAL A  58      12.158  13.462   1.481  1.00  0.00           C  
ATOM    402  C   VAL A  58      11.072  14.108   0.631  1.00  0.00           C  
ATOM    403  O   VAL A  58      10.022  13.511   0.389  1.00  0.00           O  
ATOM    404  CB  VAL A  58      12.095  14.044   2.906  1.00  0.00           C  
ATOM    405  CEN VAL A  58      12.058  13.875   3.572  1.00  0.00           X  
ATOM    406  H   VAL A  58      14.186  14.141   1.405  1.00  0.00           H  
ATOM    407  N   VAL A  59      11.329  15.331   0.179  1.00  0.00           N  
ATOM    408  CA  VAL A  59      10.374  16.060  -0.645  1.00  0.00           C  
ATOM    409  C   VAL A  59      10.070  15.307  -1.934  1.00  0.00           C  
ATOM    410  O   VAL A  59       8.912  15.186  -2.335  1.00  0.00           O  
ATOM    411  CB  VAL A  59      10.889  17.469  -0.995  1.00  0.00           C  
ATOM    412  CEN VAL A  59      10.795  18.140  -0.872  1.00  0.00           X  
ATOM    413  H   VAL A  59      12.210  15.766   0.414  1.00  0.00           H  
ATOM    414  N   VAL A  60      11.116  14.802  -2.579  1.00  0.00           N  
ATOM    415  CA  VAL A  60      10.963  14.059  -3.824  1.00  0.00           C  
ATOM    416  C   VAL A  60      10.090  12.826  -3.626  1.00  0.00           C  
ATOM    417  O   VAL A  60       9.204  12.545  -4.432  1.00  0.00           O  
ATOM    418  CB  VAL A  60      12.326  13.625  -4.394  1.00  0.00           C  
ATOM    419  CEN VAL A  60      12.777  13.740  -4.902  1.00  0.00           X  
ATOM    420  H   VAL A  60      12.041  14.936  -2.196  1.00  0.00           H  
ATOM    421  N   VAL A  61      10.347  12.093  -2.548  1.00  0.00           N  
ATOM    422  CA  VAL A  61       9.585  10.888  -2.242  1.00  0.00           C  
ATOM    423  C   VAL A  61       8.105  11.203  -2.064  1.00  0.00           C  
ATOM    424  O   VAL A  61       7.243  10.496  -2.586  1.00  0.00           O  
ATOM    425  CB  VAL A  61      10.109  10.196  -0.970  1.00  0.00           C  
ATOM    426  CEN VAL A  61      10.449   9.642  -0.740  1.00  0.00           X  
ATOM    427  H   VAL A  61      11.088  12.377  -1.924  1.00  0.00           H  
ATOM    428  N   VAL A  62       7.816  12.268  -1.324  1.00  0.00           N  
ATOM    429  CA  VAL A  62       6.439  12.678  -1.076  1.00  0.00           C  
ATOM    430  C   VAL A  62       5.716  12.994  -2.378  1.00  0.00           C  
ATOM    431  O   VAL A  62       4.575  12.578  -2.583  1.00  0.00           O  
ATOM    432  CB  VAL A  62       6.374  13.908  -0.151  1.00  0.00           C  
ATOM    433  CEN VAL A  62       6.203  14.117   0.483  1.00  0.00           X  
ATOM    434  H   VAL A  62       8.570  12.807  -0.923  1.00  0.00           H  
ATOM    435  N   VAL A  63       6.385  13.733  -3.256  1.00  0.00           N  
ATOM    436  CA  VAL A  63       5.807  14.107  -4.542  1.00  0.00           C  
ATOM    437  C   VAL A  63       5.457  12.876  -5.367  1.00  0.00           C  
ATOM    438  O   VAL A  63       4.378  12.796  -5.954  1.00  0.00           O  
ATOM    439  CB  VAL A  63       6.762  15.003  -5.352  1.00  0.00           C  
ATOM    440  CEN VAL A  63       6.860  15.645  -5.581  1.00  0.00           X  
ATOM    441  H   VAL A  63       7.319  14.044  -3.028  1.00  0.00           H  
ATOM    442  N   VAL A  64       6.376  11.917  -5.409  1.00  0.00           N  
ATOM    443  CA  VAL A  64       6.166  10.687  -6.164  1.00  0.00           C  
ATOM    444  C   VAL A  64       4.945   9.931  -5.656  1.00  0.00           C  
ATOM    445  O   VAL A  64       4.126   9.457  -6.443  1.00  0.00           O  
ATOM    446  CB  VAL A  64       7.396   9.763  -6.092  1.00  0.00           C  
ATOM    447  CEN VAL A  64       7.922   9.510  -6.458  1.00  0.00           X  
ATOM    448  H   VAL A  64       7.242  12.043  -4.905  1.00  0.00           H  
ATOM    449  N   VAL A  65       4.829   9.822  -4.337  1.00  0.00           N  
ATOM    450  CA  VAL A  65       3.707   9.123  -3.722  1.00  0.00           C  
ATOM    451  C   VAL A  65       2.381   9.768  -4.102  1.00  0.00           C  
ATOM    452  O   VAL A  65       1.420   9.079  -4.445  1.00  0.00           O  
ATOM    453  CB  VAL A  65       3.832   9.095  -2.187  1.00  0.00           C  
ATOM    454  CEN VAL A  65       3.957   8.684  -1.648  1.00  0.00           X  
ATOM    455  H   VAL A  65       5.536  10.234  -3.745  1.00  0.00           H  
ATOM    456  N   VAL A  66       2.334  11.095  -4.040  1.00  0.00           N  
ATOM    457  CA  VAL A  66       1.125  11.836  -4.377  1.00  0.00           C  
ATOM    458  C   VAL A  66       0.897  11.860  -5.883  1.00  0.00           C  
ATOM    459  O   VAL A  66      -0.138  12.330  -6.356  1.00  0.00           O  
ATOM    460  CB  VAL A  66       1.184  13.283  -3.853  1.00  0.00           C  
ATOM    461  CEN VAL A  66       0.922  13.714  -3.384  1.00  0.00           X  
ATOM    462  H   VAL A  66       3.158  11.603  -3.750  1.00  0.00           H  
ATOM    463  N   VAL A  67       1.869  11.352  -6.632  1.00  0.00           N  
ATOM    464  CA  VAL A  67       1.708  11.159  -8.069  1.00  0.00           C  
ATOM    465  C   VAL A  67       1.637   9.679  -8.422  1.00  0.00           C  
ATOM    466  O   VAL A  67       2.030   9.272  -9.515  1.00  0.00           O  
ATOM    467  CB  VAL A  67       2.860  11.810  -8.858  1.00  0.00           C  
ATOM    468  CEN VAL A  67       3.018  12.332  -9.279  1.00  0.00           X  
ATOM    469  H   VAL A  67       2.742  11.092  -6.196  1.00  0.00           H  
ATOM    470  N   VAL A  68       1.132   8.878  -7.490  1.00  0.00           N  
ATOM    471  CA  VAL A  68       0.827   7.479  -7.766  1.00  0.00           C  
ATOM    472  C   VAL A  68       2.097   6.679  -8.026  1.00  0.00           C  
ATOM    473  O   VAL A  68       2.087   5.712  -8.789  1.00  0.00           O  
ATOM    474  CB  VAL A  68      -0.117   7.335  -8.974  1.00  0.00           C  
ATOM    475  CEN VAL A  68      -0.759   7.170  -9.159  1.00  0.00           X  
ATOM    476  H   VAL A  68       0.956   9.247  -6.566  1.00  0.00           H  
ATOM    477  N   VAL A  69       3.189   7.088  -7.389  1.00  0.00           N  
ATOM    478  CA  VAL A  69       4.415   6.299  -7.388  1.00  0.00           C  
ATOM    479  C   VAL A  69       4.460   5.353  -6.195  1.00  0.00           C  
ATOM    480  O   VAL A  69       4.171   5.748  -5.065  1.00  0.00           O  
ATOM    481  CB  VAL A  69       5.665   7.198  -7.364  1.00  0.00           C  
ATOM    482  CEN VAL A  69       6.197   7.418  -7.743  1.00  0.00           X  
ATOM    483  H   VAL A  69       3.169   7.967  -6.893  1.00  0.00           H  
ATOM    484  N   VAL A  70       4.823   4.101  -6.452  1.00  0.00           N  
ATOM    485  CA  VAL A  70       4.845   3.080  -5.411  1.00  0.00           C  
ATOM    486  C   VAL A  70       6.065   3.235  -4.513  1.00  0.00           C  
ATOM    487  O   VAL A  70       6.975   4.008  -4.814  1.00  0.00           O  
ATOM    488  CB  VAL A  70       4.837   1.661  -6.011  1.00  0.00           C  
ATOM    489  CEN VAL A  70       4.451   1.097  -6.096  1.00  0.00           X  
ATOM    490  H   VAL A  70       5.090   3.850  -7.393  1.00  0.00           H  
ATOM    491  N   VAL A  71       6.080   2.495  -3.410  1.00  0.00           N  
ATOM    492  CA  VAL A  71       7.041   2.733  -2.340  1.00  0.00           C  
ATOM    493  C   VAL A  71       8.455   2.375  -2.780  1.00  0.00           C  
ATOM    494  O   VAL A  71       9.429   2.965  -2.312  1.00  0.00           O  
ATOM    495  CB  VAL A  71       6.689   1.930  -1.074  1.00  0.00           C  
ATOM    496  CEN VAL A  71       6.454   1.986  -0.429  1.00  0.00           X  
ATOM    497  H   VAL A  71       5.408   1.747  -3.310  1.00  0.00           H  
ATOM    498  N   VAL A  72       8.561   1.405  -3.681  1.00  0.00           N  
ATOM    499  CA  VAL A  72       9.853   0.996  -4.218  1.00  0.00           C  
ATOM    500  C   VAL A  72      10.479   2.104  -5.054  1.00  0.00           C  
ATOM    501  O   VAL A  72      11.682   2.354  -4.972  1.00  0.00           O  
ATOM    502  CB  VAL A  72       9.731  -0.276  -5.078  1.00  0.00           C  
ATOM    503  CEN VAL A  72       9.880  -0.949  -5.098  1.00  0.00           X  
ATOM    504  H   VAL A  72       7.725   0.939  -4.003  1.00  0.00           H  
ATOM    505  N   VAL A  73       9.655   2.768  -5.859  1.00  0.00           N  
ATOM    506  CA  VAL A  73      10.125   3.856  -6.708  1.00  0.00           C  
ATOM    507  C   VAL A  73      10.729   4.981  -5.877  1.00  0.00           C  
ATOM    508  O   VAL A  73      11.793   5.506  -6.205  1.00  0.00           O  
ATOM    509  CB  VAL A  73       8.989   4.425  -7.578  1.00  0.00           C  
ATOM    510  CEN VAL A  73       8.751   4.464  -8.223  1.00  0.00           X  
ATOM    511  H   VAL A  73       8.679   2.512  -5.883  1.00  0.00           H  
ATOM    512  N   VAL A  74      10.042   5.349  -4.801  1.00  0.00           N  
ATOM    513  CA  VAL A  74      10.509   6.414  -3.921  1.00  0.00           C  
ATOM    514  C   VAL A  74      11.871   6.079  -3.327  1.00  0.00           C  
ATOM    515  O   VAL A  74      12.767   6.923  -3.290  1.00  0.00           O  
ATOM    516  CB  VAL A  74       9.512   6.680  -2.778  1.00  0.00           C  
ATOM    517  CEN VAL A  74       9.052   7.133  -2.538  1.00  0.00           X  
ATOM    518  H   VAL A  74       9.174   4.879  -4.587  1.00  0.00           H  
ATOM    519  N   VAL A  75      12.021   4.844  -2.862  1.00  0.00           N  
ATOM    520  CA  VAL A  75      13.275   4.395  -2.268  1.00  0.00           C  
ATOM    521  C   VAL A  75      14.423   4.499  -3.262  1.00  0.00           C  
ATOM    522  O   VAL A  75      15.509   4.972  -2.925  1.00  0.00           O  
ATOM    523  CB  VAL A  75      13.174   2.943  -1.764  1.00  0.00           C  
ATOM    524  CEN VAL A  75      13.147   2.554  -1.196  1.00  0.00           X  
ATOM    525  H   VAL A  75      11.246   4.198  -2.921  1.00  0.00           H  
ATOM    526  N   VAL A  76      14.179   4.053  -4.490  1.00  0.00           N  
ATOM    527  CA  VAL A  76      15.193   4.095  -5.537  1.00  0.00           C  
ATOM    528  C   VAL A  76      15.648   5.523  -5.806  1.00  0.00           C  
ATOM    529  O   VAL A  76      16.844   5.792  -5.925  1.00  0.00           O  
ATOM    530  CB  VAL A  76      14.676   3.476  -6.849  1.00  0.00           C  
ATOM    531  CEN VAL A  76      14.738   2.932  -7.268  1.00  0.00           X  
ATOM    532  H   VAL A  76      13.266   3.676  -4.704  1.00  0.00           H  
ATOM    533  N   VAL A  77      14.689   6.438  -5.900  1.00  0.00           N  
ATOM    534  CA  VAL A  77      14.990   7.841  -6.155  1.00  0.00           C  
ATOM    535  C   VAL A  77      15.873   8.423  -5.058  1.00  0.00           C  
ATOM    536  O   VAL A  77      16.845   9.125  -5.337  1.00  0.00           O  
ATOM    537  CB  VAL A  77      13.705   8.683  -6.267  1.00  0.00           C  
ATOM    538  CEN VAL A  77      13.306   9.029  -6.709  1.00  0.00           X  
ATOM    539  H   VAL A  77      13.726   6.153  -5.792  1.00  0.00           H  
ATOM    540  N   VAL A  78      15.528   8.128  -3.809  1.00  0.00           N  
ATOM    541  CA  VAL A  78      16.289   8.621  -2.667  1.00  0.00           C  
ATOM    542  C   VAL A  78      17.733   8.139  -2.718  1.00  0.00           C  
ATOM    543  O   VAL A  78      18.664   8.912  -2.491  1.00  0.00           O  
ATOM    544  CB  VAL A  78      15.657   8.180  -1.334  1.00  0.00           C  
ATOM    545  CEN VAL A  78      15.311   8.406  -0.782  1.00  0.00           X  
ATOM    546  H   VAL A  78      14.719   7.546  -3.647  1.00  0.00           H  
ATOM    547  N   VAL A  79      17.914   6.857  -3.017  1.00  0.00           N  
ATOM    548  CA  VAL A  79      19.245   6.270  -3.097  1.00  0.00           C  
ATOM    549  C   VAL A  79      20.090   6.962  -4.160  1.00  0.00           C  
ATOM    550  O   VAL A  79      21.256   7.280  -3.929  1.00  0.00           O  
ATOM    551  CB  VAL A  79      19.180   4.763  -3.410  1.00  0.00           C  
ATOM    552  CEN VAL A  79      19.279   4.136  -3.141  1.00  0.00           X  
ATOM    553  H   VAL A  79      17.107   6.275  -3.192  1.00  0.00           H  
ATOM    554  N   VAL A  80      19.493   7.194  -5.324  1.00  0.00           N  
ATOM    555  CA  VAL A  80      20.189   7.850  -6.424  1.00  0.00           C  
ATOM    556  C   VAL A  80      20.657   9.244  -6.028  1.00  0.00           C  
ATOM    557  O   VAL A  80      21.793   9.630  -6.304  1.00  0.00           O  
ATOM    558  CB  VAL A  80      19.297   7.955  -7.675  1.00  0.00           C  
ATOM    559  CEN VAL A  80      19.205   7.711  -8.313  1.00  0.00           X  
ATOM    560  H   VAL A  80      18.532   6.908  -5.450  1.00  0.00           H  
ATOM    561  N   VAL A  81      19.775   9.996  -5.377  1.00  0.00           N  
ATOM    562  CA  VAL A  81      20.096  11.349  -4.941  1.00  0.00           C  
ATOM    563  C   VAL A  81      21.280  11.353  -3.982  1.00  0.00           C  
ATOM    564  O   VAL A  81      22.189  12.173  -4.106  1.00  0.00           O  
ATOM    565  CB  VAL A  81      18.892  12.023  -4.257  1.00  0.00           C  
ATOM    566  CEN VAL A  81      18.415  12.514  -4.332  1.00  0.00           X  
ATOM    567  H   VAL A  81      18.859   9.620  -5.181  1.00  0.00           H  
ATOM    568  N   VAL A  82      21.263  10.430  -3.026  1.00  0.00           N  
ATOM    569  CA  VAL A  82      22.336  10.325  -2.044  1.00  0.00           C  
ATOM    570  C   VAL A  82      23.675  10.056  -2.718  1.00  0.00           C  
ATOM    571  O   VAL A  82      24.685  10.674  -2.381  1.00  0.00           O  
ATOM    572  CB  VAL A  82      22.055   9.212  -1.018  1.00  0.00           C  
ATOM    573  CEN VAL A  82      21.887   9.093  -0.360  1.00  0.00           X  
ATOM    574  H   VAL A  82      20.487   9.785  -2.978  1.00  0.00           H  
ATOM    575  N   VAL A  83      23.677   9.130  -3.670  1.00  0.00           N  
ATOM    576  CA  VAL A  83      24.893   8.776  -4.393  1.00  0.00           C  
ATOM    577  C   VAL A  83      25.468   9.982  -5.125  1.00  0.00           C  
ATOM    578  O   VAL A  83      26.673  10.228  -5.084  1.00  0.00           O  
ATOM    579  CB  VAL A  83      24.639   7.645  -5.408  1.00  0.00           C  
ATOM    580  CEN VAL A  83      24.761   6.980  -5.538  1.00  0.00           X  
ATOM    581  H   VAL A  83      22.813   8.658  -3.900  1.00  0.00           H  
ATOM    582  N   VAL A  84      24.599  10.731  -5.795  1.00  0.00           N  
ATOM    583  CA  VAL A  84      25.019  11.913  -6.538  1.00  0.00           C  
ATOM    584  C   VAL A  84      25.675  12.937  -5.620  1.00  0.00           C  
ATOM    585  O   VAL A  84      26.719  13.500  -5.948  1.00  0.00           O  
ATOM    586  CB  VAL A  84      23.834  12.575  -7.265  1.00  0.00           C  
ATOM    587  CEN VAL A  84      23.557  12.688  -7.886  1.00  0.00           X  
ATOM    588  H   VAL A  84      23.622  10.475  -5.790  1.00  0.00           H  
ATOM    589  N   VAL A  85      25.055  13.173  -4.469  1.00  0.00           N  
ATOM    590  CA  VAL A  85      25.578  14.130  -3.500  1.00  0.00           C  
ATOM    591  C   VAL A  85      26.972  13.734  -3.032  1.00  0.00           C  
ATOM    592  O   VAL A  85      27.871  14.572  -2.952  1.00  0.00           O  
ATOM    593  CB  VAL A  85      24.653  14.256  -2.275  1.00  0.00           C  
ATOM    594  CEN VAL A  85      24.209  14.676  -1.957  1.00  0.00           X  
ATOM    595  H   VAL A  85      24.201  12.677  -4.259  1.00  0.00           H  
ATOM    596  N   VAL A  86      27.147  12.454  -2.725  1.00  0.00           N  
ATOM    597  CA  VAL A  86      28.433  11.945  -2.264  1.00  0.00           C  
ATOM    598  C   VAL A  86      29.520  12.169  -3.308  1.00  0.00           C  
ATOM    599  O   VAL A  86      30.625  12.604  -2.984  1.00  0.00           O  
ATOM    600  CB  VAL A  86      28.360  10.443  -1.929  1.00  0.00           C  
ATOM    601  CEN VAL A  86      28.366   9.990  -1.410  1.00  0.00           X  
ATOM    602  H   VAL A  86      26.369  11.816  -2.813  1.00  0.00           H  
ATOM    603  N   VAL A  87      29.200  11.869  -4.562  1.00  0.00           N  
ATOM    604  CA  VAL A  87      30.149  12.037  -5.656  1.00  0.00           C  
ATOM    605  C   VAL A  87      30.591  13.489  -5.783  1.00  0.00           C  
ATOM    606  O   VAL A  87      31.778  13.775  -5.943  1.00  0.00           O  
ATOM    607  CB  VAL A  87      29.552  11.573  -6.998  1.00  0.00           C  
ATOM    608  CEN VAL A  87      29.587  11.082  -7.480  1.00  0.00           X  
ATOM    609  H   VAL A  87      28.276  11.515  -4.763  1.00  0.00           H  
ATOM    610  N   VAL A  88      29.630  14.403  -5.712  1.00  0.00           N  
ATOM    611  CA  VAL A  88      29.919  15.829  -5.819  1.00  0.00           C  
ATOM    612  C   VAL A  88      30.868  16.282  -4.717  1.00  0.00           C  
ATOM    613  O   VAL A  88      31.823  17.016  -4.971  1.00  0.00           O  
ATOM    614  CB  VAL A  88      28.632  16.672  -5.754  1.00  0.00           C  
ATOM    615  CEN VAL A  88      28.207  17.066  -6.128  1.00  0.00           X  
ATOM    616  H   VAL A  88      28.674  14.104  -5.580  1.00  0.00           H  
ATOM    617  N   VAL A  89      30.599  15.842  -3.493  1.00  0.00           N  
ATOM    618  CA  VAL A  89      31.429  16.202  -2.349  1.00  0.00           C  
ATOM    619  C   VAL A  89      32.866  15.736  -2.543  1.00  0.00           C  
ATOM    620  O   VAL A  89      33.811  16.481  -2.284  1.00  0.00           O  
ATOM    621  CB  VAL A  89      30.878  15.605  -1.041  1.00  0.00           C  
ATOM    622  CEN VAL A  89      30.567  15.764  -0.447  1.00  0.00           X  
ATOM    623  H   VAL A  89      29.799  15.242  -3.350  1.00  0.00           H  
ATOM    624  N   VAL A  90      33.025  14.498  -3.000  1.00  0.00           N  
ATOM    625  CA  VAL A  90      34.348  13.930  -3.229  1.00  0.00           C  
ATOM    626  C   VAL A  90      35.128  14.746  -4.252  1.00  0.00           C  
ATOM    627  O   VAL A  90      36.307  15.040  -4.057  1.00  0.00           O  
ATOM    628  CB  VAL A  90      34.260  12.470  -3.711  1.00  0.00           C  
ATOM    629  CEN VAL A  90      34.373  11.817  -3.524  1.00  0.00           X  
ATOM    630  H   VAL A  90      32.208  13.937  -3.193  1.00  0.00           H  
ATOM    631  N   VAL A  91      34.462  15.109  -5.343  1.00  0.00           N  
ATOM    632  CA  VAL A  91      35.092  15.892  -6.400  1.00  0.00           C  
ATOM    633  C   VAL A  91      35.270  17.345  -5.977  1.00  0.00           C  
ATOM    634  O   VAL A  91      35.896  18.135  -6.684  1.00  0.00           O  
ATOM    635  CB  VAL A  91      34.274  15.843  -7.704  1.00  0.00           C  
ATOM    636  CEN VAL A  91      34.268  15.593  -8.346  1.00  0.00           X  
ATOM    637  H   VAL A  91      33.495  14.836  -5.444  1.00  0.00           H  
ATOM    638  N   VAL A  92      34.715  17.692  -4.821  1.00  0.00           N  
ATOM    639  CA  VAL A  92      34.950  18.999  -4.220  1.00  0.00           C  
ATOM    640  C   VAL A  92      35.797  18.881  -2.959  1.00  0.00           C  
ATOM    641  O   VAL A  92      35.678  19.693  -2.041  1.00  0.00           O  
ATOM    642  CB  VAL A  92      33.628  19.709  -3.874  1.00  0.00           C  
ATOM    643  CEN VAL A  92      33.215  20.231  -4.052  1.00  0.00           X  
ATOM    644  H   VAL A  92      34.114  17.033  -4.346  1.00  0.00           H  
ATOM    645  N   VAL A  93      36.652  17.865  -2.919  1.00  0.00           N  
ATOM    646  CA  VAL A  93      37.653  17.746  -1.866  1.00  0.00           C  
ATOM    647  C   VAL A  93      37.003  17.490  -0.513  1.00  0.00           C  
ATOM    648  O   VAL A  93      37.523  17.900   0.524  1.00  0.00           O  
ATOM    649  CB  VAL A  93      38.527  19.011  -1.773  1.00  0.00           C  
ATOM    650  CEN VAL A  93      39.159  19.259  -1.892  1.00  0.00           X  
ATOM    651  H   VAL A  93      36.607  17.156  -3.637  1.00  0.00           H  
ATOM    652  N   VAL A  94      35.862  16.809  -0.531  1.00  0.00           N  
ATOM    653  CA  VAL A  94      35.242  16.321   0.695  1.00  0.00           C  
ATOM    654  C   VAL A  94      35.709  14.908   1.023  1.00  0.00           C  
ATOM    655  O   VAL A  94      35.745  14.038   0.154  1.00  0.00           O  
ATOM    656  CB  VAL A  94      33.705  16.332   0.595  1.00  0.00           C  
ATOM    657  CEN VAL A  94      33.137  16.648   0.824  1.00  0.00           X  
ATOM    658  H   VAL A  94      35.412  16.625  -1.416  1.00  0.00           H  
ATOM    659  N   VAL A  95      36.066  14.687   2.284  1.00  0.00           N  
ATOM    660  CA  VAL A  95      36.592  13.397   2.716  1.00  0.00           C  
ATOM    661  C   VAL A  95      35.477  12.370   2.866  1.00  0.00           C  
ATOM    662  O   VAL A  95      34.295  12.711   2.816  1.00  0.00           O  
ATOM    663  CB  VAL A  95      37.351  13.515   4.051  1.00  0.00           C  
ATOM    664  CEN VAL A  95      37.978  13.495   4.336  1.00  0.00           X  
ATOM    665  H   VAL A  95      35.971  15.431   2.960  1.00  0.00           H  
ATOM    666  N   VAL A  96      35.860  11.111   3.050  1.00  0.00           N  
ATOM    667  CA  VAL A  96      34.921  10.001   2.942  1.00  0.00           C  
ATOM    668  C   VAL A  96      33.913  10.020   4.084  1.00  0.00           C  
ATOM    669  O   VAL A  96      32.775   9.577   3.928  1.00  0.00           O  
ATOM    670  CB  VAL A  96      35.649   8.644   2.936  1.00  0.00           C  
ATOM    671  CEN VAL A  96      35.819   8.108   2.538  1.00  0.00           X  
ATOM    672  H   VAL A  96      36.827  10.918   3.270  1.00  0.00           H  
ATOM    673  N   VAL A  97      34.337  10.535   5.233  1.00  0.00           N  
ATOM    674  CA  VAL A  97      33.459  10.652   6.391  1.00  0.00           C  
ATOM    675  C   VAL A  97      32.338  11.651   6.134  1.00  0.00           C  
ATOM    676  O   VAL A  97      31.187  11.416   6.501  1.00  0.00           O  
ATOM    677  CB  VAL A  97      34.237  11.081   7.649  1.00  0.00           C  
ATOM    678  CEN VAL A  97      34.468  10.861   8.260  1.00  0.00           X  
ATOM    679  H   VAL A  97      35.293  10.854   5.306  1.00  0.00           H  
ATOM    680  N   VAL A  98      32.682  12.768   5.501  1.00  0.00           N  
ATOM    681  CA  VAL A  98      31.704  13.803   5.188  1.00  0.00           C  
ATOM    682  C   VAL A  98      30.596  13.262   4.293  1.00  0.00           C  
ATOM    683  O   VAL A  98      29.415  13.520   4.526  1.00  0.00           O  
ATOM    684  CB  VAL A  98      32.363  15.013   4.499  1.00  0.00           C  
ATOM    685  CEN VAL A  98      32.543  15.672   4.588  1.00  0.00           X  
ATOM    686  H   VAL A  98      33.645  12.903   5.229  1.00  0.00           H  
ATOM    687  N   VAL A  99      30.985  12.511   3.268  1.00  0.00           N  
ATOM    688  CA  VAL A  99      30.025  11.932   2.336  1.00  0.00           C  
ATOM    689  C   VAL A  99      29.050  11.007   3.052  1.00  0.00           C  
ATOM    690  O   VAL A  99      27.843  11.058   2.816  1.00  0.00           O  
ATOM    691  CB  VAL A  99      30.730  11.148   1.213  1.00  0.00           C  
ATOM    692  CEN VAL A  99      30.880  11.157   0.540  1.00  0.00           X  
ATOM    693  H   VAL A  99      31.970  12.337   3.131  1.00  0.00           H  
ATOM    694  N   VAL A 100      29.580  10.161   3.929  1.00  0.00           N  
ATOM    695  CA  VAL A 100      28.758   9.222   4.682  1.00  0.00           C  
ATOM    696  C   VAL A 100      27.728   9.953   5.534  1.00  0.00           C  
ATOM    697  O   VAL A 100      26.558   9.572   5.572  1.00  0.00           O  
ATOM    698  CB  VAL A 100      29.616   8.322   5.591  1.00  0.00           C  
ATOM    699  CEN VAL A 100      29.846   7.678   5.675  1.00  0.00           X  
ATOM    700  H   VAL A 100      30.580  10.168   4.077  1.00  0.00           H  
ATOM    701  N   VAL A 101      28.170  11.004   6.216  1.00  0.00           N  
ATOM    702  CA  VAL A 101      27.287  11.790   7.069  1.00  0.00           C  
ATOM    703  C   VAL A 101      26.141  12.394   6.267  1.00  0.00           C  
ATOM    704  O   VAL A 101      24.985  12.353   6.690  1.00  0.00           O  
ATOM    705  CB  VAL A 101      28.051  12.919   7.785  1.00  0.00           C  
ATOM    706  CEN VAL A 101      28.287  13.127   8.398  1.00  0.00           X  
ATOM    707  H   VAL A 101      29.143  11.265   6.142  1.00  0.00           H  
ATOM    708  N   VAL A 102      26.468  12.955   5.108  1.00  0.00           N  
ATOM    709  CA  VAL A 102      25.466  13.569   4.245  1.00  0.00           C  
ATOM    710  C   VAL A 102      24.411  12.557   3.818  1.00  0.00           C  
ATOM    711  O   VAL A 102      23.214  12.843   3.848  1.00  0.00           O  
ATOM    712  CB  VAL A 102      26.107  14.189   2.989  1.00  0.00           C  
ATOM    713  CEN VAL A 102      26.260  14.787   2.682  1.00  0.00           X  
ATOM    714  H   VAL A 102      27.435  12.956   4.818  1.00  0.00           H  
ATOM    715  N   VAL A 103      24.862  11.372   3.421  1.00  0.00           N  
ATOM    716  CA  VAL A 103      23.958  10.314   2.987  1.00  0.00           C  
ATOM    717  C   VAL A 103      22.990   9.926   4.098  1.00  0.00           C  
ATOM    718  O   VAL A 103      21.792   9.772   3.865  1.00  0.00           O  
ATOM    719  CB  VAL A 103      24.730   9.061   2.532  1.00  0.00           C  
ATOM    720  CEN VAL A 103      24.904   8.687   1.980  1.00  0.00           X  
ATOM    721  H   VAL A 103      25.858  11.199   3.420  1.00  0.00           H  
ATOM    722  N   VAL A 104      23.518   9.770   5.307  1.00  0.00           N  
ATOM    723  CA  VAL A 104      22.702   9.399   6.457  1.00  0.00           C  
ATOM    724  C   VAL A 104      21.617  10.436   6.719  1.00  0.00           C  
ATOM    725  O   VAL A 104      20.460  10.090   6.960  1.00  0.00           O  
ATOM    726  CB  VAL A 104      23.558   9.234   7.728  1.00  0.00           C  
ATOM    727  CEN VAL A 104      23.807   8.770   8.171  1.00  0.00           X  
ATOM    728  H   VAL A 104      24.510   9.911   5.433  1.00  0.00           H  
ATOM    729  N   VAL A 105      21.997  11.708   6.671  1.00  0.00           N  
ATOM    730  CA  VAL A 105      21.057  12.798   6.903  1.00  0.00           C  
ATOM    731  C   VAL A 105      19.920  12.770   5.889  1.00  0.00           C  
ATOM    732  O   VAL A 105      18.753  12.924   6.247  1.00  0.00           O  
ATOM    733  CB  VAL A 105      21.755  14.170   6.840  1.00  0.00           C  
ATOM    734  CEN VAL A 105      21.961  14.705   7.222  1.00  0.00           X  
ATOM    735  H   VAL A 105      22.962  11.926   6.468  1.00  0.00           H  
ATOM    736  N   VAL A 106      20.269  12.574   4.622  1.00  0.00           N  
ATOM    737  CA  VAL A 106      19.279  12.525   3.554  1.00  0.00           C  
ATOM    738  C   VAL A 106      18.276  11.402   3.782  1.00  0.00           C  
ATOM    739  O   VAL A 106      17.069  11.593   3.630  1.00  0.00           O  
ATOM    740  CB  VAL A 106      19.942  12.336   2.177  1.00  0.00           C  
ATOM    741  CEN VAL A 106      20.085  12.653   1.582  1.00  0.00           X  
ATOM    742  H   VAL A 106      21.246  12.454   4.394  1.00  0.00           H  
ATOM    743  N   VAL A 107      18.782  10.229   4.149  1.00  0.00           N  
ATOM    744  CA  VAL A 107      17.931   9.072   4.399  1.00  0.00           C  
ATOM    745  C   VAL A 107      16.939   9.350   5.520  1.00  0.00           C  
ATOM    746  O   VAL A 107      15.755   9.031   5.408  1.00  0.00           O  
ATOM    747  CB  VAL A 107      18.763   7.827   4.760  1.00  0.00           C  
ATOM    748  CEN VAL A 107      18.969   7.212   4.528  1.00  0.00           X  
ATOM    749  H   VAL A 107      19.782  10.137   4.256  1.00  0.00           H  
ATOM    750  N   VAL A 108      17.428   9.948   6.602  1.00  0.00           N  
ATOM    751  CA  VAL A 108      16.584  10.271   7.746  1.00  0.00           C  
ATOM    752  C   VAL A 108      15.455  11.213   7.350  1.00  0.00           C  
ATOM    753  O   VAL A 108      14.303  11.013   7.735  1.00  0.00           O  
ATOM    754  CB  VAL A 108      17.398  10.912   8.886  1.00  0.00           C  
ATOM    755  CEN VAL A 108      17.648  10.802   9.518  1.00  0.00           X  
ATOM    756  H   VAL A 108      18.409  10.184   6.632  1.00  0.00           H  
ATOM    757  N   VAL A 109      15.791  12.240   6.577  1.00  0.00           N  
ATOM    758  CA  VAL A 109      14.806  13.215   6.127  1.00  0.00           C  
ATOM    759  C   VAL A 109      13.708  12.551   5.306  1.00  0.00           C  
ATOM    760  O   VAL A 109      12.524  12.825   5.498  1.00  0.00           O  
ATOM    761  CB  VAL A 109      15.457  14.331   5.288  1.00  0.00           C  
ATOM    762  CEN VAL A 109      15.630  14.998   5.291  1.00  0.00           X  
ATOM    763  H   VAL A 109      16.755  12.348   6.295  1.00  0.00           H  
ATOM    764  N   VAL A 110      14.109  11.676   4.390  1.00  0.00           N  
ATOM    765  CA  VAL A 110      13.160  10.970   3.537  1.00  0.00           C  
ATOM    766  C   VAL A 110      12.190  10.137   4.365  1.00  0.00           C  
ATOM    767  O   VAL A 110      11.011  10.351   4.301  1.00  0.00           O  
ATOM    768  CB  VAL A 110      13.879  10.053   2.530  1.00  0.00           C  
ATOM    769  CEN VAL A 110      14.033   9.974   1.863  1.00  0.00           X  
ATOM    770  H   VAL A 110      15.097  11.495   4.282  1.00  0.00           H  
TER                                                                             
# All scores below are weighted scores, not raw scores.
#BEGIN_POSE_ENERGIES_TABLE ./out/49.pdb
label vdw total
weights 0.1 NA
pose 3.05971 3.05971
VAL:NtermProteinFull_1 0 0
VAL_2 0 0
VAL_3 0 0
VAL_4 0 0
VAL_5 0.31069 0.31069
VAL_6 0 0
VAL_7 0 0
VAL_8 0 0
VAL_9 0 0
VAL_10 0 0
VAL_11 0 0
VAL_12 0 0
VAL_13 0 0
VAL_14 0 0
VAL_15 0 0
VAL_16 0.06937 0.06937
VAL_17 0.27074 0.27074
VAL_18 0.08255 0.08255
VAL_19 0 0
VAL_20 0 0
VAL_21 0.00277 0.00277
VAL_22 0 0
VAL_23 0 0
VAL_24 0 0
VAL_25 0 0
VAL_26 0 0
VAL_27 0 0
VAL_28 0 0
VAL_29 0 0
VAL_30 0 0
VAL_31 0.21695 0.21695
VAL_32 0 0
VAL_33 0 0
VAL_34 0 0
VAL_35 0 0
VAL_36 0 0
VAL_37 0 0
VAL_38 0 0
VAL_39 0.04787 0.04787
VAL_40 0 0
VAL_41 0 0
VAL_42 0 0
VAL_43 0 0
VAL_44 0 0
VAL_45 0 0
VAL_46 0.00058 0.00058
VAL_47 0 0
VAL_48 0 0
VAL_49 0 0
VAL_50 0.07347 0.07347
VAL_51 0 0
VAL_52 0 0
VAL_53 0.00045 0.00045
VAL_54 0.58912 0.58912
VAL_55 0.01595 0.01595
VAL_56 0 0
VAL_57 0 0
VAL_58 0.02395 0.02395
VAL_59 0 0
VAL_60 0 0
VAL_61 0 0
VAL_62 0 0
VAL_63 0 0
VAL_64 0.02095 0.02095
VAL_65 0 0
VAL_66 0 0
VAL_67 0 0
VAL_68 0 0
VAL_69 0.02095 0.02095
VAL_70 0 0
VAL_71 0.31069 0.31069
VAL_72 0 0
VAL_73 0 0
VAL_74 0 0
VAL_75 0 0
VAL_76 0 0
VAL_77 0 0
VAL_78 0.00045 0.00045
VAL_79 0 0
VAL_80 0 0
VAL_81 0 0
VAL_82 0 0
VAL_83 0 0
VAL_84 0 0
VAL_85 0.00045 0.00045
VAL_86 0 0
VAL_87 0 0
VAL_88 0 0
VAL_89 0.02095 0.02095
VAL_90 0 0
VAL_91 0 0
VAL_92 0 0
VAL_93 0 0
VAL_94 0.02095 0.02095
VAL_95 0 0
VAL_96 0 0
VAL_97 0 0
VAL_98 0.00058 0.00058
VAL_99 0 0
VAL_100 0 0
VAL_101 0.04787 0.04787
VAL_102 0.06915 0.06915
VAL_103 0 0
VAL_104 0 0
VAL_105 0.28624 0.28624
VAL_106 0.19421 0.19421
VAL_107 0.08255 0.08255
VAL_108 0.12593 0.12593
VAL_109 0.1504 0.1504
VAL:CtermProteinFull_110 0.00294 0.00294
#END_POSE_ENERGIES_TABLE ./out/49.pdb

REMARK 6 13 1 8 20 18 13 11 13 15 12 12 
REMARK VDW             3.060
REMARK RG             13.990
REMARK NCdist         16.426
REMARK HO              0.536
