# Supplementary material for: Design of complicated all-α protein structures
Source: Nat Struct Mol Biol. 2024 Jan 4;31(2):275–82. doi: 10.1038/s41594-023-01147-9 (PMC11377298; doi:10.1038/s41594-023-01147-9)
Supplement: Supplementary file 11 — Statistical source data. [file 41594_2023_1147_MOESM11_ESM.zip › ED_Fig6/77.pdb]

HEADER                                            09-NOV-21   XXXX              
EXPDTA    THEORETICAL MODEL                                                     
REMARK 220                                                                      
REMARK 220 EXPERIMENTAL DETAILS                                                 
REMARK 220  EXPERIMENT TYPE                : THEORETICAL MODELLING              
REMARK 220  DATE OF DATA COLLECTION        : 09-NOV-21                          
REMARK 220                                                                      
REMARK 220 REMARK: MODEL GENERATED BY ROSETTA                                   
REMARK 220  VERSION 2021.16+release.8ee4f02                                     
ATOM      1  N   VAL A   1       0.000   0.000   0.000  1.00  0.00           N  
ATOM      2  CA  VAL A   1       1.458   0.000   0.000  1.00  0.00           C  
ATOM      3  C   VAL A   1       2.009   1.420   0.000  1.00  0.00           C  
ATOM      4  O   VAL A   1       2.934   1.737   0.748  1.00  0.00           O  
ATOM      5  CB  VAL A   1       2.023  -0.759  -1.215  1.00  0.00           C  
ATOM      6  CEN VAL A   1       2.351  -1.334  -1.406  1.00  0.00           X  
ATOM      7  H   VAL A   1      -0.500  -0.433  -0.750  1.00  0.00           H  
ATOM      8  N   VAL A   2       1.435   2.272  -0.843  1.00  0.00           N  
ATOM      9  CA  VAL A   2       1.868   3.661  -0.942  1.00  0.00           C  
ATOM     10  C   VAL A   2       1.711   4.383   0.390  1.00  0.00           C  
ATOM     11  O   VAL A   2       2.608   5.105   0.825  1.00  0.00           O  
ATOM     12  CB  VAL A   2       1.079   4.423  -2.023  1.00  0.00           C  
ATOM     13  CEN VAL A   2       1.129   4.707  -2.649  1.00  0.00           X  
ATOM     14  H   VAL A   2       0.680   1.949  -1.431  1.00  0.00           H  
ATOM     15  N   VAL A   3       0.566   4.183   1.035  1.00  0.00           N  
ATOM     16  CA  VAL A   3       0.290   4.815   2.319  1.00  0.00           C  
ATOM     17  C   VAL A   3       1.317   4.405   3.367  1.00  0.00           C  
ATOM     18  O   VAL A   3       1.823   5.241   4.115  1.00  0.00           O  
ATOM     19  CB  VAL A   3      -1.120   4.462   2.831  1.00  0.00           C  
ATOM     20  CEN VAL A   3      -1.749   4.719   2.941  1.00  0.00           X  
ATOM     21  H   VAL A   3      -0.130   3.577   0.624  1.00  0.00           H  
ATOM     22  N   VAL A   4       1.620   3.112   3.417  1.00  0.00           N  
ATOM     23  CA  VAL A   4       2.588   2.588   4.374  1.00  0.00           C  
ATOM     24  C   VAL A   4       3.957   3.226   4.177  1.00  0.00           C  
ATOM     25  O   VAL A   4       4.612   3.622   5.141  1.00  0.00           O  
ATOM     26  CB  VAL A   4       2.723   1.058   4.261  1.00  0.00           C  
ATOM     27  CEN VAL A   4       2.581   0.464   4.579  1.00  0.00           X  
ATOM     28  H   VAL A   4       1.169   2.476   2.775  1.00  0.00           H  
ATOM     29  N   VAL A   5       4.385   3.322   2.923  1.00  0.00           N  
ATOM     30  CA  VAL A   5       5.678   3.911   2.597  1.00  0.00           C  
ATOM     31  C   VAL A   5       5.758   5.358   3.069  1.00  0.00           C  
ATOM     32  O   VAL A   5       6.758   5.776   3.653  1.00  0.00           O  
ATOM     33  CB  VAL A   5       5.958   3.859   1.084  1.00  0.00           C  
ATOM     34  CEN VAL A   5       6.345   3.555   0.602  1.00  0.00           X  
ATOM     35  H   VAL A   5       3.799   2.977   2.176  1.00  0.00           H  
ATOM     36  N   VAL A   6       4.700   6.118   2.811  1.00  0.00           N  
ATOM     37  CA  VAL A   6       4.648   7.520   3.209  1.00  0.00           C  
ATOM     38  C   VAL A   6       4.783   7.670   4.719  1.00  0.00           C  
ATOM     39  O   VAL A   6       5.528   8.521   5.204  1.00  0.00           O  
ATOM     40  CB  VAL A   6       3.339   8.190   2.752  1.00  0.00           C  
ATOM     41  CEN VAL A   6       3.075   8.647   2.309  1.00  0.00           X  
ATOM     42  H   VAL A   6       3.910   5.715   2.327  1.00  0.00           H  
ATOM     43  N   VAL A   7       4.059   6.836   5.458  1.00  0.00           N  
ATOM     44  CA  VAL A   7       4.096   6.875   6.915  1.00  0.00           C  
ATOM     45  C   VAL A   7       5.504   6.615   7.437  1.00  0.00           C  
ATOM     46  O   VAL A   7       5.983   7.311   8.332  1.00  0.00           O  
ATOM     47  CB  VAL A   7       3.133   5.844   7.532  1.00  0.00           C  
ATOM     48  CEN VAL A   7       2.540   5.776   7.878  1.00  0.00           X  
ATOM     49  H   VAL A   7       3.467   6.159   4.999  1.00  0.00           H  
ATOM     50  N   VAL A   8       6.163   5.609   6.872  1.00  0.00           N  
ATOM     51  CA  VAL A   8       7.517   5.255   7.279  1.00  0.00           C  
ATOM     52  C   VAL A   8       8.478   6.419   7.067  1.00  0.00           C  
ATOM     53  O   VAL A   8       9.293   6.729   7.935  1.00  0.00           O  
ATOM     54  CB  VAL A   8       8.037   4.027   6.508  1.00  0.00           C  
ATOM     55  CEN VAL A   8       8.197   3.360   6.571  1.00  0.00           X  
ATOM     56  H   VAL A   8       5.713   5.075   6.141  1.00  0.00           H  
ATOM     57  N   VAL A   9       8.376   7.060   5.907  1.00  0.00           N  
ATOM     58  CA  VAL A   9       9.235   8.191   5.579  1.00  0.00           C  
ATOM     59  C   VAL A   9       9.061   9.324   6.581  1.00  0.00           C  
ATOM     60  O   VAL A   9      10.039   9.909   7.047  1.00  0.00           O  
ATOM     61  CB  VAL A   9       8.951   8.723   4.162  1.00  0.00           C  
ATOM     62  CEN VAL A   9       9.208   8.766   3.524  1.00  0.00           X  
ATOM     63  H   VAL A   9       7.685   6.755   5.236  1.00  0.00           H  
ATOM     64  N   VAL A  10       7.810   9.630   6.909  1.00  0.00           N  
ATOM     65  CA  VAL A  10       7.506  10.695   7.857  1.00  0.00           C  
ATOM     66  C   VAL A  10       8.128  10.415   9.219  1.00  0.00           C  
ATOM     67  O   VAL A  10       8.719  11.301   9.836  1.00  0.00           O  
ATOM     68  CB  VAL A  10       5.986  10.883   8.028  1.00  0.00           C  
ATOM     69  CEN VAL A  10       5.461  11.306   7.888  1.00  0.00           X  
ATOM     70  H   VAL A  10       7.051   9.112   6.491  1.00  0.00           H  
ATOM     71  N   VAL A  11       7.993   9.177   9.683  1.00  0.00           N  
ATOM     72  CA  VAL A  11       8.542   8.778  10.973  1.00  0.00           C  
ATOM     73  C   VAL A  11      10.054   8.964  11.009  1.00  0.00           C  
ATOM     74  O   VAL A  11      10.602   9.482  11.982  1.00  0.00           O  
ATOM     75  CB  VAL A  11       8.207   7.311  11.300  1.00  0.00           C  
ATOM     76  CEN VAL A  11       7.826   6.907  11.708  1.00  0.00           X  
ATOM     77  H   VAL A  11       7.496   8.495   9.127  1.00  0.00           H  
ATOM     78  N   VAL A  12      10.723   8.537   9.944  1.00  0.00           N  
ATOM     79  CA  VAL A  12      12.173   8.655   9.852  1.00  0.00           C  
ATOM     80  C   VAL A  12      12.613  10.111   9.938  1.00  0.00           C  
ATOM     81  O   VAL A  12      13.562  10.441  10.650  1.00  0.00           O  
ATOM     82  CB  VAL A  12      12.708   8.043   8.543  1.00  0.00           C  
ATOM     83  CEN VAL A  12      13.065   7.514   8.284  1.00  0.00           X  
ATOM     84  H   VAL A  12      10.214   8.119   9.178  1.00  0.00           H  
ATOM     85  N   VAL A  13      11.920  10.977   9.208  1.00  0.00           N  
ATOM     86  CA  VAL A  13      12.238  12.400   9.200  1.00  0.00           C  
ATOM     87  C   VAL A  13      12.120  12.999  10.596  1.00  0.00           C  
ATOM     88  O   VAL A  13      12.988  13.755  11.033  1.00  0.00           O  
ATOM     89  CB  VAL A  13      11.321  13.180   8.239  1.00  0.00           C  
ATOM     90  CEN VAL A  13      11.305  13.516   7.638  1.00  0.00           X  
ATOM     91  H   VAL A  13      11.152  10.642   8.644  1.00  0.00           H  
ATOM     92  N   VAL A  14      11.041  12.656  11.292  1.00  0.00           N  
ATOM     93  CA  VAL A  14      10.808  13.159  12.640  1.00  0.00           C  
ATOM     94  C   VAL A  14      11.723  12.476  13.649  1.00  0.00           C  
ATOM     95  O   VAL A  14      11.764  12.854  14.820  1.00  0.00           O  
ATOM     96  CB  VAL A  14       9.343  12.958  13.073  1.00  0.00           C  
ATOM     97  CEN VAL A  14       8.753  13.289  13.202  1.00  0.00           X  
ATOM     98  H   VAL A  14      10.366  12.031  10.876  1.00  0.00           H  
ATOM     99  N   VAL A  15      12.457  11.469  13.188  1.00  0.00           N  
ATOM    100  CA  VAL A  15      13.493  10.842  13.999  1.00  0.00           C  
ATOM    101  C   VAL A  15      14.882  11.159  13.460  1.00  0.00           C  
ATOM    102  O   VAL A  15      15.813  10.369  13.614  1.00  0.00           O  
ATOM    103  CB  VAL A  15      13.314   9.313  14.061  1.00  0.00           C  
ATOM    104  CEN VAL A  15      13.136   8.792  14.475  1.00  0.00           X  
ATOM    105  H   VAL A  15      12.292  11.129  12.251  1.00  0.00           H  
ATOM    106  N   VAL A  16      15.015  12.320  12.829  1.00  0.00           N  
ATOM    107  CA  VAL A  16      16.322  12.834  12.438  1.00  0.00           C  
ATOM    108  C   VAL A  16      16.955  11.966  11.358  1.00  0.00           C  
ATOM    109  O   VAL A  16      18.178  11.845  11.283  1.00  0.00           O  
ATOM    110  CB  VAL A  16      17.279  12.919  13.641  1.00  0.00           C  
ATOM    111  CEN VAL A  16      17.599  13.358  14.065  1.00  0.00           X  
ATOM    112  H   VAL A  16      14.189  12.861  12.614  1.00  0.00           H  
ATOM    113  N   VAL A  17      16.115  11.363  10.523  1.00  0.00           N  
ATOM    114  CA  VAL A  17      16.587  10.673   9.329  1.00  0.00           C  
ATOM    115  C   VAL A  17      16.609  11.606   8.125  1.00  0.00           C  
ATOM    116  O   VAL A  17      15.652  12.340   7.879  1.00  0.00           O  
ATOM    117  CB  VAL A  17      15.710   9.449   9.000  1.00  0.00           C  
ATOM    118  CEN VAL A  17      15.700   8.760   8.994  1.00  0.00           X  
ATOM    119  H   VAL A  17      15.125  11.384  10.721  1.00  0.00           H  
ATOM    120  N   VAL A  18      17.708  11.574   7.378  1.00  0.00           N  
ATOM    121  CA  VAL A  18      17.884  12.463   6.236  1.00  0.00           C  
ATOM    122  C   VAL A  18      17.072  11.987   5.038  1.00  0.00           C  
ATOM    123  O   VAL A  18      16.531  10.881   5.042  1.00  0.00           O  
ATOM    124  CB  VAL A  18      19.365  12.573   5.828  1.00  0.00           C  
ATOM    125  CEN VAL A  18      19.909  12.996   5.823  1.00  0.00           X  
ATOM    126  H   VAL A  18      18.440  10.917   7.608  1.00  0.00           H  
ATOM    127  N   VAL A  19      16.990  12.829   4.013  1.00  0.00           N  
ATOM    128  CA  VAL A  19      16.040  12.623   2.927  1.00  0.00           C  
ATOM    129  C   VAL A  19      16.414  11.406   2.091  1.00  0.00           C  
ATOM    130  O   VAL A  19      15.548  10.741   1.523  1.00  0.00           O  
ATOM    131  CB  VAL A  19      15.954  13.858   2.009  1.00  0.00           C  
ATOM    132  CEN VAL A  19      15.550  14.383   1.823  1.00  0.00           X  
ATOM    133  H   VAL A  19      17.601  13.633   3.987  1.00  0.00           H  
ATOM    134  N   VAL A  20      17.709  11.119   2.020  1.00  0.00           N  
ATOM    135  CA  VAL A  20      18.197   9.956   1.288  1.00  0.00           C  
ATOM    136  C   VAL A  20      17.749   8.660   1.952  1.00  0.00           C  
ATOM    137  O   VAL A  20      17.356   7.709   1.277  1.00  0.00           O  
ATOM    138  CB  VAL A  20      19.734   9.961   1.179  1.00  0.00           C  
ATOM    139  CEN VAL A  20      20.258  10.046   0.740  1.00  0.00           X  
ATOM    140  H   VAL A  20      18.373  11.723   2.484  1.00  0.00           H  
ATOM    141  N   VAL A  21      17.811   8.629   3.279  1.00  0.00           N  
ATOM    142  CA  VAL A  21      17.406   7.452   4.038  1.00  0.00           C  
ATOM    143  C   VAL A  21      15.945   7.108   3.783  1.00  0.00           C  
ATOM    144  O   VAL A  21      15.598   5.946   3.571  1.00  0.00           O  
ATOM    145  CB  VAL A  21      17.620   7.652   5.550  1.00  0.00           C  
ATOM    146  CEN VAL A  21      18.007   7.458   6.086  1.00  0.00           X  
ATOM    147  H   VAL A  21      18.147   9.442   3.775  1.00  0.00           H  
ATOM    148  N   VAL A  22      15.090   8.125   3.803  1.00  0.00           N  
ATOM    149  CA  VAL A  22      13.663   7.932   3.574  1.00  0.00           C  
ATOM    150  C   VAL A  22      13.368   7.707   2.097  1.00  0.00           C  
ATOM    151  O   VAL A  22      12.281   7.259   1.732  1.00  0.00           O  
ATOM    152  CB  VAL A  22      12.843   9.136   4.074  1.00  0.00           C  
ATOM    153  CEN VAL A  22      12.402   9.343   4.561  1.00  0.00           X  
ATOM    154  H   VAL A  22      15.438   9.056   3.982  1.00  0.00           H  
ATOM    155  N   VAL A  23      14.343   8.020   1.250  1.00  0.00           N  
ATOM    156  CA  VAL A  23      14.203   7.818  -0.188  1.00  0.00           C  
ATOM    157  C   VAL A  23      15.043   6.639  -0.662  1.00  0.00           C  
ATOM    158  O   VAL A  23      14.539   5.733  -1.326  1.00  0.00           O  
ATOM    159  CB  VAL A  23      14.609   9.076  -0.978  1.00  0.00           C  
ATOM    160  CEN VAL A  23      14.363   9.595  -1.359  1.00  0.00           X  
ATOM    161  H   VAL A  23      15.202   8.409   1.610  1.00  0.00           H  
ATOM    162  N   VAL A  24      16.326   6.657  -0.318  1.00  0.00           N  
ATOM    163  CA  VAL A  24      17.236   5.583  -0.699  1.00  0.00           C  
ATOM    164  C   VAL A  24      17.242   4.471   0.341  1.00  0.00           C  
ATOM    165  O   VAL A  24      18.295   4.095   0.856  1.00  0.00           O  
ATOM    166  CB  VAL A  24      18.674   6.102  -0.889  1.00  0.00           C  
ATOM    167  CEN VAL A  24      19.157   6.235  -1.362  1.00  0.00           X  
ATOM    168  H   VAL A  24      16.680   7.434   0.222  1.00  0.00           H  
ATOM    169  N   VAL A  25      16.059   3.947   0.646  1.00  0.00           N  
ATOM    170  CA  VAL A  25      15.922   2.896   1.648  1.00  0.00           C  
ATOM    171  C   VAL A  25      16.866   1.735   1.361  1.00  0.00           C  
ATOM    172  O   VAL A  25      17.183   0.946   2.251  1.00  0.00           O  
ATOM    173  CB  VAL A  25      14.478   2.366   1.717  1.00  0.00           C  
ATOM    174  CEN VAL A  25      13.909   2.355   2.105  1.00  0.00           X  
ATOM    175  H   VAL A  25      15.234   4.285   0.172  1.00  0.00           H  
ATOM    176  N   VAL A  26      17.312   1.637   0.113  1.00  0.00           N  
ATOM    177  CA  VAL A  26      18.193   0.551  -0.302  1.00  0.00           C  
ATOM    178  C   VAL A  26      19.641   1.016  -0.380  1.00  0.00           C  
ATOM    179  O   VAL A  26      20.555   0.208  -0.546  1.00  0.00           O  
ATOM    180  CB  VAL A  26      17.775  -0.025  -1.667  1.00  0.00           C  
ATOM    181  CEN VAL A  26      17.496  -0.575  -1.975  1.00  0.00           X  
ATOM    182  H   VAL A  26      17.035   2.331  -0.565  1.00  0.00           H  
ATOM    183  N   VAL A  27      19.845   2.324  -0.258  1.00  0.00           N  
ATOM    184  CA  VAL A  27      21.183   2.900  -0.326  1.00  0.00           C  
ATOM    185  C   VAL A  27      21.928   2.719   0.990  1.00  0.00           C  
ATOM    186  O   VAL A  27      21.320   2.692   2.060  1.00  0.00           O  
ATOM    187  CB  VAL A  27      21.135   4.400  -0.675  1.00  0.00           C  
ATOM    188  CEN VAL A  27      21.269   4.858  -1.171  1.00  0.00           X  
ATOM    189  H   VAL A  27      19.053   2.934  -0.115  1.00  0.00           H  
ATOM    190  N   VAL A  28      23.248   2.594   0.904  1.00  0.00           N  
ATOM    191  CA  VAL A  28      24.079   2.413   2.088  1.00  0.00           C  
ATOM    192  C   VAL A  28      24.044   3.648   2.980  1.00  0.00           C  
ATOM    193  O   VAL A  28      23.785   4.757   2.511  1.00  0.00           O  
ATOM    194  CB  VAL A  28      25.541   2.106   1.711  1.00  0.00           C  
ATOM    195  CEN VAL A  28      26.019   1.611   1.704  1.00  0.00           X  
ATOM    196  H   VAL A  28      23.687   2.626  -0.005  1.00  0.00           H  
ATOM    197  N   VAL A  29      24.305   3.449   4.267  1.00  0.00           N  
ATOM    198  CA  VAL A  29      24.314   4.548   5.226  1.00  0.00           C  
ATOM    199  C   VAL A  29      25.223   5.679   4.759  1.00  0.00           C  
ATOM    200  O   VAL A  29      24.828   6.844   4.757  1.00  0.00           O  
ATOM    201  CB  VAL A  29      24.770   4.079   6.620  1.00  0.00           C  
ATOM    202  CEN VAL A  29      24.552   3.955   7.262  1.00  0.00           X  
ATOM    203  H   VAL A  29      24.503   2.513   4.591  1.00  0.00           H  
ATOM    204  N   VAL A  30      26.442   5.327   4.365  1.00  0.00           N  
ATOM    205  CA  VAL A  30      27.410   6.312   3.899  1.00  0.00           C  
ATOM    206  C   VAL A  30      26.848   7.135   2.748  1.00  0.00           C  
ATOM    207  O   VAL A  30      27.095   8.338   2.654  1.00  0.00           O  
ATOM    208  CB  VAL A  30      28.723   5.644   3.447  1.00  0.00           C  
ATOM    209  CEN VAL A  30      29.385   5.555   3.612  1.00  0.00           X  
ATOM    210  H   VAL A  30      26.704   4.352   4.389  1.00  0.00           H  
ATOM    211  N   VAL A  31      26.091   6.481   1.874  1.00  0.00           N  
ATOM    212  CA  VAL A  31      25.482   7.155   0.733  1.00  0.00           C  
ATOM    213  C   VAL A  31      24.549   8.270   1.185  1.00  0.00           C  
ATOM    214  O   VAL A  31      24.575   9.374   0.641  1.00  0.00           O  
ATOM    215  CB  VAL A  31      24.697   6.169  -0.153  1.00  0.00           C  
ATOM    216  CEN VAL A  31      24.700   5.848  -0.763  1.00  0.00           X  
ATOM    217  H   VAL A  31      25.933   5.492   2.003  1.00  0.00           H  
ATOM    218  N   VAL A  32      23.724   7.975   2.184  1.00  0.00           N  
ATOM    219  CA  VAL A  32      22.780   8.953   2.712  1.00  0.00           C  
ATOM    220  C   VAL A  32      23.502  10.181   3.252  1.00  0.00           C  
ATOM    221  O   VAL A  32      23.101  11.314   2.989  1.00  0.00           O  
ATOM    222  CB  VAL A  32      21.907   8.350   3.829  1.00  0.00           C  
ATOM    223  CEN VAL A  32      21.269   8.140   3.982  1.00  0.00           X  
ATOM    224  H   VAL A  32      23.752   7.050   2.589  1.00  0.00           H  
ATOM    225  N   VAL A  33      24.570   9.948   4.008  1.00  0.00           N  
ATOM    226  CA  VAL A  33      25.350  11.035   4.586  1.00  0.00           C  
ATOM    227  C   VAL A  33      25.923  11.940   3.502  1.00  0.00           C  
ATOM    228  O   VAL A  33      25.866  13.165   3.609  1.00  0.00           O  
ATOM    229  CB  VAL A  33      26.503  10.502   5.458  1.00  0.00           C  
ATOM    230  CEN VAL A  33      26.723  10.438   6.107  1.00  0.00           X  
ATOM    231  H   VAL A  33      24.848   8.994   4.186  1.00  0.00           H  
ATOM    232  N   VAL A  34      26.475  11.329   2.460  1.00  0.00           N  
ATOM    233  CA  VAL A  34      27.059  12.078   1.354  1.00  0.00           C  
ATOM    234  C   VAL A  34      26.022  12.969   0.683  1.00  0.00           C  
ATOM    235  O   VAL A  34      26.286  14.136   0.394  1.00  0.00           O  
ATOM    236  CB  VAL A  34      27.675  11.140   0.298  1.00  0.00           C  
ATOM    237  CEN VAL A  34      28.271  10.920   0.032  1.00  0.00           X  
ATOM    238  H   VAL A  34      26.490  10.319   2.432  1.00  0.00           H  
ATOM    239  N   VAL A  35      24.841  12.413   0.438  1.00  0.00           N  
ATOM    240  CA  VAL A  35      23.761  13.157  -0.199  1.00  0.00           C  
ATOM    241  C   VAL A  35      23.369  14.376   0.627  1.00  0.00           C  
ATOM    242  O   VAL A  35      23.190  15.469   0.091  1.00  0.00           O  
ATOM    243  CB  VAL A  35      22.517  12.274  -0.414  1.00  0.00           C  
ATOM    244  CEN VAL A  35      22.139  11.957  -0.895  1.00  0.00           X  
ATOM    245  H   VAL A  35      24.687  11.450   0.701  1.00  0.00           H  
ATOM    246  N   VAL A  36      23.238  14.181   1.935  1.00  0.00           N  
ATOM    247  CA  VAL A  36      22.868  15.264   2.837  1.00  0.00           C  
ATOM    248  C   VAL A  36      24.015  16.250   3.014  1.00  0.00           C  
ATOM    249  O   VAL A  36      23.807  17.394   3.418  1.00  0.00           O  
ATOM    250  CB  VAL A  36      22.445  14.729   4.219  1.00  0.00           C  
ATOM    251  CEN VAL A  36      21.905  14.638   4.636  1.00  0.00           X  
ATOM    252  H   VAL A  36      23.399  13.258   2.313  1.00  0.00           H  
ATOM    253  N   VAL A  37      25.228  15.800   2.710  1.00  0.00           N  
ATOM    254  CA  VAL A  37      26.420  16.617   2.906  1.00  0.00           C  
ATOM    255  C   VAL A  37      26.973  17.111   1.575  1.00  0.00           C  
ATOM    256  O   VAL A  37      28.070  17.666   1.516  1.00  0.00           O  
ATOM    257  CB  VAL A  37      27.521  15.840   3.652  1.00  0.00           C  
ATOM    258  CEN VAL A  37      27.856  15.793   4.251  1.00  0.00           X  
ATOM    259  H   VAL A  37      25.326  14.868   2.334  1.00  0.00           H  
ATOM    260  N   VAL A  38      26.207  16.907   0.509  1.00  0.00           N  
ATOM    261  CA  VAL A  38      26.578  17.408  -0.809  1.00  0.00           C  
ATOM    262  C   VAL A  38      25.701  18.584  -1.218  1.00  0.00           C  
ATOM    263  O   VAL A  38      24.475  18.514  -1.138  1.00  0.00           O  
ATOM    264  CB  VAL A  38      26.477  16.307  -1.882  1.00  0.00           C  
ATOM    265  CEN VAL A  38      26.848  15.900  -2.295  1.00  0.00           X  
ATOM    266  H   VAL A  38      25.345  16.390   0.614  1.00  0.00           H  
ATOM    267  N   VAL A  39      26.337  19.666  -1.656  1.00  0.00           N  
ATOM    268  CA  VAL A  39      25.614  20.842  -2.124  1.00  0.00           C  
ATOM    269  C   VAL A  39      25.599  20.910  -3.646  1.00  0.00           C  
ATOM    270  O   VAL A  39      24.878  21.716  -4.234  1.00  0.00           O  
ATOM    271  CB  VAL A  39      26.228  22.141  -1.568  1.00  0.00           C  
ATOM    272  CEN VAL A  39      26.123  22.659  -1.126  1.00  0.00           X  
ATOM    273  H   VAL A  39      27.347  19.673  -1.664  1.00  0.00           H  
ATOM    274  N   VAL A  40      26.399  20.059  -4.279  1.00  0.00           N  
ATOM    275  CA  VAL A  40      26.539  20.073  -5.730  1.00  0.00           C  
ATOM    276  C   VAL A  40      25.422  19.282  -6.398  1.00  0.00           C  
ATOM    277  O   VAL A  40      25.339  18.063  -6.253  1.00  0.00           O  
ATOM    278  CB  VAL A  40      27.897  19.499  -6.173  1.00  0.00           C  
ATOM    279  CEN VAL A  40      28.509  19.666  -6.442  1.00  0.00           X  
ATOM    280  H   VAL A  40      26.925  19.385  -3.741  1.00  0.00           H  
ATOM    281  N   VAL A  41      24.564  19.984  -7.131  1.00  0.00           N  
ATOM    282  CA  VAL A  41      23.294  19.420  -7.573  1.00  0.00           C  
ATOM    283  C   VAL A  41      23.508  18.325  -8.610  1.00  0.00           C  
ATOM    284  O   VAL A  41      22.660  17.451  -8.788  1.00  0.00           O  
ATOM    285  CB  VAL A  41      22.371  20.501  -8.166  1.00  0.00           C  
ATOM    286  CEN VAL A  41      21.795  20.862  -8.053  1.00  0.00           X  
ATOM    287  H   VAL A  41      24.797  20.932  -7.389  1.00  0.00           H  
ATOM    288  N   VAL A  42      24.647  18.378  -9.293  1.00  0.00           N  
ATOM    289  CA  VAL A  42      24.981  17.384 -10.305  1.00  0.00           C  
ATOM    290  C   VAL A  42      25.366  16.055  -9.667  1.00  0.00           C  
ATOM    291  O   VAL A  42      24.957  14.991 -10.131  1.00  0.00           O  
ATOM    292  CB  VAL A  42      26.134  17.861 -11.208  1.00  0.00           C  
ATOM    293  CEN VAL A  42      26.287  18.079 -11.844  1.00  0.00           X  
ATOM    294  H   VAL A  42      25.299  19.127  -9.105  1.00  0.00           H  
ATOM    295  N   VAL A  43      26.154  16.124  -8.599  1.00  0.00           N  
ATOM    296  CA  VAL A  43      26.484  14.941  -7.814  1.00  0.00           C  
ATOM    297  C   VAL A  43      25.231  14.294  -7.238  1.00  0.00           C  
ATOM    298  O   VAL A  43      25.070  13.075  -7.290  1.00  0.00           O  
ATOM    299  CB  VAL A  43      27.450  15.279  -6.662  1.00  0.00           C  
ATOM    300  CEN VAL A  43      28.098  15.202  -6.442  1.00  0.00           X  
ATOM    301  H   VAL A  43      26.534  17.019  -8.325  1.00  0.00           H  
ATOM    302  N   VAL A  44      24.344  15.118  -6.690  1.00  0.00           N  
ATOM    303  CA  VAL A  44      23.103  14.628  -6.104  1.00  0.00           C  
ATOM    304  C   VAL A  44      22.256  13.898  -7.138  1.00  0.00           C  
ATOM    305  O   VAL A  44      21.721  12.822  -6.869  1.00  0.00           O  
ATOM    306  CB  VAL A  44      22.274  15.774  -5.493  1.00  0.00           C  
ATOM    307  CEN VAL A  44      22.062  16.049  -4.898  1.00  0.00           X  
ATOM    308  H   VAL A  44      24.535  16.110  -6.679  1.00  0.00           H  
ATOM    309  N   VAL A  45      22.137  14.489  -8.322  1.00  0.00           N  
ATOM    310  CA  VAL A  45      21.354  13.895  -9.399  1.00  0.00           C  
ATOM    311  C   VAL A  45      21.897  12.525  -9.784  1.00  0.00           C  
ATOM    312  O   VAL A  45      21.138  11.572  -9.960  1.00  0.00           O  
ATOM    313  CB  VAL A  45      21.334  14.798 -10.647  1.00  0.00           C  
ATOM    314  CEN VAL A  45      20.934  15.210 -11.027  1.00  0.00           X  
ATOM    315  H   VAL A  45      22.601  15.372  -8.480  1.00  0.00           H  
ATOM    316  N   VAL A  46      23.216  12.433  -9.915  1.00  0.00           N  
ATOM    317  CA  VAL A  46      23.864  11.178 -10.280  1.00  0.00           C  
ATOM    318  C   VAL A  46      23.572  10.089  -9.256  1.00  0.00           C  
ATOM    319  O   VAL A  46      23.256   8.955  -9.615  1.00  0.00           O  
ATOM    320  CB  VAL A  46      25.389  11.348 -10.414  1.00  0.00           C  
ATOM    321  CEN VAL A  46      25.907  11.366 -10.868  1.00  0.00           X  
ATOM    322  H   VAL A  46      23.785  13.252  -9.758  1.00  0.00           H  
ATOM    323  N   VAL A  47      23.680  10.441  -7.979  1.00  0.00           N  
ATOM    324  CA  VAL A  47      23.428   9.493  -6.900  1.00  0.00           C  
ATOM    325  C   VAL A  47      22.003   8.957  -6.959  1.00  0.00           C  
ATOM    326  O   VAL A  47      21.775   7.756  -6.817  1.00  0.00           O  
ATOM    327  CB  VAL A  47      23.668  10.132  -5.519  1.00  0.00           C  
ATOM    328  CEN VAL A  47      24.091  10.135  -4.975  1.00  0.00           X  
ATOM    329  H   VAL A  47      23.944  11.388  -7.750  1.00  0.00           H  
ATOM    330  N   VAL A  48      21.047   9.855  -7.170  1.00  0.00           N  
ATOM    331  CA  VAL A  48      19.642   9.474  -7.248  1.00  0.00           C  
ATOM    332  C   VAL A  48      19.402   8.486  -8.383  1.00  0.00           C  
ATOM    333  O   VAL A  48      18.703   7.487  -8.212  1.00  0.00           O  
ATOM    334  CB  VAL A  48      18.733  10.702  -7.449  1.00  0.00           C  
ATOM    335  CEN VAL A  48      18.267  11.103  -7.138  1.00  0.00           X  
ATOM    336  H   VAL A  48      21.300  10.827  -7.278  1.00  0.00           H  
ATOM    337  N   VAL A  49      19.984   8.772  -9.543  1.00  0.00           N  
ATOM    338  CA  VAL A  49      19.835   7.909 -10.708  1.00  0.00           C  
ATOM    339  C   VAL A  49      20.362   6.508 -10.428  1.00  0.00           C  
ATOM    340  O   VAL A  49      19.720   5.514 -10.766  1.00  0.00           O  
ATOM    341  CB  VAL A  49      20.565   8.486 -11.936  1.00  0.00           C  
ATOM    342  CEN VAL A  49      20.468   8.780 -12.551  1.00  0.00           X  
ATOM    343  H   VAL A  49      20.546   9.608  -9.618  1.00  0.00           H  
ATOM    344  N   VAL A  50      21.535   6.436  -9.807  1.00  0.00           N  
ATOM    345  CA  VAL A  50      22.151   5.155  -9.480  1.00  0.00           C  
ATOM    346  C   VAL A  50      21.257   4.333  -8.561  1.00  0.00           C  
ATOM    347  O   VAL A  50      21.068   3.135  -8.771  1.00  0.00           O  
ATOM    348  CB  VAL A  50      23.525   5.344  -8.810  1.00  0.00           C  
ATOM    349  CEN VAL A  50      24.203   5.272  -8.906  1.00  0.00           X  
ATOM    350  H   VAL A  50      22.012   7.290  -9.556  1.00  0.00           H  
ATOM    351  N   VAL A  51      20.708   4.984  -7.540  1.00  0.00           N  
ATOM    352  CA  VAL A  51      19.833   4.314  -6.586  1.00  0.00           C  
ATOM    353  C   VAL A  51      18.610   3.727  -7.279  1.00  0.00           C  
ATOM    354  O   VAL A  51      18.225   2.586  -7.019  1.00  0.00           O  
ATOM    355  CB  VAL A  51      19.369   5.273  -5.474  1.00  0.00           C  
ATOM    356  CEN VAL A  51      19.439   5.421  -4.804  1.00  0.00           X  
ATOM    357  H   VAL A  51      20.903   5.968  -7.422  1.00  0.00           H  
ATOM    358  N   VAL A  52      18.002   4.512  -8.162  1.00  0.00           N  
ATOM    359  CA  VAL A  52      16.821   4.071  -8.894  1.00  0.00           C  
ATOM    360  C   VAL A  52      17.121   2.833  -9.728  1.00  0.00           C  
ATOM    361  O   VAL A  52      16.343   1.878  -9.742  1.00  0.00           O  
ATOM    362  CB  VAL A  52      16.281   5.181  -9.815  1.00  0.00           C  
ATOM    363  CEN VAL A  52      15.763   5.627  -9.901  1.00  0.00           X  
ATOM    364  H   VAL A  52      18.368   5.438  -8.330  1.00  0.00           H  
ATOM    365  N   VAL A  53      18.252   2.854 -10.424  1.00  0.00           N  
ATOM    366  CA  VAL A  53      18.657   1.732 -11.263  1.00  0.00           C  
ATOM    367  C   VAL A  53      18.816   0.459 -10.442  1.00  0.00           C  
ATOM    368  O   VAL A  53      18.356  -0.610 -10.841  1.00  0.00           O  
ATOM    369  CB  VAL A  53      19.978   2.025 -12.000  1.00  0.00           C  
ATOM    370  CEN VAL A  53      20.250   2.159 -12.618  1.00  0.00           X  
ATOM    371  H   VAL A  53      18.848   3.668 -10.371  1.00  0.00           H  
ATOM    372  N   VAL A  54      19.471   0.581  -9.292  1.00  0.00           N  
ATOM    373  CA  VAL A  54      19.692  -0.560  -8.412  1.00  0.00           C  
ATOM    374  C   VAL A  54      18.372  -1.171  -7.959  1.00  0.00           C  
ATOM    375  O   VAL A  54      18.206  -2.391  -7.967  1.00  0.00           O  
ATOM    376  CB  VAL A  54      20.516  -0.166  -7.172  1.00  0.00           C  
ATOM    377  CEN VAL A  54      21.132  -0.233  -6.871  1.00  0.00           X  
ATOM    378  H   VAL A  54      19.824   1.487  -9.021  1.00  0.00           H  
ATOM    379  N   VAL A  55      17.434  -0.316  -7.566  1.00  0.00           N  
ATOM    380  CA  VAL A  55      16.126  -0.770  -7.109  1.00  0.00           C  
ATOM    381  C   VAL A  55      15.403  -1.550  -8.199  1.00  0.00           C  
ATOM    382  O   VAL A  55      14.829  -2.609  -7.941  1.00  0.00           O  
ATOM    383  CB  VAL A  55      15.242   0.410  -6.663  1.00  0.00           C  
ATOM    384  CEN VAL A  55      14.962   0.717  -6.113  1.00  0.00           X  
ATOM    385  H   VAL A  55      17.633   0.674  -7.583  1.00  0.00           H  
ATOM    386  N   VAL A  56      15.433  -1.022  -9.417  1.00  0.00           N  
ATOM    387  CA  VAL A  56      14.780  -1.669 -10.549  1.00  0.00           C  
ATOM    388  C   VAL A  56      15.352  -3.059 -10.794  1.00  0.00           C  
ATOM    389  O   VAL A  56      14.609  -4.017 -11.010  1.00  0.00           O  
ATOM    390  CB  VAL A  56      14.920  -0.833 -11.835  1.00  0.00           C  
ATOM    391  CEN VAL A  56      14.572  -0.440 -12.282  1.00  0.00           X  
ATOM    392  H   VAL A  56      15.921  -0.150  -9.563  1.00  0.00           H  
ATOM    393  N   VAL A  57      16.676  -3.163 -10.760  1.00  0.00           N  
ATOM    394  CA  VAL A  57      17.350  -4.437 -10.978  1.00  0.00           C  
ATOM    395  C   VAL A  57      16.926  -5.470  -9.942  1.00  0.00           C  
ATOM    396  O   VAL A  57      16.644  -6.620 -10.277  1.00  0.00           O  
ATOM    397  CB  VAL A  57      18.882  -4.281 -10.936  1.00  0.00           C  
ATOM    398  CEN VAL A  57      19.451  -4.289 -11.324  1.00  0.00           X  
ATOM    399  H   VAL A  57      17.230  -2.339 -10.577  1.00  0.00           H  
ATOM    400  N   VAL A  58      16.883  -5.052  -8.681  1.00  0.00           N  
ATOM    401  CA  VAL A  58      16.493  -5.941  -7.593  1.00  0.00           C  
ATOM    402  C   VAL A  58      15.081  -6.474  -7.796  1.00  0.00           C  
ATOM    403  O   VAL A  58      14.825  -7.665  -7.621  1.00  0.00           O  
ATOM    404  CB  VAL A  58      16.572  -5.231  -6.228  1.00  0.00           C  
ATOM    405  CEN VAL A  58      16.926  -5.201  -5.638  1.00  0.00           X  
ATOM    406  H   VAL A  58      17.127  -4.095  -8.472  1.00  0.00           H  
ATOM    407  N   VAL A  59      14.166  -5.584  -8.167  1.00  0.00           N  
ATOM    408  CA  VAL A  59      12.777  -5.964  -8.395  1.00  0.00           C  
ATOM    409  C   VAL A  59      12.665  -7.009  -9.497  1.00  0.00           C  
ATOM    410  O   VAL A  59      11.941  -7.995  -9.360  1.00  0.00           O  
ATOM    411  CB  VAL A  59      11.911  -4.745  -8.766  1.00  0.00           C  
ATOM    412  CEN VAL A  59      11.415  -4.327  -8.536  1.00  0.00           X  
ATOM    413  H   VAL A  59      14.440  -4.621  -8.294  1.00  0.00           H  
ATOM    414  N   VAL A  60      13.386  -6.787 -10.591  1.00  0.00           N  
ATOM    415  CA  VAL A  60      13.369  -7.709 -11.720  1.00  0.00           C  
ATOM    416  C   VAL A  60      13.844  -9.096 -11.306  1.00  0.00           C  
ATOM    417  O   VAL A  60      13.238 -10.104 -11.667  1.00  0.00           O  
ATOM    418  CB  VAL A  60      14.248  -7.201 -12.879  1.00  0.00           C  
ATOM    419  CEN VAL A  60      14.228  -6.939 -13.516  1.00  0.00           X  
ATOM    420  H   VAL A  60      13.960  -5.958 -10.642  1.00  0.00           H  
ATOM    421  N   VAL A  61      14.933  -9.140 -10.545  1.00  0.00           N  
ATOM    422  CA  VAL A  61      15.492 -10.404 -10.080  1.00  0.00           C  
ATOM    423  C   VAL A  61      14.486 -11.173  -9.234  1.00  0.00           C  
ATOM    424  O   VAL A  61      14.312 -12.380  -9.403  1.00  0.00           O  
ATOM    425  CB  VAL A  61      16.777 -10.185  -9.259  1.00  0.00           C  
ATOM    426  CEN VAL A  61      17.461 -10.264  -9.269  1.00  0.00           X  
ATOM    427  H   VAL A  61      15.385  -8.276 -10.282  1.00  0.00           H  
ATOM    428  N   VAL A  62      13.825 -10.467  -8.322  1.00  0.00           N  
ATOM    429  CA  VAL A  62      12.834 -11.083  -7.447  1.00  0.00           C  
ATOM    430  C   VAL A  62      11.698 -11.701  -8.251  1.00  0.00           C  
ATOM    431  O   VAL A  62      11.273 -12.825  -7.981  1.00  0.00           O  
ATOM    432  CB  VAL A  62      12.250 -10.065  -6.450  1.00  0.00           C  
ATOM    433  CEN VAL A  62      12.240  -9.882  -5.786  1.00  0.00           X  
ATOM    434  H   VAL A  62      14.014  -9.479  -8.233  1.00  0.00           H  
ATOM    435  N   VAL A  63      11.209 -10.961  -9.241  1.00  0.00           N  
ATOM    436  CA  VAL A  63      10.120 -11.435 -10.086  1.00  0.00           C  
ATOM    437  C   VAL A  63      10.496 -12.732 -10.793  1.00  0.00           C  
ATOM    438  O   VAL A  63       9.698 -13.666 -10.860  1.00  0.00           O  
ATOM    439  CB  VAL A  63       9.724 -10.384 -11.140  1.00  0.00           C  
ATOM    440  CEN VAL A  63       9.231  -9.938 -11.321  1.00  0.00           X  
ATOM    441  H   VAL A  63      11.602 -10.046  -9.411  1.00  0.00           H  
ATOM    442  N   VAL A  64      11.715 -12.781 -11.318  1.00  0.00           N  
ATOM    443  CA  VAL A  64      12.197 -13.962 -12.024  1.00  0.00           C  
ATOM    444  C   VAL A  64      12.302 -15.159 -11.088  1.00  0.00           C  
ATOM    445  O   VAL A  64      12.078 -16.299 -11.495  1.00  0.00           O  
ATOM    446  CB  VAL A  64      13.570 -13.710 -12.675  1.00  0.00           C  
ATOM    447  CEN VAL A  64      13.890 -13.623 -13.279  1.00  0.00           X  
ATOM    448  H   VAL A  64      12.324 -11.981 -11.225  1.00  0.00           H  
ATOM    449  N   VAL A  65      12.645 -14.894  -9.832  1.00  0.00           N  
ATOM    450  CA  VAL A  65      12.644 -15.926  -8.803  1.00  0.00           C  
ATOM    451  C   VAL A  65      11.225 -16.281  -8.380  1.00  0.00           C  
ATOM    452  O   VAL A  65      11.011 -17.225  -7.619  1.00  0.00           O  
ATOM    453  CB  VAL A  65      13.445 -15.488  -7.562  1.00  0.00           C  
ATOM    454  CEN VAL A  65      14.026 -15.600  -7.209  1.00  0.00           X  
ATOM    455  H   VAL A  65      12.914 -13.952  -9.584  1.00  0.00           H  
ATOM    456  N   VAL A  66      10.257 -15.520  -8.878  1.00  0.00           N  
ATOM    457  CA  VAL A  66       8.870 -15.669  -8.455  1.00  0.00           C  
ATOM    458  C   VAL A  66       8.616 -14.951  -7.135  1.00  0.00           C  
ATOM    459  O   VAL A  66       7.551 -15.091  -6.535  1.00  0.00           O  
ATOM    460  CB  VAL A  66       8.481 -17.152  -8.303  1.00  0.00           C  
ATOM    461  CEN VAL A  66       8.106 -17.658  -8.581  1.00  0.00           X  
ATOM    462  H   VAL A  66      10.487 -14.819  -9.569  1.00  0.00           H  
ATOM    463  N   VAL A  67       9.602 -14.180  -6.688  1.00  0.00           N  
ATOM    464  CA  VAL A  67       9.480 -13.421  -5.450  1.00  0.00           C  
ATOM    465  C   VAL A  67       8.794 -12.082  -5.690  1.00  0.00           C  
ATOM    466  O   VAL A  67       9.431 -11.030  -5.638  1.00  0.00           O  
ATOM    467  CB  VAL A  67      10.854 -13.173  -4.800  1.00  0.00           C  
ATOM    468  CEN VAL A  67      11.256 -13.347  -4.268  1.00  0.00           X  
ATOM    469  H   VAL A  67      10.459 -14.119  -7.220  1.00  0.00           H  
ATOM    470  N   VAL A  68       7.493 -12.129  -5.953  1.00  0.00           N  
ATOM    471  CA  VAL A  68       6.736 -10.929  -6.292  1.00  0.00           C  
ATOM    472  C   VAL A  68       6.678  -9.963  -5.115  1.00  0.00           C  
ATOM    473  O   VAL A  68       6.705  -8.746  -5.297  1.00  0.00           O  
ATOM    474  CB  VAL A  68       5.301 -11.272  -6.733  1.00  0.00           C  
ATOM    475  CEN VAL A  68       4.878 -11.294  -7.277  1.00  0.00           X  
ATOM    476  H   VAL A  68       7.015 -13.018  -5.917  1.00  0.00           H  
ATOM    477  N   VAL A  69       6.599 -10.513  -3.908  1.00  0.00           N  
ATOM    478  CA  VAL A  69       6.571  -9.702  -2.697  1.00  0.00           C  
ATOM    479  C   VAL A  69       7.858  -8.903  -2.539  1.00  0.00           C  
ATOM    480  O   VAL A  69       7.826  -7.712  -2.231  1.00  0.00           O  
ATOM    481  CB  VAL A  69       6.358 -10.569  -1.442  1.00  0.00           C  
ATOM    482  CEN VAL A  69       5.904 -10.730  -0.950  1.00  0.00           X  
ATOM    483  H   VAL A  69       6.558 -11.519  -3.828  1.00  0.00           H  
ATOM    484  N   VAL A  70       8.990  -9.566  -2.751  1.00  0.00           N  
ATOM    485  CA  VAL A  70      10.286  -8.899  -2.718  1.00  0.00           C  
ATOM    486  C   VAL A  70      10.365  -7.797  -3.766  1.00  0.00           C  
ATOM    487  O   VAL A  70      10.830  -6.692  -3.485  1.00  0.00           O  
ATOM    488  CB  VAL A  70      11.439  -9.894  -2.945  1.00  0.00           C  
ATOM    489  CEN VAL A  70      11.965 -10.214  -2.635  1.00  0.00           X  
ATOM    490  H   VAL A  70       8.951 -10.557  -2.941  1.00  0.00           H  
ATOM    491  N   VAL A  71       9.909  -8.103  -4.975  1.00  0.00           N  
ATOM    492  CA  VAL A  71       9.927  -7.138  -6.068  1.00  0.00           C  
ATOM    493  C   VAL A  71       9.106  -5.902  -5.726  1.00  0.00           C  
ATOM    494  O   VAL A  71       9.540  -4.773  -5.956  1.00  0.00           O  
ATOM    495  CB  VAL A  71       9.391  -7.754  -7.375  1.00  0.00           C  
ATOM    496  CEN VAL A  71       9.575  -7.972  -8.001  1.00  0.00           X  
ATOM    497  H   VAL A  71       9.539  -9.028  -5.142  1.00  0.00           H  
ATOM    498  N   VAL A  72       7.917  -6.122  -5.175  1.00  0.00           N  
ATOM    499  CA  VAL A  72       7.033  -5.025  -4.799  1.00  0.00           C  
ATOM    500  C   VAL A  72       7.692  -4.112  -3.773  1.00  0.00           C  
ATOM    501  O   VAL A  72       7.635  -2.888  -3.890  1.00  0.00           O  
ATOM    502  CB  VAL A  72       5.700  -5.544  -4.229  1.00  0.00           C  
ATOM    503  CEN VAL A  72       5.026  -5.606  -4.361  1.00  0.00           X  
ATOM    504  H   VAL A  72       7.619  -7.073  -5.012  1.00  0.00           H  
ATOM    505  N   VAL A  73       8.317  -4.715  -2.768  1.00  0.00           N  
ATOM    506  CA  VAL A  73       8.988  -3.957  -1.719  1.00  0.00           C  
ATOM    507  C   VAL A  73      10.092  -3.078  -2.294  1.00  0.00           C  
ATOM    508  O   VAL A  73      10.217  -1.908  -1.934  1.00  0.00           O  
ATOM    509  CB  VAL A  73       9.591  -4.886  -0.648  1.00  0.00           C  
ATOM    510  CEN VAL A  73       9.523  -5.098   0.004  1.00  0.00           X  
ATOM    511  H   VAL A  73       8.328  -5.724  -2.729  1.00  0.00           H  
ATOM    512  N   VAL A  74      10.890  -3.650  -3.189  1.00  0.00           N  
ATOM    513  CA  VAL A  74      11.985  -2.919  -3.816  1.00  0.00           C  
ATOM    514  C   VAL A  74      11.471  -1.707  -4.582  1.00  0.00           C  
ATOM    515  O   VAL A  74      12.031  -0.615  -4.482  1.00  0.00           O  
ATOM    516  CB  VAL A  74      12.787  -3.818  -4.777  1.00  0.00           C  
ATOM    517  CEN VAL A  74      13.390  -4.140  -4.861  1.00  0.00           X  
ATOM    518  H   VAL A  74      10.734  -4.615  -3.442  1.00  0.00           H  
ATOM    519  N   VAL A  75      10.402  -1.904  -5.345  1.00  0.00           N  
ATOM    520  CA  VAL A  75       9.810  -0.827  -6.129  1.00  0.00           C  
ATOM    521  C   VAL A  75       9.350   0.317  -5.234  1.00  0.00           C  
ATOM    522  O   VAL A  75       9.594   1.487  -5.531  1.00  0.00           O  
ATOM    523  CB  VAL A  75       8.615  -1.325  -6.963  1.00  0.00           C  
ATOM    524  CEN VAL A  75       8.406  -1.463  -7.605  1.00  0.00           X  
ATOM    525  H   VAL A  75       9.988  -2.825  -5.383  1.00  0.00           H  
ATOM    526  N   VAL A  76       8.684  -0.027  -4.137  1.00  0.00           N  
ATOM    527  CA  VAL A  76       8.189   0.971  -3.197  1.00  0.00           C  
ATOM    528  C   VAL A  76       9.330   1.802  -2.624  1.00  0.00           C  
ATOM    529  O   VAL A  76       9.236   3.026  -2.538  1.00  0.00           O  
ATOM    530  CB  VAL A  76       7.410   0.318  -2.039  1.00  0.00           C  
ATOM    531  CEN VAL A  76       6.781   0.234  -1.772  1.00  0.00           X  
ATOM    532  H   VAL A  76       8.516  -1.006  -3.951  1.00  0.00           H  
ATOM    533  N   VAL A  77      10.407   1.129  -2.233  1.00  0.00           N  
ATOM    534  CA  VAL A  77      11.568   1.804  -1.667  1.00  0.00           C  
ATOM    535  C   VAL A  77      12.162   2.801  -2.655  1.00  0.00           C  
ATOM    536  O   VAL A  77      12.489   3.930  -2.291  1.00  0.00           O  
ATOM    537  CB  VAL A  77      12.659   0.800  -1.250  1.00  0.00           C  
ATOM    538  CEN VAL A  77      12.971   0.515  -0.706  1.00  0.00           X  
ATOM    539  H   VAL A  77      10.421   0.124  -2.330  1.00  0.00           H  
ATOM    540  N   VAL A  78      12.298   2.376  -3.906  1.00  0.00           N  
ATOM    541  CA  VAL A  78      12.852   3.230  -4.950  1.00  0.00           C  
ATOM    542  C   VAL A  78      12.014   4.488  -5.134  1.00  0.00           C  
ATOM    543  O   VAL A  78      12.548   5.592  -5.239  1.00  0.00           O  
ATOM    544  CB  VAL A  78      12.950   2.488  -6.296  1.00  0.00           C  
ATOM    545  CEN VAL A  78      13.392   2.211  -6.746  1.00  0.00           X  
ATOM    546  H   VAL A  78      12.010   1.436  -4.141  1.00  0.00           H  
ATOM    547  N   VAL A  79      10.697   4.315  -5.174  1.00  0.00           N  
ATOM    548  CA  VAL A  79       9.782   5.437  -5.346  1.00  0.00           C  
ATOM    549  C   VAL A  79       9.932   6.449  -4.218  1.00  0.00           C  
ATOM    550  O   VAL A  79       9.983   7.656  -4.456  1.00  0.00           O  
ATOM    551  CB  VAL A  79       8.316   4.967  -5.408  1.00  0.00           C  
ATOM    552  CEN VAL A  79       7.776   4.888  -5.829  1.00  0.00           X  
ATOM    553  H   VAL A  79      10.320   3.383  -5.082  1.00  0.00           H  
ATOM    554  N   VAL A  80      10.004   5.951  -2.988  1.00  0.00           N  
ATOM    555  CA  VAL A  80      10.150   6.811  -1.820  1.00  0.00           C  
ATOM    556  C   VAL A  80      11.427   7.637  -1.900  1.00  0.00           C  
ATOM    557  O   VAL A  80      11.419   8.838  -1.628  1.00  0.00           O  
ATOM    558  CB  VAL A  80      10.159   5.994  -0.514  1.00  0.00           C  
ATOM    559  CEN VAL A  80       9.792   5.846   0.050  1.00  0.00           X  
ATOM    560  H   VAL A  80       9.957   4.950  -2.859  1.00  0.00           H  
ATOM    561  N   VAL A  81      12.524   6.987  -2.273  1.00  0.00           N  
ATOM    562  CA  VAL A  81      13.811   7.661  -2.390  1.00  0.00           C  
ATOM    563  C   VAL A  81      13.752   8.791  -3.410  1.00  0.00           C  
ATOM    564  O   VAL A  81      14.246   9.890  -3.162  1.00  0.00           O  
ATOM    565  CB  VAL A  81      14.929   6.679  -2.790  1.00  0.00           C  
ATOM    566  CEN VAL A  81      15.491   6.355  -2.559  1.00  0.00           X  
ATOM    567  H   VAL A  81      12.464   6.001  -2.483  1.00  0.00           H  
ATOM    568  N   VAL A  82      13.144   8.513  -4.558  1.00  0.00           N  
ATOM    569  CA  VAL A  82      13.019   9.505  -5.619  1.00  0.00           C  
ATOM    570  C   VAL A  82      12.245  10.727  -5.141  1.00  0.00           C  
ATOM    571  O   VAL A  82      12.643  11.864  -5.395  1.00  0.00           O  
ATOM    572  CB  VAL A  82      12.320   8.921  -6.860  1.00  0.00           C  
ATOM    573  CEN VAL A  82      12.423   8.720  -7.511  1.00  0.00           X  
ATOM    574  H   VAL A  82      12.759   7.590  -4.700  1.00  0.00           H  
ATOM    575  N   VAL A  83      11.138  10.486  -4.447  1.00  0.00           N  
ATOM    576  CA  VAL A  83      10.306  11.567  -3.932  1.00  0.00           C  
ATOM    577  C   VAL A  83      11.089  12.457  -2.976  1.00  0.00           C  
ATOM    578  O   VAL A  83      11.015  13.684  -3.052  1.00  0.00           O  
ATOM    579  CB  VAL A  83       9.059  11.025  -3.208  1.00  0.00           C  
ATOM    580  CEN VAL A  83       8.375  10.963  -3.254  1.00  0.00           X  
ATOM    581  H   VAL A  83      10.866   9.530  -4.272  1.00  0.00           H  
ATOM    582  N   VAL A  84      11.841  11.833  -2.075  1.00  0.00           N  
ATOM    583  CA  VAL A  84      12.640  12.567  -1.102  1.00  0.00           C  
ATOM    584  C   VAL A  84      13.657  13.468  -1.791  1.00  0.00           C  
ATOM    585  O   VAL A  84      13.825  14.629  -1.420  1.00  0.00           O  
ATOM    586  CB  VAL A  84      13.378  11.615  -0.142  1.00  0.00           C  
ATOM    587  CEN VAL A  84      13.396  11.386   0.507  1.00  0.00           X  
ATOM    588  H   VAL A  84      11.859  10.823  -2.065  1.00  0.00           H  
ATOM    589  N   VAL A  85      14.335  12.924  -2.797  1.00  0.00           N  
ATOM    590  CA  VAL A  85      15.338  13.678  -3.540  1.00  0.00           C  
ATOM    591  C   VAL A  85      14.726  14.907  -4.200  1.00  0.00           C  
ATOM    592  O   VAL A  85      15.291  15.999  -4.145  1.00  0.00           O  
ATOM    593  CB  VAL A  85      16.012  12.809  -4.619  1.00  0.00           C  
ATOM    594  CEN VAL A  85      16.600  12.493  -4.789  1.00  0.00           X  
ATOM    595  H   VAL A  85      14.151  11.965  -3.052  1.00  0.00           H  
ATOM    596  N   VAL A  86      13.568  14.722  -4.824  1.00  0.00           N  
ATOM    597  CA  VAL A  86      12.877  15.815  -5.497  1.00  0.00           C  
ATOM    598  C   VAL A  86      12.533  16.933  -4.521  1.00  0.00           C  
ATOM    599  O   VAL A  86      12.734  18.111  -4.815  1.00  0.00           O  
ATOM    600  CB  VAL A  86      11.586  15.332  -6.183  1.00  0.00           C  
ATOM    601  CEN VAL A  86      11.296  15.209  -6.796  1.00  0.00           X  
ATOM    602  H   VAL A  86      13.155  13.800  -4.833  1.00  0.00           H  
ATOM    603  N   VAL A  87      12.015  16.556  -3.357  1.00  0.00           N  
ATOM    604  CA  VAL A  87      11.643  17.527  -2.334  1.00  0.00           C  
ATOM    605  C   VAL A  87      12.846  18.350  -1.891  1.00  0.00           C  
ATOM    606  O   VAL A  87      12.761  19.571  -1.762  1.00  0.00           O  
ATOM    607  CB  VAL A  87      11.022  16.840  -1.103  1.00  0.00           C  
ATOM    608  CEN VAL A  87      10.432  16.745  -0.760  1.00  0.00           X  
ATOM    609  H   VAL A  87      11.876  15.573  -3.175  1.00  0.00           H  
ATOM    610  N   VAL A  88      13.966  17.674  -1.660  1.00  0.00           N  
ATOM    611  CA  VAL A  88      15.189  18.342  -1.231  1.00  0.00           C  
ATOM    612  C   VAL A  88      15.647  19.367  -2.260  1.00  0.00           C  
ATOM    613  O   VAL A  88      16.015  20.489  -1.912  1.00  0.00           O  
ATOM    614  CB  VAL A  88      16.327  17.333  -0.984  1.00  0.00           C  
ATOM    615  CEN VAL A  88      16.707  17.036  -0.493  1.00  0.00           X  
ATOM    616  H   VAL A  88      13.970  16.671  -1.784  1.00  0.00           H  
ATOM    617  N   VAL A  89      15.622  18.975  -3.530  1.00  0.00           N  
ATOM    618  CA  VAL A  89      16.034  19.860  -4.613  1.00  0.00           C  
ATOM    619  C   VAL A  89      15.176  21.117  -4.655  1.00  0.00           C  
ATOM    620  O   VAL A  89      15.689  22.227  -4.798  1.00  0.00           O  
ATOM    621  CB  VAL A  89      15.959  19.153  -5.979  1.00  0.00           C  
ATOM    622  CEN VAL A  89      16.341  18.891  -6.490  1.00  0.00           X  
ATOM    623  H   VAL A  89      15.309  18.040  -3.750  1.00  0.00           H  
ATOM    624  N   VAL A  90      13.865  20.937  -4.528  1.00  0.00           N  
ATOM    625  CA  VAL A  90      12.932  22.057  -4.552  1.00  0.00           C  
ATOM    626  C   VAL A  90      13.224  23.041  -3.426  1.00  0.00           C  
ATOM    627  O   VAL A  90      13.240  24.253  -3.637  1.00  0.00           O  
ATOM    628  CB  VAL A  90      11.473  21.579  -4.437  1.00  0.00           C  
ATOM    629  CEN VAL A  90      10.883  21.508  -4.786  1.00  0.00           X  
ATOM    630  H   VAL A  90      13.506  20.000  -4.414  1.00  0.00           H  
ATOM    631  N   VAL A  91      13.456  22.511  -2.229  1.00  0.00           N  
ATOM    632  CA  VAL A  91      13.748  23.342  -1.067  1.00  0.00           C  
ATOM    633  C   VAL A  91      15.089  24.048  -1.219  1.00  0.00           C  
ATOM    634  O   VAL A  91      15.249  25.194  -0.798  1.00  0.00           O  
ATOM    635  CB  VAL A  91      13.759  22.514   0.231  1.00  0.00           C  
ATOM    636  CEN VAL A  91      13.414  22.394   0.815  1.00  0.00           X  
ATOM    637  H   VAL A  91      13.428  21.507  -2.122  1.00  0.00           H  
ATOM    638  N   VAL A  92      16.051  23.358  -1.822  1.00  0.00           N  
ATOM    639  CA  VAL A  92      17.312  23.979  -2.209  1.00  0.00           C  
ATOM    640  C   VAL A  92      17.106  24.992  -3.328  1.00  0.00           C  
ATOM    641  O   VAL A  92      17.944  25.866  -3.549  1.00  0.00           O  
ATOM    642  CB  VAL A  92      18.343  22.929  -2.664  1.00  0.00           C  
ATOM    643  CEN VAL A  92      18.931  22.616  -2.488  1.00  0.00           X  
ATOM    644  H   VAL A  92      15.905  22.378  -2.017  1.00  0.00           H  
ATOM    645  N   VAL A  93      15.985  24.869  -4.032  1.00  0.00           N  
ATOM    646  CA  VAL A  93      15.719  25.700  -5.200  1.00  0.00           C  
ATOM    647  C   VAL A  93      16.400  25.140  -6.442  1.00  0.00           C  
ATOM    648  O   VAL A  93      16.621  25.858  -7.417  1.00  0.00           O  
ATOM    649  CB  VAL A  93      16.188  27.151  -4.980  1.00  0.00           C  
ATOM    650  CEN VAL A  93      15.967  27.796  -4.880  1.00  0.00           X  
ATOM    651  H   VAL A  93      15.301  24.182  -3.751  1.00  0.00           H  
ATOM    652  N   VAL A  94      16.731  23.854  -6.400  1.00  0.00           N  
ATOM    653  CA  VAL A  94      17.329  23.179  -7.545  1.00  0.00           C  
ATOM    654  C   VAL A  94      16.261  22.585  -8.454  1.00  0.00           C  
ATOM    655  O   VAL A  94      16.053  21.372  -8.474  1.00  0.00           O  
ATOM    656  CB  VAL A  94      18.292  22.061  -7.103  1.00  0.00           C  
ATOM    657  CEN VAL A  94      18.956  21.883  -7.068  1.00  0.00           X  
ATOM    658  H   VAL A  94      16.563  23.330  -5.552  1.00  0.00           H  
ATOM    659  N   VAL A  95      15.585  23.448  -9.206  1.00  0.00           N  
ATOM    660  CA  VAL A  95      14.457  23.027 -10.029  1.00  0.00           C  
ATOM    661  C   VAL A  95      14.881  21.981 -11.051  1.00  0.00           C  
ATOM    662  O   VAL A  95      14.183  20.990 -11.266  1.00  0.00           O  
ATOM    663  CB  VAL A  95      13.819  24.220 -10.765  1.00  0.00           C  
ATOM    664  CEN VAL A  95      13.261  24.624 -10.787  1.00  0.00           X  
ATOM    665  H   VAL A  95      15.860  24.420  -9.208  1.00  0.00           H  
ATOM    666  N   VAL A  96      16.030  22.206 -11.681  1.00  0.00           N  
ATOM    667  CA  VAL A  96      16.515  21.320 -12.732  1.00  0.00           C  
ATOM    668  C   VAL A  96      16.674  19.894 -12.219  1.00  0.00           C  
ATOM    669  O   VAL A  96      16.175  18.947 -12.827  1.00  0.00           O  
ATOM    670  CB  VAL A  96      17.861  21.803 -13.302  1.00  0.00           C  
ATOM    671  CEN VAL A  96      18.160  22.084 -13.855  1.00  0.00           X  
ATOM    672  H   VAL A  96      16.580  23.013 -11.425  1.00  0.00           H  
ATOM    673  N   VAL A  97      17.371  19.748 -11.098  1.00  0.00           N  
ATOM    674  CA  VAL A  97      17.588  18.438 -10.496  1.00  0.00           C  
ATOM    675  C   VAL A  97      16.266  17.773 -10.133  1.00  0.00           C  
ATOM    676  O   VAL A  97      16.063  16.588 -10.398  1.00  0.00           O  
ATOM    677  CB  VAL A  97      18.467  18.534  -9.234  1.00  0.00           C  
ATOM    678  CEN VAL A  97      19.090  18.389  -8.981  1.00  0.00           X  
ATOM    679  H   VAL A  97      17.762  20.565 -10.652  1.00  0.00           H  
ATOM    680  N   VAL A  98      15.370  18.543  -9.525  1.00  0.00           N  
ATOM    681  CA  VAL A  98      14.065  18.030  -9.124  1.00  0.00           C  
ATOM    682  C   VAL A  98      13.280  17.522 -10.327  1.00  0.00           C  
ATOM    683  O   VAL A  98      12.684  16.446 -10.281  1.00  0.00           O  
ATOM    684  CB  VAL A  98      13.234  19.104  -8.398  1.00  0.00           C  
ATOM    685  CEN VAL A  98      12.984  19.290  -7.784  1.00  0.00           X  
ATOM    686  H   VAL A  98      15.598  19.508  -9.336  1.00  0.00           H  
ATOM    687  N   VAL A  99      13.284  18.302 -11.402  1.00  0.00           N  
ATOM    688  CA  VAL A  99      12.572  17.932 -12.620  1.00  0.00           C  
ATOM    689  C   VAL A  99      13.092  16.616 -13.184  1.00  0.00           C  
ATOM    690  O   VAL A  99      12.313  15.745 -13.571  1.00  0.00           O  
ATOM    691  CB  VAL A  99      12.692  19.025 -13.699  1.00  0.00           C  
ATOM    692  CEN VAL A  99      12.342  19.513 -14.035  1.00  0.00           X  
ATOM    693  H   VAL A  99      13.794  19.173 -11.376  1.00  0.00           H  
ATOM    694  N   VAL A 100      14.413  16.477 -13.227  1.00  0.00           N  
ATOM    695  CA  VAL A 100      15.039  15.266 -13.744  1.00  0.00           C  
ATOM    696  C   VAL A 100      14.620  14.042 -12.939  1.00  0.00           C  
ATOM    697  O   VAL A 100      14.290  12.999 -13.504  1.00  0.00           O  
ATOM    698  CB  VAL A 100      16.575  15.375 -13.731  1.00  0.00           C  
ATOM    699  CEN VAL A 100      17.130  15.439 -14.134  1.00  0.00           X  
ATOM    700  H   VAL A 100      14.998  17.229 -12.893  1.00  0.00           H  
ATOM    701  N   VAL A 101      14.634  14.176 -11.617  1.00  0.00           N  
ATOM    702  CA  VAL A 101      14.255  13.082 -10.732  1.00  0.00           C  
ATOM    703  C   VAL A 101      12.821  12.638 -10.988  1.00  0.00           C  
ATOM    704  O   VAL A 101      12.535  11.443 -11.064  1.00  0.00           O  
ATOM    705  CB  VAL A 101      14.404  13.475  -9.250  1.00  0.00           C  
ATOM    706  CEN VAL A 101      14.779  13.368  -8.683  1.00  0.00           X  
ATOM    707  H   VAL A 101      14.914  15.059 -11.215  1.00  0.00           H  
ATOM    708  N   VAL A 102      11.921  13.607 -11.119  1.00  0.00           N  
ATOM    709  CA  VAL A 102      10.514  13.317 -11.367  1.00  0.00           C  
ATOM    710  C   VAL A 102      10.331  12.540 -12.664  1.00  0.00           C  
ATOM    711  O   VAL A 102       9.582  11.564 -12.715  1.00  0.00           O  
ATOM    712  CB  VAL A 102       9.674  14.607 -11.430  1.00  0.00           C  
ATOM    713  CEN VAL A 102       9.199  14.976 -11.094  1.00  0.00           X  
ATOM    714  H   VAL A 102      12.220  14.569 -11.046  1.00  0.00           H  
ATOM    715  N   VAL A 103      11.020  12.978 -13.713  1.00  0.00           N  
ATOM    716  CA  VAL A 103      10.935  12.325 -15.013  1.00  0.00           C  
ATOM    717  C   VAL A 103      11.382  10.871 -14.929  1.00  0.00           C  
ATOM    718  O   VAL A 103      10.732   9.979 -15.475  1.00  0.00           O  
ATOM    719  CB  VAL A 103      11.788  13.053 -16.069  1.00  0.00           C  
ATOM    720  CEN VAL A 103      11.754  13.447 -16.632  1.00  0.00           X  
ATOM    721  H   VAL A 103      11.618  13.785 -13.606  1.00  0.00           H  
ATOM    722  N   VAL A 104      12.494  10.638 -14.241  1.00  0.00           N  
ATOM    723  CA  VAL A 104      13.030   9.291 -14.084  1.00  0.00           C  
ATOM    724  C   VAL A 104      12.031   8.379 -13.384  1.00  0.00           C  
ATOM    725  O   VAL A 104      11.814   7.242 -13.804  1.00  0.00           O  
ATOM    726  CB  VAL A 104      14.349   9.296 -13.289  1.00  0.00           C  
ATOM    727  CEN VAL A 104      15.030   9.206 -13.343  1.00  0.00           X  
ATOM    728  H   VAL A 104      12.981  11.414 -13.816  1.00  0.00           H  
ATOM    729  N   VAL A 105      11.424   8.883 -12.315  1.00  0.00           N  
ATOM    730  CA  VAL A 105      10.446   8.115 -11.554  1.00  0.00           C  
ATOM    731  C   VAL A 105       9.264   7.712 -12.426  1.00  0.00           C  
ATOM    732  O   VAL A 105       8.814   6.567 -12.389  1.00  0.00           O  
ATOM    733  CB  VAL A 105       9.929   8.904 -10.337  1.00  0.00           C  
ATOM    734  CEN VAL A 105       9.948   8.938  -9.650  1.00  0.00           X  
ATOM    735  H   VAL A 105      11.647   9.824 -12.021  1.00  0.00           H  
ATOM    736  N   VAL A 106       8.764   8.661 -13.211  1.00  0.00           N  
ATOM    737  CA  VAL A 106       7.632   8.407 -14.094  1.00  0.00           C  
ATOM    738  C   VAL A 106       7.951   7.306 -15.096  1.00  0.00           C  
ATOM    739  O   VAL A 106       7.141   6.408 -15.327  1.00  0.00           O  
ATOM    740  CB  VAL A 106       7.214   9.678 -14.858  1.00  0.00           C  
ATOM    741  CEN VAL A 106       6.723  10.158 -14.908  1.00  0.00           X  
ATOM    742  H   VAL A 106       9.178   9.582 -13.195  1.00  0.00           H  
ATOM    743  N   VAL A 107       9.138   7.380 -15.691  1.00  0.00           N  
ATOM    744  CA  VAL A 107       9.567   6.389 -16.670  1.00  0.00           C  
ATOM    745  C   VAL A 107       9.607   4.993 -16.061  1.00  0.00           C  
ATOM    746  O   VAL A 107       9.140   4.028 -16.666  1.00  0.00           O  
ATOM    747  CB  VAL A 107      10.955   6.727 -17.245  1.00  0.00           C  
ATOM    748  CEN VAL A 107      11.283   6.945 -17.810  1.00  0.00           X  
ATOM    749  H   VAL A 107       9.758   8.142 -15.458  1.00  0.00           H  
ATOM    750  N   VAL A 108      10.167   4.893 -14.860  1.00  0.00           N  
ATOM    751  CA  VAL A 108      10.268   3.615 -14.167  1.00  0.00           C  
ATOM    752  C   VAL A 108       8.892   3.009 -13.923  1.00  0.00           C  
ATOM    753  O   VAL A 108       8.680   1.816 -14.145  1.00  0.00           O  
ATOM    754  CB  VAL A 108      11.000   3.759 -12.819  1.00  0.00           C  
ATOM    755  CEN VAL A 108      11.586   3.612 -12.487  1.00  0.00           X  
ATOM    756  H   VAL A 108      10.531   5.724 -14.417  1.00  0.00           H  
ATOM    757  N   VAL A 109       7.959   3.837 -13.466  1.00  0.00           N  
ATOM    758  CA  VAL A 109       6.601   3.384 -13.192  1.00  0.00           C  
ATOM    759  C   VAL A 109       5.941   2.829 -14.448  1.00  0.00           C  
ATOM    760  O   VAL A 109       5.307   1.774 -14.413  1.00  0.00           O  
ATOM    761  CB  VAL A 109       5.729   4.521 -12.626  1.00  0.00           C  
ATOM    762  CEN VAL A 109       5.416   4.749 -12.056  1.00  0.00           X  
ATOM    763  H   VAL A 109       8.197   4.805 -13.305  1.00  0.00           H  
ATOM    764  N   VAL A 110       6.094   3.545 -15.557  1.00  0.00           N  
ATOM    765  CA  VAL A 110       5.514   3.125 -16.826  1.00  0.00           C  
ATOM    766  C   VAL A 110       6.049   1.764 -17.254  1.00  0.00           C  
ATOM    767  O   VAL A 110       5.294   0.845 -17.410  1.00  0.00           O  
ATOM    768  CB  VAL A 110       5.793   4.149 -17.942  1.00  0.00           C  
ATOM    769  CEN VAL A 110       5.500   4.627 -18.342  1.00  0.00           X  
ATOM    770  H   VAL A 110       6.627   4.402 -15.519  1.00  0.00           H  
TER                                                                             
# All scores below are weighted scores, not raw scores.
#BEGIN_POSE_ENERGIES_TABLE ./out/77.pdb
label vdw total
weights 0.1 NA
pose 2.73551 2.73551
VAL:NtermProteinFull_1 0 0
VAL_2 0 0
VAL_3 0 0
VAL_4 0 0
VAL_5 0 0
VAL_6 0 0
VAL_7 0 0
VAL_8 0 0
VAL_9 0 0
VAL_10 0 0
VAL_11 0 0
VAL_12 0.02095 0.02095
VAL_13 0 0
VAL_14 0 0
VAL_15 0 0
VAL_16 0 0
VAL_17 0.02095 0.02095
VAL_18 0.03944 0.03944
VAL_19 0 0
VAL_20 0.00883 0.00883
VAL_21 0 0
VAL_22 0 0
VAL_23 0.90151 0.90151
VAL_24 0.20036 0.20036
VAL_25 0 0
VAL_26 0 0
VAL_27 0.09871 0.09871
VAL_28 0 0
VAL_29 0 0
VAL_30 0 0
VAL_31 0 0
VAL_32 0 0
VAL_33 0 0
VAL_34 0 0
VAL_35 0.00883 0.00883
VAL_36 0.03944 0.03944
VAL_37 0 0
VAL_38 0 0
VAL_39 0 0
VAL_40 0 0
VAL_41 0.00665 0.00665
VAL_42 0 0
VAL_43 0 0
VAL_44 0 0
VAL_45 0 0
VAL_46 0 0
VAL_47 0 0
VAL_48 0.00518 0.00518
VAL_49 0 0
VAL_50 0 0
VAL_51 0 0
VAL_52 0 0
VAL_53 0 0
VAL_54 0 0
VAL_55 0.17665 0.17665
VAL_56 0 0
VAL_57 0 0
VAL_58 0 0
VAL_59 0 0
VAL_60 0 0
VAL_61 0 0
VAL_62 0.00643 0.00643
VAL_63 0 0
VAL_64 0 0
VAL_65 0 0
VAL_66 0 0
VAL_67 0 0
VAL_68 0 0
VAL_69 0 0
VAL_70 0.00642 0.00642
VAL_71 2e-05 2e-05
VAL_72 0 0
VAL_73 0 0
VAL_74 0 0
VAL_75 0 0
VAL_76 0 0
VAL_77 0 0
VAL_78 0.17665 0.17665
VAL_79 0 0
VAL_80 0 0
VAL_81 0.92232 0.92232
VAL_82 0.00176 0.00176
VAL_83 0 0
VAL_84 0.08085 0.08085
VAL_85 0.00518 0.00518
VAL_86 0 0
VAL_87 0 0
VAL_88 0 0
VAL_89 0 0
VAL_90 0 0
VAL_91 0 0
VAL_92 0 0
VAL_93 0 0
VAL_94 0.00665 0.00665
VAL_95 0 0
VAL_96 0 0
VAL_97 0 0
VAL_98 0 0
VAL_99 0 0
VAL_100 0 0
VAL_101 0 0
VAL_102 0 0
VAL_103 0 0
VAL_104 0 0
VAL_105 0.00176 0.00176
VAL_106 0 0
VAL_107 0 0
VAL_108 0 0
VAL_109 0 0
VAL:CtermProteinFull_110 0 0
#END_POSE_ENERGIES_TABLE ./out/77.pdb

REMARK 6 13 1 5 20 21 14 12 17 9 8 7 
REMARK VDW             2.736
REMARK RG             13.944
REMARK NCdist         17.588
REMARK HO              0.727
