# Supplementary material for: Design of complicated all-α protein structures
Source: Nat Struct Mol Biol. 2024 Jan 4;31(2):275–82. doi: 10.1038/s41594-023-01147-9 (PMC11377298; doi:10.1038/s41594-023-01147-9)
Supplement: Supplementary file 11 — Statistical source data. [file 41594_2023_1147_MOESM11_ESM.zip › ED_Fig6/63.pdb]

HEADER                                            09-NOV-21   XXXX              
EXPDTA    THEORETICAL MODEL                                                     
REMARK 220                                                                      
REMARK 220 EXPERIMENTAL DETAILS                                                 
REMARK 220  EXPERIMENT TYPE                : THEORETICAL MODELLING              
REMARK 220  DATE OF DATA COLLECTION        : 09-NOV-21                          
REMARK 220                                                                      
REMARK 220 REMARK: MODEL GENERATED BY ROSETTA                                   
REMARK 220  VERSION 2021.16+release.8ee4f02                                     
ATOM      1  N   VAL A   1       0.000   0.000   0.000  1.00  0.00           N  
ATOM      2  CA  VAL A   1       1.458   0.000   0.000  1.00  0.00           C  
ATOM      3  C   VAL A   1       2.009   1.420   0.000  1.00  0.00           C  
ATOM      4  O   VAL A   1       2.934   1.737   0.748  1.00  0.00           O  
ATOM      5  CB  VAL A   1       2.023  -0.759  -1.215  1.00  0.00           C  
ATOM      6  CEN VAL A   1       2.351  -1.334  -1.406  1.00  0.00           X  
ATOM      7  H   VAL A   1      -0.500  -0.433  -0.750  1.00  0.00           H  
ATOM      8  N   VAL A   2       1.435   2.272  -0.843  1.00  0.00           N  
ATOM      9  CA  VAL A   2       1.868   3.661  -0.942  1.00  0.00           C  
ATOM     10  C   VAL A   2       1.711   4.383   0.390  1.00  0.00           C  
ATOM     11  O   VAL A   2       2.608   5.105   0.825  1.00  0.00           O  
ATOM     12  CB  VAL A   2       1.079   4.423  -2.023  1.00  0.00           C  
ATOM     13  CEN VAL A   2       1.129   4.707  -2.649  1.00  0.00           X  
ATOM     14  H   VAL A   2       0.680   1.949  -1.431  1.00  0.00           H  
ATOM     15  N   VAL A   3       0.566   4.183   1.035  1.00  0.00           N  
ATOM     16  CA  VAL A   3       0.290   4.815   2.319  1.00  0.00           C  
ATOM     17  C   VAL A   3       1.317   4.405   3.367  1.00  0.00           C  
ATOM     18  O   VAL A   3       1.823   5.241   4.115  1.00  0.00           O  
ATOM     19  CB  VAL A   3      -1.120   4.462   2.831  1.00  0.00           C  
ATOM     20  CEN VAL A   3      -1.749   4.719   2.941  1.00  0.00           X  
ATOM     21  H   VAL A   3      -0.130   3.577   0.624  1.00  0.00           H  
ATOM     22  N   VAL A   4       1.620   3.112   3.417  1.00  0.00           N  
ATOM     23  CA  VAL A   4       2.588   2.588   4.374  1.00  0.00           C  
ATOM     24  C   VAL A   4       3.957   3.226   4.177  1.00  0.00           C  
ATOM     25  O   VAL A   4       4.612   3.622   5.141  1.00  0.00           O  
ATOM     26  CB  VAL A   4       2.723   1.058   4.261  1.00  0.00           C  
ATOM     27  CEN VAL A   4       2.581   0.464   4.579  1.00  0.00           X  
ATOM     28  H   VAL A   4       1.169   2.476   2.775  1.00  0.00           H  
ATOM     29  N   VAL A   5       4.385   3.322   2.923  1.00  0.00           N  
ATOM     30  CA  VAL A   5       5.678   3.911   2.597  1.00  0.00           C  
ATOM     31  C   VAL A   5       5.758   5.358   3.069  1.00  0.00           C  
ATOM     32  O   VAL A   5       6.758   5.776   3.653  1.00  0.00           O  
ATOM     33  CB  VAL A   5       5.958   3.859   1.084  1.00  0.00           C  
ATOM     34  CEN VAL A   5       6.345   3.555   0.602  1.00  0.00           X  
ATOM     35  H   VAL A   5       3.799   2.977   2.176  1.00  0.00           H  
ATOM     36  N   VAL A   6       4.700   6.118   2.811  1.00  0.00           N  
ATOM     37  CA  VAL A   6       4.648   7.520   3.209  1.00  0.00           C  
ATOM     38  C   VAL A   6       4.783   7.670   4.719  1.00  0.00           C  
ATOM     39  O   VAL A   6       5.528   8.521   5.204  1.00  0.00           O  
ATOM     40  CB  VAL A   6       3.339   8.190   2.752  1.00  0.00           C  
ATOM     41  CEN VAL A   6       3.075   8.647   2.309  1.00  0.00           X  
ATOM     42  H   VAL A   6       3.910   5.715   2.327  1.00  0.00           H  
ATOM     43  N   VAL A   7       4.059   6.836   5.458  1.00  0.00           N  
ATOM     44  CA  VAL A   7       4.096   6.875   6.915  1.00  0.00           C  
ATOM     45  C   VAL A   7       5.504   6.615   7.437  1.00  0.00           C  
ATOM     46  O   VAL A   7       5.983   7.311   8.332  1.00  0.00           O  
ATOM     47  CB  VAL A   7       3.133   5.844   7.532  1.00  0.00           C  
ATOM     48  CEN VAL A   7       2.540   5.776   7.878  1.00  0.00           X  
ATOM     49  H   VAL A   7       3.467   6.159   4.999  1.00  0.00           H  
ATOM     50  N   VAL A   8       6.163   5.609   6.872  1.00  0.00           N  
ATOM     51  CA  VAL A   8       7.517   5.255   7.279  1.00  0.00           C  
ATOM     52  C   VAL A   8       8.478   6.419   7.067  1.00  0.00           C  
ATOM     53  O   VAL A   8       9.293   6.729   7.935  1.00  0.00           O  
ATOM     54  CB  VAL A   8       8.037   4.027   6.508  1.00  0.00           C  
ATOM     55  CEN VAL A   8       8.197   3.360   6.571  1.00  0.00           X  
ATOM     56  H   VAL A   8       5.713   5.075   6.141  1.00  0.00           H  
ATOM     57  N   VAL A   9       8.376   7.060   5.907  1.00  0.00           N  
ATOM     58  CA  VAL A   9       9.235   8.191   5.579  1.00  0.00           C  
ATOM     59  C   VAL A   9       9.061   9.324   6.581  1.00  0.00           C  
ATOM     60  O   VAL A   9      10.039   9.909   7.047  1.00  0.00           O  
ATOM     61  CB  VAL A   9       8.951   8.723   4.162  1.00  0.00           C  
ATOM     62  CEN VAL A   9       9.208   8.766   3.524  1.00  0.00           X  
ATOM     63  H   VAL A   9       7.685   6.755   5.236  1.00  0.00           H  
ATOM     64  N   VAL A  10       7.810   9.630   6.909  1.00  0.00           N  
ATOM     65  CA  VAL A  10       7.506  10.695   7.857  1.00  0.00           C  
ATOM     66  C   VAL A  10       8.128  10.415   9.219  1.00  0.00           C  
ATOM     67  O   VAL A  10       8.719  11.301   9.836  1.00  0.00           O  
ATOM     68  CB  VAL A  10       5.986  10.883   8.028  1.00  0.00           C  
ATOM     69  CEN VAL A  10       5.461  11.306   7.888  1.00  0.00           X  
ATOM     70  H   VAL A  10       7.051   9.112   6.491  1.00  0.00           H  
ATOM     71  N   VAL A  11       7.993   9.177   9.683  1.00  0.00           N  
ATOM     72  CA  VAL A  11       8.542   8.778  10.973  1.00  0.00           C  
ATOM     73  C   VAL A  11      10.054   8.964  11.009  1.00  0.00           C  
ATOM     74  O   VAL A  11      10.602   9.482  11.982  1.00  0.00           O  
ATOM     75  CB  VAL A  11       8.207   7.311  11.300  1.00  0.00           C  
ATOM     76  CEN VAL A  11       7.826   6.907  11.708  1.00  0.00           X  
ATOM     77  H   VAL A  11       7.496   8.495   9.127  1.00  0.00           H  
ATOM     78  N   VAL A  12      10.723   8.537   9.944  1.00  0.00           N  
ATOM     79  CA  VAL A  12      12.173   8.655   9.852  1.00  0.00           C  
ATOM     80  C   VAL A  12      12.596  10.106   9.662  1.00  0.00           C  
ATOM     81  O   VAL A  12      13.569  10.563  10.262  1.00  0.00           O  
ATOM     82  CB  VAL A  12      12.737   7.810   8.694  1.00  0.00           C  
ATOM     83  CEN VAL A  12      13.103   7.246   8.546  1.00  0.00           X  
ATOM     84  H   VAL A  12      10.214   8.119   9.178  1.00  0.00           H  
ATOM     85  N   VAL A  13      11.860  10.827   8.823  1.00  0.00           N  
ATOM     86  CA  VAL A  13      12.149  12.232   8.564  1.00  0.00           C  
ATOM     87  C   VAL A  13      11.896  13.084   9.801  1.00  0.00           C  
ATOM     88  O   VAL A  13      12.730  13.904  10.183  1.00  0.00           O  
ATOM     89  CB  VAL A  13      11.304  12.777   7.397  1.00  0.00           C  
ATOM     90  CEN VAL A  13      11.335  12.990   6.742  1.00  0.00           X  
ATOM     91  H   VAL A  13      11.081  10.390   8.352  1.00  0.00           H  
ATOM     92  N   VAL A  14      10.740  12.883  10.425  1.00  0.00           N  
ATOM     93  CA  VAL A  14      10.351  13.670  11.589  1.00  0.00           C  
ATOM     94  C   VAL A  14      11.090  13.208  12.839  1.00  0.00           C  
ATOM     95  O   VAL A  14      10.869  13.731  13.931  1.00  0.00           O  
ATOM     96  CB  VAL A  14       8.834  13.591  11.844  1.00  0.00           C  
ATOM     97  CEN VAL A  14       8.247  13.951  11.815  1.00  0.00           X  
ATOM     98  H   VAL A  14      10.115  12.167  10.084  1.00  0.00           H  
ATOM     99  N   VAL A  15      11.969  12.225  12.671  1.00  0.00           N  
ATOM    100  CA  VAL A  15      12.776  11.722  13.776  1.00  0.00           C  
ATOM    101  C   VAL A  15      11.905  11.065  14.839  1.00  0.00           C  
ATOM    102  O   VAL A  15      12.301  10.959  16.000  1.00  0.00           O  
ATOM    103  CB  VAL A  15      13.605  12.845  14.427  1.00  0.00           C  
ATOM    104  CEN VAL A  15      14.245  13.089  14.503  1.00  0.00           X  
ATOM    105  H   VAL A  15      12.080  11.817  11.754  1.00  0.00           H  
ATOM    106  N   VAL A  16      10.718  10.626  14.436  1.00  0.00           N  
ATOM    107  CA  VAL A  16       9.826   9.899  15.331  1.00  0.00           C  
ATOM    108  C   VAL A  16      10.420   8.554  15.729  1.00  0.00           C  
ATOM    109  O   VAL A  16      10.333   8.144  16.886  1.00  0.00           O  
ATOM    110  CB  VAL A  16       8.445   9.670  14.689  1.00  0.00           C  
ATOM    111  CEN VAL A  16       7.783   9.858  14.716  1.00  0.00           X  
ATOM    112  H   VAL A  16      10.426  10.799  13.485  1.00  0.00           H  
ATOM    113  N   VAL A  17      11.023   7.871  14.762  1.00  0.00           N  
ATOM    114  CA  VAL A  17      11.808   6.675  15.045  1.00  0.00           C  
ATOM    115  C   VAL A  17      13.159   6.724  14.343  1.00  0.00           C  
ATOM    116  O   VAL A  17      13.376   7.542  13.449  1.00  0.00           O  
ATOM    117  CB  VAL A  17      11.064   5.396  14.616  1.00  0.00           C  
ATOM    118  CEN VAL A  17      10.738   4.838  14.854  1.00  0.00           X  
ATOM    119  H   VAL A  17      10.936   8.188  13.807  1.00  0.00           H  
ATOM    120  N   VAL A  18      14.066   5.843  14.753  1.00  0.00           N  
ATOM    121  CA  VAL A  18      15.396   5.781  14.160  1.00  0.00           C  
ATOM    122  C   VAL A  18      15.436   4.797  12.998  1.00  0.00           C  
ATOM    123  O   VAL A  18      14.595   3.903  12.900  1.00  0.00           O  
ATOM    124  CB  VAL A  18      16.459   5.376  15.198  1.00  0.00           C  
ATOM    125  CEN VAL A  18      16.993   5.611  15.565  1.00  0.00           X  
ATOM    126  H   VAL A  18      13.827   5.200  15.494  1.00  0.00           H  
ATOM    127  N   VAL A  19      16.417   4.967  12.118  1.00  0.00           N  
ATOM    128  CA  VAL A  19      16.653   4.014  11.040  1.00  0.00           C  
ATOM    129  C   VAL A  19      16.729   2.589  11.571  1.00  0.00           C  
ATOM    130  O   VAL A  19      16.132   1.673  11.005  1.00  0.00           O  
ATOM    131  CB  VAL A  19      17.950   4.337  10.275  1.00  0.00           C  
ATOM    132  CEN VAL A  19      18.197   4.573   9.676  1.00  0.00           X  
ATOM    133  H   VAL A  19      17.015   5.777  12.199  1.00  0.00           H  
ATOM    134  N   VAL A  20      17.466   2.407  12.661  1.00  0.00           N  
ATOM    135  CA  VAL A  20      17.597   1.098  13.288  1.00  0.00           C  
ATOM    136  C   VAL A  20      16.233   0.510  13.626  1.00  0.00           C  
ATOM    137  O   VAL A  20      15.988  -0.677  13.412  1.00  0.00           O  
ATOM    138  CB  VAL A  20      18.447   1.168  14.571  1.00  0.00           C  
ATOM    139  CEN VAL A  20      19.056   0.994  14.843  1.00  0.00           X  
ATOM    140  H   VAL A  20      17.949   3.197  13.066  1.00  0.00           H  
ATOM    141  N   VAL A  21      15.348   1.348  14.155  1.00  0.00           N  
ATOM    142  CA  VAL A  21      13.996   0.920  14.494  1.00  0.00           C  
ATOM    143  C   VAL A  21      13.254   0.415  13.263  1.00  0.00           C  
ATOM    144  O   VAL A  21      12.596  -0.625  13.307  1.00  0.00           O  
ATOM    145  CB  VAL A  21      13.186   2.062  15.136  1.00  0.00           C  
ATOM    146  CEN VAL A  21      12.912   2.282  15.729  1.00  0.00           X  
ATOM    147  H   VAL A  21      15.619   2.305  14.328  1.00  0.00           H  
ATOM    148  N   VAL A  22      13.364   1.156  12.166  1.00  0.00           N  
ATOM    149  CA  VAL A  22      12.703   0.784  10.921  1.00  0.00           C  
ATOM    150  C   VAL A  22      13.179  -0.577  10.430  1.00  0.00           C  
ATOM    151  O   VAL A  22      12.376  -1.416  10.024  1.00  0.00           O  
ATOM    152  CB  VAL A  22      12.946   1.831   9.818  1.00  0.00           C  
ATOM    153  CEN VAL A  22      12.643   2.326   9.447  1.00  0.00           X  
ATOM    154  H   VAL A  22      13.919   1.999  12.196  1.00  0.00           H  
ATOM    155  N   VAL A  23      14.490  -0.789  10.469  1.00  0.00           N  
ATOM    156  CA  VAL A  23      15.076  -2.049  10.028  1.00  0.00           C  
ATOM    157  C   VAL A  23      14.543  -3.220  10.844  1.00  0.00           C  
ATOM    158  O   VAL A  23      14.188  -4.262  10.294  1.00  0.00           O  
ATOM    159  CB  VAL A  23      16.613  -2.024  10.129  1.00  0.00           C  
ATOM    160  CEN VAL A  23      17.192  -2.003   9.757  1.00  0.00           X  
ATOM    161  H   VAL A  23      15.096  -0.058  10.814  1.00  0.00           H  
ATOM    162  N   VAL A  24      14.489  -3.041  12.160  1.00  0.00           N  
ATOM    163  CA  VAL A  24      13.999  -4.083  13.055  1.00  0.00           C  
ATOM    164  C   VAL A  24      12.558  -4.457  12.728  1.00  0.00           C  
ATOM    165  O   VAL A  24      12.211  -5.636  12.672  1.00  0.00           O  
ATOM    166  CB  VAL A  24      14.084  -3.647  14.530  1.00  0.00           C  
ATOM    167  CEN VAL A  24      14.419  -3.756  15.121  1.00  0.00           X  
ATOM    168  H   VAL A  24      14.795  -2.162  12.550  1.00  0.00           H  
ATOM    169  N   VAL A  25      11.724  -3.445  12.514  1.00  0.00           N  
ATOM    170  CA  VAL A  25      10.319  -3.666  12.192  1.00  0.00           C  
ATOM    171  C   VAL A  25      10.168  -4.476  10.911  1.00  0.00           C  
ATOM    172  O   VAL A  25       9.369  -5.411  10.847  1.00  0.00           O  
ATOM    173  CB  VAL A  25       9.558  -2.336  12.040  1.00  0.00           C  
ATOM    174  CEN VAL A  25       9.087  -1.930  12.335  1.00  0.00           X  
ATOM    175  H   VAL A  25      12.072  -2.499  12.575  1.00  0.00           H  
ATOM    176  N   VAL A  26      10.939  -4.112   9.892  1.00  0.00           N  
ATOM    177  CA  VAL A  26      10.892  -4.804   8.610  1.00  0.00           C  
ATOM    178  C   VAL A  26      11.251  -6.277   8.766  1.00  0.00           C  
ATOM    179  O   VAL A  26      10.584  -7.150   8.210  1.00  0.00           O  
ATOM    180  CB  VAL A  26      11.844  -4.160   7.585  1.00  0.00           C  
ATOM    181  CEN VAL A  26      11.865  -3.784   7.008  1.00  0.00           X  
ATOM    182  H   VAL A  26      11.574  -3.335  10.009  1.00  0.00           H  
ATOM    183  N   VAL A  27      12.307  -6.546   9.525  1.00  0.00           N  
ATOM    184  CA  VAL A  27      12.756  -7.914   9.755  1.00  0.00           C  
ATOM    185  C   VAL A  27      11.669  -8.746  10.422  1.00  0.00           C  
ATOM    186  O   VAL A  27      11.412  -9.883  10.026  1.00  0.00           O  
ATOM    187  CB  VAL A  27      14.026  -7.953  10.626  1.00  0.00           C  
ATOM    188  CEN VAL A  27      14.703  -8.082  10.615  1.00  0.00           X  
ATOM    189  H   VAL A  27      12.812  -5.784   9.954  1.00  0.00           H  
ATOM    190  N   VAL A  28      11.032  -8.173  11.438  1.00  0.00           N  
ATOM    191  CA  VAL A  28       9.970  -8.861  12.162  1.00  0.00           C  
ATOM    192  C   VAL A  28       8.712  -8.984  11.311  1.00  0.00           C  
ATOM    193  O   VAL A  28       8.055 -10.025  11.305  1.00  0.00           O  
ATOM    194  CB  VAL A  28       9.620  -8.135  13.475  1.00  0.00           C  
ATOM    195  CEN VAL A  28       9.665  -8.178  14.161  1.00  0.00           X  
ATOM    196  H   VAL A  28      11.289  -7.236  11.715  1.00  0.00           H  
ATOM    197  N   VAL A  29       8.383  -7.916  10.593  1.00  0.00           N  
ATOM    198  CA  VAL A  29       7.212  -7.908   9.725  1.00  0.00           C  
ATOM    199  C   VAL A  29       7.389  -8.864   8.552  1.00  0.00           C  
ATOM    200  O   VAL A  29       6.501  -9.662   8.250  1.00  0.00           O  
ATOM    201  CB  VAL A  29       6.919  -6.496   9.183  1.00  0.00           C  
ATOM    202  CEN VAL A  29       6.483  -5.965   9.226  1.00  0.00           X  
ATOM    203  H   VAL A  29       8.958  -7.088  10.651  1.00  0.00           H  
ATOM    204  N   VAL A  30       8.540  -8.779   7.895  1.00  0.00           N  
ATOM    205  CA  VAL A  30       8.815  -9.599   6.721  1.00  0.00           C  
ATOM    206  C   VAL A  30       9.160 -11.029   7.116  1.00  0.00           C  
ATOM    207  O   VAL A  30       9.457 -11.865   6.262  1.00  0.00           O  
ATOM    208  CB  VAL A  30       9.966  -9.016   5.881  1.00  0.00           C  
ATOM    209  CEN VAL A  30      10.115  -8.699   5.287  1.00  0.00           X  
ATOM    210  H   VAL A  30       9.244  -8.130   8.217  1.00  0.00           H  
ATOM    211  N   VAL A  31       9.121 -11.305   8.415  1.00  0.00           N  
ATOM    212  CA  VAL A  31       9.385 -12.646   8.922  1.00  0.00           C  
ATOM    213  C   VAL A  31      10.824 -13.065   8.648  1.00  0.00           C  
ATOM    214  O   VAL A  31      11.136 -14.255   8.603  1.00  0.00           O  
ATOM    215  CB  VAL A  31       8.431 -13.683   8.300  1.00  0.00           C  
ATOM    216  CEN VAL A  31       7.895 -14.094   8.435  1.00  0.00           X  
ATOM    217  H   VAL A  31       8.902 -10.566   9.068  1.00  0.00           H  
ATOM    218  N   VAL A  32      11.697 -12.080   8.465  1.00  0.00           N  
ATOM    219  CA  VAL A  32      13.120 -12.341   8.284  1.00  0.00           C  
ATOM    220  C   VAL A  32      13.737 -12.933   9.545  1.00  0.00           C  
ATOM    221  O   VAL A  32      14.551 -13.853   9.476  1.00  0.00           O  
ATOM    222  CB  VAL A  32      13.885 -11.061   7.901  1.00  0.00           C  
ATOM    223  CEN VAL A  32      14.214 -10.744   7.385  1.00  0.00           X  
ATOM    224  H   VAL A  32      11.366 -11.126   8.452  1.00  0.00           H  
ATOM    225  N   VAL A  33      13.344 -12.398  10.696  1.00  0.00           N  
ATOM    226  CA  VAL A  33      13.694 -12.998  11.978  1.00  0.00           C  
ATOM    227  C   VAL A  33      12.474 -13.113  12.884  1.00  0.00           C  
ATOM    228  O   VAL A  33      11.437 -12.502  12.625  1.00  0.00           O  
ATOM    229  CB  VAL A  33      14.785 -12.188  12.703  1.00  0.00           C  
ATOM    230  CEN VAL A  33      15.447 -12.195  12.892  1.00  0.00           X  
ATOM    231  H   VAL A  33      12.789 -11.555  10.683  1.00  0.00           H  
ATOM    232  N   VAL A  34      12.604 -13.899  13.947  1.00  0.00           N  
ATOM    233  CA  VAL A  34      11.515 -14.090  14.896  1.00  0.00           C  
ATOM    234  C   VAL A  34      11.592 -13.080  16.034  1.00  0.00           C  
ATOM    235  O   VAL A  34      12.652 -12.517  16.306  1.00  0.00           O  
ATOM    236  CB  VAL A  34      11.521 -15.513  15.485  1.00  0.00           C  
ATOM    237  CEN VAL A  34      11.187 -16.116  15.484  1.00  0.00           X  
ATOM    238  H   VAL A  34      13.481 -14.376  14.101  1.00  0.00           H  
ATOM    239  N   VAL A  35      10.462 -12.855  16.696  1.00  0.00           N  
ATOM    240  CA  VAL A  35      10.428 -12.020  17.891  1.00  0.00           C  
ATOM    241  C   VAL A  35      11.492 -12.450  18.894  1.00  0.00           C  
ATOM    242  O   VAL A  35      12.202 -11.616  19.455  1.00  0.00           O  
ATOM    243  CB  VAL A  35       9.047 -12.065  18.572  1.00  0.00           C  
ATOM    244  CEN VAL A  35       8.479 -11.696  18.698  1.00  0.00           X  
ATOM    245  H   VAL A  35       9.605 -13.272  16.363  1.00  0.00           H  
ATOM    246  N   VAL A  36      11.596 -13.756  19.115  1.00  0.00           N  
ATOM    247  CA  VAL A  36      12.594 -14.301  20.028  1.00  0.00           C  
ATOM    248  C   VAL A  36      13.996 -13.847  19.645  1.00  0.00           C  
ATOM    249  O   VAL A  36      14.798 -13.485  20.506  1.00  0.00           O  
ATOM    250  CB  VAL A  36      12.553 -15.841  20.055  1.00  0.00           C  
ATOM    251  CEN VAL A  36      12.381 -16.384  20.443  1.00  0.00           X  
ATOM    252  H   VAL A  36      10.968 -14.387  18.638  1.00  0.00           H  
ATOM    253  N   VAL A  37      14.287 -13.869  18.349  1.00  0.00           N  
ATOM    254  CA  VAL A  37      15.583 -13.429  17.847  1.00  0.00           C  
ATOM    255  C   VAL A  37      15.846 -11.971  18.204  1.00  0.00           C  
ATOM    256  O   VAL A  37      16.939 -11.618  18.648  1.00  0.00           O  
ATOM    257  CB  VAL A  37      15.686 -13.600  16.320  1.00  0.00           C  
ATOM    258  CEN VAL A  37      15.987 -13.969  15.822  1.00  0.00           X  
ATOM    259  H   VAL A  37      13.593 -14.199  17.694  1.00  0.00           H  
ATOM    260  N   VAL A  38      14.838 -11.128  18.007  1.00  0.00           N  
ATOM    261  CA  VAL A  38      14.958  -9.707  18.308  1.00  0.00           C  
ATOM    262  C   VAL A  38      15.231  -9.478  19.789  1.00  0.00           C  
ATOM    263  O   VAL A  38      15.998  -8.589  20.159  1.00  0.00           O  
ATOM    264  CB  VAL A  38      13.689  -8.934  17.904  1.00  0.00           C  
ATOM    265  CEN VAL A  38      13.436  -8.481  17.451  1.00  0.00           X  
ATOM    266  H   VAL A  38      13.966 -11.482  17.640  1.00  0.00           H  
ATOM    267  N   VAL A  39      14.598 -10.286  20.633  1.00  0.00           N  
ATOM    268  CA  VAL A  39      14.735 -10.144  22.078  1.00  0.00           C  
ATOM    269  C   VAL A  39      15.731 -11.151  22.638  1.00  0.00           C  
ATOM    270  O   VAL A  39      15.897 -11.264  23.853  1.00  0.00           O  
ATOM    271  CB  VAL A  39      13.383 -10.321  22.794  1.00  0.00           C  
ATOM    272  CEN VAL A  39      12.890  -9.985  23.139  1.00  0.00           X  
ATOM    273  H   VAL A  39      14.007 -11.017  20.265  1.00  0.00           H  
ATOM    274  N   VAL A  40      16.392 -11.881  21.746  1.00  0.00           N  
ATOM    275  CA  VAL A  40      17.378 -12.877  22.150  1.00  0.00           C  
ATOM    276  C   VAL A  40      18.425 -12.271  23.075  1.00  0.00           C  
ATOM    277  O   VAL A  40      19.014 -11.235  22.767  1.00  0.00           O  
ATOM    278  CB  VAL A  40      18.083 -13.501  20.931  1.00  0.00           C  
ATOM    279  CEN VAL A  40      18.138 -14.078  20.558  1.00  0.00           X  
ATOM    280  H   VAL A  40      16.207 -11.743  20.763  1.00  0.00           H  
ATOM    281  N   VAL A  41      18.654 -12.923  24.210  1.00  0.00           N  
ATOM    282  CA  VAL A  41      19.655 -12.468  25.167  1.00  0.00           C  
ATOM    283  C   VAL A  41      19.245 -11.149  25.809  1.00  0.00           C  
ATOM    284  O   VAL A  41      19.996 -10.568  26.592  1.00  0.00           O  
ATOM    285  CB  VAL A  41      21.035 -12.297  24.503  1.00  0.00           C  
ATOM    286  CEN VAL A  41      21.669 -12.564  24.466  1.00  0.00           X  
ATOM    287  H   VAL A  41      18.120 -13.756  24.415  1.00  0.00           H  
ATOM    288  N   VAL A  42      18.048 -10.681  25.473  1.00  0.00           N  
ATOM    289  CA  VAL A  42      17.537  -9.426  26.012  1.00  0.00           C  
ATOM    290  C   VAL A  42      17.382  -9.500  27.526  1.00  0.00           C  
ATOM    291  O   VAL A  42      16.917 -10.505  28.064  1.00  0.00           O  
ATOM    292  CB  VAL A  42      16.181  -9.052  25.385  1.00  0.00           C  
ATOM    293  CEN VAL A  42      15.871  -8.612  24.954  1.00  0.00           X  
ATOM    294  H   VAL A  42      17.477 -11.208  24.827  1.00  0.00           H  
ATOM    295  N   VAL A  43      17.775  -8.430  28.208  1.00  0.00           N  
ATOM    296  CA  VAL A  43      17.673  -8.368  29.661  1.00  0.00           C  
ATOM    297  C   VAL A  43      16.239  -8.590  30.123  1.00  0.00           C  
ATOM    298  O   VAL A  43      15.292  -8.146  29.473  1.00  0.00           O  
ATOM    299  CB  VAL A  43      18.174  -7.017  30.206  1.00  0.00           C  
ATOM    300  CEN VAL A  43      18.684  -6.716  30.558  1.00  0.00           X  
ATOM    301  H   VAL A  43      18.154  -7.639  27.707  1.00  0.00           H  
ATOM    302  N   VAL A  44      16.085  -9.280  31.248  1.00  0.00           N  
ATOM    303  CA  VAL A  44      14.764  -9.563  31.798  1.00  0.00           C  
ATOM    304  C   VAL A  44      13.886  -8.319  31.790  1.00  0.00           C  
ATOM    305  O   VAL A  44      12.745  -8.356  31.327  1.00  0.00           O  
ATOM    306  CB  VAL A  44      14.856 -10.105  33.237  1.00  0.00           C  
ATOM    307  CEN VAL A  44      14.776 -10.670  33.623  1.00  0.00           X  
ATOM    308  H   VAL A  44      16.903  -9.616  31.734  1.00  0.00           H  
ATOM    309  N   VAL A  45      14.423  -7.218  32.304  1.00  0.00           N  
ATOM    310  CA  VAL A  45      13.682  -5.964  32.372  1.00  0.00           C  
ATOM    311  C   VAL A  45      13.282  -5.485  30.982  1.00  0.00           C  
ATOM    312  O   VAL A  45      12.198  -4.931  30.794  1.00  0.00           O  
ATOM    313  CB  VAL A  45      14.501  -4.861  33.068  1.00  0.00           C  
ATOM    314  CEN VAL A  45      14.547  -4.483  33.643  1.00  0.00           X  
ATOM    315  H   VAL A  45      15.368  -7.250  32.657  1.00  0.00           H  
ATOM    316  N   VAL A  46      14.163  -5.700  30.011  1.00  0.00           N  
ATOM    317  CA  VAL A  46      13.899  -5.298  28.635  1.00  0.00           C  
ATOM    318  C   VAL A  46      12.654  -5.984  28.088  1.00  0.00           C  
ATOM    319  O   VAL A  46      11.810  -5.350  27.456  1.00  0.00           O  
ATOM    320  CB  VAL A  46      15.093  -5.614  27.715  1.00  0.00           C  
ATOM    321  CEN VAL A  46      15.606  -5.329  27.353  1.00  0.00           X  
ATOM    322  H   VAL A  46      15.037  -6.155  30.232  1.00  0.00           H  
ATOM    323  N   VAL A  47      12.545  -7.285  28.337  1.00  0.00           N  
ATOM    324  CA  VAL A  47      11.402  -8.061  27.870  1.00  0.00           C  
ATOM    325  C   VAL A  47      10.098  -7.521  28.444  1.00  0.00           C  
ATOM    326  O   VAL A  47       9.109  -7.370  27.727  1.00  0.00           O  
ATOM    327  CB  VAL A  47      11.538  -9.549  28.244  1.00  0.00           C  
ATOM    328  CEN VAL A  47      11.652 -10.177  27.986  1.00  0.00           X  
ATOM    329  H   VAL A  47      13.272  -7.748  28.862  1.00  0.00           H  
ATOM    330  N   VAL A  48      10.104  -7.230  29.740  1.00  0.00           N  
ATOM    331  CA  VAL A  48       8.921  -6.705  30.413  1.00  0.00           C  
ATOM    332  C   VAL A  48       8.477  -5.385  29.796  1.00  0.00           C  
ATOM    333  O   VAL A  48       7.290  -5.173  29.548  1.00  0.00           O  
ATOM    334  CB  VAL A  48       9.172  -6.499  31.918  1.00  0.00           C  
ATOM    335  CEN VAL A  48       9.017  -6.740  32.544  1.00  0.00           X  
ATOM    336  H   VAL A  48      10.949  -7.376  30.274  1.00  0.00           H  
ATOM    337  N   VAL A  49       9.437  -4.500  29.550  1.00  0.00           N  
ATOM    338  CA  VAL A  49       9.146  -3.198  28.961  1.00  0.00           C  
ATOM    339  C   VAL A  49       8.495  -3.346  27.592  1.00  0.00           C  
ATOM    340  O   VAL A  49       7.515  -2.668  27.284  1.00  0.00           O  
ATOM    341  CB  VAL A  49      10.420  -2.343  28.824  1.00  0.00           C  
ATOM    342  CEN VAL A  49      10.746  -1.790  29.074  1.00  0.00           X  
ATOM    343  H   VAL A  49      10.393  -4.735  29.776  1.00  0.00           H  
ATOM    344  N   VAL A  50       9.047  -4.235  26.773  1.00  0.00           N  
ATOM    345  CA  VAL A  50       8.520  -4.474  25.434  1.00  0.00           C  
ATOM    346  C   VAL A  50       7.074  -4.948  25.487  1.00  0.00           C  
ATOM    347  O   VAL A  50       6.228  -4.476  24.728  1.00  0.00           O  
ATOM    348  CB  VAL A  50       9.364  -5.513  24.672  1.00  0.00           C  
ATOM    349  CEN VAL A  50       9.811  -5.592  24.154  1.00  0.00           X  
ATOM    350  H   VAL A  50       9.851  -4.760  27.086  1.00  0.00           H  
ATOM    351  N   VAL A  51       6.797  -5.885  26.388  1.00  0.00           N  
ATOM    352  CA  VAL A  51       5.451  -6.426  26.541  1.00  0.00           C  
ATOM    353  C   VAL A  51       4.457  -5.332  26.908  1.00  0.00           C  
ATOM    354  O   VAL A  51       3.362  -5.262  26.349  1.00  0.00           O  
ATOM    355  CB  VAL A  51       5.405  -7.529  27.615  1.00  0.00           C  
ATOM    356  CEN VAL A  51       5.333  -8.208  27.709  1.00  0.00           X  
ATOM    357  H   VAL A  51       7.537  -6.231  26.981  1.00  0.00           H  
ATOM    358  N   VAL A  52       4.844  -4.479  27.851  1.00  0.00           N  
ATOM    359  CA  VAL A  52       3.986  -3.387  28.295  1.00  0.00           C  
ATOM    360  C   VAL A  52       3.648  -2.449  27.143  1.00  0.00           C  
ATOM    361  O   VAL A  52       2.496  -2.050  26.973  1.00  0.00           O  
ATOM    362  CB  VAL A  52       4.644  -2.576  29.427  1.00  0.00           C  
ATOM    363  CEN VAL A  52       4.612  -2.438  30.101  1.00  0.00           X  
ATOM    364  H   VAL A  52       5.755  -4.591  28.271  1.00  0.00           H  
ATOM    365  N   VAL A  53       4.659  -2.102  26.353  1.00  0.00           N  
ATOM    366  CA  VAL A  53       4.470  -1.210  25.215  1.00  0.00           C  
ATOM    367  C   VAL A  53       3.478  -1.793  24.217  1.00  0.00           C  
ATOM    368  O   VAL A  53       2.591  -1.093  23.728  1.00  0.00           O  
ATOM    369  CB  VAL A  53       5.801  -0.925  24.494  1.00  0.00           C  
ATOM    370  CEN VAL A  53       6.275  -0.439  24.376  1.00  0.00           X  
ATOM    371  H   VAL A  53       5.581  -2.464  26.547  1.00  0.00           H  
ATOM    372  N   VAL A  54       3.631  -3.079  23.920  1.00  0.00           N  
ATOM    373  CA  VAL A  54       2.749  -3.758  22.979  1.00  0.00           C  
ATOM    374  C   VAL A  54       1.302  -3.716  23.453  1.00  0.00           C  
ATOM    375  O   VAL A  54       0.391  -3.438  22.673  1.00  0.00           O  
ATOM    376  CB  VAL A  54       3.167  -5.226  22.771  1.00  0.00           C  
ATOM    377  CEN VAL A  54       3.446  -5.664  22.318  1.00  0.00           X  
ATOM    378  H   VAL A  54       4.379  -3.599  24.356  1.00  0.00           H  
ATOM    379  N   VAL A  55       1.096  -3.993  24.736  1.00  0.00           N  
ATOM    380  CA  VAL A  55      -0.242  -3.987  25.316  1.00  0.00           C  
ATOM    381  C   VAL A  55      -0.894  -2.618  25.182  1.00  0.00           C  
ATOM    382  O   VAL A  55      -2.063  -2.510  24.811  1.00  0.00           O  
ATOM    383  CB  VAL A  55      -0.214  -4.389  26.803  1.00  0.00           C  
ATOM    384  CEN VAL A  55      -0.382  -4.889  27.246  1.00  0.00           X  
ATOM    385  H   VAL A  55       1.887  -4.214  25.325  1.00  0.00           H  
ATOM    386  N   VAL A  56      -0.132  -1.572  25.486  1.00  0.00           N  
ATOM    387  CA  VAL A  56      -0.635  -0.207  25.400  1.00  0.00           C  
ATOM    388  C   VAL A  56      -1.078   0.129  23.981  1.00  0.00           C  
ATOM    389  O   VAL A  56      -2.143   0.711  23.774  1.00  0.00           O  
ATOM    390  CB  VAL A  56       0.425   0.816  25.851  1.00  0.00           C  
ATOM    391  CEN VAL A  56       0.590   1.258  26.352  1.00  0.00           X  
ATOM    392  H   VAL A  56       0.820  -1.728  25.784  1.00  0.00           H  
ATOM    393  N   VAL A  57      -0.255  -0.242  23.006  1.00  0.00           N  
ATOM    394  CA  VAL A  57      -0.561   0.018  21.605  1.00  0.00           C  
ATOM    395  C   VAL A  57      -1.863  -0.655  21.191  1.00  0.00           C  
ATOM    396  O   VAL A  57      -2.702  -0.048  20.524  1.00  0.00           O  
ATOM    397  CB  VAL A  57       0.572  -0.465  20.680  1.00  0.00           C  
ATOM    398  CEN VAL A  57       1.081  -0.250  20.268  1.00  0.00           X  
ATOM    399  H   VAL A  57       0.604  -0.717  23.242  1.00  0.00           H  
ATOM    400  N   VAL A  58      -2.026  -1.912  21.589  1.00  0.00           N  
ATOM    401  CA  VAL A  58      -3.227  -2.670  21.260  1.00  0.00           C  
ATOM    402  C   VAL A  58      -4.474  -1.998  21.820  1.00  0.00           C  
ATOM    403  O   VAL A  58      -5.487  -1.873  21.131  1.00  0.00           O  
ATOM    404  CB  VAL A  58      -3.150  -4.112  21.795  1.00  0.00           C  
ATOM    405  CEN VAL A  58      -3.080  -4.771  21.605  1.00  0.00           X  
ATOM    406  H   VAL A  58      -1.300  -2.353  22.134  1.00  0.00           H  
ATOM    407  N   VAL A  59      -4.394  -1.565  23.074  1.00  0.00           N  
ATOM    408  CA  VAL A  59      -5.517  -0.904  23.729  1.00  0.00           C  
ATOM    409  C   VAL A  59      -5.922   0.362  22.985  1.00  0.00           C  
ATOM    410  O   VAL A  59      -7.106   0.610  22.762  1.00  0.00           O  
ATOM    411  CB  VAL A  59      -5.187  -0.545  25.190  1.00  0.00           C  
ATOM    412  CEN VAL A  59      -5.325  -0.707  25.845  1.00  0.00           X  
ATOM    413  H   VAL A  59      -3.534  -1.698  23.586  1.00  0.00           H  
ATOM    414  N   VAL A  60      -4.930   1.159  22.601  1.00  0.00           N  
ATOM    415  CA  VAL A  60      -5.182   2.401  21.881  1.00  0.00           C  
ATOM    416  C   VAL A  60      -5.901   2.139  20.564  1.00  0.00           C  
ATOM    417  O   VAL A  60      -6.859   2.831  20.220  1.00  0.00           O  
ATOM    418  CB  VAL A  60      -3.874   3.164  21.596  1.00  0.00           C  
ATOM    419  CEN VAL A  60      -3.509   3.723  21.768  1.00  0.00           X  
ATOM    420  H   VAL A  60      -3.978   0.898  22.814  1.00  0.00           H  
ATOM    421  N   VAL A  61      -5.434   1.134  19.830  1.00  0.00           N  
ATOM    422  CA  VAL A  61      -6.033   0.778  18.550  1.00  0.00           C  
ATOM    423  C   VAL A  61      -7.497   0.393  18.714  1.00  0.00           C  
ATOM    424  O   VAL A  61      -8.353   0.824  17.941  1.00  0.00           O  
ATOM    425  CB  VAL A  61      -5.279  -0.385  17.877  1.00  0.00           C  
ATOM    426  CEN VAL A  61      -4.861  -0.546  17.354  1.00  0.00           X  
ATOM    427  H   VAL A  61      -4.644   0.604  20.169  1.00  0.00           H  
ATOM    428  N   VAL A  62      -7.780  -0.421  19.725  1.00  0.00           N  
ATOM    429  CA  VAL A  62      -9.143  -0.865  19.993  1.00  0.00           C  
ATOM    430  C   VAL A  62     -10.063   0.316  20.273  1.00  0.00           C  
ATOM    431  O   VAL A  62     -11.177   0.384  19.754  1.00  0.00           O  
ATOM    432  CB  VAL A  62      -9.196  -1.838  21.186  1.00  0.00           C  
ATOM    433  CEN VAL A  62      -9.297  -2.497  21.360  1.00  0.00           X  
ATOM    434  H   VAL A  62      -7.032  -0.739  20.324  1.00  0.00           H  
ATOM    435  N   VAL A  63      -9.590   1.245  21.097  1.00  0.00           N  
ATOM    436  CA  VAL A  63     -10.370   2.427  21.447  1.00  0.00           C  
ATOM    437  C   VAL A  63     -10.713   3.247  20.210  1.00  0.00           C  
ATOM    438  O   VAL A  63     -11.850   3.689  20.042  1.00  0.00           O  
ATOM    439  CB  VAL A  63      -9.620   3.321  22.453  1.00  0.00           C  
ATOM    440  CEN VAL A  63      -9.615   3.535  23.107  1.00  0.00           X  
ATOM    441  H   VAL A  63      -8.667   1.131  21.490  1.00  0.00           H  
ATOM    442  N   VAL A  64      -9.723   3.448  19.347  1.00  0.00           N  
ATOM    443  CA  VAL A  64      -9.919   4.217  18.123  1.00  0.00           C  
ATOM    444  C   VAL A  64     -10.984   3.582  17.239  1.00  0.00           C  
ATOM    445  O   VAL A  64     -11.855   4.272  16.708  1.00  0.00           O  
ATOM    446  CB  VAL A  64      -8.610   4.345  17.321  1.00  0.00           C  
ATOM    447  CEN VAL A  64      -8.118   4.788  17.130  1.00  0.00           X  
ATOM    448  H   VAL A  64      -8.812   3.059  19.543  1.00  0.00           H  
ATOM    449  N   VAL A  65     -10.909   2.265  17.083  1.00  0.00           N  
ATOM    450  CA  VAL A  65     -11.868   1.535  16.262  1.00  0.00           C  
ATOM    451  C   VAL A  65     -13.288   1.710  16.786  1.00  0.00           C  
ATOM    452  O   VAL A  65     -14.218   1.949  16.016  1.00  0.00           O  
ATOM    453  CB  VAL A  65     -11.534   0.032  16.205  1.00  0.00           C  
ATOM    454  CEN VAL A  65     -11.299  -0.469  15.794  1.00  0.00           X  
ATOM    455  H   VAL A  65     -10.170   1.756  17.546  1.00  0.00           H  
ATOM    456  N   VAL A  66     -13.448   1.589  18.099  1.00  0.00           N  
ATOM    457  CA  VAL A  66     -14.755   1.733  18.728  1.00  0.00           C  
ATOM    458  C   VAL A  66     -15.187   3.193  18.771  1.00  0.00           C  
ATOM    459  O   VAL A  66     -16.316   3.506  19.150  1.00  0.00           O  
ATOM    460  CB  VAL A  66     -14.760   1.165  20.159  1.00  0.00           C  
ATOM    461  CEN VAL A  66     -14.995   0.648  20.550  1.00  0.00           X  
ATOM    462  H   VAL A  66     -12.643   1.391  18.677  1.00  0.00           H  
ATOM    463  N   VAL A  67     -14.283   4.085  18.380  1.00  0.00           N  
ATOM    464  CA  VAL A  67     -14.618   5.494  18.211  1.00  0.00           C  
ATOM    465  C   VAL A  67     -14.600   5.892  16.741  1.00  0.00           C  
ATOM    466  O   VAL A  67     -14.322   7.043  16.404  1.00  0.00           O  
ATOM    467  CB  VAL A  67     -13.650   6.402  18.992  1.00  0.00           C  
ATOM    468  CEN VAL A  67     -13.599   6.819  19.538  1.00  0.00           X  
ATOM    469  H   VAL A  67     -13.338   3.778  18.194  1.00  0.00           H  
ATOM    470  N   VAL A  68     -14.896   4.934  15.870  1.00  0.00           N  
ATOM    471  CA  VAL A  68     -15.106   5.223  14.456  1.00  0.00           C  
ATOM    472  C   VAL A  68     -13.815   5.681  13.790  1.00  0.00           C  
ATOM    473  O   VAL A  68     -13.838   6.473  12.848  1.00  0.00           O  
ATOM    474  CB  VAL A  68     -16.187   6.301  14.253  1.00  0.00           C  
ATOM    475  CEN VAL A  68     -16.831   6.405  14.031  1.00  0.00           X  
ATOM    476  H   VAL A  68     -14.979   3.982  16.195  1.00  0.00           H  
ATOM    477  N   VAL A  69     -12.689   5.179  14.286  1.00  0.00           N  
ATOM    478  CA  VAL A  69     -11.406   5.371  13.620  1.00  0.00           C  
ATOM    479  C   VAL A  69     -11.112   4.233  12.651  1.00  0.00           C  
ATOM    480  O   VAL A  69     -11.280   3.061  12.986  1.00  0.00           O  
ATOM    481  CB  VAL A  69     -10.253   5.478  14.635  1.00  0.00           C  
ATOM    482  CEN VAL A  69      -9.800   5.915  14.916  1.00  0.00           X  
ATOM    483  H   VAL A  69     -12.722   4.650  15.145  1.00  0.00           H  
ATOM    484  N   VAL A  70     -10.673   4.586  11.447  1.00  0.00           N  
ATOM    485  CA  VAL A  70     -10.415   3.599  10.406  1.00  0.00           C  
ATOM    486  C   VAL A  70      -9.104   2.865  10.654  1.00  0.00           C  
ATOM    487  O   VAL A  70      -8.319   3.253  11.521  1.00  0.00           O  
ATOM    488  CB  VAL A  70     -10.373   4.248   9.010  1.00  0.00           C  
ATOM    489  CEN VAL A  70     -10.713   4.304   8.414  1.00  0.00           X  
ATOM    490  H   VAL A  70     -10.513   5.563  11.249  1.00  0.00           H  
ATOM    491  N   VAL A  71      -8.871   1.804   9.890  1.00  0.00           N  
ATOM    492  CA  VAL A  71      -7.799   0.862  10.192  1.00  0.00           C  
ATOM    493  C   VAL A  71      -6.431   1.499   9.985  1.00  0.00           C  
ATOM    494  O   VAL A  71      -5.462   1.142  10.654  1.00  0.00           O  
ATOM    495  CB  VAL A  71      -7.901  -0.406   9.324  1.00  0.00           C  
ATOM    496  CEN VAL A  71      -8.050  -1.079   9.340  1.00  0.00           X  
ATOM    497  H   VAL A  71      -9.451   1.646   9.078  1.00  0.00           H  
ATOM    498  N   VAL A  72      -6.359   2.445   9.054  1.00  0.00           N  
ATOM    499  CA  VAL A  72      -5.119   3.164   8.787  1.00  0.00           C  
ATOM    500  C   VAL A  72      -4.719   4.031   9.973  1.00  0.00           C  
ATOM    501  O   VAL A  72      -3.544   4.100  10.336  1.00  0.00           O  
ATOM    502  CB  VAL A  72      -5.239   4.050   7.533  1.00  0.00           C  
ATOM    503  CEN VAL A  72      -5.033   4.117   6.879  1.00  0.00           X  
ATOM    504  H   VAL A  72      -7.185   2.671   8.518  1.00  0.00           H  
ATOM    505  N   VAL A  73      -5.702   4.692  10.575  1.00  0.00           N  
ATOM    506  CA  VAL A  73      -5.454   5.552  11.726  1.00  0.00           C  
ATOM    507  C   VAL A  73      -4.851   4.765  12.882  1.00  0.00           C  
ATOM    508  O   VAL A  73      -3.894   5.210  13.516  1.00  0.00           O  
ATOM    509  CB  VAL A  73      -6.746   6.240  12.205  1.00  0.00           C  
ATOM    510  CEN VAL A  73      -7.072   6.846  12.238  1.00  0.00           X  
ATOM    511  H   VAL A  73      -6.645   4.597  10.226  1.00  0.00           H  
ATOM    512  N   VAL A  74      -5.416   3.593  13.152  1.00  0.00           N  
ATOM    513  CA  VAL A  74      -4.934   2.742  14.233  1.00  0.00           C  
ATOM    514  C   VAL A  74      -3.479   2.347  14.017  1.00  0.00           C  
ATOM    515  O   VAL A  74      -2.669   2.396  14.942  1.00  0.00           O  
ATOM    516  CB  VAL A  74      -5.787   1.466  14.370  1.00  0.00           C  
ATOM    517  CEN VAL A  74      -6.251   1.150  14.770  1.00  0.00           X  
ATOM    518  H   VAL A  74      -6.199   3.285  12.594  1.00  0.00           H  
ATOM    519  N   VAL A  75      -3.154   1.955  12.789  1.00  0.00           N  
ATOM    520  CA  VAL A  75      -1.795   1.551  12.449  1.00  0.00           C  
ATOM    521  C   VAL A  75      -0.806   2.685  12.690  1.00  0.00           C  
ATOM    522  O   VAL A  75       0.266   2.476  13.258  1.00  0.00           O  
ATOM    523  CB  VAL A  75      -1.691   1.096  10.981  1.00  0.00           C  
ATOM    524  CEN VAL A  75      -1.605   0.546  10.576  1.00  0.00           X  
ATOM    525  H   VAL A  75      -3.866   1.937  12.074  1.00  0.00           H  
ATOM    526  N   VAL A  76      -1.173   3.885  12.256  1.00  0.00           N  
ATOM    527  CA  VAL A  76      -0.319   5.055  12.424  1.00  0.00           C  
ATOM    528  C   VAL A  76      -0.038   5.325  13.897  1.00  0.00           C  
ATOM    529  O   VAL A  76       1.100   5.591  14.283  1.00  0.00           O  
ATOM    530  CB  VAL A  76      -0.950   6.311  11.794  1.00  0.00           C  
ATOM    531  CEN VAL A  76      -0.895   6.755  11.270  1.00  0.00           X  
ATOM    532  H   VAL A  76      -2.067   3.991  11.798  1.00  0.00           H  
ATOM    533  N   VAL A  77      -1.082   5.254  14.716  1.00  0.00           N  
ATOM    534  CA  VAL A  77      -0.950   5.491  16.148  1.00  0.00           C  
ATOM    535  C   VAL A  77       0.016   4.499  16.784  1.00  0.00           C  
ATOM    536  O   VAL A  77       0.872   4.877  17.584  1.00  0.00           O  
ATOM    537  CB  VAL A  77      -2.310   5.399  16.865  1.00  0.00           C  
ATOM    538  CEN VAL A  77      -2.796   5.770  17.182  1.00  0.00           X  
ATOM    539  H   VAL A  77      -1.991   5.031  14.336  1.00  0.00           H  
ATOM    540  N   VAL A  78      -0.127   3.228  16.423  1.00  0.00           N  
ATOM    541  CA  VAL A  78       0.733   2.179  16.957  1.00  0.00           C  
ATOM    542  C   VAL A  78       2.195   2.439  16.619  1.00  0.00           C  
ATOM    543  O   VAL A  78       3.072   2.307  17.473  1.00  0.00           O  
ATOM    544  CB  VAL A  78       0.331   0.792  16.421  1.00  0.00           C  
ATOM    545  CEN VAL A  78       0.044   0.191  16.597  1.00  0.00           X  
ATOM    546  H   VAL A  78      -0.850   2.983  15.761  1.00  0.00           H  
ATOM    547  N   VAL A  79       2.451   2.810  15.369  1.00  0.00           N  
ATOM    548  CA  VAL A  79       3.808   3.090  14.916  1.00  0.00           C  
ATOM    549  C   VAL A  79       4.433   4.226  15.716  1.00  0.00           C  
ATOM    550  O   VAL A  79       5.585   4.140  16.139  1.00  0.00           O  
ATOM    551  CB  VAL A  79       3.841   3.450  13.419  1.00  0.00           C  
ATOM    552  CEN VAL A  79       4.033   3.222  12.798  1.00  0.00           X  
ATOM    553  H   VAL A  79       1.686   2.900  14.716  1.00  0.00           H  
ATOM    554  N   VAL A  80       3.665   5.291  15.920  1.00  0.00           N  
ATOM    555  CA  VAL A  80       4.141   6.447  16.669  1.00  0.00           C  
ATOM    556  C   VAL A  80       4.527   6.061  18.091  1.00  0.00           C  
ATOM    557  O   VAL A  80       5.574   6.470  18.594  1.00  0.00           O  
ATOM    558  CB  VAL A  80       3.081   7.564  16.721  1.00  0.00           C  
ATOM    559  CEN VAL A  80       2.927   8.193  16.487  1.00  0.00           X  
ATOM    560  H   VAL A  80       2.726   5.300  15.546  1.00  0.00           H  
ATOM    561  N   VAL A  81       3.676   5.270  18.736  1.00  0.00           N  
ATOM    562  CA  VAL A  81       3.927   4.827  20.102  1.00  0.00           C  
ATOM    563  C   VAL A  81       5.224   4.034  20.195  1.00  0.00           C  
ATOM    564  O   VAL A  81       6.028   4.245  21.103  1.00  0.00           O  
ATOM    565  CB  VAL A  81       2.769   3.963  20.637  1.00  0.00           C  
ATOM    566  CEN VAL A  81       2.243   3.955  21.081  1.00  0.00           X  
ATOM    567  H   VAL A  81       2.834   4.969  18.267  1.00  0.00           H  
ATOM    568  N   VAL A  82       5.423   3.122  19.250  1.00  0.00           N  
ATOM    569  CA  VAL A  82       6.624   2.295  19.223  1.00  0.00           C  
ATOM    570  C   VAL A  82       7.878   3.151  19.103  1.00  0.00           C  
ATOM    571  O   VAL A  82       8.863   2.927  19.807  1.00  0.00           O  
ATOM    572  CB  VAL A  82       6.590   1.286  18.060  1.00  0.00           C  
ATOM    573  CEN VAL A  82       6.524   0.617  17.908  1.00  0.00           X  
ATOM    574  H   VAL A  82       4.724   2.997  18.531  1.00  0.00           H  
ATOM    575  N   VAL A  83       7.837   4.131  18.207  1.00  0.00           N  
ATOM    576  CA  VAL A  83       8.970   5.023  17.994  1.00  0.00           C  
ATOM    577  C   VAL A  83       9.327   5.776  19.269  1.00  0.00           C  
ATOM    578  O   VAL A  83      10.499   5.885  19.630  1.00  0.00           O  
ATOM    579  CB  VAL A  83       8.687   6.038  16.871  1.00  0.00           C  
ATOM    580  CEN VAL A  83       8.852   6.211  16.225  1.00  0.00           X  
ATOM    581  H   VAL A  83       6.998   4.263  17.661  1.00  0.00           H  
ATOM    582  N   VAL A  84       8.309   6.295  19.948  1.00  0.00           N  
ATOM    583  CA  VAL A  84       8.514   7.039  21.184  1.00  0.00           C  
ATOM    584  C   VAL A  84       9.190   6.176  22.242  1.00  0.00           C  
ATOM    585  O   VAL A  84      10.123   6.617  22.913  1.00  0.00           O  
ATOM    586  CB  VAL A  84       7.184   7.576  21.747  1.00  0.00           C  
ATOM    587  CEN VAL A  84       6.816   8.149  21.849  1.00  0.00           X  
ATOM    588  H   VAL A  84       7.370   6.170  19.598  1.00  0.00           H  
ATOM    589  N   VAL A  85       8.714   4.944  22.386  1.00  0.00           N  
ATOM    590  CA  VAL A  85       9.272   4.016  23.362  1.00  0.00           C  
ATOM    591  C   VAL A  85      10.747   3.754  23.092  1.00  0.00           C  
ATOM    592  O   VAL A  85      11.567   3.759  24.010  1.00  0.00           O  
ATOM    593  CB  VAL A  85       8.514   2.675  23.365  1.00  0.00           C  
ATOM    594  CEN VAL A  85       8.080   2.284  23.731  1.00  0.00           X  
ATOM    595  H   VAL A  85       7.945   4.643  21.803  1.00  0.00           H  
ATOM    596  N   VAL A  86      11.080   3.523  21.826  1.00  0.00           N  
ATOM    597  CA  VAL A  86      12.459   3.258  21.432  1.00  0.00           C  
ATOM    598  C   VAL A  86      13.368   4.427  21.789  1.00  0.00           C  
ATOM    599  O   VAL A  86      14.462   4.235  22.321  1.00  0.00           O  
ATOM    600  CB  VAL A  86      12.571   2.975  19.922  1.00  0.00           C  
ATOM    601  CEN VAL A  86      12.690   2.480  19.458  1.00  0.00           X  
ATOM    602  H   VAL A  86      10.359   3.532  21.119  1.00  0.00           H  
ATOM    603  N   VAL A  87      12.910   5.638  21.493  1.00  0.00           N  
ATOM    604  CA  VAL A  87      13.682   6.841  21.782  1.00  0.00           C  
ATOM    605  C   VAL A  87      13.966   6.968  23.273  1.00  0.00           C  
ATOM    606  O   VAL A  87      15.089   7.272  23.677  1.00  0.00           O  
ATOM    607  CB  VAL A  87      12.954   8.109  21.299  1.00  0.00           C  
ATOM    608  CEN VAL A  87      12.968   8.611  20.827  1.00  0.00           X  
ATOM    609  H   VAL A  87      12.004   5.728  21.056  1.00  0.00           H  
ATOM    610  N   VAL A  88      12.943   6.733  24.088  1.00  0.00           N  
ATOM    611  CA  VAL A  88      13.081   6.820  25.536  1.00  0.00           C  
ATOM    612  C   VAL A  88      14.125   5.837  26.051  1.00  0.00           C  
ATOM    613  O   VAL A  88      14.965   6.186  26.880  1.00  0.00           O  
ATOM    614  CB  VAL A  88      11.743   6.552  26.249  1.00  0.00           C  
ATOM    615  CEN VAL A  88      11.237   6.851  26.610  1.00  0.00           X  
ATOM    616  H   VAL A  88      12.046   6.487  23.693  1.00  0.00           H  
ATOM    617  N   VAL A  89      14.067   4.607  25.553  1.00  0.00           N  
ATOM    618  CA  VAL A  89      15.007   3.570  25.961  1.00  0.00           C  
ATOM    619  C   VAL A  89      16.442   3.971  25.642  1.00  0.00           C  
ATOM    620  O   VAL A  89      17.340   3.810  26.469  1.00  0.00           O  
ATOM    621  CB  VAL A  89      14.697   2.224  25.279  1.00  0.00           C  
ATOM    622  CEN VAL A  89      14.456   1.589  25.390  1.00  0.00           X  
ATOM    623  H   VAL A  89      13.353   4.383  24.874  1.00  0.00           H  
ATOM    624  N   VAL A  90      16.651   4.494  24.439  1.00  0.00           N  
ATOM    625  CA  VAL A  90      17.977   4.919  24.008  1.00  0.00           C  
ATOM    626  C   VAL A  90      18.532   6.003  24.923  1.00  0.00           C  
ATOM    627  O   VAL A  90      19.695   5.955  25.325  1.00  0.00           O  
ATOM    628  CB  VAL A  90      17.961   5.442  22.560  1.00  0.00           C  
ATOM    629  CEN VAL A  90      18.158   5.298  21.916  1.00  0.00           X  
ATOM    630  H   VAL A  90      15.871   4.599  23.806  1.00  0.00           H  
ATOM    631  N   VAL A  91      17.694   6.981  25.250  1.00  0.00           N  
ATOM    632  CA  VAL A  91      18.100   8.079  26.118  1.00  0.00           C  
ATOM    633  C   VAL A  91      18.197   7.627  27.569  1.00  0.00           C  
ATOM    634  O   VAL A  91      18.646   8.379  28.435  1.00  0.00           O  
ATOM    635  CB  VAL A  91      17.120   9.265  26.025  1.00  0.00           C  
ATOM    636  CEN VAL A  91      17.050   9.909  25.793  1.00  0.00           X  
ATOM    637  H   VAL A  91      16.752   6.963  24.886  1.00  0.00           H  
ATOM    638  N   VAL A  92      17.775   6.394  27.829  1.00  0.00           N  
ATOM    639  CA  VAL A  92      17.968   5.778  29.136  1.00  0.00           C  
ATOM    640  C   VAL A  92      18.985   4.646  29.067  1.00  0.00           C  
ATOM    641  O   VAL A  92      18.917   3.690  29.839  1.00  0.00           O  
ATOM    642  CB  VAL A  92      16.645   5.232  29.705  1.00  0.00           C  
ATOM    643  CEN VAL A  92      16.165   5.333  30.189  1.00  0.00           X  
ATOM    644  H   VAL A  92      17.308   5.871  27.103  1.00  0.00           H  
ATOM    645  N   VAL A  93      19.928   4.761  28.138  1.00  0.00           N  
ATOM    646  CA  VAL A  93      21.070   3.856  28.090  1.00  0.00           C  
ATOM    647  C   VAL A  93      20.635   2.440  27.735  1.00  0.00           C  
ATOM    648  O   VAL A  93      21.252   1.465  28.165  1.00  0.00           O  
ATOM    649  CB  VAL A  93      21.827   3.829  29.430  1.00  0.00           C  
ATOM    650  CEN VAL A  93      22.412   4.021  29.741  1.00  0.00           X  
ATOM    651  H   VAL A  93      19.852   5.494  27.448  1.00  0.00           H  
ATOM    652  N   VAL A  94      19.571   2.333  26.947  1.00  0.00           N  
ATOM    653  CA  VAL A  94      19.171   1.056  26.368  1.00  0.00           C  
ATOM    654  C   VAL A  94      19.807   0.849  24.999  1.00  0.00           C  
ATOM    655  O   VAL A  94      19.805   1.750  24.160  1.00  0.00           O  
ATOM    656  CB  VAL A  94      17.641   0.950  26.233  1.00  0.00           C  
ATOM    657  CEN VAL A  94      17.082   0.636  26.485  1.00  0.00           X  
ATOM    658  H   VAL A  94      19.024   3.157  26.744  1.00  0.00           H  
ATOM    659  N   VAL A  95      20.351  -0.343  24.779  1.00  0.00           N  
ATOM    660  CA  VAL A  95      21.048  -0.650  23.536  1.00  0.00           C  
ATOM    661  C   VAL A  95      20.064  -0.906  22.402  1.00  0.00           C  
ATOM    662  O   VAL A  95      18.860  -1.026  22.627  1.00  0.00           O  
ATOM    663  CB  VAL A  95      21.967  -1.876  23.691  1.00  0.00           C  
ATOM    664  CEN VAL A  95      22.626  -2.075  23.724  1.00  0.00           X  
ATOM    665  H   VAL A  95      20.281  -1.055  25.492  1.00  0.00           H  
ATOM    666  N   VAL A  96      20.584  -0.987  21.182  1.00  0.00           N  
ATOM    667  CA  VAL A  96      19.746  -0.961  19.989  1.00  0.00           C  
ATOM    668  C   VAL A  96      18.904  -2.226  19.879  1.00  0.00           C  
ATOM    669  O   VAL A  96      17.802  -2.204  19.331  1.00  0.00           O  
ATOM    670  CB  VAL A  96      20.588  -0.804  18.709  1.00  0.00           C  
ATOM    671  CEN VAL A  96      20.752  -0.366  18.203  1.00  0.00           X  
ATOM    672  H   VAL A  96      21.585  -1.070  21.078  1.00  0.00           H  
ATOM    673  N   VAL A  97      19.431  -3.328  20.402  1.00  0.00           N  
ATOM    674  CA  VAL A  97      18.711  -4.596  20.401  1.00  0.00           C  
ATOM    675  C   VAL A  97      17.478  -4.530  21.294  1.00  0.00           C  
ATOM    676  O   VAL A  97      16.414  -5.036  20.938  1.00  0.00           O  
ATOM    677  CB  VAL A  97      19.609  -5.756  20.869  1.00  0.00           C  
ATOM    678  CEN VAL A  97      19.941  -6.322  20.657  1.00  0.00           X  
ATOM    679  H   VAL A  97      20.354  -3.287  20.810  1.00  0.00           H  
ATOM    680  N   VAL A  98      17.628  -3.902  22.455  1.00  0.00           N  
ATOM    681  CA  VAL A  98      16.525  -3.763  23.398  1.00  0.00           C  
ATOM    682  C   VAL A  98      15.361  -3.002  22.777  1.00  0.00           C  
ATOM    683  O   VAL A  98      14.204  -3.399  22.912  1.00  0.00           O  
ATOM    684  CB  VAL A  98      16.969  -3.041  24.685  1.00  0.00           C  
ATOM    685  CEN VAL A  98      17.097  -3.132  25.355  1.00  0.00           X  
ATOM    686  H   VAL A  98      18.529  -3.511  22.690  1.00  0.00           H  
ATOM    687  N   VAL A  99      15.674  -1.905  22.095  1.00  0.00           N  
ATOM    688  CA  VAL A  99      14.654  -1.086  21.451  1.00  0.00           C  
ATOM    689  C   VAL A  99      13.876  -1.889  20.416  1.00  0.00           C  
ATOM    690  O   VAL A  99      12.648  -1.817  20.356  1.00  0.00           O  
ATOM    691  CB  VAL A  99      15.270   0.150  20.769  1.00  0.00           C  
ATOM    692  CEN VAL A  99      15.326   0.836  20.811  1.00  0.00           X  
ATOM    693  H   VAL A  99      16.644  -1.632  22.021  1.00  0.00           H  
ATOM    694  N   VAL A 100      14.596  -2.653  19.602  1.00  0.00           N  
ATOM    695  CA  VAL A 100      13.974  -3.470  18.568  1.00  0.00           C  
ATOM    696  C   VAL A 100      13.006  -4.480  19.172  1.00  0.00           C  
ATOM    697  O   VAL A 100      11.892  -4.658  18.679  1.00  0.00           O  
ATOM    698  CB  VAL A 100      15.027  -4.221  17.731  1.00  0.00           C  
ATOM    699  CEN VAL A 100      15.326  -4.248  17.111  1.00  0.00           X  
ATOM    700  H   VAL A 100      15.601  -2.667  19.703  1.00  0.00           H  
ATOM    701  N   VAL A 101      13.437  -5.138  20.242  1.00  0.00           N  
ATOM    702  CA  VAL A 101      12.609  -6.132  20.916  1.00  0.00           C  
ATOM    703  C   VAL A 101      11.314  -5.514  21.427  1.00  0.00           C  
ATOM    704  O   VAL A 101      10.236  -6.084  21.263  1.00  0.00           O  
ATOM    705  CB  VAL A 101      13.356  -6.784  22.094  1.00  0.00           C  
ATOM    706  CEN VAL A 101      13.652  -7.368  22.307  1.00  0.00           X  
ATOM    707  H   VAL A 101      14.363  -4.946  20.598  1.00  0.00           H  
ATOM    708  N   VAL A 102      11.428  -4.345  22.048  1.00  0.00           N  
ATOM    709  CA  VAL A 102      10.265  -3.647  22.585  1.00  0.00           C  
ATOM    710  C   VAL A 102       9.261  -3.324  21.487  1.00  0.00           C  
ATOM    711  O   VAL A 102       8.058  -3.523  21.654  1.00  0.00           O  
ATOM    712  CB  VAL A 102      10.669  -2.342  23.298  1.00  0.00           C  
ATOM    713  CEN VAL A 102      10.723  -2.042  23.915  1.00  0.00           X  
ATOM    714  H   VAL A 102      12.342  -3.928  22.151  1.00  0.00           H  
ATOM    715  N   VAL A 103       9.761  -2.823  20.362  1.00  0.00           N  
ATOM    716  CA  VAL A 103       8.908  -2.472  19.234  1.00  0.00           C  
ATOM    717  C   VAL A 103       8.141  -3.685  18.724  1.00  0.00           C  
ATOM    718  O   VAL A 103       6.941  -3.607  18.460  1.00  0.00           O  
ATOM    719  CB  VAL A 103       9.724  -1.869  18.075  1.00  0.00           C  
ATOM    720  CEN VAL A 103       9.855  -1.284  17.734  1.00  0.00           X  
ATOM    721  H   VAL A 103      10.759  -2.683  20.287  1.00  0.00           H  
ATOM    722  N   VAL A 104       8.840  -4.806  18.587  1.00  0.00           N  
ATOM    723  CA  VAL A 104       8.226  -6.039  18.108  1.00  0.00           C  
ATOM    724  C   VAL A 104       7.095  -6.483  19.027  1.00  0.00           C  
ATOM    725  O   VAL A 104       6.019  -6.861  18.564  1.00  0.00           O  
ATOM    726  CB  VAL A 104       9.257  -7.177  17.992  1.00  0.00           C  
ATOM    727  CEN VAL A 104       9.607  -7.564  17.543  1.00  0.00           X  
ATOM    728  H   VAL A 104       9.823  -4.805  18.820  1.00  0.00           H  
ATOM    729  N   VAL A 105       7.345  -6.436  20.331  1.00  0.00           N  
ATOM    730  CA  VAL A 105       6.348  -6.834  21.318  1.00  0.00           C  
ATOM    731  C   VAL A 105       5.092  -5.979  21.207  1.00  0.00           C  
ATOM    732  O   VAL A 105       3.975  -6.494  21.237  1.00  0.00           O  
ATOM    733  CB  VAL A 105       6.901  -6.733  22.752  1.00  0.00           C  
ATOM    734  CEN VAL A 105       7.107  -7.105  23.294  1.00  0.00           X  
ATOM    735  H   VAL A 105       8.250  -6.116  20.647  1.00  0.00           H  
ATOM    736  N   VAL A 106       5.283  -4.670  21.079  1.00  0.00           N  
ATOM    737  CA  VAL A 106       4.165  -3.741  20.964  1.00  0.00           C  
ATOM    738  C   VAL A 106       3.311  -4.056  19.743  1.00  0.00           C  
ATOM    739  O   VAL A 106       2.082  -4.073  19.820  1.00  0.00           O  
ATOM    740  CB  VAL A 106       4.650  -2.282  20.877  1.00  0.00           C  
ATOM    741  CEN VAL A 106       4.681  -1.687  21.223  1.00  0.00           X  
ATOM    742  H   VAL A 106       6.226  -4.310  21.062  1.00  0.00           H  
ATOM    743  N   VAL A 107       3.969  -4.305  18.615  1.00  0.00           N  
ATOM    744  CA  VAL A 107       3.271  -4.620  17.375  1.00  0.00           C  
ATOM    745  C   VAL A 107       2.418  -5.873  17.525  1.00  0.00           C  
ATOM    746  O   VAL A 107       1.265  -5.906  17.095  1.00  0.00           O  
ATOM    747  CB  VAL A 107       4.255  -4.818  16.207  1.00  0.00           C  
ATOM    748  CEN VAL A 107       4.484  -4.536  15.621  1.00  0.00           X  
ATOM    749  H   VAL A 107       4.978  -4.276  18.618  1.00  0.00           H  
ATOM    750  N   VAL A 108       2.992  -6.903  18.138  1.00  0.00           N  
ATOM    751  CA  VAL A 108       2.285  -8.161  18.346  1.00  0.00           C  
ATOM    752  C   VAL A 108       1.030  -7.956  19.184  1.00  0.00           C  
ATOM    753  O   VAL A 108      -0.036  -8.482  18.863  1.00  0.00           O  
ATOM    754  CB  VAL A 108       3.183  -9.207  19.032  1.00  0.00           C  
ATOM    755  CEN VAL A 108       3.526  -9.796  18.931  1.00  0.00           X  
ATOM    756  H   VAL A 108       3.942  -6.812  18.468  1.00  0.00           H  
ATOM    757  N   VAL A 109       1.162  -7.187  20.260  1.00  0.00           N  
ATOM    758  CA  VAL A 109       0.038  -6.910  21.147  1.00  0.00           C  
ATOM    759  C   VAL A 109      -1.094  -6.216  20.401  1.00  0.00           C  
ATOM    760  O   VAL A 109      -2.262  -6.574  20.554  1.00  0.00           O  
ATOM    761  CB  VAL A 109       0.464  -6.038  22.343  1.00  0.00           C  
ATOM    762  CEN VAL A 109       0.573  -6.044  23.023  1.00  0.00           X  
ATOM    763  H   VAL A 109       2.064  -6.784  20.469  1.00  0.00           H  
ATOM    764  N   VAL A 110      -0.742  -5.221  19.594  1.00  0.00           N  
ATOM    765  CA  VAL A 110      -1.728  -4.475  18.823  1.00  0.00           C  
ATOM    766  C   VAL A 110      -2.496  -5.390  17.877  1.00  0.00           C  
ATOM    767  O   VAL A 110      -3.688  -5.492  17.977  1.00  0.00           O  
ATOM    768  CB  VAL A 110      -1.071  -3.345  18.007  1.00  0.00           C  
ATOM    769  CEN VAL A 110      -1.003  -2.661  17.962  1.00  0.00           X  
ATOM    770  H   VAL A 110       0.235  -4.976  19.513  1.00  0.00           H  
TER                                                                             
# All scores below are weighted scores, not raw scores.
#BEGIN_POSE_ENERGIES_TABLE ./out/63.pdb
label vdw total
weights 0.1 NA
pose 2.03577 2.03577
VAL:NtermProteinFull_1 0 0
VAL_2 0 0
VAL_3 0 0
VAL_4 0 0
VAL_5 0 0
VAL_6 0 0
VAL_7 0 0
VAL_8 0 0
VAL_9 0 0
VAL_10 0 0
VAL_11 0 0
VAL_12 0 0
VAL_13 0 0
VAL_14 0 0
VAL_15 0 0
VAL_16 0.0063 0.0063
VAL_17 0.06245 0.06245
VAL_18 0 0
VAL_19 0 0
VAL_20 0 0
VAL_21 0 0
VAL_22 0 0
VAL_23 0 0
VAL_24 0.15539 0.15539
VAL_25 0 0
VAL_26 0 0
VAL_27 0 0
VAL_28 0 0
VAL_29 0 0
VAL_30 0 0
VAL_31 0 0
VAL_32 0 0
VAL_33 0 0
VAL_34 0 0
VAL_35 0 0
VAL_36 0 0
VAL_37 0 0
VAL_38 0 0
VAL_39 0.04787 0.04787
VAL_40 0 0
VAL_41 0 0
VAL_42 0 0
VAL_43 0 0
VAL_44 0 0
VAL_45 0 0
VAL_46 0.00058 0.00058
VAL_47 0 0
VAL_48 0 0
VAL_49 0 0
VAL_50 0.07347 0.07347
VAL_51 0 0
VAL_52 0 0
VAL_53 0.00045 0.00045
VAL_54 0.58912 0.58912
VAL_55 0.01595 0.01595
VAL_56 0 0
VAL_57 0 0
VAL_58 0.02395 0.02395
VAL_59 0 0
VAL_60 0 0
VAL_61 0 0
VAL_62 0 0
VAL_63 0 0
VAL_64 0.02095 0.02095
VAL_65 0 0
VAL_66 0 0
VAL_67 0 0
VAL_68 0 0
VAL_69 0.02095 0.02095
VAL_70 0 0
VAL_71 0 0
VAL_72 0 0
VAL_73 0 0
VAL_74 0 0
VAL_75 0 0
VAL_76 0 0
VAL_77 0 0
VAL_78 0.00045 0.00045
VAL_79 0 0
VAL_80 0 0
VAL_81 0 0
VAL_82 0 0
VAL_83 0.06875 0.06875
VAL_84 0 0
VAL_85 0.00045 0.00045
VAL_86 0 0
VAL_87 0 0
VAL_88 0 0
VAL_89 0.02095 0.02095
VAL_90 0 0
VAL_91 0 0
VAL_92 0 0
VAL_93 0 0
VAL_94 0.02095 0.02095
VAL_95 0 0
VAL_96 0 0
VAL_97 0 0
VAL_98 0.00058 0.00058
VAL_99 0 0
VAL_100 0.15539 0.15539
VAL_101 0.04787 0.04787
VAL_102 0.06915 0.06915
VAL_103 0 0
VAL_104 0 0
VAL_105 0.28624 0.28624
VAL_106 0.19421 0.19421
VAL_107 0 0
VAL_108 0 0
VAL_109 0.1504 0.1504
VAL:CtermProteinFull_110 0.00294 0.00294
#END_POSE_ENERGIES_TABLE ./out/63.pdb

REMARK 6 11 7 1 20 18 13 16 16 15 12 12 
REMARK VDW             2.036
REMARK RG             13.840
REMARK NCdist         19.608
REMARK HO              0.627
