# Supplementary material for: Design of complicated all-α protein structures
Source: Nat Struct Mol Biol. 2024 Jan 4;31(2):275–82. doi: 10.1038/s41594-023-01147-9 (PMC11377298; doi:10.1038/s41594-023-01147-9)
Supplement: Supplementary file 11 — Statistical source data. [file 41594_2023_1147_MOESM11_ESM.zip › ED_Fig6/88.pdb]

HEADER                                            09-NOV-21   XXXX              
EXPDTA    THEORETICAL MODEL                                                     
REMARK 220                                                                      
REMARK 220 EXPERIMENTAL DETAILS                                                 
REMARK 220  EXPERIMENT TYPE                : THEORETICAL MODELLING              
REMARK 220  DATE OF DATA COLLECTION        : 09-NOV-21                          
REMARK 220                                                                      
REMARK 220 REMARK: MODEL GENERATED BY ROSETTA                                   
REMARK 220  VERSION 2021.16+release.8ee4f02                                     
ATOM      1  N   VAL A   1       0.000   0.000   0.000  1.00  0.00           N  
ATOM      2  CA  VAL A   1       1.458   0.000   0.000  1.00  0.00           C  
ATOM      3  C   VAL A   1       2.009   1.420   0.000  1.00  0.00           C  
ATOM      4  O   VAL A   1       2.934   1.737   0.748  1.00  0.00           O  
ATOM      5  CB  VAL A   1       2.023  -0.759  -1.215  1.00  0.00           C  
ATOM      6  CEN VAL A   1       2.351  -1.334  -1.406  1.00  0.00           X  
ATOM      7  H   VAL A   1      -0.500  -0.433  -0.750  1.00  0.00           H  
ATOM      8  N   VAL A   2       1.435   2.272  -0.843  1.00  0.00           N  
ATOM      9  CA  VAL A   2       1.868   3.661  -0.942  1.00  0.00           C  
ATOM     10  C   VAL A   2       1.711   4.383   0.390  1.00  0.00           C  
ATOM     11  O   VAL A   2       2.608   5.105   0.825  1.00  0.00           O  
ATOM     12  CB  VAL A   2       1.079   4.423  -2.023  1.00  0.00           C  
ATOM     13  CEN VAL A   2       1.129   4.707  -2.649  1.00  0.00           X  
ATOM     14  H   VAL A   2       0.680   1.949  -1.431  1.00  0.00           H  
ATOM     15  N   VAL A   3       0.566   4.183   1.035  1.00  0.00           N  
ATOM     16  CA  VAL A   3       0.290   4.815   2.319  1.00  0.00           C  
ATOM     17  C   VAL A   3       1.317   4.405   3.367  1.00  0.00           C  
ATOM     18  O   VAL A   3       1.823   5.241   4.115  1.00  0.00           O  
ATOM     19  CB  VAL A   3      -1.120   4.462   2.831  1.00  0.00           C  
ATOM     20  CEN VAL A   3      -1.749   4.719   2.941  1.00  0.00           X  
ATOM     21  H   VAL A   3      -0.130   3.577   0.624  1.00  0.00           H  
ATOM     22  N   VAL A   4       1.620   3.112   3.417  1.00  0.00           N  
ATOM     23  CA  VAL A   4       2.588   2.588   4.374  1.00  0.00           C  
ATOM     24  C   VAL A   4       3.957   3.226   4.177  1.00  0.00           C  
ATOM     25  O   VAL A   4       4.612   3.622   5.141  1.00  0.00           O  
ATOM     26  CB  VAL A   4       2.723   1.058   4.261  1.00  0.00           C  
ATOM     27  CEN VAL A   4       2.581   0.464   4.579  1.00  0.00           X  
ATOM     28  H   VAL A   4       1.169   2.476   2.775  1.00  0.00           H  
ATOM     29  N   VAL A   5       4.385   3.322   2.923  1.00  0.00           N  
ATOM     30  CA  VAL A   5       5.678   3.911   2.597  1.00  0.00           C  
ATOM     31  C   VAL A   5       5.758   5.358   3.069  1.00  0.00           C  
ATOM     32  O   VAL A   5       6.758   5.776   3.653  1.00  0.00           O  
ATOM     33  CB  VAL A   5       5.958   3.859   1.084  1.00  0.00           C  
ATOM     34  CEN VAL A   5       6.345   3.555   0.602  1.00  0.00           X  
ATOM     35  H   VAL A   5       3.799   2.977   2.176  1.00  0.00           H  
ATOM     36  N   VAL A   6       4.700   6.118   2.811  1.00  0.00           N  
ATOM     37  CA  VAL A   6       4.648   7.520   3.209  1.00  0.00           C  
ATOM     38  C   VAL A   6       4.783   7.670   4.719  1.00  0.00           C  
ATOM     39  O   VAL A   6       5.528   8.521   5.204  1.00  0.00           O  
ATOM     40  CB  VAL A   6       3.339   8.190   2.752  1.00  0.00           C  
ATOM     41  CEN VAL A   6       3.075   8.647   2.309  1.00  0.00           X  
ATOM     42  H   VAL A   6       3.910   5.715   2.327  1.00  0.00           H  
ATOM     43  N   VAL A   7       4.059   6.836   5.458  1.00  0.00           N  
ATOM     44  CA  VAL A   7       4.096   6.875   6.915  1.00  0.00           C  
ATOM     45  C   VAL A   7       5.504   6.615   7.437  1.00  0.00           C  
ATOM     46  O   VAL A   7       5.983   7.311   8.332  1.00  0.00           O  
ATOM     47  CB  VAL A   7       3.133   5.844   7.532  1.00  0.00           C  
ATOM     48  CEN VAL A   7       2.540   5.776   7.878  1.00  0.00           X  
ATOM     49  H   VAL A   7       3.467   6.159   4.999  1.00  0.00           H  
ATOM     50  N   VAL A   8       6.163   5.609   6.872  1.00  0.00           N  
ATOM     51  CA  VAL A   8       7.517   5.255   7.279  1.00  0.00           C  
ATOM     52  C   VAL A   8       8.478   6.419   7.067  1.00  0.00           C  
ATOM     53  O   VAL A   8       9.293   6.729   7.935  1.00  0.00           O  
ATOM     54  CB  VAL A   8       8.037   4.027   6.508  1.00  0.00           C  
ATOM     55  CEN VAL A   8       8.197   3.360   6.571  1.00  0.00           X  
ATOM     56  H   VAL A   8       5.713   5.075   6.141  1.00  0.00           H  
ATOM     57  N   VAL A   9       8.376   7.060   5.907  1.00  0.00           N  
ATOM     58  CA  VAL A   9       9.235   8.191   5.579  1.00  0.00           C  
ATOM     59  C   VAL A   9       9.061   9.324   6.581  1.00  0.00           C  
ATOM     60  O   VAL A   9      10.039   9.909   7.047  1.00  0.00           O  
ATOM     61  CB  VAL A   9       8.951   8.723   4.162  1.00  0.00           C  
ATOM     62  CEN VAL A   9       9.208   8.766   3.524  1.00  0.00           X  
ATOM     63  H   VAL A   9       7.685   6.755   5.236  1.00  0.00           H  
ATOM     64  N   VAL A  10       7.810   9.630   6.909  1.00  0.00           N  
ATOM     65  CA  VAL A  10       7.506  10.695   7.857  1.00  0.00           C  
ATOM     66  C   VAL A  10       8.128  10.415   9.219  1.00  0.00           C  
ATOM     67  O   VAL A  10       8.719  11.301   9.836  1.00  0.00           O  
ATOM     68  CB  VAL A  10       5.986  10.883   8.028  1.00  0.00           C  
ATOM     69  CEN VAL A  10       5.461  11.306   7.888  1.00  0.00           X  
ATOM     70  H   VAL A  10       7.051   9.112   6.491  1.00  0.00           H  
ATOM     71  N   VAL A  11       7.993   9.177   9.683  1.00  0.00           N  
ATOM     72  CA  VAL A  11       8.542   8.778  10.973  1.00  0.00           C  
ATOM     73  C   VAL A  11      10.054   8.964  11.009  1.00  0.00           C  
ATOM     74  O   VAL A  11      10.602   9.482  11.982  1.00  0.00           O  
ATOM     75  CB  VAL A  11       8.207   7.311  11.300  1.00  0.00           C  
ATOM     76  CEN VAL A  11       7.826   6.907  11.708  1.00  0.00           X  
ATOM     77  H   VAL A  11       7.496   8.495   9.127  1.00  0.00           H  
ATOM     78  N   VAL A  12      10.723   8.537   9.944  1.00  0.00           N  
ATOM     79  CA  VAL A  12      12.173   8.655   9.852  1.00  0.00           C  
ATOM     80  C   VAL A  12      12.613  10.111   9.938  1.00  0.00           C  
ATOM     81  O   VAL A  12      13.562  10.441  10.650  1.00  0.00           O  
ATOM     82  CB  VAL A  12      12.708   8.043   8.543  1.00  0.00           C  
ATOM     83  CEN VAL A  12      13.065   7.514   8.284  1.00  0.00           X  
ATOM     84  H   VAL A  12      10.214   8.119   9.178  1.00  0.00           H  
ATOM     85  N   VAL A  13      11.920  10.977   9.208  1.00  0.00           N  
ATOM     86  CA  VAL A  13      12.238  12.400   9.200  1.00  0.00           C  
ATOM     87  C   VAL A  13      12.120  12.999  10.596  1.00  0.00           C  
ATOM     88  O   VAL A  13      12.988  13.755  11.033  1.00  0.00           O  
ATOM     89  CB  VAL A  13      11.321  13.180   8.239  1.00  0.00           C  
ATOM     90  CEN VAL A  13      11.305  13.516   7.638  1.00  0.00           X  
ATOM     91  H   VAL A  13      11.152  10.642   8.644  1.00  0.00           H  
ATOM     92  N   VAL A  14      11.041  12.656  11.292  1.00  0.00           N  
ATOM     93  CA  VAL A  14      10.808  13.159  12.640  1.00  0.00           C  
ATOM     94  C   VAL A  14      11.723  12.476  13.649  1.00  0.00           C  
ATOM     95  O   VAL A  14      11.764  12.854  14.820  1.00  0.00           O  
ATOM     96  CB  VAL A  14       9.343  12.958  13.073  1.00  0.00           C  
ATOM     97  CEN VAL A  14       8.753  13.289  13.202  1.00  0.00           X  
ATOM     98  H   VAL A  14      10.366  12.031  10.876  1.00  0.00           H  
ATOM     99  N   VAL A  15      12.457  11.469  13.188  1.00  0.00           N  
ATOM    100  CA  VAL A  15      13.493  10.842  13.999  1.00  0.00           C  
ATOM    101  C   VAL A  15      14.882  11.159  13.460  1.00  0.00           C  
ATOM    102  O   VAL A  15      15.813  10.369  13.614  1.00  0.00           O  
ATOM    103  CB  VAL A  15      13.314   9.313  14.061  1.00  0.00           C  
ATOM    104  CEN VAL A  15      13.136   8.792  14.475  1.00  0.00           X  
ATOM    105  H   VAL A  15      12.292  11.129  12.251  1.00  0.00           H  
ATOM    106  N   VAL A  16      15.015  12.320  12.829  1.00  0.00           N  
ATOM    107  CA  VAL A  16      16.322  12.834  12.438  1.00  0.00           C  
ATOM    108  C   VAL A  16      16.955  11.966  11.358  1.00  0.00           C  
ATOM    109  O   VAL A  16      18.178  11.845  11.283  1.00  0.00           O  
ATOM    110  CB  VAL A  16      17.279  12.919  13.641  1.00  0.00           C  
ATOM    111  CEN VAL A  16      17.599  13.358  14.065  1.00  0.00           X  
ATOM    112  H   VAL A  16      14.189  12.861  12.614  1.00  0.00           H  
ATOM    113  N   VAL A  17      16.115  11.363  10.523  1.00  0.00           N  
ATOM    114  CA  VAL A  17      16.587  10.673   9.329  1.00  0.00           C  
ATOM    115  C   VAL A  17      16.609  11.606   8.125  1.00  0.00           C  
ATOM    116  O   VAL A  17      15.652  12.340   7.879  1.00  0.00           O  
ATOM    117  CB  VAL A  17      15.710   9.449   9.000  1.00  0.00           C  
ATOM    118  CEN VAL A  17      15.700   8.760   8.994  1.00  0.00           X  
ATOM    119  H   VAL A  17      15.125  11.384  10.721  1.00  0.00           H  
ATOM    120  N   VAL A  18      17.708  11.574   7.378  1.00  0.00           N  
ATOM    121  CA  VAL A  18      17.884  12.463   6.236  1.00  0.00           C  
ATOM    122  C   VAL A  18      17.072  11.987   5.038  1.00  0.00           C  
ATOM    123  O   VAL A  18      16.531  10.881   5.042  1.00  0.00           O  
ATOM    124  CB  VAL A  18      19.365  12.573   5.828  1.00  0.00           C  
ATOM    125  CEN VAL A  18      19.909  12.996   5.823  1.00  0.00           X  
ATOM    126  H   VAL A  18      18.440  10.917   7.608  1.00  0.00           H  
ATOM    127  N   VAL A  19      16.990  12.829   4.013  1.00  0.00           N  
ATOM    128  CA  VAL A  19      16.040  12.623   2.927  1.00  0.00           C  
ATOM    129  C   VAL A  19      16.414  11.406   2.091  1.00  0.00           C  
ATOM    130  O   VAL A  19      15.548  10.741   1.523  1.00  0.00           O  
ATOM    131  CB  VAL A  19      15.954  13.858   2.009  1.00  0.00           C  
ATOM    132  CEN VAL A  19      15.550  14.383   1.823  1.00  0.00           X  
ATOM    133  H   VAL A  19      17.601  13.633   3.987  1.00  0.00           H  
ATOM    134  N   VAL A  20      17.709  11.119   2.020  1.00  0.00           N  
ATOM    135  CA  VAL A  20      18.197   9.956   1.288  1.00  0.00           C  
ATOM    136  C   VAL A  20      17.749   8.660   1.952  1.00  0.00           C  
ATOM    137  O   VAL A  20      17.356   7.709   1.277  1.00  0.00           O  
ATOM    138  CB  VAL A  20      19.734   9.961   1.179  1.00  0.00           C  
ATOM    139  CEN VAL A  20      20.258  10.046   0.740  1.00  0.00           X  
ATOM    140  H   VAL A  20      18.373  11.723   2.484  1.00  0.00           H  
ATOM    141  N   VAL A  21      17.811   8.629   3.279  1.00  0.00           N  
ATOM    142  CA  VAL A  21      17.406   7.452   4.038  1.00  0.00           C  
ATOM    143  C   VAL A  21      15.945   7.108   3.783  1.00  0.00           C  
ATOM    144  O   VAL A  21      15.598   5.946   3.571  1.00  0.00           O  
ATOM    145  CB  VAL A  21      17.620   7.652   5.550  1.00  0.00           C  
ATOM    146  CEN VAL A  21      18.007   7.458   6.086  1.00  0.00           X  
ATOM    147  H   VAL A  21      18.147   9.442   3.775  1.00  0.00           H  
ATOM    148  N   VAL A  22      15.090   8.125   3.803  1.00  0.00           N  
ATOM    149  CA  VAL A  22      13.663   7.932   3.574  1.00  0.00           C  
ATOM    150  C   VAL A  22      13.403   7.331   2.199  1.00  0.00           C  
ATOM    151  O   VAL A  22      12.606   6.403   2.058  1.00  0.00           O  
ATOM    152  CB  VAL A  22      12.887   9.256   3.700  1.00  0.00           C  
ATOM    153  CEN VAL A  22      12.441   9.603   4.095  1.00  0.00           X  
ATOM    154  H   VAL A  22      15.438   9.056   3.982  1.00  0.00           H  
ATOM    155  N   VAL A  23      14.079   7.864   1.188  1.00  0.00           N  
ATOM    156  CA  VAL A  23      13.922   7.380  -0.179  1.00  0.00           C  
ATOM    157  C   VAL A  23      14.299   5.908  -0.289  1.00  0.00           C  
ATOM    158  O   VAL A  23      13.590   5.121  -0.916  1.00  0.00           O  
ATOM    159  CB  VAL A  23      14.777   8.194  -1.168  1.00  0.00           C  
ATOM    160  CEN VAL A  23      14.745   8.656  -1.678  1.00  0.00           X  
ATOM    161  H   VAL A  23      14.719   8.623   1.370  1.00  0.00           H  
ATOM    162  N   VAL A  24      15.420   5.542   0.324  1.00  0.00           N  
ATOM    163  CA  VAL A  24      15.893   4.163   0.296  1.00  0.00           C  
ATOM    164  C   VAL A  24      14.872   3.218   0.915  1.00  0.00           C  
ATOM    165  O   VAL A  24      14.586   2.152   0.368  1.00  0.00           O  
ATOM    166  CB  VAL A  24      17.235   4.011   1.037  1.00  0.00           C  
ATOM    167  CEN VAL A  24      17.908   3.897   0.946  1.00  0.00           X  
ATOM    168  H   VAL A  24      15.957   6.237   0.822  1.00  0.00           H  
ATOM    169  N   VAL A  25      14.325   3.613   2.060  1.00  0.00           N  
ATOM    170  CA  VAL A  25      13.334   2.801   2.756  1.00  0.00           C  
ATOM    171  C   VAL A  25      12.107   2.563   1.886  1.00  0.00           C  
ATOM    172  O   VAL A  25      11.602   1.444   1.800  1.00  0.00           O  
ATOM    173  CB  VAL A  25      12.894   3.457   4.079  1.00  0.00           C  
ATOM    174  CEN VAL A  25      12.936   3.405   4.764  1.00  0.00           X  
ATOM    175  H   VAL A  25      14.602   4.499   2.457  1.00  0.00           H  
ATOM    176  N   VAL A  26      11.630   3.623   1.242  1.00  0.00           N  
ATOM    177  CA  VAL A  26      10.460   3.531   0.377  1.00  0.00           C  
ATOM    178  C   VAL A  26      10.694   2.549  -0.764  1.00  0.00           C  
ATOM    179  O   VAL A  26       9.834   1.724  -1.072  1.00  0.00           O  
ATOM    180  CB  VAL A  26      10.082   4.904  -0.211  1.00  0.00           C  
ATOM    181  CEN VAL A  26       9.614   5.409  -0.184  1.00  0.00           X  
ATOM    182  H   VAL A  26      12.090   4.515   1.355  1.00  0.00           H  
ATOM    183  N   VAL A  27      11.863   2.643  -1.388  1.00  0.00           N  
ATOM    184  CA  VAL A  27      12.213   1.762  -2.496  1.00  0.00           C  
ATOM    185  C   VAL A  27      12.203   0.301  -2.063  1.00  0.00           C  
ATOM    186  O   VAL A  27      11.670  -0.560  -2.764  1.00  0.00           O  
ATOM    187  CB  VAL A  27      13.597   2.106  -3.076  1.00  0.00           C  
ATOM    188  CEN VAL A  27      13.918   2.377  -3.622  1.00  0.00           X  
ATOM    189  H   VAL A  27      12.527   3.342  -1.087  1.00  0.00           H  
ATOM    190  N   VAL A  28      12.794   0.029  -0.905  1.00  0.00           N  
ATOM    191  CA  VAL A  28      12.854  -1.329  -0.377  1.00  0.00           C  
ATOM    192  C   VAL A  28      11.458  -1.898  -0.159  1.00  0.00           C  
ATOM    193  O   VAL A  28      11.181  -3.043  -0.517  1.00  0.00           O  
ATOM    194  CB  VAL A  28      13.633  -1.385   0.950  1.00  0.00           C  
ATOM    195  CEN VAL A  28      14.221  -1.598   1.240  1.00  0.00           X  
ATOM    196  H   VAL A  28      13.212   0.781  -0.377  1.00  0.00           H  
ATOM    197  N   VAL A  29      10.581  -1.091   0.429  1.00  0.00           N  
ATOM    198  CA  VAL A  29       9.211  -1.513   0.696  1.00  0.00           C  
ATOM    199  C   VAL A  29       8.486  -1.878  -0.593  1.00  0.00           C  
ATOM    200  O   VAL A  29       7.802  -2.899  -0.664  1.00  0.00           O  
ATOM    201  CB  VAL A  29       8.415  -0.416   1.428  1.00  0.00           C  
ATOM    202  CEN VAL A  29       8.131  -0.247   2.033  1.00  0.00           X  
ATOM    203  H   VAL A  29      10.871  -0.162   0.699  1.00  0.00           H  
ATOM    204  N   VAL A  30       8.640  -1.038  -1.611  1.00  0.00           N  
ATOM    205  CA  VAL A  30       8.001  -1.271  -2.900  1.00  0.00           C  
ATOM    206  C   VAL A  30       8.455  -2.591  -3.510  1.00  0.00           C  
ATOM    207  O   VAL A  30       7.642  -3.367  -4.012  1.00  0.00           O  
ATOM    208  CB  VAL A  30       8.296  -0.131  -3.892  1.00  0.00           C  
ATOM    209  CEN VAL A  30       8.014   0.406  -4.220  1.00  0.00           X  
ATOM    210  H   VAL A  30       9.215  -0.217  -1.488  1.00  0.00           H  
ATOM    211  N   VAL A  31       9.759  -2.841  -3.463  1.00  0.00           N  
ATOM    212  CA  VAL A  31      10.324  -4.069  -4.010  1.00  0.00           C  
ATOM    213  C   VAL A  31       9.744  -5.297  -3.323  1.00  0.00           C  
ATOM    214  O   VAL A  31       9.377  -6.272  -3.979  1.00  0.00           O  
ATOM    215  CB  VAL A  31      11.859  -4.094  -3.875  1.00  0.00           C  
ATOM    216  CEN VAL A  31      12.447  -4.053  -4.231  1.00  0.00           X  
ATOM    217  H   VAL A  31      10.375  -2.163  -3.036  1.00  0.00           H  
ATOM    218  N   VAL A  32       9.663  -5.245  -1.998  1.00  0.00           N  
ATOM    219  CA  VAL A  32       9.126  -6.354  -1.218  1.00  0.00           C  
ATOM    220  C   VAL A  32       7.685  -6.656  -1.610  1.00  0.00           C  
ATOM    221  O   VAL A  32       7.310  -7.815  -1.787  1.00  0.00           O  
ATOM    222  CB  VAL A  32       9.186  -6.064   0.293  1.00  0.00           C  
ATOM    223  CEN VAL A  32       9.505  -6.237   0.879  1.00  0.00           X  
ATOM    224  H   VAL A  32       9.981  -4.415  -1.518  1.00  0.00           H  
ATOM    225  N   VAL A  33       6.881  -5.607  -1.744  1.00  0.00           N  
ATOM    226  CA  VAL A  33       5.479  -5.758  -2.115  1.00  0.00           C  
ATOM    227  C   VAL A  33       5.339  -6.438  -3.471  1.00  0.00           C  
ATOM    228  O   VAL A  33       4.520  -7.340  -3.642  1.00  0.00           O  
ATOM    229  CB  VAL A  33       4.755  -4.400  -2.155  1.00  0.00           C  
ATOM    230  CEN VAL A  33       4.287  -4.011  -1.832  1.00  0.00           X  
ATOM    231  H   VAL A  33       7.251  -4.680  -1.584  1.00  0.00           H  
ATOM    232  N   VAL A  34       6.143  -5.998  -4.433  1.00  0.00           N  
ATOM    233  CA  VAL A  34       6.110  -6.563  -5.777  1.00  0.00           C  
ATOM    234  C   VAL A  34       6.429  -8.053  -5.756  1.00  0.00           C  
ATOM    235  O   VAL A  34       5.755  -8.850  -6.408  1.00  0.00           O  
ATOM    236  CB  VAL A  34       7.101  -5.849  -6.715  1.00  0.00           C  
ATOM    237  CEN VAL A  34       7.146  -5.420  -7.252  1.00  0.00           X  
ATOM    238  H   VAL A  34       6.794  -5.254  -4.229  1.00  0.00           H  
ATOM    239  N   VAL A  35       7.460  -8.422  -5.004  1.00  0.00           N  
ATOM    240  CA  VAL A  35       7.870  -9.817  -4.897  1.00  0.00           C  
ATOM    241  C   VAL A  35       6.746 -10.679  -4.336  1.00  0.00           C  
ATOM    242  O   VAL A  35       6.472 -11.766  -4.846  1.00  0.00           O  
ATOM    243  CB  VAL A  35       9.117  -9.973  -4.007  1.00  0.00           C  
ATOM    244  CEN VAL A  35       9.790 -10.118  -4.016  1.00  0.00           X  
ATOM    245  H   VAL A  35       7.973  -7.717  -4.493  1.00  0.00           H  
ATOM    246  N   VAL A  36       6.099 -10.189  -3.285  1.00  0.00           N  
ATOM    247  CA  VAL A  36       5.004 -10.915  -2.653  1.00  0.00           C  
ATOM    248  C   VAL A  36       3.867 -11.161  -3.635  1.00  0.00           C  
ATOM    249  O   VAL A  36       3.324 -12.263  -3.708  1.00  0.00           O  
ATOM    250  CB  VAL A  36       4.457 -10.158  -1.428  1.00  0.00           C  
ATOM    251  CEN VAL A  36       4.423 -10.167  -0.740  1.00  0.00           X  
ATOM    252  H   VAL A  36       6.373  -9.291  -2.913  1.00  0.00           H  
ATOM    253  N   VAL A  37       3.510 -10.127  -4.390  1.00  0.00           N  
ATOM    254  CA  VAL A  37       2.436 -10.229  -5.371  1.00  0.00           C  
ATOM    255  C   VAL A  37       2.744 -11.292  -6.418  1.00  0.00           C  
ATOM    256  O   VAL A  37       1.885 -12.101  -6.767  1.00  0.00           O  
ATOM    257  CB  VAL A  37       2.186  -8.884  -6.078  1.00  0.00           C  
ATOM    258  CEN VAL A  37       1.741  -8.360  -6.133  1.00  0.00           X  
ATOM    259  H   VAL A  37       3.996  -9.248  -4.282  1.00  0.00           H  
ATOM    260  N   VAL A  38       3.976 -11.285  -6.915  1.00  0.00           N  
ATOM    261  CA  VAL A  38       4.401 -12.249  -7.923  1.00  0.00           C  
ATOM    262  C   VAL A  38       4.278 -13.676  -7.407  1.00  0.00           C  
ATOM    263  O   VAL A  38       3.784 -14.560  -8.108  1.00  0.00           O  
ATOM    264  CB  VAL A  38       5.854 -11.998  -8.369  1.00  0.00           C  
ATOM    265  CEN VAL A  38       6.243 -11.775  -8.892  1.00  0.00           X  
ATOM    266  H   VAL A  38       4.636 -10.594  -6.586  1.00  0.00           H  
ATOM    267  N   VAL A  39       4.730 -13.896  -6.177  1.00  0.00           N  
ATOM    268  CA  VAL A  39       4.671 -15.218  -5.564  1.00  0.00           C  
ATOM    269  C   VAL A  39       3.249 -15.569  -5.146  1.00  0.00           C  
ATOM    270  O   VAL A  39       2.975 -16.693  -4.725  1.00  0.00           O  
ATOM    271  CB  VAL A  39       5.595 -15.313  -4.335  1.00  0.00           C  
ATOM    272  CEN VAL A  39       6.180 -15.592  -4.102  1.00  0.00           X  
ATOM    273  H   VAL A  39       5.124 -13.128  -5.653  1.00  0.00           H  
ATOM    274  N   VAL A  40       2.347 -14.601  -5.265  1.00  0.00           N  
ATOM    275  CA  VAL A  40       0.924 -14.849  -5.062  1.00  0.00           C  
ATOM    276  C   VAL A  40       0.155 -14.749  -6.373  1.00  0.00           C  
ATOM    277  O   VAL A  40      -1.024 -14.394  -6.386  1.00  0.00           O  
ATOM    278  CB  VAL A  40       0.318 -13.864  -4.045  1.00  0.00           C  
ATOM    279  CEN VAL A  40       0.064 -13.812  -3.407  1.00  0.00           X  
ATOM    280  H   VAL A  40       2.654 -13.668  -5.502  1.00  0.00           H  
ATOM    281  N   VAL A  41       0.828 -15.063  -7.474  1.00  0.00           N  
ATOM    282  CA  VAL A  41       0.165 -15.198  -8.765  1.00  0.00           C  
ATOM    283  C   VAL A  41      -0.367 -13.857  -9.254  1.00  0.00           C  
ATOM    284  O   VAL A  41      -1.379 -13.798  -9.953  1.00  0.00           O  
ATOM    285  CB  VAL A  41      -0.996 -16.208  -8.702  1.00  0.00           C  
ATOM    286  CEN VAL A  41      -1.197 -16.835  -8.903  1.00  0.00           X  
ATOM    287  H   VAL A  41       1.826 -15.212  -7.415  1.00  0.00           H  
ATOM    288  N   VAL A  42       0.320 -12.782  -8.882  1.00  0.00           N  
ATOM    289  CA  VAL A  42       0.043 -11.465  -9.442  1.00  0.00           C  
ATOM    290  C   VAL A  42       0.902 -11.196 -10.670  1.00  0.00           C  
ATOM    291  O   VAL A  42       2.108 -11.443 -10.662  1.00  0.00           O  
ATOM    292  CB  VAL A  42       0.282 -10.350  -8.407  1.00  0.00           C  
ATOM    293  CEN VAL A  42      -0.035  -9.885  -8.009  1.00  0.00           X  
ATOM    294  H   VAL A  42       1.053 -12.881  -8.195  1.00  0.00           H  
ATOM    295  N   VAL A  43       0.274 -10.689 -11.726  1.00  0.00           N  
ATOM    296  CA  VAL A  43       0.967 -10.445 -12.985  1.00  0.00           C  
ATOM    297  C   VAL A  43       1.824  -9.188 -12.908  1.00  0.00           C  
ATOM    298  O   VAL A  43       1.730  -8.419 -11.952  1.00  0.00           O  
ATOM    299  CB  VAL A  43      -0.022 -10.310 -14.158  1.00  0.00           C  
ATOM    300  CEN VAL A  43      -0.255 -10.622 -14.726  1.00  0.00           X  
ATOM    301  H   VAL A  43      -0.708 -10.467 -11.654  1.00  0.00           H  
ATOM    302  N   VAL A  44       2.659  -8.984 -13.921  1.00  0.00           N  
ATOM    303  CA  VAL A  44       3.715  -7.981 -13.854  1.00  0.00           C  
ATOM    304  C   VAL A  44       3.136  -6.572 -13.851  1.00  0.00           C  
ATOM    305  O   VAL A  44       3.719  -5.652 -13.277  1.00  0.00           O  
ATOM    306  CB  VAL A  44       4.701  -8.118 -15.029  1.00  0.00           C  
ATOM    307  CEN VAL A  44       5.343  -8.305 -15.196  1.00  0.00           X  
ATOM    308  H   VAL A  44       2.561  -9.539 -14.760  1.00  0.00           H  
ATOM    309  N   VAL A  45       1.986  -6.409 -14.496  1.00  0.00           N  
ATOM    310  CA  VAL A  45       1.304  -5.121 -14.533  1.00  0.00           C  
ATOM    311  C   VAL A  45       0.807  -4.721 -13.149  1.00  0.00           C  
ATOM    312  O   VAL A  45       0.913  -3.560 -12.753  1.00  0.00           O  
ATOM    313  CB  VAL A  45       0.113  -5.139 -15.509  1.00  0.00           C  
ATOM    314  CEN VAL A  45      -0.110  -4.903 -16.117  1.00  0.00           X  
ATOM    315  H   VAL A  45       1.573  -7.198 -14.973  1.00  0.00           H  
ATOM    316  N   VAL A  46       0.265  -5.689 -12.418  1.00  0.00           N  
ATOM    317  CA  VAL A  46      -0.243  -5.440 -11.074  1.00  0.00           C  
ATOM    318  C   VAL A  46       0.858  -4.930 -10.154  1.00  0.00           C  
ATOM    319  O   VAL A  46       0.658  -3.976  -9.402  1.00  0.00           O  
ATOM    320  CB  VAL A  46      -0.864  -6.710 -10.461  1.00  0.00           C  
ATOM    321  CEN VAL A  46      -1.459  -7.003 -10.277  1.00  0.00           X  
ATOM    322  H   VAL A  46       0.204  -6.621 -12.803  1.00  0.00           H  
ATOM    323  N   VAL A  47       2.020  -5.570 -10.218  1.00  0.00           N  
ATOM    324  CA  VAL A  47       3.156  -5.182  -9.390  1.00  0.00           C  
ATOM    325  C   VAL A  47       3.573  -3.743  -9.668  1.00  0.00           C  
ATOM    326  O   VAL A  47       3.822  -2.970  -8.744  1.00  0.00           O  
ATOM    327  CB  VAL A  47       4.364  -6.110  -9.617  1.00  0.00           C  
ATOM    328  CEN VAL A  47       4.744  -6.606  -9.327  1.00  0.00           X  
ATOM    329  H   VAL A  47       2.119  -6.346 -10.857  1.00  0.00           H  
ATOM    330  N   VAL A  48       3.648  -3.391 -10.947  1.00  0.00           N  
ATOM    331  CA  VAL A  48       4.036  -2.044 -11.349  1.00  0.00           C  
ATOM    332  C   VAL A  48       3.073  -1.004 -10.792  1.00  0.00           C  
ATOM    333  O   VAL A  48       3.493   0.031 -10.274  1.00  0.00           O  
ATOM    334  CB  VAL A  48       4.094  -1.907 -12.882  1.00  0.00           C  
ATOM    335  CEN VAL A  48       4.523  -1.835 -13.416  1.00  0.00           X  
ATOM    336  H   VAL A  48       3.431  -4.073 -11.659  1.00  0.00           H  
ATOM    337  N   VAL A  49       1.779  -1.285 -10.901  1.00  0.00           N  
ATOM    338  CA  VAL A  49       0.753  -0.374 -10.408  1.00  0.00           C  
ATOM    339  C   VAL A  49       0.899  -0.139  -8.910  1.00  0.00           C  
ATOM    340  O   VAL A  49       0.818   0.996  -8.439  1.00  0.00           O  
ATOM    341  CB  VAL A  49      -0.663  -0.907 -10.698  1.00  0.00           C  
ATOM    342  CEN VAL A  49      -1.225  -0.806 -11.084  1.00  0.00           X  
ATOM    343  H   VAL A  49       1.498  -2.152 -11.336  1.00  0.00           H  
ATOM    344  N   VAL A  50       1.114  -1.217  -8.165  1.00  0.00           N  
ATOM    345  CA  VAL A  50       1.272  -1.130  -6.718  1.00  0.00           C  
ATOM    346  C   VAL A  50       2.457  -0.248  -6.345  1.00  0.00           C  
ATOM    347  O   VAL A  50       2.359   0.594  -5.453  1.00  0.00           O  
ATOM    348  CB  VAL A  50       1.461  -2.522  -6.085  1.00  0.00           C  
ATOM    349  CEN VAL A  50       1.155  -2.998  -5.693  1.00  0.00           X  
ATOM    350  H   VAL A  50       1.170  -2.121  -8.612  1.00  0.00           H  
ATOM    351  N   VAL A  51       3.576  -0.448  -7.033  1.00  0.00           N  
ATOM    352  CA  VAL A  51       4.782   0.329  -6.776  1.00  0.00           C  
ATOM    353  C   VAL A  51       4.537   1.817  -6.997  1.00  0.00           C  
ATOM    354  O   VAL A  51       4.946   2.650  -6.188  1.00  0.00           O  
ATOM    355  CB  VAL A  51       5.950  -0.127  -7.670  1.00  0.00           C  
ATOM    356  CEN VAL A  51       6.556  -0.454  -7.666  1.00  0.00           X  
ATOM    357  H   VAL A  51       3.591  -1.155  -7.754  1.00  0.00           H  
ATOM    358  N   VAL A  52       3.868   2.144  -8.097  1.00  0.00           N  
ATOM    359  CA  VAL A  52       3.568   3.532  -8.426  1.00  0.00           C  
ATOM    360  C   VAL A  52       2.725   4.186  -7.339  1.00  0.00           C  
ATOM    361  O   VAL A  52       2.994   5.314  -6.926  1.00  0.00           O  
ATOM    362  CB  VAL A  52       2.829   3.646  -9.773  1.00  0.00           C  
ATOM    363  CEN VAL A  52       2.897   3.850 -10.428  1.00  0.00           X  
ATOM    364  H   VAL A  52       3.560   1.412  -8.721  1.00  0.00           H  
ATOM    365  N   VAL A  53       1.704   3.471  -6.879  1.00  0.00           N  
ATOM    366  CA  VAL A  53       0.819   3.981  -5.838  1.00  0.00           C  
ATOM    367  C   VAL A  53       1.590   4.287  -4.561  1.00  0.00           C  
ATOM    368  O   VAL A  53       1.396   5.334  -3.942  1.00  0.00           O  
ATOM    369  CB  VAL A  53      -0.311   2.984  -5.518  1.00  0.00           C  
ATOM    370  CEN VAL A  53      -0.988   2.875  -5.581  1.00  0.00           X  
ATOM    371  H   VAL A  53       1.536   2.551  -7.260  1.00  0.00           H  
ATOM    372  N   VAL A  54       2.466   3.367  -4.170  1.00  0.00           N  
ATOM    373  CA  VAL A  54       3.268   3.537  -2.964  1.00  0.00           C  
ATOM    374  C   VAL A  54       4.140   4.783  -3.054  1.00  0.00           C  
ATOM    375  O   VAL A  54       4.228   5.560  -2.103  1.00  0.00           O  
ATOM    376  CB  VAL A  54       4.166   2.312  -2.706  1.00  0.00           C  
ATOM    377  CEN VAL A  54       4.256   1.768  -2.293  1.00  0.00           X  
ATOM    378  H   VAL A  54       2.578   2.529  -4.722  1.00  0.00           H  
ATOM    379  N   VAL A  55       4.782   4.968  -4.202  1.00  0.00           N  
ATOM    380  CA  VAL A  55       5.649   6.121  -4.417  1.00  0.00           C  
ATOM    381  C   VAL A  55       4.875   7.425  -4.275  1.00  0.00           C  
ATOM    382  O   VAL A  55       5.340   8.367  -3.632  1.00  0.00           O  
ATOM    383  CB  VAL A  55       6.312   6.077  -5.807  1.00  0.00           C  
ATOM    384  CEN VAL A  55       6.912   5.980  -6.132  1.00  0.00           X  
ATOM    385  H   VAL A  55       4.668   4.293  -4.944  1.00  0.00           H  
ATOM    386  N   VAL A  56       3.693   7.475  -4.880  1.00  0.00           N  
ATOM    387  CA  VAL A  56       2.852   8.665  -4.822  1.00  0.00           C  
ATOM    388  C   VAL A  56       2.486   9.011  -3.384  1.00  0.00           C  
ATOM    389  O   VAL A  56       2.552  10.172  -2.979  1.00  0.00           O  
ATOM    390  CB  VAL A  56       1.561   8.485  -5.641  1.00  0.00           C  
ATOM    391  CEN VAL A  56       1.236   8.685  -6.215  1.00  0.00           X  
ATOM    392  H   VAL A  56       3.368   6.668  -5.392  1.00  0.00           H  
ATOM    393  N   VAL A  57       2.099   7.997  -2.617  1.00  0.00           N  
ATOM    394  CA  VAL A  57       1.721   8.193  -1.223  1.00  0.00           C  
ATOM    395  C   VAL A  57       2.874   8.776  -0.416  1.00  0.00           C  
ATOM    396  O   VAL A  57       2.687   9.704   0.370  1.00  0.00           O  
ATOM    397  CB  VAL A  57       1.267   6.874  -0.570  1.00  0.00           C  
ATOM    398  CEN VAL A  57       0.718   6.535  -0.329  1.00  0.00           X  
ATOM    399  H   VAL A  57       2.066   7.068  -3.010  1.00  0.00           H  
ATOM    400  N   VAL A  58       4.067   8.226  -0.616  1.00  0.00           N  
ATOM    401  CA  VAL A  58       5.254   8.691   0.093  1.00  0.00           C  
ATOM    402  C   VAL A  58       5.531  10.159  -0.201  1.00  0.00           C  
ATOM    403  O   VAL A  58       5.820  10.940   0.706  1.00  0.00           O  
ATOM    404  CB  VAL A  58       6.496   7.859  -0.278  1.00  0.00           C  
ATOM    405  CEN VAL A  58       6.940   7.390  -0.040  1.00  0.00           X  
ATOM    406  H   VAL A  58       4.154   7.466  -1.275  1.00  0.00           H  
ATOM    407  N   VAL A  59       5.441  10.529  -1.474  1.00  0.00           N  
ATOM    408  CA  VAL A  59       5.683  11.906  -1.890  1.00  0.00           C  
ATOM    409  C   VAL A  59       4.711  12.864  -1.214  1.00  0.00           C  
ATOM    410  O   VAL A  59       5.106  13.923  -0.726  1.00  0.00           O  
ATOM    411  CB  VAL A  59       5.565  12.063  -3.418  1.00  0.00           C  
ATOM    412  CEN VAL A  59       5.927  12.173  -3.994  1.00  0.00           X  
ATOM    413  H   VAL A  59       5.200   9.840  -2.171  1.00  0.00           H  
ATOM    414  N   VAL A  60       3.437  12.487  -1.190  1.00  0.00           N  
ATOM    415  CA  VAL A  60       2.405  13.313  -0.573  1.00  0.00           C  
ATOM    416  C   VAL A  60       2.694  13.543   0.905  1.00  0.00           C  
ATOM    417  O   VAL A  60       2.581  14.664   1.402  1.00  0.00           O  
ATOM    418  CB  VAL A  60       1.010  12.678  -0.721  1.00  0.00           C  
ATOM    419  CEN VAL A  60       0.404  12.739  -1.042  1.00  0.00           X  
ATOM    420  H   VAL A  60       3.176  11.606  -1.609  1.00  0.00           H  
ATOM    421  N   VAL A  61       3.068  12.476   1.602  1.00  0.00           N  
ATOM    422  CA  VAL A  61       3.374  12.560   3.025  1.00  0.00           C  
ATOM    423  C   VAL A  61       4.523  13.525   3.286  1.00  0.00           C  
ATOM    424  O   VAL A  61       4.461  14.349   4.198  1.00  0.00           O  
ATOM    425  CB  VAL A  61       3.733  11.181   3.609  1.00  0.00           C  
ATOM    426  CEN VAL A  61       3.507  10.678   4.023  1.00  0.00           X  
ATOM    427  H   VAL A  61       3.142  11.584   1.135  1.00  0.00           H  
ATOM    428  N   VAL A  62       5.573  13.418   2.478  1.00  0.00           N  
ATOM    429  CA  VAL A  62       6.740  14.282   2.620  1.00  0.00           C  
ATOM    430  C   VAL A  62       6.363  15.748   2.454  1.00  0.00           C  
ATOM    431  O   VAL A  62       6.794  16.601   3.230  1.00  0.00           O  
ATOM    432  CB  VAL A  62       7.835  13.924   1.598  1.00  0.00           C  
ATOM    433  CEN VAL A  62       8.461  13.643   1.531  1.00  0.00           X  
ATOM    434  H   VAL A  62       5.563  12.721   1.748  1.00  0.00           H  
ATOM    435  N   VAL A  63       5.557  16.035   1.438  1.00  0.00           N  
ATOM    436  CA  VAL A  63       5.120  17.400   1.168  1.00  0.00           C  
ATOM    437  C   VAL A  63       4.354  17.977   2.350  1.00  0.00           C  
ATOM    438  O   VAL A  63       4.581  19.118   2.753  1.00  0.00           O  
ATOM    439  CB  VAL A  63       4.234  17.472  -0.090  1.00  0.00           C  
ATOM    440  CEN VAL A  63       4.217  17.687  -0.744  1.00  0.00           X  
ATOM    441  H   VAL A  63       5.238  15.289   0.837  1.00  0.00           H  
ATOM    442  N   VAL A  64       3.444  17.183   2.904  1.00  0.00           N  
ATOM    443  CA  VAL A  64       2.641  17.613   4.042  1.00  0.00           C  
ATOM    444  C   VAL A  64       3.521  17.963   5.236  1.00  0.00           C  
ATOM    445  O   VAL A  64       3.318  18.986   5.890  1.00  0.00           O  
ATOM    446  CB  VAL A  64       1.629  16.531   4.463  1.00  0.00           C  
ATOM    447  CEN VAL A  64       0.959  16.371   4.471  1.00  0.00           X  
ATOM    448  H   VAL A  64       3.304  16.256   2.526  1.00  0.00           H  
ATOM    449  N   VAL A  65       4.499  17.108   5.514  1.00  0.00           N  
ATOM    450  CA  VAL A  65       5.412  17.326   6.630  1.00  0.00           C  
ATOM    451  C   VAL A  65       6.174  18.635   6.471  1.00  0.00           C  
ATOM    452  O   VAL A  65       6.307  19.406   7.421  1.00  0.00           O  
ATOM    453  CB  VAL A  65       6.420  16.170   6.768  1.00  0.00           C  
ATOM    454  CEN VAL A  65       6.595  15.630   7.159  1.00  0.00           X  
ATOM    455  H   VAL A  65       4.613  16.287   4.938  1.00  0.00           H  
ATOM    456  N   VAL A  66       6.674  18.880   5.264  1.00  0.00           N  
ATOM    457  CA  VAL A  66       7.424  20.097   4.978  1.00  0.00           C  
ATOM    458  C   VAL A  66       6.576  21.338   5.226  1.00  0.00           C  
ATOM    459  O   VAL A  66       7.036  22.305   5.833  1.00  0.00           O  
ATOM    460  CB  VAL A  66       7.935  20.118   3.526  1.00  0.00           C  
ATOM    461  CEN VAL A  66       8.502  20.071   3.136  1.00  0.00           X  
ATOM    462  H   VAL A  66       6.530  18.206   4.526  1.00  0.00           H  
ATOM    463  N   VAL A  67       5.335  21.305   4.752  1.00  0.00           N  
ATOM    464  CA  VAL A  67       4.420  22.427   4.922  1.00  0.00           C  
ATOM    465  C   VAL A  67       4.207  22.746   6.396  1.00  0.00           C  
ATOM    466  O   VAL A  67       4.212  23.911   6.795  1.00  0.00           O  
ATOM    467  CB  VAL A  67       3.055  22.147   4.265  1.00  0.00           C  
ATOM    468  CEN VAL A  67       2.648  22.321   3.737  1.00  0.00           X  
ATOM    469  H   VAL A  67       5.017  20.480   4.263  1.00  0.00           H  
ATOM    470  N   VAL A  68       4.019  21.706   7.200  1.00  0.00           N  
ATOM    471  CA  VAL A  68       3.799  21.874   8.632  1.00  0.00           C  
ATOM    472  C   VAL A  68       5.026  22.470   9.311  1.00  0.00           C  
ATOM    473  O   VAL A  68       4.907  23.236  10.268  1.00  0.00           O  
ATOM    474  CB  VAL A  68       3.448  20.537   9.311  1.00  0.00           C  
ATOM    475  CEN VAL A  68       2.936  20.184   9.608  1.00  0.00           X  
ATOM    476  H   VAL A  68       4.029  20.774   6.810  1.00  0.00           H  
ATOM    477  N   VAL A  69       6.204  22.116   8.810  1.00  0.00           N  
ATOM    478  CA  VAL A  69       7.447  22.721   9.274  1.00  0.00           C  
ATOM    479  C   VAL A  69       7.603  24.138   8.737  1.00  0.00           C  
ATOM    480  O   VAL A  69       8.521  24.861   9.123  1.00  0.00           O  
ATOM    481  CB  VAL A  69       8.672  21.887   8.856  1.00  0.00           C  
ATOM    482  CEN VAL A  69       9.169  21.473   9.094  1.00  0.00           X  
ATOM    483  H   VAL A  69       6.240  21.408   8.090  1.00  0.00           H  
ATOM    484  N   VAL A  70       6.701  24.530   7.844  1.00  0.00           N  
ATOM    485  CA  VAL A  70       6.809  25.811   7.156  1.00  0.00           C  
ATOM    486  C   VAL A  70       7.781  25.728   5.986  1.00  0.00           C  
ATOM    487  O   VAL A  70       8.127  26.742   5.381  1.00  0.00           O  
ATOM    488  CB  VAL A  70       7.266  26.928   8.112  1.00  0.00           C  
ATOM    489  CEN VAL A  70       7.057  27.496   8.442  1.00  0.00           X  
ATOM    490  H   VAL A  70       5.919  23.924   7.635  1.00  0.00           H  
ATOM    491  N   VAL A  71       8.219  24.513   5.672  1.00  0.00           N  
ATOM    492  CA  VAL A  71       9.136  24.293   4.560  1.00  0.00           C  
ATOM    493  C   VAL A  71       8.382  24.157   3.244  1.00  0.00           C  
ATOM    494  O   VAL A  71       8.291  23.067   2.679  1.00  0.00           O  
ATOM    495  CB  VAL A  71       9.998  23.036   4.779  1.00  0.00           C  
ATOM    496  CEN VAL A  71      10.636  22.819   4.918  1.00  0.00           X  
ATOM    497  H   VAL A  71       7.909  23.722   6.218  1.00  0.00           H  
ATOM    498  N   VAL A  72       7.842  25.270   2.759  1.00  0.00           N  
ATOM    499  CA  VAL A  72       7.017  25.262   1.557  1.00  0.00           C  
ATOM    500  C   VAL A  72       7.834  24.875   0.331  1.00  0.00           C  
ATOM    501  O   VAL A  72       7.337  24.202  -0.572  1.00  0.00           O  
ATOM    502  CB  VAL A  72       6.361  26.634   1.312  1.00  0.00           C  
ATOM    503  CEN VAL A  72       5.760  26.971   1.324  1.00  0.00           X  
ATOM    504  H   VAL A  72       8.007  26.145   3.236  1.00  0.00           H  
ATOM    505  N   VAL A  73       9.092  25.304   0.305  1.00  0.00           N  
ATOM    506  CA  VAL A  73       9.991  24.975  -0.795  1.00  0.00           C  
ATOM    507  C   VAL A  73      10.223  23.472  -0.886  1.00  0.00           C  
ATOM    508  O   VAL A  73      10.175  22.891  -1.970  1.00  0.00           O  
ATOM    509  CB  VAL A  73      11.349  25.686  -0.646  1.00  0.00           C  
ATOM    510  CEN VAL A  73      11.744  26.186  -0.907  1.00  0.00           X  
ATOM    511  H   VAL A  73       9.433  25.872   1.067  1.00  0.00           H  
ATOM    512  N   VAL A  74      10.475  22.847   0.259  1.00  0.00           N  
ATOM    513  CA  VAL A  74      10.629  21.398   0.324  1.00  0.00           C  
ATOM    514  C   VAL A  74       9.368  20.688  -0.152  1.00  0.00           C  
ATOM    515  O   VAL A  74       9.436  19.730  -0.922  1.00  0.00           O  
ATOM    516  CB  VAL A  74      10.964  20.928   1.752  1.00  0.00           C  
ATOM    517  CEN VAL A  74      11.465  20.669   2.147  1.00  0.00           X  
ATOM    518  H   VAL A  74      10.562  23.389   1.107  1.00  0.00           H  
ATOM    519  N   VAL A  75       8.217  21.164   0.311  1.00  0.00           N  
ATOM    520  CA  VAL A  75       6.938  20.575  -0.066  1.00  0.00           C  
ATOM    521  C   VAL A  75       6.723  20.643  -1.572  1.00  0.00           C  
ATOM    522  O   VAL A  75       6.300  19.668  -2.194  1.00  0.00           O  
ATOM    523  CB  VAL A  75       5.763  21.275   0.643  1.00  0.00           C  
ATOM    524  CEN VAL A  75       5.282  21.196   1.130  1.00  0.00           X  
ATOM    525  H   VAL A  75       8.229  21.954   0.941  1.00  0.00           H  
ATOM    526  N   VAL A  76       7.016  21.801  -2.155  1.00  0.00           N  
ATOM    527  CA  VAL A  76       6.855  21.999  -3.591  1.00  0.00           C  
ATOM    528  C   VAL A  76       7.716  21.022  -4.381  1.00  0.00           C  
ATOM    529  O   VAL A  76       7.257  20.420  -5.352  1.00  0.00           O  
ATOM    530  CB  VAL A  76       7.215  23.437  -4.007  1.00  0.00           C  
ATOM    531  CEN VAL A  76       6.949  24.033  -4.228  1.00  0.00           X  
ATOM    532  H   VAL A  76       7.359  22.564  -1.589  1.00  0.00           H  
ATOM    533  N   VAL A  77       8.967  20.868  -3.959  1.00  0.00           N  
ATOM    534  CA  VAL A  77       9.895  19.963  -4.627  1.00  0.00           C  
ATOM    535  C   VAL A  77       9.378  18.531  -4.607  1.00  0.00           C  
ATOM    536  O   VAL A  77       9.421  17.831  -5.619  1.00  0.00           O  
ATOM    537  CB  VAL A  77      11.291  20.004  -3.977  1.00  0.00           C  
ATOM    538  CEN VAL A  77      11.940  20.212  -4.071  1.00  0.00           X  
ATOM    539  H   VAL A  77       9.283  21.392  -3.155  1.00  0.00           H  
ATOM    540  N   VAL A  78       8.889  18.099  -3.449  1.00  0.00           N  
ATOM    541  CA  VAL A  78       8.363  16.749  -3.295  1.00  0.00           C  
ATOM    542  C   VAL A  78       7.195  16.501  -4.241  1.00  0.00           C  
ATOM    543  O   VAL A  78       7.120  15.458  -4.891  1.00  0.00           O  
ATOM    544  CB  VAL A  78       7.905  16.482  -1.849  1.00  0.00           C  
ATOM    545  CEN VAL A  78       8.057  16.134  -1.274  1.00  0.00           X  
ATOM    546  H   VAL A  78       8.882  18.724  -2.655  1.00  0.00           H  
ATOM    547  N   VAL A  79       6.285  17.467  -4.315  1.00  0.00           N  
ATOM    548  CA  VAL A  79       5.118  17.356  -5.182  1.00  0.00           C  
ATOM    549  C   VAL A  79       5.529  17.199  -6.641  1.00  0.00           C  
ATOM    550  O   VAL A  79       4.989  16.360  -7.361  1.00  0.00           O  
ATOM    551  CB  VAL A  79       4.196  18.582  -5.048  1.00  0.00           C  
ATOM    552  CEN VAL A  79       3.586  18.793  -4.807  1.00  0.00           X  
ATOM    553  H   VAL A  79       6.405  18.299  -3.756  1.00  0.00           H  
ATOM    554  N   VAL A  80       6.489  18.011  -7.071  1.00  0.00           N  
ATOM    555  CA  VAL A  80       6.974  17.964  -8.445  1.00  0.00           C  
ATOM    556  C   VAL A  80       7.549  16.594  -8.779  1.00  0.00           C  
ATOM    557  O   VAL A  80       7.270  16.035  -9.840  1.00  0.00           O  
ATOM    558  CB  VAL A  80       8.048  19.037  -8.702  1.00  0.00           C  
ATOM    559  CEN VAL A  80       8.171  19.632  -9.027  1.00  0.00           X  
ATOM    560  H   VAL A  80       6.892  18.679  -6.429  1.00  0.00           H  
ATOM    561  N   VAL A  81       8.353  16.057  -7.868  1.00  0.00           N  
ATOM    562  CA  VAL A  81       8.969  14.750  -8.064  1.00  0.00           C  
ATOM    563  C   VAL A  81       7.915  13.664  -8.233  1.00  0.00           C  
ATOM    564  O   VAL A  81       8.020  12.815  -9.118  1.00  0.00           O  
ATOM    565  CB  VAL A  81       9.892  14.378  -6.889  1.00  0.00           C  
ATOM    566  CEN VAL A  81      10.551  14.295  -6.706  1.00  0.00           X  
ATOM    567  H   VAL A  81       8.542  16.567  -7.017  1.00  0.00           H  
ATOM    568  N   VAL A  82       6.897  13.696  -7.379  1.00  0.00           N  
ATOM    569  CA  VAL A  82       5.821  12.713  -7.432  1.00  0.00           C  
ATOM    570  C   VAL A  82       5.026  12.837  -8.725  1.00  0.00           C  
ATOM    571  O   VAL A  82       4.633  11.835  -9.322  1.00  0.00           O  
ATOM    572  CB  VAL A  82       4.863  12.860  -6.235  1.00  0.00           C  
ATOM    573  CEN VAL A  82       4.661  12.563  -5.647  1.00  0.00           X  
ATOM    574  H   VAL A  82       6.869  14.419  -6.675  1.00  0.00           H  
ATOM    575  N   VAL A  83       4.790  14.073  -9.153  1.00  0.00           N  
ATOM    576  CA  VAL A  83       4.071  14.330 -10.395  1.00  0.00           C  
ATOM    577  C   VAL A  83       4.778  13.692 -11.583  1.00  0.00           C  
ATOM    578  O   VAL A  83       4.134  13.182 -12.500  1.00  0.00           O  
ATOM    579  CB  VAL A  83       3.913  15.840 -10.654  1.00  0.00           C  
ATOM    580  CEN VAL A  83       3.456  16.355 -10.668  1.00  0.00           X  
ATOM    581  H   VAL A  83       5.118  14.855  -8.604  1.00  0.00           H  
ATOM    582  N   VAL A  84       6.106  13.723 -11.561  1.00  0.00           N  
ATOM    583  CA  VAL A  84       6.904  13.169 -12.649  1.00  0.00           C  
ATOM    584  C   VAL A  84       7.071  11.662 -12.497  1.00  0.00           C  
ATOM    585  O   VAL A  84       7.716  11.014 -13.321  1.00  0.00           O  
ATOM    586  CB  VAL A  84       8.295  13.825 -12.721  1.00  0.00           C  
ATOM    587  CEN VAL A  84       8.688  14.254 -13.091  1.00  0.00           X  
ATOM    588  H   VAL A  84       6.576  14.141 -10.771  1.00  0.00           H  
ATOM    589  N   VAL A  85       6.486  11.111 -11.440  1.00  0.00           N  
ATOM    590  CA  VAL A  85       6.529   9.672 -11.204  1.00  0.00           C  
ATOM    591  C   VAL A  85       7.944   9.209 -10.880  1.00  0.00           C  
ATOM    592  O   VAL A  85       8.330   8.087 -11.207  1.00  0.00           O  
ATOM    593  CB  VAL A  85       6.006   8.884 -12.419  1.00  0.00           C  
ATOM    594  CEN VAL A  85       5.483   8.499 -12.647  1.00  0.00           X  
ATOM    595  H   VAL A  85       5.999  11.703 -10.782  1.00  0.00           H  
ATOM    596  N   VAL A  86       8.713  10.080 -10.237  1.00  0.00           N  
ATOM    597  CA  VAL A  86      10.085   9.759  -9.862  1.00  0.00           C  
ATOM    598  C   VAL A  86      10.123   8.767  -8.706  1.00  0.00           C  
ATOM    599  O   VAL A  86       9.188   8.693  -7.908  1.00  0.00           O  
ATOM    600  CB  VAL A  86      10.873  11.022  -9.467  1.00  0.00           C  
ATOM    601  CEN VAL A  86      11.376  11.448  -9.668  1.00  0.00           X  
ATOM    602  H   VAL A  86       8.338  10.988 -10.001  1.00  0.00           H  
ATOM    603  N   VAL A  87      11.208   8.006  -8.622  1.00  0.00           N  
ATOM    604  CA  VAL A  87      11.361   7.002  -7.575  1.00  0.00           C  
ATOM    605  C   VAL A  87      11.813   7.636  -6.266  1.00  0.00           C  
ATOM    606  O   VAL A  87      12.491   8.663  -6.265  1.00  0.00           O  
ATOM    607  CB  VAL A  87      12.369   5.911  -7.982  1.00  0.00           C  
ATOM    608  CEN VAL A  87      12.425   5.250  -8.167  1.00  0.00           X  
ATOM    609  H   VAL A  87      11.947   8.125  -9.301  1.00  0.00           H  
ATOM    610  N   VAL A  88      11.434   7.017  -5.153  1.00  0.00           N  
ATOM    611  CA  VAL A  88      11.835   7.497  -3.836  1.00  0.00           C  
ATOM    612  C   VAL A  88      13.325   7.810  -3.793  1.00  0.00           C  
ATOM    613  O   VAL A  88      13.726   8.915  -3.428  1.00  0.00           O  
ATOM    614  CB  VAL A  88      11.504   6.470  -2.736  1.00  0.00           C  
ATOM    615  CEN VAL A  88      11.088   6.345  -2.201  1.00  0.00           X  
ATOM    616  H   VAL A  88      10.854   6.193  -5.221  1.00  0.00           H  
ATOM    617  N   VAL A  89      14.141   6.831  -4.168  1.00  0.00           N  
ATOM    618  CA  VAL A  89      15.591   6.976  -4.106  1.00  0.00           C  
ATOM    619  C   VAL A  89      16.064   8.142  -4.965  1.00  0.00           C  
ATOM    620  O   VAL A  89      16.952   8.897  -4.569  1.00  0.00           O  
ATOM    621  CB  VAL A  89      16.307   5.691  -4.562  1.00  0.00           C  
ATOM    622  CEN VAL A  89      16.681   5.157  -4.340  1.00  0.00           X  
ATOM    623  H   VAL A  89      13.747   5.964  -4.504  1.00  0.00           H  
ATOM    624  N   VAL A  90      15.467   8.283  -6.143  1.00  0.00           N  
ATOM    625  CA  VAL A  90      15.857   9.331  -7.079  1.00  0.00           C  
ATOM    626  C   VAL A  90      15.675  10.713  -6.466  1.00  0.00           C  
ATOM    627  O   VAL A  90      16.548  11.573  -6.580  1.00  0.00           O  
ATOM    628  CB  VAL A  90      15.048   9.250  -8.387  1.00  0.00           C  
ATOM    629  CEN VAL A  90      15.090   9.092  -9.057  1.00  0.00           X  
ATOM    630  H   VAL A  90      14.723   7.649  -6.397  1.00  0.00           H  
ATOM    631  N   VAL A  91      14.536  10.921  -5.815  1.00  0.00           N  
ATOM    632  CA  VAL A  91      14.237  12.200  -5.182  1.00  0.00           C  
ATOM    633  C   VAL A  91      15.058  12.392  -3.913  1.00  0.00           C  
ATOM    634  O   VAL A  91      15.615  13.464  -3.679  1.00  0.00           O  
ATOM    635  CB  VAL A  91      12.741  12.325  -4.838  1.00  0.00           C  
ATOM    636  CEN VAL A  91      12.157  12.648  -5.010  1.00  0.00           X  
ATOM    637  H   VAL A  91      13.859  10.173  -5.757  1.00  0.00           H  
ATOM    638  N   VAL A  92      15.128  11.346  -3.096  1.00  0.00           N  
ATOM    639  CA  VAL A  92      15.909  11.385  -1.866  1.00  0.00           C  
ATOM    640  C   VAL A  92      17.403  11.407  -2.163  1.00  0.00           C  
ATOM    641  O   VAL A  92      18.182  12.025  -1.437  1.00  0.00           O  
ATOM    642  CB  VAL A  92      15.594  10.183  -0.957  1.00  0.00           C  
ATOM    643  CEN VAL A  92      15.288   9.998  -0.368  1.00  0.00           X  
ATOM    644  H   VAL A  92      14.627  10.502  -3.334  1.00  0.00           H  
ATOM    645  N   VAL A  93      17.798  10.729  -3.236  1.00  0.00           N  
ATOM    646  CA  VAL A  93      19.198  10.681  -3.639  1.00  0.00           C  
ATOM    647  C   VAL A  93      19.370  11.127  -5.086  1.00  0.00           C  
ATOM    648  O   VAL A  93      19.769  10.340  -5.944  1.00  0.00           O  
ATOM    649  CB  VAL A  93      19.785   9.267  -3.475  1.00  0.00           C  
ATOM    650  CEN VAL A  93      20.222   8.887  -3.100  1.00  0.00           X  
ATOM    651  H   VAL A  93      17.110  10.235  -3.786  1.00  0.00           H  
ATOM    652  N   VAL A  94      19.067  12.393  -5.349  1.00  0.00           N  
ATOM    653  CA  VAL A  94      18.985  12.893  -6.716  1.00  0.00           C  
ATOM    654  C   VAL A  94      20.345  12.853  -7.401  1.00  0.00           C  
ATOM    655  O   VAL A  94      20.435  12.897  -8.627  1.00  0.00           O  
ATOM    656  CB  VAL A  94      18.441  14.333  -6.760  1.00  0.00           C  
ATOM    657  CEN VAL A  94      17.895  14.715  -6.937  1.00  0.00           X  
ATOM    658  H   VAL A  94      18.890  13.027  -4.582  1.00  0.00           H  
ATOM    659  N   VAL A  95      21.402  12.771  -6.600  1.00  0.00           N  
ATOM    660  CA  VAL A  95      22.763  12.799  -7.122  1.00  0.00           C  
ATOM    661  C   VAL A  95      23.360  11.399  -7.179  1.00  0.00           C  
ATOM    662  O   VAL A  95      24.541  11.229  -7.482  1.00  0.00           O  
ATOM    663  CB  VAL A  95      23.676  13.702  -6.273  1.00  0.00           C  
ATOM    664  CEN VAL A  95      24.017  14.301  -6.270  1.00  0.00           X  
ATOM    665  H   VAL A  95      21.259  12.687  -5.604  1.00  0.00           H  
ATOM    666  N   VAL A  96      22.537  10.398  -6.884  1.00  0.00           N  
ATOM    667  CA  VAL A  96      22.993   9.013  -6.862  1.00  0.00           C  
ATOM    668  C   VAL A  96      22.815   8.353  -8.223  1.00  0.00           C  
ATOM    669  O   VAL A  96      21.759   7.794  -8.520  1.00  0.00           O  
ATOM    670  CB  VAL A  96      22.241   8.188  -5.800  1.00  0.00           C  
ATOM    671  CEN VAL A  96      22.310   7.875  -5.190  1.00  0.00           X  
ATOM    672  H   VAL A  96      21.571  10.602  -6.671  1.00  0.00           H  
ATOM    673  N   VAL A  97      23.855   8.420  -9.048  1.00  0.00           N  
ATOM    674  CA  VAL A  97      23.795   7.882 -10.402  1.00  0.00           C  
ATOM    675  C   VAL A  97      23.375   6.418 -10.395  1.00  0.00           C  
ATOM    676  O   VAL A  97      22.583   5.986 -11.232  1.00  0.00           O  
ATOM    677  CB  VAL A  97      25.150   8.014 -11.123  1.00  0.00           C  
ATOM    678  CEN VAL A  97      25.480   8.351 -11.624  1.00  0.00           X  
ATOM    679  H   VAL A  97      24.709   8.854  -8.728  1.00  0.00           H  
ATOM    680  N   VAL A  98      23.911   5.658  -9.445  1.00  0.00           N  
ATOM    681  CA  VAL A  98      23.528   4.262  -9.274  1.00  0.00           C  
ATOM    682  C   VAL A  98      22.031   4.128  -9.024  1.00  0.00           C  
ATOM    683  O   VAL A  98      21.413   3.138  -9.414  1.00  0.00           O  
ATOM    684  CB  VAL A  98      24.294   3.604  -8.111  1.00  0.00           C  
ATOM    685  CEN VAL A  98      24.785   3.146  -7.959  1.00  0.00           X  
ATOM    686  H   VAL A  98      24.601   6.059  -8.826  1.00  0.00           H  
ATOM    687  N   VAL A  99      21.454   5.131  -8.371  1.00  0.00           N  
ATOM    688  CA  VAL A  99      20.009   5.190  -8.180  1.00  0.00           C  
ATOM    689  C   VAL A  99      19.278   5.222  -9.516  1.00  0.00           C  
ATOM    690  O   VAL A  99      18.290   4.514  -9.711  1.00  0.00           O  
ATOM    691  CB  VAL A  99      19.599   6.422  -7.352  1.00  0.00           C  
ATOM    692  CEN VAL A  99      19.357   6.622  -6.739  1.00  0.00           X  
ATOM    693  H   VAL A  99      22.030   5.871  -7.997  1.00  0.00           H  
ATOM    694  N   VAL A 100      19.770   6.046 -10.435  1.00  0.00           N  
ATOM    695  CA  VAL A 100      19.164   6.172 -11.755  1.00  0.00           C  
ATOM    696  C   VAL A 100      19.171   4.839 -12.493  1.00  0.00           C  
ATOM    697  O   VAL A 100      18.170   4.446 -13.092  1.00  0.00           O  
ATOM    698  CB  VAL A 100      19.890   7.226 -12.612  1.00  0.00           C  
ATOM    699  CEN VAL A 100      19.829   7.855 -12.886  1.00  0.00           X  
ATOM    700  H   VAL A 100      20.585   6.601 -10.212  1.00  0.00           H  
ATOM    701  N   VAL A 101      20.304   4.148 -12.445  1.00  0.00           N  
ATOM    702  CA  VAL A 101      20.443   2.857 -13.109  1.00  0.00           C  
ATOM    703  C   VAL A 101      19.436   1.849 -12.570  1.00  0.00           C  
ATOM    704  O   VAL A 101      18.794   1.129 -13.334  1.00  0.00           O  
ATOM    705  CB  VAL A 101      21.864   2.287 -12.945  1.00  0.00           C  
ATOM    706  CEN VAL A 101      22.450   2.152 -13.281  1.00  0.00           X  
ATOM    707  H   VAL A 101      21.090   4.526 -11.935  1.00  0.00           H  
ATOM    708  N   VAL A 102      19.302   1.803 -11.249  1.00  0.00           N  
ATOM    709  CA  VAL A 102      18.373   0.883 -10.604  1.00  0.00           C  
ATOM    710  C   VAL A 102      16.941   1.139 -11.057  1.00  0.00           C  
ATOM    711  O   VAL A 102      16.201   0.205 -11.365  1.00  0.00           O  
ATOM    712  CB  VAL A 102      18.443   0.991  -9.070  1.00  0.00           C  
ATOM    713  CEN VAL A 102      18.648   0.664  -8.499  1.00  0.00           X  
ATOM    714  H   VAL A 102      19.859   2.422 -10.676  1.00  0.00           H  
ATOM    715  N   VAL A 103      16.556   2.410 -11.095  1.00  0.00           N  
ATOM    716  CA  VAL A 103      15.212   2.792 -11.510  1.00  0.00           C  
ATOM    717  C   VAL A 103      14.924   2.334 -12.934  1.00  0.00           C  
ATOM    718  O   VAL A 103      13.855   1.793 -13.218  1.00  0.00           O  
ATOM    719  CB  VAL A 103      15.003   4.315 -11.419  1.00  0.00           C  
ATOM    720  CEN VAL A 103      14.679   4.811 -11.066  1.00  0.00           X  
ATOM    721  H   VAL A 103      17.212   3.131 -10.829  1.00  0.00           H  
ATOM    722  N   VAL A 104      15.884   2.553 -13.826  1.00  0.00           N  
ATOM    723  CA  VAL A 104      15.736   2.163 -15.223  1.00  0.00           C  
ATOM    724  C   VAL A 104      15.520   0.661 -15.355  1.00  0.00           C  
ATOM    725  O   VAL A 104      14.651   0.212 -16.103  1.00  0.00           O  
ATOM    726  CB  VAL A 104      16.964   2.571 -16.057  1.00  0.00           C  
ATOM    727  CEN VAL A 104      17.184   3.006 -16.544  1.00  0.00           X  
ATOM    728  H   VAL A 104      16.739   3.002 -13.528  1.00  0.00           H  
ATOM    729  N   VAL A 105      16.316  -0.112 -14.625  1.00  0.00           N  
ATOM    730  CA  VAL A 105      16.214  -1.566 -14.660  1.00  0.00           C  
ATOM    731  C   VAL A 105      14.833  -2.032 -14.219  1.00  0.00           C  
ATOM    732  O   VAL A 105      14.230  -2.903 -14.848  1.00  0.00           O  
ATOM    733  CB  VAL A 105      17.278  -2.229 -13.765  1.00  0.00           C  
ATOM    734  CEN VAL A 105      17.860  -2.599 -13.775  1.00  0.00           X  
ATOM    735  H   VAL A 105      17.010   0.318 -14.031  1.00  0.00           H  
ATOM    736  N   VAL A 106      14.335  -1.448 -13.135  1.00  0.00           N  
ATOM    737  CA  VAL A 106      13.022  -1.802 -12.608  1.00  0.00           C  
ATOM    738  C   VAL A 106      11.928  -1.544 -13.635  1.00  0.00           C  
ATOM    739  O   VAL A 106      11.044  -2.376 -13.838  1.00  0.00           O  
ATOM    740  CB  VAL A 106      12.700  -1.020 -11.321  1.00  0.00           C  
ATOM    741  CEN VAL A 106      12.626  -1.080 -10.639  1.00  0.00           X  
ATOM    742  H   VAL A 106      14.879  -0.740 -12.663  1.00  0.00           H  
ATOM    743  N   VAL A 107      11.993  -0.385 -14.282  1.00  0.00           N  
ATOM    744  CA  VAL A 107      11.007  -0.014 -15.291  1.00  0.00           C  
ATOM    745  C   VAL A 107      10.990  -1.015 -16.439  1.00  0.00           C  
ATOM    746  O   VAL A 107       9.926  -1.438 -16.892  1.00  0.00           O  
ATOM    747  CB  VAL A 107      11.277   1.394 -15.854  1.00  0.00           C  
ATOM    748  CEN VAL A 107      11.043   2.042 -15.862  1.00  0.00           X  
ATOM    749  H   VAL A 107      12.744   0.256 -14.070  1.00  0.00           H  
ATOM    750  N   VAL A 108      12.176  -1.392 -16.906  1.00  0.00           N  
ATOM    751  CA  VAL A 108      12.300  -2.344 -18.003  1.00  0.00           C  
ATOM    752  C   VAL A 108      11.663  -3.682 -17.646  1.00  0.00           C  
ATOM    753  O   VAL A 108      10.937  -4.268 -18.448  1.00  0.00           O  
ATOM    754  CB  VAL A 108      13.773  -2.575 -18.388  1.00  0.00           C  
ATOM    755  CEN VAL A 108      14.244  -2.454 -18.876  1.00  0.00           X  
ATOM    756  H   VAL A 108      13.013  -1.008 -16.491  1.00  0.00           H  
ATOM    757  N   VAL A 109      11.940  -4.159 -16.437  1.00  0.00           N  
ATOM    758  CA  VAL A 109      11.395  -5.428 -15.971  1.00  0.00           C  
ATOM    759  C   VAL A 109       9.872  -5.402 -15.957  1.00  0.00           C  
ATOM    760  O   VAL A 109       9.222  -6.348 -16.401  1.00  0.00           O  
ATOM    761  CB  VAL A 109      11.906  -5.779 -14.561  1.00  0.00           C  
ATOM    762  CEN VAL A 109      12.319  -6.204 -14.210  1.00  0.00           X  
ATOM    763  H   VAL A 109      12.544  -3.628 -15.825  1.00  0.00           H  
ATOM    764  N   VAL A 110       9.309  -4.313 -15.445  1.00  0.00           N  
ATOM    765  CA  VAL A 110       7.861  -4.162 -15.373  1.00  0.00           C  
ATOM    766  C   VAL A 110       7.231  -4.220 -16.759  1.00  0.00           C  
ATOM    767  O   VAL A 110       6.423  -5.069 -17.015  1.00  0.00           O  
ATOM    768  CB  VAL A 110       7.464  -2.837 -14.695  1.00  0.00           C  
ATOM    769  CEN VAL A 110       7.191  -2.567 -14.123  1.00  0.00           X  
ATOM    770  H   VAL A 110       9.899  -3.571 -15.097  1.00  0.00           H  
TER                                                                             
# All scores below are weighted scores, not raw scores.
#BEGIN_POSE_ENERGIES_TABLE ./out/88.pdb
label vdw total
weights 0.1 NA
pose 3.54995 3.54995
VAL:NtermProteinFull_1 0.00045 0.00045
VAL_2 0.58912 0.58912
VAL_3 0.01595 0.01595
VAL_4 0 0
VAL_5 0 0
VAL_6 0.09155 0.09155
VAL_7 0 0
VAL_8 0 0
VAL_9 0 0
VAL_10 0 0
VAL_11 0 0
VAL_12 0.02095 0.02095
VAL_13 0 0
VAL_14 0 0
VAL_15 0 0
VAL_16 0 0
VAL_17 0.02095 0.02095
VAL_18 0 0
VAL_19 0.02062 0.02062
VAL_20 0 0
VAL_21 0 0
VAL_22 0 0
VAL_23 0.60952 0.60952
VAL_24 0 0
VAL_25 0 0
VAL_26 0.08178 0.08178
VAL_27 0 0
VAL_28 0 0
VAL_29 0 0
VAL_30 0 0
VAL_31 0 0
VAL_32 0 0
VAL_33 0.00045 0.00045
VAL_34 0 0
VAL_35 0 0
VAL_36 0 0
VAL_37 0.02095 0.02095
VAL_38 0 0
VAL_39 0 0
VAL_40 0 0
VAL_41 0 0
VAL_42 0.02095 0.02095
VAL_43 0 0
VAL_44 0 0
VAL_45 0 0
VAL_46 0 0
VAL_47 0 0
VAL_48 0.03796 0.03796
VAL_49 0 0
VAL_50 0 0
VAL_51 0 0
VAL_52 0 0
VAL_53 0.28192 0.28192
VAL_54 0.19421 0.19421
VAL_55 0 0
VAL_56 0 0
VAL_57 0.1504 0.1504
VAL_58 0.00294 0.00294
VAL_59 0.23201 0.23201
VAL_60 0 0
VAL_61 0.0676 0.0676
VAL_62 0 0
VAL_63 0 0
VAL_64 0 0
VAL_65 0 0
VAL_66 0.00643 0.00643
VAL_67 0 0
VAL_68 0 0
VAL_69 0 0
VAL_70 0 0
VAL_71 0 0
VAL_72 0 0
VAL_73 0 0
VAL_74 0.00642 0.00642
VAL_75 2e-05 2e-05
VAL_76 0 0
VAL_77 0 0
VAL_78 0 0
VAL_79 0 0
VAL_80 0 0
VAL_81 0.03761 0.03761
VAL_82 0.23201 0.23201
VAL_83 0 0
VAL_84 0 0
VAL_85 0 0
VAL_86 0 0
VAL_87 0 0
VAL_88 0.12481 0.12481
VAL_89 0.00408 0.00408
VAL_90 0 0
VAL_91 0.03761 0.03761
VAL_92 0.58258 0.58258
VAL_93 0.01006 0.01006
VAL_94 0 0
VAL_95 0 0
VAL_96 0.01006 0.01006
VAL_97 0 0
VAL_98 0 0
VAL_99 0 0
VAL_100 0 0
VAL_101 0 0
VAL_102 0 0
VAL_103 0 0
VAL_104 0 0
VAL_105 0 0
VAL_106 0 0
VAL_107 0 0
VAL_108 0 0
VAL_109 0 0
VAL:CtermProteinFull_110 0.03796 0.03796
#END_POSE_ENERGIES_TABLE ./out/88.pdb

REMARK 6 13 18 21 8 1 12 12 12 8 13 14 
REMARK VDW             3.550
REMARK RG             13.992
REMARK NCdist         17.165
REMARK HO              0.799
