# Supplementary material for: Design of complicated all-α protein structures
Source: Nat Struct Mol Biol. 2024 Jan 4;31(2):275–82. doi: 10.1038/s41594-023-01147-9 (PMC11377298; doi:10.1038/s41594-023-01147-9)
Supplement: Supplementary file 11 — Statistical source data. [file 41594_2023_1147_MOESM11_ESM.zip › ED_Fig6/89.pdb]

HEADER                                            09-NOV-21   XXXX              
EXPDTA    THEORETICAL MODEL                                                     
REMARK 220                                                                      
REMARK 220 EXPERIMENTAL DETAILS                                                 
REMARK 220  EXPERIMENT TYPE                : THEORETICAL MODELLING              
REMARK 220  DATE OF DATA COLLECTION        : 09-NOV-21                          
REMARK 220                                                                      
REMARK 220 REMARK: MODEL GENERATED BY ROSETTA                                   
REMARK 220  VERSION 2021.16+release.8ee4f02                                     
ATOM      1  N   VAL A   1       0.000   0.000   0.000  1.00  0.00           N  
ATOM      2  CA  VAL A   1       1.458   0.000   0.000  1.00  0.00           C  
ATOM      3  C   VAL A   1       2.009   1.420   0.000  1.00  0.00           C  
ATOM      4  O   VAL A   1       2.934   1.737   0.748  1.00  0.00           O  
ATOM      5  CB  VAL A   1       2.023  -0.759  -1.215  1.00  0.00           C  
ATOM      6  CEN VAL A   1       2.351  -1.334  -1.406  1.00  0.00           X  
ATOM      7  H   VAL A   1      -0.500  -0.433  -0.750  1.00  0.00           H  
ATOM      8  N   VAL A   2       1.435   2.272  -0.843  1.00  0.00           N  
ATOM      9  CA  VAL A   2       1.868   3.661  -0.942  1.00  0.00           C  
ATOM     10  C   VAL A   2       1.711   4.383   0.390  1.00  0.00           C  
ATOM     11  O   VAL A   2       2.608   5.105   0.825  1.00  0.00           O  
ATOM     12  CB  VAL A   2       1.079   4.423  -2.023  1.00  0.00           C  
ATOM     13  CEN VAL A   2       1.129   4.707  -2.649  1.00  0.00           X  
ATOM     14  H   VAL A   2       0.680   1.949  -1.431  1.00  0.00           H  
ATOM     15  N   VAL A   3       0.566   4.183   1.035  1.00  0.00           N  
ATOM     16  CA  VAL A   3       0.290   4.815   2.319  1.00  0.00           C  
ATOM     17  C   VAL A   3       1.317   4.405   3.367  1.00  0.00           C  
ATOM     18  O   VAL A   3       1.823   5.241   4.115  1.00  0.00           O  
ATOM     19  CB  VAL A   3      -1.120   4.462   2.831  1.00  0.00           C  
ATOM     20  CEN VAL A   3      -1.749   4.719   2.941  1.00  0.00           X  
ATOM     21  H   VAL A   3      -0.130   3.577   0.624  1.00  0.00           H  
ATOM     22  N   VAL A   4       1.620   3.112   3.417  1.00  0.00           N  
ATOM     23  CA  VAL A   4       2.588   2.588   4.374  1.00  0.00           C  
ATOM     24  C   VAL A   4       3.957   3.226   4.177  1.00  0.00           C  
ATOM     25  O   VAL A   4       4.612   3.622   5.141  1.00  0.00           O  
ATOM     26  CB  VAL A   4       2.723   1.058   4.261  1.00  0.00           C  
ATOM     27  CEN VAL A   4       2.581   0.464   4.579  1.00  0.00           X  
ATOM     28  H   VAL A   4       1.169   2.476   2.775  1.00  0.00           H  
ATOM     29  N   VAL A   5       4.385   3.322   2.923  1.00  0.00           N  
ATOM     30  CA  VAL A   5       5.678   3.911   2.597  1.00  0.00           C  
ATOM     31  C   VAL A   5       5.758   5.358   3.069  1.00  0.00           C  
ATOM     32  O   VAL A   5       6.758   5.776   3.653  1.00  0.00           O  
ATOM     33  CB  VAL A   5       5.958   3.859   1.084  1.00  0.00           C  
ATOM     34  CEN VAL A   5       6.345   3.555   0.602  1.00  0.00           X  
ATOM     35  H   VAL A   5       3.799   2.977   2.176  1.00  0.00           H  
ATOM     36  N   VAL A   6       4.700   6.118   2.811  1.00  0.00           N  
ATOM     37  CA  VAL A   6       4.648   7.520   3.209  1.00  0.00           C  
ATOM     38  C   VAL A   6       4.783   7.670   4.719  1.00  0.00           C  
ATOM     39  O   VAL A   6       5.528   8.521   5.204  1.00  0.00           O  
ATOM     40  CB  VAL A   6       3.339   8.190   2.752  1.00  0.00           C  
ATOM     41  CEN VAL A   6       3.075   8.647   2.309  1.00  0.00           X  
ATOM     42  H   VAL A   6       3.910   5.715   2.327  1.00  0.00           H  
ATOM     43  N   VAL A   7       4.059   6.836   5.458  1.00  0.00           N  
ATOM     44  CA  VAL A   7       4.096   6.875   6.915  1.00  0.00           C  
ATOM     45  C   VAL A   7       5.504   6.615   7.437  1.00  0.00           C  
ATOM     46  O   VAL A   7       5.983   7.311   8.332  1.00  0.00           O  
ATOM     47  CB  VAL A   7       3.133   5.844   7.532  1.00  0.00           C  
ATOM     48  CEN VAL A   7       2.540   5.776   7.878  1.00  0.00           X  
ATOM     49  H   VAL A   7       3.467   6.159   4.999  1.00  0.00           H  
ATOM     50  N   VAL A   8       6.163   5.609   6.872  1.00  0.00           N  
ATOM     51  CA  VAL A   8       7.517   5.255   7.279  1.00  0.00           C  
ATOM     52  C   VAL A   8       8.478   6.419   7.067  1.00  0.00           C  
ATOM     53  O   VAL A   8       9.293   6.729   7.935  1.00  0.00           O  
ATOM     54  CB  VAL A   8       8.037   4.027   6.508  1.00  0.00           C  
ATOM     55  CEN VAL A   8       8.197   3.360   6.571  1.00  0.00           X  
ATOM     56  H   VAL A   8       5.713   5.075   6.141  1.00  0.00           H  
ATOM     57  N   VAL A   9       8.376   7.060   5.907  1.00  0.00           N  
ATOM     58  CA  VAL A   9       9.235   8.191   5.579  1.00  0.00           C  
ATOM     59  C   VAL A   9       9.061   9.324   6.581  1.00  0.00           C  
ATOM     60  O   VAL A   9      10.039   9.909   7.047  1.00  0.00           O  
ATOM     61  CB  VAL A   9       8.951   8.723   4.162  1.00  0.00           C  
ATOM     62  CEN VAL A   9       9.208   8.766   3.524  1.00  0.00           X  
ATOM     63  H   VAL A   9       7.685   6.755   5.236  1.00  0.00           H  
ATOM     64  N   VAL A  10       7.810   9.630   6.909  1.00  0.00           N  
ATOM     65  CA  VAL A  10       7.506  10.695   7.857  1.00  0.00           C  
ATOM     66  C   VAL A  10       8.128  10.415   9.219  1.00  0.00           C  
ATOM     67  O   VAL A  10       8.719  11.301   9.836  1.00  0.00           O  
ATOM     68  CB  VAL A  10       5.986  10.883   8.028  1.00  0.00           C  
ATOM     69  CEN VAL A  10       5.461  11.306   7.888  1.00  0.00           X  
ATOM     70  H   VAL A  10       7.051   9.112   6.491  1.00  0.00           H  
ATOM     71  N   VAL A  11       7.993   9.177   9.683  1.00  0.00           N  
ATOM     72  CA  VAL A  11       8.542   8.778  10.973  1.00  0.00           C  
ATOM     73  C   VAL A  11      10.054   8.964  11.009  1.00  0.00           C  
ATOM     74  O   VAL A  11      10.602   9.482  11.982  1.00  0.00           O  
ATOM     75  CB  VAL A  11       8.207   7.311  11.300  1.00  0.00           C  
ATOM     76  CEN VAL A  11       7.826   6.907  11.708  1.00  0.00           X  
ATOM     77  H   VAL A  11       7.496   8.495   9.127  1.00  0.00           H  
ATOM     78  N   VAL A  12      10.723   8.537   9.944  1.00  0.00           N  
ATOM     79  CA  VAL A  12      12.173   8.655   9.852  1.00  0.00           C  
ATOM     80  C   VAL A  12      12.613  10.111   9.938  1.00  0.00           C  
ATOM     81  O   VAL A  12      13.562  10.441  10.650  1.00  0.00           O  
ATOM     82  CB  VAL A  12      12.708   8.043   8.543  1.00  0.00           C  
ATOM     83  CEN VAL A  12      13.065   7.514   8.284  1.00  0.00           X  
ATOM     84  H   VAL A  12      10.214   8.119   9.178  1.00  0.00           H  
ATOM     85  N   VAL A  13      11.920  10.977   9.208  1.00  0.00           N  
ATOM     86  CA  VAL A  13      12.238  12.400   9.200  1.00  0.00           C  
ATOM     87  C   VAL A  13      12.120  12.999  10.596  1.00  0.00           C  
ATOM     88  O   VAL A  13      12.988  13.755  11.033  1.00  0.00           O  
ATOM     89  CB  VAL A  13      11.321  13.180   8.239  1.00  0.00           C  
ATOM     90  CEN VAL A  13      11.305  13.516   7.638  1.00  0.00           X  
ATOM     91  H   VAL A  13      11.152  10.642   8.644  1.00  0.00           H  
ATOM     92  N   VAL A  14      11.041  12.656  11.292  1.00  0.00           N  
ATOM     93  CA  VAL A  14      10.808  13.159  12.640  1.00  0.00           C  
ATOM     94  C   VAL A  14      11.933  12.751  13.583  1.00  0.00           C  
ATOM     95  O   VAL A  14      12.426  13.564  14.365  1.00  0.00           O  
ATOM     96  CB  VAL A  14       9.468  12.654  13.208  1.00  0.00           C  
ATOM     97  CEN VAL A  14       8.830  12.848  13.379  1.00  0.00           X  
ATOM     98  H   VAL A  14      10.366  12.031  10.876  1.00  0.00           H  
ATOM     99  N   VAL A  15      12.336  11.488  13.503  1.00  0.00           N  
ATOM    100  CA  VAL A  15      13.405  10.970  14.349  1.00  0.00           C  
ATOM    101  C   VAL A  15      14.742  11.612  14.003  1.00  0.00           C  
ATOM    102  O   VAL A  15      15.563  11.872  14.882  1.00  0.00           O  
ATOM    103  CB  VAL A  15      13.534   9.440  14.225  1.00  0.00           C  
ATOM    104  CEN VAL A  15      13.430   8.846  14.557  1.00  0.00           X  
ATOM    105  H   VAL A  15      11.891  10.870  12.840  1.00  0.00           H  
ATOM    106  N   VAL A  16      14.955  11.867  12.716  1.00  0.00           N  
ATOM    107  CA  VAL A  16      16.097  12.656  12.270  1.00  0.00           C  
ATOM    108  C   VAL A  16      15.968  14.109  12.709  1.00  0.00           C  
ATOM    109  O   VAL A  16      16.955  14.843  12.756  1.00  0.00           O  
ATOM    110  CB  VAL A  16      16.255  12.604  10.739  1.00  0.00           C  
ATOM    111  CEN VAL A  16      16.647  12.355  10.230  1.00  0.00           X  
ATOM    112  H   VAL A  16      14.309  11.504  12.030  1.00  0.00           H  
ATOM    113  N   VAL A  17      14.745  14.518  13.029  1.00  0.00           N  
ATOM    114  CA  VAL A  17      14.465  15.911  13.356  1.00  0.00           C  
ATOM    115  C   VAL A  17      14.266  16.743  12.096  1.00  0.00           C  
ATOM    116  O   VAL A  17      14.396  17.967  12.122  1.00  0.00           O  
ATOM    117  CB  VAL A  17      15.595  16.533  14.197  1.00  0.00           C  
ATOM    118  CEN VAL A  17      15.757  16.761  14.827  1.00  0.00           X  
ATOM    119  H   VAL A  17      13.990  13.847  13.047  1.00  0.00           H  
ATOM    120  N   VAL A  18      13.950  16.072  10.994  1.00  0.00           N  
ATOM    121  CA  VAL A  18      13.669  16.754   9.736  1.00  0.00           C  
ATOM    122  C   VAL A  18      12.191  17.098   9.613  1.00  0.00           C  
ATOM    123  O   VAL A  18      11.455  16.459   8.861  1.00  0.00           O  
ATOM    124  CB  VAL A  18      14.090  15.901   8.525  1.00  0.00           C  
ATOM    125  CEN VAL A  18      14.551  15.851   8.015  1.00  0.00           X  
ATOM    126  H   VAL A  18      13.903  15.064  11.028  1.00  0.00           H  
ATOM    127  N   VAL A  19      11.760  18.111  10.358  1.00  0.00           N  
ATOM    128  CA  VAL A  19      10.347  18.465  10.426  1.00  0.00           C  
ATOM    129  C   VAL A  19       9.804  18.830   9.051  1.00  0.00           C  
ATOM    130  O   VAL A  19       8.705  18.418   8.678  1.00  0.00           O  
ATOM    131  CB  VAL A  19      10.106  19.641  11.391  1.00  0.00           C  
ATOM    132  CEN VAL A  19       9.839  19.810  12.004  1.00  0.00           X  
ATOM    133  H   VAL A  19      12.429  18.649  10.890  1.00  0.00           H  
ATOM    134  N   VAL A  20      10.579  19.605   8.300  1.00  0.00           N  
ATOM    135  CA  VAL A  20      10.147  20.083   6.992  1.00  0.00           C  
ATOM    136  C   VAL A  20       9.812  18.923   6.064  1.00  0.00           C  
ATOM    137  O   VAL A  20       8.740  18.889   5.460  1.00  0.00           O  
ATOM    138  CB  VAL A  20      11.223  20.964   6.330  1.00  0.00           C  
ATOM    139  CEN VAL A  20      11.376  21.612   6.150  1.00  0.00           X  
ATOM    140  H   VAL A  20      11.491  19.869   8.644  1.00  0.00           H  
ATOM    141  N   VAL A  21      10.735  17.974   5.954  1.00  0.00           N  
ATOM    142  CA  VAL A  21      10.534  16.804   5.107  1.00  0.00           C  
ATOM    143  C   VAL A  21       9.314  16.007   5.550  1.00  0.00           C  
ATOM    144  O   VAL A  21       8.501  15.590   4.725  1.00  0.00           O  
ATOM    145  CB  VAL A  21      11.768  15.883   5.115  1.00  0.00           C  
ATOM    146  CEN VAL A  21      12.297  15.660   4.733  1.00  0.00           X  
ATOM    147  H   VAL A  21      11.598  18.065   6.471  1.00  0.00           H  
ATOM    148  N   VAL A  22       9.193  15.797   6.856  1.00  0.00           N  
ATOM    149  CA  VAL A  22       8.071  15.049   7.411  1.00  0.00           C  
ATOM    150  C   VAL A  22       6.743  15.716   7.074  1.00  0.00           C  
ATOM    151  O   VAL A  22       5.787  15.051   6.675  1.00  0.00           O  
ATOM    152  CB  VAL A  22       8.188  14.905   8.940  1.00  0.00           C  
ATOM    153  CEN VAL A  22       8.313  14.454   9.446  1.00  0.00           X  
ATOM    154  H   VAL A  22       9.895  16.166   7.481  1.00  0.00           H  
ATOM    155  N   VAL A  23       6.691  17.033   7.237  1.00  0.00           N  
ATOM    156  CA  VAL A  23       5.480  17.793   6.951  1.00  0.00           C  
ATOM    157  C   VAL A  23       5.065  17.639   5.493  1.00  0.00           C  
ATOM    158  O   VAL A  23       3.891  17.429   5.190  1.00  0.00           O  
ATOM    159  CB  VAL A  23       5.663  19.289   7.267  1.00  0.00           C  
ATOM    160  CEN VAL A  23       5.479  19.790   7.703  1.00  0.00           X  
ATOM    161  H   VAL A  23       7.511  17.521   7.568  1.00  0.00           H  
ATOM    162  N   VAL A  24       6.036  17.747   4.592  1.00  0.00           N  
ATOM    163  CA  VAL A  24       5.774  17.620   3.164  1.00  0.00           C  
ATOM    164  C   VAL A  24       5.185  16.255   2.831  1.00  0.00           C  
ATOM    165  O   VAL A  24       4.221  16.153   2.073  1.00  0.00           O  
ATOM    166  CB  VAL A  24       7.053  17.833   2.333  1.00  0.00           C  
ATOM    167  CEN VAL A  24       7.369  18.268   1.902  1.00  0.00           X  
ATOM    168  H   VAL A  24       6.981  17.920   4.906  1.00  0.00           H  
ATOM    169  N   VAL A  25       5.772  15.208   3.402  1.00  0.00           N  
ATOM    170  CA  VAL A  25       5.306  13.847   3.166  1.00  0.00           C  
ATOM    171  C   VAL A  25       3.858  13.676   3.607  1.00  0.00           C  
ATOM    172  O   VAL A  25       3.047  13.086   2.893  1.00  0.00           O  
ATOM    173  CB  VAL A  25       6.182  12.815   3.902  1.00  0.00           C  
ATOM    174  CEN VAL A  25       6.651  12.319   3.809  1.00  0.00           X  
ATOM    175  H   VAL A  25       6.560  15.359   4.014  1.00  0.00           H  
ATOM    176  N   VAL A  26       3.539  14.195   4.788  1.00  0.00           N  
ATOM    177  CA  VAL A  26       2.188  14.101   5.327  1.00  0.00           C  
ATOM    178  C   VAL A  26       1.179  14.773   4.405  1.00  0.00           C  
ATOM    179  O   VAL A  26       0.111  14.225   4.132  1.00  0.00           O  
ATOM    180  CB  VAL A  26       2.092  14.736   6.727  1.00  0.00           C  
ATOM    181  CEN VAL A  26       2.015  14.593   7.396  1.00  0.00           X  
ATOM    182  H   VAL A  26       4.252  14.668   5.326  1.00  0.00           H  
ATOM    183  N   VAL A  27       1.524  15.964   3.926  1.00  0.00           N  
ATOM    184  CA  VAL A  27       0.649  16.713   3.033  1.00  0.00           C  
ATOM    185  C   VAL A  27       0.364  15.932   1.757  1.00  0.00           C  
ATOM    186  O   VAL A  27      -0.779  15.858   1.304  1.00  0.00           O  
ATOM    187  CB  VAL A  27       1.256  18.079   2.661  1.00  0.00           C  
ATOM    188  CEN VAL A  27       1.194  18.759   2.758  1.00  0.00           X  
ATOM    189  H   VAL A  27       2.416  16.359   4.188  1.00  0.00           H  
ATOM    190  N   VAL A  28       1.409  15.349   1.180  1.00  0.00           N  
ATOM    191  CA  VAL A  28       1.273  14.571  -0.046  1.00  0.00           C  
ATOM    192  C   VAL A  28       0.326  13.395   0.151  1.00  0.00           C  
ATOM    193  O   VAL A  28      -0.537  13.133  -0.688  1.00  0.00           O  
ATOM    194  CB  VAL A  28       2.635  14.045  -0.535  1.00  0.00           C  
ATOM    195  CEN VAL A  28       3.115  14.118  -1.025  1.00  0.00           X  
ATOM    196  H   VAL A  28       2.322  15.447   1.601  1.00  0.00           H  
ATOM    197  N   VAL A  29       0.492  12.688   1.263  1.00  0.00           N  
ATOM    198  CA  VAL A  29      -0.349  11.537   1.572  1.00  0.00           C  
ATOM    199  C   VAL A  29      -1.816  11.936   1.668  1.00  0.00           C  
ATOM    200  O   VAL A  29      -2.690  11.258   1.129  1.00  0.00           O  
ATOM    201  CB  VAL A  29       0.077  10.863   2.890  1.00  0.00           C  
ATOM    202  CEN VAL A  29       0.375  10.301   3.155  1.00  0.00           X  
ATOM    203  H   VAL A  29       1.218  12.954   1.912  1.00  0.00           H  
ATOM    204  N   VAL A  30      -2.079  13.041   2.358  1.00  0.00           N  
ATOM    205  CA  VAL A  30      -3.441  13.532   2.526  1.00  0.00           C  
ATOM    206  C   VAL A  30      -4.086  13.840   1.181  1.00  0.00           C  
ATOM    207  O   VAL A  30      -5.237  13.479   0.936  1.00  0.00           O  
ATOM    208  CB  VAL A  30      -3.482  14.797   3.405  1.00  0.00           C  
ATOM    209  CEN VAL A  30      -3.670  15.037   4.023  1.00  0.00           X  
ATOM    210  H   VAL A  30      -1.316  13.553   2.777  1.00  0.00           H  
ATOM    211  N   VAL A  31      -3.337  14.511   0.312  1.00  0.00           N  
ATOM    212  CA  VAL A  31      -3.834  14.869  -1.011  1.00  0.00           C  
ATOM    213  C   VAL A  31      -4.213  13.629  -1.812  1.00  0.00           C  
ATOM    214  O   VAL A  31      -5.266  13.587  -2.447  1.00  0.00           O  
ATOM    215  CB  VAL A  31      -2.794  15.683  -1.805  1.00  0.00           C  
ATOM    216  CEN VAL A  31      -2.651  16.310  -2.050  1.00  0.00           X  
ATOM    217  H   VAL A  31      -2.399  14.779   0.574  1.00  0.00           H  
ATOM    218  N   VAL A  32      -3.347  12.622  -1.778  1.00  0.00           N  
ATOM    219  CA  VAL A  32      -3.589  11.379  -2.500  1.00  0.00           C  
ATOM    220  C   VAL A  32      -4.872  10.708  -2.027  1.00  0.00           C  
ATOM    221  O   VAL A  32      -5.679  10.250  -2.836  1.00  0.00           O  
ATOM    222  CB  VAL A  32      -2.416  10.394  -2.339  1.00  0.00           C  
ATOM    223  CEN VAL A  32      -1.889  10.100  -2.671  1.00  0.00           X  
ATOM    224  H   VAL A  32      -2.499  12.720  -1.237  1.00  0.00           H  
ATOM    225  N   VAL A  33      -5.054  10.652  -0.712  1.00  0.00           N  
ATOM    226  CA  VAL A  33      -6.240  10.036  -0.129  1.00  0.00           C  
ATOM    227  C   VAL A  33      -7.510  10.737  -0.593  1.00  0.00           C  
ATOM    228  O   VAL A  33      -8.491  10.089  -0.959  1.00  0.00           O  
ATOM    229  CB  VAL A  33      -6.188  10.056   1.411  1.00  0.00           C  
ATOM    230  CEN VAL A  33      -6.111   9.659   1.968  1.00  0.00           X  
ATOM    231  H   VAL A  33      -4.354  11.046  -0.101  1.00  0.00           H  
ATOM    232  N   VAL A  34      -7.486  12.066  -0.577  1.00  0.00           N  
ATOM    233  CA  VAL A  34      -8.636  12.858  -0.997  1.00  0.00           C  
ATOM    234  C   VAL A  34      -9.006  12.568  -2.446  1.00  0.00           C  
ATOM    235  O   VAL A  34     -10.179  12.393  -2.774  1.00  0.00           O  
ATOM    236  CB  VAL A  34      -8.372  14.367  -0.837  1.00  0.00           C  
ATOM    237  CEN VAL A  34      -8.540  14.923  -0.467  1.00  0.00           X  
ATOM    238  H   VAL A  34      -6.650  12.539  -0.266  1.00  0.00           H  
ATOM    239  N   VAL A  35      -7.997  12.517  -3.309  1.00  0.00           N  
ATOM    240  CA  VAL A  35      -8.214  12.248  -4.726  1.00  0.00           C  
ATOM    241  C   VAL A  35      -8.875  10.891  -4.934  1.00  0.00           C  
ATOM    242  O   VAL A  35      -9.815  10.761  -5.717  1.00  0.00           O  
ATOM    243  CB  VAL A  35      -6.895  12.293  -5.518  1.00  0.00           C  
ATOM    244  CEN VAL A  35      -6.537  12.658  -5.980  1.00  0.00           X  
ATOM    245  H   VAL A  35      -7.056  12.670  -2.976  1.00  0.00           H  
ATOM    246  N   VAL A  36      -8.376   9.882  -4.227  1.00  0.00           N  
ATOM    247  CA  VAL A  36      -8.917   8.532  -4.333  1.00  0.00           C  
ATOM    248  C   VAL A  36     -10.388   8.496  -3.939  1.00  0.00           C  
ATOM    249  O   VAL A  36     -11.207   7.878  -4.620  1.00  0.00           O  
ATOM    250  CB  VAL A  36      -8.135   7.539  -3.453  1.00  0.00           C  
ATOM    251  CEN VAL A  36      -7.694   7.010  -3.471  1.00  0.00           X  
ATOM    252  H   VAL A  36      -7.603  10.054  -3.601  1.00  0.00           H  
ATOM    253  N   VAL A  37     -10.717   9.161  -2.837  1.00  0.00           N  
ATOM    254  CA  VAL A  37     -12.090   9.205  -2.351  1.00  0.00           C  
ATOM    255  C   VAL A  37     -12.981  10.009  -3.289  1.00  0.00           C  
ATOM    256  O   VAL A  37     -14.207   9.978  -3.175  1.00  0.00           O  
ATOM    257  CB  VAL A  37     -12.170   9.813  -0.938  1.00  0.00           C  
ATOM    258  CEN VAL A  37     -12.288   9.664  -0.276  1.00  0.00           X  
ATOM    259  H   VAL A  37      -9.997   9.648  -2.323  1.00  0.00           H  
ATOM    260  N   VAL A  38     -12.359  10.728  -4.217  1.00  0.00           N  
ATOM    261  CA  VAL A  38     -13.096  11.495  -5.214  1.00  0.00           C  
ATOM    262  C   VAL A  38     -13.013  10.839  -6.586  1.00  0.00           C  
ATOM    263  O   VAL A  38     -13.454  11.407  -7.585  1.00  0.00           O  
ATOM    264  CB  VAL A  38     -12.572  12.940  -5.315  1.00  0.00           C  
ATOM    265  CEN VAL A  38     -12.727  13.597  -5.175  1.00  0.00           X  
ATOM    266  H   VAL A  38     -11.349  10.743  -4.232  1.00  0.00           H  
ATOM    267  N   VAL A  39     -12.445   9.638  -6.629  1.00  0.00           N  
ATOM    268  CA  VAL A  39     -12.301   8.902  -7.879  1.00  0.00           C  
ATOM    269  C   VAL A  39     -13.660   8.526  -8.455  1.00  0.00           C  
ATOM    270  O   VAL A  39     -14.626   8.331  -7.717  1.00  0.00           O  
ATOM    271  CB  VAL A  39     -11.463   7.624  -7.690  1.00  0.00           C  
ATOM    272  CEN VAL A  39     -10.854   7.334  -7.832  1.00  0.00           X  
ATOM    273  H   VAL A  39     -12.103   9.225  -5.773  1.00  0.00           H  
ATOM    274  N   VAL A  40     -13.729   8.424  -9.779  1.00  0.00           N  
ATOM    275  CA  VAL A  40     -14.959   8.030 -10.454  1.00  0.00           C  
ATOM    276  C   VAL A  40     -15.338   6.594 -10.115  1.00  0.00           C  
ATOM    277  O   VAL A  40     -16.516   6.237 -10.115  1.00  0.00           O  
ATOM    278  CB  VAL A  40     -14.834   8.171 -11.983  1.00  0.00           C  
ATOM    279  CEN VAL A  40     -15.044   8.542 -12.525  1.00  0.00           X  
ATOM    280  H   VAL A  40     -12.907   8.625 -10.330  1.00  0.00           H  
ATOM    281  N   VAL A  41     -14.333   5.775  -9.827  1.00  0.00           N  
ATOM    282  CA  VAL A  41     -14.551   4.357  -9.565  1.00  0.00           C  
ATOM    283  C   VAL A  41     -14.943   4.120  -8.112  1.00  0.00           C  
ATOM    284  O   VAL A  41     -14.247   4.550  -7.193  1.00  0.00           O  
ATOM    285  CB  VAL A  41     -13.298   3.523  -9.892  1.00  0.00           C  
ATOM    286  CEN VAL A  41     -13.038   3.063 -10.334  1.00  0.00           X  
ATOM    287  H   VAL A  41     -13.393   6.143  -9.789  1.00  0.00           H  
ATOM    288  N   VAL A  42     -16.062   3.432  -7.912  1.00  0.00           N  
ATOM    289  CA  VAL A  42     -16.514   3.078  -6.571  1.00  0.00           C  
ATOM    290  C   VAL A  42     -15.473   2.237  -5.843  1.00  0.00           C  
ATOM    291  O   VAL A  42     -15.307   2.352  -4.629  1.00  0.00           O  
ATOM    292  CB  VAL A  42     -17.847   2.308  -6.609  1.00  0.00           C  
ATOM    293  CEN VAL A  42     -18.519   2.356  -6.466  1.00  0.00           X  
ATOM    294  H   VAL A  42     -16.614   3.147  -8.708  1.00  0.00           H  
ATOM    295  N   VAL A  43     -14.774   1.391  -6.593  1.00  0.00           N  
ATOM    296  CA  VAL A  43     -13.784   0.492  -6.013  1.00  0.00           C  
ATOM    297  C   VAL A  43     -12.630   1.270  -5.393  1.00  0.00           C  
ATOM    298  O   VAL A  43     -12.163   0.944  -4.302  1.00  0.00           O  
ATOM    299  CB  VAL A  43     -13.225  -0.486  -7.063  1.00  0.00           C  
ATOM    300  CEN VAL A  43     -13.224  -1.146  -7.261  1.00  0.00           X  
ATOM    301  H   VAL A  43     -14.934   1.370  -7.590  1.00  0.00           H  
ATOM    302  N   VAL A  44     -12.173   2.301  -6.096  1.00  0.00           N  
ATOM    303  CA  VAL A  44     -11.082   3.137  -5.610  1.00  0.00           C  
ATOM    304  C   VAL A  44     -11.441   3.795  -4.283  1.00  0.00           C  
ATOM    305  O   VAL A  44     -10.636   3.815  -3.352  1.00  0.00           O  
ATOM    306  CB  VAL A  44     -10.710   4.230  -6.629  1.00  0.00           C  
ATOM    307  CEN VAL A  44     -10.225   4.429  -7.076  1.00  0.00           X  
ATOM    308  H   VAL A  44     -12.593   2.512  -6.990  1.00  0.00           H  
ATOM    309  N   VAL A  45     -12.654   4.331  -4.203  1.00  0.00           N  
ATOM    310  CA  VAL A  45     -13.121   4.991  -2.990  1.00  0.00           C  
ATOM    311  C   VAL A  45     -13.123   4.031  -1.807  1.00  0.00           C  
ATOM    312  O   VAL A  45     -12.678   4.378  -0.713  1.00  0.00           O  
ATOM    313  CB  VAL A  45     -14.537   5.569  -3.171  1.00  0.00           C  
ATOM    314  CEN VAL A  45     -14.893   6.156  -3.233  1.00  0.00           X  
ATOM    315  H   VAL A  45     -13.268   4.281  -5.004  1.00  0.00           H  
ATOM    316  N   VAL A  46     -13.626   2.822  -2.033  1.00  0.00           N  
ATOM    317  CA  VAL A  46     -13.686   1.809  -0.986  1.00  0.00           C  
ATOM    318  C   VAL A  46     -12.296   1.478  -0.459  1.00  0.00           C  
ATOM    319  O   VAL A  46     -12.086   1.385   0.751  1.00  0.00           O  
ATOM    320  CB  VAL A  46     -14.355   0.516  -1.488  1.00  0.00           C  
ATOM    321  CEN VAL A  46     -14.924   0.130  -1.438  1.00  0.00           X  
ATOM    322  H   VAL A  46     -13.975   2.599  -2.954  1.00  0.00           H  
ATOM    323  N   VAL A  47     -11.348   1.302  -1.373  1.00  0.00           N  
ATOM    324  CA  VAL A  47      -9.975   0.981  -1.002  1.00  0.00           C  
ATOM    325  C   VAL A  47      -9.371   2.074  -0.129  1.00  0.00           C  
ATOM    326  O   VAL A  47      -8.729   1.789   0.882  1.00  0.00           O  
ATOM    327  CB  VAL A  47      -9.086   0.780  -2.243  1.00  0.00           C  
ATOM    328  CEN VAL A  47      -8.749   0.306  -2.613  1.00  0.00           X  
ATOM    329  H   VAL A  47     -11.585   1.393  -2.351  1.00  0.00           H  
ATOM    330  N   VAL A  48      -9.581   3.324  -0.525  1.00  0.00           N  
ATOM    331  CA  VAL A  48      -9.057   4.462   0.221  1.00  0.00           C  
ATOM    332  C   VAL A  48      -9.603   4.487   1.643  1.00  0.00           C  
ATOM    333  O   VAL A  48      -8.859   4.703   2.600  1.00  0.00           O  
ATOM    334  CB  VAL A  48      -9.396   5.796  -0.471  1.00  0.00           C  
ATOM    335  CEN VAL A  48      -9.124   6.322  -0.824  1.00  0.00           X  
ATOM    336  H   VAL A  48     -10.117   3.491  -1.365  1.00  0.00           H  
ATOM    337  N   VAL A  49     -10.906   4.265   1.775  1.00  0.00           N  
ATOM    338  CA  VAL A  49     -11.554   4.261   3.082  1.00  0.00           C  
ATOM    339  C   VAL A  49     -10.959   3.192   3.989  1.00  0.00           C  
ATOM    340  O   VAL A  49     -10.679   3.444   5.161  1.00  0.00           O  
ATOM    341  CB  VAL A  49     -13.072   4.030   2.959  1.00  0.00           C  
ATOM    342  CEN VAL A  49     -13.686   4.336   3.021  1.00  0.00           X  
ATOM    343  H   VAL A  49     -11.462   4.094   0.950  1.00  0.00           H  
ATOM    344  N   VAL A  50     -10.767   1.997   3.440  1.00  0.00           N  
ATOM    345  CA  VAL A  50     -10.205   0.887   4.199  1.00  0.00           C  
ATOM    346  C   VAL A  50      -8.812   1.223   4.715  1.00  0.00           C  
ATOM    347  O   VAL A  50      -8.490   0.963   5.875  1.00  0.00           O  
ATOM    348  CB  VAL A  50     -10.132  -0.397   3.351  1.00  0.00           C  
ATOM    349  CEN VAL A  50     -10.406  -1.023   3.269  1.00  0.00           X  
ATOM    350  H   VAL A  50     -11.018   1.855   2.472  1.00  0.00           H  
ATOM    351  N   VAL A  51      -7.988   1.801   3.848  1.00  0.00           N  
ATOM    352  CA  VAL A  51      -6.627   2.173   4.215  1.00  0.00           C  
ATOM    353  C   VAL A  51      -6.620   3.169   5.368  1.00  0.00           C  
ATOM    354  O   VAL A  51      -5.848   3.032   6.316  1.00  0.00           O  
ATOM    355  CB  VAL A  51      -5.865   2.778   3.022  1.00  0.00           C  
ATOM    356  CEN VAL A  51      -5.359   2.660   2.569  1.00  0.00           X  
ATOM    357  H   VAL A  51      -8.312   1.987   2.910  1.00  0.00           H  
ATOM    358  N   VAL A  52      -7.486   4.173   5.280  1.00  0.00           N  
ATOM    359  CA  VAL A  52      -7.582   5.196   6.315  1.00  0.00           C  
ATOM    360  C   VAL A  52      -7.946   4.583   7.662  1.00  0.00           C  
ATOM    361  O   VAL A  52      -7.354   4.919   8.687  1.00  0.00           O  
ATOM    362  CB  VAL A  52      -8.623   6.271   5.953  1.00  0.00           C  
ATOM    363  CEN VAL A  52      -8.697   6.928   5.759  1.00  0.00           X  
ATOM    364  H   VAL A  52      -8.094   4.230   4.475  1.00  0.00           H  
ATOM    365  N   VAL A  53      -8.923   3.683   7.652  1.00  0.00           N  
ATOM    366  CA  VAL A  53      -9.368   3.022   8.873  1.00  0.00           C  
ATOM    367  C   VAL A  53      -8.231   2.245   9.524  1.00  0.00           C  
ATOM    368  O   VAL A  53      -8.034   2.313  10.737  1.00  0.00           O  
ATOM    369  CB  VAL A  53     -10.542   2.063   8.601  1.00  0.00           C  
ATOM    370  CEN VAL A  53     -11.218   1.973   8.697  1.00  0.00           X  
ATOM    371  H   VAL A  53      -9.369   3.451   6.776  1.00  0.00           H  
ATOM    372  N   VAL A  54      -7.484   1.506   8.711  1.00  0.00           N  
ATOM    373  CA  VAL A  54      -6.365   0.714   9.206  1.00  0.00           C  
ATOM    374  C   VAL A  54      -5.320   1.597   9.878  1.00  0.00           C  
ATOM    375  O   VAL A  54      -4.821   1.274  10.956  1.00  0.00           O  
ATOM    376  CB  VAL A  54      -5.694  -0.088   8.075  1.00  0.00           C  
ATOM    377  CEN VAL A  54      -5.605  -0.722   7.823  1.00  0.00           X  
ATOM    378  H   VAL A  54      -7.697   1.492   7.723  1.00  0.00           H  
ATOM    379  N   VAL A  55      -4.993   2.712   9.234  1.00  0.00           N  
ATOM    380  CA  VAL A  55      -4.007   3.644   9.768  1.00  0.00           C  
ATOM    381  C   VAL A  55      -4.435   4.179  11.128  1.00  0.00           C  
ATOM    382  O   VAL A  55      -3.634   4.245  12.060  1.00  0.00           O  
ATOM    383  CB  VAL A  55      -3.773   4.828   8.811  1.00  0.00           C  
ATOM    384  CEN VAL A  55      -3.318   5.108   8.377  1.00  0.00           X  
ATOM    385  H   VAL A  55      -5.440   2.920   8.352  1.00  0.00           H  
ATOM    386  N   VAL A  56      -5.703   4.562  11.236  1.00  0.00           N  
ATOM    387  CA  VAL A  56      -6.240   5.093  12.483  1.00  0.00           C  
ATOM    388  C   VAL A  56      -6.121   4.076  13.611  1.00  0.00           C  
ATOM    389  O   VAL A  56      -5.716   4.413  14.723  1.00  0.00           O  
ATOM    390  CB  VAL A  56      -7.716   5.507  12.332  1.00  0.00           C  
ATOM    391  CEN VAL A  56      -8.139   6.050  12.302  1.00  0.00           X  
ATOM    392  H   VAL A  56      -6.310   4.483  10.433  1.00  0.00           H  
ATOM    393  N   VAL A  57      -6.477   2.830  13.317  1.00  0.00           N  
ATOM    394  CA  VAL A  57      -6.411   1.761  14.306  1.00  0.00           C  
ATOM    395  C   VAL A  57      -4.989   1.570  14.817  1.00  0.00           C  
ATOM    396  O   VAL A  57      -4.764   1.435  16.019  1.00  0.00           O  
ATOM    397  CB  VAL A  57      -6.924   0.427  13.732  1.00  0.00           C  
ATOM    398  CEN VAL A  57      -7.442  -0.027  13.760  1.00  0.00           X  
ATOM    399  H   VAL A  57      -6.802   2.618  12.384  1.00  0.00           H  
ATOM    400  N   VAL A  58      -4.032   1.559  13.895  1.00  0.00           N  
ATOM    401  CA  VAL A  58      -2.628   1.384  14.251  1.00  0.00           C  
ATOM    402  C   VAL A  58      -2.154   2.491  15.184  1.00  0.00           C  
ATOM    403  O   VAL A  58      -1.478   2.229  16.179  1.00  0.00           O  
ATOM    404  CB  VAL A  58      -1.728   1.359  13.001  1.00  0.00           C  
ATOM    405  CEN VAL A  58      -1.338   0.950  12.607  1.00  0.00           X  
ATOM    406  H   VAL A  58      -4.282   1.675  12.924  1.00  0.00           H  
ATOM    407  N   VAL A  59      -2.514   3.727  14.858  1.00  0.00           N  
ATOM    408  CA  VAL A  59      -2.126   4.877  15.666  1.00  0.00           C  
ATOM    409  C   VAL A  59      -2.663   4.757  17.087  1.00  0.00           C  
ATOM    410  O   VAL A  59      -1.946   5.007  18.055  1.00  0.00           O  
ATOM    411  CB  VAL A  59      -2.624   6.197  15.049  1.00  0.00           C  
ATOM    412  CEN VAL A  59      -2.420   6.770  14.727  1.00  0.00           X  
ATOM    413  H   VAL A  59      -3.070   3.875  14.028  1.00  0.00           H  
ATOM    414  N   VAL A  60      -3.930   4.374  17.204  1.00  0.00           N  
ATOM    415  CA  VAL A  60      -4.566   4.221  18.507  1.00  0.00           C  
ATOM    416  C   VAL A  60      -3.843   3.182  19.354  1.00  0.00           C  
ATOM    417  O   VAL A  60      -3.590   3.400  20.539  1.00  0.00           O  
ATOM    418  CB  VAL A  60      -6.046   3.817  18.370  1.00  0.00           C  
ATOM    419  CEN VAL A  60      -6.692   4.043  18.448  1.00  0.00           X  
ATOM    420  H   VAL A  60      -4.466   4.184  16.370  1.00  0.00           H  
ATOM    421  N   VAL A  61      -3.514   2.051  18.740  1.00  0.00           N  
ATOM    422  CA  VAL A  61      -2.819   0.975  19.437  1.00  0.00           C  
ATOM    423  C   VAL A  61      -1.473   1.445  19.974  1.00  0.00           C  
ATOM    424  O   VAL A  61      -1.117   1.163  21.118  1.00  0.00           O  
ATOM    425  CB  VAL A  61      -2.597  -0.242  18.520  1.00  0.00           C  
ATOM    426  CEN VAL A  61      -2.796  -0.891  18.402  1.00  0.00           X  
ATOM    427  H   VAL A  61      -3.750   1.933  17.766  1.00  0.00           H  
ATOM    428  N   VAL A  62      -0.728   2.165  19.142  1.00  0.00           N  
ATOM    429  CA  VAL A  62       0.580   2.676  19.532  1.00  0.00           C  
ATOM    430  C   VAL A  62       0.473   3.601  20.737  1.00  0.00           C  
ATOM    431  O   VAL A  62       1.262   3.504  21.678  1.00  0.00           O  
ATOM    432  CB  VAL A  62       1.259   3.433  18.375  1.00  0.00           C  
ATOM    433  CEN VAL A  62       1.773   3.402  17.917  1.00  0.00           X  
ATOM    434  H   VAL A  62      -1.078   2.363  18.215  1.00  0.00           H  
ATOM    435  N   VAL A  63      -0.506   4.498  20.704  1.00  0.00           N  
ATOM    436  CA  VAL A  63      -0.718   5.442  21.794  1.00  0.00           C  
ATOM    437  C   VAL A  63      -1.000   4.717  23.104  1.00  0.00           C  
ATOM    438  O   VAL A  63      -0.447   5.064  24.148  1.00  0.00           O  
ATOM    439  CB  VAL A  63      -1.882   6.404  21.491  1.00  0.00           C  
ATOM    440  CEN VAL A  63      -2.035   7.057  21.334  1.00  0.00           X  
ATOM    441  H   VAL A  63      -1.120   4.526  19.902  1.00  0.00           H  
ATOM    442  N   VAL A  64      -1.863   3.709  23.043  1.00  0.00           N  
ATOM    443  CA  VAL A  64      -2.219   2.933  24.224  1.00  0.00           C  
ATOM    444  C   VAL A  64      -1.084   2.004  24.637  1.00  0.00           C  
ATOM    445  O   VAL A  64      -0.749   1.904  25.817  1.00  0.00           O  
ATOM    446  CB  VAL A  64      -3.492   2.098  23.989  1.00  0.00           C  
ATOM    447  CEN VAL A  64      -4.158   2.043  24.157  1.00  0.00           X  
ATOM    448  H   VAL A  64      -2.282   3.474  22.155  1.00  0.00           H  
ATOM    449  N   VAL A  65      -0.495   1.327  23.657  1.00  0.00           N  
ATOM    450  CA  VAL A  65       0.627   0.432  23.912  1.00  0.00           C  
ATOM    451  C   VAL A  65       1.880   1.212  24.290  1.00  0.00           C  
ATOM    452  O   VAL A  65       2.691   0.752  25.094  1.00  0.00           O  
ATOM    453  CB  VAL A  65       0.935  -0.452  22.689  1.00  0.00           C  
ATOM    454  CEN VAL A  65       0.901  -1.097  22.448  1.00  0.00           X  
ATOM    455  H   VAL A  65      -0.833   1.435  22.712  1.00  0.00           H  
ATOM    456  N   VAL A  66       2.032   2.396  23.705  1.00  0.00           N  
ATOM    457  CA  VAL A  66       3.179   3.249  23.990  1.00  0.00           C  
ATOM    458  C   VAL A  66       2.737   4.638  24.433  1.00  0.00           C  
ATOM    459  O   VAL A  66       2.991   5.629  23.749  1.00  0.00           O  
ATOM    460  CB  VAL A  66       4.103   3.382  22.765  1.00  0.00           C  
ATOM    461  CEN VAL A  66       4.717   3.201  22.511  1.00  0.00           X  
ATOM    462  H   VAL A  66       1.335   2.712  23.047  1.00  0.00           H  
ATOM    463  N   VAL A  67       2.072   4.703  25.582  1.00  0.00           N  
ATOM    464  CA  VAL A  67       1.412   5.928  26.017  1.00  0.00           C  
ATOM    465  C   VAL A  67       2.425   7.031  26.294  1.00  0.00           C  
ATOM    466  O   VAL A  67       2.078   8.212  26.331  1.00  0.00           O  
ATOM    467  CB  VAL A  67       0.563   5.695  27.280  1.00  0.00           C  
ATOM    468  CEN VAL A  67      -0.084   5.653  27.514  1.00  0.00           X  
ATOM    469  H   VAL A  67       2.024   3.883  26.169  1.00  0.00           H  
ATOM    470  N   VAL A  68       3.680   6.640  26.489  1.00  0.00           N  
ATOM    471  CA  VAL A  68       4.733   7.587  26.835  1.00  0.00           C  
ATOM    472  C   VAL A  68       5.587   7.930  25.621  1.00  0.00           C  
ATOM    473  O   VAL A  68       6.597   8.623  25.737  1.00  0.00           O  
ATOM    474  CB  VAL A  68       5.642   7.039  27.951  1.00  0.00           C  
ATOM    475  CEN VAL A  68       5.811   7.113  28.615  1.00  0.00           X  
ATOM    476  H   VAL A  68       3.910   5.661  26.394  1.00  0.00           H  
ATOM    477  N   VAL A  69       5.175   7.440  24.457  1.00  0.00           N  
ATOM    478  CA  VAL A  69       5.923   7.660  23.225  1.00  0.00           C  
ATOM    479  C   VAL A  69       5.452   8.921  22.512  1.00  0.00           C  
ATOM    480  O   VAL A  69       4.521   8.879  21.707  1.00  0.00           O  
ATOM    481  CB  VAL A  69       5.797   6.462  22.265  1.00  0.00           C  
ATOM    482  CEN VAL A  69       6.141   5.931  21.992  1.00  0.00           X  
ATOM    483  H   VAL A  69       4.321   6.901  24.424  1.00  0.00           H  
ATOM    484  N   VAL A  70       6.100  10.041  22.812  1.00  0.00           N  
ATOM    485  CA  VAL A  70       5.709  11.327  22.247  1.00  0.00           C  
ATOM    486  C   VAL A  70       5.675  11.272  20.725  1.00  0.00           C  
ATOM    487  O   VAL A  70       4.770  11.819  20.095  1.00  0.00           O  
ATOM    488  CB  VAL A  70       6.664  12.452  22.688  1.00  0.00           C  
ATOM    489  CEN VAL A  70       6.714  13.013  23.085  1.00  0.00           X  
ATOM    490  H   VAL A  70       6.884  10.001  23.448  1.00  0.00           H  
ATOM    491  N   VAL A  71       6.666  10.608  20.139  1.00  0.00           N  
ATOM    492  CA  VAL A  71       6.705  10.407  18.695  1.00  0.00           C  
ATOM    493  C   VAL A  71       5.460   9.677  18.207  1.00  0.00           C  
ATOM    494  O   VAL A  71       4.998   9.898  17.088  1.00  0.00           O  
ATOM    495  CB  VAL A  71       7.954   9.614  18.269  1.00  0.00           C  
ATOM    496  CEN VAL A  71       8.561   9.666  17.947  1.00  0.00           X  
ATOM    497  H   VAL A  71       7.411  10.234  20.708  1.00  0.00           H  
ATOM    498  N   VAL A  72       4.922   8.805  19.053  1.00  0.00           N  
ATOM    499  CA  VAL A  72       3.659   8.136  18.764  1.00  0.00           C  
ATOM    500  C   VAL A  72       2.530   9.143  18.588  1.00  0.00           C  
ATOM    501  O   VAL A  72       1.731   9.038  17.658  1.00  0.00           O  
ATOM    502  CB  VAL A  72       3.278   7.142  19.877  1.00  0.00           C  
ATOM    503  CEN VAL A  72       3.220   6.472  20.025  1.00  0.00           X  
ATOM    504  H   VAL A  72       5.399   8.601  19.920  1.00  0.00           H  
ATOM    505  N   VAL A  73       2.469  10.120  19.487  1.00  0.00           N  
ATOM    506  CA  VAL A  73       1.437  11.148  19.433  1.00  0.00           C  
ATOM    507  C   VAL A  73       1.504  11.928  18.127  1.00  0.00           C  
ATOM    508  O   VAL A  73       0.482  12.180  17.489  1.00  0.00           O  
ATOM    509  CB  VAL A  73       1.556  12.131  20.613  1.00  0.00           C  
ATOM    510  CEN VAL A  73       1.259  12.329  21.202  1.00  0.00           X  
ATOM    511  H   VAL A  73       3.155  10.150  20.228  1.00  0.00           H  
ATOM    512  N   VAL A  74       2.715  12.308  17.732  1.00  0.00           N  
ATOM    513  CA  VAL A  74       2.918  13.061  16.500  1.00  0.00           C  
ATOM    514  C   VAL A  74       2.424  12.279  15.290  1.00  0.00           C  
ATOM    515  O   VAL A  74       1.749  12.827  14.418  1.00  0.00           O  
ATOM    516  CB  VAL A  74       4.402  13.421  16.296  1.00  0.00           C  
ATOM    517  CEN VAL A  74       4.851  13.943  16.301  1.00  0.00           X  
ATOM    518  H   VAL A  74       3.515  12.070  18.301  1.00  0.00           H  
ATOM    519  N   VAL A  75       2.765  10.996  15.241  1.00  0.00           N  
ATOM    520  CA  VAL A  75       2.356  10.136  14.137  1.00  0.00           C  
ATOM    521  C   VAL A  75       0.839  10.063  14.028  1.00  0.00           C  
ATOM    522  O   VAL A  75       0.280  10.163  12.935  1.00  0.00           O  
ATOM    523  CB  VAL A  75       2.919   8.711  14.292  1.00  0.00           C  
ATOM    524  CEN VAL A  75       3.378   8.265  14.037  1.00  0.00           X  
ATOM    525  H   VAL A  75       3.321  10.606  15.989  1.00  0.00           H  
ATOM    526  N   VAL A  76       0.176   9.888  15.166  1.00  0.00           N  
ATOM    527  CA  VAL A  76      -1.279   9.802  15.200  1.00  0.00           C  
ATOM    528  C   VAL A  76      -1.919  11.072  14.655  1.00  0.00           C  
ATOM    529  O   VAL A  76      -2.861  11.014  13.865  1.00  0.00           O  
ATOM    530  CB  VAL A  76      -1.796   9.550  16.629  1.00  0.00           C  
ATOM    531  CEN VAL A  76      -2.087   9.078  17.038  1.00  0.00           X  
ATOM    532  H   VAL A  76       0.694   9.814  16.030  1.00  0.00           H  
ATOM    533  N   VAL A  77      -1.402  12.219  15.082  1.00  0.00           N  
ATOM    534  CA  VAL A  77      -1.923  13.506  14.637  1.00  0.00           C  
ATOM    535  C   VAL A  77      -1.810  13.654  13.125  1.00  0.00           C  
ATOM    536  O   VAL A  77      -2.751  14.092  12.463  1.00  0.00           O  
ATOM    537  CB  VAL A  77      -1.187  14.678  15.314  1.00  0.00           C  
ATOM    538  CEN VAL A  77      -1.256  15.182  15.778  1.00  0.00           X  
ATOM    539  H   VAL A  77      -0.629  12.199  15.731  1.00  0.00           H  
ATOM    540  N   VAL A  78      -0.654  13.285  12.585  1.00  0.00           N  
ATOM    541  CA  VAL A  78      -0.416  13.375  11.149  1.00  0.00           C  
ATOM    542  C   VAL A  78      -1.413  12.525  10.371  1.00  0.00           C  
ATOM    543  O   VAL A  78      -1.971  12.969   9.367  1.00  0.00           O  
ATOM    544  CB  VAL A  78       1.014  12.934  10.784  1.00  0.00           C  
ATOM    545  CEN VAL A  78       1.626  13.163  10.567  1.00  0.00           X  
ATOM    546  H   VAL A  78       0.079  12.932  13.184  1.00  0.00           H  
ATOM    547  N   VAL A  79      -1.633  11.302  10.840  1.00  0.00           N  
ATOM    548  CA  VAL A  79      -2.564  10.388  10.189  1.00  0.00           C  
ATOM    549  C   VAL A  79      -3.971  10.968  10.152  1.00  0.00           C  
ATOM    550  O   VAL A  79      -4.649  10.913   9.125  1.00  0.00           O  
ATOM    551  CB  VAL A  79      -2.602   9.020  10.898  1.00  0.00           C  
ATOM    552  CEN VAL A  79      -2.421   8.359  10.835  1.00  0.00           X  
ATOM    553  H   VAL A  79      -1.143  10.998  11.669  1.00  0.00           H  
ATOM    554  N   VAL A  80      -4.407  11.525  11.277  1.00  0.00           N  
ATOM    555  CA  VAL A  80      -5.735  12.117  11.375  1.00  0.00           C  
ATOM    556  C   VAL A  80      -5.907  13.253  10.375  1.00  0.00           C  
ATOM    557  O   VAL A  80      -6.930  13.347   9.697  1.00  0.00           O  
ATOM    558  CB  VAL A  80      -6.014  12.648  12.794  1.00  0.00           C  
ATOM    559  CEN VAL A  80      -6.382  12.536  13.366  1.00  0.00           X  
ATOM    560  H   VAL A  80      -3.801  11.538  12.086  1.00  0.00           H  
ATOM    561  N   VAL A  81      -4.899  14.115  10.288  1.00  0.00           N  
ATOM    562  CA  VAL A  81      -4.937  15.248   9.371  1.00  0.00           C  
ATOM    563  C   VAL A  81      -5.079  14.783   7.927  1.00  0.00           C  
ATOM    564  O   VAL A  81      -5.876  15.329   7.164  1.00  0.00           O  
ATOM    565  CB  VAL A  81      -3.674  16.120   9.497  1.00  0.00           C  
ATOM    566  CEN VAL A  81      -3.440  16.729   9.718  1.00  0.00           X  
ATOM    567  H   VAL A  81      -4.087  13.983  10.873  1.00  0.00           H  
ATOM    568  N   VAL A  82      -4.301  13.770   7.558  1.00  0.00           N  
ATOM    569  CA  VAL A  82      -4.339  13.230   6.205  1.00  0.00           C  
ATOM    570  C   VAL A  82      -5.602  12.411   5.973  1.00  0.00           C  
ATOM    571  O   VAL A  82      -6.258  12.542   4.939  1.00  0.00           O  
ATOM    572  CB  VAL A  82      -3.108  12.350   5.913  1.00  0.00           C  
ATOM    573  CEN VAL A  82      -2.520  12.320   5.556  1.00  0.00           X  
ATOM    574  H   VAL A  82      -3.668  13.365   8.232  1.00  0.00           H  
ATOM    575  N   VAL A  83      -5.940  11.567   6.942  1.00  0.00           N  
ATOM    576  CA  VAL A  83      -7.145  10.750   6.861  1.00  0.00           C  
ATOM    577  C   VAL A  83      -8.399  11.604   7.003  1.00  0.00           C  
ATOM    578  O   VAL A  83      -9.430  11.316   6.395  1.00  0.00           O  
ATOM    579  CB  VAL A  83      -7.158   9.653   7.942  1.00  0.00           C  
ATOM    580  CEN VAL A  83      -7.102   8.974   8.043  1.00  0.00           X  
ATOM    581  H   VAL A  83      -5.346  11.488   7.755  1.00  0.00           H  
ATOM    582  N   VAL A  84      -8.304  12.656   7.809  1.00  0.00           N  
ATOM    583  CA  VAL A  84      -9.427  13.562   8.021  1.00  0.00           C  
ATOM    584  C   VAL A  84      -9.034  15.004   7.727  1.00  0.00           C  
ATOM    585  O   VAL A  84      -9.023  15.849   8.622  1.00  0.00           O  
ATOM    586  CB  VAL A  84      -9.963  13.470   9.462  1.00  0.00           C  
ATOM    587  CEN VAL A  84     -10.493  13.251   9.844  1.00  0.00           X  
ATOM    588  H   VAL A  84      -7.432  12.832   8.287  1.00  0.00           H  
ATOM    589  N   VAL A  85      -8.712  15.279   6.468  1.00  0.00           N  
ATOM    590  CA  VAL A  85      -8.119  16.556   6.090  1.00  0.00           C  
ATOM    591  C   VAL A  85      -9.095  17.704   6.316  1.00  0.00           C  
ATOM    592  O   VAL A  85      -8.694  18.866   6.393  1.00  0.00           O  
ATOM    593  CB  VAL A  85      -7.672  16.558   4.616  1.00  0.00           C  
ATOM    594  CEN VAL A  85      -7.120  16.554   4.205  1.00  0.00           X  
ATOM    595  H   VAL A  85      -8.883  14.585   5.754  1.00  0.00           H  
ATOM    596  N   VAL A  86     -10.377  17.373   6.420  1.00  0.00           N  
ATOM    597  CA  VAL A  86     -11.420  18.382   6.565  1.00  0.00           C  
ATOM    598  C   VAL A  86     -11.879  18.497   8.013  1.00  0.00           C  
ATOM    599  O   VAL A  86     -12.834  19.212   8.316  1.00  0.00           O  
ATOM    600  CB  VAL A  86     -12.637  18.068   5.674  1.00  0.00           C  
ATOM    601  CEN VAL A  86     -12.979  18.269   5.111  1.00  0.00           X  
ATOM    602  H   VAL A  86     -10.636  16.397   6.399  1.00  0.00           H  
ATOM    603  N   VAL A  87     -11.192  17.789   8.903  1.00  0.00           N  
ATOM    604  CA  VAL A  87     -11.553  17.779  10.316  1.00  0.00           C  
ATOM    605  C   VAL A  87     -10.820  18.874  11.079  1.00  0.00           C  
ATOM    606  O   VAL A  87      -9.708  18.669  11.564  1.00  0.00           O  
ATOM    607  CB  VAL A  87     -11.244  16.418  10.968  1.00  0.00           C  
ATOM    608  CEN VAL A  87     -11.534  15.849  11.229  1.00  0.00           X  
ATOM    609  H   VAL A  87     -10.401  17.243   8.594  1.00  0.00           H  
ATOM    610  N   VAL A  88     -11.451  20.039  11.183  1.00  0.00           N  
ATOM    611  CA  VAL A  88     -10.835  21.189  11.834  1.00  0.00           C  
ATOM    612  C   VAL A  88     -10.383  20.844  13.247  1.00  0.00           C  
ATOM    613  O   VAL A  88      -9.304  21.250  13.681  1.00  0.00           O  
ATOM    614  CB  VAL A  88     -11.798  22.389  11.893  1.00  0.00           C  
ATOM    615  CEN VAL A  88     -11.919  23.016  11.634  1.00  0.00           X  
ATOM    616  H   VAL A  88     -12.381  20.131  10.800  1.00  0.00           H  
ATOM    617  N   VAL A  89     -11.213  20.093  13.962  1.00  0.00           N  
ATOM    618  CA  VAL A  89     -10.863  19.621  15.297  1.00  0.00           C  
ATOM    619  C   VAL A  89      -9.583  18.795  15.270  1.00  0.00           C  
ATOM    620  O   VAL A  89      -8.814  18.793  16.232  1.00  0.00           O  
ATOM    621  CB  VAL A  89     -11.994  18.776  15.912  1.00  0.00           C  
ATOM    622  CEN VAL A  89     -12.483  18.773  16.398  1.00  0.00           X  
ATOM    623  H   VAL A  89     -12.111  19.843  13.572  1.00  0.00           H  
ATOM    624  N   VAL A  90      -9.359  18.095  14.164  1.00  0.00           N  
ATOM    625  CA  VAL A  90      -8.113  17.368  13.956  1.00  0.00           C  
ATOM    626  C   VAL A  90      -6.915  18.309  13.980  1.00  0.00           C  
ATOM    627  O   VAL A  90      -5.898  18.018  14.609  1.00  0.00           O  
ATOM    628  CB  VAL A  90      -8.122  16.599  12.621  1.00  0.00           C  
ATOM    629  CEN VAL A  90      -8.153  15.969  12.344  1.00  0.00           X  
ATOM    630  H   VAL A  90     -10.071  18.066  13.448  1.00  0.00           H  
ATOM    631  N   VAL A  91      -7.043  19.438  13.291  1.00  0.00           N  
ATOM    632  CA  VAL A  91      -5.971  20.424  13.232  1.00  0.00           C  
ATOM    633  C   VAL A  91      -5.845  21.181  14.549  1.00  0.00           C  
ATOM    634  O   VAL A  91      -4.742  21.384  15.056  1.00  0.00           O  
ATOM    635  CB  VAL A  91      -6.194  21.434  12.091  1.00  0.00           C  
ATOM    636  CEN VAL A  91      -5.963  21.631  11.472  1.00  0.00           X  
ATOM    637  H   VAL A  91      -7.904  19.617  12.795  1.00  0.00           H  
ATOM    638  N   VAL A  92      -6.982  21.596  15.097  1.00  0.00           N  
ATOM    639  CA  VAL A  92      -7.004  22.300  16.374  1.00  0.00           C  
ATOM    640  C   VAL A  92      -6.648  21.367  17.524  1.00  0.00           C  
ATOM    641  O   VAL A  92      -6.027  21.781  18.503  1.00  0.00           O  
ATOM    642  CB  VAL A  92      -8.382  22.932  16.646  1.00  0.00           C  
ATOM    643  CEN VAL A  92      -8.719  23.532  16.684  1.00  0.00           X  
ATOM    644  H   VAL A  92      -7.853  21.418  14.618  1.00  0.00           H  
ATOM    645  N   VAL A  93      -7.046  20.105  17.400  1.00  0.00           N  
ATOM    646  CA  VAL A  93      -6.757  19.107  18.423  1.00  0.00           C  
ATOM    647  C   VAL A  93      -6.047  17.898  17.828  1.00  0.00           C  
ATOM    648  O   VAL A  93      -6.585  16.791  17.822  1.00  0.00           O  
ATOM    649  CB  VAL A  93      -8.040  18.638  19.134  1.00  0.00           C  
ATOM    650  CEN VAL A  93      -8.388  18.667  19.728  1.00  0.00           X  
ATOM    651  H   VAL A  93      -7.561  19.830  16.576  1.00  0.00           H  
ATOM    652  N   VAL A  94      -4.835  18.116  17.329  1.00  0.00           N  
ATOM    653  CA  VAL A  94      -4.135  17.105  16.546  1.00  0.00           C  
ATOM    654  C   VAL A  94      -3.797  15.887  17.397  1.00  0.00           C  
ATOM    655  O   VAL A  94      -3.530  14.806  16.872  1.00  0.00           O  
ATOM    656  CB  VAL A  94      -2.839  17.663  15.930  1.00  0.00           C  
ATOM    657  CEN VAL A  94      -2.544  17.853  15.337  1.00  0.00           X  
ATOM    658  H   VAL A  94      -4.387  19.006  17.495  1.00  0.00           H  
ATOM    659  N   VAL A  95      -3.812  16.068  18.713  1.00  0.00           N  
ATOM    660  CA  VAL A  95      -3.437  15.005  19.637  1.00  0.00           C  
ATOM    661  C   VAL A  95      -4.667  14.346  20.247  1.00  0.00           C  
ATOM    662  O   VAL A  95      -4.555  13.504  21.139  1.00  0.00           O  
ATOM    663  CB  VAL A  95      -2.534  15.531  20.769  1.00  0.00           C  
ATOM    664  CEN VAL A  95      -1.891  15.522  21.014  1.00  0.00           X  
ATOM    665  H   VAL A  95      -4.090  16.966  19.083  1.00  0.00           H  
ATOM    666  N   VAL A  96      -5.842  14.733  19.762  1.00  0.00           N  
ATOM    667  CA  VAL A  96      -7.098  14.210  20.286  1.00  0.00           C  
ATOM    668  C   VAL A  96      -7.538  12.967  19.523  1.00  0.00           C  
ATOM    669  O   VAL A  96      -8.229  13.062  18.508  1.00  0.00           O  
ATOM    670  CB  VAL A  96      -8.219  15.264  20.222  1.00  0.00           C  
ATOM    671  CEN VAL A  96      -8.612  15.679  20.606  1.00  0.00           X  
ATOM    672  H   VAL A  96      -5.865  15.407  19.010  1.00  0.00           H  
ATOM    673  N   VAL A  97      -7.135  11.802  20.017  1.00  0.00           N  
ATOM    674  CA  VAL A  97      -7.435  10.541  19.349  1.00  0.00           C  
ATOM    675  C   VAL A  97      -8.932  10.386  19.113  1.00  0.00           C  
ATOM    676  O   VAL A  97      -9.358   9.929  18.052  1.00  0.00           O  
ATOM    677  CB  VAL A  97      -6.927   9.336  20.162  1.00  0.00           C  
ATOM    678  CEN VAL A  97      -6.452   8.836  20.175  1.00  0.00           X  
ATOM    679  H   VAL A  97      -6.606  11.789  20.878  1.00  0.00           H  
ATOM    680  N   VAL A  98      -9.726  10.770  20.106  1.00  0.00           N  
ATOM    681  CA  VAL A  98     -11.178  10.756  19.976  1.00  0.00           C  
ATOM    682  C   VAL A  98     -11.635  11.623  18.810  1.00  0.00           C  
ATOM    683  O   VAL A  98     -12.644  11.334  18.167  1.00  0.00           O  
ATOM    684  CB  VAL A  98     -11.866  11.242  21.265  1.00  0.00           C  
ATOM    685  CEN VAL A  98     -12.242  11.036  21.805  1.00  0.00           X  
ATOM    686  H   VAL A  98      -9.313  11.080  20.974  1.00  0.00           H  
ATOM    687  N   VAL A  99     -10.887  12.688  18.542  1.00  0.00           N  
ATOM    688  CA  VAL A  99     -11.138  13.526  17.376  1.00  0.00           C  
ATOM    689  C   VAL A  99     -11.019  12.726  16.086  1.00  0.00           C  
ATOM    690  O   VAL A  99     -11.858  12.841  15.193  1.00  0.00           O  
ATOM    691  CB  VAL A  99     -10.166  14.720  17.319  1.00  0.00           C  
ATOM    692  CEN VAL A  99     -10.123  15.404  17.392  1.00  0.00           X  
ATOM    693  H   VAL A  99     -10.125  12.922  19.162  1.00  0.00           H  
ATOM    694  N   VAL A 100      -9.971  11.913  15.994  1.00  0.00           N  
ATOM    695  CA  VAL A 100      -9.740  11.091  14.812  1.00  0.00           C  
ATOM    696  C   VAL A 100     -10.902  10.136  14.571  1.00  0.00           C  
ATOM    697  O   VAL A 100     -11.370   9.986  13.442  1.00  0.00           O  
ATOM    698  CB  VAL A 100      -8.437  10.279  14.934  1.00  0.00           C  
ATOM    699  CEN VAL A 100      -7.794  10.224  14.694  1.00  0.00           X  
ATOM    700  H   VAL A 100      -9.318  11.864  16.763  1.00  0.00           H  
ATOM    701  N   VAL A 101     -11.363   9.491  15.637  1.00  0.00           N  
ATOM    702  CA  VAL A 101     -12.471   8.548  15.543  1.00  0.00           C  
ATOM    703  C   VAL A 101     -13.729   9.228  15.018  1.00  0.00           C  
ATOM    704  O   VAL A 101     -14.418   8.694  14.148  1.00  0.00           O  
ATOM    705  CB  VAL A 101     -12.780   7.900  16.906  1.00  0.00           C  
ATOM    706  CEN VAL A 101     -12.741   7.312  17.261  1.00  0.00           X  
ATOM    707  H   VAL A 101     -10.934   9.658  16.536  1.00  0.00           H  
ATOM    708  N   VAL A 102     -14.024  10.408  15.551  1.00  0.00           N  
ATOM    709  CA  VAL A 102     -15.201  11.163  15.137  1.00  0.00           C  
ATOM    710  C   VAL A 102     -15.149  11.493  13.651  1.00  0.00           C  
ATOM    711  O   VAL A 102     -16.140  11.343  12.937  1.00  0.00           O  
ATOM    712  CB  VAL A 102     -15.344  12.471  15.938  1.00  0.00           C  
ATOM    713  CEN VAL A 102     -15.719  12.786  16.423  1.00  0.00           X  
ATOM    714  H   VAL A 102     -13.418  10.793  16.261  1.00  0.00           H  
ATOM    715  N   VAL A 103     -13.986  11.944  13.190  1.00  0.00           N  
ATOM    716  CA  VAL A 103     -13.803  12.296  11.787  1.00  0.00           C  
ATOM    717  C   VAL A 103     -14.058  11.099  10.881  1.00  0.00           C  
ATOM    718  O   VAL A 103     -14.736  11.214   9.860  1.00  0.00           O  
ATOM    719  CB  VAL A 103     -12.385  12.836  11.521  1.00  0.00           C  
ATOM    720  CEN VAL A 103     -12.028  13.406  11.370  1.00  0.00           X  
ATOM    721  H   VAL A 103     -13.210  12.044  13.828  1.00  0.00           H  
ATOM    722  N   VAL A 104     -13.511   9.949  11.260  1.00  0.00           N  
ATOM    723  CA  VAL A 104     -13.679   8.727  10.482  1.00  0.00           C  
ATOM    724  C   VAL A 104     -15.149   8.350  10.358  1.00  0.00           C  
ATOM    725  O   VAL A 104     -15.621   8.000   9.276  1.00  0.00           O  
ATOM    726  CB  VAL A 104     -12.908   7.549  11.106  1.00  0.00           C  
ATOM    727  CEN VAL A 104     -12.363   7.136  11.022  1.00  0.00           X  
ATOM    728  H   VAL A 104     -12.965   9.920  12.109  1.00  0.00           H  
ATOM    729  N   VAL A 105     -15.870   8.424  11.471  1.00  0.00           N  
ATOM    730  CA  VAL A 105     -17.289   8.091  11.489  1.00  0.00           C  
ATOM    731  C   VAL A 105     -18.078   8.988  10.544  1.00  0.00           C  
ATOM    732  O   VAL A 105     -18.927   8.516   9.788  1.00  0.00           O  
ATOM    733  CB  VAL A 105     -17.880   8.210  12.907  1.00  0.00           C  
ATOM    734  CEN VAL A 105     -18.124   7.846  13.438  1.00  0.00           X  
ATOM    735  H   VAL A 105     -15.423   8.719  12.328  1.00  0.00           H  
ATOM    736  N   VAL A 106     -17.792  10.285  10.592  1.00  0.00           N  
ATOM    737  CA  VAL A 106     -18.474  11.252   9.740  1.00  0.00           C  
ATOM    738  C   VAL A 106     -18.258  10.936   8.266  1.00  0.00           C  
ATOM    739  O   VAL A 106     -19.197  10.967   7.470  1.00  0.00           O  
ATOM    740  CB  VAL A 106     -17.998  12.689  10.022  1.00  0.00           C  
ATOM    741  CEN VAL A 106     -18.188  13.292  10.297  1.00  0.00           X  
ATOM    742  H   VAL A 106     -17.084  10.610  11.235  1.00  0.00           H  
ATOM    743  N   VAL A 107     -17.015  10.632   7.907  1.00  0.00           N  
ATOM    744  CA  VAL A 107     -16.673  10.309   6.527  1.00  0.00           C  
ATOM    745  C   VAL A 107     -17.448   9.093   6.037  1.00  0.00           C  
ATOM    746  O   VAL A 107     -17.982   9.091   4.928  1.00  0.00           O  
ATOM    747  CB  VAL A 107     -15.164  10.043   6.366  1.00  0.00           C  
ATOM    748  CEN VAL A 107     -14.581  10.299   6.105  1.00  0.00           X  
ATOM    749  H   VAL A 107     -16.289  10.623   8.609  1.00  0.00           H  
ATOM    750  N   VAL A 108     -17.507   8.060   6.870  1.00  0.00           N  
ATOM    751  CA  VAL A 108     -18.218   6.835   6.523  1.00  0.00           C  
ATOM    752  C   VAL A 108     -19.692   7.110   6.259  1.00  0.00           C  
ATOM    753  O   VAL A 108     -20.261   6.615   5.286  1.00  0.00           O  
ATOM    754  CB  VAL A 108     -18.094   5.775   7.634  1.00  0.00           C  
ATOM    755  CEN VAL A 108     -17.804   5.171   7.795  1.00  0.00           X  
ATOM    756  H   VAL A 108     -17.047   8.124   7.767  1.00  0.00           H  
ATOM    757  N   VAL A 109     -20.307   7.902   7.130  1.00  0.00           N  
ATOM    758  CA  VAL A 109     -21.717   8.245   6.993  1.00  0.00           C  
ATOM    759  C   VAL A 109     -21.984   8.960   5.675  1.00  0.00           C  
ATOM    760  O   VAL A 109     -22.947   8.650   4.973  1.00  0.00           O  
ATOM    761  CB  VAL A 109     -22.199   9.134   8.155  1.00  0.00           C  
ATOM    762  CEN VAL A 109     -22.591   9.142   8.721  1.00  0.00           X  
ATOM    763  H   VAL A 109     -19.783   8.277   7.909  1.00  0.00           H  
ATOM    764  N   VAL A 110     -21.126   9.919   5.343  1.00  0.00           N  
ATOM    765  CA  VAL A 110     -21.268  10.680   4.108  1.00  0.00           C  
ATOM    766  C   VAL A 110     -21.208   9.769   2.889  1.00  0.00           C  
ATOM    767  O   VAL A 110     -22.140   9.714   2.134  1.00  0.00           O  
ATOM    768  CB  VAL A 110     -20.178  11.761   3.982  1.00  0.00           C  
ATOM    769  CEN VAL A 110     -20.066  12.441   4.001  1.00  0.00           X  
ATOM    770  H   VAL A 110     -20.356  10.125   5.962  1.00  0.00           H  
TER                                                                             
# All scores below are weighted scores, not raw scores.
#BEGIN_POSE_ENERGIES_TABLE ./out/89.pdb
label vdw total
weights 0.1 NA
pose 0.80181 0.80181
VAL:NtermProteinFull_1 0 0
VAL_2 0 0
VAL_3 0 0
VAL_4 0 0
VAL_5 0 0
VAL_6 0.00176 0.00176
VAL_7 0 0
VAL_8 0 0
VAL_9 0 0
VAL_10 0 0
VAL_11 0 0
VAL_12 0 0
VAL_13 0 0
VAL_14 0 0
VAL_15 0 0
VAL_16 0 0
VAL_17 0 0
VAL_18 0 0
VAL_19 0 0
VAL_20 0 0
VAL_21 0 0
VAL_22 0 0
VAL_23 0 0
VAL_24 0 0
VAL_25 0 0
VAL_26 0 0
VAL_27 0 0
VAL_28 0 0
VAL_29 0.00176 0.00176
VAL_30 0.01575 0.01575
VAL_31 0 0
VAL_32 0 0
VAL_33 0 0
VAL_34 0 0
VAL_35 0 0
VAL_36 0.01295 0.01295
VAL_37 0 0
VAL_38 0 0
VAL_39 0.01462 0.01462
VAL_40 0 0
VAL_41 0 0
VAL_42 0 0
VAL_43 0 0
VAL_44 0.01462 0.01462
VAL_45 0 0
VAL_46 0 0
VAL_47 0 0
VAL_48 0.01295 0.01295
VAL_49 0 0
VAL_50 0 0
VAL_51 0 0
VAL_52 0 0
VAL_53 0 0
VAL_54 0 0
VAL_55 0 0
VAL_56 0 0
VAL_57 0 0
VAL_58 0 0
VAL_59 0.00157 0.00157
VAL_60 0 0
VAL_61 0 0
VAL_62 0 0
VAL_63 0 0
VAL_64 0 0
VAL_65 0 0
VAL_66 0.01006 0.01006
VAL_67 0 0
VAL_68 0 0
VAL_69 0.01006 0.01006
VAL_70 0 0
VAL_71 0 0
VAL_72 0 0
VAL_73 0 0
VAL_74 0 0
VAL_75 0 0
VAL_76 0.00157 0.00157
VAL_77 0.02143 0.02143
VAL_78 0 0
VAL_79 0 0
VAL_80 0.01923 0.01923
VAL_81 0 0
VAL_82 0.01575 0.01575
VAL_83 0 0
VAL_84 0.19851 0.19851
VAL_85 0 0
VAL_86 0 0
VAL_87 0.10503 0.10503
VAL_88 0 0
VAL_89 0 0
VAL_90 0 0
VAL_91 0 0
VAL_92 0 0
VAL_93 0.01006 0.01006
VAL_94 0.02143 0.02143
VAL_95 0 0
VAL_96 0.01006 0.01006
VAL_97 0 0
VAL_98 0 0
VAL_99 0 0
VAL_100 0.01923 0.01923
VAL_101 0 0
VAL_102 0 0
VAL_103 0.28341 0.28341
VAL_104 0 0
VAL_105 0 0
VAL_106 0 0
VAL_107 0 0
VAL_108 0 0
VAL_109 0 0
VAL:CtermProteinFull_110 0 0
#END_POSE_ENERGIES_TABLE ./out/89.pdb

REMARK 6 14 16 20 10 1 12 7 10 14 14 14 
REMARK VDW             0.802
REMARK RG             13.908
REMARK NCdist         25.444
REMARK HO              0.803
