# Supplementary material for: Design of complicated all-α protein structures
Source: Nat Struct Mol Biol. 2024 Jan 4;31(2):275–82. doi: 10.1038/s41594-023-01147-9 (PMC11377298; doi:10.1038/s41594-023-01147-9)
Supplement: Supplementary file 11 — Statistical source data. [file 41594_2023_1147_MOESM11_ESM.zip › ED_Fig6/76.pdb]

HEADER                                            09-NOV-21   XXXX              
EXPDTA    THEORETICAL MODEL                                                     
REMARK 220                                                                      
REMARK 220 EXPERIMENTAL DETAILS                                                 
REMARK 220  EXPERIMENT TYPE                : THEORETICAL MODELLING              
REMARK 220  DATE OF DATA COLLECTION        : 09-NOV-21                          
REMARK 220                                                                      
REMARK 220 REMARK: MODEL GENERATED BY ROSETTA                                   
REMARK 220  VERSION 2021.16+release.8ee4f02                                     
ATOM      1  N   VAL A   1       0.000   0.000   0.000  1.00  0.00           N  
ATOM      2  CA  VAL A   1       1.458   0.000   0.000  1.00  0.00           C  
ATOM      3  C   VAL A   1       2.009   1.420   0.000  1.00  0.00           C  
ATOM      4  O   VAL A   1       2.934   1.737   0.748  1.00  0.00           O  
ATOM      5  CB  VAL A   1       2.023  -0.759  -1.215  1.00  0.00           C  
ATOM      6  CEN VAL A   1       2.351  -1.334  -1.406  1.00  0.00           X  
ATOM      7  H   VAL A   1      -0.500  -0.433  -0.750  1.00  0.00           H  
ATOM      8  N   VAL A   2       1.435   2.272  -0.843  1.00  0.00           N  
ATOM      9  CA  VAL A   2       1.868   3.661  -0.942  1.00  0.00           C  
ATOM     10  C   VAL A   2       1.711   4.383   0.390  1.00  0.00           C  
ATOM     11  O   VAL A   2       2.608   5.105   0.825  1.00  0.00           O  
ATOM     12  CB  VAL A   2       1.079   4.423  -2.023  1.00  0.00           C  
ATOM     13  CEN VAL A   2       1.129   4.707  -2.649  1.00  0.00           X  
ATOM     14  H   VAL A   2       0.680   1.949  -1.431  1.00  0.00           H  
ATOM     15  N   VAL A   3       0.566   4.183   1.035  1.00  0.00           N  
ATOM     16  CA  VAL A   3       0.290   4.815   2.319  1.00  0.00           C  
ATOM     17  C   VAL A   3       1.317   4.405   3.367  1.00  0.00           C  
ATOM     18  O   VAL A   3       1.823   5.241   4.115  1.00  0.00           O  
ATOM     19  CB  VAL A   3      -1.120   4.462   2.831  1.00  0.00           C  
ATOM     20  CEN VAL A   3      -1.749   4.719   2.941  1.00  0.00           X  
ATOM     21  H   VAL A   3      -0.130   3.577   0.624  1.00  0.00           H  
ATOM     22  N   VAL A   4       1.620   3.112   3.417  1.00  0.00           N  
ATOM     23  CA  VAL A   4       2.588   2.588   4.374  1.00  0.00           C  
ATOM     24  C   VAL A   4       3.957   3.226   4.177  1.00  0.00           C  
ATOM     25  O   VAL A   4       4.612   3.622   5.141  1.00  0.00           O  
ATOM     26  CB  VAL A   4       2.723   1.058   4.261  1.00  0.00           C  
ATOM     27  CEN VAL A   4       2.581   0.464   4.579  1.00  0.00           X  
ATOM     28  H   VAL A   4       1.169   2.476   2.775  1.00  0.00           H  
ATOM     29  N   VAL A   5       4.385   3.322   2.923  1.00  0.00           N  
ATOM     30  CA  VAL A   5       5.678   3.911   2.597  1.00  0.00           C  
ATOM     31  C   VAL A   5       5.758   5.358   3.069  1.00  0.00           C  
ATOM     32  O   VAL A   5       6.758   5.776   3.653  1.00  0.00           O  
ATOM     33  CB  VAL A   5       5.958   3.859   1.084  1.00  0.00           C  
ATOM     34  CEN VAL A   5       6.345   3.555   0.602  1.00  0.00           X  
ATOM     35  H   VAL A   5       3.799   2.977   2.176  1.00  0.00           H  
ATOM     36  N   VAL A   6       4.700   6.118   2.811  1.00  0.00           N  
ATOM     37  CA  VAL A   6       4.648   7.520   3.209  1.00  0.00           C  
ATOM     38  C   VAL A   6       4.783   7.670   4.719  1.00  0.00           C  
ATOM     39  O   VAL A   6       5.528   8.521   5.204  1.00  0.00           O  
ATOM     40  CB  VAL A   6       3.339   8.190   2.752  1.00  0.00           C  
ATOM     41  CEN VAL A   6       3.075   8.647   2.309  1.00  0.00           X  
ATOM     42  H   VAL A   6       3.910   5.715   2.327  1.00  0.00           H  
ATOM     43  N   VAL A   7       4.059   6.836   5.458  1.00  0.00           N  
ATOM     44  CA  VAL A   7       4.096   6.875   6.915  1.00  0.00           C  
ATOM     45  C   VAL A   7       5.504   6.615   7.437  1.00  0.00           C  
ATOM     46  O   VAL A   7       5.983   7.311   8.332  1.00  0.00           O  
ATOM     47  CB  VAL A   7       3.133   5.844   7.532  1.00  0.00           C  
ATOM     48  CEN VAL A   7       2.540   5.776   7.878  1.00  0.00           X  
ATOM     49  H   VAL A   7       3.467   6.159   4.999  1.00  0.00           H  
ATOM     50  N   VAL A   8       6.163   5.609   6.872  1.00  0.00           N  
ATOM     51  CA  VAL A   8       7.517   5.255   7.279  1.00  0.00           C  
ATOM     52  C   VAL A   8       8.478   6.419   7.067  1.00  0.00           C  
ATOM     53  O   VAL A   8       9.293   6.729   7.935  1.00  0.00           O  
ATOM     54  CB  VAL A   8       8.037   4.027   6.508  1.00  0.00           C  
ATOM     55  CEN VAL A   8       8.197   3.360   6.571  1.00  0.00           X  
ATOM     56  H   VAL A   8       5.713   5.075   6.141  1.00  0.00           H  
ATOM     57  N   VAL A   9       8.376   7.060   5.907  1.00  0.00           N  
ATOM     58  CA  VAL A   9       9.235   8.191   5.579  1.00  0.00           C  
ATOM     59  C   VAL A   9       9.061   9.324   6.581  1.00  0.00           C  
ATOM     60  O   VAL A   9      10.039   9.909   7.047  1.00  0.00           O  
ATOM     61  CB  VAL A   9       8.951   8.723   4.162  1.00  0.00           C  
ATOM     62  CEN VAL A   9       9.208   8.766   3.524  1.00  0.00           X  
ATOM     63  H   VAL A   9       7.685   6.755   5.236  1.00  0.00           H  
ATOM     64  N   VAL A  10       7.810   9.630   6.909  1.00  0.00           N  
ATOM     65  CA  VAL A  10       7.506  10.695   7.857  1.00  0.00           C  
ATOM     66  C   VAL A  10       8.128  10.415   9.219  1.00  0.00           C  
ATOM     67  O   VAL A  10       8.719  11.301   9.836  1.00  0.00           O  
ATOM     68  CB  VAL A  10       5.986  10.883   8.028  1.00  0.00           C  
ATOM     69  CEN VAL A  10       5.461  11.306   7.888  1.00  0.00           X  
ATOM     70  H   VAL A  10       7.051   9.112   6.491  1.00  0.00           H  
ATOM     71  N   VAL A  11       7.993   9.177   9.683  1.00  0.00           N  
ATOM     72  CA  VAL A  11       8.542   8.778  10.973  1.00  0.00           C  
ATOM     73  C   VAL A  11      10.054   8.964  11.009  1.00  0.00           C  
ATOM     74  O   VAL A  11      10.602   9.482  11.982  1.00  0.00           O  
ATOM     75  CB  VAL A  11       8.207   7.311  11.300  1.00  0.00           C  
ATOM     76  CEN VAL A  11       7.826   6.907  11.708  1.00  0.00           X  
ATOM     77  H   VAL A  11       7.496   8.495   9.127  1.00  0.00           H  
ATOM     78  N   VAL A  12      10.723   8.537   9.944  1.00  0.00           N  
ATOM     79  CA  VAL A  12      12.173   8.655   9.852  1.00  0.00           C  
ATOM     80  C   VAL A  12      12.613  10.111   9.938  1.00  0.00           C  
ATOM     81  O   VAL A  12      13.562  10.441  10.650  1.00  0.00           O  
ATOM     82  CB  VAL A  12      12.708   8.043   8.543  1.00  0.00           C  
ATOM     83  CEN VAL A  12      13.065   7.514   8.284  1.00  0.00           X  
ATOM     84  H   VAL A  12      10.214   8.119   9.178  1.00  0.00           H  
ATOM     85  N   VAL A  13      11.920  10.977   9.208  1.00  0.00           N  
ATOM     86  CA  VAL A  13      12.238  12.400   9.200  1.00  0.00           C  
ATOM     87  C   VAL A  13      12.120  12.999  10.596  1.00  0.00           C  
ATOM     88  O   VAL A  13      12.988  13.755  11.033  1.00  0.00           O  
ATOM     89  CB  VAL A  13      11.321  13.180   8.239  1.00  0.00           C  
ATOM     90  CEN VAL A  13      11.305  13.516   7.638  1.00  0.00           X  
ATOM     91  H   VAL A  13      11.152  10.642   8.644  1.00  0.00           H  
ATOM     92  N   VAL A  14      11.041  12.656  11.292  1.00  0.00           N  
ATOM     93  CA  VAL A  14      10.808  13.159  12.640  1.00  0.00           C  
ATOM     94  C   VAL A  14      11.933  12.751  13.583  1.00  0.00           C  
ATOM     95  O   VAL A  14      12.426  13.564  14.365  1.00  0.00           O  
ATOM     96  CB  VAL A  14       9.468  12.654  13.208  1.00  0.00           C  
ATOM     97  CEN VAL A  14       8.830  12.848  13.379  1.00  0.00           X  
ATOM     98  H   VAL A  14      10.366  12.031  10.876  1.00  0.00           H  
ATOM     99  N   VAL A  15      12.336  11.488  13.503  1.00  0.00           N  
ATOM    100  CA  VAL A  15      13.405  10.970  14.349  1.00  0.00           C  
ATOM    101  C   VAL A  15      14.742  11.612  14.003  1.00  0.00           C  
ATOM    102  O   VAL A  15      15.563  11.872  14.882  1.00  0.00           O  
ATOM    103  CB  VAL A  15      13.534   9.440  14.225  1.00  0.00           C  
ATOM    104  CEN VAL A  15      13.430   8.846  14.557  1.00  0.00           X  
ATOM    105  H   VAL A  15      11.891  10.870  12.840  1.00  0.00           H  
ATOM    106  N   VAL A  16      14.955  11.867  12.716  1.00  0.00           N  
ATOM    107  CA  VAL A  16      16.097  12.656  12.270  1.00  0.00           C  
ATOM    108  C   VAL A  16      15.968  14.109  12.709  1.00  0.00           C  
ATOM    109  O   VAL A  16      16.955  14.843  12.756  1.00  0.00           O  
ATOM    110  CB  VAL A  16      16.255  12.604  10.739  1.00  0.00           C  
ATOM    111  CEN VAL A  16      16.647  12.355  10.230  1.00  0.00           X  
ATOM    112  H   VAL A  16      14.309  11.504  12.030  1.00  0.00           H  
ATOM    113  N   VAL A  17      14.745  14.518  13.029  1.00  0.00           N  
ATOM    114  CA  VAL A  17      14.465  15.911  13.356  1.00  0.00           C  
ATOM    115  C   VAL A  17      14.266  16.743  12.096  1.00  0.00           C  
ATOM    116  O   VAL A  17      14.396  17.967  12.122  1.00  0.00           O  
ATOM    117  CB  VAL A  17      15.595  16.533  14.197  1.00  0.00           C  
ATOM    118  CEN VAL A  17      15.757  16.761  14.827  1.00  0.00           X  
ATOM    119  H   VAL A  17      13.990  13.847  13.047  1.00  0.00           H  
ATOM    120  N   VAL A  18      13.950  16.072  10.994  1.00  0.00           N  
ATOM    121  CA  VAL A  18      13.669  16.754   9.736  1.00  0.00           C  
ATOM    122  C   VAL A  18      12.191  17.098   9.613  1.00  0.00           C  
ATOM    123  O   VAL A  18      11.455  16.459   8.861  1.00  0.00           O  
ATOM    124  CB  VAL A  18      14.090  15.901   8.525  1.00  0.00           C  
ATOM    125  CEN VAL A  18      14.551  15.851   8.015  1.00  0.00           X  
ATOM    126  H   VAL A  18      13.903  15.064  11.028  1.00  0.00           H  
ATOM    127  N   VAL A  19      11.760  18.111  10.358  1.00  0.00           N  
ATOM    128  CA  VAL A  19      10.347  18.465  10.426  1.00  0.00           C  
ATOM    129  C   VAL A  19       9.804  18.830   9.051  1.00  0.00           C  
ATOM    130  O   VAL A  19       8.705  18.418   8.678  1.00  0.00           O  
ATOM    131  CB  VAL A  19      10.106  19.641  11.391  1.00  0.00           C  
ATOM    132  CEN VAL A  19       9.839  19.810  12.004  1.00  0.00           X  
ATOM    133  H   VAL A  19      12.429  18.649  10.890  1.00  0.00           H  
ATOM    134  N   VAL A  20      10.579  19.605   8.300  1.00  0.00           N  
ATOM    135  CA  VAL A  20      10.147  20.083   6.992  1.00  0.00           C  
ATOM    136  C   VAL A  20       9.812  18.923   6.064  1.00  0.00           C  
ATOM    137  O   VAL A  20       8.740  18.889   5.460  1.00  0.00           O  
ATOM    138  CB  VAL A  20      11.223  20.964   6.330  1.00  0.00           C  
ATOM    139  CEN VAL A  20      11.376  21.612   6.150  1.00  0.00           X  
ATOM    140  H   VAL A  20      11.491  19.869   8.644  1.00  0.00           H  
ATOM    141  N   VAL A  21      10.735  17.974   5.954  1.00  0.00           N  
ATOM    142  CA  VAL A  21      10.534  16.804   5.107  1.00  0.00           C  
ATOM    143  C   VAL A  21       9.314  16.007   5.550  1.00  0.00           C  
ATOM    144  O   VAL A  21       8.501  15.590   4.725  1.00  0.00           O  
ATOM    145  CB  VAL A  21      11.768  15.883   5.115  1.00  0.00           C  
ATOM    146  CEN VAL A  21      12.297  15.660   4.733  1.00  0.00           X  
ATOM    147  H   VAL A  21      11.598  18.065   6.471  1.00  0.00           H  
ATOM    148  N   VAL A  22       9.193  15.797   6.856  1.00  0.00           N  
ATOM    149  CA  VAL A  22       8.071  15.049   7.411  1.00  0.00           C  
ATOM    150  C   VAL A  22       6.743  15.716   7.074  1.00  0.00           C  
ATOM    151  O   VAL A  22       5.787  15.051   6.675  1.00  0.00           O  
ATOM    152  CB  VAL A  22       8.188  14.905   8.940  1.00  0.00           C  
ATOM    153  CEN VAL A  22       8.313  14.454   9.446  1.00  0.00           X  
ATOM    154  H   VAL A  22       9.895  16.166   7.481  1.00  0.00           H  
ATOM    155  N   VAL A  23       6.691  17.033   7.237  1.00  0.00           N  
ATOM    156  CA  VAL A  23       5.480  17.793   6.951  1.00  0.00           C  
ATOM    157  C   VAL A  23       5.065  17.639   5.493  1.00  0.00           C  
ATOM    158  O   VAL A  23       3.891  17.429   5.190  1.00  0.00           O  
ATOM    159  CB  VAL A  23       5.663  19.289   7.267  1.00  0.00           C  
ATOM    160  CEN VAL A  23       5.479  19.790   7.703  1.00  0.00           X  
ATOM    161  H   VAL A  23       7.511  17.521   7.568  1.00  0.00           H  
ATOM    162  N   VAL A  24       6.036  17.747   4.592  1.00  0.00           N  
ATOM    163  CA  VAL A  24       5.774  17.620   3.164  1.00  0.00           C  
ATOM    164  C   VAL A  24       5.185  16.255   2.831  1.00  0.00           C  
ATOM    165  O   VAL A  24       4.221  16.153   2.073  1.00  0.00           O  
ATOM    166  CB  VAL A  24       7.053  17.833   2.333  1.00  0.00           C  
ATOM    167  CEN VAL A  24       7.369  18.268   1.902  1.00  0.00           X  
ATOM    168  H   VAL A  24       6.981  17.920   4.906  1.00  0.00           H  
ATOM    169  N   VAL A  25       5.772  15.208   3.402  1.00  0.00           N  
ATOM    170  CA  VAL A  25       5.306  13.847   3.166  1.00  0.00           C  
ATOM    171  C   VAL A  25       3.858  13.676   3.607  1.00  0.00           C  
ATOM    172  O   VAL A  25       3.047  13.086   2.893  1.00  0.00           O  
ATOM    173  CB  VAL A  25       6.182  12.815   3.902  1.00  0.00           C  
ATOM    174  CEN VAL A  25       6.651  12.319   3.809  1.00  0.00           X  
ATOM    175  H   VAL A  25       6.560  15.359   4.014  1.00  0.00           H  
ATOM    176  N   VAL A  26       3.539  14.195   4.788  1.00  0.00           N  
ATOM    177  CA  VAL A  26       2.188  14.101   5.327  1.00  0.00           C  
ATOM    178  C   VAL A  26       1.179  14.773   4.405  1.00  0.00           C  
ATOM    179  O   VAL A  26       0.111  14.225   4.132  1.00  0.00           O  
ATOM    180  CB  VAL A  26       2.092  14.736   6.727  1.00  0.00           C  
ATOM    181  CEN VAL A  26       2.015  14.593   7.396  1.00  0.00           X  
ATOM    182  H   VAL A  26       4.252  14.668   5.326  1.00  0.00           H  
ATOM    183  N   VAL A  27       1.524  15.964   3.926  1.00  0.00           N  
ATOM    184  CA  VAL A  27       0.649  16.713   3.033  1.00  0.00           C  
ATOM    185  C   VAL A  27       0.364  15.932   1.757  1.00  0.00           C  
ATOM    186  O   VAL A  27      -0.779  15.858   1.304  1.00  0.00           O  
ATOM    187  CB  VAL A  27       1.256  18.079   2.661  1.00  0.00           C  
ATOM    188  CEN VAL A  27       1.194  18.759   2.758  1.00  0.00           X  
ATOM    189  H   VAL A  27       2.416  16.359   4.188  1.00  0.00           H  
ATOM    190  N   VAL A  28       1.409  15.349   1.180  1.00  0.00           N  
ATOM    191  CA  VAL A  28       1.273  14.571  -0.046  1.00  0.00           C  
ATOM    192  C   VAL A  28       0.326  13.395   0.151  1.00  0.00           C  
ATOM    193  O   VAL A  28      -0.537  13.133  -0.688  1.00  0.00           O  
ATOM    194  CB  VAL A  28       2.635  14.045  -0.535  1.00  0.00           C  
ATOM    195  CEN VAL A  28       3.115  14.118  -1.025  1.00  0.00           X  
ATOM    196  H   VAL A  28       2.322  15.447   1.601  1.00  0.00           H  
ATOM    197  N   VAL A  29       0.492  12.688   1.263  1.00  0.00           N  
ATOM    198  CA  VAL A  29      -0.349  11.537   1.572  1.00  0.00           C  
ATOM    199  C   VAL A  29      -1.816  11.936   1.668  1.00  0.00           C  
ATOM    200  O   VAL A  29      -2.690  11.258   1.129  1.00  0.00           O  
ATOM    201  CB  VAL A  29       0.077  10.863   2.890  1.00  0.00           C  
ATOM    202  CEN VAL A  29       0.375  10.301   3.155  1.00  0.00           X  
ATOM    203  H   VAL A  29       1.218  12.954   1.912  1.00  0.00           H  
ATOM    204  N   VAL A  30      -2.079  13.041   2.358  1.00  0.00           N  
ATOM    205  CA  VAL A  30      -3.441  13.532   2.526  1.00  0.00           C  
ATOM    206  C   VAL A  30      -4.086  13.840   1.181  1.00  0.00           C  
ATOM    207  O   VAL A  30      -5.237  13.479   0.936  1.00  0.00           O  
ATOM    208  CB  VAL A  30      -3.482  14.797   3.405  1.00  0.00           C  
ATOM    209  CEN VAL A  30      -3.670  15.037   4.023  1.00  0.00           X  
ATOM    210  H   VAL A  30      -1.316  13.553   2.777  1.00  0.00           H  
ATOM    211  N   VAL A  31      -3.337  14.511   0.312  1.00  0.00           N  
ATOM    212  CA  VAL A  31      -3.834  14.869  -1.011  1.00  0.00           C  
ATOM    213  C   VAL A  31      -4.213  13.629  -1.812  1.00  0.00           C  
ATOM    214  O   VAL A  31      -5.266  13.587  -2.447  1.00  0.00           O  
ATOM    215  CB  VAL A  31      -2.794  15.683  -1.805  1.00  0.00           C  
ATOM    216  CEN VAL A  31      -2.651  16.310  -2.050  1.00  0.00           X  
ATOM    217  H   VAL A  31      -2.399  14.779   0.574  1.00  0.00           H  
ATOM    218  N   VAL A  32      -3.347  12.622  -1.778  1.00  0.00           N  
ATOM    219  CA  VAL A  32      -3.589  11.379  -2.500  1.00  0.00           C  
ATOM    220  C   VAL A  32      -4.872  10.708  -2.027  1.00  0.00           C  
ATOM    221  O   VAL A  32      -5.679  10.250  -2.836  1.00  0.00           O  
ATOM    222  CB  VAL A  32      -2.416  10.394  -2.339  1.00  0.00           C  
ATOM    223  CEN VAL A  32      -1.889  10.100  -2.671  1.00  0.00           X  
ATOM    224  H   VAL A  32      -2.499  12.720  -1.237  1.00  0.00           H  
ATOM    225  N   VAL A  33      -5.054  10.652  -0.712  1.00  0.00           N  
ATOM    226  CA  VAL A  33      -6.240  10.036  -0.129  1.00  0.00           C  
ATOM    227  C   VAL A  33      -7.510  10.737  -0.593  1.00  0.00           C  
ATOM    228  O   VAL A  33      -8.491  10.089  -0.959  1.00  0.00           O  
ATOM    229  CB  VAL A  33      -6.188  10.056   1.411  1.00  0.00           C  
ATOM    230  CEN VAL A  33      -6.111   9.659   1.968  1.00  0.00           X  
ATOM    231  H   VAL A  33      -4.354  11.046  -0.101  1.00  0.00           H  
ATOM    232  N   VAL A  34      -7.486  12.066  -0.577  1.00  0.00           N  
ATOM    233  CA  VAL A  34      -8.636  12.858  -0.997  1.00  0.00           C  
ATOM    234  C   VAL A  34      -9.006  12.568  -2.446  1.00  0.00           C  
ATOM    235  O   VAL A  34     -10.179  12.393  -2.774  1.00  0.00           O  
ATOM    236  CB  VAL A  34      -8.372  14.367  -0.837  1.00  0.00           C  
ATOM    237  CEN VAL A  34      -8.540  14.923  -0.467  1.00  0.00           X  
ATOM    238  H   VAL A  34      -6.650  12.539  -0.266  1.00  0.00           H  
ATOM    239  N   VAL A  35      -7.997  12.517  -3.309  1.00  0.00           N  
ATOM    240  CA  VAL A  35      -8.214  12.248  -4.726  1.00  0.00           C  
ATOM    241  C   VAL A  35      -8.875  10.891  -4.934  1.00  0.00           C  
ATOM    242  O   VAL A  35      -9.815  10.761  -5.717  1.00  0.00           O  
ATOM    243  CB  VAL A  35      -6.895  12.293  -5.518  1.00  0.00           C  
ATOM    244  CEN VAL A  35      -6.537  12.658  -5.980  1.00  0.00           X  
ATOM    245  H   VAL A  35      -7.056  12.670  -2.976  1.00  0.00           H  
ATOM    246  N   VAL A  36      -8.376   9.882  -4.227  1.00  0.00           N  
ATOM    247  CA  VAL A  36      -8.917   8.532  -4.333  1.00  0.00           C  
ATOM    248  C   VAL A  36     -10.388   8.496  -3.939  1.00  0.00           C  
ATOM    249  O   VAL A  36     -11.207   7.878  -4.620  1.00  0.00           O  
ATOM    250  CB  VAL A  36      -8.135   7.539  -3.453  1.00  0.00           C  
ATOM    251  CEN VAL A  36      -7.694   7.010  -3.471  1.00  0.00           X  
ATOM    252  H   VAL A  36      -7.603  10.054  -3.601  1.00  0.00           H  
ATOM    253  N   VAL A  37     -10.717   9.161  -2.837  1.00  0.00           N  
ATOM    254  CA  VAL A  37     -12.090   9.205  -2.351  1.00  0.00           C  
ATOM    255  C   VAL A  37     -13.021   9.828  -3.383  1.00  0.00           C  
ATOM    256  O   VAL A  37     -14.110   9.316  -3.641  1.00  0.00           O  
ATOM    257  CB  VAL A  37     -12.198   9.997  -1.034  1.00  0.00           C  
ATOM    258  CEN VAL A  37     -12.308   9.934  -0.356  1.00  0.00           X  
ATOM    259  H   VAL A  37      -9.997   9.648  -2.323  1.00  0.00           H  
ATOM    260  N   VAL A  38     -12.585  10.936  -3.973  1.00  0.00           N  
ATOM    261  CA  VAL A  38     -13.378  11.631  -4.980  1.00  0.00           C  
ATOM    262  C   VAL A  38     -13.664  10.731  -6.174  1.00  0.00           C  
ATOM    263  O   VAL A  38     -14.792  10.674  -6.665  1.00  0.00           O  
ATOM    264  CB  VAL A  38     -12.673  12.910  -5.471  1.00  0.00           C  
ATOM    265  CEN VAL A  38     -12.697  13.598  -5.452  1.00  0.00           X  
ATOM    266  H   VAL A  38     -11.680  11.306  -3.718  1.00  0.00           H  
ATOM    267  N   VAL A  39     -12.636  10.028  -6.639  1.00  0.00           N  
ATOM    268  CA  VAL A  39     -12.776   9.128  -7.777  1.00  0.00           C  
ATOM    269  C   VAL A  39     -13.801   8.037  -7.495  1.00  0.00           C  
ATOM    270  O   VAL A  39     -14.647   7.734  -8.337  1.00  0.00           O  
ATOM    271  CB  VAL A  39     -11.432   8.472  -8.147  1.00  0.00           C  
ATOM    272  CEN VAL A  39     -10.931   8.462  -8.620  1.00  0.00           X  
ATOM    273  H   VAL A  39     -11.736  10.119  -6.191  1.00  0.00           H  
ATOM    274  N   VAL A  40     -13.721   7.450  -6.306  1.00  0.00           N  
ATOM    275  CA  VAL A  40     -14.642   6.391  -5.911  1.00  0.00           C  
ATOM    276  C   VAL A  40     -16.084   6.883  -5.922  1.00  0.00           C  
ATOM    277  O   VAL A  40     -16.979   6.201  -6.422  1.00  0.00           O  
ATOM    278  CB  VAL A  40     -14.308   5.845  -4.510  1.00  0.00           C  
ATOM    279  CEN VAL A  40     -14.056   5.299  -4.173  1.00  0.00           X  
ATOM    280  H   VAL A  40     -13.003   7.744  -5.659  1.00  0.00           H  
ATOM    281  N   VAL A  41     -16.303   8.071  -5.369  1.00  0.00           N  
ATOM    282  CA  VAL A  41     -17.637   8.656  -5.314  1.00  0.00           C  
ATOM    283  C   VAL A  41     -18.211   8.850  -6.712  1.00  0.00           C  
ATOM    284  O   VAL A  41     -19.373   8.531  -6.966  1.00  0.00           O  
ATOM    285  CB  VAL A  41     -17.631  10.011  -4.581  1.00  0.00           C  
ATOM    286  CEN VAL A  41     -17.826  10.328  -4.001  1.00  0.00           X  
ATOM    287  H   VAL A  41     -15.525   8.581  -4.975  1.00  0.00           H  
ATOM    288  N   VAL A  42     -17.391   9.375  -7.616  1.00  0.00           N  
ATOM    289  CA  VAL A  42     -17.815   9.612  -8.990  1.00  0.00           C  
ATOM    290  C   VAL A  42     -17.920   8.306  -9.767  1.00  0.00           C  
ATOM    291  O   VAL A  42     -18.890   8.080 -10.491  1.00  0.00           O  
ATOM    292  CB  VAL A  42     -16.849  10.559  -9.725  1.00  0.00           C  
ATOM    293  CEN VAL A  42     -16.784  11.195  -9.983  1.00  0.00           X  
ATOM    294  H   VAL A  42     -16.448   9.616  -7.343  1.00  0.00           H  
ATOM    295  N   VAL A  43     -16.916   7.449  -9.613  1.00  0.00           N  
ATOM    296  CA  VAL A  43     -16.911   6.149 -10.273  1.00  0.00           C  
ATOM    297  C   VAL A  43     -17.956   5.220  -9.669  1.00  0.00           C  
ATOM    298  O   VAL A  43     -18.548   4.398 -10.368  1.00  0.00           O  
ATOM    299  CB  VAL A  43     -15.528   5.476 -10.184  1.00  0.00           C  
ATOM    300  CEN VAL A  43     -14.974   5.298 -10.552  1.00  0.00           X  
ATOM    301  H   VAL A  43     -16.137   7.706  -9.024  1.00  0.00           H  
ATOM    302  N   VAL A  44     -18.179   5.356  -8.366  1.00  0.00           N  
ATOM    303  CA  VAL A  44     -19.164   4.539  -7.668  1.00  0.00           C  
ATOM    304  C   VAL A  44     -20.168   5.406  -6.919  1.00  0.00           C  
ATOM    305  O   VAL A  44     -20.232   5.379  -5.690  1.00  0.00           O  
ATOM    306  CB  VAL A  44     -18.494   3.572  -6.674  1.00  0.00           C  
ATOM    307  CEN VAL A  44     -18.347   2.909  -6.558  1.00  0.00           X  
ATOM    308  H   VAL A  44     -17.653   6.044  -7.846  1.00  0.00           H  
ATOM    309  N   VAL A  45     -20.952   6.175  -7.668  1.00  0.00           N  
ATOM    310  CA  VAL A  45     -21.805   7.201  -7.080  1.00  0.00           C  
ATOM    311  C   VAL A  45     -22.887   6.583  -6.205  1.00  0.00           C  
ATOM    312  O   VAL A  45     -23.478   7.258  -5.362  1.00  0.00           O  
ATOM    313  CB  VAL A  45     -22.469   8.072  -8.163  1.00  0.00           C  
ATOM    314  CEN VAL A  45     -22.469   8.700  -8.446  1.00  0.00           X  
ATOM    315  H   VAL A  45     -20.957   6.045  -8.669  1.00  0.00           H  
ATOM    316  N   VAL A  46     -23.144   5.296  -6.410  1.00  0.00           N  
ATOM    317  CA  VAL A  46     -24.205   4.601  -5.692  1.00  0.00           C  
ATOM    318  C   VAL A  46     -23.642   3.763  -4.552  1.00  0.00           C  
ATOM    319  O   VAL A  46     -24.370   3.012  -3.902  1.00  0.00           O  
ATOM    320  CB  VAL A  46     -25.022   3.693  -6.629  1.00  0.00           C  
ATOM    321  CEN VAL A  46     -25.634   3.621  -6.937  1.00  0.00           X  
ATOM    322  H   VAL A  46     -22.589   4.785  -7.082  1.00  0.00           H  
ATOM    323  N   VAL A  47     -22.341   3.895  -4.314  1.00  0.00           N  
ATOM    324  CA  VAL A  47     -21.670   3.119  -3.278  1.00  0.00           C  
ATOM    325  C   VAL A  47     -21.676   3.858  -1.946  1.00  0.00           C  
ATOM    326  O   VAL A  47     -20.777   4.649  -1.660  1.00  0.00           O  
ATOM    327  CB  VAL A  47     -20.215   2.796  -3.668  1.00  0.00           C  
ATOM    328  CEN VAL A  47     -19.793   2.287  -3.861  1.00  0.00           X  
ATOM    329  H   VAL A  47     -21.804   4.549  -4.865  1.00  0.00           H  
ATOM    330  N   VAL A  48     -22.694   3.594  -1.133  1.00  0.00           N  
ATOM    331  CA  VAL A  48     -22.852   4.278   0.144  1.00  0.00           C  
ATOM    332  C   VAL A  48     -21.600   4.140   1.002  1.00  0.00           C  
ATOM    333  O   VAL A  48     -21.171   5.094   1.649  1.00  0.00           O  
ATOM    334  CB  VAL A  48     -24.062   3.739   0.929  1.00  0.00           C  
ATOM    335  CEN VAL A  48     -24.699   3.894   1.141  1.00  0.00           X  
ATOM    336  H   VAL A  48     -23.376   2.902  -1.408  1.00  0.00           H  
ATOM    337  N   VAL A  49     -21.019   2.945   1.002  1.00  0.00           N  
ATOM    338  CA  VAL A  49     -19.768   2.702   1.711  1.00  0.00           C  
ATOM    339  C   VAL A  49     -18.664   3.626   1.213  1.00  0.00           C  
ATOM    340  O   VAL A  49     -17.778   4.015   1.974  1.00  0.00           O  
ATOM    341  CB  VAL A  49     -19.308   1.240   1.559  1.00  0.00           C  
ATOM    342  CEN VAL A  49     -19.233   0.644   1.897  1.00  0.00           X  
ATOM    343  H   VAL A  49     -21.455   2.186   0.498  1.00  0.00           H  
ATOM    344  N   VAL A  50     -18.724   3.974  -0.067  1.00  0.00           N  
ATOM    345  CA  VAL A  50     -17.807   4.954  -0.638  1.00  0.00           C  
ATOM    346  C   VAL A  50     -17.936   6.301   0.061  1.00  0.00           C  
ATOM    347  O   VAL A  50     -16.936   6.937   0.395  1.00  0.00           O  
ATOM    348  CB  VAL A  50     -18.051   5.145  -2.147  1.00  0.00           C  
ATOM    349  CEN VAL A  50     -17.787   5.022  -2.771  1.00  0.00           X  
ATOM    350  H   VAL A  50     -19.422   3.550  -0.661  1.00  0.00           H  
ATOM    351  N   VAL A  51     -19.173   6.733   0.280  1.00  0.00           N  
ATOM    352  CA  VAL A  51     -19.435   8.006   0.940  1.00  0.00           C  
ATOM    353  C   VAL A  51     -18.840   8.033   2.342  1.00  0.00           C  
ATOM    354  O   VAL A  51     -18.213   9.013   2.742  1.00  0.00           O  
ATOM    355  CB  VAL A  51     -20.945   8.297   1.029  1.00  0.00           C  
ATOM    356  CEN VAL A  51     -21.448   8.697   0.781  1.00  0.00           X  
ATOM    357  H   VAL A  51     -19.953   6.164  -0.018  1.00  0.00           H  
ATOM    358  N   VAL A  52     -19.040   6.949   3.085  1.00  0.00           N  
ATOM    359  CA  VAL A  52     -18.523   6.846   4.444  1.00  0.00           C  
ATOM    360  C   VAL A  52     -17.005   6.967   4.467  1.00  0.00           C  
ATOM    361  O   VAL A  52     -16.442   7.679   5.299  1.00  0.00           O  
ATOM    362  CB  VAL A  52     -18.932   5.517   5.105  1.00  0.00           C  
ATOM    363  CEN VAL A  52     -19.336   5.239   5.590  1.00  0.00           X  
ATOM    364  H   VAL A  52     -19.564   6.177   2.698  1.00  0.00           H  
ATOM    365  N   VAL A  53     -16.347   6.268   3.549  1.00  0.00           N  
ATOM    366  CA  VAL A  53     -14.892   6.296   3.461  1.00  0.00           C  
ATOM    367  C   VAL A  53     -14.382   7.709   3.207  1.00  0.00           C  
ATOM    368  O   VAL A  53     -13.426   8.157   3.839  1.00  0.00           O  
ATOM    369  CB  VAL A  53     -14.374   5.365   2.348  1.00  0.00           C  
ATOM    370  CEN VAL A  53     -14.042   4.774   2.230  1.00  0.00           X  
ATOM    371  H   VAL A  53     -16.868   5.703   2.894  1.00  0.00           H  
ATOM    372  N   VAL A  54     -15.026   8.406   2.277  1.00  0.00           N  
ATOM    373  CA  VAL A  54     -14.639   9.770   1.936  1.00  0.00           C  
ATOM    374  C   VAL A  54     -14.741  10.689   3.146  1.00  0.00           C  
ATOM    375  O   VAL A  54     -13.842  11.489   3.408  1.00  0.00           O  
ATOM    376  CB  VAL A  54     -15.508  10.336   0.798  1.00  0.00           C  
ATOM    377  CEN VAL A  54     -15.502  10.519   0.134  1.00  0.00           X  
ATOM    378  H   VAL A  54     -15.804   7.980   1.793  1.00  0.00           H  
ATOM    379  N   VAL A  55     -15.842  10.572   3.881  1.00  0.00           N  
ATOM    380  CA  VAL A  55     -16.064  11.393   5.066  1.00  0.00           C  
ATOM    381  C   VAL A  55     -14.969  11.173   6.101  1.00  0.00           C  
ATOM    382  O   VAL A  55     -14.445  12.126   6.677  1.00  0.00           O  
ATOM    383  CB  VAL A  55     -17.432  11.099   5.709  1.00  0.00           C  
ATOM    384  CEN VAL A  55     -18.062  11.357   5.816  1.00  0.00           X  
ATOM    385  H   VAL A  55     -16.543   9.896   3.613  1.00  0.00           H  
ATOM    386  N   VAL A  56     -14.627   9.910   6.334  1.00  0.00           N  
ATOM    387  CA  VAL A  56     -13.593   9.563   7.302  1.00  0.00           C  
ATOM    388  C   VAL A  56     -12.255  10.187   6.926  1.00  0.00           C  
ATOM    389  O   VAL A  56     -11.558  10.743   7.776  1.00  0.00           O  
ATOM    390  CB  VAL A  56     -13.420   8.037   7.421  1.00  0.00           C  
ATOM    391  CEN VAL A  56     -13.528   7.497   7.836  1.00  0.00           X  
ATOM    392  H   VAL A  56     -15.095   9.172   5.828  1.00  0.00           H  
ATOM    393  N   VAL A  57     -11.901  10.092   5.649  1.00  0.00           N  
ATOM    394  CA  VAL A  57     -10.645  10.648   5.159  1.00  0.00           C  
ATOM    395  C   VAL A  57     -10.580  12.152   5.393  1.00  0.00           C  
ATOM    396  O   VAL A  57      -9.561  12.675   5.844  1.00  0.00           O  
ATOM    397  CB  VAL A  57     -10.449  10.363   3.658  1.00  0.00           C  
ATOM    398  CEN VAL A  57     -10.081   9.994   3.207  1.00  0.00           X  
ATOM    399  H   VAL A  57     -12.518   9.623   5.001  1.00  0.00           H  
ATOM    400  N   VAL A  58     -11.672  12.842   5.083  1.00  0.00           N  
ATOM    401  CA  VAL A  58     -11.741  14.287   5.260  1.00  0.00           C  
ATOM    402  C   VAL A  58     -11.526  14.676   6.717  1.00  0.00           C  
ATOM    403  O   VAL A  58     -10.779  15.607   7.017  1.00  0.00           O  
ATOM    404  CB  VAL A  58     -13.092  14.851   4.782  1.00  0.00           C  
ATOM    405  CEN VAL A  58     -13.393  15.228   4.290  1.00  0.00           X  
ATOM    406  H   VAL A  58     -12.476  12.352   4.717  1.00  0.00           H  
ATOM    407  N   VAL A  59     -12.184  13.956   7.619  1.00  0.00           N  
ATOM    408  CA  VAL A  59     -12.066  14.224   9.047  1.00  0.00           C  
ATOM    409  C   VAL A  59     -10.625  14.077   9.518  1.00  0.00           C  
ATOM    410  O   VAL A  59     -10.116  14.914  10.263  1.00  0.00           O  
ATOM    411  CB  VAL A  59     -12.964  13.285   9.875  1.00  0.00           C  
ATOM    412  CEN VAL A  59     -13.534  13.261  10.261  1.00  0.00           X  
ATOM    413  H   VAL A  59     -12.782  13.204   7.307  1.00  0.00           H  
ATOM    414  N   VAL A  60      -9.970  13.007   9.079  1.00  0.00           N  
ATOM    415  CA  VAL A  60      -8.586  12.748   9.455  1.00  0.00           C  
ATOM    416  C   VAL A  60      -7.672  13.881   9.006  1.00  0.00           C  
ATOM    417  O   VAL A  60      -6.818  14.340   9.765  1.00  0.00           O  
ATOM    418  CB  VAL A  60      -8.076  11.423   8.856  1.00  0.00           C  
ATOM    419  CEN VAL A  60      -7.894  10.778   9.013  1.00  0.00           X  
ATOM    420  H   VAL A  60     -10.444  12.356   8.469  1.00  0.00           H  
ATOM    421  N   VAL A  61      -7.857  14.329   7.769  1.00  0.00           N  
ATOM    422  CA  VAL A  61      -7.049  15.411   7.217  1.00  0.00           C  
ATOM    423  C   VAL A  61      -7.199  16.685   8.039  1.00  0.00           C  
ATOM    424  O   VAL A  61      -6.214  17.354   8.349  1.00  0.00           O  
ATOM    425  CB  VAL A  61      -7.427  15.708   5.754  1.00  0.00           C  
ATOM    426  CEN VAL A  61      -7.208  15.654   5.103  1.00  0.00           X  
ATOM    427  H   VAL A  61      -8.575  13.910   7.196  1.00  0.00           H  
ATOM    428  N   VAL A  62      -8.437  17.014   8.389  1.00  0.00           N  
ATOM    429  CA  VAL A  62      -8.719  18.209   9.176  1.00  0.00           C  
ATOM    430  C   VAL A  62      -8.013  18.159  10.525  1.00  0.00           C  
ATOM    431  O   VAL A  62      -7.413  19.143  10.959  1.00  0.00           O  
ATOM    432  CB  VAL A  62     -10.231  18.392   9.405  1.00  0.00           C  
ATOM    433  CEN VAL A  62     -10.775  18.778   9.233  1.00  0.00           X  
ATOM    434  H   VAL A  62      -9.204  16.422   8.103  1.00  0.00           H  
ATOM    435  N   VAL A  63      -8.087  17.008  11.183  1.00  0.00           N  
ATOM    436  CA  VAL A  63      -7.456  16.828  12.485  1.00  0.00           C  
ATOM    437  C   VAL A  63      -5.950  17.045  12.402  1.00  0.00           C  
ATOM    438  O   VAL A  63      -5.363  17.721  13.247  1.00  0.00           O  
ATOM    439  CB  VAL A  63      -7.730  15.424  13.057  1.00  0.00           C  
ATOM    440  CEN VAL A  63      -8.076  15.082  13.545  1.00  0.00           X  
ATOM    441  H   VAL A  63      -8.595  16.238  10.772  1.00  0.00           H  
ATOM    442  N   VAL A  64      -5.330  16.469  11.378  1.00  0.00           N  
ATOM    443  CA  VAL A  64      -3.891  16.599  11.182  1.00  0.00           C  
ATOM    444  C   VAL A  64      -3.488  18.058  11.013  1.00  0.00           C  
ATOM    445  O   VAL A  64      -2.511  18.515  11.607  1.00  0.00           O  
ATOM    446  CB  VAL A  64      -3.413  15.799   9.956  1.00  0.00           C  
ATOM    447  CEN VAL A  64      -3.057  15.242   9.761  1.00  0.00           X  
ATOM    448  H   VAL A  64      -5.869  15.926  10.718  1.00  0.00           H  
ATOM    449  N   VAL A  65      -4.246  18.786  10.199  1.00  0.00           N  
ATOM    450  CA  VAL A  65      -3.969  20.195   9.950  1.00  0.00           C  
ATOM    451  C   VAL A  65      -4.025  21.004  11.240  1.00  0.00           C  
ATOM    452  O   VAL A  65      -3.156  21.836  11.501  1.00  0.00           O  
ATOM    453  CB  VAL A  65      -4.960  20.796   8.936  1.00  0.00           C  
ATOM    454  CEN VAL A  65      -5.019  21.032   8.292  1.00  0.00           X  
ATOM    455  H   VAL A  65      -5.034  18.351   9.742  1.00  0.00           H  
ATOM    456  N   VAL A  66      -5.053  20.754  12.044  1.00  0.00           N  
ATOM    457  CA  VAL A  66      -5.225  21.459  13.309  1.00  0.00           C  
ATOM    458  C   VAL A  66      -4.037  21.227  14.235  1.00  0.00           C  
ATOM    459  O   VAL A  66      -3.525  22.162  14.849  1.00  0.00           O  
ATOM    460  CB  VAL A  66      -6.516  21.024  14.028  1.00  0.00           C  
ATOM    461  CEN VAL A  66      -7.149  21.231  14.204  1.00  0.00           X  
ATOM    462  H   VAL A  66      -5.733  20.059  11.773  1.00  0.00           H  
ATOM    463  N   VAL A  67      -3.604  19.975  14.330  1.00  0.00           N  
ATOM    464  CA  VAL A  67      -2.475  19.617  15.181  1.00  0.00           C  
ATOM    465  C   VAL A  67      -1.212  20.356  14.760  1.00  0.00           C  
ATOM    466  O   VAL A  67      -0.482  20.885  15.598  1.00  0.00           O  
ATOM    467  CB  VAL A  67      -2.204  18.101  15.153  1.00  0.00           C  
ATOM    468  CEN VAL A  67      -2.245  17.524  15.527  1.00  0.00           X  
ATOM    469  H   VAL A  67      -4.068  19.252  13.799  1.00  0.00           H  
ATOM    470  N   VAL A  68      -0.959  20.390  13.456  1.00  0.00           N  
ATOM    471  CA  VAL A  68       0.218  21.065  12.921  1.00  0.00           C  
ATOM    472  C   VAL A  68       0.227  22.540  13.302  1.00  0.00           C  
ATOM    473  O   VAL A  68       1.260  23.082  13.697  1.00  0.00           O  
ATOM    474  CB  VAL A  68       0.292  20.941  11.388  1.00  0.00           C  
ATOM    475  CEN VAL A  68       0.636  20.641  10.872  1.00  0.00           X  
ATOM    476  H   VAL A  68      -1.598  19.937  12.819  1.00  0.00           H  
ATOM    477  N   VAL A  69      -0.928  23.185  13.182  1.00  0.00           N  
ATOM    478  CA  VAL A  69      -1.054  24.600  13.509  1.00  0.00           C  
ATOM    479  C   VAL A  69      -0.808  24.846  14.992  1.00  0.00           C  
ATOM    480  O   VAL A  69      -0.267  25.882  15.378  1.00  0.00           O  
ATOM    481  CB  VAL A  69      -2.443  25.146  13.132  1.00  0.00           C  
ATOM    482  CEN VAL A  69      -2.776  25.557  12.690  1.00  0.00           X  
ATOM    483  H   VAL A  69      -1.741  22.681  12.855  1.00  0.00           H  
ATOM    484  N   VAL A  70      -1.209  23.887  15.820  1.00  0.00           N  
ATOM    485  CA  VAL A  70      -0.908  23.931  17.246  1.00  0.00           C  
ATOM    486  C   VAL A  70       0.555  23.601  17.511  1.00  0.00           C  
ATOM    487  O   VAL A  70       1.033  23.717  18.640  1.00  0.00           O  
ATOM    488  CB  VAL A  70      -1.797  22.956  18.042  1.00  0.00           C  
ATOM    489  CEN VAL A  70      -2.320  22.921  18.488  1.00  0.00           X  
ATOM    490  H   VAL A  70      -1.735  23.108  15.452  1.00  0.00           H  
ATOM    491  N   VAL A  71       1.262  23.189  16.465  1.00  0.00           N  
ATOM    492  CA  VAL A  71       2.635  22.719  16.605  1.00  0.00           C  
ATOM    493  C   VAL A  71       2.676  21.270  17.074  1.00  0.00           C  
ATOM    494  O   VAL A  71       3.739  20.743  17.402  1.00  0.00           O  
ATOM    495  CB  VAL A  71       3.433  23.590  17.594  1.00  0.00           C  
ATOM    496  CEN VAL A  71       3.937  24.058  17.639  1.00  0.00           X  
ATOM    497  H   VAL A  71       0.838  23.203  15.548  1.00  0.00           H  
ATOM    498  N   VAL A  72       1.512  20.630  17.103  1.00  0.00           N  
ATOM    499  CA  VAL A  72       1.415  19.234  17.511  1.00  0.00           C  
ATOM    500  C   VAL A  72       1.687  18.298  16.340  1.00  0.00           C  
ATOM    501  O   VAL A  72       0.776  17.649  15.827  1.00  0.00           O  
ATOM    502  CB  VAL A  72       0.030  18.912  18.101  1.00  0.00           C  
ATOM    503  CEN VAL A  72      -0.303  18.763  18.686  1.00  0.00           X  
ATOM    504  H   VAL A  72       0.672  21.124  16.836  1.00  0.00           H  
ATOM    505  N   VAL A  73       2.947  18.233  15.921  1.00  0.00           N  
ATOM    506  CA  VAL A  73       3.326  17.448  14.753  1.00  0.00           C  
ATOM    507  C   VAL A  73       3.109  15.960  14.995  1.00  0.00           C  
ATOM    508  O   VAL A  73       2.734  15.221  14.084  1.00  0.00           O  
ATOM    509  CB  VAL A  73       4.798  17.685  14.366  1.00  0.00           C  
ATOM    510  CEN VAL A  73       5.208  17.976  13.894  1.00  0.00           X  
ATOM    511  H   VAL A  73       3.660  18.741  16.425  1.00  0.00           H  
ATOM    512  N   VAL A  74       3.346  15.525  16.228  1.00  0.00           N  
ATOM    513  CA  VAL A  74       3.144  14.130  16.600  1.00  0.00           C  
ATOM    514  C   VAL A  74       1.683  13.726  16.455  1.00  0.00           C  
ATOM    515  O   VAL A  74       1.372  12.666  15.913  1.00  0.00           O  
ATOM    516  CB  VAL A  74       3.601  13.859  18.046  1.00  0.00           C  
ATOM    517  CEN VAL A  74       4.084  13.548  18.426  1.00  0.00           X  
ATOM    518  H   VAL A  74       3.674  16.178  16.925  1.00  0.00           H  
ATOM    519  N   VAL A  75       0.788  14.579  16.943  1.00  0.00           N  
ATOM    520  CA  VAL A  75      -0.645  14.355  16.792  1.00  0.00           C  
ATOM    521  C   VAL A  75      -1.041  14.291  15.323  1.00  0.00           C  
ATOM    522  O   VAL A  75      -1.802  13.414  14.913  1.00  0.00           O  
ATOM    523  CB  VAL A  75      -1.465  15.458  17.487  1.00  0.00           C  
ATOM    524  CEN VAL A  75      -1.876  15.589  18.024  1.00  0.00           X  
ATOM    525  H   VAL A  75       1.109  15.403  17.431  1.00  0.00           H  
ATOM    526  N   VAL A  76      -0.519  15.223  14.533  1.00  0.00           N  
ATOM    527  CA  VAL A  76      -0.817  15.274  13.107  1.00  0.00           C  
ATOM    528  C   VAL A  76      -0.384  13.992  12.408  1.00  0.00           C  
ATOM    529  O   VAL A  76      -1.125  13.435  11.597  1.00  0.00           O  
ATOM    530  CB  VAL A  76      -0.131  16.474  12.428  1.00  0.00           C  
ATOM    531  CEN VAL A  76      -0.247  17.089  12.139  1.00  0.00           X  
ATOM    532  H   VAL A  76       0.099  15.915  14.931  1.00  0.00           H  
ATOM    533  N   VAL A  77       0.819  13.528  12.726  1.00  0.00           N  
ATOM    534  CA  VAL A  77       1.354  12.310  12.129  1.00  0.00           C  
ATOM    535  C   VAL A  77       0.464  11.111  12.433  1.00  0.00           C  
ATOM    536  O   VAL A  77       0.167  10.307  11.549  1.00  0.00           O  
ATOM    537  CB  VAL A  77       2.781  12.016  12.626  1.00  0.00           C  
ATOM    538  CEN VAL A  77       3.444  12.007  12.437  1.00  0.00           X  
ATOM    539  H   VAL A  77       1.379  14.032  13.400  1.00  0.00           H  
ATOM    540  N   VAL A  78       0.041  10.998  13.687  1.00  0.00           N  
ATOM    541  CA  VAL A  78      -0.816   9.897  14.110  1.00  0.00           C  
ATOM    542  C   VAL A  78      -2.127   9.890  13.334  1.00  0.00           C  
ATOM    543  O   VAL A  78      -2.582   8.842  12.874  1.00  0.00           O  
ATOM    544  CB  VAL A  78      -1.124   9.966  15.617  1.00  0.00           C  
ATOM    545  CEN VAL A  78      -0.996   9.665  16.224  1.00  0.00           X  
ATOM    546  H   VAL A  78       0.320  11.692  14.365  1.00  0.00           H  
ATOM    547  N   VAL A  79      -2.731  11.065  13.191  1.00  0.00           N  
ATOM    548  CA  VAL A  79      -3.991  11.196  12.470  1.00  0.00           C  
ATOM    549  C   VAL A  79      -3.849  10.739  11.025  1.00  0.00           C  
ATOM    550  O   VAL A  79      -4.699  10.014  10.507  1.00  0.00           O  
ATOM    551  CB  VAL A  79      -4.505  12.648  12.491  1.00  0.00           C  
ATOM    552  CEN VAL A  79      -4.991  13.061  12.752  1.00  0.00           X  
ATOM    553  H   VAL A  79      -2.305  11.888  13.593  1.00  0.00           H  
ATOM    554  N   VAL A  80      -2.771  11.166  10.377  1.00  0.00           N  
ATOM    555  CA  VAL A  80      -2.515  10.801   8.989  1.00  0.00           C  
ATOM    556  C   VAL A  80      -2.400   9.290   8.829  1.00  0.00           C  
ATOM    557  O   VAL A  80      -2.970   8.709   7.906  1.00  0.00           O  
ATOM    558  CB  VAL A  80      -1.230  11.462   8.457  1.00  0.00           C  
ATOM    559  CEN VAL A  80      -0.992  11.947   8.029  1.00  0.00           X  
ATOM    560  H   VAL A  80      -2.110  11.759  10.859  1.00  0.00           H  
ATOM    561  N   VAL A  81      -1.660   8.659   9.734  1.00  0.00           N  
ATOM    562  CA  VAL A  81      -1.469   7.214   9.695  1.00  0.00           C  
ATOM    563  C   VAL A  81      -2.798   6.479   9.809  1.00  0.00           C  
ATOM    564  O   VAL A  81      -3.059   5.531   9.069  1.00  0.00           O  
ATOM    565  CB  VAL A  81      -0.532   6.738  10.821  1.00  0.00           C  
ATOM    566  CEN VAL A  81       0.096   6.486  10.951  1.00  0.00           X  
ATOM    567  H   VAL A  81      -1.218   9.194  10.468  1.00  0.00           H  
ATOM    568  N   VAL A  82      -3.635   6.923  10.740  1.00  0.00           N  
ATOM    569  CA  VAL A  82      -4.940   6.308  10.953  1.00  0.00           C  
ATOM    570  C   VAL A  82      -5.797   6.386   9.696  1.00  0.00           C  
ATOM    571  O   VAL A  82      -6.433   5.408   9.304  1.00  0.00           O  
ATOM    572  CB  VAL A  82      -5.695   6.972  12.119  1.00  0.00           C  
ATOM    573  CEN VAL A  82      -5.911   6.876  12.766  1.00  0.00           X  
ATOM    574  H   VAL A  82      -3.361   7.706  11.316  1.00  0.00           H  
ATOM    575  N   VAL A  83      -5.810   7.556   9.067  1.00  0.00           N  
ATOM    576  CA  VAL A  83      -6.589   7.765   7.852  1.00  0.00           C  
ATOM    577  C   VAL A  83      -6.166   6.799   6.753  1.00  0.00           C  
ATOM    578  O   VAL A  83      -7.006   6.219   6.065  1.00  0.00           O  
ATOM    579  CB  VAL A  83      -6.453   9.209   7.334  1.00  0.00           C  
ATOM    580  CEN VAL A  83      -6.789   9.805   7.259  1.00  0.00           X  
ATOM    581  H   VAL A  83      -5.266   8.321   9.439  1.00  0.00           H  
ATOM    582  N   VAL A  84      -4.858   6.630   6.593  1.00  0.00           N  
ATOM    583  CA  VAL A  84      -4.320   5.737   5.574  1.00  0.00           C  
ATOM    584  C   VAL A  84      -4.705   4.289   5.851  1.00  0.00           C  
ATOM    585  O   VAL A  84      -4.922   3.507   4.926  1.00  0.00           O  
ATOM    586  CB  VAL A  84      -2.786   5.841   5.483  1.00  0.00           C  
ATOM    587  CEN VAL A  84      -2.268   6.067   5.089  1.00  0.00           X  
ATOM    588  H   VAL A  84      -4.219   7.133   7.193  1.00  0.00           H  
ATOM    589  N   VAL A  85      -4.788   3.939   7.130  1.00  0.00           N  
ATOM    590  CA  VAL A  85      -5.283   2.629   7.535  1.00  0.00           C  
ATOM    591  C   VAL A  85      -6.794   2.536   7.372  1.00  0.00           C  
ATOM    592  O   VAL A  85      -7.381   1.466   7.535  1.00  0.00           O  
ATOM    593  CB  VAL A  85      -4.913   2.312   8.996  1.00  0.00           C  
ATOM    594  CEN VAL A  85      -4.511   1.918   9.394  1.00  0.00           X  
ATOM    595  H   VAL A  85      -4.501   4.598   7.840  1.00  0.00           H  
ATOM    596  N   VAL A  86      -7.420   3.663   7.050  1.00  0.00           N  
ATOM    597  CA  VAL A  86      -8.874   3.742   6.990  1.00  0.00           C  
ATOM    598  C   VAL A  86      -9.473   3.926   8.378  1.00  0.00           C  
ATOM    599  O   VAL A  86     -10.690   3.857   8.554  1.00  0.00           O  
ATOM    600  CB  VAL A  86      -9.483   2.483   6.343  1.00  0.00           C  
ATOM    601  CEN VAL A  86      -9.801   2.249   5.778  1.00  0.00           X  
ATOM    602  H   VAL A  86      -6.874   4.486   6.840  1.00  0.00           H  
ATOM    603  N   VAL A  87      -8.612   4.162   9.362  1.00  0.00           N  
ATOM    604  CA  VAL A  87      -9.056   4.379  10.734  1.00  0.00           C  
ATOM    605  C   VAL A  87      -9.433   5.836  10.967  1.00  0.00           C  
ATOM    606  O   VAL A  87      -8.722   6.569  11.654  1.00  0.00           O  
ATOM    607  CB  VAL A  87      -7.973   3.970  11.750  1.00  0.00           C  
ATOM    608  CEN VAL A  87      -7.809   3.501  12.226  1.00  0.00           X  
ATOM    609  H   VAL A  87      -7.624   4.192   9.154  1.00  0.00           H  
ATOM    610  N   VAL A  88     -10.556   6.251  10.390  1.00  0.00           N  
ATOM    611  CA  VAL A  88     -10.983   7.644  10.457  1.00  0.00           C  
ATOM    612  C   VAL A  88     -11.319   8.049  11.887  1.00  0.00           C  
ATOM    613  O   VAL A  88     -11.071   9.184  12.295  1.00  0.00           O  
ATOM    614  CB  VAL A  88     -12.207   7.904   9.560  1.00  0.00           C  
ATOM    615  CEN VAL A  88     -12.414   8.212   8.979  1.00  0.00           X  
ATOM    616  H   VAL A  88     -11.130   5.584   9.893  1.00  0.00           H  
ATOM    617  N   VAL A  89     -11.884   7.115  12.644  1.00  0.00           N  
ATOM    618  CA  VAL A  89     -12.225   7.363  14.040  1.00  0.00           C  
ATOM    619  C   VAL A  89     -10.979   7.655  14.867  1.00  0.00           C  
ATOM    620  O   VAL A  89     -10.959   8.591  15.666  1.00  0.00           O  
ATOM    621  CB  VAL A  89     -12.972   6.167  14.660  1.00  0.00           C  
ATOM    622  CEN VAL A  89     -13.586   5.956  14.890  1.00  0.00           X  
ATOM    623  H   VAL A  89     -12.083   6.210  12.242  1.00  0.00           H  
ATOM    624  N   VAL A  90      -9.942   6.848  14.671  1.00  0.00           N  
ATOM    625  CA  VAL A  90      -8.663   7.070  15.334  1.00  0.00           C  
ATOM    626  C   VAL A  90      -8.079   8.428  14.965  1.00  0.00           C  
ATOM    627  O   VAL A  90      -7.600   9.164  15.828  1.00  0.00           O  
ATOM    628  CB  VAL A  90      -7.644   5.971  14.979  1.00  0.00           C  
ATOM    629  CEN VAL A  90      -7.306   5.426  15.230  1.00  0.00           X  
ATOM    630  H   VAL A  90     -10.042   6.061  14.047  1.00  0.00           H  
ATOM    631  N   VAL A  91      -8.123   8.755  13.678  1.00  0.00           N  
ATOM    632  CA  VAL A  91      -7.599  10.026  13.192  1.00  0.00           C  
ATOM    633  C   VAL A  91      -8.348  11.202  13.806  1.00  0.00           C  
ATOM    634  O   VAL A  91      -7.753  12.232  14.122  1.00  0.00           O  
ATOM    635  CB  VAL A  91      -7.683  10.122  11.657  1.00  0.00           C  
ATOM    636  CEN VAL A  91      -7.306  10.122  11.080  1.00  0.00           X  
ATOM    637  H   VAL A  91      -8.530   8.107  13.019  1.00  0.00           H  
ATOM    638  N   VAL A  92      -9.657  11.041  13.973  1.00  0.00           N  
ATOM    639  CA  VAL A  92     -10.497  12.106  14.507  1.00  0.00           C  
ATOM    640  C   VAL A  92     -10.784  11.891  15.987  1.00  0.00           C  
ATOM    641  O   VAL A  92     -11.571  12.622  16.589  1.00  0.00           O  
ATOM    642  CB  VAL A  92     -11.832  12.209  13.745  1.00  0.00           C  
ATOM    643  CEN VAL A  92     -12.189  12.598  13.302  1.00  0.00           X  
ATOM    644  H   VAL A  92     -10.080  10.159  13.723  1.00  0.00           H  
ATOM    645  N   VAL A  93     -10.143  10.883  16.569  1.00  0.00           N  
ATOM    646  CA  VAL A  93     -10.324  10.573  17.982  1.00  0.00           C  
ATOM    647  C   VAL A  93     -10.080  11.801  18.850  1.00  0.00           C  
ATOM    648  O   VAL A  93      -9.055  12.471  18.721  1.00  0.00           O  
ATOM    649  CB  VAL A  93      -9.385   9.440  18.437  1.00  0.00           C  
ATOM    650  CEN VAL A  93      -9.367   8.780  18.633  1.00  0.00           X  
ATOM    651  H   VAL A  93      -9.513  10.317  16.018  1.00  0.00           H  
ATOM    652  N   VAL A  94     -11.027  12.091  19.736  1.00  0.00           N  
ATOM    653  CA  VAL A  94     -10.901  13.219  20.651  1.00  0.00           C  
ATOM    654  C   VAL A  94     -10.957  14.544  19.902  1.00  0.00           C  
ATOM    655  O   VAL A  94     -10.796  15.611  20.495  1.00  0.00           O  
ATOM    656  CB  VAL A  94      -9.590  13.150  21.456  1.00  0.00           C  
ATOM    657  CEN VAL A  94      -9.330  13.036  22.084  1.00  0.00           X  
ATOM    658  H   VAL A  94     -11.855  11.514  19.776  1.00  0.00           H  
ATOM    659  N   VAL A  95     -11.187  14.470  18.596  1.00  0.00           N  
ATOM    660  CA  VAL A  95     -11.260  15.664  17.762  1.00  0.00           C  
ATOM    661  C   VAL A  95     -12.413  16.564  18.188  1.00  0.00           C  
ATOM    662  O   VAL A  95     -13.510  16.088  18.480  1.00  0.00           O  
ATOM    663  CB  VAL A  95     -11.426  15.305  16.273  1.00  0.00           C  
ATOM    664  CEN VAL A  95     -11.103  15.300  15.665  1.00  0.00           X  
ATOM    665  H   VAL A  95     -11.315  13.564  18.169  1.00  0.00           H  
ATOM    666  N   VAL A  96     -12.158  17.868  18.222  1.00  0.00           N  
ATOM    667  CA  VAL A  96     -13.177  18.838  18.605  1.00  0.00           C  
ATOM    668  C   VAL A  96     -14.406  18.728  17.711  1.00  0.00           C  
ATOM    669  O   VAL A  96     -14.292  18.476  16.512  1.00  0.00           O  
ATOM    670  CB  VAL A  96     -12.637  20.279  18.543  1.00  0.00           C  
ATOM    671  CEN VAL A  96     -12.449  20.817  18.929  1.00  0.00           X  
ATOM    672  H   VAL A  96     -11.235  18.195  17.976  1.00  0.00           H  
ATOM    673  N   VAL A  97     -15.580  18.918  18.303  1.00  0.00           N  
ATOM    674  CA  VAL A  97     -16.833  18.840  17.561  1.00  0.00           C  
ATOM    675  C   VAL A  97     -16.746  19.609  16.249  1.00  0.00           C  
ATOM    676  O   VAL A  97     -17.092  19.088  15.189  1.00  0.00           O  
ATOM    677  CB  VAL A  97     -18.014  19.385  18.387  1.00  0.00           C  
ATOM    678  CEN VAL A  97     -18.585  19.202  18.726  1.00  0.00           X  
ATOM    679  H   VAL A  97     -15.606  19.123  19.291  1.00  0.00           H  
ATOM    680  N   VAL A  98     -16.281  20.851  16.327  1.00  0.00           N  
ATOM    681  CA  VAL A  98     -16.163  21.700  15.147  1.00  0.00           C  
ATOM    682  C   VAL A  98     -15.219  21.087  14.120  1.00  0.00           C  
ATOM    683  O   VAL A  98     -15.446  21.192  12.915  1.00  0.00           O  
ATOM    684  CB  VAL A  98     -15.662  23.110  15.514  1.00  0.00           C  
ATOM    685  CEN VAL A  98     -15.852  23.770  15.564  1.00  0.00           X  
ATOM    686  H   VAL A  98     -16.002  21.216  17.226  1.00  0.00           H  
ATOM    687  N   VAL A  99     -14.160  20.448  14.604  1.00  0.00           N  
ATOM    688  CA  VAL A  99     -13.184  19.810  13.729  1.00  0.00           C  
ATOM    689  C   VAL A  99     -13.835  18.735  12.869  1.00  0.00           C  
ATOM    690  O   VAL A  99     -13.585  18.653  11.666  1.00  0.00           O  
ATOM    691  CB  VAL A  99     -12.029  19.182  14.532  1.00  0.00           C  
ATOM    692  CEN VAL A  99     -11.361  19.247  14.684  1.00  0.00           X  
ATOM    693  H   VAL A  99     -14.028  20.402  15.604  1.00  0.00           H  
ATOM    694  N   VAL A 100     -14.671  17.911  13.492  1.00  0.00           N  
ATOM    695  CA  VAL A 100     -15.359  16.838  12.785  1.00  0.00           C  
ATOM    696  C   VAL A 100     -16.236  17.389  11.668  1.00  0.00           C  
ATOM    697  O   VAL A 100     -16.237  16.868  10.552  1.00  0.00           O  
ATOM    698  CB  VAL A 100     -16.229  15.999  13.740  1.00  0.00           C  
ATOM    699  CEN VAL A 100     -16.281  15.384  14.047  1.00  0.00           X  
ATOM    700  H   VAL A 100     -14.833  18.031  14.482  1.00  0.00           H  
ATOM    701  N   VAL A 101     -16.981  18.446  11.973  1.00  0.00           N  
ATOM    702  CA  VAL A 101     -17.864  19.070  10.995  1.00  0.00           C  
ATOM    703  C   VAL A 101     -17.081  19.575   9.790  1.00  0.00           C  
ATOM    704  O   VAL A 101     -17.485  19.370   8.645  1.00  0.00           O  
ATOM    705  CB  VAL A 101     -18.652  20.241  11.611  1.00  0.00           C  
ATOM    706  CEN VAL A 101     -19.278  20.442  11.815  1.00  0.00           X  
ATOM    707  H   VAL A 101     -16.935  18.827  12.908  1.00  0.00           H  
ATOM    708  N   VAL A 102     -15.959  20.236  10.054  1.00  0.00           N  
ATOM    709  CA  VAL A 102     -15.117  20.772   8.991  1.00  0.00           C  
ATOM    710  C   VAL A 102     -14.621  19.664   8.071  1.00  0.00           C  
ATOM    711  O   VAL A 102     -14.650  19.801   6.848  1.00  0.00           O  
ATOM    712  CB  VAL A 102     -13.906  21.535   9.560  1.00  0.00           C  
ATOM    713  CEN VAL A 102     -13.635  22.163   9.642  1.00  0.00           X  
ATOM    714  H   VAL A 102     -15.682  20.371  11.016  1.00  0.00           H  
ATOM    715  N   VAL A 103     -14.165  18.567   8.665  1.00  0.00           N  
ATOM    716  CA  VAL A 103     -13.661  17.434   7.900  1.00  0.00           C  
ATOM    717  C   VAL A 103     -14.735  16.869   6.979  1.00  0.00           C  
ATOM    718  O   VAL A 103     -14.477  16.584   5.810  1.00  0.00           O  
ATOM    719  CB  VAL A 103     -13.148  16.312   8.822  1.00  0.00           C  
ATOM    720  CEN VAL A 103     -12.579  15.993   9.044  1.00  0.00           X  
ATOM    721  H   VAL A 103     -14.168  18.517   9.674  1.00  0.00           H  
ATOM    722  N   VAL A 104     -15.941  16.710   7.514  1.00  0.00           N  
ATOM    723  CA  VAL A 104     -17.058  16.179   6.741  1.00  0.00           C  
ATOM    724  C   VAL A 104     -17.361  17.060   5.535  1.00  0.00           C  
ATOM    725  O   VAL A 104     -17.567  16.564   4.428  1.00  0.00           O  
ATOM    726  CB  VAL A 104     -18.329  16.047   7.601  1.00  0.00           C  
ATOM    727  CEN VAL A 104     -18.749  15.592   7.902  1.00  0.00           X  
ATOM    728  H   VAL A 104     -16.088  16.963   8.480  1.00  0.00           H  
ATOM    729  N   VAL A 105     -17.389  18.370   5.758  1.00  0.00           N  
ATOM    730  CA  VAL A 105     -17.668  19.322   4.690  1.00  0.00           C  
ATOM    731  C   VAL A 105     -16.638  19.214   3.573  1.00  0.00           C  
ATOM    732  O   VAL A 105     -16.987  19.205   2.392  1.00  0.00           O  
ATOM    733  CB  VAL A 105     -17.690  20.770   5.216  1.00  0.00           C  
ATOM    734  CEN VAL A 105     -18.104  21.304   5.353  1.00  0.00           X  
ATOM    735  H   VAL A 105     -17.212  18.714   6.691  1.00  0.00           H  
ATOM    736  N   VAL A 106     -15.367  19.133   3.952  1.00  0.00           N  
ATOM    737  CA  VAL A 106     -14.284  19.026   2.982  1.00  0.00           C  
ATOM    738  C   VAL A 106     -14.436  17.778   2.122  1.00  0.00           C  
ATOM    739  O   VAL A 106     -14.278  17.829   0.902  1.00  0.00           O  
ATOM    740  CB  VAL A 106     -12.908  18.996   3.673  1.00  0.00           C  
ATOM    741  CEN VAL A 106     -12.333  19.361   3.781  1.00  0.00           X  
ATOM    742  H   VAL A 106     -15.146  19.146   4.937  1.00  0.00           H  
ATOM    743  N   VAL A 107     -14.744  16.656   2.765  1.00  0.00           N  
ATOM    744  CA  VAL A 107     -14.918  15.392   2.060  1.00  0.00           C  
ATOM    745  C   VAL A 107     -16.040  15.484   1.033  1.00  0.00           C  
ATOM    746  O   VAL A 107     -15.894  15.030  -0.102  1.00  0.00           O  
ATOM    747  CB  VAL A 107     -15.222  14.238   3.034  1.00  0.00           C  
ATOM    748  CEN VAL A 107     -14.960  13.667   3.316  1.00  0.00           X  
ATOM    749  H   VAL A 107     -14.861  16.680   3.768  1.00  0.00           H  
ATOM    750  N   VAL A 108     -17.159  16.075   1.438  1.00  0.00           N  
ATOM    751  CA  VAL A 108     -18.308  16.227   0.553  1.00  0.00           C  
ATOM    752  C   VAL A 108     -17.948  17.046  -0.680  1.00  0.00           C  
ATOM    753  O   VAL A 108     -18.306  16.687  -1.802  1.00  0.00           O  
ATOM    754  CB  VAL A 108     -19.492  16.897   1.275  1.00  0.00           C  
ATOM    755  CEN VAL A 108     -20.121  16.784   1.531  1.00  0.00           X  
ATOM    756  H   VAL A 108     -17.216  16.426   2.383  1.00  0.00           H  
ATOM    757  N   VAL A 109     -17.238  18.149  -0.466  1.00  0.00           N  
ATOM    758  CA  VAL A 109     -16.829  19.021  -1.560  1.00  0.00           C  
ATOM    759  C   VAL A 109     -15.957  18.276  -2.562  1.00  0.00           C  
ATOM    760  O   VAL A 109     -16.147  18.393  -3.773  1.00  0.00           O  
ATOM    761  CB  VAL A 109     -16.062  20.253  -1.043  1.00  0.00           C  
ATOM    762  CEN VAL A 109     -16.104  20.935  -0.953  1.00  0.00           X  
ATOM    763  H   VAL A 109     -16.976  18.389   0.480  1.00  0.00           H  
ATOM    764  N   VAL A 110     -15.000  17.509  -2.051  1.00  0.00           N  
ATOM    765  CA  VAL A 110     -14.097  16.743  -2.901  1.00  0.00           C  
ATOM    766  C   VAL A 110     -14.864  15.753  -3.768  1.00  0.00           C  
ATOM    767  O   VAL A 110     -14.795  15.825  -4.964  1.00  0.00           O  
ATOM    768  CB  VAL A 110     -13.051  15.978  -2.068  1.00  0.00           C  
ATOM    769  CEN VAL A 110     -12.383  15.956  -1.901  1.00  0.00           X  
ATOM    770  H   VAL A 110     -14.896  17.456  -1.048  1.00  0.00           H  
TER                                                                             
# All scores below are weighted scores, not raw scores.
#BEGIN_POSE_ENERGIES_TABLE ./out/76.pdb
label vdw total
weights 0.1 NA
pose 3.26336 3.26336
VAL:NtermProteinFull_1 0 0
VAL_2 0 0
VAL_3 0.07888 0.07888
VAL_4 0 0
VAL_5 0 0
VAL_6 0.00176 0.00176
VAL_7 0 0
VAL_8 0 0
VAL_9 0 0
VAL_10 0 0
VAL_11 0 0
VAL_12 0 0
VAL_13 0 0
VAL_14 0 0
VAL_15 0 0
VAL_16 0 0
VAL_17 0 0
VAL_18 0 0
VAL_19 0 0
VAL_20 0 0
VAL_21 0 0
VAL_22 0 0
VAL_23 0 0
VAL_24 0 0
VAL_25 0 0
VAL_26 0 0
VAL_27 0 0
VAL_28 0 0
VAL_29 0.00176 0.00176
VAL_30 0 0
VAL_31 0 0
VAL_32 0 0
VAL_33 0 0
VAL_34 0 0
VAL_35 0 0
VAL_36 0 0
VAL_37 0.00157 0.00157
VAL_38 0 0
VAL_39 0 0
VAL_40 0 0
VAL_41 0 0
VAL_42 0 0
VAL_43 0 0
VAL_44 0.01006 0.01006
VAL_45 0 0
VAL_46 0 0
VAL_47 0.01006 0.01006
VAL_48 0 0
VAL_49 0 0
VAL_50 0 0
VAL_51 0 0
VAL_52 0 0
VAL_53 0 0
VAL_54 0.00251 0.00251
VAL_55 0.00391 0.00391
VAL_56 0.58847 0.58847
VAL_57 0 0
VAL_58 0.26906 0.26906
VAL_59 0.3324 0.3324
VAL_60 0.33119 0.33119
VAL_61 0 0
VAL_62 0.00057 0.00057
VAL_63 0 0
VAL_64 0 0
VAL_65 0 0
VAL_66 0 0
VAL_67 0.00643 0.00643
VAL_68 0 0
VAL_69 0 0
VAL_70 0 0
VAL_71 0 0
VAL_72 0 0
VAL_73 0 0
VAL_74 0 0
VAL_75 0.00642 0.00642
VAL_76 2e-05 2e-05
VAL_77 0 0
VAL_78 0 0
VAL_79 0 0
VAL_80 0 0
VAL_81 0 0
VAL_82 0.00643 0.00643
VAL_83 0.16549 0.16549
VAL_84 0.07888 0.07888
VAL_85 0 0
VAL_86 0 0
VAL_87 0 0
VAL_88 0.58847 0.58847
VAL_89 0 0
VAL_90 0.00642 0.00642
VAL_91 0.16572 0.16572
VAL_92 0 0
VAL_93 0 0
VAL_94 0 0
VAL_95 0 0
VAL_96 0 0
VAL_97 0 0
VAL_98 0 0
VAL_99 0 0
VAL_100 0 0
VAL_101 0 0
VAL_102 0 0
VAL_103 0.34345 0.34345
VAL_104 0 0
VAL_105 0 0
VAL_106 0 0
VAL_107 0.26344 0.26344
VAL_108 0 0
VAL_109 0 0
VAL:CtermProteinFull_110 0 0
#END_POSE_ENERGIES_TABLE ./out/76.pdb

REMARK 6 14 21 18 8 1 12 7 14 8 8 15 
REMARK VDW             3.263
REMARK RG             13.996
REMARK NCdist         23.036
REMARK HO              0.716
