# Supplementary material for: Design of complicated all-α protein structures
Source: Nat Struct Mol Biol. 2024 Jan 4;31(2):275–82. doi: 10.1038/s41594-023-01147-9 (PMC11377298; doi:10.1038/s41594-023-01147-9)
Supplement: Supplementary file 11 — Statistical source data. [file 41594_2023_1147_MOESM11_ESM.zip › ED_Fig6/72.pdb]

HEADER                                            09-NOV-21   XXXX              
EXPDTA    THEORETICAL MODEL                                                     
REMARK 220                                                                      
REMARK 220 EXPERIMENTAL DETAILS                                                 
REMARK 220  EXPERIMENT TYPE                : THEORETICAL MODELLING              
REMARK 220  DATE OF DATA COLLECTION        : 09-NOV-21                          
REMARK 220                                                                      
REMARK 220 REMARK: MODEL GENERATED BY ROSETTA                                   
REMARK 220  VERSION 2021.16+release.8ee4f02                                     
ATOM      1  N   VAL A   1       0.000   0.000   0.000  1.00  0.00           N  
ATOM      2  CA  VAL A   1       1.458   0.000   0.000  1.00  0.00           C  
ATOM      3  C   VAL A   1       2.009   1.420   0.000  1.00  0.00           C  
ATOM      4  O   VAL A   1       2.934   1.737   0.748  1.00  0.00           O  
ATOM      5  CB  VAL A   1       2.023  -0.759  -1.215  1.00  0.00           C  
ATOM      6  CEN VAL A   1       2.351  -1.334  -1.406  1.00  0.00           X  
ATOM      7  H   VAL A   1      -0.500  -0.433  -0.750  1.00  0.00           H  
ATOM      8  N   VAL A   2       1.435   2.272  -0.843  1.00  0.00           N  
ATOM      9  CA  VAL A   2       1.868   3.661  -0.942  1.00  0.00           C  
ATOM     10  C   VAL A   2       1.711   4.383   0.390  1.00  0.00           C  
ATOM     11  O   VAL A   2       2.608   5.105   0.825  1.00  0.00           O  
ATOM     12  CB  VAL A   2       1.079   4.423  -2.023  1.00  0.00           C  
ATOM     13  CEN VAL A   2       1.129   4.707  -2.649  1.00  0.00           X  
ATOM     14  H   VAL A   2       0.680   1.949  -1.431  1.00  0.00           H  
ATOM     15  N   VAL A   3       0.566   4.183   1.035  1.00  0.00           N  
ATOM     16  CA  VAL A   3       0.290   4.815   2.319  1.00  0.00           C  
ATOM     17  C   VAL A   3       1.317   4.405   3.367  1.00  0.00           C  
ATOM     18  O   VAL A   3       1.823   5.241   4.115  1.00  0.00           O  
ATOM     19  CB  VAL A   3      -1.120   4.462   2.831  1.00  0.00           C  
ATOM     20  CEN VAL A   3      -1.749   4.719   2.941  1.00  0.00           X  
ATOM     21  H   VAL A   3      -0.130   3.577   0.624  1.00  0.00           H  
ATOM     22  N   VAL A   4       1.620   3.112   3.417  1.00  0.00           N  
ATOM     23  CA  VAL A   4       2.588   2.588   4.374  1.00  0.00           C  
ATOM     24  C   VAL A   4       3.957   3.226   4.177  1.00  0.00           C  
ATOM     25  O   VAL A   4       4.612   3.622   5.141  1.00  0.00           O  
ATOM     26  CB  VAL A   4       2.723   1.058   4.261  1.00  0.00           C  
ATOM     27  CEN VAL A   4       2.581   0.464   4.579  1.00  0.00           X  
ATOM     28  H   VAL A   4       1.169   2.476   2.775  1.00  0.00           H  
ATOM     29  N   VAL A   5       4.385   3.322   2.923  1.00  0.00           N  
ATOM     30  CA  VAL A   5       5.678   3.911   2.597  1.00  0.00           C  
ATOM     31  C   VAL A   5       5.758   5.358   3.069  1.00  0.00           C  
ATOM     32  O   VAL A   5       6.758   5.776   3.653  1.00  0.00           O  
ATOM     33  CB  VAL A   5       5.958   3.859   1.084  1.00  0.00           C  
ATOM     34  CEN VAL A   5       6.345   3.555   0.602  1.00  0.00           X  
ATOM     35  H   VAL A   5       3.799   2.977   2.176  1.00  0.00           H  
ATOM     36  N   VAL A   6       4.700   6.118   2.811  1.00  0.00           N  
ATOM     37  CA  VAL A   6       4.648   7.520   3.209  1.00  0.00           C  
ATOM     38  C   VAL A   6       4.783   7.670   4.719  1.00  0.00           C  
ATOM     39  O   VAL A   6       5.528   8.521   5.204  1.00  0.00           O  
ATOM     40  CB  VAL A   6       3.339   8.190   2.752  1.00  0.00           C  
ATOM     41  CEN VAL A   6       3.075   8.647   2.309  1.00  0.00           X  
ATOM     42  H   VAL A   6       3.910   5.715   2.327  1.00  0.00           H  
ATOM     43  N   VAL A   7       4.059   6.836   5.458  1.00  0.00           N  
ATOM     44  CA  VAL A   7       4.096   6.875   6.915  1.00  0.00           C  
ATOM     45  C   VAL A   7       5.504   6.615   7.437  1.00  0.00           C  
ATOM     46  O   VAL A   7       5.983   7.311   8.332  1.00  0.00           O  
ATOM     47  CB  VAL A   7       3.133   5.844   7.532  1.00  0.00           C  
ATOM     48  CEN VAL A   7       2.540   5.776   7.878  1.00  0.00           X  
ATOM     49  H   VAL A   7       3.467   6.159   4.999  1.00  0.00           H  
ATOM     50  N   VAL A   8       6.163   5.609   6.872  1.00  0.00           N  
ATOM     51  CA  VAL A   8       7.517   5.255   7.279  1.00  0.00           C  
ATOM     52  C   VAL A   8       8.478   6.419   7.067  1.00  0.00           C  
ATOM     53  O   VAL A   8       9.293   6.729   7.935  1.00  0.00           O  
ATOM     54  CB  VAL A   8       8.037   4.027   6.508  1.00  0.00           C  
ATOM     55  CEN VAL A   8       8.197   3.360   6.571  1.00  0.00           X  
ATOM     56  H   VAL A   8       5.713   5.075   6.141  1.00  0.00           H  
ATOM     57  N   VAL A   9       8.376   7.060   5.907  1.00  0.00           N  
ATOM     58  CA  VAL A   9       9.235   8.191   5.579  1.00  0.00           C  
ATOM     59  C   VAL A   9       9.061   9.324   6.581  1.00  0.00           C  
ATOM     60  O   VAL A   9      10.039   9.909   7.047  1.00  0.00           O  
ATOM     61  CB  VAL A   9       8.951   8.723   4.162  1.00  0.00           C  
ATOM     62  CEN VAL A   9       9.208   8.766   3.524  1.00  0.00           X  
ATOM     63  H   VAL A   9       7.685   6.755   5.236  1.00  0.00           H  
ATOM     64  N   VAL A  10       7.810   9.630   6.909  1.00  0.00           N  
ATOM     65  CA  VAL A  10       7.506  10.695   7.857  1.00  0.00           C  
ATOM     66  C   VAL A  10       8.128  10.415   9.219  1.00  0.00           C  
ATOM     67  O   VAL A  10       8.719  11.301   9.836  1.00  0.00           O  
ATOM     68  CB  VAL A  10       5.986  10.883   8.028  1.00  0.00           C  
ATOM     69  CEN VAL A  10       5.461  11.306   7.888  1.00  0.00           X  
ATOM     70  H   VAL A  10       7.051   9.112   6.491  1.00  0.00           H  
ATOM     71  N   VAL A  11       7.993   9.177   9.683  1.00  0.00           N  
ATOM     72  CA  VAL A  11       8.542   8.778  10.973  1.00  0.00           C  
ATOM     73  C   VAL A  11      10.054   8.964  11.009  1.00  0.00           C  
ATOM     74  O   VAL A  11      10.602   9.482  11.982  1.00  0.00           O  
ATOM     75  CB  VAL A  11       8.207   7.311  11.300  1.00  0.00           C  
ATOM     76  CEN VAL A  11       7.826   6.907  11.708  1.00  0.00           X  
ATOM     77  H   VAL A  11       7.496   8.495   9.127  1.00  0.00           H  
ATOM     78  N   VAL A  12      10.723   8.537   9.944  1.00  0.00           N  
ATOM     79  CA  VAL A  12      12.173   8.655   9.852  1.00  0.00           C  
ATOM     80  C   VAL A  12      12.591  10.088   9.547  1.00  0.00           C  
ATOM     81  O   VAL A  12      13.757  10.450   9.698  1.00  0.00           O  
ATOM     82  CB  VAL A  12      12.749   7.722   8.770  1.00  0.00           C  
ATOM     83  CEN VAL A  12      13.119   7.149   8.671  1.00  0.00           X  
ATOM     84  H   VAL A  12      10.214   8.119   9.178  1.00  0.00           H  
ATOM     85  N   VAL A  13      11.631  10.900   9.117  1.00  0.00           N  
ATOM     86  CA  VAL A  13      11.889  12.305   8.826  1.00  0.00           C  
ATOM     87  C   VAL A  13      11.289  13.209   9.895  1.00  0.00           C  
ATOM     88  O   VAL A  13      11.976  14.060  10.460  1.00  0.00           O  
ATOM     89  CB  VAL A  13      11.327  12.709   7.450  1.00  0.00           C  
ATOM     90  CEN VAL A  13      11.505  12.884   6.808  1.00  0.00           X  
ATOM     91  H   VAL A  13      10.698  10.534   8.990  1.00  0.00           H  
ATOM     92  N   VAL A  14      10.002  13.020  10.168  1.00  0.00           N  
ATOM     93  CA  VAL A  14       9.309  13.810  11.178  1.00  0.00           C  
ATOM     94  C   VAL A  14       9.427  13.170  12.555  1.00  0.00           C  
ATOM     95  O   VAL A  14       8.422  12.915  13.219  1.00  0.00           O  
ATOM     96  CB  VAL A  14       7.819  13.989  10.831  1.00  0.00           C  
ATOM     97  CEN VAL A  14       7.349  14.448  10.623  1.00  0.00           X  
ATOM     98  H   VAL A  14       9.491  12.310   9.663  1.00  0.00           H  
ATOM     99  N   VAL A  15      10.659  12.913  12.979  1.00  0.00           N  
ATOM    100  CA  VAL A  15      10.909  12.274  14.266  1.00  0.00           C  
ATOM    101  C   VAL A  15      10.192  13.006  15.393  1.00  0.00           C  
ATOM    102  O   VAL A  15       9.959  12.443  16.462  1.00  0.00           O  
ATOM    103  CB  VAL A  15      12.415  12.213  14.583  1.00  0.00           C  
ATOM    104  CEN VAL A  15      12.953  11.786  14.638  1.00  0.00           X  
ATOM    105  H   VAL A  15      11.443  13.166  12.395  1.00  0.00           H  
ATOM    106  N   VAL A  16       9.845  14.265  15.147  1.00  0.00           N  
ATOM    107  CA  VAL A  16       9.185  15.088  16.153  1.00  0.00           C  
ATOM    108  C   VAL A  16       7.687  15.179  15.894  1.00  0.00           C  
ATOM    109  O   VAL A  16       6.933  15.686  16.725  1.00  0.00           O  
ATOM    110  CB  VAL A  16       9.775  16.510  16.196  1.00  0.00           C  
ATOM    111  CEN VAL A  16      10.161  16.939  16.573  1.00  0.00           X  
ATOM    112  H   VAL A  16      10.043  14.662  14.239  1.00  0.00           H  
ATOM    113  N   VAL A  17       7.260  14.684  14.737  1.00  0.00           N  
ATOM    114  CA  VAL A  17       5.852  14.719  14.362  1.00  0.00           C  
ATOM    115  C   VAL A  17       5.069  13.613  15.059  1.00  0.00           C  
ATOM    116  O   VAL A  17       5.606  12.543  15.343  1.00  0.00           O  
ATOM    117  CB  VAL A  17       5.669  14.582  12.839  1.00  0.00           C  
ATOM    118  CEN VAL A  17       5.490  14.925  12.269  1.00  0.00           X  
ATOM    119  H   VAL A  17       7.929  14.274  14.101  1.00  0.00           H  
ATOM    120  N   VAL A  18       3.796  13.879  15.332  1.00  0.00           N  
ATOM    121  CA  VAL A  18       2.936  12.907  15.997  1.00  0.00           C  
ATOM    122  C   VAL A  18       2.711  11.680  15.122  1.00  0.00           C  
ATOM    123  O   VAL A  18       2.809  11.754  13.897  1.00  0.00           O  
ATOM    124  CB  VAL A  18       1.572  13.519  16.368  1.00  0.00           C  
ATOM    125  CEN VAL A  18       1.185  13.731  16.896  1.00  0.00           X  
ATOM    126  H   VAL A  18       3.413  14.776  15.071  1.00  0.00           H  
ATOM    127  N   VAL A  19       2.409  10.554  15.758  1.00  0.00           N  
ATOM    128  CA  VAL A  19       2.158   9.311  15.038  1.00  0.00           C  
ATOM    129  C   VAL A  19       1.104   9.504  13.956  1.00  0.00           C  
ATOM    130  O   VAL A  19       1.297   9.104  12.808  1.00  0.00           O  
ATOM    131  CB  VAL A  19       1.704   8.188  15.989  1.00  0.00           C  
ATOM    132  CEN VAL A  19       1.900   7.595  16.280  1.00  0.00           X  
ATOM    133  H   VAL A  19       2.351  10.558  16.766  1.00  0.00           H  
ATOM    134  N   VAL A  20      -0.013  10.120  14.329  1.00  0.00           N  
ATOM    135  CA  VAL A  20      -1.103  10.364  13.392  1.00  0.00           C  
ATOM    136  C   VAL A  20      -0.618  11.136  12.172  1.00  0.00           C  
ATOM    137  O   VAL A  20      -1.056  10.883  11.050  1.00  0.00           O  
ATOM    138  CB  VAL A  20      -2.255  11.142  14.055  1.00  0.00           C  
ATOM    139  CEN VAL A  20      -2.903  11.086  14.284  1.00  0.00           X  
ATOM    140  H   VAL A  20      -0.110  10.426  15.287  1.00  0.00           H  
ATOM    141  N   VAL A  21       0.289  12.080  12.398  1.00  0.00           N  
ATOM    142  CA  VAL A  21       0.844  12.884  11.316  1.00  0.00           C  
ATOM    143  C   VAL A  21       1.549  12.011  10.287  1.00  0.00           C  
ATOM    144  O   VAL A  21       1.372  12.189   9.082  1.00  0.00           O  
ATOM    145  CB  VAL A  21       1.835  13.938  11.846  1.00  0.00           C  
ATOM    146  CEN VAL A  21       1.923  14.613  11.951  1.00  0.00           X  
ATOM    147  H   VAL A  21       0.602  12.245  13.344  1.00  0.00           H  
ATOM    148  N   VAL A  22       2.350  11.066  10.768  1.00  0.00           N  
ATOM    149  CA  VAL A  22       3.083  10.162   9.891  1.00  0.00           C  
ATOM    150  C   VAL A  22       2.150   9.154   9.234  1.00  0.00           C  
ATOM    151  O   VAL A  22       2.483   8.561   8.208  1.00  0.00           O  
ATOM    152  CB  VAL A  22       4.187   9.405  10.653  1.00  0.00           C  
ATOM    153  CEN VAL A  22       4.869   9.352  10.734  1.00  0.00           X  
ATOM    154  H   VAL A  22       2.453  10.971  11.769  1.00  0.00           H  
ATOM    155  N   VAL A  23       0.978   8.963   9.831  1.00  0.00           N  
ATOM    156  CA  VAL A  23       0.024   7.972   9.348  1.00  0.00           C  
ATOM    157  C   VAL A  23      -1.162   8.637   8.663  1.00  0.00           C  
ATOM    158  O   VAL A  23      -2.155   7.983   8.346  1.00  0.00           O  
ATOM    159  CB  VAL A  23      -0.491   7.079  10.493  1.00  0.00           C  
ATOM    160  CEN VAL A  23      -0.463   6.442  10.755  1.00  0.00           X  
ATOM    161  H   VAL A  23       0.743   9.519  10.641  1.00  0.00           H  
ATOM    162  N   VAL A  24      -1.053   9.942   8.437  1.00  0.00           N  
ATOM    163  CA  VAL A  24      -2.078  10.682   7.711  1.00  0.00           C  
ATOM    164  C   VAL A  24      -1.597  11.065   6.317  1.00  0.00           C  
ATOM    165  O   VAL A  24      -0.506  11.611   6.154  1.00  0.00           O  
ATOM    166  CB  VAL A  24      -2.496  11.957   8.467  1.00  0.00           C  
ATOM    167  CEN VAL A  24      -3.008  12.246   8.826  1.00  0.00           X  
ATOM    168  H   VAL A  24      -0.238  10.434   8.777  1.00  0.00           H  
ATOM    169  N   VAL A  25      -2.418  10.775   5.313  1.00  0.00           N  
ATOM    170  CA  VAL A  25      -2.101  11.132   3.936  1.00  0.00           C  
ATOM    171  C   VAL A  25      -2.881  12.363   3.492  1.00  0.00           C  
ATOM    172  O   VAL A  25      -2.610  12.934   2.436  1.00  0.00           O  
ATOM    173  CB  VAL A  25      -2.397   9.971   2.968  1.00  0.00           C  
ATOM    174  CEN VAL A  25      -2.103   9.496   2.566  1.00  0.00           X  
ATOM    175  H   VAL A  25      -3.285  10.295   5.510  1.00  0.00           H  
ATOM    176  N   VAL A  26      -3.853  12.766   4.304  1.00  0.00           N  
ATOM    177  CA  VAL A  26      -4.726  13.881   3.959  1.00  0.00           C  
ATOM    178  C   VAL A  26      -4.083  15.215   4.316  1.00  0.00           C  
ATOM    179  O   VAL A  26      -3.879  15.523   5.490  1.00  0.00           O  
ATOM    180  CB  VAL A  26      -6.088  13.773   4.670  1.00  0.00           C  
ATOM    181  CEN VAL A  26      -6.758  13.646   4.569  1.00  0.00           X  
ATOM    182  H   VAL A  26      -3.990  12.287   5.183  1.00  0.00           H  
ATOM    183  N   VAL A  27      -3.765  16.004   3.295  1.00  0.00           N  
ATOM    184  CA  VAL A  27      -2.884  17.154   3.461  1.00  0.00           C  
ATOM    185  C   VAL A  27      -3.554  18.246   4.285  1.00  0.00           C  
ATOM    186  O   VAL A  27      -2.882  19.076   4.897  1.00  0.00           O  
ATOM    187  CB  VAL A  27      -2.456  17.739   2.102  1.00  0.00           C  
ATOM    188  CEN VAL A  27      -1.923  17.809   1.672  1.00  0.00           X  
ATOM    189  H   VAL A  27      -4.143  15.802   2.380  1.00  0.00           H  
ATOM    190  N   VAL A  28      -4.883  18.240   4.297  1.00  0.00           N  
ATOM    191  CA  VAL A  28      -5.646  19.224   5.056  1.00  0.00           C  
ATOM    192  C   VAL A  28      -5.580  18.938   6.551  1.00  0.00           C  
ATOM    193  O   VAL A  28      -5.423  19.851   7.361  1.00  0.00           O  
ATOM    194  CB  VAL A  28      -7.122  19.257   4.615  1.00  0.00           C  
ATOM    195  CEN VAL A  28      -7.592  19.634   4.282  1.00  0.00           X  
ATOM    196  H   VAL A  28      -5.377  17.537   3.767  1.00  0.00           H  
ATOM    197  N   VAL A  29      -5.701  17.664   6.911  1.00  0.00           N  
ATOM    198  CA  VAL A  29      -5.519  17.238   8.293  1.00  0.00           C  
ATOM    199  C   VAL A  29      -4.120  17.575   8.793  1.00  0.00           C  
ATOM    200  O   VAL A  29      -3.952  18.081   9.903  1.00  0.00           O  
ATOM    201  CB  VAL A  29      -5.761  15.726   8.455  1.00  0.00           C  
ATOM    202  CEN VAL A  29      -6.196  15.258   8.714  1.00  0.00           X  
ATOM    203  H   VAL A  29      -5.926  16.974   6.209  1.00  0.00           H  
ATOM    204  N   VAL A  30      -3.118  17.291   7.968  1.00  0.00           N  
ATOM    205  CA  VAL A  30      -1.731  17.563   8.326  1.00  0.00           C  
ATOM    206  C   VAL A  30      -1.511  19.047   8.589  1.00  0.00           C  
ATOM    207  O   VAL A  30      -0.864  19.425   9.566  1.00  0.00           O  
ATOM    208  CB  VAL A  30      -0.762  17.098   7.223  1.00  0.00           C  
ATOM    209  CEN VAL A  30      -0.284  16.627   7.067  1.00  0.00           X  
ATOM    210  H   VAL A  30      -3.322  16.876   7.071  1.00  0.00           H  
ATOM    211  N   VAL A  31      -2.053  19.885   7.712  1.00  0.00           N  
ATOM    212  CA  VAL A  31      -1.916  21.330   7.848  1.00  0.00           C  
ATOM    213  C   VAL A  31      -2.515  21.819   9.161  1.00  0.00           C  
ATOM    214  O   VAL A  31      -1.913  22.629   9.865  1.00  0.00           O  
ATOM    215  CB  VAL A  31      -2.590  22.074   6.679  1.00  0.00           C  
ATOM    216  CEN VAL A  31      -2.465  22.446   6.113  1.00  0.00           X  
ATOM    217  H   VAL A  31      -2.572  19.511   6.930  1.00  0.00           H  
ATOM    218  N   VAL A  32      -3.704  21.321   9.484  1.00  0.00           N  
ATOM    219  CA  VAL A  32      -4.387  21.706  10.713  1.00  0.00           C  
ATOM    220  C   VAL A  32      -3.554  21.354  11.939  1.00  0.00           C  
ATOM    221  O   VAL A  32      -3.417  22.159  12.861  1.00  0.00           O  
ATOM    222  CB  VAL A  32      -5.766  21.030  10.830  1.00  0.00           C  
ATOM    223  CEN VAL A  32      -6.444  21.146  10.805  1.00  0.00           X  
ATOM    224  H   VAL A  32      -4.146  20.660   8.862  1.00  0.00           H  
ATOM    225  N   VAL A  33      -3.000  20.147  11.945  1.00  0.00           N  
ATOM    226  CA  VAL A  33      -2.179  19.686  13.058  1.00  0.00           C  
ATOM    227  C   VAL A  33      -0.969  20.589  13.262  1.00  0.00           C  
ATOM    228  O   VAL A  33      -0.644  20.963  14.389  1.00  0.00           O  
ATOM    229  CB  VAL A  33      -1.697  18.239  12.844  1.00  0.00           C  
ATOM    230  CEN VAL A  33      -1.776  17.590  13.063  1.00  0.00           X  
ATOM    231  H   VAL A  33      -3.151  19.533  11.158  1.00  0.00           H  
ATOM    232  N   VAL A  34      -0.305  20.935  12.164  1.00  0.00           N  
ATOM    233  CA  VAL A  34       0.871  21.795  12.220  1.00  0.00           C  
ATOM    234  C   VAL A  34       0.533  23.152  12.826  1.00  0.00           C  
ATOM    235  O   VAL A  34       1.265  23.664  13.673  1.00  0.00           O  
ATOM    236  CB  VAL A  34       1.484  22.006  10.823  1.00  0.00           C  
ATOM    237  CEN VAL A  34       2.024  21.850  10.425  1.00  0.00           X  
ATOM    238  H   VAL A  34      -0.623  20.595  11.268  1.00  0.00           H  
ATOM    239  N   VAL A  35      -0.580  23.730  12.387  1.00  0.00           N  
ATOM    240  CA  VAL A  35      -1.017  25.028  12.885  1.00  0.00           C  
ATOM    241  C   VAL A  35      -1.255  24.990  14.389  1.00  0.00           C  
ATOM    242  O   VAL A  35      -0.836  25.890  15.116  1.00  0.00           O  
ATOM    243  CB  VAL A  35      -2.305  25.498  12.183  1.00  0.00           C  
ATOM    244  CEN VAL A  35      -2.556  25.955  11.732  1.00  0.00           X  
ATOM    245  H   VAL A  35      -1.137  23.257  11.690  1.00  0.00           H  
ATOM    246  N   VAL A  36      -1.929  23.942  14.849  1.00  0.00           N  
ATOM    247  CA  VAL A  36      -2.224  23.784  16.268  1.00  0.00           C  
ATOM    248  C   VAL A  36      -0.945  23.723  17.093  1.00  0.00           C  
ATOM    249  O   VAL A  36      -0.837  24.365  18.138  1.00  0.00           O  
ATOM    250  CB  VAL A  36      -3.057  22.517  16.535  1.00  0.00           C  
ATOM    251  CEN VAL A  36      -3.683  22.292  16.717  1.00  0.00           X  
ATOM    252  H   VAL A  36      -2.246  23.237  14.200  1.00  0.00           H  
ATOM    253  N   VAL A  37       0.022  22.945  16.618  1.00  0.00           N  
ATOM    254  CA  VAL A  37       1.296  22.798  17.311  1.00  0.00           C  
ATOM    255  C   VAL A  37       2.008  24.138  17.447  1.00  0.00           C  
ATOM    256  O   VAL A  37       2.525  24.472  18.513  1.00  0.00           O  
ATOM    257  CB  VAL A  37       2.224  21.807  16.584  1.00  0.00           C  
ATOM    258  CEN VAL A  37       2.505  21.179  16.624  1.00  0.00           X  
ATOM    259  H   VAL A  37      -0.129  22.443  15.755  1.00  0.00           H  
ATOM    260  N   VAL A  38       2.030  24.903  16.361  1.00  0.00           N  
ATOM    261  CA  VAL A  38       2.679  26.209  16.357  1.00  0.00           C  
ATOM    262  C   VAL A  38       1.886  27.220  17.175  1.00  0.00           C  
ATOM    263  O   VAL A  38       2.459  28.017  17.918  1.00  0.00           O  
ATOM    264  CB  VAL A  38       2.855  26.747  14.925  1.00  0.00           C  
ATOM    265  CEN VAL A  38       3.322  26.880  14.436  1.00  0.00           X  
ATOM    266  H   VAL A  38       1.587  24.571  15.516  1.00  0.00           H  
ATOM    267  N   VAL A  39       0.565  27.182  17.035  1.00  0.00           N  
ATOM    268  CA  VAL A  39      -0.310  28.085  17.773  1.00  0.00           C  
ATOM    269  C   VAL A  39      -0.279  27.784  19.265  1.00  0.00           C  
ATOM    270  O   VAL A  39      -0.133  28.688  20.088  1.00  0.00           O  
ATOM    271  CB  VAL A  39      -1.763  27.998  17.271  1.00  0.00           C  
ATOM    272  CEN VAL A  39      -2.251  28.339  16.924  1.00  0.00           X  
ATOM    273  H   VAL A  39       0.157  26.510  16.400  1.00  0.00           H  
ATOM    274  N   VAL A  40      -0.418  26.508  19.610  1.00  0.00           N  
ATOM    275  CA  VAL A  40      -0.461  26.091  21.006  1.00  0.00           C  
ATOM    276  C   VAL A  40       0.931  26.093  21.625  1.00  0.00           C  
ATOM    277  O   VAL A  40       1.103  25.737  22.791  1.00  0.00           O  
ATOM    278  CB  VAL A  40      -1.078  24.688  21.159  1.00  0.00           C  
ATOM    279  CEN VAL A  40      -1.634  24.348  21.382  1.00  0.00           X  
ATOM    280  H   VAL A  40      -0.495  25.808  18.885  1.00  0.00           H  
ATOM    281  N   VAL A  41       1.922  26.497  20.838  1.00  0.00           N  
ATOM    282  CA  VAL A  41       3.295  26.590  21.321  1.00  0.00           C  
ATOM    283  C   VAL A  41       3.844  25.217  21.687  1.00  0.00           C  
ATOM    284  O   VAL A  41       4.779  25.104  22.480  1.00  0.00           O  
ATOM    285  CB  VAL A  41       3.401  27.518  22.545  1.00  0.00           C  
ATOM    286  CEN VAL A  41       3.633  28.131  22.758  1.00  0.00           X  
ATOM    287  H   VAL A  41       1.720  26.746  19.880  1.00  0.00           H  
ATOM    288  N   VAL A  42       3.258  24.177  21.105  1.00  0.00           N  
ATOM    289  CA  VAL A  42       3.744  22.816  21.300  1.00  0.00           C  
ATOM    290  C   VAL A  42       5.131  22.635  20.697  1.00  0.00           C  
ATOM    291  O   VAL A  42       5.997  21.992  21.290  1.00  0.00           O  
ATOM    292  CB  VAL A  42       2.787  21.780  20.681  1.00  0.00           C  
ATOM    293  CEN VAL A  42       2.330  21.287  20.833  1.00  0.00           X  
ATOM    294  H   VAL A  42       2.455  24.332  20.513  1.00  0.00           H  
ATOM    295  N   VAL A  43       5.336  23.206  19.515  1.00  0.00           N  
ATOM    296  CA  VAL A  43       6.666  23.287  18.923  1.00  0.00           C  
ATOM    297  C   VAL A  43       6.960  24.694  18.418  1.00  0.00           C  
ATOM    298  O   VAL A  43       6.056  25.520  18.292  1.00  0.00           O  
ATOM    299  CB  VAL A  43       6.829  22.290  17.760  1.00  0.00           C  
ATOM    300  CEN VAL A  43       7.140  21.706  17.571  1.00  0.00           X  
ATOM    301  H   VAL A  43       4.550  23.594  19.013  1.00  0.00           H  
ATOM    302  N   VAL A  44       8.229  24.961  18.130  1.00  0.00           N  
ATOM    303  CA  VAL A  44       8.643  26.267  17.633  1.00  0.00           C  
ATOM    304  C   VAL A  44       8.625  26.308  16.110  1.00  0.00           C  
ATOM    305  O   VAL A  44       8.682  25.270  15.451  1.00  0.00           O  
ATOM    306  CB  VAL A  44      10.053  26.640  18.129  1.00  0.00           C  
ATOM    307  CEN VAL A  44      10.399  27.058  18.554  1.00  0.00           X  
ATOM    308  H   VAL A  44       8.925  24.240  18.259  1.00  0.00           H  
ATOM    309  N   VAL A  45       8.545  27.513  15.557  1.00  0.00           N  
ATOM    310  CA  VAL A  45       8.659  27.703  14.116  1.00  0.00           C  
ATOM    311  C   VAL A  45       9.895  27.006  13.564  1.00  0.00           C  
ATOM    312  O   VAL A  45       9.832  26.328  12.538  1.00  0.00           O  
ATOM    313  CB  VAL A  45       8.716  29.197  13.746  1.00  0.00           C  
ATOM    314  CEN VAL A  45       8.361  29.710  13.453  1.00  0.00           X  
ATOM    315  H   VAL A  45       8.401  28.318  16.149  1.00  0.00           H  
ATOM    316  N   VAL A  46      11.020  27.175  14.251  1.00  0.00           N  
ATOM    317  CA  VAL A  46      12.267  26.537  13.847  1.00  0.00           C  
ATOM    318  C   VAL A  46      12.099  25.028  13.722  1.00  0.00           C  
ATOM    319  O   VAL A  46      12.592  24.415  12.775  1.00  0.00           O  
ATOM    320  CB  VAL A  46      13.403  26.836  14.844  1.00  0.00           C  
ATOM    321  CEN VAL A  46      13.991  27.185  14.926  1.00  0.00           X  
ATOM    322  H   VAL A  46      11.011  27.761  15.073  1.00  0.00           H  
ATOM    323  N   VAL A  47      11.400  24.435  14.683  1.00  0.00           N  
ATOM    324  CA  VAL A  47      11.137  23.000  14.665  1.00  0.00           C  
ATOM    325  C   VAL A  47      10.362  22.598  13.418  1.00  0.00           C  
ATOM    326  O   VAL A  47      10.688  21.606  12.766  1.00  0.00           O  
ATOM    327  CB  VAL A  47      10.351  22.554  15.912  1.00  0.00           C  
ATOM    328  CEN VAL A  47      10.401  22.204  16.504  1.00  0.00           X  
ATOM    329  H   VAL A  47      11.041  24.991  15.446  1.00  0.00           H  
ATOM    330  N   VAL A  48       9.334  23.374  13.090  1.00  0.00           N  
ATOM    331  CA  VAL A  48       8.510  23.099  11.919  1.00  0.00           C  
ATOM    332  C   VAL A  48       9.341  23.122  10.642  1.00  0.00           C  
ATOM    333  O   VAL A  48       9.210  22.245   9.789  1.00  0.00           O  
ATOM    334  CB  VAL A  48       7.358  24.113  11.788  1.00  0.00           C  
ATOM    335  CEN VAL A  48       6.675  24.187  11.843  1.00  0.00           X  
ATOM    336  H   VAL A  48       9.118  24.174  13.667  1.00  0.00           H  
ATOM    337  N   VAL A  49      10.197  24.131  10.518  1.00  0.00           N  
ATOM    338  CA  VAL A  49      11.052  24.270   9.345  1.00  0.00           C  
ATOM    339  C   VAL A  49      11.964  23.061   9.182  1.00  0.00           C  
ATOM    340  O   VAL A  49      12.118  22.532   8.081  1.00  0.00           O  
ATOM    341  CB  VAL A  49      11.914  25.544   9.422  1.00  0.00           C  
ATOM    342  CEN VAL A  49      12.000  26.172   9.152  1.00  0.00           X  
ATOM    343  H   VAL A  49      10.257  24.819  11.255  1.00  0.00           H  
ATOM    344  N   VAL A  50      12.568  22.629  10.284  1.00  0.00           N  
ATOM    345  CA  VAL A  50      13.467  21.481  10.264  1.00  0.00           C  
ATOM    346  C   VAL A  50      12.747  20.226   9.786  1.00  0.00           C  
ATOM    347  O   VAL A  50      13.271  19.474   8.963  1.00  0.00           O  
ATOM    348  CB  VAL A  50      14.073  21.214  11.655  1.00  0.00           C  
ATOM    349  CEN VAL A  50      14.655  21.248  12.022  1.00  0.00           X  
ATOM    350  H   VAL A  50      12.400  23.107  11.157  1.00  0.00           H  
ATOM    351  N   VAL A  51      11.545  20.005  10.306  1.00  0.00           N  
ATOM    352  CA  VAL A  51      10.751  18.840   9.933  1.00  0.00           C  
ATOM    353  C   VAL A  51      10.454  18.831   8.439  1.00  0.00           C  
ATOM    354  O   VAL A  51      10.578  17.801   7.778  1.00  0.00           O  
ATOM    355  CB  VAL A  51       9.423  18.788  10.711  1.00  0.00           C  
ATOM    356  CEN VAL A  51       9.083  18.451  11.206  1.00  0.00           X  
ATOM    357  H   VAL A  51      11.171  20.660  10.978  1.00  0.00           H  
ATOM    358  N   VAL A  52      10.061  19.986   7.913  1.00  0.00           N  
ATOM    359  CA  VAL A  52       9.745  20.114   6.495  1.00  0.00           C  
ATOM    360  C   VAL A  52      10.950  19.767   5.629  1.00  0.00           C  
ATOM    361  O   VAL A  52      10.827  19.044   4.640  1.00  0.00           O  
ATOM    362  CB  VAL A  52       9.269  21.537   6.148  1.00  0.00           C  
ATOM    363  CEN VAL A  52       8.718  21.908   5.967  1.00  0.00           X  
ATOM    364  H   VAL A  52       9.979  20.797   8.510  1.00  0.00           H  
ATOM    365  N   VAL A  53      12.113  20.286   6.007  1.00  0.00           N  
ATOM    366  CA  VAL A  53      13.342  20.032   5.265  1.00  0.00           C  
ATOM    367  C   VAL A  53      13.661  18.543   5.221  1.00  0.00           C  
ATOM    368  O   VAL A  53      14.014  18.005   4.172  1.00  0.00           O  
ATOM    369  CB  VAL A  53      14.538  20.785   5.878  1.00  0.00           C  
ATOM    370  CEN VAL A  53      14.974  21.309   5.777  1.00  0.00           X  
ATOM    371  H   VAL A  53      12.146  20.872   6.829  1.00  0.00           H  
ATOM    372  N   VAL A  54      13.535  17.882   6.367  1.00  0.00           N  
ATOM    373  CA  VAL A  54      13.810  16.453   6.462  1.00  0.00           C  
ATOM    374  C   VAL A  54      12.901  15.655   5.536  1.00  0.00           C  
ATOM    375  O   VAL A  54      13.354  14.752   4.833  1.00  0.00           O  
ATOM    376  CB  VAL A  54      13.638  15.939   7.903  1.00  0.00           C  
ATOM    377  CEN VAL A  54      13.981  15.707   8.454  1.00  0.00           X  
ATOM    378  H   VAL A  54      13.242  18.382   7.194  1.00  0.00           H  
ATOM    379  N   VAL A  55      11.616  15.994   5.541  1.00  0.00           N  
ATOM    380  CA  VAL A  55      10.640  15.309   4.701  1.00  0.00           C  
ATOM    381  C   VAL A  55      10.995  15.440   3.226  1.00  0.00           C  
ATOM    382  O   VAL A  55      10.942  14.465   2.476  1.00  0.00           O  
ATOM    383  CB  VAL A  55       9.218  15.855   4.928  1.00  0.00           C  
ATOM    384  CEN VAL A  55       8.602  15.704   5.197  1.00  0.00           X  
ATOM    385  H   VAL A  55      11.308  16.745   6.141  1.00  0.00           H  
ATOM    386  N   VAL A  56      11.357  16.650   2.814  1.00  0.00           N  
ATOM    387  CA  VAL A  56      11.721  16.911   1.427  1.00  0.00           C  
ATOM    388  C   VAL A  56      12.914  16.064   1.002  1.00  0.00           C  
ATOM    389  O   VAL A  56      12.917  15.476  -0.079  1.00  0.00           O  
ATOM    390  CB  VAL A  56      12.052  18.397   1.199  1.00  0.00           C  
ATOM    391  CEN VAL A  56      11.825  18.977   0.903  1.00  0.00           X  
ATOM    392  H   VAL A  56      11.380  17.409   3.480  1.00  0.00           H  
ATOM    393  N   VAL A  57      13.927  16.006   1.860  1.00  0.00           N  
ATOM    394  CA  VAL A  57      15.129  15.231   1.576  1.00  0.00           C  
ATOM    395  C   VAL A  57      14.800  13.757   1.377  1.00  0.00           C  
ATOM    396  O   VAL A  57      15.291  13.122   0.445  1.00  0.00           O  
ATOM    397  CB  VAL A  57      16.170  15.367   2.703  1.00  0.00           C  
ATOM    398  CEN VAL A  57      16.781  15.641   2.863  1.00  0.00           X  
ATOM    399  H   VAL A  57      13.863  16.512   2.732  1.00  0.00           H  
ATOM    400  N   VAL A  58      13.965  13.219   2.260  1.00  0.00           N  
ATOM    401  CA  VAL A  58      13.569  11.818   2.183  1.00  0.00           C  
ATOM    402  C   VAL A  58      12.870  11.514   0.864  1.00  0.00           C  
ATOM    403  O   VAL A  58      13.155  10.506   0.217  1.00  0.00           O  
ATOM    404  CB  VAL A  58      12.637  11.429   3.347  1.00  0.00           C  
ATOM    405  CEN VAL A  58      12.602  11.066   3.931  1.00  0.00           X  
ATOM    406  H   VAL A  58      13.596  13.794   3.003  1.00  0.00           H  
ATOM    407  N   VAL A  59      11.954  12.392   0.469  1.00  0.00           N  
ATOM    408  CA  VAL A  59      11.213  12.220  -0.774  1.00  0.00           C  
ATOM    409  C   VAL A  59      12.151  12.183  -1.974  1.00  0.00           C  
ATOM    410  O   VAL A  59      12.011  11.338  -2.858  1.00  0.00           O  
ATOM    411  CB  VAL A  59      10.180  13.344  -0.977  1.00  0.00           C  
ATOM    412  CEN VAL A  59       9.505  13.483  -0.979  1.00  0.00           X  
ATOM    413  H   VAL A  59      11.767  13.200   1.046  1.00  0.00           H  
ATOM    414  N   VAL A  60      13.108  13.105  -1.999  1.00  0.00           N  
ATOM    415  CA  VAL A  60      14.071  13.179  -3.091  1.00  0.00           C  
ATOM    416  C   VAL A  60      14.874  11.890  -3.207  1.00  0.00           C  
ATOM    417  O   VAL A  60      15.071  11.367  -4.303  1.00  0.00           O  
ATOM    418  CB  VAL A  60      15.041  14.362  -2.909  1.00  0.00           C  
ATOM    419  CEN VAL A  60      15.211  14.983  -3.154  1.00  0.00           X  
ATOM    420  H   VAL A  60      13.169  13.771  -1.243  1.00  0.00           H  
ATOM    421  N   VAL A  61      15.334  11.382  -2.069  1.00  0.00           N  
ATOM    422  CA  VAL A  61      16.117  10.152  -2.040  1.00  0.00           C  
ATOM    423  C   VAL A  61      15.325   8.982  -2.610  1.00  0.00           C  
ATOM    424  O   VAL A  61      15.843   8.197  -3.404  1.00  0.00           O  
ATOM    425  CB  VAL A  61      16.571   9.804  -0.610  1.00  0.00           C  
ATOM    426  CEN VAL A  61      17.119   9.773  -0.195  1.00  0.00           X  
ATOM    427  H   VAL A  61      15.137  11.859  -1.201  1.00  0.00           H  
ATOM    428  N   VAL A  62      14.066   8.871  -2.200  1.00  0.00           N  
ATOM    429  CA  VAL A  62      13.199   7.796  -2.669  1.00  0.00           C  
ATOM    430  C   VAL A  62      13.034   7.842  -4.182  1.00  0.00           C  
ATOM    431  O   VAL A  62      13.116   6.815  -4.857  1.00  0.00           O  
ATOM    432  CB  VAL A  62      11.809   7.861  -2.008  1.00  0.00           C  
ATOM    433  CEN VAL A  62      11.396   7.551  -1.553  1.00  0.00           X  
ATOM    434  H   VAL A  62      13.699   9.548  -1.547  1.00  0.00           H  
ATOM    435  N   VAL A  63      12.802   9.038  -4.711  1.00  0.00           N  
ATOM    436  CA  VAL A  63      12.625   9.220  -6.147  1.00  0.00           C  
ATOM    437  C   VAL A  63      13.861   8.772  -6.915  1.00  0.00           C  
ATOM    438  O   VAL A  63      13.757   8.081  -7.929  1.00  0.00           O  
ATOM    439  CB  VAL A  63      12.319  10.689  -6.497  1.00  0.00           C  
ATOM    440  CEN VAL A  63      11.824  11.115  -6.715  1.00  0.00           X  
ATOM    441  H   VAL A  63      12.746   9.842  -4.103  1.00  0.00           H  
ATOM    442  N   VAL A  64      15.031   9.168  -6.427  1.00  0.00           N  
ATOM    443  CA  VAL A  64      16.290   8.807  -7.067  1.00  0.00           C  
ATOM    444  C   VAL A  64      16.467   7.295  -7.121  1.00  0.00           C  
ATOM    445  O   VAL A  64      16.857   6.743  -8.150  1.00  0.00           O  
ATOM    446  CB  VAL A  64      17.495   9.429  -6.336  1.00  0.00           C  
ATOM    447  CEN VAL A  64      17.986   9.909  -6.386  1.00  0.00           X  
ATOM    448  H   VAL A  64      15.049   9.733  -5.590  1.00  0.00           H  
ATOM    449  N   VAL A  65      16.179   6.630  -6.008  1.00  0.00           N  
ATOM    450  CA  VAL A  65      16.306   5.180  -5.926  1.00  0.00           C  
ATOM    451  C   VAL A  65      15.408   4.491  -6.946  1.00  0.00           C  
ATOM    452  O   VAL A  65      15.832   3.559  -7.631  1.00  0.00           O  
ATOM    453  CB  VAL A  65      15.960   4.660  -4.518  1.00  0.00           C  
ATOM    454  CEN VAL A  65      16.230   4.386  -3.947  1.00  0.00           X  
ATOM    455  H   VAL A  65      15.864   7.143  -5.196  1.00  0.00           H  
ATOM    456  N   VAL A  66      14.167   4.953  -7.042  1.00  0.00           N  
ATOM    457  CA  VAL A  66      13.207   4.382  -7.979  1.00  0.00           C  
ATOM    458  C   VAL A  66      13.700   4.502  -9.415  1.00  0.00           C  
ATOM    459  O   VAL A  66      13.619   3.550 -10.191  1.00  0.00           O  
ATOM    460  CB  VAL A  66      11.829   5.061  -7.861  1.00  0.00           C  
ATOM    461  CEN VAL A  66      11.180   4.966  -7.649  1.00  0.00           X  
ATOM    462  H   VAL A  66      13.880   5.721  -6.451  1.00  0.00           H  
ATOM    463  N   VAL A  67      14.211   5.678  -9.763  1.00  0.00           N  
ATOM    464  CA  VAL A  67      14.718   5.925 -11.108  1.00  0.00           C  
ATOM    465  C   VAL A  67      15.839   4.956 -11.460  1.00  0.00           C  
ATOM    466  O   VAL A  67      15.878   4.412 -12.564  1.00  0.00           O  
ATOM    467  CB  VAL A  67      15.234   7.368 -11.261  1.00  0.00           C  
ATOM    468  CEN VAL A  67      15.100   7.977 -11.555  1.00  0.00           X  
ATOM    469  H   VAL A  67      14.249   6.420  -9.079  1.00  0.00           H  
ATOM    470  N   VAL A  68      16.749   4.743 -10.516  1.00  0.00           N  
ATOM    471  CA  VAL A  68      17.876   3.842 -10.727  1.00  0.00           C  
ATOM    472  C   VAL A  68      17.404   2.406 -10.917  1.00  0.00           C  
ATOM    473  O   VAL A  68      18.004   1.640 -11.671  1.00  0.00           O  
ATOM    474  CB  VAL A  68      18.869   3.894  -9.551  1.00  0.00           C  
ATOM    475  CEN VAL A  68      19.498   4.106  -9.365  1.00  0.00           X  
ATOM    476  H   VAL A  68      16.659   5.218  -9.629  1.00  0.00           H  
ATOM    477  N   VAL A  69      16.326   2.046 -10.228  1.00  0.00           N  
ATOM    478  CA  VAL A  69      15.688   0.750 -10.425  1.00  0.00           C  
ATOM    479  C   VAL A  69      14.911   0.711 -11.734  1.00  0.00           C  
ATOM    480  O   VAL A  69      14.415  -0.339 -12.142  1.00  0.00           O  
ATOM    481  CB  VAL A  69      14.736   0.407  -9.264  1.00  0.00           C  
ATOM    482  CEN VAL A  69      14.654  -0.005  -8.717  1.00  0.00           X  
ATOM    483  H   VAL A  69      15.938   2.688  -9.551  1.00  0.00           H  
ATOM    484  N   VAL A  70      14.809   1.862 -12.390  1.00  0.00           N  
ATOM    485  CA  VAL A  70      13.986   1.991 -13.586  1.00  0.00           C  
ATOM    486  C   VAL A  70      12.518   2.184 -13.227  1.00  0.00           C  
ATOM    487  O   VAL A  70      11.647   2.154 -14.096  1.00  0.00           O  
ATOM    488  CB  VAL A  70      14.123   0.761 -14.503  1.00  0.00           C  
ATOM    489  CEN VAL A  70      14.380   0.543 -15.104  1.00  0.00           X  
ATOM    490  H   VAL A  70      15.315   2.668 -12.051  1.00  0.00           H  
ATOM    491  N   VAL A  71      12.250   2.380 -11.940  1.00  0.00           N  
ATOM    492  CA  VAL A  71      10.889   2.599 -11.466  1.00  0.00           C  
ATOM    493  C   VAL A  71      10.496   4.066 -11.579  1.00  0.00           C  
ATOM    494  O   VAL A  71      10.382   4.768 -10.574  1.00  0.00           O  
ATOM    495  CB  VAL A  71      10.720   2.143 -10.004  1.00  0.00           C  
ATOM    496  CEN VAL A  71      10.431   1.664  -9.603  1.00  0.00           X  
ATOM    497  H   VAL A  71      13.009   2.377 -11.274  1.00  0.00           H  
ATOM    498  N   VAL A  72      10.289   4.525 -12.809  1.00  0.00           N  
ATOM    499  CA  VAL A  72       9.998   5.931 -13.063  1.00  0.00           C  
ATOM    500  C   VAL A  72       8.658   6.333 -12.461  1.00  0.00           C  
ATOM    501  O   VAL A  72       8.494   7.455 -11.980  1.00  0.00           O  
ATOM    502  CB  VAL A  72       9.986   6.241 -14.572  1.00  0.00           C  
ATOM    503  CEN VAL A  72      10.331   6.562 -15.075  1.00  0.00           X  
ATOM    504  H   VAL A  72      10.335   3.883 -13.587  1.00  0.00           H  
ATOM    505  N   VAL A  73       7.701   5.412 -12.490  1.00  0.00           N  
ATOM    506  CA  VAL A  73       6.383   5.658 -11.918  1.00  0.00           C  
ATOM    507  C   VAL A  73       6.471   5.899 -10.416  1.00  0.00           C  
ATOM    508  O   VAL A  73       5.856   6.826  -9.889  1.00  0.00           O  
ATOM    509  CB  VAL A  73       5.423   4.484 -12.184  1.00  0.00           C  
ATOM    510  CEN VAL A  73       4.868   4.292 -12.544  1.00  0.00           X  
ATOM    511  H   VAL A  73       7.891   4.518 -12.920  1.00  0.00           H  
ATOM    512  N   VAL A  74       7.239   5.059  -9.731  1.00  0.00           N  
ATOM    513  CA  VAL A  74       7.479   5.231  -8.303  1.00  0.00           C  
ATOM    514  C   VAL A  74       8.141   6.571  -8.013  1.00  0.00           C  
ATOM    515  O   VAL A  74       7.748   7.281  -7.088  1.00  0.00           O  
ATOM    516  CB  VAL A  74       8.360   4.100  -7.738  1.00  0.00           C  
ATOM    517  CEN VAL A  74       8.354   3.542  -7.335  1.00  0.00           X  
ATOM    518  H   VAL A  74       7.669   4.282 -10.212  1.00  0.00           H  
ATOM    519  N   VAL A  75       9.149   6.912  -8.809  1.00  0.00           N  
ATOM    520  CA  VAL A  75       9.869   8.168  -8.638  1.00  0.00           C  
ATOM    521  C   VAL A  75       8.935   9.362  -8.785  1.00  0.00           C  
ATOM    522  O   VAL A  75       8.982  10.301  -7.990  1.00  0.00           O  
ATOM    523  CB  VAL A  75      11.020   8.302  -9.653  1.00  0.00           C  
ATOM    524  CEN VAL A  75      11.706   8.298  -9.716  1.00  0.00           X  
ATOM    525  H   VAL A  75       9.424   6.284  -9.551  1.00  0.00           H  
ATOM    526  N   VAL A  76       8.086   9.321  -9.807  1.00  0.00           N  
ATOM    527  CA  VAL A  76       7.139  10.400 -10.060  1.00  0.00           C  
ATOM    528  C   VAL A  76       6.199  10.596  -8.877  1.00  0.00           C  
ATOM    529  O   VAL A  76       5.946  11.724  -8.453  1.00  0.00           O  
ATOM    530  CB  VAL A  76       6.305  10.134 -11.327  1.00  0.00           C  
ATOM    531  CEN VAL A  76       6.205  10.337 -11.978  1.00  0.00           X  
ATOM    532  H   VAL A  76       8.097   8.522 -10.424  1.00  0.00           H  
ATOM    533  N   VAL A  77       5.683   9.492  -8.348  1.00  0.00           N  
ATOM    534  CA  VAL A  77       4.769   9.540  -7.213  1.00  0.00           C  
ATOM    535  C   VAL A  77       5.428  10.191  -6.003  1.00  0.00           C  
ATOM    536  O   VAL A  77       4.827  11.032  -5.335  1.00  0.00           O  
ATOM    537  CB  VAL A  77       4.277   8.134  -6.823  1.00  0.00           C  
ATOM    538  CEN VAL A  77       3.728   7.718  -6.826  1.00  0.00           X  
ATOM    539  H   VAL A  77       5.930   8.596  -8.743  1.00  0.00           H  
ATOM    540  N   VAL A  78       6.666   9.796  -5.727  1.00  0.00           N  
ATOM    541  CA  VAL A  78       7.409  10.340  -4.596  1.00  0.00           C  
ATOM    542  C   VAL A  78       7.581  11.848  -4.724  1.00  0.00           C  
ATOM    543  O   VAL A  78       7.387  12.589  -3.760  1.00  0.00           O  
ATOM    544  CB  VAL A  78       8.797   9.685  -4.464  1.00  0.00           C  
ATOM    545  CEN VAL A  78       9.172   9.253  -4.080  1.00  0.00           X  
ATOM    546  H   VAL A  78       7.104   9.102  -6.315  1.00  0.00           H  
ATOM    547  N   VAL A  79       7.945  12.298  -5.920  1.00  0.00           N  
ATOM    548  CA  VAL A  79       8.144  13.719  -6.177  1.00  0.00           C  
ATOM    549  C   VAL A  79       6.867  14.509  -5.919  1.00  0.00           C  
ATOM    550  O   VAL A  79       6.896  15.567  -5.291  1.00  0.00           O  
ATOM    551  CB  VAL A  79       8.610  13.973  -7.622  1.00  0.00           C  
ATOM    552  CEN VAL A  79       9.149  14.165  -8.005  1.00  0.00           X  
ATOM    553  H   VAL A  79       8.089  11.638  -6.671  1.00  0.00           H  
ATOM    554  N   VAL A  80       5.746  13.988  -6.409  1.00  0.00           N  
ATOM    555  CA  VAL A  80       4.456  14.644  -6.233  1.00  0.00           C  
ATOM    556  C   VAL A  80       4.113  14.797  -4.757  1.00  0.00           C  
ATOM    557  O   VAL A  80       3.666  15.858  -4.320  1.00  0.00           O  
ATOM    558  CB  VAL A  80       3.327  13.866  -6.934  1.00  0.00           C  
ATOM    559  CEN VAL A  80       2.891  13.882  -7.468  1.00  0.00           X  
ATOM    560  H   VAL A  80       5.790  13.116  -6.916  1.00  0.00           H  
ATOM    561  N   VAL A  81       4.324  13.732  -3.991  1.00  0.00           N  
ATOM    562  CA  VAL A  81       4.038  13.746  -2.562  1.00  0.00           C  
ATOM    563  C   VAL A  81       4.855  14.814  -1.847  1.00  0.00           C  
ATOM    564  O   VAL A  81       4.333  15.556  -1.016  1.00  0.00           O  
ATOM    565  CB  VAL A  81       4.322  12.377  -1.915  1.00  0.00           C  
ATOM    566  CEN VAL A  81       4.022  11.824  -1.635  1.00  0.00           X  
ATOM    567  H   VAL A  81       4.693  12.890  -4.411  1.00  0.00           H  
ATOM    568  N   VAL A  82       6.141  14.887  -2.175  1.00  0.00           N  
ATOM    569  CA  VAL A  82       7.033  15.865  -1.565  1.00  0.00           C  
ATOM    570  C   VAL A  82       6.559  17.287  -1.834  1.00  0.00           C  
ATOM    571  O   VAL A  82       6.535  18.125  -0.932  1.00  0.00           O  
ATOM    572  CB  VAL A  82       8.477  15.710  -2.078  1.00  0.00           C  
ATOM    573  CEN VAL A  82       9.111  15.508  -1.898  1.00  0.00           X  
ATOM    574  H   VAL A  82       6.509  14.248  -2.865  1.00  0.00           H  
ATOM    575  N   VAL A  83       6.182  17.554  -3.079  1.00  0.00           N  
ATOM    576  CA  VAL A  83       5.707  18.876  -3.470  1.00  0.00           C  
ATOM    577  C   VAL A  83       4.470  19.274  -2.674  1.00  0.00           C  
ATOM    578  O   VAL A  83       4.369  20.401  -2.189  1.00  0.00           O  
ATOM    579  CB  VAL A  83       5.380  18.938  -4.974  1.00  0.00           C  
ATOM    580  CEN VAL A  83       5.589  19.197  -5.576  1.00  0.00           X  
ATOM    581  H   VAL A  83       6.225  16.822  -3.774  1.00  0.00           H  
ATOM    582  N   VAL A  84       3.532  18.343  -2.544  1.00  0.00           N  
ATOM    583  CA  VAL A  84       2.299  18.595  -1.806  1.00  0.00           C  
ATOM    584  C   VAL A  84       2.590  18.955  -0.355  1.00  0.00           C  
ATOM    585  O   VAL A  84       2.013  19.897   0.188  1.00  0.00           O  
ATOM    586  CB  VAL A  84       1.358  17.376  -1.845  1.00  0.00           C  
ATOM    587  CEN VAL A  84       0.766  17.141  -2.106  1.00  0.00           X  
ATOM    588  H   VAL A  84       3.675  17.437  -2.966  1.00  0.00           H  
ATOM    589  N   VAL A  85       3.487  18.199   0.269  1.00  0.00           N  
ATOM    590  CA  VAL A  85       3.856  18.437   1.659  1.00  0.00           C  
ATOM    591  C   VAL A  85       4.437  19.833   1.844  1.00  0.00           C  
ATOM    592  O   VAL A  85       4.085  20.543   2.785  1.00  0.00           O  
ATOM    593  CB  VAL A  85       4.875  17.396   2.160  1.00  0.00           C  
ATOM    594  CEN VAL A  85       4.954  16.853   2.575  1.00  0.00           X  
ATOM    595  H   VAL A  85       3.925  17.440  -0.234  1.00  0.00           H  
ATOM    596  N   VAL A  86       5.330  20.220   0.939  1.00  0.00           N  
ATOM    597  CA  VAL A  86       5.962  21.533   1.000  1.00  0.00           C  
ATOM    598  C   VAL A  86       4.927  22.647   0.920  1.00  0.00           C  
ATOM    599  O   VAL A  86       4.981  23.614   1.680  1.00  0.00           O  
ATOM    600  CB  VAL A  86       6.991  21.718  -0.131  1.00  0.00           C  
ATOM    601  CEN VAL A  86       7.665  21.764  -0.265  1.00  0.00           X  
ATOM    602  H   VAL A  86       5.576  19.590   0.189  1.00  0.00           H  
ATOM    603  N   VAL A  87       3.985  22.507  -0.007  1.00  0.00           N  
ATOM    604  CA  VAL A  87       2.935  23.503  -0.189  1.00  0.00           C  
ATOM    605  C   VAL A  87       2.108  23.668   1.079  1.00  0.00           C  
ATOM    606  O   VAL A  87       1.812  24.787   1.497  1.00  0.00           O  
ATOM    607  CB  VAL A  87       2.001  23.132  -1.356  1.00  0.00           C  
ATOM    608  CEN VAL A  87       1.820  23.304  -1.998  1.00  0.00           X  
ATOM    609  H   VAL A  87       3.997  21.690  -0.601  1.00  0.00           H  
ATOM    610  N   VAL A  88       1.736  22.547   1.688  1.00  0.00           N  
ATOM    611  CA  VAL A  88       0.941  22.566   2.910  1.00  0.00           C  
ATOM    612  C   VAL A  88       1.666  23.305   4.027  1.00  0.00           C  
ATOM    613  O   VAL A  88       1.072  24.121   4.732  1.00  0.00           O  
ATOM    614  CB  VAL A  88       0.603  21.140   3.386  1.00  0.00           C  
ATOM    615  CEN VAL A  88       0.090  20.685   3.451  1.00  0.00           X  
ATOM    616  H   VAL A  88       2.011  21.659   1.293  1.00  0.00           H  
ATOM    617  N   VAL A  89       2.953  23.014   4.184  1.00  0.00           N  
ATOM    618  CA  VAL A  89       3.762  23.651   5.217  1.00  0.00           C  
ATOM    619  C   VAL A  89       3.801  25.163   5.032  1.00  0.00           C  
ATOM    620  O   VAL A  89       3.648  25.919   5.991  1.00  0.00           O  
ATOM    621  CB  VAL A  89       5.203  23.107   5.221  1.00  0.00           C  
ATOM    622  CEN VAL A  89       5.648  22.718   5.576  1.00  0.00           X  
ATOM    623  H   VAL A  89       3.382  22.335   3.572  1.00  0.00           H  
ATOM    624  N   VAL A  90       4.006  25.597   3.793  1.00  0.00           N  
ATOM    625  CA  VAL A  90       4.065  27.020   3.480  1.00  0.00           C  
ATOM    626  C   VAL A  90       2.763  27.719   3.847  1.00  0.00           C  
ATOM    627  O   VAL A  90       2.772  28.798   4.441  1.00  0.00           O  
ATOM    628  CB  VAL A  90       4.361  27.258   1.987  1.00  0.00           C  
ATOM    629  CEN VAL A  90       4.843  27.477   1.545  1.00  0.00           X  
ATOM    630  H   VAL A  90       4.124  24.924   3.049  1.00  0.00           H  
ATOM    631  N   VAL A  91       1.643  27.099   3.490  1.00  0.00           N  
ATOM    632  CA  VAL A  91       0.330  27.662   3.782  1.00  0.00           C  
ATOM    633  C   VAL A  91      -0.009  27.533   5.261  1.00  0.00           C  
ATOM    634  O   VAL A  91      -0.497  28.478   5.881  1.00  0.00           O  
ATOM    635  CB  VAL A  91      -0.774  26.980   2.951  1.00  0.00           C  
ATOM    636  CEN VAL A  91      -1.213  27.075   2.429  1.00  0.00           X  
ATOM    637  H   VAL A  91       1.703  26.216   3.005  1.00  0.00           H  
ATOM    638  N   VAL A  92       0.254  26.357   5.823  1.00  0.00           N  
ATOM    639  CA  VAL A  92       0.010  26.113   7.239  1.00  0.00           C  
ATOM    640  C   VAL A  92       0.995  26.885   8.108  1.00  0.00           C  
ATOM    641  O   VAL A  92       0.654  27.330   9.204  1.00  0.00           O  
ATOM    642  CB  VAL A  92       0.105  24.614   7.579  1.00  0.00           C  
ATOM    643  CEN VAL A  92      -0.265  24.061   7.758  1.00  0.00           X  
ATOM    644  H   VAL A  92       0.631  25.613   5.253  1.00  0.00           H  
ATOM    645  N   VAL A  93       2.218  27.039   7.613  1.00  0.00           N  
ATOM    646  CA  VAL A  93       3.251  27.770   8.337  1.00  0.00           C  
ATOM    647  C   VAL A  93       3.841  28.884   7.482  1.00  0.00           C  
ATOM    648  O   VAL A  93       5.021  28.853   7.132  1.00  0.00           O  
ATOM    649  CB  VAL A  93       4.386  26.835   8.799  1.00  0.00           C  
ATOM    650  CEN VAL A  93       4.670  26.539   9.352  1.00  0.00           X  
ATOM    651  H   VAL A  93       2.438  26.641   6.711  1.00  0.00           H  
ATOM    652  N   VAL A  94       3.012  29.868   7.149  1.00  0.00           N  
ATOM    653  CA  VAL A  94       3.382  30.881   6.168  1.00  0.00           C  
ATOM    654  C   VAL A  94       4.538  31.738   6.669  1.00  0.00           C  
ATOM    655  O   VAL A  94       5.218  32.401   5.886  1.00  0.00           O  
ATOM    656  CB  VAL A  94       2.191  31.795   5.822  1.00  0.00           C  
ATOM    657  CEN VAL A  94       1.739  31.953   5.327  1.00  0.00           X  
ATOM    658  H   VAL A  94       2.103  29.915   7.586  1.00  0.00           H  
ATOM    659  N   VAL A  95       4.756  31.719   7.980  1.00  0.00           N  
ATOM    660  CA  VAL A  95       5.783  32.550   8.598  1.00  0.00           C  
ATOM    661  C   VAL A  95       7.032  31.737   8.914  1.00  0.00           C  
ATOM    662  O   VAL A  95       7.965  32.235   9.544  1.00  0.00           O  
ATOM    663  CB  VAL A  95       5.272  33.212   9.891  1.00  0.00           C  
ATOM    664  CEN VAL A  95       5.084  33.814  10.169  1.00  0.00           X  
ATOM    665  H   VAL A  95       4.195  31.115   8.564  1.00  0.00           H  
ATOM    666  N   VAL A  96       7.043  30.484   8.474  1.00  0.00           N  
ATOM    667  CA  VAL A  96       8.160  29.587   8.744  1.00  0.00           C  
ATOM    668  C   VAL A  96       9.205  29.661   7.638  1.00  0.00           C  
ATOM    669  O   VAL A  96       9.123  28.940   6.643  1.00  0.00           O  
ATOM    670  CB  VAL A  96       7.690  28.128   8.896  1.00  0.00           C  
ATOM    671  CEN VAL A  96       7.600  27.619   9.351  1.00  0.00           X  
ATOM    672  H   VAL A  96       6.257  30.143   7.938  1.00  0.00           H  
ATOM    673  N   VAL A  97      10.189  30.536   7.817  1.00  0.00           N  
ATOM    674  CA  VAL A  97      11.218  30.750   6.807  1.00  0.00           C  
ATOM    675  C   VAL A  97      11.902  29.441   6.433  1.00  0.00           C  
ATOM    676  O   VAL A  97      12.177  29.187   5.260  1.00  0.00           O  
ATOM    677  CB  VAL A  97      12.282  31.754   7.288  1.00  0.00           C  
ATOM    678  CEN VAL A  97      12.524  32.393   7.196  1.00  0.00           X  
ATOM    679  H   VAL A  97      10.224  31.068   8.675  1.00  0.00           H  
ATOM    680  N   VAL A  98      12.175  28.613   7.436  1.00  0.00           N  
ATOM    681  CA  VAL A  98      12.748  27.293   7.206  1.00  0.00           C  
ATOM    682  C   VAL A  98      11.858  26.456   6.296  1.00  0.00           C  
ATOM    683  O   VAL A  98      12.344  25.625   5.529  1.00  0.00           O  
ATOM    684  CB  VAL A  98      12.971  26.535   8.528  1.00  0.00           C  
ATOM    685  CEN VAL A  98      13.456  26.308   8.962  1.00  0.00           X  
ATOM    686  H   VAL A  98      11.979  28.907   8.383  1.00  0.00           H  
ATOM    687  N   VAL A  99      10.551  26.681   6.386  1.00  0.00           N  
ATOM    688  CA  VAL A  99       9.600  26.044   5.483  1.00  0.00           C  
ATOM    689  C   VAL A  99       9.884  26.415   4.034  1.00  0.00           C  
ATOM    690  O   VAL A  99       9.879  25.557   3.151  1.00  0.00           O  
ATOM    691  CB  VAL A  99       8.149  26.429   5.827  1.00  0.00           C  
ATOM    692  CEN VAL A  99       7.559  26.189   6.089  1.00  0.00           X  
ATOM    693  H   VAL A  99      10.208  27.309   7.099  1.00  0.00           H  
ATOM    694  N   VAL A 100      10.131  27.698   3.794  1.00  0.00           N  
ATOM    695  CA  VAL A 100      10.418  28.185   2.450  1.00  0.00           C  
ATOM    696  C   VAL A 100      11.657  27.513   1.873  1.00  0.00           C  
ATOM    697  O   VAL A 100      11.663  27.089   0.717  1.00  0.00           O  
ATOM    698  CB  VAL A 100      10.620  29.712   2.433  1.00  0.00           C  
ATOM    699  CEN VAL A 100      10.336  30.307   2.233  1.00  0.00           X  
ATOM    700  H   VAL A 100      10.121  28.353   4.563  1.00  0.00           H  
ATOM    701  N   VAL A 101      12.705  27.418   2.684  1.00  0.00           N  
ATOM    702  CA  VAL A 101      13.952  26.796   2.255  1.00  0.00           C  
ATOM    703  C   VAL A 101      13.733  25.344   1.852  1.00  0.00           C  
ATOM    704  O   VAL A 101      14.236  24.893   0.823  1.00  0.00           O  
ATOM    705  CB  VAL A 101      15.023  26.857   3.361  1.00  0.00           C  
ATOM    706  CEN VAL A 101      15.617  27.155   3.542  1.00  0.00           X  
ATOM    707  H   VAL A 101      12.635  27.786   3.622  1.00  0.00           H  
ATOM    708  N   VAL A 102      12.981  24.615   2.670  1.00  0.00           N  
ATOM    709  CA  VAL A 102      12.694  23.211   2.399  1.00  0.00           C  
ATOM    710  C   VAL A 102      11.970  23.043   1.070  1.00  0.00           C  
ATOM    711  O   VAL A 102      12.308  22.166   0.275  1.00  0.00           O  
ATOM    712  CB  VAL A 102      11.844  22.582   3.519  1.00  0.00           C  
ATOM    713  CEN VAL A 102      11.861  22.137   4.045  1.00  0.00           X  
ATOM    714  H   VAL A 102      12.597  25.045   3.499  1.00  0.00           H  
ATOM    715  N   VAL A 103      10.972  23.888   0.834  1.00  0.00           N  
ATOM    716  CA  VAL A 103      10.197  23.834  -0.400  1.00  0.00           C  
ATOM    717  C   VAL A 103      11.086  24.050  -1.618  1.00  0.00           C  
ATOM    718  O   VAL A 103      10.979  23.331  -2.612  1.00  0.00           O  
ATOM    719  CB  VAL A 103       9.071  24.884  -0.406  1.00  0.00           C  
ATOM    720  CEN VAL A 103       8.388  24.965  -0.369  1.00  0.00           X  
ATOM    721  H   VAL A 103      10.744  24.586   1.528  1.00  0.00           H  
ATOM    722  N   VAL A 104      11.965  25.043  -1.534  1.00  0.00           N  
ATOM    723  CA  VAL A 104      12.875  25.355  -2.630  1.00  0.00           C  
ATOM    724  C   VAL A 104      13.772  24.168  -2.956  1.00  0.00           C  
ATOM    725  O   VAL A 104      13.967  23.827  -4.123  1.00  0.00           O  
ATOM    726  CB  VAL A 104      13.754  26.577  -2.304  1.00  0.00           C  
ATOM    727  CEN VAL A 104      13.864  27.239  -2.460  1.00  0.00           X  
ATOM    728  H   VAL A 104      12.003  25.596  -0.690  1.00  0.00           H  
ATOM    729  N   VAL A 105      14.317  23.542  -1.918  1.00  0.00           N  
ATOM    730  CA  VAL A 105      15.195  22.392  -2.092  1.00  0.00           C  
ATOM    731  C   VAL A 105      14.477  21.253  -2.805  1.00  0.00           C  
ATOM    732  O   VAL A 105      15.024  20.637  -3.720  1.00  0.00           O  
ATOM    733  CB  VAL A 105      15.733  21.881  -0.742  1.00  0.00           C  
ATOM    734  CEN VAL A 105      16.298  21.838  -0.351  1.00  0.00           X  
ATOM    735  H   VAL A 105      14.117  23.872  -0.985  1.00  0.00           H  
ATOM    736  N   VAL A 106      13.248  20.978  -2.380  1.00  0.00           N  
ATOM    737  CA  VAL A 106      12.452  19.912  -2.977  1.00  0.00           C  
ATOM    738  C   VAL A 106      12.223  20.161  -4.463  1.00  0.00           C  
ATOM    739  O   VAL A 106      12.359  19.253  -5.282  1.00  0.00           O  
ATOM    740  CB  VAL A 106      11.088  19.765  -2.276  1.00  0.00           C  
ATOM    741  CEN VAL A 106      10.720  19.358  -1.859  1.00  0.00           X  
ATOM    742  H   VAL A 106      12.855  21.521  -1.625  1.00  0.00           H  
ATOM    743  N   VAL A 107      11.875  21.397  -4.803  1.00  0.00           N  
ATOM    744  CA  VAL A 107      11.627  21.768  -6.191  1.00  0.00           C  
ATOM    745  C   VAL A 107      12.863  21.541  -7.052  1.00  0.00           C  
ATOM    746  O   VAL A 107      12.774  20.998  -8.153  1.00  0.00           O  
ATOM    747  CB  VAL A 107      11.192  23.241  -6.314  1.00  0.00           C  
ATOM    748  CEN VAL A 107      10.656  23.651  -6.453  1.00  0.00           X  
ATOM    749  H   VAL A 107      11.780  22.098  -4.082  1.00  0.00           H  
ATOM    750  N   VAL A 108      14.017  21.960  -6.543  1.00  0.00           N  
ATOM    751  CA  VAL A 108      15.274  21.803  -7.265  1.00  0.00           C  
ATOM    752  C   VAL A 108      15.569  20.335  -7.545  1.00  0.00           C  
ATOM    753  O   VAL A 108      15.959  19.972  -8.654  1.00  0.00           O  
ATOM    754  CB  VAL A 108      16.453  22.414  -6.484  1.00  0.00           C  
ATOM    755  CEN VAL A 108      16.903  22.936  -6.478  1.00  0.00           X  
ATOM    756  H   VAL A 108      14.023  22.399  -5.634  1.00  0.00           H  
ATOM    757  N   VAL A 109      15.379  19.495  -6.533  1.00  0.00           N  
ATOM    758  CA  VAL A 109      15.624  18.065  -6.669  1.00  0.00           C  
ATOM    759  C   VAL A 109      14.744  17.455  -7.753  1.00  0.00           C  
ATOM    760  O   VAL A 109      15.212  16.671  -8.579  1.00  0.00           O  
ATOM    761  CB  VAL A 109      15.377  17.320  -5.343  1.00  0.00           C  
ATOM    762  CEN VAL A 109      15.691  16.991  -4.826  1.00  0.00           X  
ATOM    763  H   VAL A 109      15.056  19.857  -5.647  1.00  0.00           H  
ATOM    764  N   VAL A 110      13.466  17.821  -7.746  1.00  0.00           N  
ATOM    765  CA  VAL A 110      12.518  17.311  -8.729  1.00  0.00           C  
ATOM    766  C   VAL A 110      12.942  17.677 -10.145  1.00  0.00           C  
ATOM    767  O   VAL A 110      13.161  16.813 -10.949  1.00  0.00           O  
ATOM    768  CB  VAL A 110      11.097  17.846  -8.474  1.00  0.00           C  
ATOM    769  CEN VAL A 110      10.467  17.668  -8.260  1.00  0.00           X  
ATOM    770  H   VAL A 110      13.144  18.468  -7.041  1.00  0.00           H  
TER                                                                             
# All scores below are weighted scores, not raw scores.
#BEGIN_POSE_ENERGIES_TABLE ./out/72.pdb
label vdw total
weights 0.1 NA
pose 2.84523 2.84523
VAL:NtermProteinFull_1 0 0
VAL_2 0 0
VAL_3 0 0
VAL_4 0 0
VAL_5 0 0
VAL_6 0 0
VAL_7 0 0
VAL_8 0 0
VAL_9 0 0
VAL_10 0 0
VAL_11 0 0
VAL_12 0 0
VAL_13 0 0
VAL_14 0.09871 0.09871
VAL_15 0 0
VAL_16 0 0
VAL_17 0.09871 0.09871
VAL_18 0 0
VAL_19 0 0
VAL_20 0 0
VAL_21 0 0
VAL_22 0 0
VAL_23 0 0
VAL_24 0 0
VAL_25 0 0
VAL_26 0 0
VAL_27 0 0
VAL_28 0 0
VAL_29 0 0
VAL_30 0 0
VAL_31 0.00618 0.00618
VAL_32 0 0
VAL_33 0 0
VAL_34 0 0
VAL_35 0 0
VAL_36 0 0
VAL_37 0 0
VAL_38 0 0
VAL_39 0 0
VAL_40 0 0
VAL_41 0 0
VAL_42 0 0
VAL_43 0 0
VAL_44 0 0
VAL_45 0 0
VAL_46 0 0
VAL_47 0 0
VAL_48 0 0
VAL_49 0.99057 0.99057
VAL_50 0 0
VAL_51 0 0
VAL_52 0.00605 0.00605
VAL_53 0.0379 0.0379
VAL_54 0 0
VAL_55 0 0
VAL_56 0.02103 0.02103
VAL_57 0 0
VAL_58 0 0
VAL_59 0.17665 0.17665
VAL_60 0.06745 0.06745
VAL_61 0 0
VAL_62 0 0
VAL_63 0 0
VAL_64 0 0
VAL_65 0 0
VAL_66 0.00643 0.00643
VAL_67 0 0
VAL_68 0 0
VAL_69 0 0
VAL_70 0 0
VAL_71 0 0
VAL_72 0 0
VAL_73 0 0
VAL_74 0.00642 0.00642
VAL_75 2e-05 2e-05
VAL_76 0 0
VAL_77 0 0
VAL_78 0 0
VAL_79 0 0
VAL_80 0 0
VAL_81 0 0
VAL_82 0.17665 0.17665
VAL_83 0 0
VAL_84 0 0
VAL_85 0 0
VAL_86 0.00157 0.00157
VAL_87 0 0
VAL_88 0 0
VAL_89 0.00518 0.00518
VAL_90 0 0
VAL_91 0 0
VAL_92 0.00618 0.00618
VAL_93 0.01006 0.01006
VAL_94 0 0
VAL_95 0 0
VAL_96 0.01006 0.01006
VAL_97 0 0
VAL_98 0.99057 0.99057
VAL_99 0 0
VAL_100 0 0
VAL_101 0 0
VAL_102 0.03878 0.03878
VAL_103 0.00157 0.00157
VAL_104 0 0
VAL_105 0 0
VAL_106 0.02103 0.02103
VAL_107 0 0
VAL_108 0 0
VAL_109 0.06745 0.06745
VAL:CtermProteinFull_110 0 0
#END_POSE_ENERGIES_TABLE ./out/72.pdb

REMARK 6 11 1 9 20 17 12 17 9 16 8 14 
REMARK VDW             2.845
REMARK RG             13.746
REMARK NCdist         22.320
REMARK HO              0.688
