# Supplementary material for: Design of complicated all-α protein structures
Source: Nat Struct Mol Biol. 2024 Jan 4;31(2):275–82. doi: 10.1038/s41594-023-01147-9 (PMC11377298; doi:10.1038/s41594-023-01147-9)
Supplement: Supplementary file 11 — Statistical source data. [file 41594_2023_1147_MOESM11_ESM.zip › ED_Fig6/66.pdb]

HEADER                                            09-NOV-21   XXXX              
EXPDTA    THEORETICAL MODEL                                                     
REMARK 220                                                                      
REMARK 220 EXPERIMENTAL DETAILS                                                 
REMARK 220  EXPERIMENT TYPE                : THEORETICAL MODELLING              
REMARK 220  DATE OF DATA COLLECTION        : 09-NOV-21                          
REMARK 220                                                                      
REMARK 220 REMARK: MODEL GENERATED BY ROSETTA                                   
REMARK 220  VERSION 2021.16+release.8ee4f02                                     
ATOM      1  N   VAL A   1       0.000   0.000   0.000  1.00  0.00           N  
ATOM      2  CA  VAL A   1       1.458   0.000   0.000  1.00  0.00           C  
ATOM      3  C   VAL A   1       2.009   1.420   0.000  1.00  0.00           C  
ATOM      4  O   VAL A   1       2.934   1.737   0.748  1.00  0.00           O  
ATOM      5  CB  VAL A   1       2.023  -0.759  -1.215  1.00  0.00           C  
ATOM      6  CEN VAL A   1       2.351  -1.334  -1.406  1.00  0.00           X  
ATOM      7  H   VAL A   1      -0.500  -0.433  -0.750  1.00  0.00           H  
ATOM      8  N   VAL A   2       1.435   2.272  -0.843  1.00  0.00           N  
ATOM      9  CA  VAL A   2       1.868   3.661  -0.942  1.00  0.00           C  
ATOM     10  C   VAL A   2       1.711   4.383   0.390  1.00  0.00           C  
ATOM     11  O   VAL A   2       2.608   5.105   0.825  1.00  0.00           O  
ATOM     12  CB  VAL A   2       1.079   4.423  -2.023  1.00  0.00           C  
ATOM     13  CEN VAL A   2       1.129   4.707  -2.649  1.00  0.00           X  
ATOM     14  H   VAL A   2       0.680   1.949  -1.431  1.00  0.00           H  
ATOM     15  N   VAL A   3       0.566   4.183   1.035  1.00  0.00           N  
ATOM     16  CA  VAL A   3       0.290   4.815   2.319  1.00  0.00           C  
ATOM     17  C   VAL A   3       1.317   4.405   3.367  1.00  0.00           C  
ATOM     18  O   VAL A   3       1.823   5.241   4.115  1.00  0.00           O  
ATOM     19  CB  VAL A   3      -1.120   4.462   2.831  1.00  0.00           C  
ATOM     20  CEN VAL A   3      -1.749   4.719   2.941  1.00  0.00           X  
ATOM     21  H   VAL A   3      -0.130   3.577   0.624  1.00  0.00           H  
ATOM     22  N   VAL A   4       1.620   3.112   3.417  1.00  0.00           N  
ATOM     23  CA  VAL A   4       2.588   2.588   4.374  1.00  0.00           C  
ATOM     24  C   VAL A   4       3.957   3.226   4.177  1.00  0.00           C  
ATOM     25  O   VAL A   4       4.612   3.622   5.141  1.00  0.00           O  
ATOM     26  CB  VAL A   4       2.723   1.058   4.261  1.00  0.00           C  
ATOM     27  CEN VAL A   4       2.581   0.464   4.579  1.00  0.00           X  
ATOM     28  H   VAL A   4       1.169   2.476   2.775  1.00  0.00           H  
ATOM     29  N   VAL A   5       4.385   3.322   2.923  1.00  0.00           N  
ATOM     30  CA  VAL A   5       5.678   3.911   2.597  1.00  0.00           C  
ATOM     31  C   VAL A   5       5.758   5.358   3.069  1.00  0.00           C  
ATOM     32  O   VAL A   5       6.758   5.776   3.653  1.00  0.00           O  
ATOM     33  CB  VAL A   5       5.958   3.859   1.084  1.00  0.00           C  
ATOM     34  CEN VAL A   5       6.345   3.555   0.602  1.00  0.00           X  
ATOM     35  H   VAL A   5       3.799   2.977   2.176  1.00  0.00           H  
ATOM     36  N   VAL A   6       4.700   6.118   2.811  1.00  0.00           N  
ATOM     37  CA  VAL A   6       4.648   7.520   3.209  1.00  0.00           C  
ATOM     38  C   VAL A   6       4.783   7.670   4.719  1.00  0.00           C  
ATOM     39  O   VAL A   6       5.528   8.521   5.204  1.00  0.00           O  
ATOM     40  CB  VAL A   6       3.339   8.190   2.752  1.00  0.00           C  
ATOM     41  CEN VAL A   6       3.075   8.647   2.309  1.00  0.00           X  
ATOM     42  H   VAL A   6       3.910   5.715   2.327  1.00  0.00           H  
ATOM     43  N   VAL A   7       4.059   6.836   5.458  1.00  0.00           N  
ATOM     44  CA  VAL A   7       4.096   6.875   6.915  1.00  0.00           C  
ATOM     45  C   VAL A   7       5.504   6.615   7.437  1.00  0.00           C  
ATOM     46  O   VAL A   7       5.983   7.311   8.332  1.00  0.00           O  
ATOM     47  CB  VAL A   7       3.133   5.844   7.532  1.00  0.00           C  
ATOM     48  CEN VAL A   7       2.540   5.776   7.878  1.00  0.00           X  
ATOM     49  H   VAL A   7       3.467   6.159   4.999  1.00  0.00           H  
ATOM     50  N   VAL A   8       6.163   5.609   6.872  1.00  0.00           N  
ATOM     51  CA  VAL A   8       7.517   5.255   7.279  1.00  0.00           C  
ATOM     52  C   VAL A   8       8.478   6.419   7.067  1.00  0.00           C  
ATOM     53  O   VAL A   8       9.293   6.729   7.935  1.00  0.00           O  
ATOM     54  CB  VAL A   8       8.037   4.027   6.508  1.00  0.00           C  
ATOM     55  CEN VAL A   8       8.197   3.360   6.571  1.00  0.00           X  
ATOM     56  H   VAL A   8       5.713   5.075   6.141  1.00  0.00           H  
ATOM     57  N   VAL A   9       8.376   7.060   5.907  1.00  0.00           N  
ATOM     58  CA  VAL A   9       9.235   8.191   5.579  1.00  0.00           C  
ATOM     59  C   VAL A   9       9.061   9.324   6.581  1.00  0.00           C  
ATOM     60  O   VAL A   9      10.039   9.909   7.047  1.00  0.00           O  
ATOM     61  CB  VAL A   9       8.951   8.723   4.162  1.00  0.00           C  
ATOM     62  CEN VAL A   9       9.208   8.766   3.524  1.00  0.00           X  
ATOM     63  H   VAL A   9       7.685   6.755   5.236  1.00  0.00           H  
ATOM     64  N   VAL A  10       7.810   9.630   6.909  1.00  0.00           N  
ATOM     65  CA  VAL A  10       7.506  10.695   7.857  1.00  0.00           C  
ATOM     66  C   VAL A  10       8.128  10.415   9.219  1.00  0.00           C  
ATOM     67  O   VAL A  10       8.719  11.301   9.836  1.00  0.00           O  
ATOM     68  CB  VAL A  10       5.986  10.883   8.028  1.00  0.00           C  
ATOM     69  CEN VAL A  10       5.461  11.306   7.888  1.00  0.00           X  
ATOM     70  H   VAL A  10       7.051   9.112   6.491  1.00  0.00           H  
ATOM     71  N   VAL A  11       7.993   9.177   9.683  1.00  0.00           N  
ATOM     72  CA  VAL A  11       8.542   8.778  10.973  1.00  0.00           C  
ATOM     73  C   VAL A  11      10.054   8.964  11.009  1.00  0.00           C  
ATOM     74  O   VAL A  11      10.602   9.482  11.982  1.00  0.00           O  
ATOM     75  CB  VAL A  11       8.207   7.311  11.300  1.00  0.00           C  
ATOM     76  CEN VAL A  11       7.826   6.907  11.708  1.00  0.00           X  
ATOM     77  H   VAL A  11       7.496   8.495   9.127  1.00  0.00           H  
ATOM     78  N   VAL A  12      10.723   8.537   9.944  1.00  0.00           N  
ATOM     79  CA  VAL A  12      12.173   8.655   9.852  1.00  0.00           C  
ATOM     80  C   VAL A  12      12.613  10.111   9.938  1.00  0.00           C  
ATOM     81  O   VAL A  12      13.562  10.441  10.650  1.00  0.00           O  
ATOM     82  CB  VAL A  12      12.708   8.043   8.543  1.00  0.00           C  
ATOM     83  CEN VAL A  12      13.065   7.514   8.284  1.00  0.00           X  
ATOM     84  H   VAL A  12      10.214   8.119   9.178  1.00  0.00           H  
ATOM     85  N   VAL A  13      11.920  10.977   9.208  1.00  0.00           N  
ATOM     86  CA  VAL A  13      12.238  12.400   9.200  1.00  0.00           C  
ATOM     87  C   VAL A  13      12.120  12.999  10.596  1.00  0.00           C  
ATOM     88  O   VAL A  13      12.988  13.755  11.033  1.00  0.00           O  
ATOM     89  CB  VAL A  13      11.321  13.180   8.239  1.00  0.00           C  
ATOM     90  CEN VAL A  13      11.305  13.516   7.638  1.00  0.00           X  
ATOM     91  H   VAL A  13      11.152  10.642   8.644  1.00  0.00           H  
ATOM     92  N   VAL A  14      11.041  12.656  11.292  1.00  0.00           N  
ATOM     93  CA  VAL A  14      10.808  13.159  12.640  1.00  0.00           C  
ATOM     94  C   VAL A  14      11.933  12.751  13.583  1.00  0.00           C  
ATOM     95  O   VAL A  14      12.426  13.564  14.365  1.00  0.00           O  
ATOM     96  CB  VAL A  14       9.468  12.654  13.208  1.00  0.00           C  
ATOM     97  CEN VAL A  14       8.830  12.848  13.379  1.00  0.00           X  
ATOM     98  H   VAL A  14      10.366  12.031  10.876  1.00  0.00           H  
ATOM     99  N   VAL A  15      12.336  11.488  13.503  1.00  0.00           N  
ATOM    100  CA  VAL A  15      13.405  10.970  14.349  1.00  0.00           C  
ATOM    101  C   VAL A  15      14.742  11.612  14.003  1.00  0.00           C  
ATOM    102  O   VAL A  15      15.563  11.872  14.882  1.00  0.00           O  
ATOM    103  CB  VAL A  15      13.534   9.440  14.225  1.00  0.00           C  
ATOM    104  CEN VAL A  15      13.430   8.846  14.557  1.00  0.00           X  
ATOM    105  H   VAL A  15      11.891  10.870  12.840  1.00  0.00           H  
ATOM    106  N   VAL A  16      14.955  11.867  12.716  1.00  0.00           N  
ATOM    107  CA  VAL A  16      16.097  12.656  12.270  1.00  0.00           C  
ATOM    108  C   VAL A  16      15.968  14.109  12.709  1.00  0.00           C  
ATOM    109  O   VAL A  16      16.955  14.843  12.756  1.00  0.00           O  
ATOM    110  CB  VAL A  16      16.255  12.604  10.739  1.00  0.00           C  
ATOM    111  CEN VAL A  16      16.647  12.355  10.230  1.00  0.00           X  
ATOM    112  H   VAL A  16      14.309  11.504  12.030  1.00  0.00           H  
ATOM    113  N   VAL A  17      14.745  14.518  13.029  1.00  0.00           N  
ATOM    114  CA  VAL A  17      14.465  15.911  13.356  1.00  0.00           C  
ATOM    115  C   VAL A  17      14.266  16.743  12.096  1.00  0.00           C  
ATOM    116  O   VAL A  17      14.396  17.967  12.122  1.00  0.00           O  
ATOM    117  CB  VAL A  17      15.595  16.533  14.197  1.00  0.00           C  
ATOM    118  CEN VAL A  17      15.757  16.761  14.827  1.00  0.00           X  
ATOM    119  H   VAL A  17      13.990  13.847  13.047  1.00  0.00           H  
ATOM    120  N   VAL A  18      13.950  16.072  10.994  1.00  0.00           N  
ATOM    121  CA  VAL A  18      13.669  16.754   9.736  1.00  0.00           C  
ATOM    122  C   VAL A  18      12.191  17.098   9.613  1.00  0.00           C  
ATOM    123  O   VAL A  18      11.455  16.459   8.861  1.00  0.00           O  
ATOM    124  CB  VAL A  18      14.090  15.901   8.525  1.00  0.00           C  
ATOM    125  CEN VAL A  18      14.551  15.851   8.015  1.00  0.00           X  
ATOM    126  H   VAL A  18      13.903  15.064  11.028  1.00  0.00           H  
ATOM    127  N   VAL A  19      11.760  18.111  10.358  1.00  0.00           N  
ATOM    128  CA  VAL A  19      10.347  18.465  10.426  1.00  0.00           C  
ATOM    129  C   VAL A  19       9.804  18.830   9.051  1.00  0.00           C  
ATOM    130  O   VAL A  19       8.705  18.418   8.678  1.00  0.00           O  
ATOM    131  CB  VAL A  19      10.106  19.641  11.391  1.00  0.00           C  
ATOM    132  CEN VAL A  19       9.839  19.810  12.004  1.00  0.00           X  
ATOM    133  H   VAL A  19      12.429  18.649  10.890  1.00  0.00           H  
ATOM    134  N   VAL A  20      10.579  19.605   8.300  1.00  0.00           N  
ATOM    135  CA  VAL A  20      10.147  20.083   6.992  1.00  0.00           C  
ATOM    136  C   VAL A  20       9.812  18.923   6.064  1.00  0.00           C  
ATOM    137  O   VAL A  20       8.740  18.889   5.460  1.00  0.00           O  
ATOM    138  CB  VAL A  20      11.223  20.964   6.330  1.00  0.00           C  
ATOM    139  CEN VAL A  20      11.376  21.612   6.150  1.00  0.00           X  
ATOM    140  H   VAL A  20      11.491  19.869   8.644  1.00  0.00           H  
ATOM    141  N   VAL A  21      10.735  17.974   5.954  1.00  0.00           N  
ATOM    142  CA  VAL A  21      10.534  16.804   5.107  1.00  0.00           C  
ATOM    143  C   VAL A  21       9.314  16.007   5.550  1.00  0.00           C  
ATOM    144  O   VAL A  21       8.501  15.590   4.725  1.00  0.00           O  
ATOM    145  CB  VAL A  21      11.768  15.883   5.115  1.00  0.00           C  
ATOM    146  CEN VAL A  21      12.297  15.660   4.733  1.00  0.00           X  
ATOM    147  H   VAL A  21      11.598  18.065   6.471  1.00  0.00           H  
ATOM    148  N   VAL A  22       9.193  15.797   6.856  1.00  0.00           N  
ATOM    149  CA  VAL A  22       8.071  15.049   7.411  1.00  0.00           C  
ATOM    150  C   VAL A  22       6.754  15.780   7.183  1.00  0.00           C  
ATOM    151  O   VAL A  22       5.734  15.161   6.879  1.00  0.00           O  
ATOM    152  CB  VAL A  22       8.251  14.795   8.919  1.00  0.00           C  
ATOM    153  CEN VAL A  22       8.382  14.307   9.388  1.00  0.00           X  
ATOM    154  H   VAL A  22       9.895  16.166   7.481  1.00  0.00           H  
ATOM    155  N   VAL A  23       6.783  17.100   7.331  1.00  0.00           N  
ATOM    156  CA  VAL A  23       5.600  17.922   7.107  1.00  0.00           C  
ATOM    157  C   VAL A  23       5.073  17.755   5.688  1.00  0.00           C  
ATOM    158  O   VAL A  23       3.863  17.741   5.462  1.00  0.00           O  
ATOM    159  CB  VAL A  23       5.890  19.413   7.364  1.00  0.00           C  
ATOM    160  CEN VAL A  23       5.768  19.935   7.796  1.00  0.00           X  
ATOM    161  H   VAL A  23       7.647  17.546   7.606  1.00  0.00           H  
ATOM    162  N   VAL A  24       5.989  17.627   4.733  1.00  0.00           N  
ATOM    163  CA  VAL A  24       5.619  17.485   3.330  1.00  0.00           C  
ATOM    164  C   VAL A  24       5.266  16.041   2.998  1.00  0.00           C  
ATOM    165  O   VAL A  24       4.928  15.721   1.858  1.00  0.00           O  
ATOM    166  CB  VAL A  24       6.750  17.955   2.397  1.00  0.00           C  
ATOM    167  CEN VAL A  24       6.936  18.451   1.957  1.00  0.00           X  
ATOM    168  H   VAL A  24       6.967  17.629   4.986  1.00  0.00           H  
ATOM    169  N   VAL A  25       5.347  15.171   3.999  1.00  0.00           N  
ATOM    170  CA  VAL A  25       4.991  13.768   3.826  1.00  0.00           C  
ATOM    171  C   VAL A  25       5.974  13.060   2.903  1.00  0.00           C  
ATOM    172  O   VAL A  25       5.604  12.136   2.178  1.00  0.00           O  
ATOM    173  CB  VAL A  25       3.567  13.612   3.261  1.00  0.00           C  
ATOM    174  CEN VAL A  25       2.926  13.414   3.419  1.00  0.00           X  
ATOM    175  H   VAL A  25       5.664  15.491   4.904  1.00  0.00           H  
ATOM    176  N   VAL A  26       7.228  13.499   2.933  1.00  0.00           N  
ATOM    177  CA  VAL A  26       8.268  12.903   2.103  1.00  0.00           C  
ATOM    178  C   VAL A  26       8.664  11.526   2.621  1.00  0.00           C  
ATOM    179  O   VAL A  26       8.522  11.235   3.809  1.00  0.00           O  
ATOM    180  CB  VAL A  26       9.521  13.797   2.039  1.00  0.00           C  
ATOM    181  CEN VAL A  26       9.887  14.209   1.626  1.00  0.00           X  
ATOM    182  H   VAL A  26       7.466  14.265   3.546  1.00  0.00           H  
ATOM    183  N   VAL A  27       9.162  10.683   1.723  1.00  0.00           N  
ATOM    184  CA  VAL A  27       9.561   9.328   2.084  1.00  0.00           C  
ATOM    185  C   VAL A  27      10.941   9.313   2.729  1.00  0.00           C  
ATOM    186  O   VAL A  27      11.780  10.168   2.443  1.00  0.00           O  
ATOM    187  CB  VAL A  27       9.569   8.395   0.858  1.00  0.00           C  
ATOM    188  CEN VAL A  27       9.241   7.867   0.561  1.00  0.00           X  
ATOM    189  H   VAL A  27       9.266  10.988   0.766  1.00  0.00           H  
ATOM    190  N   VAL A  28      11.170   8.338   3.602  1.00  0.00           N  
ATOM    191  CA  VAL A  28      12.463   8.186   4.260  1.00  0.00           C  
ATOM    192  C   VAL A  28      13.606   8.288   3.258  1.00  0.00           C  
ATOM    193  O   VAL A  28      14.521   9.094   3.425  1.00  0.00           O  
ATOM    194  CB  VAL A  28      12.564   6.842   5.005  1.00  0.00           C  
ATOM    195  CEN VAL A  28      12.582   6.555   5.631  1.00  0.00           X  
ATOM    196  H   VAL A  28      10.430   7.684   3.815  1.00  0.00           H  
ATOM    197  N   VAL A  29      13.547   7.466   2.216  1.00  0.00           N  
ATOM    198  CA  VAL A  29      14.612   7.412   1.222  1.00  0.00           C  
ATOM    199  C   VAL A  29      14.814   8.767   0.556  1.00  0.00           C  
ATOM    200  O   VAL A  29      15.945   9.190   0.315  1.00  0.00           O  
ATOM    201  CB  VAL A  29      14.321   6.357   0.138  1.00  0.00           C  
ATOM    202  CEN VAL A  29      14.514   5.741  -0.103  1.00  0.00           X  
ATOM    203  H   VAL A  29      12.744   6.863   2.110  1.00  0.00           H  
ATOM    204  N   VAL A  30      13.710   9.445   0.260  1.00  0.00           N  
ATOM    205  CA  VAL A  30      13.762  10.735  -0.418  1.00  0.00           C  
ATOM    206  C   VAL A  30      14.549  11.754   0.396  1.00  0.00           C  
ATOM    207  O   VAL A  30      15.382  12.483  -0.143  1.00  0.00           O  
ATOM    208  CB  VAL A  30      12.350  11.288  -0.688  1.00  0.00           C  
ATOM    209  CEN VAL A  30      11.890  11.416  -1.185  1.00  0.00           X  
ATOM    210  H   VAL A  30      12.812   9.058   0.512  1.00  0.00           H  
ATOM    211  N   VAL A  31      14.280  11.800   1.696  1.00  0.00           N  
ATOM    212  CA  VAL A  31      14.963  12.731   2.587  1.00  0.00           C  
ATOM    213  C   VAL A  31      16.468  12.492   2.584  1.00  0.00           C  
ATOM    214  O   VAL A  31      17.256  13.435   2.509  1.00  0.00           O  
ATOM    215  CB  VAL A  31      14.438  12.620   4.030  1.00  0.00           C  
ATOM    216  CEN VAL A  31      14.068  12.944   4.512  1.00  0.00           X  
ATOM    217  H   VAL A  31      13.585  11.175   2.077  1.00  0.00           H  
ATOM    218  N   VAL A  32      16.861  11.225   2.667  1.00  0.00           N  
ATOM    219  CA  VAL A  32      18.272  10.860   2.674  1.00  0.00           C  
ATOM    220  C   VAL A  32      18.968  11.323   1.400  1.00  0.00           C  
ATOM    221  O   VAL A  32      20.066  11.877   1.448  1.00  0.00           O  
ATOM    222  CB  VAL A  32      18.462   9.339   2.827  1.00  0.00           C  
ATOM    223  CEN VAL A  32      18.671   8.848   3.261  1.00  0.00           X  
ATOM    224  H   VAL A  32      16.164  10.497   2.726  1.00  0.00           H  
ATOM    225  N   VAL A  33      18.322  11.094   0.262  1.00  0.00           N  
ATOM    226  CA  VAL A  33      18.877  11.487  -1.027  1.00  0.00           C  
ATOM    227  C   VAL A  33      19.105  12.992  -1.093  1.00  0.00           C  
ATOM    228  O   VAL A  33      20.153  13.451  -1.547  1.00  0.00           O  
ATOM    229  CB  VAL A  33      17.960  11.065  -2.190  1.00  0.00           C  
ATOM    230  CEN VAL A  33      17.901  10.628  -2.720  1.00  0.00           X  
ATOM    231  H   VAL A  33      17.422  10.635   0.291  1.00  0.00           H  
ATOM    232  N   VAL A  34      18.118  13.755  -0.636  1.00  0.00           N  
ATOM    233  CA  VAL A  34      18.209  15.210  -0.643  1.00  0.00           C  
ATOM    234  C   VAL A  34      19.390  15.692   0.190  1.00  0.00           C  
ATOM    235  O   VAL A  34      20.142  16.570  -0.232  1.00  0.00           O  
ATOM    236  CB  VAL A  34      16.918  15.859  -0.109  1.00  0.00           C  
ATOM    237  CEN VAL A  34      16.362  16.222  -0.294  1.00  0.00           X  
ATOM    238  H   VAL A  34      17.283  13.316  -0.276  1.00  0.00           H  
ATOM    239  N   VAL A  35      19.547  15.112   1.376  1.00  0.00           N  
ATOM    240  CA  VAL A  35      20.637  15.481   2.270  1.00  0.00           C  
ATOM    241  C   VAL A  35      21.992  15.236   1.618  1.00  0.00           C  
ATOM    242  O   VAL A  35      22.886  16.079   1.688  1.00  0.00           O  
ATOM    243  CB  VAL A  35      20.568  14.701   3.597  1.00  0.00           C  
ATOM    244  CEN VAL A  35      20.434  14.762   4.270  1.00  0.00           X  
ATOM    245  H   VAL A  35      18.894  14.397   1.664  1.00  0.00           H  
ATOM    246  N   VAL A  36      22.137  14.078   0.984  1.00  0.00           N  
ATOM    247  CA  VAL A  36      23.384  13.720   0.318  1.00  0.00           C  
ATOM    248  C   VAL A  36      23.745  14.737  -0.757  1.00  0.00           C  
ATOM    249  O   VAL A  36      24.900  15.148  -0.872  1.00  0.00           O  
ATOM    250  CB  VAL A  36      23.302  12.320  -0.320  1.00  0.00           C  
ATOM    251  CEN VAL A  36      23.529  11.672  -0.265  1.00  0.00           X  
ATOM    252  H   VAL A  36      21.364  13.428   0.963  1.00  0.00           H  
ATOM    253  N   VAL A  37      22.752  15.140  -1.541  1.00  0.00           N  
ATOM    254  CA  VAL A  37      22.965  16.107  -2.612  1.00  0.00           C  
ATOM    255  C   VAL A  37      23.380  17.462  -2.055  1.00  0.00           C  
ATOM    256  O   VAL A  37      24.163  18.184  -2.672  1.00  0.00           O  
ATOM    257  CB  VAL A  37      21.701  16.282  -3.474  1.00  0.00           C  
ATOM    258  CEN VAL A  37      21.430  16.151  -4.094  1.00  0.00           X  
ATOM    259  H   VAL A  37      21.825  14.766  -1.393  1.00  0.00           H  
ATOM    260  N   VAL A  38      22.850  17.803  -0.885  1.00  0.00           N  
ATOM    261  CA  VAL A  38      23.270  19.005  -0.175  1.00  0.00           C  
ATOM    262  C   VAL A  38      24.643  18.820   0.458  1.00  0.00           C  
ATOM    263  O   VAL A  38      25.227  19.766   0.987  1.00  0.00           O  
ATOM    264  CB  VAL A  38      22.260  19.397   0.920  1.00  0.00           C  
ATOM    265  CEN VAL A  38      21.780  19.861   1.092  1.00  0.00           X  
ATOM    266  H   VAL A  38      22.138  17.214  -0.477  1.00  0.00           H  
ATOM    267  N   VAL A  39      25.155  17.595   0.401  1.00  0.00           N  
ATOM    268  CA  VAL A  39      26.400  17.252   1.079  1.00  0.00           C  
ATOM    269  C   VAL A  39      26.163  16.974   2.558  1.00  0.00           C  
ATOM    270  O   VAL A  39      27.109  16.823   3.330  1.00  0.00           O  
ATOM    271  CB  VAL A  39      27.447  18.373   0.939  1.00  0.00           C  
ATOM    272  CEN VAL A  39      28.042  18.541   0.636  1.00  0.00           X  
ATOM    273  H   VAL A  39      24.670  16.883  -0.126  1.00  0.00           H  
ATOM    274  N   VAL A  40      24.894  16.908   2.946  1.00  0.00           N  
ATOM    275  CA  VAL A  40      24.530  16.626   4.330  1.00  0.00           C  
ATOM    276  C   VAL A  40      24.494  15.127   4.595  1.00  0.00           C  
ATOM    277  O   VAL A  40      23.424  14.541   4.763  1.00  0.00           O  
ATOM    278  CB  VAL A  40      23.162  17.234   4.689  1.00  0.00           C  
ATOM    279  CEN VAL A  40      22.854  17.730   5.055  1.00  0.00           X  
ATOM    280  H   VAL A  40      24.163  17.057   2.266  1.00  0.00           H  
ATOM    281  N   VAL A  41      25.670  14.509   4.633  1.00  0.00           N  
ATOM    282  CA  VAL A  41      25.772  13.063   4.787  1.00  0.00           C  
ATOM    283  C   VAL A  41      25.257  12.616   6.149  1.00  0.00           C  
ATOM    284  O   VAL A  41      24.656  11.549   6.277  1.00  0.00           O  
ATOM    285  CB  VAL A  41      27.223  12.577   4.613  1.00  0.00           C  
ATOM    286  CEN VAL A  41      27.645  12.231   4.193  1.00  0.00           X  
ATOM    287  H   VAL A  41      26.516  15.056   4.553  1.00  0.00           H  
ATOM    288  N   VAL A  42      25.495  13.439   7.165  1.00  0.00           N  
ATOM    289  CA  VAL A  42      25.027  13.146   8.514  1.00  0.00           C  
ATOM    290  C   VAL A  42      23.505  13.092   8.570  1.00  0.00           C  
ATOM    291  O   VAL A  42      22.928  12.183   9.165  1.00  0.00           O  
ATOM    292  CB  VAL A  42      25.531  14.190   9.527  1.00  0.00           C  
ATOM    293  CEN VAL A  42      25.965  14.288  10.053  1.00  0.00           X  
ATOM    294  H   VAL A  42      26.014  14.289   6.998  1.00  0.00           H  
ATOM    295  N   VAL A  43      22.861  14.073   7.946  1.00  0.00           N  
ATOM    296  CA  VAL A  43      21.406  14.093   7.849  1.00  0.00           C  
ATOM    297  C   VAL A  43      20.885  12.861   7.120  1.00  0.00           C  
ATOM    298  O   VAL A  43      19.920  12.232   7.555  1.00  0.00           O  
ATOM    299  CB  VAL A  43      20.906  15.356   7.123  1.00  0.00           C  
ATOM    300  CEN VAL A  43      20.579  15.955   7.214  1.00  0.00           X  
ATOM    301  H   VAL A  43      23.392  14.823   7.528  1.00  0.00           H  
ATOM    302  N   VAL A  44      21.530  12.519   6.010  1.00  0.00           N  
ATOM    303  CA  VAL A  44      21.133  11.361   5.218  1.00  0.00           C  
ATOM    304  C   VAL A  44      21.217  10.079   6.037  1.00  0.00           C  
ATOM    305  O   VAL A  44      20.309   9.249   6.004  1.00  0.00           O  
ATOM    306  CB  VAL A  44      22.005  11.211   3.958  1.00  0.00           C  
ATOM    307  CEN VAL A  44      22.002  11.269   3.271  1.00  0.00           X  
ATOM    308  H   VAL A  44      22.315  13.077   5.706  1.00  0.00           H  
ATOM    309  N   VAL A  45      22.313   9.924   6.772  1.00  0.00           N  
ATOM    310  CA  VAL A  45      22.519   8.743   7.602  1.00  0.00           C  
ATOM    311  C   VAL A  45      21.418   8.604   8.646  1.00  0.00           C  
ATOM    312  O   VAL A  45      20.881   7.517   8.855  1.00  0.00           O  
ATOM    313  CB  VAL A  45      23.884   8.781   8.313  1.00  0.00           C  
ATOM    314  CEN VAL A  45      24.511   8.495   8.326  1.00  0.00           X  
ATOM    315  H   VAL A  45      23.023  10.643   6.756  1.00  0.00           H  
ATOM    316  N   VAL A  46      21.086   9.713   9.298  1.00  0.00           N  
ATOM    317  CA  VAL A  46      20.047   9.718  10.322  1.00  0.00           C  
ATOM    318  C   VAL A  46      18.707   9.276   9.749  1.00  0.00           C  
ATOM    319  O   VAL A  46      17.999   8.470  10.352  1.00  0.00           O  
ATOM    320  CB  VAL A  46      19.888  11.111  10.959  1.00  0.00           C  
ATOM    321  CEN VAL A  46      19.997  11.473  11.535  1.00  0.00           X  
ATOM    322  H   VAL A  46      21.565  10.575   9.079  1.00  0.00           H  
ATOM    323  N   VAL A  47      18.364   9.809   8.581  1.00  0.00           N  
ATOM    324  CA  VAL A  47      17.107   9.471   7.925  1.00  0.00           C  
ATOM    325  C   VAL A  47      17.025   7.980   7.625  1.00  0.00           C  
ATOM    326  O   VAL A  47      15.999   7.344   7.864  1.00  0.00           O  
ATOM    327  CB  VAL A  47      16.924  10.258   6.613  1.00  0.00           C  
ATOM    328  CEN VAL A  47      16.563  10.764   6.316  1.00  0.00           X  
ATOM    329  H   VAL A  47      18.990  10.466   8.137  1.00  0.00           H  
ATOM    330  N   VAL A  48      18.114   7.426   7.101  1.00  0.00           N  
ATOM    331  CA  VAL A  48      18.168   6.008   6.769  1.00  0.00           C  
ATOM    332  C   VAL A  48      17.938   5.143   8.002  1.00  0.00           C  
ATOM    333  O   VAL A  48      17.181   4.174   7.960  1.00  0.00           O  
ATOM    334  CB  VAL A  48      19.517   5.627   6.132  1.00  0.00           C  
ATOM    335  CEN VAL A  48      19.819   5.440   5.541  1.00  0.00           X  
ATOM    336  H   VAL A  48      18.925   8.003   6.929  1.00  0.00           H  
ATOM    337  N   VAL A  49      18.596   5.501   9.099  1.00  0.00           N  
ATOM    338  CA  VAL A  49      18.464   4.758  10.347  1.00  0.00           C  
ATOM    339  C   VAL A  49      17.021   4.750  10.834  1.00  0.00           C  
ATOM    340  O   VAL A  49      16.499   3.713  11.242  1.00  0.00           O  
ATOM    341  CB  VAL A  49      19.365   5.344  11.451  1.00  0.00           C  
ATOM    342  CEN VAL A  49      19.932   5.227  11.824  1.00  0.00           X  
ATOM    343  H   VAL A  49      19.203   6.307   9.069  1.00  0.00           H  
ATOM    344  N   VAL A  50      16.380   5.913  10.788  1.00  0.00           N  
ATOM    345  CA  VAL A  50      14.995   6.042  11.224  1.00  0.00           C  
ATOM    346  C   VAL A  50      14.074   5.143  10.409  1.00  0.00           C  
ATOM    347  O   VAL A  50      13.210   4.461  10.960  1.00  0.00           O  
ATOM    348  CB  VAL A  50      14.502   7.498  11.117  1.00  0.00           C  
ATOM    349  CEN VAL A  50      14.324   8.052  11.486  1.00  0.00           X  
ATOM    350  H   VAL A  50      16.865   6.729  10.442  1.00  0.00           H  
ATOM    351  N   VAL A  51      14.264   5.147   9.094  1.00  0.00           N  
ATOM    352  CA  VAL A  51      13.451   4.332   8.200  1.00  0.00           C  
ATOM    353  C   VAL A  51      13.583   2.851   8.533  1.00  0.00           C  
ATOM    354  O   VAL A  51      12.589   2.127   8.589  1.00  0.00           O  
ATOM    355  CB  VAL A  51      13.837   4.553   6.726  1.00  0.00           C  
ATOM    356  CEN VAL A  51      13.623   4.830   6.132  1.00  0.00           X  
ATOM    357  H   VAL A  51      14.991   5.730   8.704  1.00  0.00           H  
ATOM    358  N   VAL A  52      14.815   2.407   8.753  1.00  0.00           N  
ATOM    359  CA  VAL A  52      15.079   1.011   9.080  1.00  0.00           C  
ATOM    360  C   VAL A  52      14.364   0.600  10.361  1.00  0.00           C  
ATOM    361  O   VAL A  52      13.752  -0.466  10.427  1.00  0.00           O  
ATOM    362  CB  VAL A  52      16.588   0.743   9.238  1.00  0.00           C  
ATOM    363  CEN VAL A  52      17.130   0.434   8.946  1.00  0.00           X  
ATOM    364  H   VAL A  52      15.589   3.052   8.691  1.00  0.00           H  
ATOM    365  N   VAL A  53      14.444   1.453  11.377  1.00  0.00           N  
ATOM    366  CA  VAL A  53      13.804   1.181  12.658  1.00  0.00           C  
ATOM    367  C   VAL A  53      12.297   1.022  12.499  1.00  0.00           C  
ATOM    368  O   VAL A  53      11.698   0.103  13.056  1.00  0.00           O  
ATOM    369  CB  VAL A  53      14.087   2.298  13.680  1.00  0.00           C  
ATOM    370  CEN VAL A  53      14.433   2.447  14.257  1.00  0.00           X  
ATOM    371  H   VAL A  53      14.962   2.312  11.258  1.00  0.00           H  
ATOM    372  N   VAL A  54      11.690   1.924  11.734  1.00  0.00           N  
ATOM    373  CA  VAL A  54      10.252   1.885  11.499  1.00  0.00           C  
ATOM    374  C   VAL A  54       9.836   0.578  10.836  1.00  0.00           C  
ATOM    375  O   VAL A  54       8.851  -0.044  11.232  1.00  0.00           O  
ATOM    376  CB  VAL A  54       9.790   3.064  10.622  1.00  0.00           C  
ATOM    377  CEN VAL A  54       9.441   3.658  10.630  1.00  0.00           X  
ATOM    378  H   VAL A  54      12.239   2.654  11.304  1.00  0.00           H  
ATOM    379  N   VAL A  55      10.594   0.167   9.825  1.00  0.00           N  
ATOM    380  CA  VAL A  55      10.306  -1.067   9.104  1.00  0.00           C  
ATOM    381  C   VAL A  55      10.345  -2.271  10.036  1.00  0.00           C  
ATOM    382  O   VAL A  55       9.466  -3.132   9.990  1.00  0.00           O  
ATOM    383  CB  VAL A  55      11.299  -1.292   7.948  1.00  0.00           C  
ATOM    384  CEN VAL A  55      11.360  -1.293   7.262  1.00  0.00           X  
ATOM    385  H   VAL A  55      11.390   0.724   9.548  1.00  0.00           H  
ATOM    386  N   VAL A  56      11.368  -2.326  10.881  1.00  0.00           N  
ATOM    387  CA  VAL A  56      11.524  -3.425  11.826  1.00  0.00           C  
ATOM    388  C   VAL A  56      10.332  -3.513  12.770  1.00  0.00           C  
ATOM    389  O   VAL A  56       9.806  -4.597  13.022  1.00  0.00           O  
ATOM    390  CB  VAL A  56      12.814  -3.279  12.655  1.00  0.00           C  
ATOM    391  CEN VAL A  56      13.443  -3.542  12.753  1.00  0.00           X  
ATOM    392  H   VAL A  56      12.057  -1.587  10.868  1.00  0.00           H  
ATOM    393  N   VAL A  57       9.909  -2.365  13.289  1.00  0.00           N  
ATOM    394  CA  VAL A  57       8.777  -2.310  14.207  1.00  0.00           C  
ATOM    395  C   VAL A  57       7.510  -2.845  13.552  1.00  0.00           C  
ATOM    396  O   VAL A  57       6.769  -3.622  14.154  1.00  0.00           O  
ATOM    397  CB  VAL A  57       8.521  -0.875  14.703  1.00  0.00           C  
ATOM    398  CEN VAL A  57       8.564  -0.462  15.253  1.00  0.00           X  
ATOM    399  H   VAL A  57      10.384  -1.509  13.042  1.00  0.00           H  
ATOM    400  N   VAL A  58       7.267  -2.424  12.315  1.00  0.00           N  
ATOM    401  CA  VAL A  58       6.089  -2.860  11.575  1.00  0.00           C  
ATOM    402  C   VAL A  58       6.076  -4.373  11.401  1.00  0.00           C  
ATOM    403  O   VAL A  58       5.048  -5.022  11.598  1.00  0.00           O  
ATOM    404  CB  VAL A  58       6.013  -2.193  10.189  1.00  0.00           C  
ATOM    405  CEN VAL A  58       5.669  -1.727   9.816  1.00  0.00           X  
ATOM    406  H   VAL A  58       7.915  -1.786  11.876  1.00  0.00           H  
ATOM    407  N   VAL A  59       7.224  -4.931  11.032  1.00  0.00           N  
ATOM    408  CA  VAL A  59       7.347  -6.370  10.831  1.00  0.00           C  
ATOM    409  C   VAL A  59       7.023  -7.134  12.108  1.00  0.00           C  
ATOM    410  O   VAL A  59       6.299  -8.130  12.079  1.00  0.00           O  
ATOM    411  CB  VAL A  59       8.762  -6.755  10.359  1.00  0.00           C  
ATOM    412  CEN VAL A  59       9.123  -6.981   9.817  1.00  0.00           X  
ATOM    413  H   VAL A  59       8.032  -4.343  10.887  1.00  0.00           H  
ATOM    414  N   VAL A  60       7.562  -6.663  13.227  1.00  0.00           N  
ATOM    415  CA  VAL A  60       7.331  -7.302  14.517  1.00  0.00           C  
ATOM    416  C   VAL A  60       5.848  -7.319  14.865  1.00  0.00           C  
ATOM    417  O   VAL A  60       5.317  -8.335  15.312  1.00  0.00           O  
ATOM    418  CB  VAL A  60       8.105  -6.594  15.645  1.00  0.00           C  
ATOM    419  CEN VAL A  60       8.637  -6.660  16.078  1.00  0.00           X  
ATOM    420  H   VAL A  60       8.148  -5.841  13.183  1.00  0.00           H  
ATOM    421  N   VAL A  61       5.184  -6.187  14.658  1.00  0.00           N  
ATOM    422  CA  VAL A  61       3.760  -6.069  14.950  1.00  0.00           C  
ATOM    423  C   VAL A  61       2.947  -7.065  14.133  1.00  0.00           C  
ATOM    424  O   VAL A  61       2.052  -7.728  14.658  1.00  0.00           O  
ATOM    425  CB  VAL A  61       3.242  -4.646  14.670  1.00  0.00           C  
ATOM    426  CEN VAL A  61       3.015  -4.069  14.971  1.00  0.00           X  
ATOM    427  H   VAL A  61       5.678  -5.387  14.289  1.00  0.00           H  
ATOM    428  N   VAL A  62       3.262  -7.166  12.847  1.00  0.00           N  
ATOM    429  CA  VAL A  62       2.561  -8.081  11.955  1.00  0.00           C  
ATOM    430  C   VAL A  62       2.699  -9.523  12.426  1.00  0.00           C  
ATOM    431  O   VAL A  62       1.724 -10.274  12.452  1.00  0.00           O  
ATOM    432  CB  VAL A  62       3.081  -7.972  10.509  1.00  0.00           C  
ATOM    433  CEN VAL A  62       2.918  -7.753   9.877  1.00  0.00           X  
ATOM    434  H   VAL A  62       4.007  -6.593  12.477  1.00  0.00           H  
ATOM    435  N   VAL A  63       3.916  -9.905  12.799  1.00  0.00           N  
ATOM    436  CA  VAL A  63       4.184 -11.258  13.270  1.00  0.00           C  
ATOM    437  C   VAL A  63       3.340 -11.592  14.493  1.00  0.00           C  
ATOM    438  O   VAL A  63       2.776 -12.682  14.591  1.00  0.00           O  
ATOM    439  CB  VAL A  63       5.672 -11.451  13.617  1.00  0.00           C  
ATOM    440  CEN VAL A  63       6.254 -11.760  13.414  1.00  0.00           X  
ATOM    441  H   VAL A  63       4.675  -9.240  12.754  1.00  0.00           H  
ATOM    442  N   VAL A  64       3.257 -10.649  15.425  1.00  0.00           N  
ATOM    443  CA  VAL A  64       2.485 -10.844  16.646  1.00  0.00           C  
ATOM    444  C   VAL A  64       1.000 -10.994  16.341  1.00  0.00           C  
ATOM    445  O   VAL A  64       0.288 -11.732  17.022  1.00  0.00           O  
ATOM    446  CB  VAL A  64       2.681  -9.676  17.631  1.00  0.00           C  
ATOM    447  CEN VAL A  64       2.967  -9.499  18.232  1.00  0.00           X  
ATOM    448  H   VAL A  64       3.742  -9.774  15.284  1.00  0.00           H  
ATOM    449  N   VAL A  65       0.538 -10.290  15.313  1.00  0.00           N  
ATOM    450  CA  VAL A  65      -0.827 -10.449  14.827  1.00  0.00           C  
ATOM    451  C   VAL A  65      -0.988 -11.752  14.055  1.00  0.00           C  
ATOM    452  O   VAL A  65      -2.099 -12.130  13.681  1.00  0.00           O  
ATOM    453  CB  VAL A  65      -1.246  -9.274  13.924  1.00  0.00           C  
ATOM    454  CEN VAL A  65      -1.650  -8.716  13.891  1.00  0.00           X  
ATOM    455  H   VAL A  65       1.149  -9.627  14.857  1.00  0.00           H  
ATOM    456  N   VAL A  66       0.126 -12.437  13.820  1.00  0.00           N  
ATOM    457  CA  VAL A  66       0.129 -13.631  12.984  1.00  0.00           C  
ATOM    458  C   VAL A  66       0.162 -13.267  11.505  1.00  0.00           C  
ATOM    459  O   VAL A  66       0.012 -14.130  10.640  1.00  0.00           O  
ATOM    460  CB  VAL A  66      -1.101 -14.516  13.257  1.00  0.00           C  
ATOM    461  CEN VAL A  66      -1.304 -15.113  13.536  1.00  0.00           X  
ATOM    462  H   VAL A  66       0.993 -12.122  14.232  1.00  0.00           H  
ATOM    463  N   VAL A  67       0.360 -11.984  11.220  1.00  0.00           N  
ATOM    464  CA  VAL A  67       0.435 -11.507   9.845  1.00  0.00           C  
ATOM    465  C   VAL A  67       1.844 -11.655   9.286  1.00  0.00           C  
ATOM    466  O   VAL A  67       2.554 -10.668   9.096  1.00  0.00           O  
ATOM    467  CB  VAL A  67       0.001 -10.033   9.733  1.00  0.00           C  
ATOM    468  CEN VAL A  67      -0.498  -9.618   9.503  1.00  0.00           X  
ATOM    469  H   VAL A  67       0.462 -11.323  11.977  1.00  0.00           H  
ATOM    470  N   VAL A  68       2.244 -12.895   9.024  1.00  0.00           N  
ATOM    471  CA  VAL A  68       3.601 -13.183   8.574  1.00  0.00           C  
ATOM    472  C   VAL A  68       3.864 -12.583   7.199  1.00  0.00           C  
ATOM    473  O   VAL A  68       4.971 -12.130   6.910  1.00  0.00           O  
ATOM    474  CB  VAL A  68       3.869 -14.699   8.521  1.00  0.00           C  
ATOM    475  CEN VAL A  68       4.213 -15.212   8.826  1.00  0.00           X  
ATOM    476  H   VAL A  68       1.592 -13.657   9.140  1.00  0.00           H  
ATOM    477  N   VAL A  69       2.839 -12.583   6.353  1.00  0.00           N  
ATOM    478  CA  VAL A  69       2.948 -12.009   5.017  1.00  0.00           C  
ATOM    479  C   VAL A  69       3.236 -10.514   5.082  1.00  0.00           C  
ATOM    480  O   VAL A  69       4.101 -10.008   4.367  1.00  0.00           O  
ATOM    481  CB  VAL A  69       1.665 -12.239   4.197  1.00  0.00           C  
ATOM    482  CEN VAL A  69       1.402 -12.590   3.666  1.00  0.00           X  
ATOM    483  H   VAL A  69       1.962 -12.991   6.643  1.00  0.00           H  
ATOM    484  N   VAL A  70       2.508  -9.813   5.944  1.00  0.00           N  
ATOM    485  CA  VAL A  70       2.742  -8.391   6.167  1.00  0.00           C  
ATOM    486  C   VAL A  70       4.157  -8.140   6.673  1.00  0.00           C  
ATOM    487  O   VAL A  70       4.842  -7.230   6.204  1.00  0.00           O  
ATOM    488  CB  VAL A  70       1.735  -7.803   7.173  1.00  0.00           C  
ATOM    489  CEN VAL A  70       1.190  -7.386   7.232  1.00  0.00           X  
ATOM    490  H   VAL A  70       1.772 -10.277   6.457  1.00  0.00           H  
ATOM    491  N   VAL A  71       4.589  -8.950   7.633  1.00  0.00           N  
ATOM    492  CA  VAL A  71       5.924  -8.816   8.205  1.00  0.00           C  
ATOM    493  C   VAL A  71       6.999  -8.988   7.140  1.00  0.00           C  
ATOM    494  O   VAL A  71       7.958  -8.217   7.082  1.00  0.00           O  
ATOM    495  CB  VAL A  71       6.161  -9.841   9.330  1.00  0.00           C  
ATOM    496  CEN VAL A  71       6.234  -9.909  10.012  1.00  0.00           X  
ATOM    497  H   VAL A  71       3.978  -9.677   7.975  1.00  0.00           H  
ATOM    498  N   VAL A  72       6.835 -10.003   6.298  1.00  0.00           N  
ATOM    499  CA  VAL A  72       7.792 -10.277   5.233  1.00  0.00           C  
ATOM    500  C   VAL A  72       7.910  -9.094   4.281  1.00  0.00           C  
ATOM    501  O   VAL A  72       9.013  -8.697   3.903  1.00  0.00           O  
ATOM    502  CB  VAL A  72       7.400 -11.532   4.431  1.00  0.00           C  
ATOM    503  CEN VAL A  72       7.573 -12.187   4.306  1.00  0.00           X  
ATOM    504  H   VAL A  72       6.026 -10.599   6.399  1.00  0.00           H  
ATOM    505  N   VAL A  73       6.769  -8.534   3.896  1.00  0.00           N  
ATOM    506  CA  VAL A  73       6.742  -7.395   2.987  1.00  0.00           C  
ATOM    507  C   VAL A  73       7.495  -6.206   3.571  1.00  0.00           C  
ATOM    508  O   VAL A  73       8.279  -5.555   2.880  1.00  0.00           O  
ATOM    509  CB  VAL A  73       5.300  -6.966   2.659  1.00  0.00           C  
ATOM    510  CEN VAL A  73       4.824  -6.955   2.161  1.00  0.00           X  
ATOM    511  H   VAL A  73       5.896  -8.907   4.243  1.00  0.00           H  
ATOM    512  N   VAL A  74       7.251  -5.927   4.847  1.00  0.00           N  
ATOM    513  CA  VAL A  74       7.906  -4.816   5.527  1.00  0.00           C  
ATOM    514  C   VAL A  74       9.420  -4.983   5.525  1.00  0.00           C  
ATOM    515  O   VAL A  74      10.158  -4.037   5.251  1.00  0.00           O  
ATOM    516  CB  VAL A  74       7.417  -4.676   6.981  1.00  0.00           C  
ATOM    517  CEN VAL A  74       7.041  -4.283   7.404  1.00  0.00           X  
ATOM    518  H   VAL A  74       6.596  -6.500   5.359  1.00  0.00           H  
ATOM    519  N   VAL A  75       9.876  -6.193   5.831  1.00  0.00           N  
ATOM    520  CA  VAL A  75      11.304  -6.486   5.865  1.00  0.00           C  
ATOM    521  C   VAL A  75      11.949  -6.241   4.508  1.00  0.00           C  
ATOM    522  O   VAL A  75      13.020  -5.640   4.418  1.00  0.00           O  
ATOM    523  CB  VAL A  75      11.572  -7.941   6.295  1.00  0.00           C  
ATOM    524  CEN VAL A  75      11.814  -8.332   6.808  1.00  0.00           X  
ATOM    525  H   VAL A  75       9.218  -6.927   6.047  1.00  0.00           H  
ATOM    526  N   VAL A  76      11.292  -6.711   3.452  1.00  0.00           N  
ATOM    527  CA  VAL A  76      11.801  -6.543   2.096  1.00  0.00           C  
ATOM    528  C   VAL A  76      11.952  -5.069   1.743  1.00  0.00           C  
ATOM    529  O   VAL A  76      12.966  -4.657   1.180  1.00  0.00           O  
ATOM    530  CB  VAL A  76      10.881  -7.217   1.061  1.00  0.00           C  
ATOM    531  CEN VAL A  76      10.833  -7.749   0.625  1.00  0.00           X  
ATOM    532  H   VAL A  76      10.417  -7.196   3.593  1.00  0.00           H  
ATOM    533  N   VAL A  77      10.938  -4.279   2.077  1.00  0.00           N  
ATOM    534  CA  VAL A  77      10.957  -2.848   1.795  1.00  0.00           C  
ATOM    535  C   VAL A  77      12.129  -2.166   2.488  1.00  0.00           C  
ATOM    536  O   VAL A  77      12.829  -1.350   1.887  1.00  0.00           O  
ATOM    537  CB  VAL A  77       9.647  -2.168   2.236  1.00  0.00           C  
ATOM    538  CEN VAL A  77       9.070  -1.872   2.002  1.00  0.00           X  
ATOM    539  H   VAL A  77      10.133  -4.679   2.538  1.00  0.00           H  
ATOM    540  N   VAL A  78      12.340  -2.504   3.756  1.00  0.00           N  
ATOM    541  CA  VAL A  78      13.428  -1.924   4.533  1.00  0.00           C  
ATOM    542  C   VAL A  78      14.780  -2.226   3.898  1.00  0.00           C  
ATOM    543  O   VAL A  78      15.633  -1.346   3.782  1.00  0.00           O  
ATOM    544  CB  VAL A  78      13.426  -2.442   5.983  1.00  0.00           C  
ATOM    545  CEN VAL A  78      13.302  -2.261   6.636  1.00  0.00           X  
ATOM    546  H   VAL A  78      11.729  -3.180   4.192  1.00  0.00           H  
ATOM    547  N   VAL A  79      14.969  -3.476   3.489  1.00  0.00           N  
ATOM    548  CA  VAL A  79      16.218  -3.897   2.865  1.00  0.00           C  
ATOM    549  C   VAL A  79      16.493  -3.104   1.594  1.00  0.00           C  
ATOM    550  O   VAL A  79      17.613  -2.647   1.366  1.00  0.00           O  
ATOM    551  CB  VAL A  79      16.203  -5.400   2.528  1.00  0.00           C  
ATOM    552  CEN VAL A  79      16.468  -6.010   2.705  1.00  0.00           X  
ATOM    553  H   VAL A  79      14.229  -4.152   3.613  1.00  0.00           H  
ATOM    554  N   VAL A  80      15.465  -2.944   0.768  1.00  0.00           N  
ATOM    555  CA  VAL A  80      15.594  -2.206  -0.483  1.00  0.00           C  
ATOM    556  C   VAL A  80      16.022  -0.766  -0.230  1.00  0.00           C  
ATOM    557  O   VAL A  80      16.907  -0.243  -0.909  1.00  0.00           O  
ATOM    558  CB  VAL A  80      14.275  -2.207  -1.279  1.00  0.00           C  
ATOM    559  CEN VAL A  80      13.968  -2.459  -1.841  1.00  0.00           X  
ATOM    560  H   VAL A  80      14.570  -3.344   1.013  1.00  0.00           H  
ATOM    561  N   VAL A  81      15.390  -0.129   0.749  1.00  0.00           N  
ATOM    562  CA  VAL A  81      15.705   1.253   1.093  1.00  0.00           C  
ATOM    563  C   VAL A  81      17.162   1.398   1.512  1.00  0.00           C  
ATOM    564  O   VAL A  81      17.852   2.324   1.084  1.00  0.00           O  
ATOM    565  CB  VAL A  81      14.801   1.773   2.226  1.00  0.00           C  
ATOM    566  CEN VAL A  81      14.281   2.203   2.368  1.00  0.00           X  
ATOM    567  H   VAL A  81      14.673  -0.614   1.269  1.00  0.00           H  
ATOM    568  N   VAL A  82      17.625   0.478   2.351  1.00  0.00           N  
ATOM    569  CA  VAL A  82      19.002   0.502   2.830  1.00  0.00           C  
ATOM    570  C   VAL A  82      19.989   0.399   1.675  1.00  0.00           C  
ATOM    571  O   VAL A  82      20.975   1.135   1.620  1.00  0.00           O  
ATOM    572  CB  VAL A  82      19.274  -0.640   3.827  1.00  0.00           C  
ATOM    573  CEN VAL A  82      19.393  -0.780   4.491  1.00  0.00           X  
ATOM    574  H   VAL A  82      17.008  -0.257   2.666  1.00  0.00           H  
ATOM    575  N   VAL A  83      19.719  -0.517   0.752  1.00  0.00           N  
ATOM    576  CA  VAL A  83      20.583  -0.718  -0.405  1.00  0.00           C  
ATOM    577  C   VAL A  83      20.686   0.550  -1.243  1.00  0.00           C  
ATOM    578  O   VAL A  83      21.775   0.942  -1.663  1.00  0.00           O  
ATOM    579  CB  VAL A  83      20.077  -1.869  -1.295  1.00  0.00           C  
ATOM    580  CEN VAL A  83      20.211  -2.514  -1.497  1.00  0.00           X  
ATOM    581  H   VAL A  83      18.893  -1.090   0.854  1.00  0.00           H  
ATOM    582  N   VAL A  84      19.546   1.190  -1.482  1.00  0.00           N  
ATOM    583  CA  VAL A  84      19.506   2.416  -2.270  1.00  0.00           C  
ATOM    584  C   VAL A  84      20.351   3.509  -1.630  1.00  0.00           C  
ATOM    585  O   VAL A  84      21.113   4.197  -2.311  1.00  0.00           O  
ATOM    586  CB  VAL A  84      18.064   2.930  -2.442  1.00  0.00           C  
ATOM    587  CEN VAL A  84      17.555   3.010  -2.899  1.00  0.00           X  
ATOM    588  H   VAL A  84      18.685   0.817  -1.108  1.00  0.00           H  
ATOM    589  N   VAL A  85      20.214   3.666  -0.318  1.00  0.00           N  
ATOM    590  CA  VAL A  85      20.965   4.677   0.416  1.00  0.00           C  
ATOM    591  C   VAL A  85      22.466   4.453   0.282  1.00  0.00           C  
ATOM    592  O   VAL A  85      23.225   5.393   0.047  1.00  0.00           O  
ATOM    593  CB  VAL A  85      20.589   4.686   1.910  1.00  0.00           C  
ATOM    594  CEN VAL A  85      20.263   5.048   2.397  1.00  0.00           X  
ATOM    595  H   VAL A  85      19.572   3.069   0.184  1.00  0.00           H  
ATOM    596  N   VAL A  86      22.888   3.202   0.432  1.00  0.00           N  
ATOM    597  CA  VAL A  86      24.300   2.853   0.328  1.00  0.00           C  
ATOM    598  C   VAL A  86      24.856   3.210  -1.045  1.00  0.00           C  
ATOM    599  O   VAL A  86      25.943   3.776  -1.156  1.00  0.00           O  
ATOM    600  CB  VAL A  86      24.532   1.353   0.590  1.00  0.00           C  
ATOM    601  CEN VAL A  86      24.792   0.902   1.042  1.00  0.00           X  
ATOM    602  H   VAL A  86      22.214   2.475   0.623  1.00  0.00           H  
ATOM    603  N   VAL A  87      24.104   2.876  -2.088  1.00  0.00           N  
ATOM    604  CA  VAL A  87      24.520   3.161  -3.455  1.00  0.00           C  
ATOM    605  C   VAL A  87      24.712   4.657  -3.672  1.00  0.00           C  
ATOM    606  O   VAL A  87      25.701   5.085  -4.268  1.00  0.00           O  
ATOM    607  CB  VAL A  87      23.499   2.631  -4.479  1.00  0.00           C  
ATOM    608  CEN VAL A  87      23.395   2.150  -4.961  1.00  0.00           X  
ATOM    609  H   VAL A  87      23.220   2.413  -1.929  1.00  0.00           H  
ATOM    610  N   VAL A  88      23.762   5.447  -3.185  1.00  0.00           N  
ATOM    611  CA  VAL A  88      23.825   6.897  -3.325  1.00  0.00           C  
ATOM    612  C   VAL A  88      25.074   7.461  -2.660  1.00  0.00           C  
ATOM    613  O   VAL A  88      25.765   8.306  -3.229  1.00  0.00           O  
ATOM    614  CB  VAL A  88      22.583   7.578  -2.721  1.00  0.00           C  
ATOM    615  CEN VAL A  88      22.004   7.918  -2.879  1.00  0.00           X  
ATOM    616  H   VAL A  88      22.975   5.033  -2.706  1.00  0.00           H  
ATOM    617  N   VAL A  89      25.360   6.987  -1.451  1.00  0.00           N  
ATOM    618  CA  VAL A  89      26.527   7.443  -0.706  1.00  0.00           C  
ATOM    619  C   VAL A  89      27.814   7.156  -1.469  1.00  0.00           C  
ATOM    620  O   VAL A  89      28.696   8.011  -1.562  1.00  0.00           O  
ATOM    621  CB  VAL A  89      26.606   6.781   0.682  1.00  0.00           C  
ATOM    622  CEN VAL A  89      26.538   6.899   1.357  1.00  0.00           X  
ATOM    623  H   VAL A  89      24.753   6.294  -1.038  1.00  0.00           H  
ATOM    624  N   VAL A  90      27.917   5.948  -2.013  1.00  0.00           N  
ATOM    625  CA  VAL A  90      29.097   5.546  -2.769  1.00  0.00           C  
ATOM    626  C   VAL A  90      29.315   6.453  -3.973  1.00  0.00           C  
ATOM    627  O   VAL A  90      30.436   6.888  -4.240  1.00  0.00           O  
ATOM    628  CB  VAL A  90      28.989   4.087  -3.251  1.00  0.00           C  
ATOM    629  CEN VAL A  90      29.239   3.452  -3.156  1.00  0.00           X  
ATOM    630  H   VAL A  90      27.157   5.292  -1.900  1.00  0.00           H  
ATOM    631  N   VAL A  91      28.238   6.735  -4.698  1.00  0.00           N  
ATOM    632  CA  VAL A  91      28.310   7.592  -5.876  1.00  0.00           C  
ATOM    633  C   VAL A  91      28.656   9.025  -5.494  1.00  0.00           C  
ATOM    634  O   VAL A  91      29.382   9.711  -6.214  1.00  0.00           O  
ATOM    635  CB  VAL A  91      26.985   7.586  -6.661  1.00  0.00           C  
ATOM    636  CEN VAL A  91      26.686   7.369  -7.243  1.00  0.00           X  
ATOM    637  H   VAL A  91      27.346   6.347  -4.426  1.00  0.00           H  
ATOM    638  N   VAL A  92      28.133   9.473  -4.358  1.00  0.00           N  
ATOM    639  CA  VAL A  92      28.540  10.746  -3.776  1.00  0.00           C  
ATOM    640  C   VAL A  92      29.982  10.692  -3.286  1.00  0.00           C  
ATOM    641  O   VAL A  92      30.624  11.726  -3.102  1.00  0.00           O  
ATOM    642  CB  VAL A  92      27.625  11.150  -2.604  1.00  0.00           C  
ATOM    643  CEN VAL A  92      27.135  11.594  -2.411  1.00  0.00           X  
ATOM    644  H   VAL A  92      27.435   8.916  -3.885  1.00  0.00           H  
ATOM    645  N   VAL A  93      30.485   9.480  -3.078  1.00  0.00           N  
ATOM    646  CA  VAL A  93      31.812   9.290  -2.503  1.00  0.00           C  
ATOM    647  C   VAL A  93      31.772   9.387  -0.983  1.00  0.00           C  
ATOM    648  O   VAL A  93      32.793   9.633  -0.340  1.00  0.00           O  
ATOM    649  CB  VAL A  93      32.817  10.323  -3.047  1.00  0.00           C  
ATOM    650  CEN VAL A  93      33.366  10.400  -3.456  1.00  0.00           X  
ATOM    651  H   VAL A  93      29.935   8.670  -3.323  1.00  0.00           H  
ATOM    652  N   VAL A  94      30.588   9.193  -0.413  1.00  0.00           N  
ATOM    653  CA  VAL A  94      30.425   9.195   1.036  1.00  0.00           C  
ATOM    654  C   VAL A  94      30.618   7.798   1.613  1.00  0.00           C  
ATOM    655  O   VAL A  94      29.654   7.138   2.001  1.00  0.00           O  
ATOM    656  CB  VAL A  94      29.038   9.723   1.448  1.00  0.00           C  
ATOM    657  CEN VAL A  94      28.712  10.254   1.741  1.00  0.00           X  
ATOM    658  H   VAL A  94      29.779   9.040  -0.999  1.00  0.00           H  
ATOM    659  N   VAL A  95      31.869   7.354   1.668  1.00  0.00           N  
ATOM    660  CA  VAL A  95      32.181   5.992   2.085  1.00  0.00           C  
ATOM    661  C   VAL A  95      31.687   5.723   3.501  1.00  0.00           C  
ATOM    662  O   VAL A  95      31.122   4.666   3.781  1.00  0.00           O  
ATOM    663  CB  VAL A  95      33.694   5.712   2.017  1.00  0.00           C  
ATOM    664  CEN VAL A  95      34.179   5.367   1.671  1.00  0.00           X  
ATOM    665  H   VAL A  95      32.623   7.975   1.414  1.00  0.00           H  
ATOM    666  N   VAL A  96      31.904   6.686   4.391  1.00  0.00           N  
ATOM    667  CA  VAL A  96      31.545   6.526   5.794  1.00  0.00           C  
ATOM    668  C   VAL A  96      30.058   6.235   5.953  1.00  0.00           C  
ATOM    669  O   VAL A  96      29.671   5.280   6.626  1.00  0.00           O  
ATOM    670  CB  VAL A  96      31.903   7.780   6.615  1.00  0.00           C  
ATOM    671  CEN VAL A  96      32.334   8.025   7.094  1.00  0.00           X  
ATOM    672  H   VAL A  96      32.329   7.550   4.086  1.00  0.00           H  
ATOM    673  N   VAL A  97      29.228   7.065   5.329  1.00  0.00           N  
ATOM    674  CA  VAL A  97      27.782   6.891   5.390  1.00  0.00           C  
ATOM    675  C   VAL A  97      27.364   5.541   4.822  1.00  0.00           C  
ATOM    676  O   VAL A  97      26.541   4.838   5.407  1.00  0.00           O  
ATOM    677  CB  VAL A  97      27.046   8.008   4.627  1.00  0.00           C  
ATOM    678  CEN VAL A  97      26.651   8.567   4.707  1.00  0.00           X  
ATOM    679  H   VAL A  97      29.609   7.835   4.798  1.00  0.00           H  
ATOM    680  N   VAL A  98      27.937   5.184   3.677  1.00  0.00           N  
ATOM    681  CA  VAL A  98      27.625   3.917   3.027  1.00  0.00           C  
ATOM    682  C   VAL A  98      27.963   2.737   3.929  1.00  0.00           C  
ATOM    683  O   VAL A  98      27.177   1.799   4.061  1.00  0.00           O  
ATOM    684  CB  VAL A  98      28.382   3.764   1.694  1.00  0.00           C  
ATOM    685  CEN VAL A  98      28.303   3.757   1.010  1.00  0.00           X  
ATOM    686  H   VAL A  98      28.606   5.807   3.246  1.00  0.00           H  
ATOM    687  N   VAL A  99      29.137   2.790   4.549  1.00  0.00           N  
ATOM    688  CA  VAL A  99      29.581   1.725   5.441  1.00  0.00           C  
ATOM    689  C   VAL A  99      28.617   1.545   6.607  1.00  0.00           C  
ATOM    690  O   VAL A  99      28.256   0.422   6.958  1.00  0.00           O  
ATOM    691  CB  VAL A  99      30.992   2.002   5.993  1.00  0.00           C  
ATOM    692  CEN VAL A  99      31.650   1.800   5.960  1.00  0.00           X  
ATOM    693  H   VAL A  99      29.737   3.589   4.399  1.00  0.00           H  
ATOM    694  N   VAL A 100      28.203   2.658   7.203  1.00  0.00           N  
ATOM    695  CA  VAL A 100      27.280   2.624   8.331  1.00  0.00           C  
ATOM    696  C   VAL A 100      25.962   1.965   7.945  1.00  0.00           C  
ATOM    697  O   VAL A 100      25.432   1.134   8.682  1.00  0.00           O  
ATOM    698  CB  VAL A 100      26.996   4.038   8.871  1.00  0.00           C  
ATOM    699  CEN VAL A 100      27.111   4.463   9.402  1.00  0.00           X  
ATOM    700  H   VAL A 100      28.537   3.550   6.867  1.00  0.00           H  
ATOM    701  N   VAL A 101      25.436   2.341   6.784  1.00  0.00           N  
ATOM    702  CA  VAL A 101      24.179   1.787   6.297  1.00  0.00           C  
ATOM    703  C   VAL A 101      24.272   0.277   6.126  1.00  0.00           C  
ATOM    704  O   VAL A 101      23.369  -0.460   6.524  1.00  0.00           O  
ATOM    705  CB  VAL A 101      23.763   2.421   4.956  1.00  0.00           C  
ATOM    706  CEN VAL A 101      23.309   2.848   4.661  1.00  0.00           X  
ATOM    707  H   VAL A 101      25.921   3.029   6.224  1.00  0.00           H  
ATOM    708  N   VAL A 102      25.368  -0.180   5.530  1.00  0.00           N  
ATOM    709  CA  VAL A 102      25.581  -1.605   5.305  1.00  0.00           C  
ATOM    710  C   VAL A 102      25.593  -2.374   6.620  1.00  0.00           C  
ATOM    711  O   VAL A 102      24.974  -3.432   6.736  1.00  0.00           O  
ATOM    712  CB  VAL A 102      26.901  -1.867   4.556  1.00  0.00           C  
ATOM    713  CEN VAL A 102      27.166  -2.068   3.952  1.00  0.00           X  
ATOM    714  H   VAL A 102      26.073   0.477   5.226  1.00  0.00           H  
ATOM    715  N   VAL A 103      26.301  -1.837   7.607  1.00  0.00           N  
ATOM    716  CA  VAL A 103      26.395  -2.473   8.916  1.00  0.00           C  
ATOM    717  C   VAL A 103      25.021  -2.619   9.557  1.00  0.00           C  
ATOM    718  O   VAL A 103      24.688  -3.672  10.100  1.00  0.00           O  
ATOM    719  CB  VAL A 103      27.312  -1.679   9.866  1.00  0.00           C  
ATOM    720  CEN VAL A 103      27.923  -1.688  10.183  1.00  0.00           X  
ATOM    721  H   VAL A 103      26.787  -0.966   7.448  1.00  0.00           H  
ATOM    722  N   VAL A 104      24.227  -1.556   9.491  1.00  0.00           N  
ATOM    723  CA  VAL A 104      22.886  -1.564  10.065  1.00  0.00           C  
ATOM    724  C   VAL A 104      22.021  -2.644   9.428  1.00  0.00           C  
ATOM    725  O   VAL A 104      21.316  -3.377  10.122  1.00  0.00           O  
ATOM    726  CB  VAL A 104      22.192  -0.199   9.900  1.00  0.00           C  
ATOM    727  CEN VAL A 104      21.979   0.359  10.241  1.00  0.00           X  
ATOM    728  H   VAL A 104      24.560  -0.721   9.032  1.00  0.00           H  
ATOM    729  N   VAL A 105      22.079  -2.737   8.104  1.00  0.00           N  
ATOM    730  CA  VAL A 105      21.300  -3.727   7.371  1.00  0.00           C  
ATOM    731  C   VAL A 105      21.663  -5.143   7.802  1.00  0.00           C  
ATOM    732  O   VAL A 105      20.788  -5.979   8.023  1.00  0.00           O  
ATOM    733  CB  VAL A 105      21.505  -3.595   5.850  1.00  0.00           C  
ATOM    734  CEN VAL A 105      21.199  -3.403   5.264  1.00  0.00           X  
ATOM    735  H   VAL A 105      22.677  -2.104   7.592  1.00  0.00           H  
ATOM    736  N   VAL A 106      22.961  -5.405   7.919  1.00  0.00           N  
ATOM    737  CA  VAL A 106      23.443  -6.720   8.324  1.00  0.00           C  
ATOM    738  C   VAL A 106      22.919  -7.098   9.703  1.00  0.00           C  
ATOM    739  O   VAL A 106      22.467  -8.223   9.919  1.00  0.00           O  
ATOM    740  CB  VAL A 106      24.982  -6.779   8.336  1.00  0.00           C  
ATOM    741  CEN VAL A 106      25.529  -7.041   8.011  1.00  0.00           X  
ATOM    742  H   VAL A 106      23.630  -4.674   7.723  1.00  0.00           H  
ATOM    743  N   VAL A 107      22.982  -6.153  10.634  1.00  0.00           N  
ATOM    744  CA  VAL A 107      22.514  -6.385  11.995  1.00  0.00           C  
ATOM    745  C   VAL A 107      21.034  -6.748  12.015  1.00  0.00           C  
ATOM    746  O   VAL A 107      20.623  -7.680  12.705  1.00  0.00           O  
ATOM    747  CB  VAL A 107      22.742  -5.152  12.890  1.00  0.00           C  
ATOM    748  CEN VAL A 107      23.119  -4.908  13.413  1.00  0.00           X  
ATOM    749  H   VAL A 107      23.364  -5.249  10.393  1.00  0.00           H  
ATOM    750  N   VAL A 108      20.238  -6.005  11.253  1.00  0.00           N  
ATOM    751  CA  VAL A 108      18.802  -6.247  11.181  1.00  0.00           C  
ATOM    752  C   VAL A 108      18.505  -7.651  10.671  1.00  0.00           C  
ATOM    753  O   VAL A 108      17.657  -8.355  11.220  1.00  0.00           O  
ATOM    754  CB  VAL A 108      18.101  -5.222  10.271  1.00  0.00           C  
ATOM    755  CEN VAL A 108      17.677  -4.679  10.271  1.00  0.00           X  
ATOM    756  H   VAL A 108      20.638  -5.253  10.710  1.00  0.00           H  
ATOM    757  N   VAL A 109      19.208  -8.054   9.618  1.00  0.00           N  
ATOM    758  CA  VAL A 109      19.021  -9.375   9.032  1.00  0.00           C  
ATOM    759  C   VAL A 109      19.315 -10.474  10.045  1.00  0.00           C  
ATOM    760  O   VAL A 109      18.561 -11.440  10.164  1.00  0.00           O  
ATOM    761  CB  VAL A 109      19.917  -9.578   7.796  1.00  0.00           C  
ATOM    762  CEN VAL A 109      19.911  -9.634   7.109  1.00  0.00           X  
ATOM    763  H   VAL A 109      19.890  -7.428   9.214  1.00  0.00           H  
ATOM    764  N   VAL A 110      20.415 -10.321  10.775  1.00  0.00           N  
ATOM    765  CA  VAL A 110      20.810 -11.300  11.780  1.00  0.00           C  
ATOM    766  C   VAL A 110      19.739 -11.451  12.853  1.00  0.00           C  
ATOM    767  O   VAL A 110      19.220 -12.518  13.036  1.00  0.00           O  
ATOM    768  CB  VAL A 110      22.143 -10.916  12.449  1.00  0.00           C  
ATOM    769  CEN VAL A 110      22.809 -11.087  12.497  1.00  0.00           X  
ATOM    770  H   VAL A 110      20.991  -9.505  10.629  1.00  0.00           H  
TER                                                                             
# All scores below are weighted scores, not raw scores.
#BEGIN_POSE_ENERGIES_TABLE ./out/66.pdb
label vdw total
weights 0.1 NA
pose 2.51056 2.51056
VAL:NtermProteinFull_1 0 0
VAL_2 0 0
VAL_3 0 0
VAL_4 0 0
VAL_5 0 0
VAL_6 0 0
VAL_7 0 0
VAL_8 0 0
VAL_9 0.74117 0.74117
VAL_10 0 0
VAL_11 0 0
VAL_12 0.08688 0.08688
VAL_13 0 0
VAL_14 0 0
VAL_15 0.00121 0.00121
VAL_16 0 0
VAL_17 0 0
VAL_18 0 0
VAL_19 0 0
VAL_20 0 0
VAL_21 0.00277 0.00277
VAL_22 0 0
VAL_23 0 0
VAL_24 0 0
VAL_25 0 0
VAL_26 0.00198 0.00198
VAL_27 0.55687 0.55687
VAL_28 0.44564 0.44564
VAL_29 0 0
VAL_30 0 0
VAL_31 0.00277 0.00277
VAL_32 0 0
VAL_33 0 0
VAL_34 0 0
VAL_35 0.00643 0.00643
VAL_36 0 0
VAL_37 0 0
VAL_38 0 0
VAL_39 0 0
VAL_40 0 0
VAL_41 0.00054 0.00054
VAL_42 0 0
VAL_43 0.00642 0.00642
VAL_44 2e-05 2e-05
VAL_45 0 0
VAL_46 0 0
VAL_47 0 0
VAL_48 0.00518 0.00518
VAL_49 0 0
VAL_50 0.03957 0.03957
VAL_51 0.23771 0.23771
VAL_52 0 0
VAL_53 0 0
VAL_54 0 0
VAL_55 0.17665 0.17665
VAL_56 0 0
VAL_57 0 0
VAL_58 0 0
VAL_59 0 0
VAL_60 0 0
VAL_61 0 0
VAL_62 0.00643 0.00643
VAL_63 0 0
VAL_64 0 0
VAL_65 0 0
VAL_66 0 0
VAL_67 0 0
VAL_68 0 0
VAL_69 0 0
VAL_70 0.00642 0.00642
VAL_71 2e-05 2e-05
VAL_72 0 0
VAL_73 0 0
VAL_74 0 0
VAL_75 0 0
VAL_76 0 0
VAL_77 0 0
VAL_78 0.17665 0.17665
VAL_79 0 0
VAL_80 0 0
VAL_81 0 0
VAL_82 0.00176 0.00176
VAL_83 0 0
VAL_84 0 0
VAL_85 0.00518 0.00518
VAL_86 0 0
VAL_87 0 0
VAL_88 0 0
VAL_89 0 0
VAL_90 0 0
VAL_91 0 0
VAL_92 0 0
VAL_93 0 0
VAL_94 0.00054 0.00054
VAL_95 0 0
VAL_96 0 0
VAL_97 0 0
VAL_98 0 0
VAL_99 0 0
VAL_100 0 0
VAL_101 0 0
VAL_102 0 0
VAL_103 0 0
VAL_104 0 0
VAL_105 0.00176 0.00176
VAL_106 0 0
VAL_107 0 0
VAL_108 0 0
VAL_109 0 0
VAL:CtermProteinFull_110 0 0
#END_POSE_ENERGIES_TABLE ./out/66.pdb

REMARK 6 14 1 6 20 21 14 7 13 8 8 7 
REMARK VDW             2.511
REMARK RG             13.834
REMARK NCdist         25.317
REMARK HO              0.649
