# Supplementary material for: Design of complicated all-α protein structures
Source: Nat Struct Mol Biol. 2024 Jan 4;31(2):275–82. doi: 10.1038/s41594-023-01147-9 (PMC11377298; doi:10.1038/s41594-023-01147-9)
Supplement: Supplementary file 11 — Statistical source data. [file 41594_2023_1147_MOESM11_ESM.zip › ED_Fig6/8.pdb]

HEADER                                            09-NOV-21   XXXX              
EXPDTA    THEORETICAL MODEL                                                     
REMARK 220                                                                      
REMARK 220 EXPERIMENTAL DETAILS                                                 
REMARK 220  EXPERIMENT TYPE                : THEORETICAL MODELLING              
REMARK 220  DATE OF DATA COLLECTION        : 09-NOV-21                          
REMARK 220                                                                      
REMARK 220 REMARK: MODEL GENERATED BY ROSETTA                                   
REMARK 220  VERSION 2021.16+release.8ee4f02                                     
ATOM      1  N   VAL A   1       0.000   0.000   0.000  1.00  0.00           N  
ATOM      2  CA  VAL A   1       1.458   0.000   0.000  1.00  0.00           C  
ATOM      3  C   VAL A   1       2.009   1.420   0.000  1.00  0.00           C  
ATOM      4  O   VAL A   1       2.934   1.737   0.748  1.00  0.00           O  
ATOM      5  CB  VAL A   1       2.023  -0.759  -1.215  1.00  0.00           C  
ATOM      6  CEN VAL A   1       2.351  -1.334  -1.406  1.00  0.00           X  
ATOM      7  H   VAL A   1      -0.500  -0.433  -0.750  1.00  0.00           H  
ATOM      8  N   VAL A   2       1.435   2.272  -0.843  1.00  0.00           N  
ATOM      9  CA  VAL A   2       1.868   3.661  -0.942  1.00  0.00           C  
ATOM     10  C   VAL A   2       1.711   4.383   0.390  1.00  0.00           C  
ATOM     11  O   VAL A   2       2.608   5.105   0.825  1.00  0.00           O  
ATOM     12  CB  VAL A   2       1.079   4.423  -2.023  1.00  0.00           C  
ATOM     13  CEN VAL A   2       1.129   4.707  -2.649  1.00  0.00           X  
ATOM     14  H   VAL A   2       0.680   1.949  -1.431  1.00  0.00           H  
ATOM     15  N   VAL A   3       0.566   4.183   1.035  1.00  0.00           N  
ATOM     16  CA  VAL A   3       0.290   4.815   2.319  1.00  0.00           C  
ATOM     17  C   VAL A   3       1.317   4.405   3.367  1.00  0.00           C  
ATOM     18  O   VAL A   3       1.823   5.241   4.115  1.00  0.00           O  
ATOM     19  CB  VAL A   3      -1.120   4.462   2.831  1.00  0.00           C  
ATOM     20  CEN VAL A   3      -1.749   4.719   2.941  1.00  0.00           X  
ATOM     21  H   VAL A   3      -0.130   3.577   0.624  1.00  0.00           H  
ATOM     22  N   VAL A   4       1.620   3.112   3.417  1.00  0.00           N  
ATOM     23  CA  VAL A   4       2.588   2.588   4.374  1.00  0.00           C  
ATOM     24  C   VAL A   4       3.957   3.226   4.177  1.00  0.00           C  
ATOM     25  O   VAL A   4       4.612   3.622   5.141  1.00  0.00           O  
ATOM     26  CB  VAL A   4       2.723   1.058   4.261  1.00  0.00           C  
ATOM     27  CEN VAL A   4       2.581   0.464   4.579  1.00  0.00           X  
ATOM     28  H   VAL A   4       1.169   2.476   2.775  1.00  0.00           H  
ATOM     29  N   VAL A   5       4.385   3.322   2.923  1.00  0.00           N  
ATOM     30  CA  VAL A   5       5.678   3.911   2.597  1.00  0.00           C  
ATOM     31  C   VAL A   5       5.758   5.358   3.069  1.00  0.00           C  
ATOM     32  O   VAL A   5       6.758   5.776   3.653  1.00  0.00           O  
ATOM     33  CB  VAL A   5       5.958   3.859   1.084  1.00  0.00           C  
ATOM     34  CEN VAL A   5       6.345   3.555   0.602  1.00  0.00           X  
ATOM     35  H   VAL A   5       3.799   2.977   2.176  1.00  0.00           H  
ATOM     36  N   VAL A   6       4.700   6.118   2.811  1.00  0.00           N  
ATOM     37  CA  VAL A   6       4.648   7.520   3.209  1.00  0.00           C  
ATOM     38  C   VAL A   6       4.783   7.670   4.719  1.00  0.00           C  
ATOM     39  O   VAL A   6       5.528   8.521   5.204  1.00  0.00           O  
ATOM     40  CB  VAL A   6       3.339   8.190   2.752  1.00  0.00           C  
ATOM     41  CEN VAL A   6       3.075   8.647   2.309  1.00  0.00           X  
ATOM     42  H   VAL A   6       3.910   5.715   2.327  1.00  0.00           H  
ATOM     43  N   VAL A   7       4.059   6.836   5.458  1.00  0.00           N  
ATOM     44  CA  VAL A   7       4.096   6.875   6.915  1.00  0.00           C  
ATOM     45  C   VAL A   7       5.504   6.615   7.437  1.00  0.00           C  
ATOM     46  O   VAL A   7       5.983   7.311   8.332  1.00  0.00           O  
ATOM     47  CB  VAL A   7       3.133   5.844   7.532  1.00  0.00           C  
ATOM     48  CEN VAL A   7       2.540   5.776   7.878  1.00  0.00           X  
ATOM     49  H   VAL A   7       3.467   6.159   4.999  1.00  0.00           H  
ATOM     50  N   VAL A   8       6.163   5.609   6.872  1.00  0.00           N  
ATOM     51  CA  VAL A   8       7.517   5.255   7.279  1.00  0.00           C  
ATOM     52  C   VAL A   8       8.478   6.419   7.067  1.00  0.00           C  
ATOM     53  O   VAL A   8       9.293   6.729   7.935  1.00  0.00           O  
ATOM     54  CB  VAL A   8       8.037   4.027   6.508  1.00  0.00           C  
ATOM     55  CEN VAL A   8       8.197   3.360   6.571  1.00  0.00           X  
ATOM     56  H   VAL A   8       5.713   5.075   6.141  1.00  0.00           H  
ATOM     57  N   VAL A   9       8.376   7.060   5.907  1.00  0.00           N  
ATOM     58  CA  VAL A   9       9.235   8.191   5.579  1.00  0.00           C  
ATOM     59  C   VAL A   9       9.061   9.324   6.581  1.00  0.00           C  
ATOM     60  O   VAL A   9      10.039   9.909   7.047  1.00  0.00           O  
ATOM     61  CB  VAL A   9       8.951   8.723   4.162  1.00  0.00           C  
ATOM     62  CEN VAL A   9       9.208   8.766   3.524  1.00  0.00           X  
ATOM     63  H   VAL A   9       7.685   6.755   5.236  1.00  0.00           H  
ATOM     64  N   VAL A  10       7.810   9.630   6.909  1.00  0.00           N  
ATOM     65  CA  VAL A  10       7.506  10.695   7.857  1.00  0.00           C  
ATOM     66  C   VAL A  10       8.128  10.415   9.219  1.00  0.00           C  
ATOM     67  O   VAL A  10       8.719  11.301   9.836  1.00  0.00           O  
ATOM     68  CB  VAL A  10       5.986  10.883   8.028  1.00  0.00           C  
ATOM     69  CEN VAL A  10       5.461  11.306   7.888  1.00  0.00           X  
ATOM     70  H   VAL A  10       7.051   9.112   6.491  1.00  0.00           H  
ATOM     71  N   VAL A  11       7.993   9.177   9.683  1.00  0.00           N  
ATOM     72  CA  VAL A  11       8.542   8.778  10.973  1.00  0.00           C  
ATOM     73  C   VAL A  11      10.054   8.964  11.009  1.00  0.00           C  
ATOM     74  O   VAL A  11      10.602   9.482  11.982  1.00  0.00           O  
ATOM     75  CB  VAL A  11       8.207   7.311  11.300  1.00  0.00           C  
ATOM     76  CEN VAL A  11       7.826   6.907  11.708  1.00  0.00           X  
ATOM     77  H   VAL A  11       7.496   8.495   9.127  1.00  0.00           H  
ATOM     78  N   VAL A  12      10.723   8.537   9.944  1.00  0.00           N  
ATOM     79  CA  VAL A  12      12.173   8.655   9.852  1.00  0.00           C  
ATOM     80  C   VAL A  12      12.613  10.111   9.938  1.00  0.00           C  
ATOM     81  O   VAL A  12      13.562  10.441  10.650  1.00  0.00           O  
ATOM     82  CB  VAL A  12      12.708   8.043   8.543  1.00  0.00           C  
ATOM     83  CEN VAL A  12      13.065   7.514   8.284  1.00  0.00           X  
ATOM     84  H   VAL A  12      10.214   8.119   9.178  1.00  0.00           H  
ATOM     85  N   VAL A  13      11.920  10.977   9.208  1.00  0.00           N  
ATOM     86  CA  VAL A  13      12.238  12.400   9.200  1.00  0.00           C  
ATOM     87  C   VAL A  13      12.120  12.999  10.596  1.00  0.00           C  
ATOM     88  O   VAL A  13      12.988  13.755  11.033  1.00  0.00           O  
ATOM     89  CB  VAL A  13      11.321  13.180   8.239  1.00  0.00           C  
ATOM     90  CEN VAL A  13      11.305  13.516   7.638  1.00  0.00           X  
ATOM     91  H   VAL A  13      11.152  10.642   8.644  1.00  0.00           H  
ATOM     92  N   VAL A  14      11.041  12.656  11.292  1.00  0.00           N  
ATOM     93  CA  VAL A  14      10.808  13.159  12.640  1.00  0.00           C  
ATOM     94  C   VAL A  14      11.933  12.751  13.583  1.00  0.00           C  
ATOM     95  O   VAL A  14      12.426  13.564  14.365  1.00  0.00           O  
ATOM     96  CB  VAL A  14       9.468  12.654  13.208  1.00  0.00           C  
ATOM     97  CEN VAL A  14       8.830  12.848  13.379  1.00  0.00           X  
ATOM     98  H   VAL A  14      10.366  12.031  10.876  1.00  0.00           H  
ATOM     99  N   VAL A  15      12.336  11.488  13.503  1.00  0.00           N  
ATOM    100  CA  VAL A  15      13.405  10.970  14.349  1.00  0.00           C  
ATOM    101  C   VAL A  15      14.705  11.730  14.122  1.00  0.00           C  
ATOM    102  O   VAL A  15      15.394  12.100  15.072  1.00  0.00           O  
ATOM    103  CB  VAL A  15      13.648   9.470  14.098  1.00  0.00           C  
ATOM    104  CEN VAL A  15      13.574   8.842  14.373  1.00  0.00           X  
ATOM    105  H   VAL A  15      11.891  10.870  12.840  1.00  0.00           H  
ATOM    106  N   VAL A  16      15.036  11.960  12.855  1.00  0.00           N  
ATOM    107  CA  VAL A  16      16.255  12.677  12.500  1.00  0.00           C  
ATOM    108  C   VAL A  16      16.138  14.159  12.830  1.00  0.00           C  
ATOM    109  O   VAL A  16      16.979  14.716  13.536  1.00  0.00           O  
ATOM    110  CB  VAL A  16      16.588  12.519  11.005  1.00  0.00           C  
ATOM    111  CEN VAL A  16      17.026  12.223  10.563  1.00  0.00           X  
ATOM    112  H   VAL A  16      14.428  11.630  12.120  1.00  0.00           H  
ATOM    113  N   VAL A  17      15.091  14.794  12.315  1.00  0.00           N  
ATOM    114  CA  VAL A  17      14.976  16.247  12.364  1.00  0.00           C  
ATOM    115  C   VAL A  17      13.923  16.683  13.375  1.00  0.00           C  
ATOM    116  O   VAL A  17      13.713  17.876  13.592  1.00  0.00           O  
ATOM    117  CB  VAL A  17      14.621  16.832  10.984  1.00  0.00           C  
ATOM    118  CEN VAL A  17      14.870  17.199  10.456  1.00  0.00           X  
ATOM    119  H   VAL A  17      14.356  14.257  11.879  1.00  0.00           H  
ATOM    120  N   VAL A  18      13.264  15.708  13.993  1.00  0.00           N  
ATOM    121  CA  VAL A  18      12.240  15.989  14.992  1.00  0.00           C  
ATOM    122  C   VAL A  18      10.866  16.123  14.349  1.00  0.00           C  
ATOM    123  O   VAL A  18      10.752  16.441  13.165  1.00  0.00           O  
ATOM    124  CB  VAL A  18      12.555  17.275  15.778  1.00  0.00           C  
ATOM    125  CEN VAL A  18      12.754  17.515  16.393  1.00  0.00           X  
ATOM    126  H   VAL A  18      13.479  14.748  13.765  1.00  0.00           H  
ATOM    127  N   VAL A  19       9.824  15.877  15.135  1.00  0.00           N  
ATOM    128  CA  VAL A  19       8.453  16.000  14.653  1.00  0.00           C  
ATOM    129  C   VAL A  19       8.230  17.341  13.965  1.00  0.00           C  
ATOM    130  O   VAL A  19       7.778  17.395  12.821  1.00  0.00           O  
ATOM    131  CB  VAL A  19       7.435  15.846  15.798  1.00  0.00           C  
ATOM    132  CEN VAL A  19       6.955  15.426  16.060  1.00  0.00           X  
ATOM    133  H   VAL A  19       9.985  15.599  16.093  1.00  0.00           H  
ATOM    134  N   VAL A  20       8.548  18.422  14.669  1.00  0.00           N  
ATOM    135  CA  VAL A  20       8.289  19.766  14.168  1.00  0.00           C  
ATOM    136  C   VAL A  20       8.999  20.006  12.842  1.00  0.00           C  
ATOM    137  O   VAL A  20       8.430  20.587  11.918  1.00  0.00           O  
ATOM    138  CB  VAL A  20       8.733  20.841  15.178  1.00  0.00           C  
ATOM    139  CEN VAL A  20       8.501  21.317  15.619  1.00  0.00           X  
ATOM    140  H   VAL A  20       8.981  18.309  15.575  1.00  0.00           H  
ATOM    141  N   VAL A  21      10.246  19.555  12.753  1.00  0.00           N  
ATOM    142  CA  VAL A  21      11.035  19.717  11.539  1.00  0.00           C  
ATOM    143  C   VAL A  21      10.368  19.033  10.352  1.00  0.00           C  
ATOM    144  O   VAL A  21      10.284  19.601   9.263  1.00  0.00           O  
ATOM    145  CB  VAL A  21      12.458  19.154  11.710  1.00  0.00           C  
ATOM    146  CEN VAL A  21      13.121  19.331  11.771  1.00  0.00           X  
ATOM    147  H   VAL A  21      10.657  19.087  13.548  1.00  0.00           H  
ATOM    148  N   VAL A  22       9.895  17.811  10.570  1.00  0.00           N  
ATOM    149  CA  VAL A  22       9.234  17.047   9.519  1.00  0.00           C  
ATOM    150  C   VAL A  22       8.000  17.774   9.002  1.00  0.00           C  
ATOM    151  O   VAL A  22       7.779  17.862   7.794  1.00  0.00           O  
ATOM    152  CB  VAL A  22       8.824  15.646  10.011  1.00  0.00           C  
ATOM    153  CEN VAL A  22       8.967  14.974   9.954  1.00  0.00           X  
ATOM    154  H   VAL A  22       9.996  17.400  11.487  1.00  0.00           H  
ATOM    155  N   VAL A  23       7.197  18.295   9.924  1.00  0.00           N  
ATOM    156  CA  VAL A  23       5.983  19.017   9.563  1.00  0.00           C  
ATOM    157  C   VAL A  23       6.299  20.230   8.699  1.00  0.00           C  
ATOM    158  O   VAL A  23       5.635  20.478   7.692  1.00  0.00           O  
ATOM    159  CB  VAL A  23       5.206  19.476  10.811  1.00  0.00           C  
ATOM    160  CEN VAL A  23       4.636  19.364  11.181  1.00  0.00           X  
ATOM    161  H   VAL A  23       7.435  18.189  10.900  1.00  0.00           H  
ATOM    162  N   VAL A  24       7.318  20.985   9.097  1.00  0.00           N  
ATOM    163  CA  VAL A  24       7.724  22.175   8.360  1.00  0.00           C  
ATOM    164  C   VAL A  24       8.130  21.827   6.933  1.00  0.00           C  
ATOM    165  O   VAL A  24       7.739  22.506   5.984  1.00  0.00           O  
ATOM    166  CB  VAL A  24       8.894  22.898   9.054  1.00  0.00           C  
ATOM    167  CEN VAL A  24       9.064  23.462   9.411  1.00  0.00           X  
ATOM    168  H   VAL A  24       7.823  20.727   9.933  1.00  0.00           H  
ATOM    169  N   VAL A  25       8.917  20.766   6.789  1.00  0.00           N  
ATOM    170  CA  VAL A  25       9.377  20.326   5.478  1.00  0.00           C  
ATOM    171  C   VAL A  25       8.204  19.974   4.572  1.00  0.00           C  
ATOM    172  O   VAL A  25       8.172  20.359   3.403  1.00  0.00           O  
ATOM    173  CB  VAL A  25      10.313  19.108   5.587  1.00  0.00           C  
ATOM    174  CEN VAL A  25      10.968  18.904   5.520  1.00  0.00           X  
ATOM    175  H   VAL A  25       9.203  20.251   7.610  1.00  0.00           H  
ATOM    176  N   VAL A  26       7.241  19.239   5.118  1.00  0.00           N  
ATOM    177  CA  VAL A  26       6.064  18.833   4.360  1.00  0.00           C  
ATOM    178  C   VAL A  26       5.289  20.044   3.856  1.00  0.00           C  
ATOM    179  O   VAL A  26       4.873  20.089   2.698  1.00  0.00           O  
ATOM    180  CB  VAL A  26       5.126  17.950   5.204  1.00  0.00           C  
ATOM    181  CEN VAL A  26       4.891  17.307   5.282  1.00  0.00           X  
ATOM    182  H   VAL A  26       7.327  18.955   6.084  1.00  0.00           H  
ATOM    183  N   VAL A  27       5.097  21.024   4.733  1.00  0.00           N  
ATOM    184  CA  VAL A  27       4.371  22.238   4.378  1.00  0.00           C  
ATOM    185  C   VAL A  27       5.052  22.971   3.229  1.00  0.00           C  
ATOM    186  O   VAL A  27       4.395  23.414   2.287  1.00  0.00           O  
ATOM    187  CB  VAL A  27       4.244  23.192   5.580  1.00  0.00           C  
ATOM    188  CEN VAL A  27       3.799  23.453   6.036  1.00  0.00           X  
ATOM    189  H   VAL A  27       5.464  20.926   5.669  1.00  0.00           H  
ATOM    190  N   VAL A  28       6.372  23.096   3.314  1.00  0.00           N  
ATOM    191  CA  VAL A  28       7.144  23.776   2.281  1.00  0.00           C  
ATOM    192  C   VAL A  28       6.978  23.094   0.929  1.00  0.00           C  
ATOM    193  O   VAL A  28       6.780  23.754  -0.090  1.00  0.00           O  
ATOM    194  CB  VAL A  28       8.642  23.829   2.638  1.00  0.00           C  
ATOM    195  CEN VAL A  28       9.151  24.250   2.833  1.00  0.00           X  
ATOM    196  H   VAL A  28       6.852  22.710   4.114  1.00  0.00           H  
ATOM    197  N   VAL A  29       7.061  21.768   0.928  1.00  0.00           N  
ATOM    198  CA  VAL A  29       6.920  20.993  -0.299  1.00  0.00           C  
ATOM    199  C   VAL A  29       5.559  21.224  -0.944  1.00  0.00           C  
ATOM    200  O   VAL A  29       5.461  21.419  -2.155  1.00  0.00           O  
ATOM    201  CB  VAL A  29       7.105  19.486  -0.040  1.00  0.00           C  
ATOM    202  CEN VAL A  29       7.531  18.954  -0.143  1.00  0.00           X  
ATOM    203  H   VAL A  29       7.226  21.284   1.799  1.00  0.00           H  
ATOM    204  N   VAL A  30       4.512  21.200  -0.127  1.00  0.00           N  
ATOM    205  CA  VAL A  30       3.154  21.408  -0.616  1.00  0.00           C  
ATOM    206  C   VAL A  30       3.008  22.773  -1.275  1.00  0.00           C  
ATOM    207  O   VAL A  30       2.421  22.894  -2.350  1.00  0.00           O  
ATOM    208  CB  VAL A  30       2.120  21.283   0.519  1.00  0.00           C  
ATOM    209  CEN VAL A  30       1.616  20.885   0.769  1.00  0.00           X  
ATOM    210  H   VAL A  30       4.660  21.035   0.859  1.00  0.00           H  
ATOM    211  N   VAL A  31       3.547  23.799  -0.625  1.00  0.00           N  
ATOM    212  CA  VAL A  31       3.478  25.158  -1.147  1.00  0.00           C  
ATOM    213  C   VAL A  31       4.152  25.260  -2.509  1.00  0.00           C  
ATOM    214  O   VAL A  31       3.615  25.870  -3.434  1.00  0.00           O  
ATOM    215  CB  VAL A  31       4.132  26.168  -0.184  1.00  0.00           C  
ATOM    216  CEN VAL A  31       3.998  26.681   0.255  1.00  0.00           X  
ATOM    217  H   VAL A  31       4.016  23.633   0.254  1.00  0.00           H  
ATOM    218  N   VAL A  32       5.332  24.660  -2.626  1.00  0.00           N  
ATOM    219  CA  VAL A  32       6.082  24.682  -3.876  1.00  0.00           C  
ATOM    220  C   VAL A  32       5.289  24.040  -5.006  1.00  0.00           C  
ATOM    221  O   VAL A  32       5.225  24.573  -6.114  1.00  0.00           O  
ATOM    222  CB  VAL A  32       7.435  23.959  -3.735  1.00  0.00           C  
ATOM    223  CEN VAL A  32       8.116  24.058  -3.707  1.00  0.00           X  
ATOM    224  H   VAL A  32       5.718  24.176  -1.828  1.00  0.00           H  
ATOM    225  N   VAL A  33       4.685  22.891  -4.720  1.00  0.00           N  
ATOM    226  CA  VAL A  33       3.894  22.173  -5.712  1.00  0.00           C  
ATOM    227  C   VAL A  33       2.733  23.024  -6.211  1.00  0.00           C  
ATOM    228  O   VAL A  33       2.472  23.093  -7.412  1.00  0.00           O  
ATOM    229  CB  VAL A  33       3.342  20.851  -5.146  1.00  0.00           C  
ATOM    230  CEN VAL A  33       3.403  20.166  -5.180  1.00  0.00           X  
ATOM    231  H   VAL A  33       4.776  22.506  -3.790  1.00  0.00           H  
ATOM    232  N   VAL A  34       2.037  23.671  -5.282  1.00  0.00           N  
ATOM    233  CA  VAL A  34       0.902  24.519  -5.626  1.00  0.00           C  
ATOM    234  C   VAL A  34       1.322  25.653  -6.551  1.00  0.00           C  
ATOM    235  O   VAL A  34       0.650  25.941  -7.541  1.00  0.00           O  
ATOM    236  CB  VAL A  34       0.239  25.113  -4.369  1.00  0.00           C  
ATOM    237  CEN VAL A  34      -0.324  25.084  -3.973  1.00  0.00           X  
ATOM    238  H   VAL A  34       2.302  23.573  -4.312  1.00  0.00           H  
ATOM    239  N   VAL A  35       2.439  26.294  -6.224  1.00  0.00           N  
ATOM    240  CA  VAL A  35       2.951  27.399  -7.025  1.00  0.00           C  
ATOM    241  C   VAL A  35       3.251  26.953  -8.450  1.00  0.00           C  
ATOM    242  O   VAL A  35       2.902  27.638  -9.412  1.00  0.00           O  
ATOM    243  CB  VAL A  35       4.227  28.002  -6.407  1.00  0.00           C  
ATOM    244  CEN VAL A  35       4.477  28.555  -6.081  1.00  0.00           X  
ATOM    245  H   VAL A  35       2.946  26.009  -5.398  1.00  0.00           H  
ATOM    246  N   VAL A  36       3.900  25.801  -8.580  1.00  0.00           N  
ATOM    247  CA  VAL A  36       4.249  25.261  -9.889  1.00  0.00           C  
ATOM    248  C   VAL A  36       3.005  25.018 -10.733  1.00  0.00           C  
ATOM    249  O   VAL A  36       2.969  25.361 -11.915  1.00  0.00           O  
ATOM    250  CB  VAL A  36       5.038  23.944  -9.765  1.00  0.00           C  
ATOM    251  CEN VAL A  36       5.661  23.661  -9.848  1.00  0.00           X  
ATOM    252  H   VAL A  36       4.159  25.286  -7.750  1.00  0.00           H  
ATOM    253  N   VAL A  37       1.986  24.425 -10.121  1.00  0.00           N  
ATOM    254  CA  VAL A  37       0.738  24.135 -10.815  1.00  0.00           C  
ATOM    255  C   VAL A  37       0.090  25.410 -11.339  1.00  0.00           C  
ATOM    256  O   VAL A  37      -0.367  25.462 -12.482  1.00  0.00           O  
ATOM    257  CB  VAL A  37      -0.261  23.402  -9.901  1.00  0.00           C  
ATOM    258  CEN VAL A  37      -0.567  22.795  -9.787  1.00  0.00           X  
ATOM    259  H   VAL A  37       2.079  24.168  -9.148  1.00  0.00           H  
ATOM    260  N   VAL A  38       0.053  26.438 -10.498  1.00  0.00           N  
ATOM    261  CA  VAL A  38      -0.539  27.716 -10.875  1.00  0.00           C  
ATOM    262  C   VAL A  38       0.173  28.320 -12.078  1.00  0.00           C  
ATOM    263  O   VAL A  38      -0.466  28.803 -13.013  1.00  0.00           O  
ATOM    264  CB  VAL A  38      -0.501  28.722  -9.710  1.00  0.00           C  
ATOM    265  CEN VAL A  38      -0.892  29.051  -9.248  1.00  0.00           X  
ATOM    266  H   VAL A  38       0.445  26.331  -9.574  1.00  0.00           H  
ATOM    267  N   VAL A  39       1.501  28.289 -12.050  1.00  0.00           N  
ATOM    268  CA  VAL A  39       2.304  28.833 -13.139  1.00  0.00           C  
ATOM    269  C   VAL A  39       1.981  28.144 -14.459  1.00  0.00           C  
ATOM    270  O   VAL A  39       1.842  28.797 -15.493  1.00  0.00           O  
ATOM    271  CB  VAL A  39       3.811  28.695 -12.854  1.00  0.00           C  
ATOM    272  CEN VAL A  39       4.380  29.050 -12.696  1.00  0.00           X  
ATOM    273  H   VAL A  39       1.967  27.878 -11.254  1.00  0.00           H  
ATOM    274  N   VAL A  40       1.864  26.821 -14.417  1.00  0.00           N  
ATOM    275  CA  VAL A  40       1.562  26.041 -15.610  1.00  0.00           C  
ATOM    276  C   VAL A  40       0.178  26.375 -16.152  1.00  0.00           C  
ATOM    277  O   VAL A  40      -0.046  26.359 -17.362  1.00  0.00           O  
ATOM    278  CB  VAL A  40       1.641  24.528 -15.331  1.00  0.00           C  
ATOM    279  CEN VAL A  40       2.012  23.960 -15.454  1.00  0.00           X  
ATOM    280  H   VAL A  40       1.988  26.344 -13.535  1.00  0.00           H  
ATOM    281  N   VAL A  41      -0.748  26.679 -15.248  1.00  0.00           N  
ATOM    282  CA  VAL A  41      -2.070  27.154 -15.637  1.00  0.00           C  
ATOM    283  C   VAL A  41      -2.016  28.597 -16.122  1.00  0.00           C  
ATOM    284  O   VAL A  41      -3.008  29.132 -16.618  1.00  0.00           O  
ATOM    285  CB  VAL A  41      -3.072  27.051 -14.472  1.00  0.00           C  
ATOM    286  CEN VAL A  41      -3.624  26.707 -14.244  1.00  0.00           X  
ATOM    287  H   VAL A  41      -0.530  26.577 -14.267  1.00  0.00           H  
ATOM    288  N   VAL A  42      -0.853  29.222 -15.975  1.00  0.00           N  
ATOM    289  CA  VAL A  42      -0.702  30.640 -16.277  1.00  0.00           C  
ATOM    290  C   VAL A  42      -1.196  31.505 -15.125  1.00  0.00           C  
ATOM    291  O   VAL A  42      -1.298  32.725 -15.251  1.00  0.00           O  
ATOM    292  CB  VAL A  42      -1.462  31.029 -17.560  1.00  0.00           C  
ATOM    293  CEN VAL A  42      -1.380  31.217 -18.217  1.00  0.00           X  
ATOM    294  H   VAL A  42      -0.053  28.701 -15.646  1.00  0.00           H  
ATOM    295  N   VAL A  43      -1.501  30.865 -14.001  1.00  0.00           N  
ATOM    296  CA  VAL A  43      -1.964  31.577 -12.816  1.00  0.00           C  
ATOM    297  C   VAL A  43      -0.793  32.087 -11.986  1.00  0.00           C  
ATOM    298  O   VAL A  43      -0.514  31.571 -10.904  1.00  0.00           O  
ATOM    299  CB  VAL A  43      -2.856  30.685 -11.932  1.00  0.00           C  
ATOM    300  CEN VAL A  43      -3.504  30.584 -11.721  1.00  0.00           X  
ATOM    301  H   VAL A  43      -1.410  29.860 -13.966  1.00  0.00           H  
ATOM    302  N   VAL A  44      -0.109  33.104 -12.500  1.00  0.00           N  
ATOM    303  CA  VAL A  44       1.089  33.627 -11.854  1.00  0.00           C  
ATOM    304  C   VAL A  44       0.758  34.256 -10.506  1.00  0.00           C  
ATOM    305  O   VAL A  44       1.540  34.166  -9.560  1.00  0.00           O  
ATOM    306  CB  VAL A  44       1.798  34.671 -12.736  1.00  0.00           C  
ATOM    307  CEN VAL A  44       2.357  34.782 -13.123  1.00  0.00           X  
ATOM    308  H   VAL A  44      -0.427  33.526 -13.361  1.00  0.00           H  
ATOM    309  N   VAL A  45      -0.405  34.893 -10.427  1.00  0.00           N  
ATOM    310  CA  VAL A  45      -0.857  35.510  -9.185  1.00  0.00           C  
ATOM    311  C   VAL A  45      -1.051  34.468  -8.091  1.00  0.00           C  
ATOM    312  O   VAL A  45      -0.625  34.663  -6.953  1.00  0.00           O  
ATOM    313  CB  VAL A  45      -2.175  36.282  -9.385  1.00  0.00           C  
ATOM    314  CEN VAL A  45      -2.449  36.914  -9.413  1.00  0.00           X  
ATOM    315  H   VAL A  45      -0.992  34.951 -11.247  1.00  0.00           H  
ATOM    316  N   VAL A  46      -1.697  33.362  -8.442  1.00  0.00           N  
ATOM    317  CA  VAL A  46      -1.873  32.250  -7.515  1.00  0.00           C  
ATOM    318  C   VAL A  46      -0.530  31.698  -7.055  1.00  0.00           C  
ATOM    319  O   VAL A  46      -0.326  31.442  -5.869  1.00  0.00           O  
ATOM    320  CB  VAL A  46      -2.696  31.112  -8.147  1.00  0.00           C  
ATOM    321  CEN VAL A  46      -3.307  30.793  -8.129  1.00  0.00           X  
ATOM    322  H   VAL A  46      -2.076  33.288  -9.375  1.00  0.00           H  
ATOM    323  N   VAL A  47       0.384  31.516  -8.002  1.00  0.00           N  
ATOM    324  CA  VAL A  47       1.710  30.994  -7.696  1.00  0.00           C  
ATOM    325  C   VAL A  47       2.447  31.899  -6.717  1.00  0.00           C  
ATOM    326  O   VAL A  47       3.056  31.427  -5.758  1.00  0.00           O  
ATOM    327  CB  VAL A  47       2.561  30.831  -8.970  1.00  0.00           C  
ATOM    328  CEN VAL A  47       2.837  30.366  -9.397  1.00  0.00           X  
ATOM    329  H   VAL A  47       0.154  31.746  -8.959  1.00  0.00           H  
ATOM    330  N   VAL A  48       2.387  33.203  -6.966  1.00  0.00           N  
ATOM    331  CA  VAL A  48       3.049  34.178  -6.107  1.00  0.00           C  
ATOM    332  C   VAL A  48       2.518  34.104  -4.681  1.00  0.00           C  
ATOM    333  O   VAL A  48       3.288  34.119  -3.720  1.00  0.00           O  
ATOM    334  CB  VAL A  48       2.869  35.613  -6.637  1.00  0.00           C  
ATOM    335  CEN VAL A  48       3.200  36.140  -6.933  1.00  0.00           X  
ATOM    336  H   VAL A  48       1.870  33.527  -7.771  1.00  0.00           H  
ATOM    337  N   VAL A  49       1.199  34.025  -4.549  1.00  0.00           N  
ATOM    338  CA  VAL A  49       0.563  33.950  -3.239  1.00  0.00           C  
ATOM    339  C   VAL A  49       1.030  32.720  -2.470  1.00  0.00           C  
ATOM    340  O   VAL A  49       1.345  32.802  -1.283  1.00  0.00           O  
ATOM    341  CB  VAL A  49      -0.973  33.916  -3.357  1.00  0.00           C  
ATOM    342  CEN VAL A  49      -1.545  34.284  -3.249  1.00  0.00           X  
ATOM    343  H   VAL A  49       0.621  34.018  -5.377  1.00  0.00           H  
ATOM    344  N   VAL A  50       1.073  31.582  -3.154  1.00  0.00           N  
ATOM    345  CA  VAL A  50       1.502  30.333  -2.536  1.00  0.00           C  
ATOM    346  C   VAL A  50       2.928  30.439  -2.012  1.00  0.00           C  
ATOM    347  O   VAL A  50       3.222  30.013  -0.895  1.00  0.00           O  
ATOM    348  CB  VAL A  50       1.414  29.155  -3.524  1.00  0.00           C  
ATOM    349  CEN VAL A  50       1.066  28.579  -3.672  1.00  0.00           X  
ATOM    350  H   VAL A  50       0.801  31.582  -4.127  1.00  0.00           H  
ATOM    351  N   VAL A  51       3.810  31.010  -2.825  1.00  0.00           N  
ATOM    352  CA  VAL A  51       5.208  31.173  -2.444  1.00  0.00           C  
ATOM    353  C   VAL A  51       5.342  32.024  -1.187  1.00  0.00           C  
ATOM    354  O   VAL A  51       6.098  31.687  -0.276  1.00  0.00           O  
ATOM    355  CB  VAL A  51       6.031  31.816  -3.576  1.00  0.00           C  
ATOM    356  CEN VAL A  51       6.516  31.691  -4.049  1.00  0.00           X  
ATOM    357  H   VAL A  51       3.505  31.340  -3.729  1.00  0.00           H  
ATOM    358  N   VAL A  52       4.603  33.127  -1.144  1.00  0.00           N  
ATOM    359  CA  VAL A  52       4.637  34.028   0.001  1.00  0.00           C  
ATOM    360  C   VAL A  52       4.210  33.313   1.277  1.00  0.00           C  
ATOM    361  O   VAL A  52       4.844  33.457   2.322  1.00  0.00           O  
ATOM    362  CB  VAL A  52       3.731  35.254  -0.217  1.00  0.00           C  
ATOM    363  CEN VAL A  52       3.735  35.933  -0.333  1.00  0.00           X  
ATOM    364  H   VAL A  52       4.002  33.347  -1.926  1.00  0.00           H  
ATOM    365  N   VAL A  53       3.131  32.543   1.185  1.00  0.00           N  
ATOM    366  CA  VAL A  53       2.617  31.804   2.332  1.00  0.00           C  
ATOM    367  C   VAL A  53       3.655  30.828   2.869  1.00  0.00           C  
ATOM    368  O   VAL A  53       3.866  30.734   4.078  1.00  0.00           O  
ATOM    369  CB  VAL A  53       1.334  31.030   1.976  1.00  0.00           C  
ATOM    370  CEN VAL A  53       0.652  31.010   2.075  1.00  0.00           X  
ATOM    371  H   VAL A  53       2.655  32.468   0.297  1.00  0.00           H  
ATOM    372  N   VAL A  54       4.303  30.103   1.963  1.00  0.00           N  
ATOM    373  CA  VAL A  54       5.322  29.133   2.344  1.00  0.00           C  
ATOM    374  C   VAL A  54       6.469  29.802   3.090  1.00  0.00           C  
ATOM    375  O   VAL A  54       6.932  29.301   4.115  1.00  0.00           O  
ATOM    376  CB  VAL A  54       5.884  28.391   1.117  1.00  0.00           C  
ATOM    377  CEN VAL A  54       5.895  27.783   0.793  1.00  0.00           X  
ATOM    378  H   VAL A  54       4.084  30.228   0.985  1.00  0.00           H  
ATOM    379  N   VAL A  55       6.924  30.937   2.570  1.00  0.00           N  
ATOM    380  CA  VAL A  55       8.018  31.677   3.187  1.00  0.00           C  
ATOM    381  C   VAL A  55       7.666  32.101   4.607  1.00  0.00           C  
ATOM    382  O   VAL A  55       8.475  31.963   5.525  1.00  0.00           O  
ATOM    383  CB  VAL A  55       8.388  32.927   2.366  1.00  0.00           C  
ATOM    384  CEN VAL A  55       8.871  33.199   1.957  1.00  0.00           X  
ATOM    385  H   VAL A  55       6.501  31.296   1.726  1.00  0.00           H  
ATOM    386  N   VAL A  56       6.454  32.617   4.781  1.00  0.00           N  
ATOM    387  CA  VAL A  56       5.992  33.061   6.091  1.00  0.00           C  
ATOM    388  C   VAL A  56       5.994  31.915   7.094  1.00  0.00           C  
ATOM    389  O   VAL A  56       6.443  32.072   8.229  1.00  0.00           O  
ATOM    390  CB  VAL A  56       4.576  33.663   6.016  1.00  0.00           C  
ATOM    391  CEN VAL A  56       4.222  34.253   6.056  1.00  0.00           X  
ATOM    392  H   VAL A  56       5.837  32.703   3.987  1.00  0.00           H  
ATOM    393  N   VAL A  57       5.489  30.762   6.669  1.00  0.00           N  
ATOM    394  CA  VAL A  57       5.431  29.587   7.529  1.00  0.00           C  
ATOM    395  C   VAL A  57       6.823  29.171   7.987  1.00  0.00           C  
ATOM    396  O   VAL A  57       7.037  28.873   9.162  1.00  0.00           O  
ATOM    397  CB  VAL A  57       4.758  28.398   6.818  1.00  0.00           C  
ATOM    398  CEN VAL A  57       4.189  28.010   6.805  1.00  0.00           X  
ATOM    399  H   VAL A  57       5.135  30.699   5.725  1.00  0.00           H  
ATOM    400  N   VAL A  58       7.766  29.151   7.052  1.00  0.00           N  
ATOM    401  CA  VAL A  58       9.140  28.771   7.358  1.00  0.00           C  
ATOM    402  C   VAL A  58       9.750  29.699   8.401  1.00  0.00           C  
ATOM    403  O   VAL A  58      10.396  29.248   9.346  1.00  0.00           O  
ATOM    404  CB  VAL A  58      10.024  28.782   6.097  1.00  0.00           C  
ATOM    405  CEN VAL A  58      10.359  28.378   5.651  1.00  0.00           X  
ATOM    406  H   VAL A  58       7.526  29.407   6.105  1.00  0.00           H  
ATOM    407  N   VAL A  59       9.540  30.999   8.223  1.00  0.00           N  
ATOM    408  CA  VAL A  59      10.068  31.994   9.149  1.00  0.00           C  
ATOM    409  C   VAL A  59       9.542  31.768  10.560  1.00  0.00           C  
ATOM    410  O   VAL A  59      10.308  31.756  11.524  1.00  0.00           O  
ATOM    411  CB  VAL A  59       9.714  33.425   8.703  1.00  0.00           C  
ATOM    412  CEN VAL A  59       9.978  34.007   8.444  1.00  0.00           X  
ATOM    413  H   VAL A  59       9.001  31.306   7.426  1.00  0.00           H  
ATOM    414  N   VAL A  60       8.230  31.589  10.676  1.00  0.00           N  
ATOM    415  CA  VAL A  60       7.593  31.411  11.975  1.00  0.00           C  
ATOM    416  C   VAL A  60       7.669  29.960  12.432  1.00  0.00           C  
ATOM    417  O   VAL A  60       7.262  29.627  13.545  1.00  0.00           O  
ATOM    418  CB  VAL A  60       6.118  31.853  11.945  1.00  0.00           C  
ATOM    419  CEN VAL A  60       5.679  32.337  12.165  1.00  0.00           X  
ATOM    420  H   VAL A  60       7.661  31.576   9.842  1.00  0.00           H  
ATOM    421  N   VAL A  61       8.192  29.099  11.566  1.00  0.00           N  
ATOM    422  CA  VAL A  61       8.289  27.675  11.864  1.00  0.00           C  
ATOM    423  C   VAL A  61       6.912  27.063  12.082  1.00  0.00           C  
ATOM    424  O   VAL A  61       6.696  26.320  13.040  1.00  0.00           O  
ATOM    425  CB  VAL A  61       9.158  27.417  13.110  1.00  0.00           C  
ATOM    426  CEN VAL A  61       9.764  27.166  13.321  1.00  0.00           X  
ATOM    427  H   VAL A  61       8.532  29.439  10.677  1.00  0.00           H  
ATOM    428  N   VAL A  62       5.981  27.380  11.189  1.00  0.00           N  
ATOM    429  CA  VAL A  62       4.625  26.850  11.274  1.00  0.00           C  
ATOM    430  C   VAL A  62       4.262  26.063  10.021  1.00  0.00           C  
ATOM    431  O   VAL A  62       4.799  26.313   8.942  1.00  0.00           O  
ATOM    432  CB  VAL A  62       3.591  27.972  11.480  1.00  0.00           C  
ATOM    433  CEN VAL A  62       3.159  28.250  11.939  1.00  0.00           X  
ATOM    434  H   VAL A  62       6.218  28.004  10.431  1.00  0.00           H  
ATOM    435  N   VAL A  63       3.347  25.111  10.171  1.00  0.00           N  
ATOM    436  CA  VAL A  63       2.831  24.359   9.034  1.00  0.00           C  
ATOM    437  C   VAL A  63       1.994  25.245   8.121  1.00  0.00           C  
ATOM    438  O   VAL A  63       1.225  26.085   8.590  1.00  0.00           O  
ATOM    439  CB  VAL A  63       1.979  23.159   9.489  1.00  0.00           C  
ATOM    440  CEN VAL A  63       1.967  22.471   9.529  1.00  0.00           X  
ATOM    441  H   VAL A  63       3.001  24.903  11.097  1.00  0.00           H  
ATOM    442  N   VAL A  64       2.148  25.055   6.815  1.00  0.00           N  
ATOM    443  CA  VAL A  64       1.372  25.804   5.835  1.00  0.00           C  
ATOM    444  C   VAL A  64      -0.116  25.754   6.155  1.00  0.00           C  
ATOM    445  O   VAL A  64      -0.838  26.731   5.951  1.00  0.00           O  
ATOM    446  CB  VAL A  64       1.598  25.271   4.407  1.00  0.00           C  
ATOM    447  CEN VAL A  64       1.890  25.416   3.801  1.00  0.00           X  
ATOM    448  H   VAL A  64       2.820  24.372   6.494  1.00  0.00           H  
ATOM    449  N   VAL A  65      -0.570  24.611   6.658  1.00  0.00           N  
ATOM    450  CA  VAL A  65      -1.969  24.441   7.032  1.00  0.00           C  
ATOM    451  C   VAL A  65      -2.369  25.419   8.129  1.00  0.00           C  
ATOM    452  O   VAL A  65      -3.514  25.866   8.188  1.00  0.00           O  
ATOM    453  CB  VAL A  65      -2.255  23.004   7.509  1.00  0.00           C  
ATOM    454  CEN VAL A  65      -2.571  22.416   7.339  1.00  0.00           X  
ATOM    455  H   VAL A  65       0.070  23.841   6.784  1.00  0.00           H  
ATOM    456  N   VAL A  66      -1.418  25.748   8.997  1.00  0.00           N  
ATOM    457  CA  VAL A  66      -1.655  26.712  10.065  1.00  0.00           C  
ATOM    458  C   VAL A  66      -2.052  28.071   9.502  1.00  0.00           C  
ATOM    459  O   VAL A  66      -2.990  28.704   9.985  1.00  0.00           O  
ATOM    460  CB  VAL A  66      -0.414  26.881  10.960  1.00  0.00           C  
ATOM    461  CEN VAL A  66      -0.159  26.746  11.586  1.00  0.00           X  
ATOM    462  H   VAL A  66      -0.507  25.319   8.915  1.00  0.00           H  
ATOM    463  N   VAL A  67      -1.330  28.515   8.478  1.00  0.00           N  
ATOM    464  CA  VAL A  67      -1.606  29.800   7.847  1.00  0.00           C  
ATOM    465  C   VAL A  67      -2.837  29.723   6.953  1.00  0.00           C  
ATOM    466  O   VAL A  67      -3.391  30.747   6.553  1.00  0.00           O  
ATOM    467  CB  VAL A  67      -0.407  30.287   7.011  1.00  0.00           C  
ATOM    468  CEN VAL A  67       0.098  30.755   6.986  1.00  0.00           X  
ATOM    469  H   VAL A  67      -0.572  27.947   8.127  1.00  0.00           H  
ATOM    470  N   VAL A  68      -3.262  28.502   6.644  1.00  0.00           N  
ATOM    471  CA  VAL A  68      -4.451  28.289   5.828  1.00  0.00           C  
ATOM    472  C   VAL A  68      -5.614  27.783   6.671  1.00  0.00           C  
ATOM    473  O   VAL A  68      -6.709  28.346   6.638  1.00  0.00           O  
ATOM    474  CB  VAL A  68      -4.182  27.288   4.688  1.00  0.00           C  
ATOM    475  CEN VAL A  68      -4.105  27.232   4.006  1.00  0.00           X  
ATOM    476  H   VAL A  68      -2.748  27.702   6.984  1.00  0.00           H  
ATOM    477  N   VAL A  69      -5.372  26.717   7.426  1.00  0.00           N  
ATOM    478  CA  VAL A  69      -6.396  26.139   8.288  1.00  0.00           C  
ATOM    479  C   VAL A  69      -6.389  26.792   9.665  1.00  0.00           C  
ATOM    480  O   VAL A  69      -6.285  26.111  10.685  1.00  0.00           O  
ATOM    481  CB  VAL A  69      -6.207  24.620   8.450  1.00  0.00           C  
ATOM    482  CEN VAL A  69      -6.471  24.007   8.280  1.00  0.00           X  
ATOM    483  H   VAL A  69      -4.454  26.296   7.403  1.00  0.00           H  
ATOM    484  N   VAL A  70      -6.502  28.116   9.687  1.00  0.00           N  
ATOM    485  CA  VAL A  70      -6.479  28.865  10.937  1.00  0.00           C  
ATOM    486  C   VAL A  70      -7.494  28.313  11.930  1.00  0.00           C  
ATOM    487  O   VAL A  70      -7.384  28.537  13.135  1.00  0.00           O  
ATOM    488  CB  VAL A  70      -6.765  30.361  10.705  1.00  0.00           C  
ATOM    489  CEN VAL A  70      -6.477  30.987  10.706  1.00  0.00           X  
ATOM    490  H   VAL A  70      -6.606  28.615   8.816  1.00  0.00           H  
ATOM    491  N   VAL A  71      -8.484  27.590  11.416  1.00  0.00           N  
ATOM    492  CA  VAL A  71      -9.541  27.034  12.252  1.00  0.00           C  
ATOM    493  C   VAL A  71      -9.306  25.554  12.523  1.00  0.00           C  
ATOM    494  O   VAL A  71      -9.993  24.947  13.345  1.00  0.00           O  
ATOM    495  CB  VAL A  71     -10.927  27.214  11.605  1.00  0.00           C  
ATOM    496  CEN VAL A  71     -11.521  27.558  11.655  1.00  0.00           X  
ATOM    497  H   VAL A  71      -8.504  27.422  10.420  1.00  0.00           H  
ATOM    498  N   VAL A  72      -8.332  24.977  11.828  1.00  0.00           N  
ATOM    499  CA  VAL A  72      -8.012  23.563  11.985  1.00  0.00           C  
ATOM    500  C   VAL A  72      -7.183  23.321  13.240  1.00  0.00           C  
ATOM    501  O   VAL A  72      -6.406  24.180  13.657  1.00  0.00           O  
ATOM    502  CB  VAL A  72      -7.248  23.017  10.764  1.00  0.00           C  
ATOM    503  CEN VAL A  72      -7.303  22.606  10.214  1.00  0.00           X  
ATOM    504  H   VAL A  72      -7.799  25.532  11.174  1.00  0.00           H  
ATOM    505  N   VAL A  73      -7.353  22.147  13.838  1.00  0.00           N  
ATOM    506  CA  VAL A  73      -6.621  21.791  15.048  1.00  0.00           C  
ATOM    507  C   VAL A  73      -5.128  21.671  14.773  1.00  0.00           C  
ATOM    508  O   VAL A  73      -4.714  21.410  13.644  1.00  0.00           O  
ATOM    509  CB  VAL A  73      -7.131  20.467  15.647  1.00  0.00           C  
ATOM    510  CEN VAL A  73      -7.482  20.196  16.175  1.00  0.00           X  
ATOM    511  H   VAL A  73      -8.006  21.484  13.445  1.00  0.00           H  
ATOM    512  N   VAL A  74      -4.323  21.864  15.813  1.00  0.00           N  
ATOM    513  CA  VAL A  74      -2.874  21.767  15.688  1.00  0.00           C  
ATOM    514  C   VAL A  74      -2.463  20.446  15.049  1.00  0.00           C  
ATOM    515  O   VAL A  74      -1.665  20.421  14.112  1.00  0.00           O  
ATOM    516  CB  VAL A  74      -2.178  21.903  17.055  1.00  0.00           C  
ATOM    517  CEN VAL A  74      -1.787  22.321  17.439  1.00  0.00           X  
ATOM    518  H   VAL A  74      -4.726  22.083  16.713  1.00  0.00           H  
ATOM    519  N   VAL A  75      -3.012  19.351  15.563  1.00  0.00           N  
ATOM    520  CA  VAL A  75      -2.700  18.023  15.046  1.00  0.00           C  
ATOM    521  C   VAL A  75      -2.975  17.936  13.550  1.00  0.00           C  
ATOM    522  O   VAL A  75      -2.231  17.294  12.809  1.00  0.00           O  
ATOM    523  CB  VAL A  75      -3.508  16.931  15.771  1.00  0.00           C  
ATOM    524  CEN VAL A  75      -3.458  16.408  16.218  1.00  0.00           X  
ATOM    525  H   VAL A  75      -3.661  19.440  16.331  1.00  0.00           H  
ATOM    526  N   VAL A  76      -4.048  18.586  13.112  1.00  0.00           N  
ATOM    527  CA  VAL A  76      -4.417  18.592  11.702  1.00  0.00           C  
ATOM    528  C   VAL A  76      -3.311  19.198  10.846  1.00  0.00           C  
ATOM    529  O   VAL A  76      -2.961  18.660   9.796  1.00  0.00           O  
ATOM    530  CB  VAL A  76      -5.723  19.373  11.462  1.00  0.00           C  
ATOM    531  CEN VAL A  76      -6.388  19.303  11.297  1.00  0.00           X  
ATOM    532  H   VAL A  76      -4.623  19.088  13.773  1.00  0.00           H  
ATOM    533  N   VAL A  77      -2.765  20.320  11.302  1.00  0.00           N  
ATOM    534  CA  VAL A  77      -1.698  21.001  10.578  1.00  0.00           C  
ATOM    535  C   VAL A  77      -0.479  20.100  10.418  1.00  0.00           C  
ATOM    536  O   VAL A  77       0.105  20.018   9.338  1.00  0.00           O  
ATOM    537  CB  VAL A  77      -1.273  22.300  11.289  1.00  0.00           C  
ATOM    538  CEN VAL A  77      -1.293  22.987  11.246  1.00  0.00           X  
ATOM    539  H   VAL A  77      -3.098  20.711  12.171  1.00  0.00           H  
ATOM    540  N   VAL A  78      -0.101  19.427  11.499  1.00  0.00           N  
ATOM    541  CA  VAL A  78       1.049  18.531  11.480  1.00  0.00           C  
ATOM    542  C   VAL A  78       0.859  17.413  10.463  1.00  0.00           C  
ATOM    543  O   VAL A  78       1.770  17.093   9.700  1.00  0.00           O  
ATOM    544  CB  VAL A  78       1.306  17.912  12.867  1.00  0.00           C  
ATOM    545  CEN VAL A  78       1.735  17.918  13.405  1.00  0.00           X  
ATOM    546  H   VAL A  78      -0.624  19.539  12.356  1.00  0.00           H  
ATOM    547  N   VAL A  79      -0.330  16.820  10.457  1.00  0.00           N  
ATOM    548  CA  VAL A  79      -0.642  15.736   9.534  1.00  0.00           C  
ATOM    549  C   VAL A  79      -0.510  16.191   8.086  1.00  0.00           C  
ATOM    550  O   VAL A  79       0.066  15.489   7.255  1.00  0.00           O  
ATOM    551  CB  VAL A  79      -2.064  15.190   9.763  1.00  0.00           C  
ATOM    552  CEN VAL A  79      -2.419  14.649  10.000  1.00  0.00           X  
ATOM    553  H   VAL A  79      -1.037  17.129  11.110  1.00  0.00           H  
ATOM    554  N   VAL A  80      -1.048  17.369   7.790  1.00  0.00           N  
ATOM    555  CA  VAL A  80      -0.992  17.920   6.441  1.00  0.00           C  
ATOM    556  C   VAL A  80       0.449  18.107   5.983  1.00  0.00           C  
ATOM    557  O   VAL A  80       0.802  17.760   4.856  1.00  0.00           O  
ATOM    558  CB  VAL A  80      -1.729  19.269   6.351  1.00  0.00           C  
ATOM    559  CEN VAL A  80      -2.291  19.579   6.099  1.00  0.00           X  
ATOM    560  H   VAL A  80      -1.508  17.897   8.518  1.00  0.00           H  
ATOM    561  N   VAL A  81       1.278  18.659   6.863  1.00  0.00           N  
ATOM    562  CA  VAL A  81       2.682  18.893   6.550  1.00  0.00           C  
ATOM    563  C   VAL A  81       3.397  17.590   6.217  1.00  0.00           C  
ATOM    564  O   VAL A  81       4.154  17.516   5.249  1.00  0.00           O  
ATOM    565  CB  VAL A  81       3.413  19.586   7.716  1.00  0.00           C  
ATOM    566  CEN VAL A  81       3.699  20.179   7.916  1.00  0.00           X  
ATOM    567  H   VAL A  81       0.926  18.922   7.772  1.00  0.00           H  
ATOM    568  N   VAL A  82       3.153  16.564   7.025  1.00  0.00           N  
ATOM    569  CA  VAL A  82       3.774  15.261   6.818  1.00  0.00           C  
ATOM    570  C   VAL A  82       3.404  14.685   5.457  1.00  0.00           C  
ATOM    571  O   VAL A  82       4.260  14.172   4.736  1.00  0.00           O  
ATOM    572  CB  VAL A  82       3.367  14.260   7.916  1.00  0.00           C  
ATOM    573  CEN VAL A  82       3.599  13.916   8.466  1.00  0.00           X  
ATOM    574  H   VAL A  82       2.522  16.690   7.803  1.00  0.00           H  
ATOM    575  N   VAL A  83       2.124  14.773   5.111  1.00  0.00           N  
ATOM    576  CA  VAL A  83       1.639  14.260   3.835  1.00  0.00           C  
ATOM    577  C   VAL A  83       2.329  14.950   2.666  1.00  0.00           C  
ATOM    578  O   VAL A  83       2.750  14.300   1.710  1.00  0.00           O  
ATOM    579  CB  VAL A  83       0.115  14.438   3.698  1.00  0.00           C  
ATOM    580  CEN VAL A  83      -0.484  14.099   3.688  1.00  0.00           X  
ATOM    581  H   VAL A  83       1.471  15.205   5.748  1.00  0.00           H  
ATOM    582  N   VAL A  84       2.441  16.272   2.748  1.00  0.00           N  
ATOM    583  CA  VAL A  84       3.080  17.053   1.696  1.00  0.00           C  
ATOM    584  C   VAL A  84       4.529  16.626   1.495  1.00  0.00           C  
ATOM    585  O   VAL A  84       4.985  16.456   0.365  1.00  0.00           O  
ATOM    586  CB  VAL A  84       3.039  18.561   2.007  1.00  0.00           C  
ATOM    587  CEN VAL A  84       2.750  19.158   1.820  1.00  0.00           X  
ATOM    588  H   VAL A  84       2.074  16.747   3.560  1.00  0.00           H  
ATOM    589  N   VAL A  85       5.248  16.453   2.599  1.00  0.00           N  
ATOM    590  CA  VAL A  85       6.646  16.045   2.547  1.00  0.00           C  
ATOM    591  C   VAL A  85       6.801  14.696   1.856  1.00  0.00           C  
ATOM    592  O   VAL A  85       7.681  14.516   1.015  1.00  0.00           O  
ATOM    593  CB  VAL A  85       7.265  15.964   3.955  1.00  0.00           C  
ATOM    594  CEN VAL A  85       7.711  16.267   4.383  1.00  0.00           X  
ATOM    595  H   VAL A  85       4.814  16.608   3.498  1.00  0.00           H  
ATOM    596  N   VAL A  86       5.941  13.750   2.217  1.00  0.00           N  
ATOM    597  CA  VAL A  86       5.980  12.415   1.633  1.00  0.00           C  
ATOM    598  C   VAL A  86       5.775  12.468   0.124  1.00  0.00           C  
ATOM    599  O   VAL A  86       6.490  11.810  -0.632  1.00  0.00           O  
ATOM    600  CB  VAL A  86       4.913  11.494   2.254  1.00  0.00           C  
ATOM    601  CEN VAL A  86       4.822  10.952   2.669  1.00  0.00           X  
ATOM    602  H   VAL A  86       5.241  13.961   2.914  1.00  0.00           H  
ATOM    603  N   VAL A  87       4.796  13.254  -0.308  1.00  0.00           N  
ATOM    604  CA  VAL A  87       4.495  13.394  -1.727  1.00  0.00           C  
ATOM    605  C   VAL A  87       5.695  13.936  -2.494  1.00  0.00           C  
ATOM    606  O   VAL A  87       6.036  13.436  -3.565  1.00  0.00           O  
ATOM    607  CB  VAL A  87       3.287  14.322  -1.961  1.00  0.00           C  
ATOM    608  CEN VAL A  87       2.627  14.333  -2.156  1.00  0.00           X  
ATOM    609  H   VAL A  87       4.245  13.768   0.365  1.00  0.00           H  
ATOM    610  N   VAL A  88       6.331  14.962  -1.938  1.00  0.00           N  
ATOM    611  CA  VAL A  88       7.494  15.574  -2.568  1.00  0.00           C  
ATOM    612  C   VAL A  88       8.620  14.564  -2.746  1.00  0.00           C  
ATOM    613  O   VAL A  88       9.243  14.493  -3.805  1.00  0.00           O  
ATOM    614  CB  VAL A  88       8.016  16.771  -1.751  1.00  0.00           C  
ATOM    615  CEN VAL A  88       8.068  17.458  -1.745  1.00  0.00           X  
ATOM    616  H   VAL A  88       6.000  15.327  -1.056  1.00  0.00           H  
ATOM    617  N   VAL A  89       8.878  13.783  -1.702  1.00  0.00           N  
ATOM    618  CA  VAL A  89       9.930  12.775  -1.740  1.00  0.00           C  
ATOM    619  C   VAL A  89       9.674  11.754  -2.841  1.00  0.00           C  
ATOM    620  O   VAL A  89      10.583  11.393  -3.589  1.00  0.00           O  
ATOM    621  CB  VAL A  89      10.059  12.040  -0.392  1.00  0.00           C  
ATOM    622  CEN VAL A  89      10.461  11.965   0.162  1.00  0.00           X  
ATOM    623  H   VAL A  89       8.330  13.891  -0.860  1.00  0.00           H  
ATOM    624  N   VAL A  90       8.432  11.291  -2.935  1.00  0.00           N  
ATOM    625  CA  VAL A  90       8.055  10.310  -3.946  1.00  0.00           C  
ATOM    626  C   VAL A  90       8.299  10.845  -5.351  1.00  0.00           C  
ATOM    627  O   VAL A  90       8.838  10.144  -6.207  1.00  0.00           O  
ATOM    628  CB  VAL A  90       6.576   9.902  -3.812  1.00  0.00           C  
ATOM    629  CEN VAL A  90       6.157   9.386  -3.628  1.00  0.00           X  
ATOM    630  H   VAL A  90       7.732  11.628  -2.290  1.00  0.00           H  
ATOM    631  N   VAL A  91       7.898  12.090  -5.583  1.00  0.00           N  
ATOM    632  CA  VAL A  91       8.073  12.722  -6.885  1.00  0.00           C  
ATOM    633  C   VAL A  91       9.543  12.772  -7.280  1.00  0.00           C  
ATOM    634  O   VAL A  91       9.909  12.403  -8.396  1.00  0.00           O  
ATOM    635  CB  VAL A  91       7.497  14.150  -6.902  1.00  0.00           C  
ATOM    636  CEN VAL A  91       6.985  14.539  -7.150  1.00  0.00           X  
ATOM    637  H   VAL A  91       7.461  12.613  -4.837  1.00  0.00           H  
ATOM    638  N   VAL A  92      10.383  13.231  -6.359  1.00  0.00           N  
ATOM    639  CA  VAL A  92      11.808  13.376  -6.626  1.00  0.00           C  
ATOM    640  C   VAL A  92      12.546  12.061  -6.412  1.00  0.00           C  
ATOM    641  O   VAL A  92      13.745  11.961  -6.672  1.00  0.00           O  
ATOM    642  CB  VAL A  92      12.443  14.460  -5.734  1.00  0.00           C  
ATOM    643  CEN VAL A  92      12.713  15.094  -5.738  1.00  0.00           X  
ATOM    644  H   VAL A  92      10.024  13.486  -5.449  1.00  0.00           H  
ATOM    645  N   VAL A  93      11.822  11.053  -5.937  1.00  0.00           N  
ATOM    646  CA  VAL A  93      12.414   9.752  -5.652  1.00  0.00           C  
ATOM    647  C   VAL A  93      13.495   9.860  -4.584  1.00  0.00           C  
ATOM    648  O   VAL A  93      14.585   9.307  -4.731  1.00  0.00           O  
ATOM    649  CB  VAL A  93      13.020   9.117  -6.918  1.00  0.00           C  
ATOM    650  CEN VAL A  93      12.938   8.612  -7.379  1.00  0.00           X  
ATOM    651  H   VAL A  93      10.836  11.192  -5.768  1.00  0.00           H  
ATOM    652  N   VAL A  94      13.186  10.575  -3.508  1.00  0.00           N  
ATOM    653  CA  VAL A  94      14.125  10.745  -2.405  1.00  0.00           C  
ATOM    654  C   VAL A  94      13.543  10.219  -1.100  1.00  0.00           C  
ATOM    655  O   VAL A  94      12.325  10.185  -0.921  1.00  0.00           O  
ATOM    656  CB  VAL A  94      14.520  12.222  -2.221  1.00  0.00           C  
ATOM    657  CEN VAL A  94      15.036  12.672  -2.297  1.00  0.00           X  
ATOM    658  H   VAL A  94      12.278  11.013  -3.452  1.00  0.00           H  
ATOM    659  N   VAL A  95      14.419   9.809  -0.189  1.00  0.00           N  
ATOM    660  CA  VAL A  95      14.001   9.386   1.142  1.00  0.00           C  
ATOM    661  C   VAL A  95      13.465  10.560   1.950  1.00  0.00           C  
ATOM    662  O   VAL A  95      14.008  11.663   1.895  1.00  0.00           O  
ATOM    663  CB  VAL A  95      15.158   8.728   1.916  1.00  0.00           C  
ATOM    664  CEN VAL A  95      15.393   8.127   2.158  1.00  0.00           X  
ATOM    665  H   VAL A  95      15.401   9.790  -0.426  1.00  0.00           H  
ATOM    666  N   VAL A  96      12.395  10.317   2.700  1.00  0.00           N  
ATOM    667  CA  VAL A  96      11.811  11.341   3.557  1.00  0.00           C  
ATOM    668  C   VAL A  96      12.872  11.998   4.432  1.00  0.00           C  
ATOM    669  O   VAL A  96      12.815  13.198   4.698  1.00  0.00           O  
ATOM    670  CB  VAL A  96      10.705  10.761   4.458  1.00  0.00           C  
ATOM    671  CEN VAL A  96      10.024  10.752   4.564  1.00  0.00           X  
ATOM    672  H   VAL A  96      11.976   9.398   2.675  1.00  0.00           H  
ATOM    673  N   VAL A  97      13.840  11.203   4.876  1.00  0.00           N  
ATOM    674  CA  VAL A  97      14.930  11.711   5.700  1.00  0.00           C  
ATOM    675  C   VAL A  97      15.740  12.765   4.954  1.00  0.00           C  
ATOM    676  O   VAL A  97      16.268  13.698   5.559  1.00  0.00           O  
ATOM    677  CB  VAL A  97      15.872  10.579   6.152  1.00  0.00           C  
ATOM    678  CEN VAL A  97      16.072  10.208   6.697  1.00  0.00           X  
ATOM    679  H   VAL A  97      13.820  10.222   4.637  1.00  0.00           H  
ATOM    680  N   VAL A  98      15.833  12.610   3.638  1.00  0.00           N  
ATOM    681  CA  VAL A  98      16.536  13.574   2.801  1.00  0.00           C  
ATOM    682  C   VAL A  98      15.911  14.959   2.911  1.00  0.00           C  
ATOM    683  O   VAL A  98      16.615  15.960   3.045  1.00  0.00           O  
ATOM    684  CB  VAL A  98      16.543  13.141   1.323  1.00  0.00           C  
ATOM    685  CEN VAL A  98      16.945  12.904   0.816  1.00  0.00           X  
ATOM    686  H   VAL A  98      15.406  11.803   3.206  1.00  0.00           H  
ATOM    687  N   VAL A  99      14.584  15.009   2.854  1.00  0.00           N  
ATOM    688  CA  VAL A  99      13.861  16.272   2.948  1.00  0.00           C  
ATOM    689  C   VAL A  99      14.146  16.974   4.269  1.00  0.00           C  
ATOM    690  O   VAL A  99      14.391  18.180   4.302  1.00  0.00           O  
ATOM    691  CB  VAL A  99      12.341  16.064   2.805  1.00  0.00           C  
ATOM    692  CEN VAL A  99      11.805  16.167   2.386  1.00  0.00           X  
ATOM    693  H   VAL A  99      14.063  14.151   2.744  1.00  0.00           H  
ATOM    694  N   VAL A 100      14.113  16.212   5.357  1.00  0.00           N  
ATOM    695  CA  VAL A 100      14.368  16.759   6.684  1.00  0.00           C  
ATOM    696  C   VAL A 100      15.761  17.370   6.770  1.00  0.00           C  
ATOM    697  O   VAL A 100      15.937  18.467   7.299  1.00  0.00           O  
ATOM    698  CB  VAL A 100      14.222  15.684   7.777  1.00  0.00           C  
ATOM    699  CEN VAL A 100      13.825  15.475   8.300  1.00  0.00           X  
ATOM    700  H   VAL A 100      13.906  15.228   5.263  1.00  0.00           H  
ATOM    701  N   VAL A 101      16.749  16.653   6.245  1.00  0.00           N  
ATOM    702  CA  VAL A 101      18.129  17.123   6.261  1.00  0.00           C  
ATOM    703  C   VAL A 101      18.270  18.445   5.517  1.00  0.00           C  
ATOM    704  O   VAL A 101      18.926  19.370   5.994  1.00  0.00           O  
ATOM    705  CB  VAL A 101      19.086  16.090   5.638  1.00  0.00           C  
ATOM    706  CEN VAL A 101      19.585  15.637   5.783  1.00  0.00           X  
ATOM    707  H   VAL A 101      16.539  15.759   5.824  1.00  0.00           H  
ATOM    708  N   VAL A 102      17.649  18.526   4.344  1.00  0.00           N  
ATOM    709  CA  VAL A 102      17.704  19.735   3.531  1.00  0.00           C  
ATOM    710  C   VAL A 102      17.123  20.929   4.279  1.00  0.00           C  
ATOM    711  O   VAL A 102      17.700  22.016   4.275  1.00  0.00           O  
ATOM    712  CB  VAL A 102      16.947  19.557   2.202  1.00  0.00           C  
ATOM    713  CEN VAL A 102      17.030  19.491   1.521  1.00  0.00           X  
ATOM    714  H   VAL A 102      17.126  17.730   4.008  1.00  0.00           H  
ATOM    715  N   VAL A 103      15.978  20.719   4.919  1.00  0.00           N  
ATOM    716  CA  VAL A 103      15.316  21.778   5.672  1.00  0.00           C  
ATOM    717  C   VAL A 103      16.210  22.300   6.789  1.00  0.00           C  
ATOM    718  O   VAL A 103      16.331  23.509   6.987  1.00  0.00           O  
ATOM    719  CB  VAL A 103      13.985  21.294   6.277  1.00  0.00           C  
ATOM    720  CEN VAL A 103      13.300  21.352   6.228  1.00  0.00           X  
ATOM    721  H   VAL A 103      15.554  19.803   4.882  1.00  0.00           H  
ATOM    722  N   VAL A 104      16.835  21.381   7.518  1.00  0.00           N  
ATOM    723  CA  VAL A 104      17.720  21.748   8.618  1.00  0.00           C  
ATOM    724  C   VAL A 104      18.880  22.605   8.129  1.00  0.00           C  
ATOM    725  O   VAL A 104      19.221  23.615   8.745  1.00  0.00           O  
ATOM    726  CB  VAL A 104      18.279  20.503   9.332  1.00  0.00           C  
ATOM    727  CEN VAL A 104      18.247  20.137   9.915  1.00  0.00           X  
ATOM    728  H   VAL A 104      16.694  20.404   7.305  1.00  0.00           H  
ATOM    729  N   VAL A 105      19.484  22.196   7.018  1.00  0.00           N  
ATOM    730  CA  VAL A 105      20.608  22.926   6.445  1.00  0.00           C  
ATOM    731  C   VAL A 105      20.212  24.351   6.081  1.00  0.00           C  
ATOM    732  O   VAL A 105      20.941  25.301   6.367  1.00  0.00           O  
ATOM    733  CB  VAL A 105      21.159  22.221   5.191  1.00  0.00           C  
ATOM    734  CEN VAL A 105      21.693  21.862   4.947  1.00  0.00           X  
ATOM    735  H   VAL A 105      19.156  21.358   6.560  1.00  0.00           H  
ATOM    736  N   VAL A 106      19.052  24.494   5.449  1.00  0.00           N  
ATOM    737  CA  VAL A 106      18.556  25.804   5.045  1.00  0.00           C  
ATOM    738  C   VAL A 106      18.373  26.719   6.249  1.00  0.00           C  
ATOM    739  O   VAL A 106      18.762  27.887   6.218  1.00  0.00           O  
ATOM    740  CB  VAL A 106      17.219  25.694   4.288  1.00  0.00           C  
ATOM    741  CEN VAL A 106      16.926  25.757   3.668  1.00  0.00           X  
ATOM    742  H   VAL A 106      18.499  23.674   5.243  1.00  0.00           H  
ATOM    743  N   VAL A 107      17.778  26.183   7.309  1.00  0.00           N  
ATOM    744  CA  VAL A 107      17.542  26.950   8.526  1.00  0.00           C  
ATOM    745  C   VAL A 107      18.850  27.454   9.121  1.00  0.00           C  
ATOM    746  O   VAL A 107      18.956  28.615   9.518  1.00  0.00           O  
ATOM    747  CB  VAL A 107      16.795  26.116   9.584  1.00  0.00           C  
ATOM    748  CEN VAL A 107      16.191  26.042   9.906  1.00  0.00           X  
ATOM    749  H   VAL A 107      17.481  25.218   7.270  1.00  0.00           H  
ATOM    750  N   VAL A 108      19.845  26.576   9.181  1.00  0.00           N  
ATOM    751  CA  VAL A 108      21.149  26.930   9.728  1.00  0.00           C  
ATOM    752  C   VAL A 108      21.784  28.071   8.944  1.00  0.00           C  
ATOM    753  O   VAL A 108      22.317  29.016   9.525  1.00  0.00           O  
ATOM    754  CB  VAL A 108      22.108  25.725   9.729  1.00  0.00           C  
ATOM    755  CEN VAL A 108      22.427  25.271  10.137  1.00  0.00           X  
ATOM    756  H   VAL A 108      19.694  25.638   8.838  1.00  0.00           H  
ATOM    757  N   VAL A 109      21.723  27.978   7.620  1.00  0.00           N  
ATOM    758  CA  VAL A 109      22.292  29.003   6.753  1.00  0.00           C  
ATOM    759  C   VAL A 109      21.644  30.358   7.002  1.00  0.00           C  
ATOM    760  O   VAL A 109      22.328  31.376   7.100  1.00  0.00           O  
ATOM    761  CB  VAL A 109      22.135  28.635   5.265  1.00  0.00           C  
ATOM    762  CEN VAL A 109      22.481  28.435   4.704  1.00  0.00           X  
ATOM    763  H   VAL A 109      21.272  27.176   7.203  1.00  0.00           H  
ATOM    764  N   VAL A 110      20.319  30.364   7.105  1.00  0.00           N  
ATOM    765  CA  VAL A 110      19.575  31.595   7.344  1.00  0.00           C  
ATOM    766  C   VAL A 110      19.995  32.248   8.654  1.00  0.00           C  
ATOM    767  O   VAL A 110      20.454  33.356   8.652  1.00  0.00           O  
ATOM    768  CB  VAL A 110      18.056  31.341   7.372  1.00  0.00           C  
ATOM    769  CEN VAL A 110      17.470  31.442   7.024  1.00  0.00           X  
ATOM    770  H   VAL A 110      19.814  29.494   7.016  1.00  0.00           H  
TER                                                                             
# All scores below are weighted scores, not raw scores.
#BEGIN_POSE_ENERGIES_TABLE ./out/8.pdb
label vdw total
weights 0.1 NA
pose 3.60659 3.60659
VAL:NtermProteinFull_1 0 0
VAL_2 0 0
VAL_3 0 0
VAL_4 0 0
VAL_5 0 0
VAL_6 0.03049 0.03049
VAL_7 0 0
VAL_8 0 0
VAL_9 0.25283 0.25283
VAL_10 0.00244 0.00244
VAL_11 0 0
VAL_12 0 0
VAL_13 0.00237 0.00237
VAL_14 0.00113 0.00113
VAL_15 0 0
VAL_16 0 0
VAL_17 0.04204 0.04204
VAL_18 0.00113 0.00113
VAL_19 0 0
VAL_20 0 0
VAL_21 0.01585 0.01585
VAL_22 0 0
VAL_23 0.05578 0.05578
VAL_24 0 0
VAL_25 0 0
VAL_26 0.76505 0.76505
VAL_27 0.05031 0.05031
VAL_28 0 0
VAL_29 0.15356 0.15356
VAL_30 0.15316 0.15316
VAL_31 0.17665 0.17665
VAL_32 0 0
VAL_33 0 0
VAL_34 0 0
VAL_35 0 0
VAL_36 0 0
VAL_37 0 0
VAL_38 0.00643 0.00643
VAL_39 0 0
VAL_40 0 0
VAL_41 0 0
VAL_42 0 0
VAL_43 0 0
VAL_44 0 0
VAL_45 0 0
VAL_46 0.00642 0.00642
VAL_47 2e-05 2e-05
VAL_48 0 0
VAL_49 0 0
VAL_50 0 0
VAL_51 0 0
VAL_52 0 0
VAL_53 0 0
VAL_54 0.17665 0.17665
VAL_55 0 0
VAL_56 0 0
VAL_57 0 0
VAL_58 0 0
VAL_59 0 0
VAL_60 0 0
VAL_61 0 0
VAL_62 0 0
VAL_63 0.00124 0.00124
VAL_64 0.05031 0.05031
VAL_65 0.0111 0.0111
VAL_66 0 0
VAL_67 0 0
VAL_68 0 0
VAL_69 0.09871 0.09871
VAL_70 0 0
VAL_71 0 0
VAL_72 0.09871 0.09871
VAL_73 0 0
VAL_74 0 0
VAL_75 0 0
VAL_76 0 0
VAL_77 0 0
VAL_78 0 0
VAL_79 0 0
VAL_80 0.0111 0.0111
VAL_81 0.74054 0.74054
VAL_82 0.06169 0.06169
VAL_83 0 0
VAL_84 0.15418 0.15418
VAL_85 0.02124 0.02124
VAL_86 0.03049 0.03049
VAL_87 0 0
VAL_88 0.15356 0.15356
VAL_89 0 0
VAL_90 0 0
VAL_91 0 0
VAL_92 0 0
VAL_93 0 0
VAL_94 0 0
VAL_95 0 0
VAL_96 0.25283 0.25283
VAL_97 0 0
VAL_98 0 0
VAL_99 0 0
VAL_100 0.02857 0.02857
VAL_101 0 0
VAL_102 0 0
VAL_103 0 0
VAL_104 0 0
VAL_105 0 0
VAL_106 0 0
VAL_107 0 0
VAL_108 0 0
VAL_109 0 0
VAL:CtermProteinFull_110 0 0
#END_POSE_ENERGIES_TABLE ./out/8.pdb

REMARK 6 15 18 13 1 15 13 3 8 11 17 11 
REMARK VDW             3.607
REMARK RG             13.825
REMARK NCdist         37.154
REMARK HO              0.262
