# Supplementary material for: Design of complicated all-α protein structures
Source: Nat Struct Mol Biol. 2024 Jan 4;31(2):275–82. doi: 10.1038/s41594-023-01147-9 (PMC11377298; doi:10.1038/s41594-023-01147-9)
Supplement: Supplementary file 11 — Statistical source data. [file 41594_2023_1147_MOESM11_ESM.zip › ED_Fig6/99.pdb]

HEADER                                            09-NOV-21   XXXX              
EXPDTA    THEORETICAL MODEL                                                     
REMARK 220                                                                      
REMARK 220 EXPERIMENTAL DETAILS                                                 
REMARK 220  EXPERIMENT TYPE                : THEORETICAL MODELLING              
REMARK 220  DATE OF DATA COLLECTION        : 09-NOV-21                          
REMARK 220                                                                      
REMARK 220 REMARK: MODEL GENERATED BY ROSETTA                                   
REMARK 220  VERSION 2021.16+release.8ee4f02                                     
ATOM      1  N   VAL A   1       0.000   0.000   0.000  1.00  0.00           N  
ATOM      2  CA  VAL A   1       1.458   0.000   0.000  1.00  0.00           C  
ATOM      3  C   VAL A   1       2.009   1.420   0.000  1.00  0.00           C  
ATOM      4  O   VAL A   1       2.934   1.737   0.748  1.00  0.00           O  
ATOM      5  CB  VAL A   1       2.023  -0.759  -1.215  1.00  0.00           C  
ATOM      6  CEN VAL A   1       2.351  -1.334  -1.406  1.00  0.00           X  
ATOM      7  H   VAL A   1      -0.500  -0.433  -0.750  1.00  0.00           H  
ATOM      8  N   VAL A   2       1.435   2.272  -0.843  1.00  0.00           N  
ATOM      9  CA  VAL A   2       1.868   3.661  -0.942  1.00  0.00           C  
ATOM     10  C   VAL A   2       1.711   4.383   0.390  1.00  0.00           C  
ATOM     11  O   VAL A   2       2.608   5.105   0.825  1.00  0.00           O  
ATOM     12  CB  VAL A   2       1.079   4.423  -2.023  1.00  0.00           C  
ATOM     13  CEN VAL A   2       1.129   4.707  -2.649  1.00  0.00           X  
ATOM     14  H   VAL A   2       0.680   1.949  -1.431  1.00  0.00           H  
ATOM     15  N   VAL A   3       0.566   4.183   1.035  1.00  0.00           N  
ATOM     16  CA  VAL A   3       0.290   4.815   2.319  1.00  0.00           C  
ATOM     17  C   VAL A   3       1.317   4.405   3.367  1.00  0.00           C  
ATOM     18  O   VAL A   3       1.823   5.241   4.115  1.00  0.00           O  
ATOM     19  CB  VAL A   3      -1.120   4.462   2.831  1.00  0.00           C  
ATOM     20  CEN VAL A   3      -1.749   4.719   2.941  1.00  0.00           X  
ATOM     21  H   VAL A   3      -0.130   3.577   0.624  1.00  0.00           H  
ATOM     22  N   VAL A   4       1.620   3.112   3.417  1.00  0.00           N  
ATOM     23  CA  VAL A   4       2.588   2.588   4.374  1.00  0.00           C  
ATOM     24  C   VAL A   4       3.957   3.226   4.177  1.00  0.00           C  
ATOM     25  O   VAL A   4       4.612   3.622   5.141  1.00  0.00           O  
ATOM     26  CB  VAL A   4       2.723   1.058   4.261  1.00  0.00           C  
ATOM     27  CEN VAL A   4       2.581   0.464   4.579  1.00  0.00           X  
ATOM     28  H   VAL A   4       1.169   2.476   2.775  1.00  0.00           H  
ATOM     29  N   VAL A   5       4.385   3.322   2.923  1.00  0.00           N  
ATOM     30  CA  VAL A   5       5.678   3.911   2.597  1.00  0.00           C  
ATOM     31  C   VAL A   5       5.758   5.358   3.069  1.00  0.00           C  
ATOM     32  O   VAL A   5       6.758   5.776   3.653  1.00  0.00           O  
ATOM     33  CB  VAL A   5       5.958   3.859   1.084  1.00  0.00           C  
ATOM     34  CEN VAL A   5       6.345   3.555   0.602  1.00  0.00           X  
ATOM     35  H   VAL A   5       3.799   2.977   2.176  1.00  0.00           H  
ATOM     36  N   VAL A   6       4.700   6.118   2.811  1.00  0.00           N  
ATOM     37  CA  VAL A   6       4.648   7.520   3.209  1.00  0.00           C  
ATOM     38  C   VAL A   6       4.783   7.670   4.719  1.00  0.00           C  
ATOM     39  O   VAL A   6       5.528   8.521   5.204  1.00  0.00           O  
ATOM     40  CB  VAL A   6       3.339   8.190   2.752  1.00  0.00           C  
ATOM     41  CEN VAL A   6       3.075   8.647   2.309  1.00  0.00           X  
ATOM     42  H   VAL A   6       3.910   5.715   2.327  1.00  0.00           H  
ATOM     43  N   VAL A   7       4.059   6.836   5.458  1.00  0.00           N  
ATOM     44  CA  VAL A   7       4.096   6.875   6.915  1.00  0.00           C  
ATOM     45  C   VAL A   7       5.504   6.615   7.437  1.00  0.00           C  
ATOM     46  O   VAL A   7       5.983   7.311   8.332  1.00  0.00           O  
ATOM     47  CB  VAL A   7       3.133   5.844   7.532  1.00  0.00           C  
ATOM     48  CEN VAL A   7       2.540   5.776   7.878  1.00  0.00           X  
ATOM     49  H   VAL A   7       3.467   6.159   4.999  1.00  0.00           H  
ATOM     50  N   VAL A   8       6.163   5.609   6.872  1.00  0.00           N  
ATOM     51  CA  VAL A   8       7.517   5.255   7.279  1.00  0.00           C  
ATOM     52  C   VAL A   8       8.478   6.419   7.067  1.00  0.00           C  
ATOM     53  O   VAL A   8       9.293   6.729   7.935  1.00  0.00           O  
ATOM     54  CB  VAL A   8       8.037   4.027   6.508  1.00  0.00           C  
ATOM     55  CEN VAL A   8       8.197   3.360   6.571  1.00  0.00           X  
ATOM     56  H   VAL A   8       5.713   5.075   6.141  1.00  0.00           H  
ATOM     57  N   VAL A   9       8.376   7.060   5.907  1.00  0.00           N  
ATOM     58  CA  VAL A   9       9.235   8.191   5.579  1.00  0.00           C  
ATOM     59  C   VAL A   9       9.061   9.324   6.581  1.00  0.00           C  
ATOM     60  O   VAL A   9      10.039   9.909   7.047  1.00  0.00           O  
ATOM     61  CB  VAL A   9       8.951   8.723   4.162  1.00  0.00           C  
ATOM     62  CEN VAL A   9       9.208   8.766   3.524  1.00  0.00           X  
ATOM     63  H   VAL A   9       7.685   6.755   5.236  1.00  0.00           H  
ATOM     64  N   VAL A  10       7.810   9.630   6.909  1.00  0.00           N  
ATOM     65  CA  VAL A  10       7.506  10.695   7.857  1.00  0.00           C  
ATOM     66  C   VAL A  10       8.128  10.415   9.219  1.00  0.00           C  
ATOM     67  O   VAL A  10       8.719  11.301   9.836  1.00  0.00           O  
ATOM     68  CB  VAL A  10       5.986  10.883   8.028  1.00  0.00           C  
ATOM     69  CEN VAL A  10       5.461  11.306   7.888  1.00  0.00           X  
ATOM     70  H   VAL A  10       7.051   9.112   6.491  1.00  0.00           H  
ATOM     71  N   VAL A  11       7.993   9.177   9.683  1.00  0.00           N  
ATOM     72  CA  VAL A  11       8.542   8.778  10.973  1.00  0.00           C  
ATOM     73  C   VAL A  11      10.054   8.964  11.009  1.00  0.00           C  
ATOM     74  O   VAL A  11      10.602   9.482  11.982  1.00  0.00           O  
ATOM     75  CB  VAL A  11       8.207   7.311  11.300  1.00  0.00           C  
ATOM     76  CEN VAL A  11       7.826   6.907  11.708  1.00  0.00           X  
ATOM     77  H   VAL A  11       7.496   8.495   9.127  1.00  0.00           H  
ATOM     78  N   VAL A  12      10.723   8.537   9.944  1.00  0.00           N  
ATOM     79  CA  VAL A  12      12.173   8.655   9.852  1.00  0.00           C  
ATOM     80  C   VAL A  12      12.613  10.111   9.938  1.00  0.00           C  
ATOM     81  O   VAL A  12      13.562  10.441  10.650  1.00  0.00           O  
ATOM     82  CB  VAL A  12      12.708   8.043   8.543  1.00  0.00           C  
ATOM     83  CEN VAL A  12      13.065   7.514   8.284  1.00  0.00           X  
ATOM     84  H   VAL A  12      10.214   8.119   9.178  1.00  0.00           H  
ATOM     85  N   VAL A  13      11.920  10.977   9.208  1.00  0.00           N  
ATOM     86  CA  VAL A  13      12.238  12.400   9.200  1.00  0.00           C  
ATOM     87  C   VAL A  13      12.120  12.999  10.596  1.00  0.00           C  
ATOM     88  O   VAL A  13      12.988  13.755  11.033  1.00  0.00           O  
ATOM     89  CB  VAL A  13      11.321  13.180   8.239  1.00  0.00           C  
ATOM     90  CEN VAL A  13      11.305  13.516   7.638  1.00  0.00           X  
ATOM     91  H   VAL A  13      11.152  10.642   8.644  1.00  0.00           H  
ATOM     92  N   VAL A  14      11.041  12.656  11.292  1.00  0.00           N  
ATOM     93  CA  VAL A  14      10.808  13.159  12.640  1.00  0.00           C  
ATOM     94  C   VAL A  14      11.723  12.476  13.649  1.00  0.00           C  
ATOM     95  O   VAL A  14      11.764  12.854  14.820  1.00  0.00           O  
ATOM     96  CB  VAL A  14       9.343  12.958  13.073  1.00  0.00           C  
ATOM     97  CEN VAL A  14       8.753  13.289  13.202  1.00  0.00           X  
ATOM     98  H   VAL A  14      10.366  12.031  10.876  1.00  0.00           H  
ATOM     99  N   VAL A  15      12.457  11.469  13.188  1.00  0.00           N  
ATOM    100  CA  VAL A  15      13.493  10.842  13.999  1.00  0.00           C  
ATOM    101  C   VAL A  15      14.882  11.159  13.460  1.00  0.00           C  
ATOM    102  O   VAL A  15      15.813  10.369  13.614  1.00  0.00           O  
ATOM    103  CB  VAL A  15      13.314   9.313  14.061  1.00  0.00           C  
ATOM    104  CEN VAL A  15      13.136   8.792  14.475  1.00  0.00           X  
ATOM    105  H   VAL A  15      12.292  11.129  12.251  1.00  0.00           H  
ATOM    106  N   VAL A  16      15.015  12.320  12.829  1.00  0.00           N  
ATOM    107  CA  VAL A  16      16.322  12.834  12.438  1.00  0.00           C  
ATOM    108  C   VAL A  16      16.955  11.966  11.358  1.00  0.00           C  
ATOM    109  O   VAL A  16      18.178  11.845  11.283  1.00  0.00           O  
ATOM    110  CB  VAL A  16      17.279  12.919  13.641  1.00  0.00           C  
ATOM    111  CEN VAL A  16      17.599  13.358  14.065  1.00  0.00           X  
ATOM    112  H   VAL A  16      14.189  12.861  12.614  1.00  0.00           H  
ATOM    113  N   VAL A  17      16.115  11.363  10.523  1.00  0.00           N  
ATOM    114  CA  VAL A  17      16.587  10.673   9.329  1.00  0.00           C  
ATOM    115  C   VAL A  17      16.609  11.606   8.125  1.00  0.00           C  
ATOM    116  O   VAL A  17      15.652  12.340   7.879  1.00  0.00           O  
ATOM    117  CB  VAL A  17      15.710   9.449   9.000  1.00  0.00           C  
ATOM    118  CEN VAL A  17      15.700   8.760   8.994  1.00  0.00           X  
ATOM    119  H   VAL A  17      15.125  11.384  10.721  1.00  0.00           H  
ATOM    120  N   VAL A  18      17.708  11.574   7.378  1.00  0.00           N  
ATOM    121  CA  VAL A  18      17.884  12.463   6.236  1.00  0.00           C  
ATOM    122  C   VAL A  18      17.072  11.987   5.038  1.00  0.00           C  
ATOM    123  O   VAL A  18      16.531  10.881   5.042  1.00  0.00           O  
ATOM    124  CB  VAL A  18      19.365  12.573   5.828  1.00  0.00           C  
ATOM    125  CEN VAL A  18      19.909  12.996   5.823  1.00  0.00           X  
ATOM    126  H   VAL A  18      18.440  10.917   7.608  1.00  0.00           H  
ATOM    127  N   VAL A  19      16.990  12.829   4.013  1.00  0.00           N  
ATOM    128  CA  VAL A  19      16.040  12.623   2.927  1.00  0.00           C  
ATOM    129  C   VAL A  19      16.414  11.406   2.091  1.00  0.00           C  
ATOM    130  O   VAL A  19      15.548  10.741   1.523  1.00  0.00           O  
ATOM    131  CB  VAL A  19      15.954  13.858   2.009  1.00  0.00           C  
ATOM    132  CEN VAL A  19      15.550  14.383   1.823  1.00  0.00           X  
ATOM    133  H   VAL A  19      17.601  13.633   3.987  1.00  0.00           H  
ATOM    134  N   VAL A  20      17.709  11.119   2.020  1.00  0.00           N  
ATOM    135  CA  VAL A  20      18.197   9.956   1.288  1.00  0.00           C  
ATOM    136  C   VAL A  20      17.749   8.660   1.952  1.00  0.00           C  
ATOM    137  O   VAL A  20      17.356   7.709   1.277  1.00  0.00           O  
ATOM    138  CB  VAL A  20      19.734   9.961   1.179  1.00  0.00           C  
ATOM    139  CEN VAL A  20      20.258  10.046   0.740  1.00  0.00           X  
ATOM    140  H   VAL A  20      18.373  11.723   2.484  1.00  0.00           H  
ATOM    141  N   VAL A  21      17.811   8.629   3.279  1.00  0.00           N  
ATOM    142  CA  VAL A  21      17.406   7.452   4.038  1.00  0.00           C  
ATOM    143  C   VAL A  21      15.945   7.108   3.783  1.00  0.00           C  
ATOM    144  O   VAL A  21      15.598   5.946   3.571  1.00  0.00           O  
ATOM    145  CB  VAL A  21      17.620   7.652   5.550  1.00  0.00           C  
ATOM    146  CEN VAL A  21      18.007   7.458   6.086  1.00  0.00           X  
ATOM    147  H   VAL A  21      18.147   9.442   3.775  1.00  0.00           H  
ATOM    148  N   VAL A  22      15.090   8.125   3.803  1.00  0.00           N  
ATOM    149  CA  VAL A  22      13.663   7.932   3.574  1.00  0.00           C  
ATOM    150  C   VAL A  22      13.403   7.331   2.199  1.00  0.00           C  
ATOM    151  O   VAL A  22      12.606   6.403   2.058  1.00  0.00           O  
ATOM    152  CB  VAL A  22      12.887   9.256   3.700  1.00  0.00           C  
ATOM    153  CEN VAL A  22      12.441   9.603   4.095  1.00  0.00           X  
ATOM    154  H   VAL A  22      15.438   9.056   3.982  1.00  0.00           H  
ATOM    155  N   VAL A  23      14.079   7.864   1.188  1.00  0.00           N  
ATOM    156  CA  VAL A  23      13.922   7.380  -0.179  1.00  0.00           C  
ATOM    157  C   VAL A  23      14.299   5.908  -0.289  1.00  0.00           C  
ATOM    158  O   VAL A  23      13.590   5.121  -0.916  1.00  0.00           O  
ATOM    159  CB  VAL A  23      14.777   8.194  -1.168  1.00  0.00           C  
ATOM    160  CEN VAL A  23      14.745   8.656  -1.678  1.00  0.00           X  
ATOM    161  H   VAL A  23      14.719   8.623   1.370  1.00  0.00           H  
ATOM    162  N   VAL A  24      15.420   5.542   0.324  1.00  0.00           N  
ATOM    163  CA  VAL A  24      15.893   4.163   0.296  1.00  0.00           C  
ATOM    164  C   VAL A  24      14.872   3.218   0.915  1.00  0.00           C  
ATOM    165  O   VAL A  24      14.586   2.152   0.368  1.00  0.00           O  
ATOM    166  CB  VAL A  24      17.235   4.011   1.037  1.00  0.00           C  
ATOM    167  CEN VAL A  24      17.908   3.897   0.946  1.00  0.00           X  
ATOM    168  H   VAL A  24      15.957   6.237   0.822  1.00  0.00           H  
ATOM    169  N   VAL A  25      14.325   3.613   2.060  1.00  0.00           N  
ATOM    170  CA  VAL A  25      13.334   2.801   2.756  1.00  0.00           C  
ATOM    171  C   VAL A  25      12.107   2.563   1.886  1.00  0.00           C  
ATOM    172  O   VAL A  25      11.602   1.444   1.800  1.00  0.00           O  
ATOM    173  CB  VAL A  25      12.894   3.457   4.079  1.00  0.00           C  
ATOM    174  CEN VAL A  25      12.936   3.405   4.764  1.00  0.00           X  
ATOM    175  H   VAL A  25      14.602   4.499   2.457  1.00  0.00           H  
ATOM    176  N   VAL A  26      11.630   3.623   1.242  1.00  0.00           N  
ATOM    177  CA  VAL A  26      10.460   3.531   0.377  1.00  0.00           C  
ATOM    178  C   VAL A  26      10.694   2.549  -0.764  1.00  0.00           C  
ATOM    179  O   VAL A  26       9.834   1.724  -1.072  1.00  0.00           O  
ATOM    180  CB  VAL A  26      10.082   4.904  -0.211  1.00  0.00           C  
ATOM    181  CEN VAL A  26       9.614   5.409  -0.184  1.00  0.00           X  
ATOM    182  H   VAL A  26      12.090   4.515   1.355  1.00  0.00           H  
ATOM    183  N   VAL A  27      11.863   2.643  -1.388  1.00  0.00           N  
ATOM    184  CA  VAL A  27      12.213   1.762  -2.496  1.00  0.00           C  
ATOM    185  C   VAL A  27      12.203   0.301  -2.063  1.00  0.00           C  
ATOM    186  O   VAL A  27      11.670  -0.560  -2.764  1.00  0.00           O  
ATOM    187  CB  VAL A  27      13.597   2.106  -3.076  1.00  0.00           C  
ATOM    188  CEN VAL A  27      13.918   2.377  -3.622  1.00  0.00           X  
ATOM    189  H   VAL A  27      12.527   3.342  -1.087  1.00  0.00           H  
ATOM    190  N   VAL A  28      12.794   0.029  -0.905  1.00  0.00           N  
ATOM    191  CA  VAL A  28      12.854  -1.329  -0.377  1.00  0.00           C  
ATOM    192  C   VAL A  28      11.458  -1.898  -0.159  1.00  0.00           C  
ATOM    193  O   VAL A  28      11.181  -3.043  -0.517  1.00  0.00           O  
ATOM    194  CB  VAL A  28      13.633  -1.385   0.950  1.00  0.00           C  
ATOM    195  CEN VAL A  28      14.221  -1.598   1.240  1.00  0.00           X  
ATOM    196  H   VAL A  28      13.212   0.781  -0.377  1.00  0.00           H  
ATOM    197  N   VAL A  29      10.581  -1.091   0.429  1.00  0.00           N  
ATOM    198  CA  VAL A  29       9.211  -1.513   0.696  1.00  0.00           C  
ATOM    199  C   VAL A  29       8.486  -1.878  -0.593  1.00  0.00           C  
ATOM    200  O   VAL A  29       7.802  -2.899  -0.664  1.00  0.00           O  
ATOM    201  CB  VAL A  29       8.415  -0.416   1.428  1.00  0.00           C  
ATOM    202  CEN VAL A  29       8.131  -0.247   2.033  1.00  0.00           X  
ATOM    203  H   VAL A  29      10.871  -0.162   0.699  1.00  0.00           H  
ATOM    204  N   VAL A  30       8.640  -1.038  -1.611  1.00  0.00           N  
ATOM    205  CA  VAL A  30       8.001  -1.271  -2.900  1.00  0.00           C  
ATOM    206  C   VAL A  30       8.455  -2.591  -3.510  1.00  0.00           C  
ATOM    207  O   VAL A  30       7.642  -3.367  -4.012  1.00  0.00           O  
ATOM    208  CB  VAL A  30       8.296  -0.131  -3.892  1.00  0.00           C  
ATOM    209  CEN VAL A  30       8.014   0.406  -4.220  1.00  0.00           X  
ATOM    210  H   VAL A  30       9.215  -0.217  -1.488  1.00  0.00           H  
ATOM    211  N   VAL A  31       9.759  -2.841  -3.463  1.00  0.00           N  
ATOM    212  CA  VAL A  31      10.324  -4.069  -4.010  1.00  0.00           C  
ATOM    213  C   VAL A  31       9.744  -5.297  -3.323  1.00  0.00           C  
ATOM    214  O   VAL A  31       9.377  -6.272  -3.979  1.00  0.00           O  
ATOM    215  CB  VAL A  31      11.859  -4.094  -3.875  1.00  0.00           C  
ATOM    216  CEN VAL A  31      12.447  -4.053  -4.231  1.00  0.00           X  
ATOM    217  H   VAL A  31      10.375  -2.163  -3.036  1.00  0.00           H  
ATOM    218  N   VAL A  32       9.663  -5.245  -1.998  1.00  0.00           N  
ATOM    219  CA  VAL A  32       9.126  -6.354  -1.218  1.00  0.00           C  
ATOM    220  C   VAL A  32       7.685  -6.656  -1.610  1.00  0.00           C  
ATOM    221  O   VAL A  32       7.310  -7.815  -1.787  1.00  0.00           O  
ATOM    222  CB  VAL A  32       9.186  -6.064   0.293  1.00  0.00           C  
ATOM    223  CEN VAL A  32       9.505  -6.237   0.879  1.00  0.00           X  
ATOM    224  H   VAL A  32       9.981  -4.415  -1.518  1.00  0.00           H  
ATOM    225  N   VAL A  33       6.881  -5.607  -1.744  1.00  0.00           N  
ATOM    226  CA  VAL A  33       5.479  -5.758  -2.115  1.00  0.00           C  
ATOM    227  C   VAL A  33       5.339  -6.438  -3.471  1.00  0.00           C  
ATOM    228  O   VAL A  33       4.520  -7.340  -3.642  1.00  0.00           O  
ATOM    229  CB  VAL A  33       4.755  -4.400  -2.155  1.00  0.00           C  
ATOM    230  CEN VAL A  33       4.287  -4.011  -1.832  1.00  0.00           X  
ATOM    231  H   VAL A  33       7.251  -4.680  -1.584  1.00  0.00           H  
ATOM    232  N   VAL A  34       6.143  -5.998  -4.433  1.00  0.00           N  
ATOM    233  CA  VAL A  34       6.110  -6.563  -5.777  1.00  0.00           C  
ATOM    234  C   VAL A  34       6.429  -8.053  -5.756  1.00  0.00           C  
ATOM    235  O   VAL A  34       5.755  -8.850  -6.408  1.00  0.00           O  
ATOM    236  CB  VAL A  34       7.101  -5.849  -6.715  1.00  0.00           C  
ATOM    237  CEN VAL A  34       7.146  -5.420  -7.252  1.00  0.00           X  
ATOM    238  H   VAL A  34       6.794  -5.254  -4.229  1.00  0.00           H  
ATOM    239  N   VAL A  35       7.460  -8.422  -5.004  1.00  0.00           N  
ATOM    240  CA  VAL A  35       7.870  -9.817  -4.897  1.00  0.00           C  
ATOM    241  C   VAL A  35       6.746 -10.679  -4.336  1.00  0.00           C  
ATOM    242  O   VAL A  35       6.472 -11.766  -4.846  1.00  0.00           O  
ATOM    243  CB  VAL A  35       9.117  -9.973  -4.007  1.00  0.00           C  
ATOM    244  CEN VAL A  35       9.790 -10.118  -4.016  1.00  0.00           X  
ATOM    245  H   VAL A  35       7.973  -7.717  -4.493  1.00  0.00           H  
ATOM    246  N   VAL A  36       6.099 -10.189  -3.285  1.00  0.00           N  
ATOM    247  CA  VAL A  36       5.004 -10.915  -2.653  1.00  0.00           C  
ATOM    248  C   VAL A  36       3.867 -11.161  -3.635  1.00  0.00           C  
ATOM    249  O   VAL A  36       3.324 -12.263  -3.708  1.00  0.00           O  
ATOM    250  CB  VAL A  36       4.457 -10.158  -1.428  1.00  0.00           C  
ATOM    251  CEN VAL A  36       4.423 -10.167  -0.740  1.00  0.00           X  
ATOM    252  H   VAL A  36       6.373  -9.291  -2.913  1.00  0.00           H  
ATOM    253  N   VAL A  37       3.510 -10.127  -4.390  1.00  0.00           N  
ATOM    254  CA  VAL A  37       2.436 -10.229  -5.371  1.00  0.00           C  
ATOM    255  C   VAL A  37       2.744 -11.292  -6.418  1.00  0.00           C  
ATOM    256  O   VAL A  37       1.885 -12.101  -6.767  1.00  0.00           O  
ATOM    257  CB  VAL A  37       2.186  -8.884  -6.078  1.00  0.00           C  
ATOM    258  CEN VAL A  37       1.741  -8.360  -6.133  1.00  0.00           X  
ATOM    259  H   VAL A  37       3.996  -9.248  -4.282  1.00  0.00           H  
ATOM    260  N   VAL A  38       3.976 -11.285  -6.915  1.00  0.00           N  
ATOM    261  CA  VAL A  38       4.401 -12.249  -7.923  1.00  0.00           C  
ATOM    262  C   VAL A  38       4.278 -13.676  -7.407  1.00  0.00           C  
ATOM    263  O   VAL A  38       3.784 -14.560  -8.108  1.00  0.00           O  
ATOM    264  CB  VAL A  38       5.854 -11.998  -8.369  1.00  0.00           C  
ATOM    265  CEN VAL A  38       6.243 -11.775  -8.892  1.00  0.00           X  
ATOM    266  H   VAL A  38       4.636 -10.594  -6.586  1.00  0.00           H  
ATOM    267  N   VAL A  39       4.730 -13.896  -6.177  1.00  0.00           N  
ATOM    268  CA  VAL A  39       4.671 -15.218  -5.564  1.00  0.00           C  
ATOM    269  C   VAL A  39       3.235 -15.716  -5.466  1.00  0.00           C  
ATOM    270  O   VAL A  39       2.945 -16.870  -5.782  1.00  0.00           O  
ATOM    271  CB  VAL A  39       5.301 -15.218  -4.159  1.00  0.00           C  
ATOM    272  CEN VAL A  39       5.844 -15.435  -3.795  1.00  0.00           X  
ATOM    273  H   VAL A  39       5.124 -13.128  -5.653  1.00  0.00           H  
ATOM    274  N   VAL A  40       2.338 -14.840  -5.026  1.00  0.00           N  
ATOM    275  CA  VAL A  40       0.930 -15.189  -4.885  1.00  0.00           C  
ATOM    276  C   VAL A  40       0.248 -15.284  -6.244  1.00  0.00           C  
ATOM    277  O   VAL A  40      -0.507 -16.221  -6.506  1.00  0.00           O  
ATOM    278  CB  VAL A  40       0.178 -14.165  -4.014  1.00  0.00           C  
ATOM    279  CEN VAL A  40      -0.123 -14.074  -3.402  1.00  0.00           X  
ATOM    280  H   VAL A  40       2.641 -13.907  -4.783  1.00  0.00           H  
ATOM    281  N   VAL A  41       0.517 -14.309  -7.105  1.00  0.00           N  
ATOM    282  CA  VAL A  41      -0.043 -14.299  -8.451  1.00  0.00           C  
ATOM    283  C   VAL A  41       0.573 -15.394  -9.312  1.00  0.00           C  
ATOM    284  O   VAL A  41      -0.092 -15.969 -10.174  1.00  0.00           O  
ATOM    285  CB  VAL A  41       0.167 -12.938  -9.141  1.00  0.00           C  
ATOM    286  CEN VAL A  41      -0.157 -12.370  -9.357  1.00  0.00           X  
ATOM    287  H   VAL A  41       1.125 -13.555  -6.820  1.00  0.00           H  
ATOM    288  N   VAL A  42       1.849 -15.680  -9.074  1.00  0.00           N  
ATOM    289  CA  VAL A  42       2.554 -16.717  -9.818  1.00  0.00           C  
ATOM    290  C   VAL A  42       3.183 -17.737  -8.878  1.00  0.00           C  
ATOM    291  O   VAL A  42       4.406 -17.863  -8.812  1.00  0.00           O  
ATOM    292  CB  VAL A  42       3.651 -16.119 -10.719  1.00  0.00           C  
ATOM    293  CEN VAL A  42       3.823 -15.993 -11.374  1.00  0.00           X  
ATOM    294  H   VAL A  42       2.343 -15.165  -8.359  1.00  0.00           H  
ATOM    295  N   VAL A  43       2.340 -18.465  -8.153  1.00  0.00           N  
ATOM    296  CA  VAL A  43       2.804 -19.323  -7.070  1.00  0.00           C  
ATOM    297  C   VAL A  43       3.666 -20.462  -7.600  1.00  0.00           C  
ATOM    298  O   VAL A  43       4.425 -21.079  -6.853  1.00  0.00           O  
ATOM    299  CB  VAL A  43       1.627 -19.912  -6.271  1.00  0.00           C  
ATOM    300  CEN VAL A  43       1.298 -19.884  -5.666  1.00  0.00           X  
ATOM    301  H   VAL A  43       1.352 -18.422  -8.358  1.00  0.00           H  
ATOM    302  N   VAL A  44       3.543 -20.737  -8.895  1.00  0.00           N  
ATOM    303  CA  VAL A  44       4.256 -21.849  -9.513  1.00  0.00           C  
ATOM    304  C   VAL A  44       5.482 -21.362 -10.273  1.00  0.00           C  
ATOM    305  O   VAL A  44       6.148 -22.138 -10.959  1.00  0.00           O  
ATOM    306  CB  VAL A  44       3.347 -22.638 -10.474  1.00  0.00           C  
ATOM    307  CEN VAL A  44       3.014 -23.235 -10.557  1.00  0.00           X  
ATOM    308  H   VAL A  44       2.942 -20.160  -9.465  1.00  0.00           H  
ATOM    309  N   VAL A  45       5.777 -20.073 -10.148  1.00  0.00           N  
ATOM    310  CA  VAL A  45       6.901 -19.472 -10.856  1.00  0.00           C  
ATOM    311  C   VAL A  45       8.173 -19.528 -10.019  1.00  0.00           C  
ATOM    312  O   VAL A  45       8.445 -18.628  -9.225  1.00  0.00           O  
ATOM    313  CB  VAL A  45       6.613 -18.007 -11.235  1.00  0.00           C  
ATOM    314  CEN VAL A  45       6.480 -17.587 -11.765  1.00  0.00           X  
ATOM    315  H   VAL A  45       5.208 -19.494  -9.547  1.00  0.00           H  
ATOM    316  N   VAL A  46       8.948 -20.591 -10.201  1.00  0.00           N  
ATOM    317  CA  VAL A  46      10.162 -20.798  -9.420  1.00  0.00           C  
ATOM    318  C   VAL A  46      11.091 -19.595  -9.517  1.00  0.00           C  
ATOM    319  O   VAL A  46      11.687 -19.177  -8.524  1.00  0.00           O  
ATOM    320  CB  VAL A  46      10.920 -22.059  -9.876  1.00  0.00           C  
ATOM    321  CEN VAL A  46      11.087 -22.702  -9.694  1.00  0.00           X  
ATOM    322  H   VAL A  46       8.691 -21.274 -10.900  1.00  0.00           H  
ATOM    323  N   VAL A  47      11.210 -19.041 -10.719  1.00  0.00           N  
ATOM    324  CA  VAL A  47      11.999 -17.834 -10.931  1.00  0.00           C  
ATOM    325  C   VAL A  47      11.493 -16.686 -10.068  1.00  0.00           C  
ATOM    326  O   VAL A  47      12.267 -15.830  -9.639  1.00  0.00           O  
ATOM    327  CB  VAL A  47      11.981 -17.399 -12.409  1.00  0.00           C  
ATOM    328  CEN VAL A  47      12.365 -17.355 -12.979  1.00  0.00           X  
ATOM    329  H   VAL A  47      10.742 -19.468 -11.506  1.00  0.00           H  
ATOM    330  N   VAL A  48      10.188 -16.673  -9.816  1.00  0.00           N  
ATOM    331  CA  VAL A  48       9.594 -15.707  -8.899  1.00  0.00           C  
ATOM    332  C   VAL A  48      10.184 -15.840  -7.501  1.00  0.00           C  
ATOM    333  O   VAL A  48      10.521 -14.844  -6.861  1.00  0.00           O  
ATOM    334  CB  VAL A  48       8.065 -15.870  -8.819  1.00  0.00           C  
ATOM    335  CEN VAL A  48       7.466 -15.577  -8.993  1.00  0.00           X  
ATOM    336  H   VAL A  48       9.592 -17.349 -10.271  1.00  0.00           H  
ATOM    337  N   VAL A  49      10.306 -17.077  -7.031  1.00  0.00           N  
ATOM    338  CA  VAL A  49      10.855 -17.343  -5.707  1.00  0.00           C  
ATOM    339  C   VAL A  49      12.280 -16.819  -5.586  1.00  0.00           C  
ATOM    340  O   VAL A  49      12.638 -16.190  -4.590  1.00  0.00           O  
ATOM    341  CB  VAL A  49      10.843 -18.849  -5.382  1.00  0.00           C  
ATOM    342  CEN VAL A  49      10.541 -19.329  -4.992  1.00  0.00           X  
ATOM    343  H   VAL A  49      10.010 -17.853  -7.606  1.00  0.00           H  
ATOM    344  N   VAL A  50      13.090 -17.080  -6.607  1.00  0.00           N  
ATOM    345  CA  VAL A  50      14.478 -16.635  -6.616  1.00  0.00           C  
ATOM    346  C   VAL A  50      14.571 -15.118  -6.522  1.00  0.00           C  
ATOM    347  O   VAL A  50      15.375 -14.581  -5.761  1.00  0.00           O  
ATOM    348  CB  VAL A  50      15.214 -17.107  -7.885  1.00  0.00           C  
ATOM    349  CEN VAL A  50      15.696 -17.541  -8.117  1.00  0.00           X  
ATOM    350  H   VAL A  50      12.735 -17.601  -7.396  1.00  0.00           H  
ATOM    351  N   VAL A  51      13.742 -14.430  -7.301  1.00  0.00           N  
ATOM    352  CA  VAL A  51      13.729 -12.972  -7.307  1.00  0.00           C  
ATOM    353  C   VAL A  51      13.396 -12.419  -5.927  1.00  0.00           C  
ATOM    354  O   VAL A  51      14.042 -11.486  -5.450  1.00  0.00           O  
ATOM    355  CB  VAL A  51      12.716 -12.420  -8.328  1.00  0.00           C  
ATOM    356  CEN VAL A  51      12.660 -12.095  -8.933  1.00  0.00           X  
ATOM    357  H   VAL A  51      13.105 -14.930  -7.904  1.00  0.00           H  
ATOM    358  N   VAL A  52      12.385 -12.999  -5.290  1.00  0.00           N  
ATOM    359  CA  VAL A  52      11.965 -12.565  -3.964  1.00  0.00           C  
ATOM    360  C   VAL A  52      13.096 -12.707  -2.953  1.00  0.00           C  
ATOM    361  O   VAL A  52      13.344 -11.805  -2.154  1.00  0.00           O  
ATOM    362  CB  VAL A  52      10.744 -13.362  -3.468  1.00  0.00           C  
ATOM    363  CEN VAL A  52      10.069 -13.318  -3.336  1.00  0.00           X  
ATOM    364  H   VAL A  52      11.895 -13.761  -5.737  1.00  0.00           H  
ATOM    365  N   VAL A  53      13.780 -13.846  -2.995  1.00  0.00           N  
ATOM    366  CA  VAL A  53      14.886 -14.108  -2.083  1.00  0.00           C  
ATOM    367  C   VAL A  53      15.991 -13.072  -2.244  1.00  0.00           C  
ATOM    368  O   VAL A  53      16.521 -12.557  -1.260  1.00  0.00           O  
ATOM    369  CB  VAL A  53      15.478 -15.513  -2.302  1.00  0.00           C  
ATOM    370  CEN VAL A  53      15.532 -16.142  -2.024  1.00  0.00           X  
ATOM    371  H   VAL A  53      13.526 -14.547  -3.675  1.00  0.00           H  
ATOM    372  N   VAL A  54      16.335 -12.771  -3.492  1.00  0.00           N  
ATOM    373  CA  VAL A  54      17.378 -11.795  -3.785  1.00  0.00           C  
ATOM    374  C   VAL A  54      17.027 -10.426  -3.216  1.00  0.00           C  
ATOM    375  O   VAL A  54      17.868  -9.761  -2.611  1.00  0.00           O  
ATOM    376  CB  VAL A  54      17.619 -11.663  -5.300  1.00  0.00           C  
ATOM    377  CEN VAL A  54      18.067 -11.803  -5.805  1.00  0.00           X  
ATOM    378  H   VAL A  54      15.861 -13.229  -4.257  1.00  0.00           H  
ATOM    379  N   VAL A  55      15.780 -10.011  -3.413  1.00  0.00           N  
ATOM    380  CA  VAL A  55      15.316  -8.720  -2.920  1.00  0.00           C  
ATOM    381  C   VAL A  55      15.441  -8.632  -1.404  1.00  0.00           C  
ATOM    382  O   VAL A  55      15.904  -7.626  -0.867  1.00  0.00           O  
ATOM    383  CB  VAL A  55      13.853  -8.454  -3.321  1.00  0.00           C  
ATOM    384  CEN VAL A  55      13.450  -8.073  -3.729  1.00  0.00           X  
ATOM    385  H   VAL A  55      15.138 -10.604  -3.918  1.00  0.00           H  
ATOM    386  N   VAL A  56      15.024  -9.692  -0.719  1.00  0.00           N  
ATOM    387  CA  VAL A  56      15.089  -9.736   0.737  1.00  0.00           C  
ATOM    388  C   VAL A  56      16.522  -9.586   1.230  1.00  0.00           C  
ATOM    389  O   VAL A  56      16.791  -8.835   2.167  1.00  0.00           O  
ATOM    390  CB  VAL A  56      14.501 -11.049   1.289  1.00  0.00           C  
ATOM    391  CEN VAL A  56      13.968 -11.316   1.632  1.00  0.00           X  
ATOM    392  H   VAL A  56      14.654 -10.487  -1.220  1.00  0.00           H  
ATOM    393  N   VAL A  57      17.440 -10.305   0.593  1.00  0.00           N  
ATOM    394  CA  VAL A  57      18.849 -10.253   0.965  1.00  0.00           C  
ATOM    395  C   VAL A  57      19.403  -8.841   0.827  1.00  0.00           C  
ATOM    396  O   VAL A  57      20.109  -8.352   1.709  1.00  0.00           O  
ATOM    397  CB  VAL A  57      19.696 -11.213   0.109  1.00  0.00           C  
ATOM    398  CEN VAL A  57      20.053 -11.802   0.125  1.00  0.00           X  
ATOM    399  H   VAL A  57      17.155 -10.903  -0.170  1.00  0.00           H  
ATOM    400  N   VAL A  58      19.079  -8.190  -0.285  1.00  0.00           N  
ATOM    401  CA  VAL A  58      19.545  -6.832  -0.540  1.00  0.00           C  
ATOM    402  C   VAL A  58      19.062  -5.872   0.539  1.00  0.00           C  
ATOM    403  O   VAL A  58      19.827  -5.047   1.038  1.00  0.00           O  
ATOM    404  CB  VAL A  58      19.074  -6.323  -1.916  1.00  0.00           C  
ATOM    405  CEN VAL A  58      19.287  -6.163  -2.551  1.00  0.00           X  
ATOM    406  H   VAL A  58      18.496  -8.647  -0.971  1.00  0.00           H  
ATOM    407  N   VAL A  59      17.787  -5.984   0.895  1.00  0.00           N  
ATOM    408  CA  VAL A  59      17.199  -5.125   1.917  1.00  0.00           C  
ATOM    409  C   VAL A  59      17.914  -5.288   3.252  1.00  0.00           C  
ATOM    410  O   VAL A  59      18.224  -4.304   3.924  1.00  0.00           O  
ATOM    411  CB  VAL A  59      15.699  -5.422   2.110  1.00  0.00           C  
ATOM    412  CEN VAL A  59      15.066  -5.172   2.003  1.00  0.00           X  
ATOM    413  H   VAL A  59      17.210  -6.682   0.448  1.00  0.00           H  
ATOM    414  N   VAL A  60      18.174  -6.534   3.630  1.00  0.00           N  
ATOM    415  CA  VAL A  60      18.854  -6.828   4.886  1.00  0.00           C  
ATOM    416  C   VAL A  60      20.238  -6.192   4.925  1.00  0.00           C  
ATOM    417  O   VAL A  60      20.629  -5.593   5.927  1.00  0.00           O  
ATOM    418  CB  VAL A  60      18.990  -8.345   5.114  1.00  0.00           C  
ATOM    419  CEN VAL A  60      18.762  -8.871   5.496  1.00  0.00           X  
ATOM    420  H   VAL A  60      17.893  -7.299   3.032  1.00  0.00           H  
ATOM    421  N   VAL A  61      20.976  -6.326   3.828  1.00  0.00           N  
ATOM    422  CA  VAL A  61      22.318  -5.765   3.734  1.00  0.00           C  
ATOM    423  C   VAL A  61      22.297  -4.252   3.917  1.00  0.00           C  
ATOM    424  O   VAL A  61      23.119  -3.694   4.644  1.00  0.00           O  
ATOM    425  CB  VAL A  61      22.978  -6.099   2.384  1.00  0.00           C  
ATOM    426  CEN VAL A  61      23.471  -6.477   2.086  1.00  0.00           X  
ATOM    427  H   VAL A  61      20.597  -6.829   3.038  1.00  0.00           H  
ATOM    428  N   VAL A  62      21.353  -3.595   3.253  1.00  0.00           N  
ATOM    429  CA  VAL A  62      21.223  -2.145   3.342  1.00  0.00           C  
ATOM    430  C   VAL A  62      20.967  -1.701   4.776  1.00  0.00           C  
ATOM    431  O   VAL A  62      21.575  -0.745   5.258  1.00  0.00           O  
ATOM    432  CB  VAL A  62      20.086  -1.624   2.443  1.00  0.00           C  
ATOM    433  CEN VAL A  62      19.952  -1.271   1.866  1.00  0.00           X  
ATOM    434  H   VAL A  62      20.708  -4.112   2.673  1.00  0.00           H  
ATOM    435  N   VAL A  63      20.063  -2.400   5.454  1.00  0.00           N  
ATOM    436  CA  VAL A  63      19.725  -2.079   6.835  1.00  0.00           C  
ATOM    437  C   VAL A  63      20.946  -2.182   7.740  1.00  0.00           C  
ATOM    438  O   VAL A  63      21.189  -1.309   8.573  1.00  0.00           O  
ATOM    439  CB  VAL A  63      18.618  -3.004   7.376  1.00  0.00           C  
ATOM    440  CEN VAL A  63      17.956  -3.025   7.565  1.00  0.00           X  
ATOM    441  H   VAL A  63      19.598  -3.174   5.001  1.00  0.00           H  
ATOM    442  N   VAL A  64      21.712  -3.255   7.571  1.00  0.00           N  
ATOM    443  CA  VAL A  64      22.910  -3.474   8.372  1.00  0.00           C  
ATOM    444  C   VAL A  64      23.911  -2.340   8.188  1.00  0.00           C  
ATOM    445  O   VAL A  64      24.480  -1.839   9.158  1.00  0.00           O  
ATOM    446  CB  VAL A  64      23.591  -4.809   8.017  1.00  0.00           C  
ATOM    447  CEN VAL A  64      23.719  -5.445   8.249  1.00  0.00           X  
ATOM    448  H   VAL A  64      21.458  -3.936   6.870  1.00  0.00           H  
ATOM    449  N   VAL A  65      24.121  -1.941   6.939  1.00  0.00           N  
ATOM    450  CA  VAL A  65      25.054  -0.865   6.626  1.00  0.00           C  
ATOM    451  C   VAL A  65      24.646   0.435   7.307  1.00  0.00           C  
ATOM    452  O   VAL A  65      25.479   1.133   7.884  1.00  0.00           O  
ATOM    453  CB  VAL A  65      25.154  -0.627   5.107  1.00  0.00           C  
ATOM    454  CEN VAL A  65      25.566  -0.700   4.560  1.00  0.00           X  
ATOM    455  H   VAL A  65      23.622  -2.394   6.187  1.00  0.00           H  
ATOM    456  N   VAL A  66      23.358   0.754   7.238  1.00  0.00           N  
ATOM    457  CA  VAL A  66      22.836   1.970   7.849  1.00  0.00           C  
ATOM    458  C   VAL A  66      23.082   1.982   9.352  1.00  0.00           C  
ATOM    459  O   VAL A  66      23.508   2.991   9.913  1.00  0.00           O  
ATOM    460  CB  VAL A  66      21.327   2.133   7.585  1.00  0.00           C  
ATOM    461  CEN VAL A  66      20.862   2.502   7.235  1.00  0.00           X  
ATOM    462  H   VAL A  66      22.724   0.137   6.750  1.00  0.00           H  
ATOM    463  N   VAL A  67      22.812   0.854   9.999  1.00  0.00           N  
ATOM    464  CA  VAL A  67      23.004   0.732  11.439  1.00  0.00           C  
ATOM    465  C   VAL A  67      24.481   0.806  11.806  1.00  0.00           C  
ATOM    466  O   VAL A  67      24.846   1.369  12.838  1.00  0.00           O  
ATOM    467  CB  VAL A  67      22.417  -0.586  11.978  1.00  0.00           C  
ATOM    468  CEN VAL A  67      21.906  -0.852  12.356  1.00  0.00           X  
ATOM    469  H   VAL A  67      22.465   0.060   9.480  1.00  0.00           H  
ATOM    470  N   VAL A  68      25.326   0.234  10.956  1.00  0.00           N  
ATOM    471  CA  VAL A  68      26.769   0.403  11.079  1.00  0.00           C  
ATOM    472  C   VAL A  68      27.182   1.840  10.785  1.00  0.00           C  
ATOM    473  O   VAL A  68      28.266   2.276  11.173  1.00  0.00           O  
ATOM    474  CB  VAL A  68      27.532  -0.544  10.133  1.00  0.00           C  
ATOM    475  CEN VAL A  68      27.931  -1.105  10.114  1.00  0.00           X  
ATOM    476  H   VAL A  68      24.960  -0.333  10.204  1.00  0.00           H  
ATOM    477  N   VAL A  69      26.312   2.571  10.097  1.00  0.00           N  
ATOM    478  CA  VAL A  69      26.630   3.923   9.652  1.00  0.00           C  
ATOM    479  C   VAL A  69      27.431   3.902   8.356  1.00  0.00           C  
ATOM    480  O   VAL A  69      28.110   4.872   8.019  1.00  0.00           O  
ATOM    481  CB  VAL A  69      27.423   4.698  10.721  1.00  0.00           C  
ATOM    482  CEN VAL A  69      27.381   5.212  11.178  1.00  0.00           X  
ATOM    483  H   VAL A  69      25.407   2.181   9.876  1.00  0.00           H  
ATOM    484  N   VAL A  70      27.347   2.791   7.633  1.00  0.00           N  
ATOM    485  CA  VAL A  70      28.012   2.665   6.341  1.00  0.00           C  
ATOM    486  C   VAL A  70      27.109   3.136   5.209  1.00  0.00           C  
ATOM    487  O   VAL A  70      26.570   2.327   4.454  1.00  0.00           O  
ATOM    488  CB  VAL A  70      28.447   1.213   6.068  1.00  0.00           C  
ATOM    489  CEN VAL A  70      28.995   0.798   6.020  1.00  0.00           X  
ATOM    490  H   VAL A  70      26.809   2.013   7.986  1.00  0.00           H  
ATOM    491  N   VAL A  71      26.947   4.450   5.095  1.00  0.00           N  
ATOM    492  CA  VAL A  71      26.016   5.027   4.133  1.00  0.00           C  
ATOM    493  C   VAL A  71      26.379   4.629   2.708  1.00  0.00           C  
ATOM    494  O   VAL A  71      25.509   4.284   1.909  1.00  0.00           O  
ATOM    495  CB  VAL A  71      25.981   6.564   4.232  1.00  0.00           C  
ATOM    496  CEN VAL A  71      25.593   7.098   4.430  1.00  0.00           X  
ATOM    497  H   VAL A  71      27.483   5.065   5.690  1.00  0.00           H  
ATOM    498  N   VAL A  72      27.670   4.679   2.396  1.00  0.00           N  
ATOM    499  CA  VAL A  72      28.143   4.390   1.047  1.00  0.00           C  
ATOM    500  C   VAL A  72      27.733   2.991   0.607  1.00  0.00           C  
ATOM    501  O   VAL A  72      27.165   2.810  -0.471  1.00  0.00           O  
ATOM    502  CB  VAL A  72      29.675   4.521   0.946  1.00  0.00           C  
ATOM    503  CEN VAL A  72      30.182   4.908   0.687  1.00  0.00           X  
ATOM    504  H   VAL A  72      28.340   4.923   3.111  1.00  0.00           H  
ATOM    505  N   VAL A  73      28.023   2.003   1.446  1.00  0.00           N  
ATOM    506  CA  VAL A  73      27.674   0.618   1.150  1.00  0.00           C  
ATOM    507  C   VAL A  73      26.169   0.454   0.978  1.00  0.00           C  
ATOM    508  O   VAL A  73      25.710  -0.205   0.045  1.00  0.00           O  
ATOM    509  CB  VAL A  73      28.162  -0.336   2.256  1.00  0.00           C  
ATOM    510  CEN VAL A  73      28.622  -0.828   2.400  1.00  0.00           X  
ATOM    511  H   VAL A  73      28.497   2.216   2.312  1.00  0.00           H  
ATOM    512  N   VAL A  74      25.406   1.057   1.883  1.00  0.00           N  
ATOM    513  CA  VAL A  74      23.951   0.978   1.833  1.00  0.00           C  
ATOM    514  C   VAL A  74      23.413   1.558   0.532  1.00  0.00           C  
ATOM    515  O   VAL A  74      22.539   0.970  -0.106  1.00  0.00           O  
ATOM    516  CB  VAL A  74      23.304   1.718   3.019  1.00  0.00           C  
ATOM    517  CEN VAL A  74      22.960   1.626   3.609  1.00  0.00           X  
ATOM    518  H   VAL A  74      25.845   1.583   2.625  1.00  0.00           H  
ATOM    519  N   VAL A  75      23.939   2.714   0.142  1.00  0.00           N  
ATOM    520  CA  VAL A  75      23.511   3.376  -1.085  1.00  0.00           C  
ATOM    521  C   VAL A  75      23.758   2.492  -2.301  1.00  0.00           C  
ATOM    522  O   VAL A  75      22.896   2.362  -3.171  1.00  0.00           O  
ATOM    523  CB  VAL A  75      24.236   4.720  -1.284  1.00  0.00           C  
ATOM    524  CEN VAL A  75      24.149   5.404  -1.275  1.00  0.00           X  
ATOM    525  H   VAL A  75      24.653   3.146   0.711  1.00  0.00           H  
ATOM    526  N   VAL A  76      24.939   1.887  -2.357  1.00  0.00           N  
ATOM    527  CA  VAL A  76      25.302   1.015  -3.467  1.00  0.00           C  
ATOM    528  C   VAL A  76      24.340  -0.161  -3.580  1.00  0.00           C  
ATOM    529  O   VAL A  76      23.888  -0.504  -4.673  1.00  0.00           O  
ATOM    530  CB  VAL A  76      26.738   0.478  -3.320  1.00  0.00           C  
ATOM    531  CEN VAL A  76      27.375   0.522  -3.577  1.00  0.00           X  
ATOM    532  H   VAL A  76      25.604   2.035  -1.611  1.00  0.00           H  
ATOM    533  N   VAL A  77      24.030  -0.777  -2.444  1.00  0.00           N  
ATOM    534  CA  VAL A  77      23.121  -1.916  -2.414  1.00  0.00           C  
ATOM    535  C   VAL A  77      21.747  -1.540  -2.952  1.00  0.00           C  
ATOM    536  O   VAL A  77      21.157  -2.274  -3.745  1.00  0.00           O  
ATOM    537  CB  VAL A  77      22.967  -2.478  -0.988  1.00  0.00           C  
ATOM    538  CEN VAL A  77      23.124  -3.012  -0.582  1.00  0.00           X  
ATOM    539  H   VAL A  77      24.435  -0.447  -1.580  1.00  0.00           H  
ATOM    540  N   VAL A  78      21.242  -0.390  -2.517  1.00  0.00           N  
ATOM    541  CA  VAL A  78      19.935   0.086  -2.955  1.00  0.00           C  
ATOM    542  C   VAL A  78      19.896   0.277  -4.466  1.00  0.00           C  
ATOM    543  O   VAL A  78      18.939  -0.124  -5.127  1.00  0.00           O  
ATOM    544  CB  VAL A  78      19.559   1.414  -2.270  1.00  0.00           C  
ATOM    545  CEN VAL A  78      19.140   1.697  -1.802  1.00  0.00           X  
ATOM    546  H   VAL A  78      21.776   0.167  -1.867  1.00  0.00           H  
ATOM    547  N   VAL A  79      20.942   0.893  -5.006  1.00  0.00           N  
ATOM    548  CA  VAL A  79      21.030   1.138  -6.441  1.00  0.00           C  
ATOM    549  C   VAL A  79      20.992  -0.167  -7.226  1.00  0.00           C  
ATOM    550  O   VAL A  79      20.286  -0.279  -8.229  1.00  0.00           O  
ATOM    551  CB  VAL A  79      22.313   1.908  -6.806  1.00  0.00           C  
ATOM    552  CEN VAL A  79      22.552   2.518  -7.020  1.00  0.00           X  
ATOM    553  H   VAL A  79      21.697   1.198  -4.408  1.00  0.00           H  
ATOM    554  N   VAL A  80      21.755  -1.152  -6.765  1.00  0.00           N  
ATOM    555  CA  VAL A  80      21.810  -2.451  -7.424  1.00  0.00           C  
ATOM    556  C   VAL A  80      20.437  -3.109  -7.460  1.00  0.00           C  
ATOM    557  O   VAL A  80      20.021  -3.643  -8.489  1.00  0.00           O  
ATOM    558  CB  VAL A  80      22.803  -3.398  -6.724  1.00  0.00           C  
ATOM    559  CEN VAL A  80      23.415  -3.707  -6.790  1.00  0.00           X  
ATOM    560  H   VAL A  80      22.312  -0.996  -5.937  1.00  0.00           H  
ATOM    561  N   VAL A  81      19.735  -3.066  -6.333  1.00  0.00           N  
ATOM    562  CA  VAL A  81      18.407  -3.658  -6.234  1.00  0.00           C  
ATOM    563  C   VAL A  81      17.444  -3.019  -7.227  1.00  0.00           C  
ATOM    564  O   VAL A  81      16.687  -3.713  -7.906  1.00  0.00           O  
ATOM    565  CB  VAL A  81      17.830  -3.518  -4.812  1.00  0.00           C  
ATOM    566  CEN VAL A  81      17.669  -3.870  -4.242  1.00  0.00           X  
ATOM    567  H   VAL A  81      20.133  -2.612  -5.523  1.00  0.00           H  
ATOM    568  N   VAL A  82      17.477  -1.693  -7.306  1.00  0.00           N  
ATOM    569  CA  VAL A  82      16.608  -0.959  -8.217  1.00  0.00           C  
ATOM    570  C   VAL A  82      16.854  -1.367  -9.664  1.00  0.00           C  
ATOM    571  O   VAL A  82      15.912  -1.589 -10.425  1.00  0.00           O  
ATOM    572  CB  VAL A  82      16.805   0.563  -8.083  1.00  0.00           C  
ATOM    573  CEN VAL A  82      16.509   1.143  -7.857  1.00  0.00           X  
ATOM    574  H   VAL A  82      18.122  -1.181  -6.721  1.00  0.00           H  
ATOM    575  N   VAL A  83      18.125  -1.464 -10.038  1.00  0.00           N  
ATOM    576  CA  VAL A  83      18.498  -1.846 -11.394  1.00  0.00           C  
ATOM    577  C   VAL A  83      17.938  -3.216 -11.754  1.00  0.00           C  
ATOM    578  O   VAL A  83      17.415  -3.415 -12.851  1.00  0.00           O  
ATOM    579  CB  VAL A  83      20.027  -1.863 -11.577  1.00  0.00           C  
ATOM    580  CEN VAL A  83      20.553  -1.536 -11.877  1.00  0.00           X  
ATOM    581  H   VAL A  83      18.852  -1.268  -9.364  1.00  0.00           H  
ATOM    582  N   VAL A  84      18.050  -4.159 -10.825  1.00  0.00           N  
ATOM    583  CA  VAL A  84      17.558  -5.514 -11.044  1.00  0.00           C  
ATOM    584  C   VAL A  84      16.044  -5.531 -11.205  1.00  0.00           C  
ATOM    585  O   VAL A  84      15.500  -6.337 -11.960  1.00  0.00           O  
ATOM    586  CB  VAL A  84      17.952  -6.452  -9.888  1.00  0.00           C  
ATOM    587  CEN VAL A  84      18.360  -6.980  -9.717  1.00  0.00           X  
ATOM    588  H   VAL A  84      18.486  -3.930  -9.943  1.00  0.00           H  
ATOM    589  N   VAL A  85      15.367  -4.637 -10.492  1.00  0.00           N  
ATOM    590  CA  VAL A  85      13.931  -4.452 -10.658  1.00  0.00           C  
ATOM    591  C   VAL A  85      13.617  -3.713 -11.953  1.00  0.00           C  
ATOM    592  O   VAL A  85      12.455  -3.579 -12.336  1.00  0.00           O  
ATOM    593  CB  VAL A  85      13.319  -3.679  -9.475  1.00  0.00           C  
ATOM    594  CEN VAL A  85      12.914  -3.741  -8.922  1.00  0.00           X  
ATOM    595  H   VAL A  85      15.861  -4.071  -9.817  1.00  0.00           H  
ATOM    596  N   VAL A  86      14.660  -3.234 -12.622  1.00  0.00           N  
ATOM    597  CA  VAL A  86      14.493  -2.397 -13.805  1.00  0.00           C  
ATOM    598  C   VAL A  86      14.205  -0.952 -13.420  1.00  0.00           C  
ATOM    599  O   VAL A  86      13.879  -0.126 -14.273  1.00  0.00           O  
ATOM    600  CB  VAL A  86      13.356  -2.914 -14.707  1.00  0.00           C  
ATOM    601  CEN VAL A  86      13.222  -3.221 -15.309  1.00  0.00           X  
ATOM    602  H   VAL A  86      15.593  -3.455 -12.304  1.00  0.00           H  
ATOM    603  N   VAL A  87      14.329  -0.652 -12.132  1.00  0.00           N  
ATOM    604  CA  VAL A  87      14.103   0.701 -11.635  1.00  0.00           C  
ATOM    605  C   VAL A  87      15.361   1.550 -11.761  1.00  0.00           C  
ATOM    606  O   VAL A  87      16.007   1.872 -10.764  1.00  0.00           O  
ATOM    607  CB  VAL A  87      13.646   0.694 -10.165  1.00  0.00           C  
ATOM    608  CEN VAL A  87      13.106   0.806  -9.752  1.00  0.00           X  
ATOM    609  H   VAL A  87      14.585  -1.379 -11.480  1.00  0.00           H  
ATOM    610  N   VAL A  88      15.705   1.911 -12.993  1.00  0.00           N  
ATOM    611  CA  VAL A  88      16.935   2.646 -13.262  1.00  0.00           C  
ATOM    612  C   VAL A  88      16.893   4.036 -12.640  1.00  0.00           C  
ATOM    613  O   VAL A  88      17.910   4.548 -12.172  1.00  0.00           O  
ATOM    614  CB  VAL A  88      17.196   2.778 -14.774  1.00  0.00           C  
ATOM    615  CEN VAL A  88      17.602   2.562 -15.287  1.00  0.00           X  
ATOM    616  H   VAL A  88      15.098   1.670 -13.764  1.00  0.00           H  
ATOM    617  N   VAL A  89      15.711   4.642 -12.639  1.00  0.00           N  
ATOM    618  CA  VAL A  89      15.527   5.961 -12.045  1.00  0.00           C  
ATOM    619  C   VAL A  89      15.812   5.936 -10.549  1.00  0.00           C  
ATOM    620  O   VAL A  89      16.500   6.812 -10.024  1.00  0.00           O  
ATOM    621  CB  VAL A  89      14.100   6.492 -12.277  1.00  0.00           C  
ATOM    622  CEN VAL A  89      13.731   6.959 -12.624  1.00  0.00           X  
ATOM    623  H   VAL A  89      14.919   4.178 -13.060  1.00  0.00           H  
ATOM    624  N   VAL A  90      15.280   4.928  -9.867  1.00  0.00           N  
ATOM    625  CA  VAL A  90      15.547   4.738  -8.446  1.00  0.00           C  
ATOM    626  C   VAL A  90      17.035   4.543  -8.187  1.00  0.00           C  
ATOM    627  O   VAL A  90      17.597   5.133  -7.264  1.00  0.00           O  
ATOM    628  CB  VAL A  90      14.774   3.531  -7.882  1.00  0.00           C  
ATOM    629  CEN VAL A  90      14.252   3.350  -7.471  1.00  0.00           X  
ATOM    630  H   VAL A  90      14.674   4.276 -10.345  1.00  0.00           H  
ATOM    631  N   VAL A  91      17.669   3.711  -9.006  1.00  0.00           N  
ATOM    632  CA  VAL A  91      19.094   3.436  -8.866  1.00  0.00           C  
ATOM    633  C   VAL A  91      19.932   4.618  -9.335  1.00  0.00           C  
ATOM    634  O   VAL A  91      20.892   5.012  -8.674  1.00  0.00           O  
ATOM    635  CB  VAL A  91      19.507   2.180  -9.657  1.00  0.00           C  
ATOM    636  CEN VAL A  91      19.710   1.525  -9.591  1.00  0.00           X  
ATOM    637  H   VAL A  91      17.150   3.257  -9.744  1.00  0.00           H  
ATOM    638  N   VAL A  92      19.562   5.181 -10.480  1.00  0.00           N  
ATOM    639  CA  VAL A  92      20.257   6.342 -11.023  1.00  0.00           C  
ATOM    640  C   VAL A  92      19.990   7.586 -10.184  1.00  0.00           C  
ATOM    641  O   VAL A  92      20.856   8.449 -10.042  1.00  0.00           O  
ATOM    642  CB  VAL A  92      19.844   6.619 -12.480  1.00  0.00           C  
ATOM    643  CEN VAL A  92      20.063   6.595 -13.133  1.00  0.00           X  
ATOM    644  H   VAL A  92      18.779   4.795 -10.988  1.00  0.00           H  
ATOM    645  N   VAL A  93      18.785   7.672  -9.631  1.00  0.00           N  
ATOM    646  CA  VAL A  93      18.405   8.804  -8.794  1.00  0.00           C  
ATOM    647  C   VAL A  93      17.904   8.339  -7.433  1.00  0.00           C  
ATOM    648  O   VAL A  93      16.736   8.529  -7.093  1.00  0.00           O  
ATOM    649  CB  VAL A  93      17.317   9.663  -9.465  1.00  0.00           C  
ATOM    650  CEN VAL A  93      17.199  10.271  -9.768  1.00  0.00           X  
ATOM    651  H   VAL A  93      18.114   6.935  -9.795  1.00  0.00           H  
ATOM    652  N   VAL A  94      18.794   7.728  -6.657  1.00  0.00           N  
ATOM    653  CA  VAL A  94      18.401   7.051  -5.428  1.00  0.00           C  
ATOM    654  C   VAL A  94      17.867   8.040  -4.400  1.00  0.00           C  
ATOM    655  O   VAL A  94      17.175   7.657  -3.456  1.00  0.00           O  
ATOM    656  CB  VAL A  94      19.577   6.271  -4.812  1.00  0.00           C  
ATOM    657  CEN VAL A  94      19.821   5.637  -4.694  1.00  0.00           X  
ATOM    658  H   VAL A  94      19.767   7.734  -6.927  1.00  0.00           H  
ATOM    659  N   VAL A  95      18.192   9.315  -4.589  1.00  0.00           N  
ATOM    660  CA  VAL A  95      17.807  10.352  -3.639  1.00  0.00           C  
ATOM    661  C   VAL A  95      16.600  11.136  -4.139  1.00  0.00           C  
ATOM    662  O   VAL A  95      16.197  12.128  -3.532  1.00  0.00           O  
ATOM    663  CB  VAL A  95      18.966  11.330  -3.370  1.00  0.00           C  
ATOM    664  CEN VAL A  95      19.425  11.528  -2.896  1.00  0.00           X  
ATOM    665  H   VAL A  95      18.719   9.571  -5.411  1.00  0.00           H  
ATOM    666  N   VAL A  96      16.026  10.685  -5.250  1.00  0.00           N  
ATOM    667  CA  VAL A  96      14.888  11.366  -5.856  1.00  0.00           C  
ATOM    668  C   VAL A  96      13.571  10.822  -5.319  1.00  0.00           C  
ATOM    669  O   VAL A  96      13.025   9.855  -5.852  1.00  0.00           O  
ATOM    670  CB  VAL A  96      14.901  11.232  -7.390  1.00  0.00           C  
ATOM    671  CEN VAL A  96      15.002  11.580  -7.976  1.00  0.00           X  
ATOM    672  H   VAL A  96      16.387   9.848  -5.685  1.00  0.00           H  
ATOM    673  N   VAL A  97      13.064  11.447  -4.262  1.00  0.00           N  
ATOM    674  CA  VAL A  97      11.841  10.989  -3.614  1.00  0.00           C  
ATOM    675  C   VAL A  97      10.695  10.884  -4.612  1.00  0.00           C  
ATOM    676  O   VAL A  97       9.914   9.933  -4.578  1.00  0.00           O  
ATOM    677  CB  VAL A  97      11.424  11.928  -2.466  1.00  0.00           C  
ATOM    678  CEN VAL A  97      11.377  11.978  -1.781  1.00  0.00           X  
ATOM    679  H   VAL A  97      13.539  12.261  -3.898  1.00  0.00           H  
ATOM    680  N   VAL A  98      10.600  11.867  -5.502  1.00  0.00           N  
ATOM    681  CA  VAL A  98       9.602  11.843  -6.565  1.00  0.00           C  
ATOM    682  C   VAL A  98       9.752  10.601  -7.434  1.00  0.00           C  
ATOM    683  O   VAL A  98       8.770  10.079  -7.962  1.00  0.00           O  
ATOM    684  CB  VAL A  98       9.697  13.096  -7.457  1.00  0.00           C  
ATOM    685  CEN VAL A  98       9.380  13.684  -7.621  1.00  0.00           X  
ATOM    686  H   VAL A  98      11.234  12.650  -5.440  1.00  0.00           H  
ATOM    687  N   VAL A  99      10.986  10.131  -7.578  1.00  0.00           N  
ATOM    688  CA  VAL A  99      11.253   8.878  -8.274  1.00  0.00           C  
ATOM    689  C   VAL A  99      10.549   7.710  -7.595  1.00  0.00           C  
ATOM    690  O   VAL A  99       9.938   6.872  -8.257  1.00  0.00           O  
ATOM    691  CB  VAL A  99      12.763   8.583  -8.348  1.00  0.00           C  
ATOM    692  CEN VAL A  99      13.302   8.553  -8.775  1.00  0.00           X  
ATOM    693  H   VAL A  99      11.760  10.656  -7.195  1.00  0.00           H  
ATOM    694  N   VAL A 100      10.640   7.661  -6.270  1.00  0.00           N  
ATOM    695  CA  VAL A 100      10.012   6.596  -5.498  1.00  0.00           C  
ATOM    696  C   VAL A 100       8.504   6.576  -5.712  1.00  0.00           C  
ATOM    697  O   VAL A 100       7.909   5.517  -5.911  1.00  0.00           O  
ATOM    698  CB  VAL A 100      10.305   6.739  -3.993  1.00  0.00           C  
ATOM    699  CEN VAL A 100      10.656   6.464  -3.468  1.00  0.00           X  
ATOM    700  H   VAL A 100      11.157   8.381  -5.785  1.00  0.00           H  
ATOM    701  N   VAL A 101       7.890   7.753  -5.670  1.00  0.00           N  
ATOM    702  CA  VAL A 101       6.449   7.874  -5.859  1.00  0.00           C  
ATOM    703  C   VAL A 101       6.027   7.348  -7.224  1.00  0.00           C  
ATOM    704  O   VAL A 101       5.045   6.615  -7.342  1.00  0.00           O  
ATOM    705  CB  VAL A 101       5.980   9.333  -5.714  1.00  0.00           C  
ATOM    706  CEN VAL A 101       5.630   9.766  -5.307  1.00  0.00           X  
ATOM    707  H   VAL A 101       8.435   8.587  -5.502  1.00  0.00           H  
ATOM    708  N   VAL A 102       6.774   7.726  -8.255  1.00  0.00           N  
ATOM    709  CA  VAL A 102       6.479   7.294  -9.616  1.00  0.00           C  
ATOM    710  C   VAL A 102       6.526   5.776  -9.734  1.00  0.00           C  
ATOM    711  O   VAL A 102       5.647   5.162 -10.339  1.00  0.00           O  
ATOM    712  CB  VAL A 102       7.461   7.908 -10.631  1.00  0.00           C  
ATOM    713  CEN VAL A 102       7.516   8.368 -11.140  1.00  0.00           X  
ATOM    714  H   VAL A 102       7.568   8.330  -8.093  1.00  0.00           H  
ATOM    715  N   VAL A 103       7.558   5.174  -9.151  1.00  0.00           N  
ATOM    716  CA  VAL A 103       7.722   3.726  -9.190  1.00  0.00           C  
ATOM    717  C   VAL A 103       6.539   3.020  -8.540  1.00  0.00           C  
ATOM    718  O   VAL A 103       6.015   2.044  -9.077  1.00  0.00           O  
ATOM    719  CB  VAL A 103       9.020   3.285  -8.487  1.00  0.00           C  
ATOM    720  CEN VAL A 103       9.650   3.029  -8.595  1.00  0.00           X  
ATOM    721  H   VAL A 103       8.247   5.735  -8.670  1.00  0.00           H  
ATOM    722  N   VAL A 104       6.122   3.520  -7.382  1.00  0.00           N  
ATOM    723  CA  VAL A 104       4.999   2.937  -6.657  1.00  0.00           C  
ATOM    724  C   VAL A 104       3.725   2.973  -7.492  1.00  0.00           C  
ATOM    725  O   VAL A 104       2.989   1.989  -7.562  1.00  0.00           O  
ATOM    726  CB  VAL A 104       4.747   3.667  -5.324  1.00  0.00           C  
ATOM    727  CEN VAL A 104       4.796   3.605  -4.640  1.00  0.00           X  
ATOM    728  H   VAL A 104       6.594   4.323  -6.994  1.00  0.00           H  
ATOM    729  N   VAL A 105       3.471   4.114  -8.125  1.00  0.00           N  
ATOM    730  CA  VAL A 105       2.285   4.280  -8.957  1.00  0.00           C  
ATOM    731  C   VAL A 105       2.270   3.275 -10.101  1.00  0.00           C  
ATOM    732  O   VAL A 105       1.244   2.656 -10.384  1.00  0.00           O  
ATOM    733  CB  VAL A 105       2.196   5.704  -9.536  1.00  0.00           C  
ATOM    734  CEN VAL A 105       1.849   6.298  -9.497  1.00  0.00           X  
ATOM    735  H   VAL A 105       4.115   4.885  -8.026  1.00  0.00           H  
ATOM    736  N   VAL A 106       3.415   3.116 -10.758  1.00  0.00           N  
ATOM    737  CA  VAL A 106       3.535   2.186 -11.874  1.00  0.00           C  
ATOM    738  C   VAL A 106       3.222   0.760 -11.438  1.00  0.00           C  
ATOM    739  O   VAL A 106       2.498   0.036 -12.122  1.00  0.00           O  
ATOM    740  CB  VAL A 106       4.945   2.225 -12.493  1.00  0.00           C  
ATOM    741  CEN VAL A 106       5.301   2.423 -13.048  1.00  0.00           X  
ATOM    742  H   VAL A 106       4.222   3.655 -10.477  1.00  0.00           H  
ATOM    743  N   VAL A 107       3.773   0.361 -10.296  1.00  0.00           N  
ATOM    744  CA  VAL A 107       3.553  -0.979  -9.767  1.00  0.00           C  
ATOM    745  C   VAL A 107       2.074  -1.235  -9.509  1.00  0.00           C  
ATOM    746  O   VAL A 107       1.547  -2.291  -9.857  1.00  0.00           O  
ATOM    747  CB  VAL A 107       4.338  -1.207  -8.462  1.00  0.00           C  
ATOM    748  CEN VAL A 107       4.874  -1.544  -8.188  1.00  0.00           X  
ATOM    749  H   VAL A 107       4.358   1.004  -9.782  1.00  0.00           H  
ATOM    750  N   VAL A 108       1.408  -0.261  -8.898  1.00  0.00           N  
ATOM    751  CA  VAL A 108      -0.013  -0.378  -8.593  1.00  0.00           C  
ATOM    752  C   VAL A 108      -0.834  -0.573  -9.860  1.00  0.00           C  
ATOM    753  O   VAL A 108      -1.724  -1.423  -9.910  1.00  0.00           O  
ATOM    754  CB  VAL A 108      -0.533   0.861  -7.841  1.00  0.00           C  
ATOM    755  CEN VAL A 108      -0.757   1.085  -7.229  1.00  0.00           X  
ATOM    756  H   VAL A 108       1.899   0.583  -8.639  1.00  0.00           H  
ATOM    757  N   VAL A 109      -0.531   0.218 -10.884  1.00  0.00           N  
ATOM    758  CA  VAL A 109      -1.241   0.133 -12.154  1.00  0.00           C  
ATOM    759  C   VAL A 109      -1.099  -1.251 -12.774  1.00  0.00           C  
ATOM    760  O   VAL A 109      -2.074  -1.831 -13.252  1.00  0.00           O  
ATOM    761  CB  VAL A 109      -0.735   1.187 -13.156  1.00  0.00           C  
ATOM    762  CEN VAL A 109      -0.903   1.773 -13.478  1.00  0.00           X  
ATOM    763  H   VAL A 109       0.211   0.895 -10.779  1.00  0.00           H  
ATOM    764  N   VAL A 110       0.121  -1.777 -12.762  1.00  0.00           N  
ATOM    765  CA  VAL A 110       0.393  -3.095 -13.323  1.00  0.00           C  
ATOM    766  C   VAL A 110      -0.419  -4.172 -12.617  1.00  0.00           C  
ATOM    767  O   VAL A 110      -1.195  -4.843 -13.240  1.00  0.00           O  
ATOM    768  CB  VAL A 110       1.889  -3.450 -13.231  1.00  0.00           C  
ATOM    769  CEN VAL A 110       2.463  -3.537 -13.603  1.00  0.00           X  
ATOM    770  H   VAL A 110       0.880  -1.249 -12.355  1.00  0.00           H  
TER                                                                             
# All scores below are weighted scores, not raw scores.
#BEGIN_POSE_ENERGIES_TABLE ./out/99.pdb
label vdw total
weights 0.1 NA
pose 0.10591 0.10591
VAL:NtermProteinFull_1 0.00045 0.00045
VAL_2 0 0
VAL_3 0 0
VAL_4 0 0
VAL_5 0 0
VAL_6 0 0
VAL_7 0 0
VAL_8 0 0
VAL_9 0 0
VAL_10 0 0
VAL_11 0 0
VAL_12 0.02095 0.02095
VAL_13 0 0
VAL_14 0 0
VAL_15 0 0
VAL_16 0 0
VAL_17 0.02095 0.02095
VAL_18 0 0
VAL_19 0 0
VAL_20 0 0
VAL_21 0 0
VAL_22 0 0
VAL_23 0 0
VAL_24 0 0
VAL_25 0 0
VAL_26 0 0
VAL_27 0 0
VAL_28 0 0
VAL_29 0 0
VAL_30 0 0
VAL_31 0 0
VAL_32 0 0
VAL_33 0.00045 0.00045
VAL_34 0 0
VAL_35 0.00157 0.00157
VAL_36 0 0
VAL_37 0 0
VAL_38 0 0
VAL_39 0 0
VAL_40 0 0
VAL_41 0 0
VAL_42 0.01006 0.01006
VAL_43 0 0
VAL_44 0 0
VAL_45 0.01006 0.01006
VAL_46 0 0
VAL_47 0 0
VAL_48 0 0
VAL_49 0 0
VAL_50 0 0
VAL_51 0 0
VAL_52 0.00157 0.00157
VAL_53 0 0
VAL_54 0 0
VAL_55 0 0
VAL_56 0 0
VAL_57 0 0
VAL_58 0.00176 0.00176
VAL_59 0 0
VAL_60 0 0
VAL_61 0 0
VAL_62 0 0
VAL_63 0 0
VAL_64 0 0
VAL_65 0 0
VAL_66 0 0
VAL_67 0 0
VAL_68 0 0
VAL_69 0 0
VAL_70 0 0
VAL_71 0 0
VAL_72 0 0
VAL_73 0 0
VAL_74 0 0
VAL_75 0 0
VAL_76 0 0
VAL_77 0 0
VAL_78 0 0
VAL_79 0.00166 0.00166
VAL_80 0 0
VAL_81 0.00176 0.00176
VAL_82 0.00643 0.00643
VAL_83 0 0
VAL_84 0 0
VAL_85 0 0
VAL_86 0 0
VAL_87 0 0
VAL_88 0 0
VAL_89 0 0
VAL_90 0.00642 0.00642
VAL_91 0.00168 0.00168
VAL_92 0 0
VAL_93 0.01006 0.01006
VAL_94 0 0
VAL_95 0 0
VAL_96 0.01006 0.01006
VAL_97 0 0
VAL_98 0 0
VAL_99 0 0
VAL_100 0 0
VAL_101 0 0
VAL_102 0 0
VAL_103 0 0
VAL_104 0 0
VAL_105 0 0
VAL_106 0 0
VAL_107 0 0
VAL_108 0 0
VAL_109 0 0
VAL:CtermProteinFull_110 0 0
#END_POSE_ENERGIES_TABLE ./out/99.pdb

REMARK 6 13 19 19 10 1 12 12 14 7 8 14 
REMARK VDW             0.106
REMARK RG             13.999
REMARK NCdist         13.719
REMARK HO              0.870
