# Supplementary material for: Design of complicated all-α protein structures
Source: Nat Struct Mol Biol. 2024 Jan 4;31(2):275–82. doi: 10.1038/s41594-023-01147-9 (PMC11377298; doi:10.1038/s41594-023-01147-9)
Supplement: Supplementary file 11 — Statistical source data. [file 41594_2023_1147_MOESM11_ESM.zip › ED_Fig6/98.pdb]

HEADER                                            09-NOV-21   XXXX              
EXPDTA    THEORETICAL MODEL                                                     
REMARK 220                                                                      
REMARK 220 EXPERIMENTAL DETAILS                                                 
REMARK 220  EXPERIMENT TYPE                : THEORETICAL MODELLING              
REMARK 220  DATE OF DATA COLLECTION        : 09-NOV-21                          
REMARK 220                                                                      
REMARK 220 REMARK: MODEL GENERATED BY ROSETTA                                   
REMARK 220  VERSION 2021.16+release.8ee4f02                                     
ATOM      1  N   VAL A   1       0.000   0.000   0.000  1.00  0.00           N  
ATOM      2  CA  VAL A   1       1.458   0.000   0.000  1.00  0.00           C  
ATOM      3  C   VAL A   1       2.009   1.420   0.000  1.00  0.00           C  
ATOM      4  O   VAL A   1       2.934   1.737   0.748  1.00  0.00           O  
ATOM      5  CB  VAL A   1       2.023  -0.759  -1.215  1.00  0.00           C  
ATOM      6  CEN VAL A   1       2.351  -1.334  -1.406  1.00  0.00           X  
ATOM      7  H   VAL A   1      -0.500  -0.433  -0.750  1.00  0.00           H  
ATOM      8  N   VAL A   2       1.435   2.272  -0.843  1.00  0.00           N  
ATOM      9  CA  VAL A   2       1.868   3.661  -0.942  1.00  0.00           C  
ATOM     10  C   VAL A   2       1.711   4.383   0.390  1.00  0.00           C  
ATOM     11  O   VAL A   2       2.608   5.105   0.825  1.00  0.00           O  
ATOM     12  CB  VAL A   2       1.079   4.423  -2.023  1.00  0.00           C  
ATOM     13  CEN VAL A   2       1.129   4.707  -2.649  1.00  0.00           X  
ATOM     14  H   VAL A   2       0.680   1.949  -1.431  1.00  0.00           H  
ATOM     15  N   VAL A   3       0.566   4.183   1.035  1.00  0.00           N  
ATOM     16  CA  VAL A   3       0.290   4.815   2.319  1.00  0.00           C  
ATOM     17  C   VAL A   3       1.317   4.405   3.367  1.00  0.00           C  
ATOM     18  O   VAL A   3       1.823   5.241   4.115  1.00  0.00           O  
ATOM     19  CB  VAL A   3      -1.120   4.462   2.831  1.00  0.00           C  
ATOM     20  CEN VAL A   3      -1.749   4.719   2.941  1.00  0.00           X  
ATOM     21  H   VAL A   3      -0.130   3.577   0.624  1.00  0.00           H  
ATOM     22  N   VAL A   4       1.620   3.112   3.417  1.00  0.00           N  
ATOM     23  CA  VAL A   4       2.588   2.588   4.374  1.00  0.00           C  
ATOM     24  C   VAL A   4       3.957   3.226   4.177  1.00  0.00           C  
ATOM     25  O   VAL A   4       4.612   3.622   5.141  1.00  0.00           O  
ATOM     26  CB  VAL A   4       2.723   1.058   4.261  1.00  0.00           C  
ATOM     27  CEN VAL A   4       2.581   0.464   4.579  1.00  0.00           X  
ATOM     28  H   VAL A   4       1.169   2.476   2.775  1.00  0.00           H  
ATOM     29  N   VAL A   5       4.385   3.322   2.923  1.00  0.00           N  
ATOM     30  CA  VAL A   5       5.678   3.911   2.597  1.00  0.00           C  
ATOM     31  C   VAL A   5       5.758   5.358   3.069  1.00  0.00           C  
ATOM     32  O   VAL A   5       6.758   5.776   3.653  1.00  0.00           O  
ATOM     33  CB  VAL A   5       5.958   3.859   1.084  1.00  0.00           C  
ATOM     34  CEN VAL A   5       6.345   3.555   0.602  1.00  0.00           X  
ATOM     35  H   VAL A   5       3.799   2.977   2.176  1.00  0.00           H  
ATOM     36  N   VAL A   6       4.700   6.118   2.811  1.00  0.00           N  
ATOM     37  CA  VAL A   6       4.648   7.520   3.209  1.00  0.00           C  
ATOM     38  C   VAL A   6       4.783   7.670   4.719  1.00  0.00           C  
ATOM     39  O   VAL A   6       5.528   8.521   5.204  1.00  0.00           O  
ATOM     40  CB  VAL A   6       3.339   8.190   2.752  1.00  0.00           C  
ATOM     41  CEN VAL A   6       3.075   8.647   2.309  1.00  0.00           X  
ATOM     42  H   VAL A   6       3.910   5.715   2.327  1.00  0.00           H  
ATOM     43  N   VAL A   7       4.059   6.836   5.458  1.00  0.00           N  
ATOM     44  CA  VAL A   7       4.096   6.875   6.915  1.00  0.00           C  
ATOM     45  C   VAL A   7       5.504   6.615   7.437  1.00  0.00           C  
ATOM     46  O   VAL A   7       5.983   7.311   8.332  1.00  0.00           O  
ATOM     47  CB  VAL A   7       3.133   5.844   7.532  1.00  0.00           C  
ATOM     48  CEN VAL A   7       2.540   5.776   7.878  1.00  0.00           X  
ATOM     49  H   VAL A   7       3.467   6.159   4.999  1.00  0.00           H  
ATOM     50  N   VAL A   8       6.163   5.609   6.872  1.00  0.00           N  
ATOM     51  CA  VAL A   8       7.517   5.255   7.279  1.00  0.00           C  
ATOM     52  C   VAL A   8       8.478   6.419   7.067  1.00  0.00           C  
ATOM     53  O   VAL A   8       9.293   6.729   7.935  1.00  0.00           O  
ATOM     54  CB  VAL A   8       8.037   4.027   6.508  1.00  0.00           C  
ATOM     55  CEN VAL A   8       8.197   3.360   6.571  1.00  0.00           X  
ATOM     56  H   VAL A   8       5.713   5.075   6.141  1.00  0.00           H  
ATOM     57  N   VAL A   9       8.376   7.060   5.907  1.00  0.00           N  
ATOM     58  CA  VAL A   9       9.235   8.191   5.579  1.00  0.00           C  
ATOM     59  C   VAL A   9       9.061   9.324   6.581  1.00  0.00           C  
ATOM     60  O   VAL A   9      10.039   9.909   7.047  1.00  0.00           O  
ATOM     61  CB  VAL A   9       8.951   8.723   4.162  1.00  0.00           C  
ATOM     62  CEN VAL A   9       9.208   8.766   3.524  1.00  0.00           X  
ATOM     63  H   VAL A   9       7.685   6.755   5.236  1.00  0.00           H  
ATOM     64  N   VAL A  10       7.810   9.630   6.909  1.00  0.00           N  
ATOM     65  CA  VAL A  10       7.506  10.695   7.857  1.00  0.00           C  
ATOM     66  C   VAL A  10       8.128  10.415   9.219  1.00  0.00           C  
ATOM     67  O   VAL A  10       8.719  11.301   9.836  1.00  0.00           O  
ATOM     68  CB  VAL A  10       5.986  10.883   8.028  1.00  0.00           C  
ATOM     69  CEN VAL A  10       5.461  11.306   7.888  1.00  0.00           X  
ATOM     70  H   VAL A  10       7.051   9.112   6.491  1.00  0.00           H  
ATOM     71  N   VAL A  11       7.993   9.177   9.683  1.00  0.00           N  
ATOM     72  CA  VAL A  11       8.542   8.778  10.973  1.00  0.00           C  
ATOM     73  C   VAL A  11      10.054   8.964  11.009  1.00  0.00           C  
ATOM     74  O   VAL A  11      10.602   9.482  11.982  1.00  0.00           O  
ATOM     75  CB  VAL A  11       8.207   7.311  11.300  1.00  0.00           C  
ATOM     76  CEN VAL A  11       7.826   6.907  11.708  1.00  0.00           X  
ATOM     77  H   VAL A  11       7.496   8.495   9.127  1.00  0.00           H  
ATOM     78  N   VAL A  12      10.723   8.537   9.944  1.00  0.00           N  
ATOM     79  CA  VAL A  12      12.173   8.655   9.852  1.00  0.00           C  
ATOM     80  C   VAL A  12      12.613  10.111   9.938  1.00  0.00           C  
ATOM     81  O   VAL A  12      13.562  10.441  10.650  1.00  0.00           O  
ATOM     82  CB  VAL A  12      12.708   8.043   8.543  1.00  0.00           C  
ATOM     83  CEN VAL A  12      13.065   7.514   8.284  1.00  0.00           X  
ATOM     84  H   VAL A  12      10.214   8.119   9.178  1.00  0.00           H  
ATOM     85  N   VAL A  13      11.920  10.977   9.208  1.00  0.00           N  
ATOM     86  CA  VAL A  13      12.238  12.400   9.200  1.00  0.00           C  
ATOM     87  C   VAL A  13      12.120  12.999  10.596  1.00  0.00           C  
ATOM     88  O   VAL A  13      12.988  13.755  11.033  1.00  0.00           O  
ATOM     89  CB  VAL A  13      11.321  13.180   8.239  1.00  0.00           C  
ATOM     90  CEN VAL A  13      11.305  13.516   7.638  1.00  0.00           X  
ATOM     91  H   VAL A  13      11.152  10.642   8.644  1.00  0.00           H  
ATOM     92  N   VAL A  14      11.041  12.656  11.292  1.00  0.00           N  
ATOM     93  CA  VAL A  14      10.808  13.159  12.640  1.00  0.00           C  
ATOM     94  C   VAL A  14      11.723  12.476  13.649  1.00  0.00           C  
ATOM     95  O   VAL A  14      11.764  12.854  14.820  1.00  0.00           O  
ATOM     96  CB  VAL A  14       9.343  12.958  13.073  1.00  0.00           C  
ATOM     97  CEN VAL A  14       8.753  13.289  13.202  1.00  0.00           X  
ATOM     98  H   VAL A  14      10.366  12.031  10.876  1.00  0.00           H  
ATOM     99  N   VAL A  15      12.457  11.469  13.188  1.00  0.00           N  
ATOM    100  CA  VAL A  15      13.493  10.842  13.999  1.00  0.00           C  
ATOM    101  C   VAL A  15      14.882  11.159  13.460  1.00  0.00           C  
ATOM    102  O   VAL A  15      15.813  10.369  13.614  1.00  0.00           O  
ATOM    103  CB  VAL A  15      13.314   9.313  14.061  1.00  0.00           C  
ATOM    104  CEN VAL A  15      13.136   8.792  14.475  1.00  0.00           X  
ATOM    105  H   VAL A  15      12.292  11.129  12.251  1.00  0.00           H  
ATOM    106  N   VAL A  16      15.015  12.320  12.829  1.00  0.00           N  
ATOM    107  CA  VAL A  16      16.322  12.834  12.438  1.00  0.00           C  
ATOM    108  C   VAL A  16      16.955  11.966  11.358  1.00  0.00           C  
ATOM    109  O   VAL A  16      18.178  11.845  11.283  1.00  0.00           O  
ATOM    110  CB  VAL A  16      17.279  12.919  13.641  1.00  0.00           C  
ATOM    111  CEN VAL A  16      17.599  13.358  14.065  1.00  0.00           X  
ATOM    112  H   VAL A  16      14.189  12.861  12.614  1.00  0.00           H  
ATOM    113  N   VAL A  17      16.115  11.363  10.523  1.00  0.00           N  
ATOM    114  CA  VAL A  17      16.587  10.673   9.329  1.00  0.00           C  
ATOM    115  C   VAL A  17      16.609  11.606   8.125  1.00  0.00           C  
ATOM    116  O   VAL A  17      15.652  12.340   7.879  1.00  0.00           O  
ATOM    117  CB  VAL A  17      15.710   9.449   9.000  1.00  0.00           C  
ATOM    118  CEN VAL A  17      15.700   8.760   8.994  1.00  0.00           X  
ATOM    119  H   VAL A  17      15.125  11.384  10.721  1.00  0.00           H  
ATOM    120  N   VAL A  18      17.708  11.574   7.378  1.00  0.00           N  
ATOM    121  CA  VAL A  18      17.884  12.463   6.236  1.00  0.00           C  
ATOM    122  C   VAL A  18      17.072  11.987   5.038  1.00  0.00           C  
ATOM    123  O   VAL A  18      16.531  10.881   5.042  1.00  0.00           O  
ATOM    124  CB  VAL A  18      19.365  12.573   5.828  1.00  0.00           C  
ATOM    125  CEN VAL A  18      19.909  12.996   5.823  1.00  0.00           X  
ATOM    126  H   VAL A  18      18.440  10.917   7.608  1.00  0.00           H  
ATOM    127  N   VAL A  19      16.990  12.829   4.013  1.00  0.00           N  
ATOM    128  CA  VAL A  19      16.040  12.623   2.927  1.00  0.00           C  
ATOM    129  C   VAL A  19      16.414  11.406   2.091  1.00  0.00           C  
ATOM    130  O   VAL A  19      15.548  10.741   1.523  1.00  0.00           O  
ATOM    131  CB  VAL A  19      15.954  13.858   2.009  1.00  0.00           C  
ATOM    132  CEN VAL A  19      15.550  14.383   1.823  1.00  0.00           X  
ATOM    133  H   VAL A  19      17.601  13.633   3.987  1.00  0.00           H  
ATOM    134  N   VAL A  20      17.709  11.119   2.020  1.00  0.00           N  
ATOM    135  CA  VAL A  20      18.197   9.956   1.288  1.00  0.00           C  
ATOM    136  C   VAL A  20      17.749   8.660   1.952  1.00  0.00           C  
ATOM    137  O   VAL A  20      17.356   7.709   1.277  1.00  0.00           O  
ATOM    138  CB  VAL A  20      19.734   9.961   1.179  1.00  0.00           C  
ATOM    139  CEN VAL A  20      20.258  10.046   0.740  1.00  0.00           X  
ATOM    140  H   VAL A  20      18.373  11.723   2.484  1.00  0.00           H  
ATOM    141  N   VAL A  21      17.811   8.629   3.279  1.00  0.00           N  
ATOM    142  CA  VAL A  21      17.406   7.452   4.038  1.00  0.00           C  
ATOM    143  C   VAL A  21      15.945   7.108   3.783  1.00  0.00           C  
ATOM    144  O   VAL A  21      15.598   5.946   3.571  1.00  0.00           O  
ATOM    145  CB  VAL A  21      17.620   7.652   5.550  1.00  0.00           C  
ATOM    146  CEN VAL A  21      18.007   7.458   6.086  1.00  0.00           X  
ATOM    147  H   VAL A  21      18.147   9.442   3.775  1.00  0.00           H  
ATOM    148  N   VAL A  22      15.090   8.125   3.803  1.00  0.00           N  
ATOM    149  CA  VAL A  22      13.663   7.932   3.574  1.00  0.00           C  
ATOM    150  C   VAL A  22      13.378   7.614   2.112  1.00  0.00           C  
ATOM    151  O   VAL A  22      12.328   7.065   1.780  1.00  0.00           O  
ATOM    152  CB  VAL A  22      12.852   9.175   3.986  1.00  0.00           C  
ATOM    153  CEN VAL A  22      12.409   9.417   4.455  1.00  0.00           X  
ATOM    154  H   VAL A  22      15.438   9.056   3.982  1.00  0.00           H  
ATOM    155  N   VAL A  23      14.320   7.961   1.242  1.00  0.00           N  
ATOM    156  CA  VAL A  23      14.141   7.781  -0.194  1.00  0.00           C  
ATOM    157  C   VAL A  23      14.990   6.629  -0.715  1.00  0.00           C  
ATOM    158  O   VAL A  23      15.112   6.432  -1.924  1.00  0.00           O  
ATOM    159  CB  VAL A  23      14.496   9.061  -0.973  1.00  0.00           C  
ATOM    160  CEN VAL A  23      14.229   9.581  -1.338  1.00  0.00           X  
ATOM    161  H   VAL A  23      15.183   8.361   1.583  1.00  0.00           H  
ATOM    162  N   VAL A  24      15.576   5.870   0.205  1.00  0.00           N  
ATOM    163  CA  VAL A  24      16.344   4.684  -0.157  1.00  0.00           C  
ATOM    164  C   VAL A  24      15.595   3.409   0.211  1.00  0.00           C  
ATOM    165  O   VAL A  24      15.119   3.261   1.337  1.00  0.00           O  
ATOM    166  CB  VAL A  24      17.723   4.673   0.529  1.00  0.00           C  
ATOM    167  CEN VAL A  24      18.399   4.742   0.415  1.00  0.00           X  
ATOM    168  H   VAL A  24      15.488   6.120   1.179  1.00  0.00           H  
ATOM    169  N   VAL A  25      15.493   2.492  -0.744  1.00  0.00           N  
ATOM    170  CA  VAL A  25      14.844   1.208  -0.508  1.00  0.00           C  
ATOM    171  C   VAL A  25      15.871   0.099  -0.316  1.00  0.00           C  
ATOM    172  O   VAL A  25      15.529  -1.013   0.087  1.00  0.00           O  
ATOM    173  CB  VAL A  25      13.903   0.828  -1.667  1.00  0.00           C  
ATOM    174  CEN VAL A  25      13.241   0.758  -1.843  1.00  0.00           X  
ATOM    175  H   VAL A  25      15.875   2.689  -1.658  1.00  0.00           H  
ATOM    176  N   VAL A  26      17.130   0.408  -0.606  1.00  0.00           N  
ATOM    177  CA  VAL A  26      18.197  -0.583  -0.541  1.00  0.00           C  
ATOM    178  C   VAL A  26      18.722  -0.735   0.880  1.00  0.00           C  
ATOM    179  O   VAL A  26      19.322   0.188   1.433  1.00  0.00           O  
ATOM    180  CB  VAL A  26      19.366  -0.217  -1.474  1.00  0.00           C  
ATOM    181  CEN VAL A  26      19.686  -0.393  -2.058  1.00  0.00           X  
ATOM    182  H   VAL A  26      17.353   1.355  -0.878  1.00  0.00           H  
ATOM    183  N   VAL A  27      18.494  -1.904   1.469  1.00  0.00           N  
ATOM    184  CA  VAL A  27      18.666  -2.086   2.905  1.00  0.00           C  
ATOM    185  C   VAL A  27      20.136  -2.010   3.298  1.00  0.00           C  
ATOM    186  O   VAL A  27      20.467  -1.708   4.444  1.00  0.00           O  
ATOM    187  CB  VAL A  27      18.087  -3.432   3.378  1.00  0.00           C  
ATOM    188  CEN VAL A  27      17.573  -3.720   3.736  1.00  0.00           X  
ATOM    189  H   VAL A  27      18.194  -2.688   0.906  1.00  0.00           H  
ATOM    190  N   VAL A  28      21.014  -2.287   2.340  1.00  0.00           N  
ATOM    191  CA  VAL A  28      22.451  -2.240   2.581  1.00  0.00           C  
ATOM    192  C   VAL A  28      22.944  -0.803   2.689  1.00  0.00           C  
ATOM    193  O   VAL A  28      23.758  -0.478   3.554  1.00  0.00           O  
ATOM    194  CB  VAL A  28      23.235  -2.959   1.468  1.00  0.00           C  
ATOM    195  CEN VAL A  28      23.610  -3.520   1.327  1.00  0.00           X  
ATOM    196  H   VAL A  28      20.677  -2.538   1.421  1.00  0.00           H  
ATOM    197  N   VAL A  29      22.448   0.056   1.804  1.00  0.00           N  
ATOM    198  CA  VAL A  29      22.729   1.484   1.882  1.00  0.00           C  
ATOM    199  C   VAL A  29      22.239   2.071   3.199  1.00  0.00           C  
ATOM    200  O   VAL A  29      22.948   2.841   3.848  1.00  0.00           O  
ATOM    201  CB  VAL A  29      22.078   2.252   0.716  1.00  0.00           C  
ATOM    202  CEN VAL A  29      22.213   2.592   0.132  1.00  0.00           X  
ATOM    203  H   VAL A  29      21.860  -0.290   1.059  1.00  0.00           H  
ATOM    204  N   VAL A  30      21.024   1.704   3.590  1.00  0.00           N  
ATOM    205  CA  VAL A  30      20.437   2.194   4.832  1.00  0.00           C  
ATOM    206  C   VAL A  30      21.286   1.801   6.034  1.00  0.00           C  
ATOM    207  O   VAL A  30      21.541   2.618   6.919  1.00  0.00           O  
ATOM    208  CB  VAL A  30      19.006   1.660   5.030  1.00  0.00           C  
ATOM    209  CEN VAL A  30      18.341   1.841   5.029  1.00  0.00           X  
ATOM    210  H   VAL A  30      20.492   1.069   3.012  1.00  0.00           H  
ATOM    211  N   VAL A  31      21.721   0.546   6.061  1.00  0.00           N  
ATOM    212  CA  VAL A  31      22.542   0.043   7.155  1.00  0.00           C  
ATOM    213  C   VAL A  31      23.842   0.829   7.275  1.00  0.00           C  
ATOM    214  O   VAL A  31      24.251   1.206   8.373  1.00  0.00           O  
ATOM    215  CB  VAL A  31      22.872  -1.451   6.974  1.00  0.00           C  
ATOM    216  CEN VAL A  31      22.741  -2.081   7.220  1.00  0.00           X  
ATOM    217  H   VAL A  31      21.476  -0.076   5.303  1.00  0.00           H  
ATOM    218  N   VAL A  32      24.486   1.073   6.139  1.00  0.00           N  
ATOM    219  CA  VAL A  32      25.741   1.815   6.115  1.00  0.00           C  
ATOM    220  C   VAL A  32      25.563   3.217   6.684  1.00  0.00           C  
ATOM    221  O   VAL A  32      26.379   3.682   7.480  1.00  0.00           O  
ATOM    222  CB  VAL A  32      26.309   1.919   4.687  1.00  0.00           C  
ATOM    223  CEN VAL A  32      26.813   1.697   4.273  1.00  0.00           X  
ATOM    224  H   VAL A  32      24.097   0.736   5.270  1.00  0.00           H  
ATOM    225  N   VAL A  33      24.493   3.886   6.270  1.00  0.00           N  
ATOM    226  CA  VAL A  33      24.206   5.237   6.738  1.00  0.00           C  
ATOM    227  C   VAL A  33      24.033   5.271   8.251  1.00  0.00           C  
ATOM    228  O   VAL A  33      24.569   6.149   8.927  1.00  0.00           O  
ATOM    229  CB  VAL A  33      22.940   5.809   6.074  1.00  0.00           C  
ATOM    230  CEN VAL A  33      22.714   6.273   5.617  1.00  0.00           X  
ATOM    231  H   VAL A  33      23.862   3.448   5.615  1.00  0.00           H  
ATOM    232  N   VAL A  34      23.282   4.310   8.777  1.00  0.00           N  
ATOM    233  CA  VAL A  34      23.037   4.228  10.212  1.00  0.00           C  
ATOM    234  C   VAL A  34      24.340   4.068  10.985  1.00  0.00           C  
ATOM    235  O   VAL A  34      24.556   4.730  12.000  1.00  0.00           O  
ATOM    236  CB  VAL A  34      22.098   3.057  10.560  1.00  0.00           C  
ATOM    237  CEN VAL A  34      21.463   2.901  10.775  1.00  0.00           X  
ATOM    238  H   VAL A  34      22.870   3.618   8.168  1.00  0.00           H  
ATOM    239  N   VAL A  35      25.205   3.184  10.500  1.00  0.00           N  
ATOM    240  CA  VAL A  35      26.489   2.935  11.144  1.00  0.00           C  
ATOM    241  C   VAL A  35      27.332   4.203  11.201  1.00  0.00           C  
ATOM    242  O   VAL A  35      27.926   4.519  12.232  1.00  0.00           O  
ATOM    243  CB  VAL A  35      27.283   1.835  10.416  1.00  0.00           C  
ATOM    244  CEN VAL A  35      27.504   1.184  10.467  1.00  0.00           X  
ATOM    245  H   VAL A  35      24.968   2.672   9.662  1.00  0.00           H  
ATOM    246  N   VAL A  36      27.380   4.926  10.088  1.00  0.00           N  
ATOM    247  CA  VAL A  36      28.150   6.161  10.009  1.00  0.00           C  
ATOM    248  C   VAL A  36      27.660   7.182  11.027  1.00  0.00           C  
ATOM    249  O   VAL A  36      28.457   7.821  11.714  1.00  0.00           O  
ATOM    250  CB  VAL A  36      28.082   6.781   8.600  1.00  0.00           C  
ATOM    251  CEN VAL A  36      28.449   6.903   8.030  1.00  0.00           X  
ATOM    252  H   VAL A  36      26.869   4.612   9.275  1.00  0.00           H  
ATOM    253  N   VAL A  37      26.343   7.333  11.119  1.00  0.00           N  
ATOM    254  CA  VAL A  37      25.743   8.277  12.053  1.00  0.00           C  
ATOM    255  C   VAL A  37      26.123   7.947  13.491  1.00  0.00           C  
ATOM    256  O   VAL A  37      26.480   8.832  14.268  1.00  0.00           O  
ATOM    257  CB  VAL A  37      24.207   8.297  11.930  1.00  0.00           C  
ATOM    258  CEN VAL A  37      23.673   8.675  11.716  1.00  0.00           X  
ATOM    259  H   VAL A  37      25.742   6.778  10.526  1.00  0.00           H  
ATOM    260  N   VAL A  38      26.044   6.667  13.839  1.00  0.00           N  
ATOM    261  CA  VAL A  38      26.380   6.217  15.184  1.00  0.00           C  
ATOM    262  C   VAL A  38      27.826   6.549  15.532  1.00  0.00           C  
ATOM    263  O   VAL A  38      28.116   7.036  16.624  1.00  0.00           O  
ATOM    264  CB  VAL A  38      26.160   4.701  15.345  1.00  0.00           C  
ATOM    265  CEN VAL A  38      25.757   4.228  15.642  1.00  0.00           X  
ATOM    266  H   VAL A  38      25.744   5.988  13.154  1.00  0.00           H  
ATOM    267  N   VAL A  39      28.730   6.283  14.595  1.00  0.00           N  
ATOM    268  CA  VAL A  39      30.148   6.554  14.800  1.00  0.00           C  
ATOM    269  C   VAL A  39      30.394   8.034  15.064  1.00  0.00           C  
ATOM    270  O   VAL A  39      31.145   8.397  15.970  1.00  0.00           O  
ATOM    271  CB  VAL A  39      30.989   6.112  13.588  1.00  0.00           C  
ATOM    272  CEN VAL A  39      31.447   5.645  13.371  1.00  0.00           X  
ATOM    273  H   VAL A  39      28.427   5.884  13.718  1.00  0.00           H  
ATOM    274  N   VAL A  40      29.757   8.886  14.268  1.00  0.00           N  
ATOM    275  CA  VAL A  40      29.905  10.329  14.414  1.00  0.00           C  
ATOM    276  C   VAL A  40      29.146  10.840  15.632  1.00  0.00           C  
ATOM    277  O   VAL A  40      29.253  12.012  15.994  1.00  0.00           O  
ATOM    278  CB  VAL A  40      29.411  11.077  13.162  1.00  0.00           C  
ATOM    279  CEN VAL A  40      29.619  11.442  12.616  1.00  0.00           X  
ATOM    280  H   VAL A  40      29.154   8.524  13.543  1.00  0.00           H  
ATOM    281  N   VAL A  41      28.381   9.954  16.260  1.00  0.00           N  
ATOM    282  CA  VAL A  41      27.736  10.264  17.531  1.00  0.00           C  
ATOM    283  C   VAL A  41      28.356   9.467  18.672  1.00  0.00           C  
ATOM    284  O   VAL A  41      27.689   9.153  19.657  1.00  0.00           O  
ATOM    285  CB  VAL A  41      26.223   9.979  17.482  1.00  0.00           C  
ATOM    286  CEN VAL A  41      25.603  10.278  17.470  1.00  0.00           X  
ATOM    287  H   VAL A  41      28.241   9.043  15.847  1.00  0.00           H  
ATOM    288  N   VAL A  42      29.637   9.143  18.532  1.00  0.00           N  
ATOM    289  CA  VAL A  42      30.402   8.555  19.625  1.00  0.00           C  
ATOM    290  C   VAL A  42      29.896   7.159  19.964  1.00  0.00           C  
ATOM    291  O   VAL A  42      29.966   6.726  21.114  1.00  0.00           O  
ATOM    292  CB  VAL A  42      30.345   9.433  20.890  1.00  0.00           C  
ATOM    293  CEN VAL A  42      30.717   9.851  21.292  1.00  0.00           X  
ATOM    294  H   VAL A  42      30.092   9.307  17.645  1.00  0.00           H  
ATOM    295  N   VAL A  43      29.387   6.459  18.956  1.00  0.00           N  
ATOM    296  CA  VAL A  43      29.056   5.046  19.095  1.00  0.00           C  
ATOM    297  C   VAL A  43      30.231   4.163  18.695  1.00  0.00           C  
ATOM    298  O   VAL A  43      30.861   4.383  17.661  1.00  0.00           O  
ATOM    299  CB  VAL A  43      27.829   4.667  18.245  1.00  0.00           C  
ATOM    300  CEN VAL A  43      27.164   4.488  18.280  1.00  0.00           X  
ATOM    301  H   VAL A  43      29.225   6.918  18.071  1.00  0.00           H  
ATOM    302  N   VAL A  44      30.520   3.163  19.521  1.00  0.00           N  
ATOM    303  CA  VAL A  44      31.659   2.283  19.288  1.00  0.00           C  
ATOM    304  C   VAL A  44      31.359   1.271  18.190  1.00  0.00           C  
ATOM    305  O   VAL A  44      30.216   1.139  17.750  1.00  0.00           O  
ATOM    306  CB  VAL A  44      32.063   1.530  20.569  1.00  0.00           C  
ATOM    307  CEN VAL A  44      32.548   1.485  21.057  1.00  0.00           X  
ATOM    308  H   VAL A  44      29.936   3.008  20.330  1.00  0.00           H  
ATOM    309  N   VAL A  45      32.390   0.559  17.749  1.00  0.00           N  
ATOM    310  CA  VAL A  45      32.305  -0.243  16.535  1.00  0.00           C  
ATOM    311  C   VAL A  45      31.372  -1.432  16.723  1.00  0.00           C  
ATOM    312  O   VAL A  45      30.739  -1.893  15.774  1.00  0.00           O  
ATOM    313  CB  VAL A  45      33.691  -0.755  16.097  1.00  0.00           C  
ATOM    314  CEN VAL A  45      34.184  -0.682  15.621  1.00  0.00           X  
ATOM    315  H   VAL A  45      33.256   0.573  18.270  1.00  0.00           H  
ATOM    316  N   VAL A  46      31.291  -1.924  17.955  1.00  0.00           N  
ATOM    317  CA  VAL A  46      30.402  -3.033  18.279  1.00  0.00           C  
ATOM    318  C   VAL A  46      28.940  -2.627  18.138  1.00  0.00           C  
ATOM    319  O   VAL A  46      28.121  -3.390  17.626  1.00  0.00           O  
ATOM    320  CB  VAL A  46      30.644  -3.552  19.709  1.00  0.00           C  
ATOM    321  CEN VAL A  46      30.898  -4.080  20.072  1.00  0.00           X  
ATOM    322  H   VAL A  46      31.860  -1.520  18.685  1.00  0.00           H  
ATOM    323  N   VAL A  47      28.620  -1.421  18.595  1.00  0.00           N  
ATOM    324  CA  VAL A  47      27.257  -0.909  18.514  1.00  0.00           C  
ATOM    325  C   VAL A  47      26.780  -0.836  17.070  1.00  0.00           C  
ATOM    326  O   VAL A  47      25.659  -1.235  16.755  1.00  0.00           O  
ATOM    327  CB  VAL A  47      27.139   0.486  19.155  1.00  0.00           C  
ATOM    328  CEN VAL A  47      26.885   0.828  19.697  1.00  0.00           X  
ATOM    329  H   VAL A  47      29.339  -0.845  19.008  1.00  0.00           H  
ATOM    330  N   VAL A  48      27.638  -0.323  16.194  1.00  0.00           N  
ATOM    331  CA  VAL A  48      27.306  -0.196  14.780  1.00  0.00           C  
ATOM    332  C   VAL A  48      27.000  -1.555  14.162  1.00  0.00           C  
ATOM    333  O   VAL A  48      26.027  -1.706  13.423  1.00  0.00           O  
ATOM    334  CB  VAL A  48      28.447   0.471  13.989  1.00  0.00           C  
ATOM    335  CEN VAL A  48      28.630   1.048  13.660  1.00  0.00           X  
ATOM    336  H   VAL A  48      28.544  -0.013  16.516  1.00  0.00           H  
ATOM    337  N   VAL A  49      27.836  -2.541  14.469  1.00  0.00           N  
ATOM    338  CA  VAL A  49      27.656  -3.889  13.944  1.00  0.00           C  
ATOM    339  C   VAL A  49      26.314  -4.471  14.369  1.00  0.00           C  
ATOM    340  O   VAL A  49      25.598  -5.061  13.560  1.00  0.00           O  
ATOM    341  CB  VAL A  49      28.783  -4.831  14.408  1.00  0.00           C  
ATOM    342  CEN VAL A  49      29.339  -5.177  14.195  1.00  0.00           X  
ATOM    343  H   VAL A  49      28.616  -2.351  15.082  1.00  0.00           H  
ATOM    344  N   VAL A  50      25.978  -4.301  15.643  1.00  0.00           N  
ATOM    345  CA  VAL A  50      24.720  -4.810  16.178  1.00  0.00           C  
ATOM    346  C   VAL A  50      23.527  -4.199  15.455  1.00  0.00           C  
ATOM    347  O   VAL A  50      22.584  -4.901  15.091  1.00  0.00           O  
ATOM    348  CB  VAL A  50      24.592  -4.527  17.687  1.00  0.00           C  
ATOM    349  CEN VAL A  50      24.596  -4.823  18.309  1.00  0.00           X  
ATOM    350  H   VAL A  50      26.610  -3.808  16.257  1.00  0.00           H  
ATOM    351  N   VAL A  51      23.574  -2.887  15.248  1.00  0.00           N  
ATOM    352  CA  VAL A  51      22.497  -2.180  14.567  1.00  0.00           C  
ATOM    353  C   VAL A  51      22.294  -2.713  13.155  1.00  0.00           C  
ATOM    354  O   VAL A  51      21.163  -2.942  12.724  1.00  0.00           O  
ATOM    355  CB  VAL A  51      22.770  -0.665  14.499  1.00  0.00           C  
ATOM    356  CEN VAL A  51      22.571  -0.054  14.747  1.00  0.00           X  
ATOM    357  H   VAL A  51      24.378  -2.367  15.571  1.00  0.00           H  
ATOM    358  N   VAL A  52      23.395  -2.909  12.438  1.00  0.00           N  
ATOM    359  CA  VAL A  52      23.339  -3.417  11.072  1.00  0.00           C  
ATOM    360  C   VAL A  52      22.682  -4.790  11.021  1.00  0.00           C  
ATOM    361  O   VAL A  52      21.837  -5.052  10.165  1.00  0.00           O  
ATOM    362  CB  VAL A  52      24.744  -3.507  10.445  1.00  0.00           C  
ATOM    363  CEN VAL A  52      25.159  -3.225   9.973  1.00  0.00           X  
ATOM    364  H   VAL A  52      24.294  -2.701  12.849  1.00  0.00           H  
ATOM    365  N   VAL A  53      23.075  -5.663  11.942  1.00  0.00           N  
ATOM    366  CA  VAL A  53      22.524  -7.012  12.003  1.00  0.00           C  
ATOM    367  C   VAL A  53      21.017  -6.982  12.220  1.00  0.00           C  
ATOM    368  O   VAL A  53      20.271  -7.707  11.563  1.00  0.00           O  
ATOM    369  CB  VAL A  53      23.178  -7.839  13.125  1.00  0.00           C  
ATOM    370  CEN VAL A  53      23.608  -8.363  13.250  1.00  0.00           X  
ATOM    371  H   VAL A  53      23.773  -5.385  12.617  1.00  0.00           H  
ATOM    372  N   VAL A  54      20.574  -6.138  13.147  1.00  0.00           N  
ATOM    373  CA  VAL A  54      19.154  -6.012  13.453  1.00  0.00           C  
ATOM    374  C   VAL A  54      18.363  -5.576  12.227  1.00  0.00           C  
ATOM    375  O   VAL A  54      17.301  -6.125  11.933  1.00  0.00           O  
ATOM    376  CB  VAL A  54      18.909  -5.008  14.594  1.00  0.00           C  
ATOM    377  CEN VAL A  54      18.719  -4.954  15.254  1.00  0.00           X  
ATOM    378  H   VAL A  54      21.239  -5.570  13.652  1.00  0.00           H  
ATOM    379  N   VAL A  55      18.887  -4.584  11.513  1.00  0.00           N  
ATOM    380  CA  VAL A  55      18.230  -4.072  10.317  1.00  0.00           C  
ATOM    381  C   VAL A  55      18.068  -5.164   9.267  1.00  0.00           C  
ATOM    382  O   VAL A  55      17.005  -5.305   8.663  1.00  0.00           O  
ATOM    383  CB  VAL A  55      19.012  -2.895   9.703  1.00  0.00           C  
ATOM    384  CEN VAL A  55      19.000  -2.214   9.602  1.00  0.00           X  
ATOM    385  H   VAL A  55      19.762  -4.176  11.808  1.00  0.00           H  
ATOM    386  N   VAL A  56      19.129  -5.935   9.054  1.00  0.00           N  
ATOM    387  CA  VAL A  56      19.106  -7.016   8.076  1.00  0.00           C  
ATOM    388  C   VAL A  56      18.034  -8.043   8.415  1.00  0.00           C  
ATOM    389  O   VAL A  56      17.286  -8.486   7.543  1.00  0.00           O  
ATOM    390  CB  VAL A  56      20.471  -7.724   7.984  1.00  0.00           C  
ATOM    391  CEN VAL A  56      21.023  -7.814   7.582  1.00  0.00           X  
ATOM    392  H   VAL A  56      19.973  -5.767   9.582  1.00  0.00           H  
ATOM    393  N   VAL A  57      17.963  -8.419   9.688  1.00  0.00           N  
ATOM    394  CA  VAL A  57      16.982  -9.395  10.145  1.00  0.00           C  
ATOM    395  C   VAL A  57      15.561  -8.914   9.879  1.00  0.00           C  
ATOM    396  O   VAL A  57      14.718  -9.672   9.400  1.00  0.00           O  
ATOM    397  CB  VAL A  57      17.139  -9.694  11.648  1.00  0.00           C  
ATOM    398  CEN VAL A  57      17.340 -10.174  12.099  1.00  0.00           X  
ATOM    399  H   VAL A  57      18.606  -8.017  10.355  1.00  0.00           H  
ATOM    400  N   VAL A  58      15.302  -7.649  10.194  1.00  0.00           N  
ATOM    401  CA  VAL A  58      13.982  -7.064   9.990  1.00  0.00           C  
ATOM    402  C   VAL A  58      13.579  -7.112   8.521  1.00  0.00           C  
ATOM    403  O   VAL A  58      12.449  -7.471   8.189  1.00  0.00           O  
ATOM    404  CB  VAL A  58      13.929  -5.604  10.479  1.00  0.00           C  
ATOM    405  CEN VAL A  58      13.674  -5.192  10.968  1.00  0.00           X  
ATOM    406  H   VAL A  58      16.038  -7.078  10.584  1.00  0.00           H  
ATOM    407  N   VAL A  59      14.509  -6.749   7.645  1.00  0.00           N  
ATOM    408  CA  VAL A  59      14.253  -6.750   6.210  1.00  0.00           C  
ATOM    409  C   VAL A  59      13.884  -8.144   5.718  1.00  0.00           C  
ATOM    410  O   VAL A  59      12.939  -8.310   4.947  1.00  0.00           O  
ATOM    411  CB  VAL A  59      15.472  -6.242   5.418  1.00  0.00           C  
ATOM    412  CEN VAL A  59      15.708  -5.715   5.042  1.00  0.00           X  
ATOM    413  H   VAL A  59      15.418  -6.464   7.983  1.00  0.00           H  
ATOM    414  N   VAL A  60      14.637  -9.142   6.167  1.00  0.00           N  
ATOM    415  CA  VAL A  60      14.390 -10.524   5.773  1.00  0.00           C  
ATOM    416  C   VAL A  60      12.993 -10.973   6.182  1.00  0.00           C  
ATOM    417  O   VAL A  60      12.278 -11.599   5.400  1.00  0.00           O  
ATOM    418  CB  VAL A  60      15.428 -11.481   6.389  1.00  0.00           C  
ATOM    419  CEN VAL A  60      15.969 -11.882   6.242  1.00  0.00           X  
ATOM    420  H   VAL A  60      15.399  -8.939   6.798  1.00  0.00           H  
ATOM    421  N   VAL A  61      12.611 -10.651   7.413  1.00  0.00           N  
ATOM    422  CA  VAL A  61      11.298 -11.021   7.929  1.00  0.00           C  
ATOM    423  C   VAL A  61      10.184 -10.416   7.085  1.00  0.00           C  
ATOM    424  O   VAL A  61       9.213 -11.092   6.744  1.00  0.00           O  
ATOM    425  CB  VAL A  61      11.120 -10.575   9.392  1.00  0.00           C  
ATOM    426  CEN VAL A  61      11.075 -10.804  10.040  1.00  0.00           X  
ATOM    427  H   VAL A  61      13.246 -10.137   8.007  1.00  0.00           H  
ATOM    428  N   VAL A  62      10.330  -9.139   6.749  1.00  0.00           N  
ATOM    429  CA  VAL A  62       9.336  -8.440   5.944  1.00  0.00           C  
ATOM    430  C   VAL A  62       9.163  -9.104   4.584  1.00  0.00           C  
ATOM    431  O   VAL A  62       8.041  -9.306   4.119  1.00  0.00           O  
ATOM    432  CB  VAL A  62       9.714  -6.961   5.737  1.00  0.00           C  
ATOM    433  CEN VAL A  62       9.545  -6.316   5.911  1.00  0.00           X  
ATOM    434  H   VAL A  62      11.150  -8.639   7.060  1.00  0.00           H  
ATOM    435  N   VAL A  63      10.280  -9.443   3.950  1.00  0.00           N  
ATOM    436  CA  VAL A  63      10.254 -10.086   2.641  1.00  0.00           C  
ATOM    437  C   VAL A  63       9.508 -11.413   2.695  1.00  0.00           C  
ATOM    438  O   VAL A  63       8.688 -11.710   1.826  1.00  0.00           O  
ATOM    439  CB  VAL A  63      11.676 -10.329   2.103  1.00  0.00           C  
ATOM    440  CEN VAL A  63      12.132 -10.124   1.628  1.00  0.00           X  
ATOM    441  H   VAL A  63      11.171  -9.250   4.385  1.00  0.00           H  
ATOM    442  N   VAL A  64       9.798 -12.208   3.719  1.00  0.00           N  
ATOM    443  CA  VAL A  64       9.155 -13.506   3.887  1.00  0.00           C  
ATOM    444  C   VAL A  64       7.644 -13.359   4.020  1.00  0.00           C  
ATOM    445  O   VAL A  64       6.882 -14.101   3.400  1.00  0.00           O  
ATOM    446  CB  VAL A  64       9.699 -14.250   5.121  1.00  0.00           C  
ATOM    447  CEN VAL A  64      10.085 -14.784   5.320  1.00  0.00           X  
ATOM    448  H   VAL A  64      10.481 -11.906   4.399  1.00  0.00           H  
ATOM    449  N   VAL A  65       7.217 -12.397   4.831  1.00  0.00           N  
ATOM    450  CA  VAL A  65       5.797 -12.152   5.047  1.00  0.00           C  
ATOM    451  C   VAL A  65       5.095 -11.797   3.742  1.00  0.00           C  
ATOM    452  O   VAL A  65       4.013 -12.306   3.450  1.00  0.00           O  
ATOM    453  CB  VAL A  65       5.567 -11.020   6.066  1.00  0.00           C  
ATOM    454  CEN VAL A  65       5.351 -10.886   6.706  1.00  0.00           X  
ATOM    455  H   VAL A  65       7.895 -11.822   5.311  1.00  0.00           H  
ATOM    456  N   VAL A  66       5.717 -10.920   2.961  1.00  0.00           N  
ATOM    457  CA  VAL A  66       5.153 -10.496   1.686  1.00  0.00           C  
ATOM    458  C   VAL A  66       4.941 -11.682   0.754  1.00  0.00           C  
ATOM    459  O   VAL A  66       3.903 -11.795   0.102  1.00  0.00           O  
ATOM    460  CB  VAL A  66       6.054  -9.461   0.986  1.00  0.00           C  
ATOM    461  CEN VAL A  66       6.102  -8.796   0.811  1.00  0.00           X  
ATOM    462  H   VAL A  66       6.603 -10.538   3.259  1.00  0.00           H  
ATOM    463  N   VAL A  67       5.931 -12.566   0.696  1.00  0.00           N  
ATOM    464  CA  VAL A  67       5.857 -13.745  -0.159  1.00  0.00           C  
ATOM    465  C   VAL A  67       4.742 -14.681   0.288  1.00  0.00           C  
ATOM    466  O   VAL A  67       4.103 -15.338  -0.534  1.00  0.00           O  
ATOM    467  CB  VAL A  67       7.189 -14.519  -0.171  1.00  0.00           C  
ATOM    468  CEN VAL A  67       7.735 -14.676  -0.561  1.00  0.00           X  
ATOM    469  H   VAL A  67       6.757 -12.418   1.259  1.00  0.00           H  
ATOM    470  N   VAL A  68       4.511 -14.736   1.596  1.00  0.00           N  
ATOM    471  CA  VAL A  68       3.384 -15.481   2.144  1.00  0.00           C  
ATOM    472  C   VAL A  68       2.071 -14.747   1.906  1.00  0.00           C  
ATOM    473  O   VAL A  68       0.994 -15.277   2.177  1.00  0.00           O  
ATOM    474  CB  VAL A  68       3.554 -15.732   3.654  1.00  0.00           C  
ATOM    475  CEN VAL A  68       3.680 -16.220   4.124  1.00  0.00           X  
ATOM    476  H   VAL A  68       5.133 -14.251   2.226  1.00  0.00           H  
ATOM    477  N   VAL A  69       2.167 -13.523   1.397  1.00  0.00           N  
ATOM    478  CA  VAL A  69       0.999 -12.664   1.241  1.00  0.00           C  
ATOM    479  C   VAL A  69       0.639 -11.980   2.553  1.00  0.00           C  
ATOM    480  O   VAL A  69      -0.407 -11.340   2.665  1.00  0.00           O  
ATOM    481  CB  VAL A  69      -0.221 -13.456   0.735  1.00  0.00           C  
ATOM    482  CEN VAL A  69      -0.631 -13.555   0.190  1.00  0.00           X  
ATOM    483  H   VAL A  69       3.072 -13.179   1.111  1.00  0.00           H  
ATOM    484  N   VAL A  70       1.512 -12.119   3.546  1.00  0.00           N  
ATOM    485  CA  VAL A  70       1.298 -11.496   4.847  1.00  0.00           C  
ATOM    486  C   VAL A  70       1.798 -10.057   4.858  1.00  0.00           C  
ATOM    487  O   VAL A  70       2.814  -9.748   5.480  1.00  0.00           O  
ATOM    488  CB  VAL A  70       1.998 -12.281   5.971  1.00  0.00           C  
ATOM    489  CEN VAL A  70       1.887 -12.689   6.516  1.00  0.00           X  
ATOM    490  H   VAL A  70       2.345 -12.670   3.395  1.00  0.00           H  
ATOM    491  N   VAL A  71       1.079  -9.181   4.165  1.00  0.00           N  
ATOM    492  CA  VAL A  71       1.498  -7.792   4.017  1.00  0.00           C  
ATOM    493  C   VAL A  71       1.480  -7.066   5.357  1.00  0.00           C  
ATOM    494  O   VAL A  71       2.326  -6.212   5.622  1.00  0.00           O  
ATOM    495  CB  VAL A  71       0.600  -7.033   3.022  1.00  0.00           C  
ATOM    496  CEN VAL A  71       0.584  -6.751   2.393  1.00  0.00           X  
ATOM    497  H   VAL A  71       0.220  -9.484   3.729  1.00  0.00           H  
ATOM    498  N   VAL A  72       0.512  -7.411   6.198  1.00  0.00           N  
ATOM    499  CA  VAL A  72       0.402  -6.817   7.525  1.00  0.00           C  
ATOM    500  C   VAL A  72       1.621  -7.144   8.378  1.00  0.00           C  
ATOM    501  O   VAL A  72       2.178  -6.270   9.043  1.00  0.00           O  
ATOM    502  CB  VAL A  72      -0.867  -7.296   8.255  1.00  0.00           C  
ATOM    503  CEN VAL A  72      -1.489  -7.097   8.475  1.00  0.00           X  
ATOM    504  H   VAL A  72      -0.166  -8.103   5.911  1.00  0.00           H  
ATOM    505  N   VAL A  73       2.031  -8.407   8.354  1.00  0.00           N  
ATOM    506  CA  VAL A  73       3.236  -8.834   9.056  1.00  0.00           C  
ATOM    507  C   VAL A  73       4.464  -8.094   8.542  1.00  0.00           C  
ATOM    508  O   VAL A  73       5.293  -7.629   9.324  1.00  0.00           O  
ATOM    509  CB  VAL A  73       3.465 -10.351   8.914  1.00  0.00           C  
ATOM    510  CEN VAL A  73       3.451 -10.948   9.256  1.00  0.00           X  
ATOM    511  H   VAL A  73       1.495  -9.089   7.837  1.00  0.00           H  
ATOM    512  N   VAL A  74       4.576  -7.989   7.222  1.00  0.00           N  
ATOM    513  CA  VAL A  74       5.704  -7.305   6.601  1.00  0.00           C  
ATOM    514  C   VAL A  74       5.775  -5.848   7.040  1.00  0.00           C  
ATOM    515  O   VAL A  74       6.847  -5.342   7.373  1.00  0.00           O  
ATOM    516  CB  VAL A  74       5.624  -7.364   5.064  1.00  0.00           C  
ATOM    517  CEN VAL A  74       5.910  -7.646   4.504  1.00  0.00           X  
ATOM    518  H   VAL A  74       3.861  -8.393   6.634  1.00  0.00           H  
ATOM    519  N   VAL A  75       4.627  -5.179   7.040  1.00  0.00           N  
ATOM    520  CA  VAL A  75       4.557  -3.778   7.438  1.00  0.00           C  
ATOM    521  C   VAL A  75       5.031  -3.590   8.874  1.00  0.00           C  
ATOM    522  O   VAL A  75       5.797  -2.673   9.170  1.00  0.00           O  
ATOM    523  CB  VAL A  75       3.127  -3.223   7.303  1.00  0.00           C  
ATOM    524  CEN VAL A  75       2.730  -2.797   6.935  1.00  0.00           X  
ATOM    525  H   VAL A  75       3.782  -5.653   6.756  1.00  0.00           H  
ATOM    526  N   VAL A  76       4.570  -4.463   9.763  1.00  0.00           N  
ATOM    527  CA  VAL A  76       4.946  -4.394  11.170  1.00  0.00           C  
ATOM    528  C   VAL A  76       6.453  -4.532  11.345  1.00  0.00           C  
ATOM    529  O   VAL A  76       7.071  -3.783  12.102  1.00  0.00           O  
ATOM    530  CB  VAL A  76       4.242  -5.486  11.997  1.00  0.00           C  
ATOM    531  CEN VAL A  76       3.755  -5.594  12.473  1.00  0.00           X  
ATOM    532  H   VAL A  76       3.944  -5.194   9.456  1.00  0.00           H  
ATOM    533  N   VAL A  77       7.040  -5.493  10.640  1.00  0.00           N  
ATOM    534  CA  VAL A  77       8.477  -5.731  10.717  1.00  0.00           C  
ATOM    535  C   VAL A  77       9.262  -4.500  10.284  1.00  0.00           C  
ATOM    536  O   VAL A  77      10.231  -4.109  10.935  1.00  0.00           O  
ATOM    537  CB  VAL A  77       8.899  -6.929   9.845  1.00  0.00           C  
ATOM    538  CEN VAL A  77       9.123  -7.580   9.869  1.00  0.00           X  
ATOM    539  H   VAL A  77       6.477  -6.075  10.037  1.00  0.00           H  
ATOM    540  N   VAL A  78       8.839  -3.891   9.181  1.00  0.00           N  
ATOM    541  CA  VAL A  78       9.503  -2.702   8.660  1.00  0.00           C  
ATOM    542  C   VAL A  78       9.477  -1.567   9.675  1.00  0.00           C  
ATOM    543  O   VAL A  78      10.486  -0.898   9.898  1.00  0.00           O  
ATOM    544  CB  VAL A  78       8.851  -2.221   7.350  1.00  0.00           C  
ATOM    545  CEN VAL A  78       8.946  -2.170   6.669  1.00  0.00           X  
ATOM    546  H   VAL A  78       8.037  -4.262   8.692  1.00  0.00           H  
ATOM    547  N   VAL A  79       8.318  -1.355  10.289  1.00  0.00           N  
ATOM    548  CA  VAL A  79       8.159  -0.299  11.282  1.00  0.00           C  
ATOM    549  C   VAL A  79       9.106  -0.503  12.458  1.00  0.00           C  
ATOM    550  O   VAL A  79       9.751   0.438  12.919  1.00  0.00           O  
ATOM    551  CB  VAL A  79       6.713  -0.229  11.806  1.00  0.00           C  
ATOM    552  CEN VAL A  79       6.136   0.148  11.794  1.00  0.00           X  
ATOM    553  H   VAL A  79       7.527  -1.939  10.061  1.00  0.00           H  
ATOM    554  N   VAL A  80       9.184  -1.739  12.941  1.00  0.00           N  
ATOM    555  CA  VAL A  80      10.052  -2.069  14.065  1.00  0.00           C  
ATOM    556  C   VAL A  80      11.509  -1.764  13.744  1.00  0.00           C  
ATOM    557  O   VAL A  80      12.226  -1.185  14.560  1.00  0.00           O  
ATOM    558  CB  VAL A  80       9.923  -3.551  14.462  1.00  0.00           C  
ATOM    559  CEN VAL A  80       9.683  -3.976  14.948  1.00  0.00           X  
ATOM    560  H   VAL A  80       8.627  -2.468  12.518  1.00  0.00           H  
ATOM    561  N   VAL A  81      11.941  -2.157  12.551  1.00  0.00           N  
ATOM    562  CA  VAL A  81      13.315  -1.926  12.119  1.00  0.00           C  
ATOM    563  C   VAL A  81      13.643  -0.438  12.099  1.00  0.00           C  
ATOM    564  O   VAL A  81      14.702  -0.020  12.567  1.00  0.00           O  
ATOM    565  CB  VAL A  81      13.575  -2.518  10.722  1.00  0.00           C  
ATOM    566  CEN VAL A  81      13.903  -3.023  10.385  1.00  0.00           X  
ATOM    567  H   VAL A  81      11.302  -2.627  11.926  1.00  0.00           H  
ATOM    568  N   VAL A  82      12.729   0.357  11.553  1.00  0.00           N  
ATOM    569  CA  VAL A  82      12.920   1.800  11.471  1.00  0.00           C  
ATOM    570  C   VAL A  82      13.085   2.414  12.855  1.00  0.00           C  
ATOM    571  O   VAL A  82      13.967   3.244  13.075  1.00  0.00           O  
ATOM    572  CB  VAL A  82      11.742   2.486  10.753  1.00  0.00           C  
ATOM    573  CEN VAL A  82      11.559   2.808  10.173  1.00  0.00           X  
ATOM    574  H   VAL A  82      11.880  -0.049  11.186  1.00  0.00           H  
ATOM    575  N   VAL A  83      12.232   2.000  13.786  1.00  0.00           N  
ATOM    576  CA  VAL A  83      12.282   2.508  15.152  1.00  0.00           C  
ATOM    577  C   VAL A  83      13.627   2.209  15.802  1.00  0.00           C  
ATOM    578  O   VAL A  83      14.221   3.073  16.446  1.00  0.00           O  
ATOM    579  CB  VAL A  83      11.159   1.910  16.019  1.00  0.00           C  
ATOM    580  CEN VAL A  83      10.565   2.057  16.336  1.00  0.00           X  
ATOM    581  H   VAL A  83      11.531   1.315  13.541  1.00  0.00           H  
ATOM    582  N   VAL A  84      14.101   0.980  15.630  1.00  0.00           N  
ATOM    583  CA  VAL A  84      15.377   0.565  16.200  1.00  0.00           C  
ATOM    584  C   VAL A  84      16.521   1.421  15.672  1.00  0.00           C  
ATOM    585  O   VAL A  84      17.382   1.862  16.433  1.00  0.00           O  
ATOM    586  CB  VAL A  84      15.675  -0.916  15.898  1.00  0.00           C  
ATOM    587  CEN VAL A  84      15.719  -1.542  16.183  1.00  0.00           X  
ATOM    588  H   VAL A  84      13.564   0.317  15.090  1.00  0.00           H  
ATOM    589  N   VAL A  85      16.525   1.652  14.363  1.00  0.00           N  
ATOM    590  CA  VAL A  85      17.564   2.456  13.731  1.00  0.00           C  
ATOM    591  C   VAL A  85      17.591   3.869  14.300  1.00  0.00           C  
ATOM    592  O   VAL A  85      18.656   4.407  14.601  1.00  0.00           O  
ATOM    593  CB  VAL A  85      17.370   2.532  12.205  1.00  0.00           C  
ATOM    594  CEN VAL A  85      17.627   2.320  11.602  1.00  0.00           X  
ATOM    595  H   VAL A  85      15.790   1.261  13.792  1.00  0.00           H  
ATOM    596  N   VAL A  86      16.412   4.465  14.445  1.00  0.00           N  
ATOM    597  CA  VAL A  86      16.298   5.817  14.979  1.00  0.00           C  
ATOM    598  C   VAL A  86      16.870   5.903  16.388  1.00  0.00           C  
ATOM    599  O   VAL A  86      17.607   6.834  16.714  1.00  0.00           O  
ATOM    600  CB  VAL A  86      14.834   6.295  14.999  1.00  0.00           C  
ATOM    601  CEN VAL A  86      14.388   6.728  14.703  1.00  0.00           X  
ATOM    602  H   VAL A  86      15.574   3.969  14.179  1.00  0.00           H  
ATOM    603  N   VAL A  87      16.527   4.926  17.221  1.00  0.00           N  
ATOM    604  CA  VAL A  87      17.005   4.890  18.598  1.00  0.00           C  
ATOM    605  C   VAL A  87      18.526   4.828  18.651  1.00  0.00           C  
ATOM    606  O   VAL A  87      19.159   5.541  19.429  1.00  0.00           O  
ATOM    607  CB  VAL A  87      16.425   3.687  19.366  1.00  0.00           C  
ATOM    608  CEN VAL A  87      15.983   3.507  19.862  1.00  0.00           X  
ATOM    609  H   VAL A  87      15.918   4.190  16.892  1.00  0.00           H  
ATOM    610  N   VAL A  88      19.108   3.971  17.818  1.00  0.00           N  
ATOM    611  CA  VAL A  88      20.557   3.815  17.768  1.00  0.00           C  
ATOM    612  C   VAL A  88      21.240   5.126  17.400  1.00  0.00           C  
ATOM    613  O   VAL A  88      22.234   5.513  18.014  1.00  0.00           O  
ATOM    614  CB  VAL A  88      20.974   2.728  16.760  1.00  0.00           C  
ATOM    615  CEN VAL A  88      21.233   2.093  16.705  1.00  0.00           X  
ATOM    616  H   VAL A  88      18.532   3.414  17.204  1.00  0.00           H  
ATOM    617  N   VAL A  89      20.701   5.805  16.393  1.00  0.00           N  
ATOM    618  CA  VAL A  89      21.258   7.074  15.940  1.00  0.00           C  
ATOM    619  C   VAL A  89      21.251   8.109  17.058  1.00  0.00           C  
ATOM    620  O   VAL A  89      22.236   8.815  17.270  1.00  0.00           O  
ATOM    621  CB  VAL A  89      20.484   7.632  14.731  1.00  0.00           C  
ATOM    622  CEN VAL A  89      20.523   7.750  14.054  1.00  0.00           X  
ATOM    623  H   VAL A  89      19.885   5.432  15.929  1.00  0.00           H  
ATOM    624  N   VAL A  90      20.132   8.195  17.770  1.00  0.00           N  
ATOM    625  CA  VAL A  90      19.994   9.144  18.868  1.00  0.00           C  
ATOM    626  C   VAL A  90      21.037   8.892  19.949  1.00  0.00           C  
ATOM    627  O   VAL A  90      21.665   9.825  20.449  1.00  0.00           O  
ATOM    628  CB  VAL A  90      18.590   9.079  19.498  1.00  0.00           C  
ATOM    629  CEN VAL A  90      17.995   9.420  19.563  1.00  0.00           X  
ATOM    630  H   VAL A  90      19.358   7.586  17.545  1.00  0.00           H  
ATOM    631  N   VAL A  91      21.218   7.625  20.305  1.00  0.00           N  
ATOM    632  CA  VAL A  91      22.186   7.247  21.328  1.00  0.00           C  
ATOM    633  C   VAL A  91      23.592   7.691  20.946  1.00  0.00           C  
ATOM    634  O   VAL A  91      24.335   8.216  21.776  1.00  0.00           O  
ATOM    635  CB  VAL A  91      22.187   5.726  21.572  1.00  0.00           C  
ATOM    636  CEN VAL A  91      22.012   5.237  22.024  1.00  0.00           X  
ATOM    637  H   VAL A  91      20.671   6.904  19.856  1.00  0.00           H  
ATOM    638  N   VAL A  92      23.953   7.477  19.686  1.00  0.00           N  
ATOM    639  CA  VAL A  92      25.273   7.851  19.193  1.00  0.00           C  
ATOM    640  C   VAL A  92      25.469   9.361  19.233  1.00  0.00           C  
ATOM    641  O   VAL A  92      26.575   9.847  19.470  1.00  0.00           O  
ATOM    642  CB  VAL A  92      25.501   7.353  17.753  1.00  0.00           C  
ATOM    643  CEN VAL A  92      25.850   6.897  17.373  1.00  0.00           X  
ATOM    644  H   VAL A  92      23.295   7.045  19.052  1.00  0.00           H  
ATOM    645  N   VAL A  93      24.389  10.100  19.001  1.00  0.00           N  
ATOM    646  CA  VAL A  93      24.406  11.550  19.149  1.00  0.00           C  
ATOM    647  C   VAL A  93      24.413  11.954  20.618  1.00  0.00           C  
ATOM    648  O   VAL A  93      24.561  13.131  20.948  1.00  0.00           O  
ATOM    649  CB  VAL A  93      23.197  12.203  18.453  1.00  0.00           C  
ATOM    650  CEN VAL A  93      23.010  12.590  17.915  1.00  0.00           X  
ATOM    651  H   VAL A  93      23.534   9.644  18.715  1.00  0.00           H  
ATOM    652  N   VAL A  94      24.251  10.971  21.497  1.00  0.00           N  
ATOM    653  CA  VAL A  94      24.110  11.235  22.924  1.00  0.00           C  
ATOM    654  C   VAL A  94      22.683  11.641  23.270  1.00  0.00           C  
ATOM    655  O   VAL A  94      22.400  12.057  24.394  1.00  0.00           O  
ATOM    656  CB  VAL A  94      25.075  12.340  23.393  1.00  0.00           C  
ATOM    657  CEN VAL A  94      25.644  12.458  23.763  1.00  0.00           X  
ATOM    658  H   VAL A  94      24.226  10.016  21.169  1.00  0.00           H  
ATOM    659  N   VAL A  95      21.786  11.519  22.297  1.00  0.00           N  
ATOM    660  CA  VAL A  95      20.382  11.853  22.504  1.00  0.00           C  
ATOM    661  C   VAL A  95      19.618  10.678  23.101  1.00  0.00           C  
ATOM    662  O   VAL A  95      18.808  10.044  22.424  1.00  0.00           O  
ATOM    663  CB  VAL A  95      19.703  12.279  21.188  1.00  0.00           C  
ATOM    664  CEN VAL A  95      19.441  12.818  20.849  1.00  0.00           X  
ATOM    665  H   VAL A  95      22.085  11.186  21.392  1.00  0.00           H  
ATOM    666  N   VAL A  96      19.880  10.393  24.371  1.00  0.00           N  
ATOM    667  CA  VAL A  96      19.288   9.238  25.035  1.00  0.00           C  
ATOM    668  C   VAL A  96      17.777   9.390  25.162  1.00  0.00           C  
ATOM    669  O   VAL A  96      17.035   8.413  25.062  1.00  0.00           O  
ATOM    670  CB  VAL A  96      19.891   9.020  26.436  1.00  0.00           C  
ATOM    671  CEN VAL A  96      20.301   8.607  26.805  1.00  0.00           X  
ATOM    672  H   VAL A  96      20.506  10.991  24.891  1.00  0.00           H  
ATOM    673  N   VAL A  97      17.328  10.621  25.382  1.00  0.00           N  
ATOM    674  CA  VAL A  97      15.903  10.909  25.490  1.00  0.00           C  
ATOM    675  C   VAL A  97      15.177  10.592  24.189  1.00  0.00           C  
ATOM    676  O   VAL A  97      14.113   9.975  24.195  1.00  0.00           O  
ATOM    677  CB  VAL A  97      15.650  12.382  25.863  1.00  0.00           C  
ATOM    678  CEN VAL A  97      15.437  12.797  26.369  1.00  0.00           X  
ATOM    679  H   VAL A  97      17.991  11.377  25.478  1.00  0.00           H  
ATOM    680  N   VAL A  98      15.760  11.020  23.074  1.00  0.00           N  
ATOM    681  CA  VAL A  98      15.215  10.709  21.757  1.00  0.00           C  
ATOM    682  C   VAL A  98      15.159   9.204  21.526  1.00  0.00           C  
ATOM    683  O   VAL A  98      14.158   8.678  21.040  1.00  0.00           O  
ATOM    684  CB  VAL A  98      16.044  11.360  20.634  1.00  0.00           C  
ATOM    685  CEN VAL A  98      16.037  11.856  20.157  1.00  0.00           X  
ATOM    686  H   VAL A  98      16.601  11.575  23.139  1.00  0.00           H  
ATOM    687  N   VAL A  99      16.240   8.516  21.878  1.00  0.00           N  
ATOM    688  CA  VAL A  99      16.315   7.069  21.709  1.00  0.00           C  
ATOM    689  C   VAL A  99      15.222   6.365  22.501  1.00  0.00           C  
ATOM    690  O   VAL A  99      14.562   5.457  21.996  1.00  0.00           O  
ATOM    691  CB  VAL A  99      17.687   6.520  22.145  1.00  0.00           C  
ATOM    692  CEN VAL A  99      18.274   6.248  21.911  1.00  0.00           X  
ATOM    693  H   VAL A  99      17.029   9.007  22.272  1.00  0.00           H  
ATOM    694  N   VAL A 100      15.034   6.788  23.747  1.00  0.00           N  
ATOM    695  CA  VAL A 100      14.020   6.198  24.612  1.00  0.00           C  
ATOM    696  C   VAL A 100      12.627   6.353  24.014  1.00  0.00           C  
ATOM    697  O   VAL A 100      11.837   5.409  24.003  1.00  0.00           O  
ATOM    698  CB  VAL A 100      14.037   6.830  26.016  1.00  0.00           C  
ATOM    699  CEN VAL A 100      14.198   6.712  26.676  1.00  0.00           X  
ATOM    700  H   VAL A 100      15.609   7.538  24.103  1.00  0.00           H  
ATOM    701  N   VAL A 101      12.332   7.550  23.517  1.00  0.00           N  
ATOM    702  CA  VAL A 101      11.034   7.831  22.915  1.00  0.00           C  
ATOM    703  C   VAL A 101      10.771   6.921  21.722  1.00  0.00           C  
ATOM    704  O   VAL A 101       9.680   6.370  21.578  1.00  0.00           O  
ATOM    705  CB  VAL A 101      10.927   9.299  22.462  1.00  0.00           C  
ATOM    706  CEN VAL A 101      10.624   9.902  22.602  1.00  0.00           X  
ATOM    707  H   VAL A 101      13.025   8.283  23.557  1.00  0.00           H  
ATOM    708  N   VAL A 102      11.778   6.767  20.869  1.00  0.00           N  
ATOM    709  CA  VAL A 102      11.657   5.923  19.686  1.00  0.00           C  
ATOM    710  C   VAL A 102      11.344   4.482  20.067  1.00  0.00           C  
ATOM    711  O   VAL A 102      10.476   3.846  19.469  1.00  0.00           O  
ATOM    712  CB  VAL A 102      12.942   5.952  18.837  1.00  0.00           C  
ATOM    713  CEN VAL A 102      13.210   6.179  18.244  1.00  0.00           X  
ATOM    714  H   VAL A 102      12.649   7.247  21.044  1.00  0.00           H  
ATOM    715  N   VAL A 103      12.057   3.971  21.066  1.00  0.00           N  
ATOM    716  CA  VAL A 103      11.857   2.603  21.529  1.00  0.00           C  
ATOM    717  C   VAL A 103      10.430   2.391  22.019  1.00  0.00           C  
ATOM    718  O   VAL A 103       9.795   1.388  21.694  1.00  0.00           O  
ATOM    719  CB  VAL A 103      12.838   2.240  22.660  1.00  0.00           C  
ATOM    720  CEN VAL A 103      13.392   1.861  22.812  1.00  0.00           X  
ATOM    721  H   VAL A 103      12.755   4.546  21.516  1.00  0.00           H  
ATOM    722  N   VAL A 104       9.932   3.341  22.803  1.00  0.00           N  
ATOM    723  CA  VAL A 104       8.579   3.259  23.340  1.00  0.00           C  
ATOM    724  C   VAL A 104       7.546   3.199  22.223  1.00  0.00           C  
ATOM    725  O   VAL A 104       6.615   2.395  22.268  1.00  0.00           O  
ATOM    726  CB  VAL A 104       8.261   4.456  24.256  1.00  0.00           C  
ATOM    727  CEN VAL A 104       8.157   4.640  24.912  1.00  0.00           X  
ATOM    728  H   VAL A 104      10.505   4.140  23.033  1.00  0.00           H  
ATOM    729  N   VAL A 105       7.715   4.055  21.221  1.00  0.00           N  
ATOM    730  CA  VAL A 105       6.796   4.101  20.089  1.00  0.00           C  
ATOM    731  C   VAL A 105       6.756   2.765  19.358  1.00  0.00           C  
ATOM    732  O   VAL A 105       5.684   2.267  19.016  1.00  0.00           O  
ATOM    733  CB  VAL A 105       7.183   5.209  19.092  1.00  0.00           C  
ATOM    734  CEN VAL A 105       6.996   5.825  18.847  1.00  0.00           X  
ATOM    735  H   VAL A 105       8.499   4.691  21.244  1.00  0.00           H  
ATOM    736  N   VAL A 106       7.930   2.190  19.122  1.00  0.00           N  
ATOM    737  CA  VAL A 106       8.031   0.910  18.431  1.00  0.00           C  
ATOM    738  C   VAL A 106       7.291  -0.185  19.188  1.00  0.00           C  
ATOM    739  O   VAL A 106       6.557  -0.976  18.596  1.00  0.00           O  
ATOM    740  CB  VAL A 106       9.499   0.486  18.238  1.00  0.00           C  
ATOM    741  CEN VAL A 106       9.995   0.405  17.768  1.00  0.00           X  
ATOM    742  H   VAL A 106       8.774   2.651  19.429  1.00  0.00           H  
ATOM    743  N   VAL A 107       7.488  -0.225  20.502  1.00  0.00           N  
ATOM    744  CA  VAL A 107       6.839  -1.223  21.344  1.00  0.00           C  
ATOM    745  C   VAL A 107       5.322  -1.116  21.256  1.00  0.00           C  
ATOM    746  O   VAL A 107       4.626  -2.123  21.127  1.00  0.00           O  
ATOM    747  CB  VAL A 107       7.269  -1.086  22.816  1.00  0.00           C  
ATOM    748  CEN VAL A 107       7.639  -1.384  23.316  1.00  0.00           X  
ATOM    749  H   VAL A 107       8.102   0.454  20.928  1.00  0.00           H  
ATOM    750  N   VAL A 108       4.815   0.110  21.326  1.00  0.00           N  
ATOM    751  CA  VAL A 108       3.379   0.350  21.254  1.00  0.00           C  
ATOM    752  C   VAL A 108       2.801  -0.155  19.939  1.00  0.00           C  
ATOM    753  O   VAL A 108       1.754  -0.802  19.917  1.00  0.00           O  
ATOM    754  CB  VAL A 108       3.048   1.847  21.409  1.00  0.00           C  
ATOM    755  CEN VAL A 108       2.772   2.312  21.835  1.00  0.00           X  
ATOM    756  H   VAL A 108       5.441   0.895  21.431  1.00  0.00           H  
ATOM    757  N   VAL A 109       3.488   0.146  18.842  1.00  0.00           N  
ATOM    758  CA  VAL A 109       3.044  -0.277  17.519  1.00  0.00           C  
ATOM    759  C   VAL A 109       2.953  -1.795  17.428  1.00  0.00           C  
ATOM    760  O   VAL A 109       1.978  -2.338  16.910  1.00  0.00           O  
ATOM    761  CB  VAL A 109       3.986   0.239  16.415  1.00  0.00           C  
ATOM    762  CEN VAL A 109       4.036   0.686  15.894  1.00  0.00           X  
ATOM    763  H   VAL A 109       4.341   0.681  18.927  1.00  0.00           H  
ATOM    764  N   VAL A 110       3.976  -2.475  17.934  1.00  0.00           N  
ATOM    765  CA  VAL A 110       4.014  -3.932  17.911  1.00  0.00           C  
ATOM    766  C   VAL A 110       2.834  -4.526  18.670  1.00  0.00           C  
ATOM    767  O   VAL A 110       2.053  -5.239  18.102  1.00  0.00           O  
ATOM    768  CB  VAL A 110       5.324  -4.474  18.513  1.00  0.00           C  
ATOM    769  CEN VAL A 110       5.920  -4.784  18.357  1.00  0.00           X  
ATOM    770  H   VAL A 110       4.748  -1.969  18.346  1.00  0.00           H  
TER                                                                             
# All scores below are weighted scores, not raw scores.
#BEGIN_POSE_ENERGIES_TABLE ./out/98.pdb
label vdw total
weights 0.1 NA
pose 2.90869 2.90869
VAL:NtermProteinFull_1 0 0
VAL_2 0 0
VAL_3 0 0
VAL_4 0 0
VAL_5 0 0
VAL_6 0 0
VAL_7 0 0
VAL_8 0 0
VAL_9 0 0
VAL_10 0 0
VAL_11 0 0
VAL_12 0.02095 0.02095
VAL_13 0 0
VAL_14 0 0
VAL_15 0.11047 0.11047
VAL_16 0 0
VAL_17 0.02095 0.02095
VAL_18 0 0
VAL_19 0 0
VAL_20 0 0
VAL_21 0 0
VAL_22 0 0
VAL_23 0 0
VAL_24 0 0
VAL_25 0 0
VAL_26 0 0
VAL_27 0.01826 0.01826
VAL_28 0 0
VAL_29 0 0
VAL_30 0 0
VAL_31 0 0
VAL_32 0 0
VAL_33 0 0
VAL_34 0 0
VAL_35 0 0
VAL_36 0 0
VAL_37 0 0
VAL_38 0.14259 0.14259
VAL_39 0 0
VAL_40 0 0
VAL_41 0.75718 0.75718
VAL_42 0 0
VAL_43 0.05449 0.05449
VAL_44 0 0
VAL_45 0 0
VAL_46 0 0
VAL_47 0 0
VAL_48 0 0
VAL_49 0 0
VAL_50 0 0
VAL_51 0.00518 0.00518
VAL_52 0 0
VAL_53 0 0
VAL_54 0 0
VAL_55 0 0
VAL_56 0 0
VAL_57 0 0
VAL_58 0.17665 0.17665
VAL_59 0.01826 0.01826
VAL_60 0 0
VAL_61 0 0
VAL_62 0 0
VAL_63 0 0
VAL_64 0 0
VAL_65 0.00643 0.00643
VAL_66 0 0
VAL_67 0 0
VAL_68 0 0
VAL_69 0 0
VAL_70 0 0
VAL_71 0 0
VAL_72 0 0
VAL_73 0.00642 0.00642
VAL_74 2e-05 2e-05
VAL_75 0 0
VAL_76 0 0
VAL_77 0 0
VAL_78 0 0
VAL_79 0 0
VAL_80 0 0
VAL_81 0.17665 0.17665
VAL_82 0 0
VAL_83 0.17665 0.17665
VAL_84 0 0
VAL_85 0 0
VAL_86 0.11047 0.11047
VAL_87 0 0
VAL_88 0.00518 0.00518
VAL_89 0 0
VAL_90 0.00643 0.00643
VAL_91 0 0
VAL_92 0.64389 0.64389
VAL_93 0.26848 0.26848
VAL_94 0 0
VAL_95 0 0
VAL_96 0 0
VAL_97 0 0
VAL_98 0.00642 0.00642
VAL_99 2e-05 2e-05
VAL_100 0 0
VAL_101 0 0
VAL_102 0 0
VAL_103 0 0
VAL_104 0 0
VAL_105 0 0
VAL_106 0.17665 0.17665
VAL_107 0 0
VAL_108 0 0
VAL_109 0 0
VAL:CtermProteinFull_110 0 0
#END_POSE_ENERGIES_TABLE ./out/98.pdb

REMARK 6 13 1 11 19 18 13 12 9 12 8 8 
REMARK VDW             2.909
REMARK RG             13.819
REMARK NCdist         18.515
REMARK HO              0.866
