# Supplementary material for: Design of complicated all-α protein structures
Source: Nat Struct Mol Biol. 2024 Jan 4;31(2):275–82. doi: 10.1038/s41594-023-01147-9 (PMC11377298; doi:10.1038/s41594-023-01147-9)
Supplement: Supplementary file 11 — Statistical source data. [file 41594_2023_1147_MOESM11_ESM.zip › ED_Fig6/9.pdb]

HEADER                                            09-NOV-21   XXXX              
EXPDTA    THEORETICAL MODEL                                                     
REMARK 220                                                                      
REMARK 220 EXPERIMENTAL DETAILS                                                 
REMARK 220  EXPERIMENT TYPE                : THEORETICAL MODELLING              
REMARK 220  DATE OF DATA COLLECTION        : 09-NOV-21                          
REMARK 220                                                                      
REMARK 220 REMARK: MODEL GENERATED BY ROSETTA                                   
REMARK 220  VERSION 2021.16+release.8ee4f02                                     
ATOM      1  N   VAL A   1       0.000   0.000   0.000  1.00  0.00           N  
ATOM      2  CA  VAL A   1       1.458   0.000   0.000  1.00  0.00           C  
ATOM      3  C   VAL A   1       2.009   1.420   0.000  1.00  0.00           C  
ATOM      4  O   VAL A   1       2.934   1.737   0.748  1.00  0.00           O  
ATOM      5  CB  VAL A   1       2.023  -0.759  -1.215  1.00  0.00           C  
ATOM      6  CEN VAL A   1       2.351  -1.334  -1.406  1.00  0.00           X  
ATOM      7  H   VAL A   1      -0.500  -0.433  -0.750  1.00  0.00           H  
ATOM      8  N   VAL A   2       1.435   2.272  -0.843  1.00  0.00           N  
ATOM      9  CA  VAL A   2       1.868   3.661  -0.942  1.00  0.00           C  
ATOM     10  C   VAL A   2       1.711   4.383   0.390  1.00  0.00           C  
ATOM     11  O   VAL A   2       2.608   5.105   0.825  1.00  0.00           O  
ATOM     12  CB  VAL A   2       1.079   4.423  -2.023  1.00  0.00           C  
ATOM     13  CEN VAL A   2       1.129   4.707  -2.649  1.00  0.00           X  
ATOM     14  H   VAL A   2       0.680   1.949  -1.431  1.00  0.00           H  
ATOM     15  N   VAL A   3       0.566   4.183   1.035  1.00  0.00           N  
ATOM     16  CA  VAL A   3       0.290   4.815   2.319  1.00  0.00           C  
ATOM     17  C   VAL A   3       1.317   4.405   3.367  1.00  0.00           C  
ATOM     18  O   VAL A   3       1.823   5.241   4.115  1.00  0.00           O  
ATOM     19  CB  VAL A   3      -1.120   4.462   2.831  1.00  0.00           C  
ATOM     20  CEN VAL A   3      -1.749   4.719   2.941  1.00  0.00           X  
ATOM     21  H   VAL A   3      -0.130   3.577   0.624  1.00  0.00           H  
ATOM     22  N   VAL A   4       1.620   3.112   3.417  1.00  0.00           N  
ATOM     23  CA  VAL A   4       2.588   2.588   4.374  1.00  0.00           C  
ATOM     24  C   VAL A   4       3.957   3.226   4.177  1.00  0.00           C  
ATOM     25  O   VAL A   4       4.612   3.622   5.141  1.00  0.00           O  
ATOM     26  CB  VAL A   4       2.723   1.058   4.261  1.00  0.00           C  
ATOM     27  CEN VAL A   4       2.581   0.464   4.579  1.00  0.00           X  
ATOM     28  H   VAL A   4       1.169   2.476   2.775  1.00  0.00           H  
ATOM     29  N   VAL A   5       4.385   3.322   2.923  1.00  0.00           N  
ATOM     30  CA  VAL A   5       5.678   3.911   2.597  1.00  0.00           C  
ATOM     31  C   VAL A   5       5.758   5.358   3.069  1.00  0.00           C  
ATOM     32  O   VAL A   5       6.758   5.776   3.653  1.00  0.00           O  
ATOM     33  CB  VAL A   5       5.958   3.859   1.084  1.00  0.00           C  
ATOM     34  CEN VAL A   5       6.345   3.555   0.602  1.00  0.00           X  
ATOM     35  H   VAL A   5       3.799   2.977   2.176  1.00  0.00           H  
ATOM     36  N   VAL A   6       4.700   6.118   2.811  1.00  0.00           N  
ATOM     37  CA  VAL A   6       4.648   7.520   3.209  1.00  0.00           C  
ATOM     38  C   VAL A   6       4.783   7.670   4.719  1.00  0.00           C  
ATOM     39  O   VAL A   6       5.528   8.521   5.204  1.00  0.00           O  
ATOM     40  CB  VAL A   6       3.339   8.190   2.752  1.00  0.00           C  
ATOM     41  CEN VAL A   6       3.075   8.647   2.309  1.00  0.00           X  
ATOM     42  H   VAL A   6       3.910   5.715   2.327  1.00  0.00           H  
ATOM     43  N   VAL A   7       4.059   6.836   5.458  1.00  0.00           N  
ATOM     44  CA  VAL A   7       4.096   6.875   6.915  1.00  0.00           C  
ATOM     45  C   VAL A   7       5.504   6.615   7.437  1.00  0.00           C  
ATOM     46  O   VAL A   7       5.983   7.311   8.332  1.00  0.00           O  
ATOM     47  CB  VAL A   7       3.133   5.844   7.532  1.00  0.00           C  
ATOM     48  CEN VAL A   7       2.540   5.776   7.878  1.00  0.00           X  
ATOM     49  H   VAL A   7       3.467   6.159   4.999  1.00  0.00           H  
ATOM     50  N   VAL A   8       6.163   5.609   6.872  1.00  0.00           N  
ATOM     51  CA  VAL A   8       7.517   5.255   7.279  1.00  0.00           C  
ATOM     52  C   VAL A   8       8.478   6.419   7.067  1.00  0.00           C  
ATOM     53  O   VAL A   8       9.293   6.729   7.935  1.00  0.00           O  
ATOM     54  CB  VAL A   8       8.037   4.027   6.508  1.00  0.00           C  
ATOM     55  CEN VAL A   8       8.197   3.360   6.571  1.00  0.00           X  
ATOM     56  H   VAL A   8       5.713   5.075   6.141  1.00  0.00           H  
ATOM     57  N   VAL A   9       8.376   7.060   5.907  1.00  0.00           N  
ATOM     58  CA  VAL A   9       9.235   8.191   5.579  1.00  0.00           C  
ATOM     59  C   VAL A   9       9.061   9.324   6.581  1.00  0.00           C  
ATOM     60  O   VAL A   9      10.039   9.909   7.047  1.00  0.00           O  
ATOM     61  CB  VAL A   9       8.951   8.723   4.162  1.00  0.00           C  
ATOM     62  CEN VAL A   9       9.208   8.766   3.524  1.00  0.00           X  
ATOM     63  H   VAL A   9       7.685   6.755   5.236  1.00  0.00           H  
ATOM     64  N   VAL A  10       7.810   9.630   6.909  1.00  0.00           N  
ATOM     65  CA  VAL A  10       7.506  10.695   7.857  1.00  0.00           C  
ATOM     66  C   VAL A  10       8.128  10.415   9.219  1.00  0.00           C  
ATOM     67  O   VAL A  10       8.719  11.301   9.836  1.00  0.00           O  
ATOM     68  CB  VAL A  10       5.986  10.883   8.028  1.00  0.00           C  
ATOM     69  CEN VAL A  10       5.461  11.306   7.888  1.00  0.00           X  
ATOM     70  H   VAL A  10       7.051   9.112   6.491  1.00  0.00           H  
ATOM     71  N   VAL A  11       7.993   9.177   9.683  1.00  0.00           N  
ATOM     72  CA  VAL A  11       8.542   8.778  10.973  1.00  0.00           C  
ATOM     73  C   VAL A  11      10.054   8.964  11.009  1.00  0.00           C  
ATOM     74  O   VAL A  11      10.602   9.482  11.982  1.00  0.00           O  
ATOM     75  CB  VAL A  11       8.207   7.311  11.300  1.00  0.00           C  
ATOM     76  CEN VAL A  11       7.826   6.907  11.708  1.00  0.00           X  
ATOM     77  H   VAL A  11       7.496   8.495   9.127  1.00  0.00           H  
ATOM     78  N   VAL A  12      10.723   8.537   9.944  1.00  0.00           N  
ATOM     79  CA  VAL A  12      12.173   8.655   9.852  1.00  0.00           C  
ATOM     80  C   VAL A  12      12.613  10.111   9.938  1.00  0.00           C  
ATOM     81  O   VAL A  12      13.562  10.441  10.650  1.00  0.00           O  
ATOM     82  CB  VAL A  12      12.708   8.043   8.543  1.00  0.00           C  
ATOM     83  CEN VAL A  12      13.065   7.514   8.284  1.00  0.00           X  
ATOM     84  H   VAL A  12      10.214   8.119   9.178  1.00  0.00           H  
ATOM     85  N   VAL A  13      11.920  10.977   9.208  1.00  0.00           N  
ATOM     86  CA  VAL A  13      12.238  12.400   9.200  1.00  0.00           C  
ATOM     87  C   VAL A  13      12.120  12.999  10.596  1.00  0.00           C  
ATOM     88  O   VAL A  13      12.988  13.755  11.033  1.00  0.00           O  
ATOM     89  CB  VAL A  13      11.321  13.180   8.239  1.00  0.00           C  
ATOM     90  CEN VAL A  13      11.305  13.516   7.638  1.00  0.00           X  
ATOM     91  H   VAL A  13      11.152  10.642   8.644  1.00  0.00           H  
ATOM     92  N   VAL A  14      11.041  12.656  11.292  1.00  0.00           N  
ATOM     93  CA  VAL A  14      10.808  13.159  12.640  1.00  0.00           C  
ATOM     94  C   VAL A  14      11.933  12.751  13.583  1.00  0.00           C  
ATOM     95  O   VAL A  14      12.426  13.564  14.365  1.00  0.00           O  
ATOM     96  CB  VAL A  14       9.468  12.654  13.208  1.00  0.00           C  
ATOM     97  CEN VAL A  14       8.830  12.848  13.379  1.00  0.00           X  
ATOM     98  H   VAL A  14      10.366  12.031  10.876  1.00  0.00           H  
ATOM     99  N   VAL A  15      12.336  11.488  13.503  1.00  0.00           N  
ATOM    100  CA  VAL A  15      13.405  10.970  14.349  1.00  0.00           C  
ATOM    101  C   VAL A  15      14.705  11.730  14.122  1.00  0.00           C  
ATOM    102  O   VAL A  15      15.394  12.100  15.072  1.00  0.00           O  
ATOM    103  CB  VAL A  15      13.648   9.470  14.098  1.00  0.00           C  
ATOM    104  CEN VAL A  15      13.574   8.842  14.373  1.00  0.00           X  
ATOM    105  H   VAL A  15      11.891  10.870  12.840  1.00  0.00           H  
ATOM    106  N   VAL A  16      15.036  11.960  12.855  1.00  0.00           N  
ATOM    107  CA  VAL A  16      16.255  12.677  12.500  1.00  0.00           C  
ATOM    108  C   VAL A  16      16.138  14.159  12.830  1.00  0.00           C  
ATOM    109  O   VAL A  16      16.979  14.716  13.536  1.00  0.00           O  
ATOM    110  CB  VAL A  16      16.588  12.519  11.005  1.00  0.00           C  
ATOM    111  CEN VAL A  16      17.026  12.223  10.563  1.00  0.00           X  
ATOM    112  H   VAL A  16      14.428  11.630  12.120  1.00  0.00           H  
ATOM    113  N   VAL A  17      15.091  14.794  12.315  1.00  0.00           N  
ATOM    114  CA  VAL A  17      14.976  16.247  12.364  1.00  0.00           C  
ATOM    115  C   VAL A  17      13.923  16.683  13.375  1.00  0.00           C  
ATOM    116  O   VAL A  17      13.713  17.876  13.592  1.00  0.00           O  
ATOM    117  CB  VAL A  17      14.621  16.832  10.984  1.00  0.00           C  
ATOM    118  CEN VAL A  17      14.870  17.199  10.456  1.00  0.00           X  
ATOM    119  H   VAL A  17      14.356  14.257  11.879  1.00  0.00           H  
ATOM    120  N   VAL A  18      13.264  15.708  13.993  1.00  0.00           N  
ATOM    121  CA  VAL A  18      12.240  15.989  14.992  1.00  0.00           C  
ATOM    122  C   VAL A  18      10.866  16.123  14.349  1.00  0.00           C  
ATOM    123  O   VAL A  18      10.752  16.441  13.165  1.00  0.00           O  
ATOM    124  CB  VAL A  18      12.555  17.275  15.778  1.00  0.00           C  
ATOM    125  CEN VAL A  18      12.754  17.515  16.393  1.00  0.00           X  
ATOM    126  H   VAL A  18      13.479  14.748  13.765  1.00  0.00           H  
ATOM    127  N   VAL A  19       9.824  15.877  15.135  1.00  0.00           N  
ATOM    128  CA  VAL A  19       8.453  16.000  14.653  1.00  0.00           C  
ATOM    129  C   VAL A  19       8.230  17.341  13.965  1.00  0.00           C  
ATOM    130  O   VAL A  19       7.778  17.395  12.821  1.00  0.00           O  
ATOM    131  CB  VAL A  19       7.435  15.846  15.798  1.00  0.00           C  
ATOM    132  CEN VAL A  19       6.955  15.426  16.060  1.00  0.00           X  
ATOM    133  H   VAL A  19       9.985  15.599  16.093  1.00  0.00           H  
ATOM    134  N   VAL A  20       8.548  18.422  14.669  1.00  0.00           N  
ATOM    135  CA  VAL A  20       8.289  19.766  14.168  1.00  0.00           C  
ATOM    136  C   VAL A  20       8.999  20.006  12.842  1.00  0.00           C  
ATOM    137  O   VAL A  20       8.430  20.587  11.918  1.00  0.00           O  
ATOM    138  CB  VAL A  20       8.733  20.841  15.178  1.00  0.00           C  
ATOM    139  CEN VAL A  20       8.501  21.317  15.619  1.00  0.00           X  
ATOM    140  H   VAL A  20       8.981  18.309  15.575  1.00  0.00           H  
ATOM    141  N   VAL A  21      10.246  19.555  12.753  1.00  0.00           N  
ATOM    142  CA  VAL A  21      11.035  19.717  11.539  1.00  0.00           C  
ATOM    143  C   VAL A  21      10.368  19.033  10.352  1.00  0.00           C  
ATOM    144  O   VAL A  21      10.284  19.601   9.263  1.00  0.00           O  
ATOM    145  CB  VAL A  21      12.458  19.154  11.710  1.00  0.00           C  
ATOM    146  CEN VAL A  21      13.121  19.331  11.771  1.00  0.00           X  
ATOM    147  H   VAL A  21      10.657  19.087  13.548  1.00  0.00           H  
ATOM    148  N   VAL A  22       9.895  17.811  10.570  1.00  0.00           N  
ATOM    149  CA  VAL A  22       9.234  17.047   9.519  1.00  0.00           C  
ATOM    150  C   VAL A  22       7.975  17.753   9.033  1.00  0.00           C  
ATOM    151  O   VAL A  22       7.664  17.739   7.842  1.00  0.00           O  
ATOM    152  CB  VAL A  22       8.865  15.630   9.997  1.00  0.00           C  
ATOM    153  CEN VAL A  22       9.022  14.963   9.928  1.00  0.00           X  
ATOM    154  H   VAL A  22       9.996  17.400  11.487  1.00  0.00           H  
ATOM    155  N   VAL A  23       7.253  18.369   9.963  1.00  0.00           N  
ATOM    156  CA  VAL A  23       6.001  19.043   9.638  1.00  0.00           C  
ATOM    157  C   VAL A  23       6.203  20.546   9.506  1.00  0.00           C  
ATOM    158  O   VAL A  23       5.243  21.300   9.348  1.00  0.00           O  
ATOM    159  CB  VAL A  23       4.921  18.772  10.703  1.00  0.00           C  
ATOM    160  CEN VAL A  23       4.329  18.439  10.820  1.00  0.00           X  
ATOM    161  H   VAL A  23       7.579  18.370  10.918  1.00  0.00           H  
ATOM    162  N   VAL A  24       7.459  20.977   9.570  1.00  0.00           N  
ATOM    163  CA  VAL A  24       7.790  22.392   9.451  1.00  0.00           C  
ATOM    164  C   VAL A  24       7.190  22.994   8.187  1.00  0.00           C  
ATOM    165  O   VAL A  24       7.357  22.456   7.092  1.00  0.00           O  
ATOM    166  CB  VAL A  24       9.314  22.617   9.442  1.00  0.00           C  
ATOM    167  CEN VAL A  24       9.840  22.863   9.813  1.00  0.00           X  
ATOM    168  H   VAL A  24       8.202  20.308   9.705  1.00  0.00           H  
ATOM    169  N   VAL A  25       6.492  24.113   8.344  1.00  0.00           N  
ATOM    170  CA  VAL A  25       5.894  24.809   7.211  1.00  0.00           C  
ATOM    171  C   VAL A  25       4.767  23.990   6.594  1.00  0.00           C  
ATOM    172  O   VAL A  25       4.187  24.379   5.580  1.00  0.00           O  
ATOM    173  CB  VAL A  25       6.940  25.124   6.125  1.00  0.00           C  
ATOM    174  CEN VAL A  25       7.295  25.634   5.829  1.00  0.00           X  
ATOM    175  H   VAL A  25       6.372  24.492   9.273  1.00  0.00           H  
ATOM    176  N   VAL A  26       4.461  22.854   7.212  1.00  0.00           N  
ATOM    177  CA  VAL A  26       3.406  21.975   6.722  1.00  0.00           C  
ATOM    178  C   VAL A  26       2.052  22.671   6.751  1.00  0.00           C  
ATOM    179  O   VAL A  26       1.721  23.366   7.712  1.00  0.00           O  
ATOM    180  CB  VAL A  26       3.323  20.677   7.546  1.00  0.00           C  
ATOM    181  CEN VAL A  26       3.444  19.999   7.527  1.00  0.00           X  
ATOM    182  H   VAL A  26       4.973  22.592   8.042  1.00  0.00           H  
ATOM    183  N   VAL A  27       1.271  22.481   5.693  1.00  0.00           N  
ATOM    184  CA  VAL A  27      -0.054  23.083   5.600  1.00  0.00           C  
ATOM    185  C   VAL A  27      -0.928  22.676   6.779  1.00  0.00           C  
ATOM    186  O   VAL A  27      -0.859  21.542   7.253  1.00  0.00           O  
ATOM    187  CB  VAL A  27      -0.761  22.693   4.289  1.00  0.00           C  
ATOM    188  CEN VAL A  27      -0.969  22.934   3.678  1.00  0.00           X  
ATOM    189  H   VAL A  27       1.603  21.904   4.934  1.00  0.00           H  
ATOM    190  N   VAL A  28      -1.752  23.607   7.248  1.00  0.00           N  
ATOM    191  CA  VAL A  28      -2.641  23.347   8.373  1.00  0.00           C  
ATOM    192  C   VAL A  28      -3.355  22.011   8.214  1.00  0.00           C  
ATOM    193  O   VAL A  28      -3.371  21.191   9.132  1.00  0.00           O  
ATOM    194  CB  VAL A  28      -3.691  24.463   8.533  1.00  0.00           C  
ATOM    195  CEN VAL A  28      -3.881  24.993   8.930  1.00  0.00           X  
ATOM    196  H   VAL A  28      -1.761  24.519   6.813  1.00  0.00           H  
ATOM    197  N   VAL A  29      -3.944  21.797   7.042  1.00  0.00           N  
ATOM    198  CA  VAL A  29      -4.675  20.566   6.766  1.00  0.00           C  
ATOM    199  C   VAL A  29      -3.765  19.349   6.874  1.00  0.00           C  
ATOM    200  O   VAL A  29      -4.183  18.288   7.338  1.00  0.00           O  
ATOM    201  CB  VAL A  29      -5.318  20.592   5.367  1.00  0.00           C  
ATOM    202  CEN VAL A  29      -5.919  20.635   5.033  1.00  0.00           X  
ATOM    203  H   VAL A  29      -3.885  22.505   6.325  1.00  0.00           H  
ATOM    204  N   VAL A  30      -2.519  19.509   6.443  1.00  0.00           N  
ATOM    205  CA  VAL A  30      -1.544  18.426   6.497  1.00  0.00           C  
ATOM    206  C   VAL A  30      -1.324  17.954   7.929  1.00  0.00           C  
ATOM    207  O   VAL A  30      -1.290  16.754   8.199  1.00  0.00           O  
ATOM    208  CB  VAL A  30      -0.192  18.850   5.893  1.00  0.00           C  
ATOM    209  CEN VAL A  30       0.227  18.759   5.354  1.00  0.00           X  
ATOM    210  H   VAL A  30      -2.239  20.404   6.067  1.00  0.00           H  
ATOM    211  N   VAL A  31      -1.175  18.906   8.843  1.00  0.00           N  
ATOM    212  CA  VAL A  31      -0.958  18.590  10.250  1.00  0.00           C  
ATOM    213  C   VAL A  31      -2.119  17.785  10.819  1.00  0.00           C  
ATOM    214  O   VAL A  31      -1.915  16.797  11.525  1.00  0.00           O  
ATOM    215  CB  VAL A  31      -0.767  19.865  11.093  1.00  0.00           C  
ATOM    216  CEN VAL A  31      -0.303  20.233  11.444  1.00  0.00           X  
ATOM    217  H   VAL A  31      -1.214  19.874   8.557  1.00  0.00           H  
ATOM    218  N   VAL A  32      -3.338  18.214  10.509  1.00  0.00           N  
ATOM    219  CA  VAL A  32      -4.534  17.534  10.990  1.00  0.00           C  
ATOM    220  C   VAL A  32      -4.577  16.089  10.509  1.00  0.00           C  
ATOM    221  O   VAL A  32      -4.877  15.177  11.280  1.00  0.00           O  
ATOM    222  CB  VAL A  32      -5.816  18.255  10.533  1.00  0.00           C  
ATOM    223  CEN VAL A  32      -6.345  18.638  10.752  1.00  0.00           X  
ATOM    224  H   VAL A  32      -3.438  19.032   9.926  1.00  0.00           H  
ATOM    225  N   VAL A  33      -4.277  15.887   9.231  1.00  0.00           N  
ATOM    226  CA  VAL A  33      -4.280  14.552   8.645  1.00  0.00           C  
ATOM    227  C   VAL A  33      -3.287  13.638   9.350  1.00  0.00           C  
ATOM    228  O   VAL A  33      -3.600  12.490   9.666  1.00  0.00           O  
ATOM    229  CB  VAL A  33      -3.947  14.594   7.142  1.00  0.00           C  
ATOM    230  CEN VAL A  33      -4.215  14.513   6.512  1.00  0.00           X  
ATOM    231  H   VAL A  33      -4.039  16.678   8.650  1.00  0.00           H  
ATOM    232  N   VAL A  34      -2.087  14.154   9.595  1.00  0.00           N  
ATOM    233  CA  VAL A  34      -1.045  13.384  10.264  1.00  0.00           C  
ATOM    234  C   VAL A  34      -1.489  12.947  11.654  1.00  0.00           C  
ATOM    235  O   VAL A  34      -1.295  11.795  12.044  1.00  0.00           O  
ATOM    236  CB  VAL A  34       0.263  14.189  10.384  1.00  0.00           C  
ATOM    237  CEN VAL A  34       0.909  14.237  10.147  1.00  0.00           X  
ATOM    238  H   VAL A  34      -1.892  15.103   9.311  1.00  0.00           H  
ATOM    239  N   VAL A  35      -2.086  13.872  12.397  1.00  0.00           N  
ATOM    240  CA  VAL A  35      -2.559  13.583  13.746  1.00  0.00           C  
ATOM    241  C   VAL A  35      -3.596  12.468  13.739  1.00  0.00           C  
ATOM    242  O   VAL A  35      -3.544  11.553  14.561  1.00  0.00           O  
ATOM    243  CB  VAL A  35      -3.167  14.832  14.411  1.00  0.00           C  
ATOM    244  CEN VAL A  35      -3.065  15.304  14.903  1.00  0.00           X  
ATOM    245  H   VAL A  35      -2.215  14.799  12.019  1.00  0.00           H  
ATOM    246  N   VAL A  36      -4.538  12.549  12.805  1.00  0.00           N  
ATOM    247  CA  VAL A  36      -5.590  11.546  12.689  1.00  0.00           C  
ATOM    248  C   VAL A  36      -5.007  10.163  12.428  1.00  0.00           C  
ATOM    249  O   VAL A  36      -5.419   9.179  13.042  1.00  0.00           O  
ATOM    250  CB  VAL A  36      -6.582  11.895  11.563  1.00  0.00           C  
ATOM    251  CEN VAL A  36      -7.225  12.107  11.437  1.00  0.00           X  
ATOM    252  H   VAL A  36      -4.525  13.325  12.159  1.00  0.00           H  
ATOM    253  N   VAL A  37      -4.046  10.095  11.513  1.00  0.00           N  
ATOM    254  CA  VAL A  37      -3.404   8.832  11.169  1.00  0.00           C  
ATOM    255  C   VAL A  37      -2.727   8.210  12.383  1.00  0.00           C  
ATOM    256  O   VAL A  37      -2.854   7.010  12.630  1.00  0.00           O  
ATOM    257  CB  VAL A  37      -2.361   9.015  10.050  1.00  0.00           C  
ATOM    258  CEN VAL A  37      -2.231   8.883   9.386  1.00  0.00           X  
ATOM    259  H   VAL A  37      -3.752  10.940  11.044  1.00  0.00           H  
ATOM    260  N   VAL A  38      -2.008   9.032  13.140  1.00  0.00           N  
ATOM    261  CA  VAL A  38      -1.309   8.563  14.331  1.00  0.00           C  
ATOM    262  C   VAL A  38      -2.282   7.973  15.344  1.00  0.00           C  
ATOM    263  O   VAL A  38      -2.033   6.910  15.912  1.00  0.00           O  
ATOM    264  CB  VAL A  38      -0.510   9.697  15.001  1.00  0.00           C  
ATOM    265  CEN VAL A  38       0.127   9.931  15.120  1.00  0.00           X  
ATOM    266  H   VAL A  38      -1.943  10.007  12.883  1.00  0.00           H  
ATOM    267  N   VAL A  39      -3.391   8.670  15.566  1.00  0.00           N  
ATOM    268  CA  VAL A  39      -4.404   8.217  16.512  1.00  0.00           C  
ATOM    269  C   VAL A  39      -4.962   6.857  16.112  1.00  0.00           C  
ATOM    270  O   VAL A  39      -5.113   5.967  16.948  1.00  0.00           O  
ATOM    271  CB  VAL A  39      -5.564   9.224  16.623  1.00  0.00           C  
ATOM    272  CEN VAL A  39      -5.857   9.689  17.039  1.00  0.00           X  
ATOM    273  H   VAL A  39      -3.536   9.536  15.067  1.00  0.00           H  
ATOM    274  N   VAL A  40      -5.265   6.702  14.827  1.00  0.00           N  
ATOM    275  CA  VAL A  40      -5.807   5.450  14.314  1.00  0.00           C  
ATOM    276  C   VAL A  40      -4.843   4.294  14.551  1.00  0.00           C  
ATOM    277  O   VAL A  40      -5.247   3.215  14.983  1.00  0.00           O  
ATOM    278  CB  VAL A  40      -6.119   5.544  12.808  1.00  0.00           C  
ATOM    279  CEN VAL A  40      -6.632   5.573  12.349  1.00  0.00           X  
ATOM    280  H   VAL A  40      -5.117   7.472  14.191  1.00  0.00           H  
ATOM    281  N   VAL A  41      -3.566   4.527  14.265  1.00  0.00           N  
ATOM    282  CA  VAL A  41      -2.542   3.506  14.447  1.00  0.00           C  
ATOM    283  C   VAL A  41      -2.462   3.058  15.900  1.00  0.00           C  
ATOM    284  O   VAL A  41      -2.387   1.864  16.188  1.00  0.00           O  
ATOM    285  CB  VAL A  41      -1.157   4.009  13.998  1.00  0.00           C  
ATOM    286  CEN VAL A  41      -0.672   3.941  13.513  1.00  0.00           X  
ATOM    287  H   VAL A  41      -3.299   5.436  13.913  1.00  0.00           H  
ATOM    288  N   VAL A  42      -2.478   4.023  16.813  1.00  0.00           N  
ATOM    289  CA  VAL A  42      -2.408   3.729  18.240  1.00  0.00           C  
ATOM    290  C   VAL A  42      -3.577   2.859  18.681  1.00  0.00           C  
ATOM    291  O   VAL A  42      -3.398   1.889  19.418  1.00  0.00           O  
ATOM    292  CB  VAL A  42      -2.394   5.019  19.082  1.00  0.00           C  
ATOM    293  CEN VAL A  42      -1.997   5.417  19.480  1.00  0.00           X  
ATOM    294  H   VAL A  42      -2.541   4.985  16.512  1.00  0.00           H  
ATOM    295  N   VAL A  43      -4.775   3.210  18.226  1.00  0.00           N  
ATOM    296  CA  VAL A  43      -5.977   2.461  18.573  1.00  0.00           C  
ATOM    297  C   VAL A  43      -5.877   1.013  18.110  1.00  0.00           C  
ATOM    298  O   VAL A  43      -6.208   0.089  18.853  1.00  0.00           O  
ATOM    299  CB  VAL A  43      -7.238   3.099  17.961  1.00  0.00           C  
ATOM    300  CEN VAL A  43      -7.811   3.451  18.112  1.00  0.00           X  
ATOM    301  H   VAL A  43      -4.855   4.017  17.624  1.00  0.00           H  
ATOM    302  N   VAL A  44      -5.417   0.822  16.878  1.00  0.00           N  
ATOM    303  CA  VAL A  44      -5.272  -0.514  16.313  1.00  0.00           C  
ATOM    304  C   VAL A  44      -4.315  -1.361  17.141  1.00  0.00           C  
ATOM    305  O   VAL A  44      -4.593  -2.524  17.433  1.00  0.00           O  
ATOM    306  CB  VAL A  44      -4.769  -0.462  14.859  1.00  0.00           C  
ATOM    307  CEN VAL A  44      -4.956  -0.563  14.203  1.00  0.00           X  
ATOM    308  H   VAL A  44      -5.162   1.623  16.318  1.00  0.00           H  
ATOM    309  N   VAL A  45      -3.185  -0.772  17.517  1.00  0.00           N  
ATOM    310  CA  VAL A  45      -2.183  -1.472  18.313  1.00  0.00           C  
ATOM    311  C   VAL A  45      -2.760  -1.927  19.647  1.00  0.00           C  
ATOM    312  O   VAL A  45      -2.544  -3.062  20.073  1.00  0.00           O  
ATOM    313  CB  VAL A  45      -0.949  -0.587  18.573  1.00  0.00           C  
ATOM    314  CEN VAL A  45      -0.285  -0.502  18.412  1.00  0.00           X  
ATOM    315  H   VAL A  45      -3.016   0.186  17.245  1.00  0.00           H  
ATOM    316  N   VAL A  46      -3.494  -1.035  20.304  1.00  0.00           N  
ATOM    317  CA  VAL A  46      -4.103  -1.344  21.592  1.00  0.00           C  
ATOM    318  C   VAL A  46      -5.064  -2.521  21.479  1.00  0.00           C  
ATOM    319  O   VAL A  46      -5.053  -3.425  22.314  1.00  0.00           O  
ATOM    320  CB  VAL A  46      -4.858  -0.131  22.166  1.00  0.00           C  
ATOM    321  CEN VAL A  46      -4.843   0.350  22.659  1.00  0.00           X  
ATOM    322  H   VAL A  46      -3.634  -0.120  19.901  1.00  0.00           H  
ATOM    323  N   VAL A  47      -5.893  -2.503  20.442  1.00  0.00           N  
ATOM    324  CA  VAL A  47      -6.862  -3.569  20.218  1.00  0.00           C  
ATOM    325  C   VAL A  47      -6.181  -4.837  19.718  1.00  0.00           C  
ATOM    326  O   VAL A  47      -6.476  -5.937  20.185  1.00  0.00           O  
ATOM    327  CB  VAL A  47      -7.944  -3.146  19.206  1.00  0.00           C  
ATOM    328  CEN VAL A  47      -8.609  -2.977  19.143  1.00  0.00           X  
ATOM    329  H   VAL A  47      -5.852  -1.732  19.791  1.00  0.00           H  
ATOM    330  N   VAL A  48      -5.269  -4.676  18.765  1.00  0.00           N  
ATOM    331  CA  VAL A  48      -4.519  -5.804  18.225  1.00  0.00           C  
ATOM    332  C   VAL A  48      -3.531  -6.349  19.247  1.00  0.00           C  
ATOM    333  O   VAL A  48      -3.269  -7.551  19.293  1.00  0.00           O  
ATOM    334  CB  VAL A  48      -3.756  -5.413  16.945  1.00  0.00           C  
ATOM    335  CEN VAL A  48      -3.739  -5.499  16.261  1.00  0.00           X  
ATOM    336  H   VAL A  48      -5.091  -3.749  18.406  1.00  0.00           H  
ATOM    337  N   VAL A  49      -2.984  -5.457  20.067  1.00  0.00           N  
ATOM    338  CA  VAL A  49      -2.033  -5.849  21.101  1.00  0.00           C  
ATOM    339  C   VAL A  49      -2.479  -5.361  22.473  1.00  0.00           C  
ATOM    340  O   VAL A  49      -1.816  -4.528  23.092  1.00  0.00           O  
ATOM    341  CB  VAL A  49      -0.622  -5.306  20.807  1.00  0.00           C  
ATOM    342  CEN VAL A  49       0.013  -5.489  20.615  1.00  0.00           X  
ATOM    343  H   VAL A  49      -3.233  -4.483  19.972  1.00  0.00           H  
ATOM    344  N   VAL A  50      -3.606  -5.883  22.945  1.00  0.00           N  
ATOM    345  CA  VAL A  50      -4.254  -5.356  24.139  1.00  0.00           C  
ATOM    346  C   VAL A  50      -3.389  -5.568  25.375  1.00  0.00           C  
ATOM    347  O   VAL A  50      -3.578  -4.909  26.397  1.00  0.00           O  
ATOM    348  CB  VAL A  50      -5.630  -6.008  24.370  1.00  0.00           C  
ATOM    349  CEN VAL A  50      -6.309  -5.892  24.351  1.00  0.00           X  
ATOM    350  H   VAL A  50      -4.024  -6.666  22.463  1.00  0.00           H  
ATOM    351  N   VAL A  51      -2.439  -6.491  25.274  1.00  0.00           N  
ATOM    352  CA  VAL A  51      -1.589  -6.843  26.406  1.00  0.00           C  
ATOM    353  C   VAL A  51      -0.221  -6.182  26.294  1.00  0.00           C  
ATOM    354  O   VAL A  51       0.675  -6.451  27.094  1.00  0.00           O  
ATOM    355  CB  VAL A  51      -1.405  -8.368  26.521  1.00  0.00           C  
ATOM    356  CEN VAL A  51      -1.572  -8.920  26.898  1.00  0.00           X  
ATOM    357  H   VAL A  51      -2.301  -6.961  24.391  1.00  0.00           H  
ATOM    358  N   VAL A  52      -0.067  -5.317  25.298  1.00  0.00           N  
ATOM    359  CA  VAL A  52       1.205  -4.647  25.055  1.00  0.00           C  
ATOM    360  C   VAL A  52       1.282  -3.324  25.807  1.00  0.00           C  
ATOM    361  O   VAL A  52       0.862  -2.285  25.299  1.00  0.00           O  
ATOM    362  CB  VAL A  52       1.429  -4.386  23.554  1.00  0.00           C  
ATOM    363  CEN VAL A  52       1.802  -4.578  23.007  1.00  0.00           X  
ATOM    364  H   VAL A  52      -0.851  -5.119  24.692  1.00  0.00           H  
ATOM    365  N   VAL A  53       1.822  -3.370  27.020  1.00  0.00           N  
ATOM    366  CA  VAL A  53       1.900  -2.187  27.869  1.00  0.00           C  
ATOM    367  C   VAL A  53       2.603  -1.041  27.154  1.00  0.00           C  
ATOM    368  O   VAL A  53       2.185   0.113  27.249  1.00  0.00           O  
ATOM    369  CB  VAL A  53       2.638  -2.486  29.188  1.00  0.00           C  
ATOM    370  CEN VAL A  53       2.550  -2.563  29.867  1.00  0.00           X  
ATOM    371  H   VAL A  53       2.188  -4.247  27.363  1.00  0.00           H  
ATOM    372  N   VAL A  54       3.674  -1.366  26.437  1.00  0.00           N  
ATOM    373  CA  VAL A  54       4.387  -0.379  25.635  1.00  0.00           C  
ATOM    374  C   VAL A  54       3.465   0.268  24.610  1.00  0.00           C  
ATOM    375  O   VAL A  54       3.632   1.436  24.260  1.00  0.00           O  
ATOM    376  CB  VAL A  54       5.590  -1.006  24.905  1.00  0.00           C  
ATOM    377  CEN VAL A  54       6.278  -1.031  24.891  1.00  0.00           X  
ATOM    378  H   VAL A  54       4.002  -2.321  26.448  1.00  0.00           H  
ATOM    379  N   VAL A  55       2.490  -0.498  24.131  1.00  0.00           N  
ATOM    380  CA  VAL A  55       1.462   0.034  23.245  1.00  0.00           C  
ATOM    381  C   VAL A  55       0.680   1.154  23.919  1.00  0.00           C  
ATOM    382  O   VAL A  55       0.428   2.198  23.316  1.00  0.00           O  
ATOM    383  CB  VAL A  55       0.481  -1.064  22.793  1.00  0.00           C  
ATOM    384  CEN VAL A  55       0.285  -1.444  22.253  1.00  0.00           X  
ATOM    385  H   VAL A  55       2.461  -1.474  24.388  1.00  0.00           H  
ATOM    386  N   VAL A  56       0.298   0.931  25.172  1.00  0.00           N  
ATOM    387  CA  VAL A  56      -0.457   1.922  25.930  1.00  0.00           C  
ATOM    388  C   VAL A  56       0.323   3.223  26.065  1.00  0.00           C  
ATOM    389  O   VAL A  56      -0.226   4.309  25.879  1.00  0.00           O  
ATOM    390  CB  VAL A  56      -0.818   1.403  27.334  1.00  0.00           C  
ATOM    391  CEN VAL A  56      -1.340   1.186  27.728  1.00  0.00           X  
ATOM    392  H   VAL A  56       0.537   0.053  25.610  1.00  0.00           H  
ATOM    393  N   VAL A  57       1.606   3.107  26.390  1.00  0.00           N  
ATOM    394  CA  VAL A  57       2.464   4.275  26.551  1.00  0.00           C  
ATOM    395  C   VAL A  57       2.538   5.086  25.264  1.00  0.00           C  
ATOM    396  O   VAL A  57       2.436   6.313  25.285  1.00  0.00           O  
ATOM    397  CB  VAL A  57       3.889   3.875  26.977  1.00  0.00           C  
ATOM    398  CEN VAL A  57       4.334   3.885  27.502  1.00  0.00           X  
ATOM    399  H   VAL A  57       1.997   2.187  26.530  1.00  0.00           H  
ATOM    400  N   VAL A  58       2.715   4.394  24.144  1.00  0.00           N  
ATOM    401  CA  VAL A  58       2.802   5.049  22.844  1.00  0.00           C  
ATOM    402  C   VAL A  58       1.532   5.830  22.534  1.00  0.00           C  
ATOM    403  O   VAL A  58       1.589   6.971  22.075  1.00  0.00           O  
ATOM    404  CB  VAL A  58       3.057   4.033  21.715  1.00  0.00           C  
ATOM    405  CEN VAL A  58       3.530   3.809  21.267  1.00  0.00           X  
ATOM    406  H   VAL A  58       2.791   3.388  24.194  1.00  0.00           H  
ATOM    407  N   VAL A  59       0.385   5.208  22.787  1.00  0.00           N  
ATOM    408  CA  VAL A  59      -0.903   5.844  22.536  1.00  0.00           C  
ATOM    409  C   VAL A  59      -1.053   7.125  23.347  1.00  0.00           C  
ATOM    410  O   VAL A  59      -1.492   8.151  22.828  1.00  0.00           O  
ATOM    411  CB  VAL A  59      -2.074   4.899  22.865  1.00  0.00           C  
ATOM    412  CEN VAL A  59      -2.577   4.521  22.585  1.00  0.00           X  
ATOM    413  H   VAL A  59       0.406   4.272  23.164  1.00  0.00           H  
ATOM    414  N   VAL A  60      -0.686   7.058  24.622  1.00  0.00           N  
ATOM    415  CA  VAL A  60      -0.779   8.212  25.508  1.00  0.00           C  
ATOM    416  C   VAL A  60       0.070   9.369  24.996  1.00  0.00           C  
ATOM    417  O   VAL A  60      -0.375  10.517  24.976  1.00  0.00           O  
ATOM    418  CB  VAL A  60      -0.340   7.861  26.942  1.00  0.00           C  
ATOM    419  CEN VAL A  60      -0.569   7.764  27.584  1.00  0.00           X  
ATOM    420  H   VAL A  60      -0.333   6.185  24.987  1.00  0.00           H  
ATOM    421  N   VAL A  61       1.294   9.060  24.582  1.00  0.00           N  
ATOM    422  CA  VAL A  61       2.208  10.074  24.069  1.00  0.00           C  
ATOM    423  C   VAL A  61       1.628  10.769  22.844  1.00  0.00           C  
ATOM    424  O   VAL A  61       1.681  11.994  22.730  1.00  0.00           O  
ATOM    425  CB  VAL A  61       3.577   9.469  23.704  1.00  0.00           C  
ATOM    426  CEN VAL A  61       4.238   9.440  23.894  1.00  0.00           X  
ATOM    427  H   VAL A  61       1.600   8.099  24.624  1.00  0.00           H  
ATOM    428  N   VAL A  62       1.074   9.981  21.930  1.00  0.00           N  
ATOM    429  CA  VAL A  62       0.483  10.519  20.711  1.00  0.00           C  
ATOM    430  C   VAL A  62      -0.655  11.480  21.028  1.00  0.00           C  
ATOM    431  O   VAL A  62      -0.750  12.560  20.445  1.00  0.00           O  
ATOM    432  CB  VAL A  62      -0.045   9.398  19.796  1.00  0.00           C  
ATOM    433  CEN VAL A  62       0.068   9.067  19.202  1.00  0.00           X  
ATOM    434  H   VAL A  62       1.062   8.982  22.083  1.00  0.00           H  
ATOM    435  N   VAL A  63      -1.518  11.081  21.957  1.00  0.00           N  
ATOM    436  CA  VAL A  63      -2.652  11.907  22.354  1.00  0.00           C  
ATOM    437  C   VAL A  63      -2.190  13.248  22.909  1.00  0.00           C  
ATOM    438  O   VAL A  63      -2.737  14.296  22.565  1.00  0.00           O  
ATOM    439  CB  VAL A  63      -3.525  11.200  23.408  1.00  0.00           C  
ATOM    440  CEN VAL A  63      -4.134  10.894  23.509  1.00  0.00           X  
ATOM    441  H   VAL A  63      -1.385  10.183  22.399  1.00  0.00           H  
ATOM    442  N   VAL A  64      -1.179  13.209  23.771  1.00  0.00           N  
ATOM    443  CA  VAL A  64      -0.640  14.421  24.376  1.00  0.00           C  
ATOM    444  C   VAL A  64      -0.113  15.379  23.315  1.00  0.00           C  
ATOM    445  O   VAL A  64      -0.373  16.581  23.366  1.00  0.00           O  
ATOM    446  CB  VAL A  64       0.490  14.102  25.372  1.00  0.00           C  
ATOM    447  CEN VAL A  64       0.652  14.090  26.042  1.00  0.00           X  
ATOM    448  H   VAL A  64      -0.773  12.316  24.013  1.00  0.00           H  
ATOM    449  N   VAL A  65       0.629  14.839  22.354  1.00  0.00           N  
ATOM    450  CA  VAL A  65       1.194  15.645  21.279  1.00  0.00           C  
ATOM    451  C   VAL A  65       0.101  16.341  20.479  1.00  0.00           C  
ATOM    452  O   VAL A  65       0.205  17.528  20.169  1.00  0.00           O  
ATOM    453  CB  VAL A  65       2.051  14.793  20.324  1.00  0.00           C  
ATOM    454  CEN VAL A  65       2.698  14.665  20.124  1.00  0.00           X  
ATOM    455  H   VAL A  65       0.805  13.845  22.369  1.00  0.00           H  
ATOM    456  N   VAL A  66      -0.948  15.596  20.147  1.00  0.00           N  
ATOM    457  CA  VAL A  66      -2.063  16.141  19.382  1.00  0.00           C  
ATOM    458  C   VAL A  66      -2.901  17.091  20.228  1.00  0.00           C  
ATOM    459  O   VAL A  66      -3.640  17.921  19.700  1.00  0.00           O  
ATOM    460  CB  VAL A  66      -2.971  15.024  18.832  1.00  0.00           C  
ATOM    461  CEN VAL A  66      -3.163  14.699  18.256  1.00  0.00           X  
ATOM    462  H   VAL A  66      -0.973  14.628  20.432  1.00  0.00           H  
ATOM    463  N   VAL A  67      -2.780  16.964  21.546  1.00  0.00           N  
ATOM    464  CA  VAL A  67      -3.580  17.759  22.469  1.00  0.00           C  
ATOM    465  C   VAL A  67      -2.737  18.834  23.143  1.00  0.00           C  
ATOM    466  O   VAL A  67      -3.187  19.491  24.081  1.00  0.00           O  
ATOM    467  CB  VAL A  67      -4.235  16.881  23.551  1.00  0.00           C  
ATOM    468  CEN VAL A  67      -4.837  16.625  23.768  1.00  0.00           X  
ATOM    469  H   VAL A  67      -2.116  16.299  21.917  1.00  0.00           H  
ATOM    470  N   VAL A  68      -1.513  19.009  22.658  1.00  0.00           N  
ATOM    471  CA  VAL A  68      -0.636  20.063  23.154  1.00  0.00           C  
ATOM    472  C   VAL A  68      -0.491  21.185  22.134  1.00  0.00           C  
ATOM    473  O   VAL A  68      -0.210  20.938  20.961  1.00  0.00           O  
ATOM    474  CB  VAL A  68       0.762  19.518  23.504  1.00  0.00           C  
ATOM    475  CEN VAL A  68       1.185  19.372  24.028  1.00  0.00           X  
ATOM    476  H   VAL A  68      -1.180  18.396  21.928  1.00  0.00           H  
ATOM    477  N   VAL A  69      -0.685  22.419  22.588  1.00  0.00           N  
ATOM    478  CA  VAL A  69      -0.529  23.585  21.727  1.00  0.00           C  
ATOM    479  C   VAL A  69       0.797  24.289  21.988  1.00  0.00           C  
ATOM    480  O   VAL A  69       1.200  25.173  21.232  1.00  0.00           O  
ATOM    481  CB  VAL A  69      -1.679  24.590  21.922  1.00  0.00           C  
ATOM    482  CEN VAL A  69      -2.241  24.855  21.624  1.00  0.00           X  
ATOM    483  H   VAL A  69      -0.947  22.552  23.554  1.00  0.00           H  
ATOM    484  N   VAL A  70       1.471  23.891  23.061  1.00  0.00           N  
ATOM    485  CA  VAL A  70       2.713  24.536  23.468  1.00  0.00           C  
ATOM    486  C   VAL A  70       3.903  23.973  22.701  1.00  0.00           C  
ATOM    487  O   VAL A  70       4.263  22.807  22.863  1.00  0.00           O  
ATOM    488  CB  VAL A  70       2.966  24.374  24.979  1.00  0.00           C  
ATOM    489  CEN VAL A  70       2.978  24.713  25.579  1.00  0.00           X  
ATOM    490  H   VAL A  70       1.113  23.122  23.610  1.00  0.00           H  
ATOM    491  N   VAL A  71       4.511  24.809  21.866  1.00  0.00           N  
ATOM    492  CA  VAL A  71       5.453  24.335  20.860  1.00  0.00           C  
ATOM    493  C   VAL A  71       6.733  23.818  21.504  1.00  0.00           C  
ATOM    494  O   VAL A  71       7.449  23.005  20.919  1.00  0.00           O  
ATOM    495  CB  VAL A  71       5.809  25.444  19.852  1.00  0.00           C  
ATOM    496  CEN VAL A  71       5.723  25.650  19.200  1.00  0.00           X  
ATOM    497  H   VAL A  71       4.315  25.797  21.930  1.00  0.00           H  
ATOM    498  N   VAL A  72       7.016  24.294  22.711  1.00  0.00           N  
ATOM    499  CA  VAL A  72       8.204  23.871  23.443  1.00  0.00           C  
ATOM    500  C   VAL A  72       8.045  22.456  23.981  1.00  0.00           C  
ATOM    501  O   VAL A  72       8.971  21.647  23.914  1.00  0.00           O  
ATOM    502  CB  VAL A  72       8.517  24.823  24.612  1.00  0.00           C  
ATOM    503  CEN VAL A  72       8.956  25.307  24.832  1.00  0.00           X  
ATOM    504  H   VAL A  72       6.391  24.966  23.134  1.00  0.00           H  
ATOM    505  N   VAL A  73       6.865  22.161  24.517  1.00  0.00           N  
ATOM    506  CA  VAL A  73       6.534  20.806  24.943  1.00  0.00           C  
ATOM    507  C   VAL A  73       6.604  19.829  23.777  1.00  0.00           C  
ATOM    508  O   VAL A  73       7.158  18.737  23.901  1.00  0.00           O  
ATOM    509  CB  VAL A  73       5.131  20.740  25.573  1.00  0.00           C  
ATOM    510  CEN VAL A  73       4.793  20.656  26.168  1.00  0.00           X  
ATOM    511  H   VAL A  73       6.180  22.894  24.631  1.00  0.00           H  
ATOM    512  N   VAL A  74       6.038  20.228  22.643  1.00  0.00           N  
ATOM    513  CA  VAL A  74       6.034  19.388  21.451  1.00  0.00           C  
ATOM    514  C   VAL A  74       7.453  19.068  20.999  1.00  0.00           C  
ATOM    515  O   VAL A  74       7.767  17.923  20.673  1.00  0.00           O  
ATOM    516  CB  VAL A  74       5.274  20.057  20.290  1.00  0.00           C  
ATOM    517  CEN VAL A  74       4.699  20.025  19.913  1.00  0.00           X  
ATOM    518  H   VAL A  74       5.598  21.137  22.605  1.00  0.00           H  
ATOM    519  N   VAL A  75       8.307  20.085  20.981  1.00  0.00           N  
ATOM    520  CA  VAL A  75       9.695  19.914  20.568  1.00  0.00           C  
ATOM    521  C   VAL A  75      10.416  18.914  21.463  1.00  0.00           C  
ATOM    522  O   VAL A  75      11.136  18.040  20.980  1.00  0.00           O  
ATOM    523  CB  VAL A  75      10.460  21.251  20.588  1.00  0.00           C  
ATOM    524  CEN VAL A  75      10.744  21.733  20.187  1.00  0.00           X  
ATOM    525  H   VAL A  75       7.986  21.002  21.260  1.00  0.00           H  
ATOM    526  N   VAL A  76      10.218  19.047  22.770  1.00  0.00           N  
ATOM    527  CA  VAL A  76      10.849  18.155  23.735  1.00  0.00           C  
ATOM    528  C   VAL A  76      10.436  16.708  23.501  1.00  0.00           C  
ATOM    529  O   VAL A  76      11.271  15.804  23.516  1.00  0.00           O  
ATOM    530  CB  VAL A  76      10.500  18.550  25.183  1.00  0.00           C  
ATOM    531  CEN VAL A  76      10.758  18.822  25.761  1.00  0.00           X  
ATOM    532  H   VAL A  76       9.615  19.786  23.104  1.00  0.00           H  
ATOM    533  N   VAL A  77       9.142  16.495  23.283  1.00  0.00           N  
ATOM    534  CA  VAL A  77       8.616  15.157  23.044  1.00  0.00           C  
ATOM    535  C   VAL A  77       9.250  14.527  21.811  1.00  0.00           C  
ATOM    536  O   VAL A  77       9.644  13.361  21.830  1.00  0.00           O  
ATOM    537  CB  VAL A  77       7.085  15.175  22.871  1.00  0.00           C  
ATOM    538  CEN VAL A  77       6.491  14.998  23.171  1.00  0.00           X  
ATOM    539  H   VAL A  77       8.508  17.281  23.283  1.00  0.00           H  
ATOM    540  N   VAL A  78       9.346  15.306  20.739  1.00  0.00           N  
ATOM    541  CA  VAL A  78       9.933  14.825  19.493  1.00  0.00           C  
ATOM    542  C   VAL A  78      11.379  14.391  19.697  1.00  0.00           C  
ATOM    543  O   VAL A  78      11.794  13.336  19.217  1.00  0.00           O  
ATOM    544  CB  VAL A  78       9.881  15.901  18.392  1.00  0.00           C  
ATOM    545  CEN VAL A  78       9.577  16.073  17.798  1.00  0.00           X  
ATOM    546  H   VAL A  78       9.004  16.255  20.787  1.00  0.00           H  
ATOM    547  N   VAL A  79      12.142  15.210  20.413  1.00  0.00           N  
ATOM    548  CA  VAL A  79      13.543  14.911  20.682  1.00  0.00           C  
ATOM    549  C   VAL A  79      13.691  13.599  21.441  1.00  0.00           C  
ATOM    550  O   VAL A  79      14.541  12.772  21.111  1.00  0.00           O  
ATOM    551  CB  VAL A  79      14.217  16.038  21.488  1.00  0.00           C  
ATOM    552  CEN VAL A  79      14.675  16.551  21.448  1.00  0.00           X  
ATOM    553  H   VAL A  79      11.741  16.061  20.780  1.00  0.00           H  
ATOM    554  N   VAL A  80      12.859  13.414  22.461  1.00  0.00           N  
ATOM    555  CA  VAL A  80      12.896  12.202  23.270  1.00  0.00           C  
ATOM    556  C   VAL A  80      12.632  10.965  22.420  1.00  0.00           C  
ATOM    557  O   VAL A  80      13.327   9.956  22.544  1.00  0.00           O  
ATOM    558  CB  VAL A  80      11.867  12.255  24.415  1.00  0.00           C  
ATOM    559  CEN VAL A  80      11.800  12.314  25.098  1.00  0.00           X  
ATOM    560  H   VAL A  80      12.184  14.132  22.681  1.00  0.00           H  
ATOM    561  N   VAL A  81      11.625  11.049  21.558  1.00  0.00           N  
ATOM    562  CA  VAL A  81      11.268   9.937  20.686  1.00  0.00           C  
ATOM    563  C   VAL A  81      12.429   9.554  19.777  1.00  0.00           C  
ATOM    564  O   VAL A  81      12.737   8.374  19.610  1.00  0.00           O  
ATOM    565  CB  VAL A  81      10.039  10.270  19.819  1.00  0.00           C  
ATOM    566  CEN VAL A  81       9.372  10.127  19.726  1.00  0.00           X  
ATOM    567  H   VAL A  81      11.093  11.906  21.505  1.00  0.00           H  
ATOM    568  N   VAL A  82      13.071  10.559  19.191  1.00  0.00           N  
ATOM    569  CA  VAL A  82      14.201  10.330  18.298  1.00  0.00           C  
ATOM    570  C   VAL A  82      15.334   9.608  19.016  1.00  0.00           C  
ATOM    571  O   VAL A  82      15.916   8.663  18.485  1.00  0.00           O  
ATOM    572  CB  VAL A  82      14.735  11.650  17.712  1.00  0.00           C  
ATOM    573  CEN VAL A  82      14.778  12.024  17.135  1.00  0.00           X  
ATOM    574  H   VAL A  82      12.770  11.506  19.369  1.00  0.00           H  
ATOM    575  N   VAL A  83      15.643  10.060  20.227  1.00  0.00           N  
ATOM    576  CA  VAL A  83      16.707   9.459  21.021  1.00  0.00           C  
ATOM    577  C   VAL A  83      16.424   7.988  21.297  1.00  0.00           C  
ATOM    578  O   VAL A  83      17.309   7.141  21.168  1.00  0.00           O  
ATOM    579  CB  VAL A  83      16.898  10.195  22.360  1.00  0.00           C  
ATOM    580  CEN VAL A  83      17.323  10.611  22.709  1.00  0.00           X  
ATOM    581  H   VAL A  83      15.126  10.841  20.607  1.00  0.00           H  
ATOM    582  N   VAL A  84      15.187   7.689  21.677  1.00  0.00           N  
ATOM    583  CA  VAL A  84      14.785   6.319  21.972  1.00  0.00           C  
ATOM    584  C   VAL A  84      14.967   5.418  20.757  1.00  0.00           C  
ATOM    585  O   VAL A  84      15.483   4.307  20.869  1.00  0.00           O  
ATOM    586  CB  VAL A  84      13.318   6.248  22.437  1.00  0.00           C  
ATOM    587  CEN VAL A  84      12.915   6.135  22.984  1.00  0.00           X  
ATOM    588  H   VAL A  84      14.506   8.431  21.764  1.00  0.00           H  
ATOM    589  N   VAL A  85      14.539   5.904  19.597  1.00  0.00           N  
ATOM    590  CA  VAL A  85      14.654   5.144  18.358  1.00  0.00           C  
ATOM    591  C   VAL A  85      16.109   4.817  18.046  1.00  0.00           C  
ATOM    592  O   VAL A  85      16.437   3.688  17.681  1.00  0.00           O  
ATOM    593  CB  VAL A  85      14.042   5.906  17.168  1.00  0.00           C  
ATOM    594  CEN VAL A  85      13.512   5.914  16.728  1.00  0.00           X  
ATOM    595  H   VAL A  85      14.124   6.825  19.572  1.00  0.00           H  
ATOM    596  N   VAL A  86      16.978   5.811  18.191  1.00  0.00           N  
ATOM    597  CA  VAL A  86      18.400   5.631  17.925  1.00  0.00           C  
ATOM    598  C   VAL A  86      18.997   4.557  18.824  1.00  0.00           C  
ATOM    599  O   VAL A  86      19.751   3.698  18.366  1.00  0.00           O  
ATOM    600  CB  VAL A  86      19.182   6.943  18.119  1.00  0.00           C  
ATOM    601  CEN VAL A  86      19.519   7.443  17.785  1.00  0.00           X  
ATOM    602  H   VAL A  86      16.645   6.715  18.494  1.00  0.00           H  
ATOM    603  N   VAL A  87      18.656   4.610  20.108  1.00  0.00           N  
ATOM    604  CA  VAL A  87      19.159   3.641  21.075  1.00  0.00           C  
ATOM    605  C   VAL A  87      18.748   2.224  20.699  1.00  0.00           C  
ATOM    606  O   VAL A  87      19.559   1.299  20.746  1.00  0.00           O  
ATOM    607  CB  VAL A  87      18.656   3.951  22.497  1.00  0.00           C  
ATOM    608  CEN VAL A  87      18.852   4.178  23.118  1.00  0.00           X  
ATOM    609  H   VAL A  87      18.033   5.341  20.421  1.00  0.00           H  
ATOM    610  N   VAL A  88      17.483   2.059  20.325  1.00  0.00           N  
ATOM    611  CA  VAL A  88      16.962   0.753  19.940  1.00  0.00           C  
ATOM    612  C   VAL A  88      17.719   0.188  18.745  1.00  0.00           C  
ATOM    613  O   VAL A  88      18.087  -0.986  18.729  1.00  0.00           O  
ATOM    614  CB  VAL A  88      15.462   0.821  19.599  1.00  0.00           C  
ATOM    615  CEN VAL A  88      14.834   0.641  19.819  1.00  0.00           X  
ATOM    616  H   VAL A  88      16.867   2.859  20.308  1.00  0.00           H  
ATOM    617  N   VAL A  89      17.950   1.032  17.745  1.00  0.00           N  
ATOM    618  CA  VAL A  89      18.664   0.618  16.543  1.00  0.00           C  
ATOM    619  C   VAL A  89      20.069   0.134  16.876  1.00  0.00           C  
ATOM    620  O   VAL A  89      20.516  -0.897  16.375  1.00  0.00           O  
ATOM    621  CB  VAL A  89      18.756   1.764  15.517  1.00  0.00           C  
ATOM    622  CEN VAL A  89      18.523   1.981  14.907  1.00  0.00           X  
ATOM    623  H   VAL A  89      17.621   1.984  17.819  1.00  0.00           H  
ATOM    624  N   VAL A  90      20.762   0.885  17.726  1.00  0.00           N  
ATOM    625  CA  VAL A  90      22.119   0.534  18.128  1.00  0.00           C  
ATOM    626  C   VAL A  90      22.156  -0.828  18.809  1.00  0.00           C  
ATOM    627  O   VAL A  90      23.022  -1.654  18.520  1.00  0.00           O  
ATOM    628  CB  VAL A  90      22.718   1.588  19.077  1.00  0.00           C  
ATOM    629  CEN VAL A  90      23.187   2.090  19.123  1.00  0.00           X  
ATOM    630  H   VAL A  90      20.338   1.721  18.102  1.00  0.00           H  
ATOM    631  N   VAL A  91      21.211  -1.057  19.715  1.00  0.00           N  
ATOM    632  CA  VAL A  91      21.135  -2.320  20.439  1.00  0.00           C  
ATOM    633  C   VAL A  91      20.963  -3.494  19.483  1.00  0.00           C  
ATOM    634  O   VAL A  91      21.669  -4.497  19.583  1.00  0.00           O  
ATOM    635  CB  VAL A  91      19.974  -2.322  21.452  1.00  0.00           C  
ATOM    636  CEN VAL A  91      19.825  -2.305  22.124  1.00  0.00           X  
ATOM    637  H   VAL A  91      20.529  -0.338  19.907  1.00  0.00           H  
ATOM    638  N   VAL A  92      20.019  -3.363  18.557  1.00  0.00           N  
ATOM    639  CA  VAL A  92      19.719  -4.432  17.612  1.00  0.00           C  
ATOM    640  C   VAL A  92      20.669  -4.396  16.421  1.00  0.00           C  
ATOM    641  O   VAL A  92      20.630  -5.273  15.558  1.00  0.00           O  
ATOM    642  CB  VAL A  92      18.269  -4.345  17.102  1.00  0.00           C  
ATOM    643  CEN VAL A  92      17.650  -4.648  17.135  1.00  0.00           X  
ATOM    644  H   VAL A  92      19.496  -2.500  18.506  1.00  0.00           H  
ATOM    645  N   VAL A  93      21.521  -3.378  16.380  1.00  0.00           N  
ATOM    646  CA  VAL A  93      22.457  -3.206  15.276  1.00  0.00           C  
ATOM    647  C   VAL A  93      21.722  -3.020  13.954  1.00  0.00           C  
ATOM    648  O   VAL A  93      22.065  -3.643  12.950  1.00  0.00           O  
ATOM    649  CB  VAL A  93      23.415  -4.406  15.155  1.00  0.00           C  
ATOM    650  CEN VAL A  93      24.068  -4.605  15.245  1.00  0.00           X  
ATOM    651  H   VAL A  93      21.520  -2.705  17.133  1.00  0.00           H  
ATOM    652  N   VAL A  94      20.710  -2.160  13.962  1.00  0.00           N  
ATOM    653  CA  VAL A  94      19.934  -1.879  12.760  1.00  0.00           C  
ATOM    654  C   VAL A  94      19.994  -0.401  12.397  1.00  0.00           C  
ATOM    655  O   VAL A  94      20.189   0.453  13.262  1.00  0.00           O  
ATOM    656  CB  VAL A  94      18.461  -2.296  12.928  1.00  0.00           C  
ATOM    657  CEN VAL A  94      17.988  -2.756  12.728  1.00  0.00           X  
ATOM    658  H   VAL A  94      20.472  -1.688  14.822  1.00  0.00           H  
ATOM    659  N   VAL A  95      19.826  -0.105  11.113  1.00  0.00           N  
ATOM    660  CA  VAL A  95      19.753   1.275  10.648  1.00  0.00           C  
ATOM    661  C   VAL A  95      18.481   1.955  11.140  1.00  0.00           C  
ATOM    662  O   VAL A  95      17.410   1.349  11.160  1.00  0.00           O  
ATOM    663  CB  VAL A  95      19.806   1.358   9.111  1.00  0.00           C  
ATOM    664  CEN VAL A  95      20.202   1.546   8.580  1.00  0.00           X  
ATOM    665  H   VAL A  95      19.747  -0.855  10.441  1.00  0.00           H  
ATOM    666  N   VAL A  96      18.606   3.217  11.535  1.00  0.00           N  
ATOM    667  CA  VAL A  96      17.458   3.997  11.983  1.00  0.00           C  
ATOM    668  C   VAL A  96      16.314   3.918  10.980  1.00  0.00           C  
ATOM    669  O   VAL A  96      15.143   3.890  11.361  1.00  0.00           O  
ATOM    670  CB  VAL A  96      17.831   5.474  12.207  1.00  0.00           C  
ATOM    671  CEN VAL A  96      17.929   5.954  12.692  1.00  0.00           X  
ATOM    672  H   VAL A  96      19.519   3.648  11.525  1.00  0.00           H  
ATOM    673  N   VAL A  97      16.659   3.883   9.698  1.00  0.00           N  
ATOM    674  CA  VAL A  97      15.662   3.782   8.639  1.00  0.00           C  
ATOM    675  C   VAL A  97      14.861   2.492   8.758  1.00  0.00           C  
ATOM    676  O   VAL A  97      13.681   2.448   8.411  1.00  0.00           O  
ATOM    677  CB  VAL A  97      16.312   3.843   7.243  1.00  0.00           C  
ATOM    678  CEN VAL A  97      16.387   4.238   6.684  1.00  0.00           X  
ATOM    679  H   VAL A  97      17.637   3.928   9.450  1.00  0.00           H  
ATOM    680  N   VAL A  98      15.510   1.442   9.251  1.00  0.00           N  
ATOM    681  CA  VAL A  98      14.845   0.161   9.464  1.00  0.00           C  
ATOM    682  C   VAL A  98      13.683   0.299  10.438  1.00  0.00           C  
ATOM    683  O   VAL A  98      12.596  -0.229  10.203  1.00  0.00           O  
ATOM    684  CB  VAL A  98      15.824  -0.902   9.995  1.00  0.00           C  
ATOM    685  CEN VAL A  98      16.162  -1.479   9.826  1.00  0.00           X  
ATOM    686  H   VAL A  98      16.488   1.533   9.484  1.00  0.00           H  
ATOM    687  N   VAL A  99      13.918   1.013  11.534  1.00  0.00           N  
ATOM    688  CA  VAL A  99      12.890   1.222  12.548  1.00  0.00           C  
ATOM    689  C   VAL A  99      11.677   1.933  11.963  1.00  0.00           C  
ATOM    690  O   VAL A  99      10.536   1.546  12.217  1.00  0.00           O  
ATOM    691  CB  VAL A  99      13.428   2.038  13.738  1.00  0.00           C  
ATOM    692  CEN VAL A  99      13.609   1.998  14.401  1.00  0.00           X  
ATOM    693  H   VAL A  99      14.832   1.421  11.669  1.00  0.00           H  
ATOM    694  N   VAL A 100      11.929   2.975  11.179  1.00  0.00           N  
ATOM    695  CA  VAL A 100      10.857   3.743  10.556  1.00  0.00           C  
ATOM    696  C   VAL A 100      10.006   2.865   9.648  1.00  0.00           C  
ATOM    697  O   VAL A 100       8.777   2.931   9.679  1.00  0.00           O  
ATOM    698  CB  VAL A 100      11.410   4.925   9.738  1.00  0.00           C  
ATOM    699  CEN VAL A 100      11.464   5.612   9.724  1.00  0.00           X  
ATOM    700  H   VAL A 100      12.888   3.242  11.009  1.00  0.00           H  
ATOM    701  N   VAL A 101      10.666   2.042   8.841  1.00  0.00           N  
ATOM    702  CA  VAL A 101       9.971   1.148   7.922  1.00  0.00           C  
ATOM    703  C   VAL A 101       9.059   0.187   8.673  1.00  0.00           C  
ATOM    704  O   VAL A 101       7.912  -0.029   8.283  1.00  0.00           O  
ATOM    705  CB  VAL A 101      10.961   0.338   7.064  1.00  0.00           C  
ATOM    706  CEN VAL A 101      11.211   0.264   6.427  1.00  0.00           X  
ATOM    707  H   VAL A 101      11.676   2.036   8.863  1.00  0.00           H  
ATOM    708  N   VAL A 102       9.577  -0.389   9.753  1.00  0.00           N  
ATOM    709  CA  VAL A 102       8.810  -1.330  10.561  1.00  0.00           C  
ATOM    710  C   VAL A 102       7.554  -0.676  11.124  1.00  0.00           C  
ATOM    711  O   VAL A 102       6.470  -1.258  11.088  1.00  0.00           O  
ATOM    712  CB  VAL A 102       9.650  -1.892  11.724  1.00  0.00           C  
ATOM    713  CEN VAL A 102       9.966  -2.458  11.957  1.00  0.00           X  
ATOM    714  H   VAL A 102      10.526  -0.170  10.021  1.00  0.00           H  
ATOM    715  N   VAL A 103       7.708   0.537  11.645  1.00  0.00           N  
ATOM    716  CA  VAL A 103       6.586   1.272  12.217  1.00  0.00           C  
ATOM    717  C   VAL A 103       5.497   1.511  11.179  1.00  0.00           C  
ATOM    718  O   VAL A 103       4.312   1.324  11.455  1.00  0.00           O  
ATOM    719  CB  VAL A 103       7.035   2.627  12.797  1.00  0.00           C  
ATOM    720  CEN VAL A 103       7.136   2.973  13.384  1.00  0.00           X  
ATOM    721  H   VAL A 103       8.625   0.960  11.645  1.00  0.00           H  
ATOM    722  N   VAL A 104       5.906   1.926   9.985  1.00  0.00           N  
ATOM    723  CA  VAL A 104       4.966   2.191   8.903  1.00  0.00           C  
ATOM    724  C   VAL A 104       4.169   0.942   8.547  1.00  0.00           C  
ATOM    725  O   VAL A 104       2.952   1.000   8.373  1.00  0.00           O  
ATOM    726  CB  VAL A 104       5.685   2.706   7.642  1.00  0.00           C  
ATOM    727  CEN VAL A 104       5.786   3.263   7.250  1.00  0.00           X  
ATOM    728  H   VAL A 104       6.894   2.060   9.823  1.00  0.00           H  
ATOM    729  N   VAL A 105       4.863  -0.186   8.440  1.00  0.00           N  
ATOM    730  CA  VAL A 105       4.221  -1.451   8.105  1.00  0.00           C  
ATOM    731  C   VAL A 105       3.168  -1.826   9.139  1.00  0.00           C  
ATOM    732  O   VAL A 105       2.061  -2.239   8.792  1.00  0.00           O  
ATOM    733  CB  VAL A 105       5.248  -2.594   7.994  1.00  0.00           C  
ATOM    734  CEN VAL A 105       5.564  -3.014   7.550  1.00  0.00           X  
ATOM    735  H   VAL A 105       5.861  -0.166   8.596  1.00  0.00           H  
ATOM    736  N   VAL A 106       3.519  -1.681  10.413  1.00  0.00           N  
ATOM    737  CA  VAL A 106       2.604  -2.004  11.501  1.00  0.00           C  
ATOM    738  C   VAL A 106       1.337  -1.161  11.425  1.00  0.00           C  
ATOM    739  O   VAL A 106       0.229  -1.673  11.580  1.00  0.00           O  
ATOM    740  CB  VAL A 106       3.265  -1.796  12.876  1.00  0.00           C  
ATOM    741  CEN VAL A 106       3.515  -2.126  13.427  1.00  0.00           X  
ATOM    742  H   VAL A 106       4.443  -1.337  10.632  1.00  0.00           H  
ATOM    743  N   VAL A 107       1.509   0.135  11.185  1.00  0.00           N  
ATOM    744  CA  VAL A 107       0.379   1.052  11.088  1.00  0.00           C  
ATOM    745  C   VAL A 107      -0.565   0.646   9.963  1.00  0.00           C  
ATOM    746  O   VAL A 107      -1.784   0.634  10.137  1.00  0.00           O  
ATOM    747  CB  VAL A 107       0.846   2.501  10.854  1.00  0.00           C  
ATOM    748  CEN VAL A 107       0.900   3.120  11.151  1.00  0.00           X  
ATOM    749  H   VAL A 107       2.445   0.494  11.067  1.00  0.00           H  
ATOM    750  N   VAL A 108       0.005   0.313   8.810  1.00  0.00           N  
ATOM    751  CA  VAL A 108      -0.785  -0.095   7.655  1.00  0.00           C  
ATOM    752  C   VAL A 108      -1.615  -1.334   7.964  1.00  0.00           C  
ATOM    753  O   VAL A 108      -2.798  -1.400   7.629  1.00  0.00           O  
ATOM    754  CB  VAL A 108       0.107  -0.379   6.432  1.00  0.00           C  
ATOM    755  CEN VAL A 108       0.288  -0.143   5.811  1.00  0.00           X  
ATOM    756  H   VAL A 108       1.011   0.343   8.732  1.00  0.00           H  
ATOM    757  N   VAL A 109      -0.989  -2.314   8.606  1.00  0.00           N  
ATOM    758  CA  VAL A 109      -1.669  -3.554   8.962  1.00  0.00           C  
ATOM    759  C   VAL A 109      -2.857  -3.287   9.878  1.00  0.00           C  
ATOM    760  O   VAL A 109      -3.941  -3.837   9.681  1.00  0.00           O  
ATOM    761  CB  VAL A 109      -0.713  -4.544   9.653  1.00  0.00           C  
ATOM    762  CEN VAL A 109      -0.376  -5.139   9.570  1.00  0.00           X  
ATOM    763  H   VAL A 109      -0.017  -2.198   8.853  1.00  0.00           H  
ATOM    764  N   VAL A 110      -2.647  -2.439  10.879  1.00  0.00           N  
ATOM    765  CA  VAL A 110      -3.700  -2.098  11.828  1.00  0.00           C  
ATOM    766  C   VAL A 110      -4.891  -1.462  11.123  1.00  0.00           C  
ATOM    767  O   VAL A 110      -5.972  -1.979  11.187  1.00  0.00           O  
ATOM    768  CB  VAL A 110      -3.189  -1.137  12.918  1.00  0.00           C  
ATOM    769  CEN VAL A 110      -3.027  -1.092  13.586  1.00  0.00           X  
ATOM    770  H   VAL A 110      -1.734  -2.021  10.986  1.00  0.00           H  
TER                                                                             
# All scores below are weighted scores, not raw scores.
#BEGIN_POSE_ENERGIES_TABLE ./out/9.pdb
label vdw total
weights 0.1 NA
pose 1.55487 1.55487
VAL:NtermProteinFull_1 0 0
VAL_2 0 0
VAL_3 0 0
VAL_4 0.06482 0.06482
VAL_5 0 0
VAL_6 0 0
VAL_7 0 0
VAL_8 0.2381 0.2381
VAL_9 0 0
VAL_10 0 0
VAL_11 0 0
VAL_12 0.03773 0.03773
VAL_13 0 0
VAL_14 0.00113 0.00113
VAL_15 0.0116 0.0116
VAL_16 0 0
VAL_17 0.01585 0.01585
VAL_18 0.00113 0.00113
VAL_19 0.02439 0.02439
VAL_20 0 0
VAL_21 0.01585 0.01585
VAL_22 0 0
VAL_23 0 0
VAL_24 0 0
VAL_25 0 0
VAL_26 0 0
VAL_27 0 0
VAL_28 0 0
VAL_29 0 0
VAL_30 0 0
VAL_31 0 0
VAL_32 0 0
VAL_33 0 0
VAL_34 0 0
VAL_35 0 0
VAL_36 0 0
VAL_37 0 0
VAL_38 0 0
VAL_39 0 0
VAL_40 0 0
VAL_41 0.02593 0.02593
VAL_42 0.00157 0.00157
VAL_43 0 0
VAL_44 0.34624 0.34624
VAL_45 0 0
VAL_46 0 0
VAL_47 0 0
VAL_48 0 0
VAL_49 0.01006 0.01006
VAL_50 0 0
VAL_51 0 0
VAL_52 0.01006 0.01006
VAL_53 0 0
VAL_54 0 0
VAL_55 0 0
VAL_56 0 0
VAL_57 0 0
VAL_58 0 0
VAL_59 0.00157 0.00157
VAL_60 0 0
VAL_61 0 0
VAL_62 0 0
VAL_63 0 0
VAL_64 0 0
VAL_65 0 0
VAL_66 0 0
VAL_67 0 0
VAL_68 0 0
VAL_69 0 0
VAL_70 0 0
VAL_71 0 0
VAL_72 0 0
VAL_73 0 0
VAL_74 0 0
VAL_75 0 0
VAL_76 0 0
VAL_77 0 0
VAL_78 0.02439 0.02439
VAL_79 0 0
VAL_80 0 0
VAL_81 0 0
VAL_82 0.0116 0.0116
VAL_83 0 0
VAL_84 0 0
VAL_85 0 0
VAL_86 0 0
VAL_87 0 0
VAL_88 0 0
VAL_89 0 0
VAL_90 0 0
VAL_91 0 0
VAL_92 0 0
VAL_93 0 0
VAL_94 0 0
VAL_95 0 0
VAL_96 0 0
VAL_97 0 0
VAL_98 0 0
VAL_99 0 0
VAL_100 0.03773 0.03773
VAL_101 0.00138 0.00138
VAL_102 0 0
VAL_103 0 0
VAL_104 0.23672 0.23672
VAL_105 0 0
VAL_106 0 0
VAL_107 0.02593 0.02593
VAL_108 0.06482 0.06482
VAL_109 0 0
VAL:CtermProteinFull_110 0.34624 0.34624
#END_POSE_ENERGIES_TABLE ./out/9.pdb

REMARK 6 15 1 17 11 18 13 3 15 14 9 11 
REMARK VDW             1.555
REMARK RG             13.992
REMARK NCdist         13.073
REMARK HO              0.271
