# Supplementary material for: Design of complicated all-α protein structures
Source: Nat Struct Mol Biol. 2024 Jan 4;31(2):275–82. doi: 10.1038/s41594-023-01147-9 (PMC11377298; doi:10.1038/s41594-023-01147-9)
Supplement: Supplementary file 11 — Statistical source data. [file 41594_2023_1147_MOESM11_ESM.zip › ED_Fig6/67.pdb]

HEADER                                            09-NOV-21   XXXX              
EXPDTA    THEORETICAL MODEL                                                     
REMARK 220                                                                      
REMARK 220 EXPERIMENTAL DETAILS                                                 
REMARK 220  EXPERIMENT TYPE                : THEORETICAL MODELLING              
REMARK 220  DATE OF DATA COLLECTION        : 09-NOV-21                          
REMARK 220                                                                      
REMARK 220 REMARK: MODEL GENERATED BY ROSETTA                                   
REMARK 220  VERSION 2021.16+release.8ee4f02                                     
ATOM      1  N   VAL A   1       0.000   0.000   0.000  1.00  0.00           N  
ATOM      2  CA  VAL A   1       1.458   0.000   0.000  1.00  0.00           C  
ATOM      3  C   VAL A   1       2.009   1.420   0.000  1.00  0.00           C  
ATOM      4  O   VAL A   1       2.934   1.737   0.748  1.00  0.00           O  
ATOM      5  CB  VAL A   1       2.023  -0.759  -1.215  1.00  0.00           C  
ATOM      6  CEN VAL A   1       2.351  -1.334  -1.406  1.00  0.00           X  
ATOM      7  H   VAL A   1      -0.500  -0.433  -0.750  1.00  0.00           H  
ATOM      8  N   VAL A   2       1.435   2.272  -0.843  1.00  0.00           N  
ATOM      9  CA  VAL A   2       1.868   3.661  -0.942  1.00  0.00           C  
ATOM     10  C   VAL A   2       1.711   4.383   0.390  1.00  0.00           C  
ATOM     11  O   VAL A   2       2.608   5.105   0.825  1.00  0.00           O  
ATOM     12  CB  VAL A   2       1.079   4.423  -2.023  1.00  0.00           C  
ATOM     13  CEN VAL A   2       1.129   4.707  -2.649  1.00  0.00           X  
ATOM     14  H   VAL A   2       0.680   1.949  -1.431  1.00  0.00           H  
ATOM     15  N   VAL A   3       0.566   4.183   1.035  1.00  0.00           N  
ATOM     16  CA  VAL A   3       0.290   4.815   2.319  1.00  0.00           C  
ATOM     17  C   VAL A   3       1.317   4.405   3.367  1.00  0.00           C  
ATOM     18  O   VAL A   3       1.823   5.241   4.115  1.00  0.00           O  
ATOM     19  CB  VAL A   3      -1.120   4.462   2.831  1.00  0.00           C  
ATOM     20  CEN VAL A   3      -1.749   4.719   2.941  1.00  0.00           X  
ATOM     21  H   VAL A   3      -0.130   3.577   0.624  1.00  0.00           H  
ATOM     22  N   VAL A   4       1.620   3.112   3.417  1.00  0.00           N  
ATOM     23  CA  VAL A   4       2.588   2.588   4.374  1.00  0.00           C  
ATOM     24  C   VAL A   4       3.957   3.226   4.177  1.00  0.00           C  
ATOM     25  O   VAL A   4       4.612   3.622   5.141  1.00  0.00           O  
ATOM     26  CB  VAL A   4       2.723   1.058   4.261  1.00  0.00           C  
ATOM     27  CEN VAL A   4       2.581   0.464   4.579  1.00  0.00           X  
ATOM     28  H   VAL A   4       1.169   2.476   2.775  1.00  0.00           H  
ATOM     29  N   VAL A   5       4.385   3.322   2.923  1.00  0.00           N  
ATOM     30  CA  VAL A   5       5.678   3.911   2.597  1.00  0.00           C  
ATOM     31  C   VAL A   5       5.758   5.358   3.069  1.00  0.00           C  
ATOM     32  O   VAL A   5       6.758   5.776   3.653  1.00  0.00           O  
ATOM     33  CB  VAL A   5       5.958   3.859   1.084  1.00  0.00           C  
ATOM     34  CEN VAL A   5       6.345   3.555   0.602  1.00  0.00           X  
ATOM     35  H   VAL A   5       3.799   2.977   2.176  1.00  0.00           H  
ATOM     36  N   VAL A   6       4.700   6.118   2.811  1.00  0.00           N  
ATOM     37  CA  VAL A   6       4.648   7.520   3.209  1.00  0.00           C  
ATOM     38  C   VAL A   6       4.783   7.670   4.719  1.00  0.00           C  
ATOM     39  O   VAL A   6       5.528   8.521   5.204  1.00  0.00           O  
ATOM     40  CB  VAL A   6       3.339   8.190   2.752  1.00  0.00           C  
ATOM     41  CEN VAL A   6       3.075   8.647   2.309  1.00  0.00           X  
ATOM     42  H   VAL A   6       3.910   5.715   2.327  1.00  0.00           H  
ATOM     43  N   VAL A   7       4.059   6.836   5.458  1.00  0.00           N  
ATOM     44  CA  VAL A   7       4.096   6.875   6.915  1.00  0.00           C  
ATOM     45  C   VAL A   7       5.504   6.615   7.437  1.00  0.00           C  
ATOM     46  O   VAL A   7       5.983   7.311   8.332  1.00  0.00           O  
ATOM     47  CB  VAL A   7       3.133   5.844   7.532  1.00  0.00           C  
ATOM     48  CEN VAL A   7       2.540   5.776   7.878  1.00  0.00           X  
ATOM     49  H   VAL A   7       3.467   6.159   4.999  1.00  0.00           H  
ATOM     50  N   VAL A   8       6.163   5.609   6.872  1.00  0.00           N  
ATOM     51  CA  VAL A   8       7.517   5.255   7.279  1.00  0.00           C  
ATOM     52  C   VAL A   8       8.478   6.419   7.067  1.00  0.00           C  
ATOM     53  O   VAL A   8       9.293   6.729   7.935  1.00  0.00           O  
ATOM     54  CB  VAL A   8       8.037   4.027   6.508  1.00  0.00           C  
ATOM     55  CEN VAL A   8       8.197   3.360   6.571  1.00  0.00           X  
ATOM     56  H   VAL A   8       5.713   5.075   6.141  1.00  0.00           H  
ATOM     57  N   VAL A   9       8.376   7.060   5.907  1.00  0.00           N  
ATOM     58  CA  VAL A   9       9.235   8.191   5.579  1.00  0.00           C  
ATOM     59  C   VAL A   9       9.061   9.324   6.581  1.00  0.00           C  
ATOM     60  O   VAL A   9      10.039   9.909   7.047  1.00  0.00           O  
ATOM     61  CB  VAL A   9       8.951   8.723   4.162  1.00  0.00           C  
ATOM     62  CEN VAL A   9       9.208   8.766   3.524  1.00  0.00           X  
ATOM     63  H   VAL A   9       7.685   6.755   5.236  1.00  0.00           H  
ATOM     64  N   VAL A  10       7.810   9.630   6.909  1.00  0.00           N  
ATOM     65  CA  VAL A  10       7.506  10.695   7.857  1.00  0.00           C  
ATOM     66  C   VAL A  10       8.128  10.415   9.219  1.00  0.00           C  
ATOM     67  O   VAL A  10       8.719  11.301   9.836  1.00  0.00           O  
ATOM     68  CB  VAL A  10       5.986  10.883   8.028  1.00  0.00           C  
ATOM     69  CEN VAL A  10       5.461  11.306   7.888  1.00  0.00           X  
ATOM     70  H   VAL A  10       7.051   9.112   6.491  1.00  0.00           H  
ATOM     71  N   VAL A  11       7.993   9.177   9.683  1.00  0.00           N  
ATOM     72  CA  VAL A  11       8.542   8.778  10.973  1.00  0.00           C  
ATOM     73  C   VAL A  11      10.054   8.964  11.009  1.00  0.00           C  
ATOM     74  O   VAL A  11      10.602   9.482  11.982  1.00  0.00           O  
ATOM     75  CB  VAL A  11       8.207   7.311  11.300  1.00  0.00           C  
ATOM     76  CEN VAL A  11       7.826   6.907  11.708  1.00  0.00           X  
ATOM     77  H   VAL A  11       7.496   8.495   9.127  1.00  0.00           H  
ATOM     78  N   VAL A  12      10.723   8.537   9.944  1.00  0.00           N  
ATOM     79  CA  VAL A  12      12.173   8.655   9.852  1.00  0.00           C  
ATOM     80  C   VAL A  12      12.613  10.111   9.938  1.00  0.00           C  
ATOM     81  O   VAL A  12      13.562  10.441  10.650  1.00  0.00           O  
ATOM     82  CB  VAL A  12      12.708   8.043   8.543  1.00  0.00           C  
ATOM     83  CEN VAL A  12      13.065   7.514   8.284  1.00  0.00           X  
ATOM     84  H   VAL A  12      10.214   8.119   9.178  1.00  0.00           H  
ATOM     85  N   VAL A  13      11.920  10.977   9.208  1.00  0.00           N  
ATOM     86  CA  VAL A  13      12.238  12.400   9.200  1.00  0.00           C  
ATOM     87  C   VAL A  13      12.120  12.999  10.596  1.00  0.00           C  
ATOM     88  O   VAL A  13      12.988  13.755  11.033  1.00  0.00           O  
ATOM     89  CB  VAL A  13      11.321  13.180   8.239  1.00  0.00           C  
ATOM     90  CEN VAL A  13      11.305  13.516   7.638  1.00  0.00           X  
ATOM     91  H   VAL A  13      11.152  10.642   8.644  1.00  0.00           H  
ATOM     92  N   VAL A  14      11.041  12.656  11.292  1.00  0.00           N  
ATOM     93  CA  VAL A  14      10.808  13.159  12.640  1.00  0.00           C  
ATOM     94  C   VAL A  14      11.760  12.516  13.641  1.00  0.00           C  
ATOM     95  O   VAL A  14      11.985  13.048  14.728  1.00  0.00           O  
ATOM     96  CB  VAL A  14       9.357  12.908  13.094  1.00  0.00           C  
ATOM     97  CEN VAL A  14       8.757  13.218  13.229  1.00  0.00           X  
ATOM     98  H   VAL A  14      10.366  12.031  10.876  1.00  0.00           H  
ATOM     99  N   VAL A  15      12.318  11.370  13.266  1.00  0.00           N  
ATOM    100  CA  VAL A  15      13.190  10.615  14.158  1.00  0.00           C  
ATOM    101  C   VAL A  15      14.646  10.721  13.726  1.00  0.00           C  
ATOM    102  O   VAL A  15      15.511  10.014  14.244  1.00  0.00           O  
ATOM    103  CB  VAL A  15      12.789   9.129  14.216  1.00  0.00           C  
ATOM    104  CEN VAL A  15      12.507   8.646  14.618  1.00  0.00           X  
ATOM    105  H   VAL A  15      12.134  11.012  12.340  1.00  0.00           H  
ATOM    106  N   VAL A  16      14.912  11.608  12.773  1.00  0.00           N  
ATOM    107  CA  VAL A  16      16.276  11.871  12.330  1.00  0.00           C  
ATOM    108  C   VAL A  16      16.762  13.229  12.820  1.00  0.00           C  
ATOM    109  O   VAL A  16      16.078  14.239  12.658  1.00  0.00           O  
ATOM    110  CB  VAL A  16      16.392  11.819  10.795  1.00  0.00           C  
ATOM    111  CEN VAL A  16      16.643  11.450  10.270  1.00  0.00           X  
ATOM    112  H   VAL A  16      14.150  12.113  12.345  1.00  0.00           H  
ATOM    113  N   VAL A  17      17.948  13.246  13.420  1.00  0.00           N  
ATOM    114  CA  VAL A  17      18.550  14.487  13.892  1.00  0.00           C  
ATOM    115  C   VAL A  17      19.640  14.966  12.941  1.00  0.00           C  
ATOM    116  O   VAL A  17      20.130  16.089  13.059  1.00  0.00           O  
ATOM    117  CB  VAL A  17      19.147  14.325  15.302  1.00  0.00           C  
ATOM    118  CEN VAL A  17      19.063  14.500  15.963  1.00  0.00           X  
ATOM    119  H   VAL A  17      18.444  12.376  13.553  1.00  0.00           H  
ATOM    120  N   VAL A  18      20.016  14.108  11.999  1.00  0.00           N  
ATOM    121  CA  VAL A  18      21.103  14.411  11.076  1.00  0.00           C  
ATOM    122  C   VAL A  18      20.611  15.249   9.903  1.00  0.00           C  
ATOM    123  O   VAL A  18      19.823  14.781   9.081  1.00  0.00           O  
ATOM    124  CB  VAL A  18      21.762  13.128  10.538  1.00  0.00           C  
ATOM    125  CEN VAL A  18      22.333  12.744  10.566  1.00  0.00           X  
ATOM    126  H   VAL A  18      19.536  13.223  11.921  1.00  0.00           H  
ATOM    127  N   VAL A  19      21.081  16.490   9.830  1.00  0.00           N  
ATOM    128  CA  VAL A  19      20.478  17.487   8.954  1.00  0.00           C  
ATOM    129  C   VAL A  19      20.724  17.153   7.488  1.00  0.00           C  
ATOM    130  O   VAL A  19      19.975  17.582   6.610  1.00  0.00           O  
ATOM    131  CB  VAL A  19      21.020  18.898   9.246  1.00  0.00           C  
ATOM    132  CEN VAL A  19      20.855  19.512   9.513  1.00  0.00           X  
ATOM    133  H   VAL A  19      21.876  16.749  10.396  1.00  0.00           H  
ATOM    134  N   VAL A  20      21.777  16.385   7.230  1.00  0.00           N  
ATOM    135  CA  VAL A  20      22.116  15.982   5.870  1.00  0.00           C  
ATOM    136  C   VAL A  20      21.152  14.922   5.353  1.00  0.00           C  
ATOM    137  O   VAL A  20      20.715  14.975   4.203  1.00  0.00           O  
ATOM    138  CB  VAL A  20      23.555  15.438   5.784  1.00  0.00           C  
ATOM    139  CEN VAL A  20      24.187  15.578   5.549  1.00  0.00           X  
ATOM    140  H   VAL A  20      22.357  16.072   7.995  1.00  0.00           H  
ATOM    141  N   VAL A  21      20.824  13.960   6.208  1.00  0.00           N  
ATOM    142  CA  VAL A  21      19.808  12.964   5.888  1.00  0.00           C  
ATOM    143  C   VAL A  21      18.459  13.620   5.620  1.00  0.00           C  
ATOM    144  O   VAL A  21      17.771  13.277   4.659  1.00  0.00           O  
ATOM    145  CB  VAL A  21      19.650  11.934   7.022  1.00  0.00           C  
ATOM    146  CEN VAL A  21      19.768  11.277   7.195  1.00  0.00           X  
ATOM    147  H   VAL A  21      21.290  13.917   7.103  1.00  0.00           H  
ATOM    148  N   VAL A  22      18.087  14.567   6.475  1.00  0.00           N  
ATOM    149  CA  VAL A  22      16.819  15.273   6.332  1.00  0.00           C  
ATOM    150  C   VAL A  22      16.763  16.043   5.019  1.00  0.00           C  
ATOM    151  O   VAL A  22      15.717  16.113   4.374  1.00  0.00           O  
ATOM    152  CB  VAL A  22      16.581  16.249   7.499  1.00  0.00           C  
ATOM    153  CEN VAL A  22      16.200  16.357   8.063  1.00  0.00           X  
ATOM    154  H   VAL A  22      18.697  14.803   7.245  1.00  0.00           H  
ATOM    155  N   VAL A  23      17.894  16.620   4.629  1.00  0.00           N  
ATOM    156  CA  VAL A  23      17.965  17.425   3.415  1.00  0.00           C  
ATOM    157  C   VAL A  23      18.553  16.627   2.259  1.00  0.00           C  
ATOM    158  O   VAL A  23      18.799  17.168   1.181  1.00  0.00           O  
ATOM    159  CB  VAL A  23      18.806  18.697   3.629  1.00  0.00           C  
ATOM    160  CEN VAL A  23      18.770  19.383   3.687  1.00  0.00           X  
ATOM    161  H   VAL A  23      18.727  16.498   5.187  1.00  0.00           H  
ATOM    162  N   VAL A  24      18.777  15.338   2.489  1.00  0.00           N  
ATOM    163  CA  VAL A  24      19.331  14.462   1.464  1.00  0.00           C  
ATOM    164  C   VAL A  24      18.520  14.537   0.177  1.00  0.00           C  
ATOM    165  O   VAL A  24      17.297  14.401   0.194  1.00  0.00           O  
ATOM    166  CB  VAL A  24      19.384  12.998   1.940  1.00  0.00           C  
ATOM    167  CEN VAL A  24      19.811  12.494   2.136  1.00  0.00           X  
ATOM    168  H   VAL A  24      18.557  14.955   3.397  1.00  0.00           H  
ATOM    169  N   VAL A  25      19.209  14.756  -0.938  1.00  0.00           N  
ATOM    170  CA  VAL A  25      18.557  14.817  -2.241  1.00  0.00           C  
ATOM    171  C   VAL A  25      17.660  16.043  -2.352  1.00  0.00           C  
ATOM    172  O   VAL A  25      16.969  16.230  -3.353  1.00  0.00           O  
ATOM    173  CB  VAL A  25      17.719  13.553  -2.514  1.00  0.00           C  
ATOM    174  CEN VAL A  25      17.689  12.979  -2.893  1.00  0.00           X  
ATOM    175  H   VAL A  25      20.209  14.883  -0.882  1.00  0.00           H  
ATOM    176  N   VAL A  26      17.676  16.877  -1.318  1.00  0.00           N  
ATOM    177  CA  VAL A  26      16.860  18.085  -1.295  1.00  0.00           C  
ATOM    178  C   VAL A  26      17.256  19.038  -2.415  1.00  0.00           C  
ATOM    179  O   VAL A  26      18.441  19.237  -2.685  1.00  0.00           O  
ATOM    180  CB  VAL A  26      16.975  18.819   0.054  1.00  0.00           C  
ATOM    181  CEN VAL A  26      16.633  18.973   0.632  1.00  0.00           X  
ATOM    182  H   VAL A  26      18.269  16.668  -0.527  1.00  0.00           H  
ATOM    183  N   VAL A  27      16.257  19.625  -3.066  1.00  0.00           N  
ATOM    184  CA  VAL A  27      16.500  20.566  -4.153  1.00  0.00           C  
ATOM    185  C   VAL A  27      17.371  21.727  -3.693  1.00  0.00           C  
ATOM    186  O   VAL A  27      17.250  22.196  -2.562  1.00  0.00           O  
ATOM    187  CB  VAL A  27      15.181  21.120  -4.725  1.00  0.00           C  
ATOM    188  CEN VAL A  27      14.764  21.103  -5.273  1.00  0.00           X  
ATOM    189  H   VAL A  27      15.306  19.415  -2.800  1.00  0.00           H  
ATOM    190  N   VAL A  28      18.249  22.188  -4.578  1.00  0.00           N  
ATOM    191  CA  VAL A  28      19.143  23.296  -4.264  1.00  0.00           C  
ATOM    192  C   VAL A  28      18.392  24.436  -3.588  1.00  0.00           C  
ATOM    193  O   VAL A  28      18.814  24.938  -2.546  1.00  0.00           O  
ATOM    194  CB  VAL A  28      19.843  23.833  -5.526  1.00  0.00           C  
ATOM    195  CEN VAL A  28      20.449  23.868  -5.852  1.00  0.00           X  
ATOM    196  H   VAL A  28      18.298  21.760  -5.491  1.00  0.00           H  
ATOM    197  N   VAL A  29      17.277  24.840  -4.186  1.00  0.00           N  
ATOM    198  CA  VAL A  29      16.473  25.933  -3.652  1.00  0.00           C  
ATOM    199  C   VAL A  29      15.965  25.610  -2.253  1.00  0.00           C  
ATOM    200  O   VAL A  29      15.884  26.488  -1.393  1.00  0.00           O  
ATOM    201  CB  VAL A  29      15.272  26.249  -4.563  1.00  0.00           C  
ATOM    202  CEN VAL A  29      15.017  26.714  -5.003  1.00  0.00           X  
ATOM    203  H   VAL A  29      16.978  24.378  -5.033  1.00  0.00           H  
ATOM    204  N   VAL A  30      15.624  24.345  -2.029  1.00  0.00           N  
ATOM    205  CA  VAL A  30      15.131  23.902  -0.731  1.00  0.00           C  
ATOM    206  C   VAL A  30      16.162  24.148   0.363  1.00  0.00           C  
ATOM    207  O   VAL A  30      15.831  24.638   1.443  1.00  0.00           O  
ATOM    208  CB  VAL A  30      14.760  22.408  -0.747  1.00  0.00           C  
ATOM    209  CEN VAL A  30      14.230  21.968  -0.730  1.00  0.00           X  
ATOM    210  H   VAL A  30      15.709  23.673  -2.779  1.00  0.00           H  
ATOM    211  N   VAL A  31      17.413  23.805   0.077  1.00  0.00           N  
ATOM    212  CA  VAL A  31      18.496  23.987   1.037  1.00  0.00           C  
ATOM    213  C   VAL A  31      18.651  25.453   1.420  1.00  0.00           C  
ATOM    214  O   VAL A  31      18.799  25.785   2.596  1.00  0.00           O  
ATOM    215  CB  VAL A  31      19.836  23.467   0.483  1.00  0.00           C  
ATOM    216  CEN VAL A  31      20.305  22.967   0.547  1.00  0.00           X  
ATOM    217  H   VAL A  31      17.620  23.407  -0.828  1.00  0.00           H  
ATOM    218  N   VAL A  32      18.617  26.328   0.420  1.00  0.00           N  
ATOM    219  CA  VAL A  32      18.754  27.761   0.650  1.00  0.00           C  
ATOM    220  C   VAL A  32      17.649  28.281   1.560  1.00  0.00           C  
ATOM    221  O   VAL A  32      17.905  29.048   2.488  1.00  0.00           O  
ATOM    222  CB  VAL A  32      18.731  28.551  -0.672  1.00  0.00           C  
ATOM    223  CEN VAL A  32      19.121  28.917  -1.106  1.00  0.00           X  
ATOM    224  H   VAL A  32      18.493  25.991  -0.524  1.00  0.00           H  
ATOM    225  N   VAL A  33      16.419  27.858   1.289  1.00  0.00           N  
ATOM    226  CA  VAL A  33      15.271  28.280   2.084  1.00  0.00           C  
ATOM    227  C   VAL A  33      15.430  27.871   3.542  1.00  0.00           C  
ATOM    228  O   VAL A  33      15.175  28.662   4.450  1.00  0.00           O  
ATOM    229  CB  VAL A  33      13.957  27.692   1.536  1.00  0.00           C  
ATOM    230  CEN VAL A  33      13.372  27.851   1.209  1.00  0.00           X  
ATOM    231  H   VAL A  33      16.275  27.228   0.513  1.00  0.00           H  
ATOM    232  N   VAL A  34      15.854  26.631   3.761  1.00  0.00           N  
ATOM    233  CA  VAL A  34      16.049  26.114   5.110  1.00  0.00           C  
ATOM    234  C   VAL A  34      17.079  26.938   5.872  1.00  0.00           C  
ATOM    235  O   VAL A  34      16.872  27.286   7.035  1.00  0.00           O  
ATOM    236  CB  VAL A  34      16.496  24.640   5.092  1.00  0.00           C  
ATOM    237  CEN VAL A  34      16.291  23.997   5.230  1.00  0.00           X  
ATOM    238  H   VAL A  34      16.047  26.031   2.972  1.00  0.00           H  
ATOM    239  N   VAL A  35      18.189  27.247   5.211  1.00  0.00           N  
ATOM    240  CA  VAL A  35      19.254  28.031   5.825  1.00  0.00           C  
ATOM    241  C   VAL A  35      18.751  29.403   6.254  1.00  0.00           C  
ATOM    242  O   VAL A  35      19.041  29.864   7.358  1.00  0.00           O  
ATOM    243  CB  VAL A  35      20.448  28.208   4.869  1.00  0.00           C  
ATOM    244  CEN VAL A  35      21.101  28.019   4.757  1.00  0.00           X  
ATOM    245  H   VAL A  35      18.298  26.930   4.258  1.00  0.00           H  
ATOM    246  N   VAL A  36      17.995  30.052   5.374  1.00  0.00           N  
ATOM    247  CA  VAL A  36      17.450  31.373   5.660  1.00  0.00           C  
ATOM    248  C   VAL A  36      16.549  31.344   6.888  1.00  0.00           C  
ATOM    249  O   VAL A  36      16.636  32.213   7.755  1.00  0.00           O  
ATOM    250  CB  VAL A  36      16.653  31.927   4.464  1.00  0.00           C  
ATOM    251  CEN VAL A  36      16.661  32.400   3.963  1.00  0.00           X  
ATOM    252  H   VAL A  36      17.793  29.618   4.485  1.00  0.00           H  
ATOM    253  N   VAL A  37      15.682  30.339   6.956  1.00  0.00           N  
ATOM    254  CA  VAL A  37      14.763  30.194   8.078  1.00  0.00           C  
ATOM    255  C   VAL A  37      15.518  30.048   9.393  1.00  0.00           C  
ATOM    256  O   VAL A  37      15.171  30.678  10.392  1.00  0.00           O  
ATOM    257  CB  VAL A  37      13.833  28.980   7.894  1.00  0.00           C  
ATOM    258  CEN VAL A  37      13.182  28.795   7.763  1.00  0.00           X  
ATOM    259  H   VAL A  37      15.660  29.657   6.210  1.00  0.00           H  
ATOM    260  N   VAL A  38      16.551  29.213   9.387  1.00  0.00           N  
ATOM    261  CA  VAL A  38      17.357  28.983  10.579  1.00  0.00           C  
ATOM    262  C   VAL A  38      17.978  30.279  11.084  1.00  0.00           C  
ATOM    263  O   VAL A  38      17.978  30.552  12.284  1.00  0.00           O  
ATOM    264  CB  VAL A  38      18.477  27.958  10.316  1.00  0.00           C  
ATOM    265  CEN VAL A  38      18.683  27.315  10.453  1.00  0.00           X  
ATOM    266  H   VAL A  38      16.784  28.725   8.533  1.00  0.00           H  
ATOM    267  N   VAL A  39      18.505  31.075  10.160  1.00  0.00           N  
ATOM    268  CA  VAL A  39      19.134  32.343  10.510  1.00  0.00           C  
ATOM    269  C   VAL A  39      18.121  33.317  11.099  1.00  0.00           C  
ATOM    270  O   VAL A  39      18.450  34.114  11.978  1.00  0.00           O  
ATOM    271  CB  VAL A  39      19.808  32.996   9.289  1.00  0.00           C  
ATOM    272  CEN VAL A  39      20.419  33.148   9.008  1.00  0.00           X  
ATOM    273  H   VAL A  39      18.470  30.795   9.190  1.00  0.00           H  
ATOM    274  N   VAL A  40      16.888  33.247  10.610  1.00  0.00           N  
ATOM    275  CA  VAL A  40      15.792  34.020  11.182  1.00  0.00           C  
ATOM    276  C   VAL A  40      15.338  33.433  12.512  1.00  0.00           C  
ATOM    277  O   VAL A  40      14.515  34.021  13.213  1.00  0.00           O  
ATOM    278  CB  VAL A  40      14.587  34.087  10.224  1.00  0.00           C  
ATOM    279  CEN VAL A  40      14.231  34.507   9.810  1.00  0.00           X  
ATOM    280  H   VAL A  40      16.704  32.642   9.822  1.00  0.00           H  
ATOM    281  N   VAL A  41      15.881  32.269  12.855  1.00  0.00           N  
ATOM    282  CA  VAL A  41      15.440  31.537  14.036  1.00  0.00           C  
ATOM    283  C   VAL A  41      14.170  30.745  13.752  1.00  0.00           C  
ATOM    284  O   VAL A  41      13.556  30.190  14.663  1.00  0.00           O  
ATOM    285  CB  VAL A  41      15.188  32.483  15.226  1.00  0.00           C  
ATOM    286  CEN VAL A  41      15.430  32.677  15.841  1.00  0.00           X  
ATOM    287  H   VAL A  41      16.617  31.882  12.283  1.00  0.00           H  
ATOM    288  N   VAL A  42      13.781  30.697  12.482  1.00  0.00           N  
ATOM    289  CA  VAL A  42      12.595  29.955  12.072  1.00  0.00           C  
ATOM    290  C   VAL A  42      12.920  28.486  11.833  1.00  0.00           C  
ATOM    291  O   VAL A  42      12.942  28.023  10.692  1.00  0.00           O  
ATOM    292  CB  VAL A  42      11.971  30.547  10.794  1.00  0.00           C  
ATOM    293  CEN VAL A  42      11.431  30.900  10.553  1.00  0.00           X  
ATOM    294  H   VAL A  42      14.321  31.188  11.783  1.00  0.00           H  
ATOM    295  N   VAL A  43      13.172  27.757  12.915  1.00  0.00           N  
ATOM    296  CA  VAL A  43      13.586  26.363  12.819  1.00  0.00           C  
ATOM    297  C   VAL A  43      12.476  25.497  12.237  1.00  0.00           C  
ATOM    298  O   VAL A  43      12.739  24.549  11.497  1.00  0.00           O  
ATOM    299  CB  VAL A  43      13.995  25.800  14.193  1.00  0.00           C  
ATOM    300  CEN VAL A  43      14.534  25.591  14.569  1.00  0.00           X  
ATOM    301  H   VAL A  43      13.074  28.180  13.827  1.00  0.00           H  
ATOM    302  N   VAL A  44      11.235  25.829  12.575  1.00  0.00           N  
ATOM    303  CA  VAL A  44      10.080  25.103  12.060  1.00  0.00           C  
ATOM    304  C   VAL A  44       9.983  25.227  10.545  1.00  0.00           C  
ATOM    305  O   VAL A  44       9.755  24.240   9.845  1.00  0.00           O  
ATOM    306  CB  VAL A  44       8.768  25.605  12.692  1.00  0.00           C  
ATOM    307  CEN VAL A  44       8.264  25.438  13.130  1.00  0.00           X  
ATOM    308  H   VAL A  44      11.087  26.604  13.205  1.00  0.00           H  
ATOM    309  N   VAL A  45      10.157  26.445  10.044  1.00  0.00           N  
ATOM    310  CA  VAL A  45      10.175  26.686   8.606  1.00  0.00           C  
ATOM    311  C   VAL A  45      11.295  25.905   7.930  1.00  0.00           C  
ATOM    312  O   VAL A  45      11.090  25.286   6.886  1.00  0.00           O  
ATOM    313  CB  VAL A  45      10.342  28.183   8.286  1.00  0.00           C  
ATOM    314  CEN VAL A  45      10.014  28.738   8.042  1.00  0.00           X  
ATOM    315  H   VAL A  45      10.279  27.224  10.675  1.00  0.00           H  
ATOM    316  N   VAL A  46      12.478  25.937   8.533  1.00  0.00           N  
ATOM    317  CA  VAL A  46      13.633  25.231   7.990  1.00  0.00           C  
ATOM    318  C   VAL A  46      13.370  23.734   7.895  1.00  0.00           C  
ATOM    319  O   VAL A  46      13.677  23.103   6.883  1.00  0.00           O  
ATOM    320  CB  VAL A  46      14.893  25.467   8.845  1.00  0.00           C  
ATOM    321  CEN VAL A  46      15.505  25.783   8.856  1.00  0.00           X  
ATOM    322  H   VAL A  46      12.581  26.463   9.388  1.00  0.00           H  
ATOM    323  N   VAL A  47      12.798  23.170   8.954  1.00  0.00           N  
ATOM    324  CA  VAL A  47      12.492  21.745   8.991  1.00  0.00           C  
ATOM    325  C   VAL A  47      11.533  21.359   7.873  1.00  0.00           C  
ATOM    326  O   VAL A  47      11.730  20.352   7.193  1.00  0.00           O  
ATOM    327  CB  VAL A  47      11.880  21.334  10.344  1.00  0.00           C  
ATOM    328  CEN VAL A  47      12.005  20.987  10.926  1.00  0.00           X  
ATOM    329  H   VAL A  47      12.570  23.744   9.753  1.00  0.00           H  
ATOM    330  N   VAL A  48      10.493  22.165   7.687  1.00  0.00           N  
ATOM    331  CA  VAL A  48       9.500  21.908   6.650  1.00  0.00           C  
ATOM    332  C   VAL A  48      10.139  21.895   5.267  1.00  0.00           C  
ATOM    333  O   VAL A  48       9.859  21.016   4.452  1.00  0.00           O  
ATOM    334  CB  VAL A  48       8.373  22.958   6.674  1.00  0.00           C  
ATOM    335  CEN VAL A  48       7.708  23.054   6.826  1.00  0.00           X  
ATOM    336  H   VAL A  48      10.387  22.976   8.279  1.00  0.00           H  
ATOM    337  N   VAL A  49      10.999  22.874   5.009  1.00  0.00           N  
ATOM    338  CA  VAL A  49      11.679  22.977   3.724  1.00  0.00           C  
ATOM    339  C   VAL A  49      12.520  21.738   3.445  1.00  0.00           C  
ATOM    340  O   VAL A  49      12.497  21.196   2.340  1.00  0.00           O  
ATOM    341  CB  VAL A  49      12.582  24.224   3.660  1.00  0.00           C  
ATOM    342  CEN VAL A  49      12.648  24.846   3.373  1.00  0.00           X  
ATOM    343  H   VAL A  49      11.186  23.566   5.721  1.00  0.00           H  
ATOM    344  N   VAL A  50      13.263  21.295   4.454  1.00  0.00           N  
ATOM    345  CA  VAL A  50      14.114  20.118   4.319  1.00  0.00           C  
ATOM    346  C   VAL A  50      13.295  18.884   3.965  1.00  0.00           C  
ATOM    347  O   VAL A  50      13.670  18.110   3.084  1.00  0.00           O  
ATOM    348  CB  VAL A  50      14.906  19.843   5.611  1.00  0.00           C  
ATOM    349  CEN VAL A  50      15.536  19.860   5.889  1.00  0.00           X  
ATOM    350  H   VAL A  50      13.238  21.785   5.336  1.00  0.00           H  
ATOM    351  N   VAL A  51      12.174  18.705   4.655  1.00  0.00           N  
ATOM    352  CA  VAL A  51      11.299  17.564   4.414  1.00  0.00           C  
ATOM    353  C   VAL A  51      10.789  17.554   2.979  1.00  0.00           C  
ATOM    354  O   VAL A  51      10.785  16.515   2.319  1.00  0.00           O  
ATOM    355  CB  VAL A  51      10.096  17.561   5.376  1.00  0.00           C  
ATOM    356  CEN VAL A  51       9.820  17.239   5.919  1.00  0.00           X  
ATOM    357  H   VAL A  51      11.921  19.378   5.365  1.00  0.00           H  
ATOM    358  N   VAL A  52      10.360  18.717   2.501  1.00  0.00           N  
ATOM    359  CA  VAL A  52       9.847  18.844   1.142  1.00  0.00           C  
ATOM    360  C   VAL A  52      10.902  18.452   0.116  1.00  0.00           C  
ATOM    361  O   VAL A  52      10.617  17.726  -0.837  1.00  0.00           O  
ATOM    362  CB  VAL A  52       9.370  20.279   0.850  1.00  0.00           C  
ATOM    363  CEN VAL A  52       8.810  20.667   0.745  1.00  0.00           X  
ATOM    364  H   VAL A  52      10.390  19.534   3.094  1.00  0.00           H  
ATOM    365  N   VAL A  53      12.123  18.936   0.316  1.00  0.00           N  
ATOM    366  CA  VAL A  53      13.224  18.637  -0.592  1.00  0.00           C  
ATOM    367  C   VAL A  53      13.488  17.138  -0.664  1.00  0.00           C  
ATOM    368  O   VAL A  53      13.669  16.581  -1.746  1.00  0.00           O  
ATOM    369  CB  VAL A  53      14.519  19.356  -0.167  1.00  0.00           C  
ATOM    370  CEN VAL A  53      14.952  19.864  -0.337  1.00  0.00           X  
ATOM    371  H   VAL A  53      12.293  19.526   1.117  1.00  0.00           H  
ATOM    372  N   VAL A  54      13.508  16.490   0.496  1.00  0.00           N  
ATOM    373  CA  VAL A  54      13.750  15.054   0.567  1.00  0.00           C  
ATOM    374  C   VAL A  54      12.692  14.279  -0.208  1.00  0.00           C  
ATOM    375  O   VAL A  54      13.010  13.356  -0.958  1.00  0.00           O  
ATOM    376  CB  VAL A  54      13.772  14.556   2.025  1.00  0.00           C  
ATOM    377  CEN VAL A  54      14.183  14.317   2.523  1.00  0.00           X  
ATOM    378  H   VAL A  54      13.352  17.006   1.351  1.00  0.00           H  
ATOM    379  N   VAL A  55      11.432  14.659  -0.022  1.00  0.00           N  
ATOM    380  CA  VAL A  55      10.325  13.999  -0.704  1.00  0.00           C  
ATOM    381  C   VAL A  55      10.467  14.107  -2.217  1.00  0.00           C  
ATOM    382  O   VAL A  55      10.276  13.129  -2.939  1.00  0.00           O  
ATOM    383  CB  VAL A  55       8.968  14.593  -0.282  1.00  0.00           C  
ATOM    384  CEN VAL A  55       8.393  14.463   0.075  1.00  0.00           X  
ATOM    385  H   VAL A  55      11.237  15.424   0.607  1.00  0.00           H  
ATOM    386  N   VAL A  56      10.803  15.302  -2.691  1.00  0.00           N  
ATOM    387  CA  VAL A  56      10.971  15.541  -4.119  1.00  0.00           C  
ATOM    388  C   VAL A  56      12.064  14.653  -4.701  1.00  0.00           C  
ATOM    389  O   VAL A  56      11.892  14.057  -5.764  1.00  0.00           O  
ATOM    390  CB  VAL A  56      11.311  17.014  -4.410  1.00  0.00           C  
ATOM    391  CEN VAL A  56      11.062  17.599  -4.677  1.00  0.00           X  
ATOM    392  H   VAL A  56      10.945  16.066  -2.045  1.00  0.00           H  
ATOM    393  N   VAL A  57      13.187  14.569  -3.997  1.00  0.00           N  
ATOM    394  CA  VAL A  57      14.311  13.753  -4.442  1.00  0.00           C  
ATOM    395  C   VAL A  57      13.911  12.289  -4.573  1.00  0.00           C  
ATOM    396  O   VAL A  57      14.243  11.631  -5.559  1.00  0.00           O  
ATOM    397  CB  VAL A  57      15.507  13.864  -3.478  1.00  0.00           C  
ATOM    398  CEN VAL A  57      16.144  14.119  -3.412  1.00  0.00           X  
ATOM    399  H   VAL A  57      13.265  15.083  -3.131  1.00  0.00           H  
ATOM    400  N   VAL A  58      13.197  11.784  -3.574  1.00  0.00           N  
ATOM    401  CA  VAL A  58      12.750  10.396  -3.575  1.00  0.00           C  
ATOM    402  C   VAL A  58      11.860  10.106  -4.776  1.00  0.00           C  
ATOM    403  O   VAL A  58      12.017   9.084  -5.445  1.00  0.00           O  
ATOM    404  CB  VAL A  58      11.985  10.047  -2.285  1.00  0.00           C  
ATOM    405  CEN VAL A  58      12.023   9.690  -1.697  1.00  0.00           X  
ATOM    406  H   VAL A  58      12.957  12.377  -2.792  1.00  0.00           H  
ATOM    407  N   VAL A  59      10.924  11.010  -5.046  1.00  0.00           N  
ATOM    408  CA  VAL A  59      10.006  10.852  -6.167  1.00  0.00           C  
ATOM    409  C   VAL A  59      10.759  10.776  -7.489  1.00  0.00           C  
ATOM    410  O   VAL A  59      10.467   9.929  -8.333  1.00  0.00           O  
ATOM    411  CB  VAL A  59       8.990  12.008  -6.233  1.00  0.00           C  
ATOM    412  CEN VAL A  59       8.326  12.169  -6.139  1.00  0.00           X  
ATOM    413  H   VAL A  59      10.846  11.828  -4.458  1.00  0.00           H  
ATOM    414  N   VAL A  60      11.730  11.666  -7.663  1.00  0.00           N  
ATOM    415  CA  VAL A  60      12.528  11.702  -8.883  1.00  0.00           C  
ATOM    416  C   VAL A  60      13.265  10.386  -9.097  1.00  0.00           C  
ATOM    417  O   VAL A  60      13.286   9.849 -10.205  1.00  0.00           O  
ATOM    418  CB  VAL A  60      13.550  12.853  -8.857  1.00  0.00           C  
ATOM    419  CEN VAL A  60      13.702  13.467  -9.132  1.00  0.00           X  
ATOM    420  H   VAL A  60      11.921  12.336  -6.931  1.00  0.00           H  
ATOM    421  N   VAL A  61      13.869   9.872  -8.031  1.00  0.00           N  
ATOM    422  CA  VAL A  61      14.609   8.617  -8.101  1.00  0.00           C  
ATOM    423  C   VAL A  61      13.707   7.469  -8.537  1.00  0.00           C  
ATOM    424  O   VAL A  61      14.081   6.662  -9.387  1.00  0.00           O  
ATOM    425  CB  VAL A  61      15.254   8.266  -6.747  1.00  0.00           C  
ATOM    426  CEN VAL A  61      15.856   8.221  -6.415  1.00  0.00           X  
ATOM    427  H   VAL A  61      13.814  10.362  -7.150  1.00  0.00           H  
ATOM    428  N   VAL A  62      12.518   7.402  -7.948  1.00  0.00           N  
ATOM    429  CA  VAL A  62      11.560   6.352  -8.274  1.00  0.00           C  
ATOM    430  C   VAL A  62      11.180   6.392  -9.749  1.00  0.00           C  
ATOM    431  O   VAL A  62      11.132   5.358 -10.416  1.00  0.00           O  
ATOM    432  CB  VAL A  62      10.283   6.468  -7.422  1.00  0.00           C  
ATOM    433  CEN VAL A  62       9.931   6.174  -6.908  1.00  0.00           X  
ATOM    434  H   VAL A  62      12.271   8.096  -7.257  1.00  0.00           H  
ATOM    435  N   VAL A  63      10.911   7.592 -10.253  1.00  0.00           N  
ATOM    436  CA  VAL A  63      10.534   7.768 -11.650  1.00  0.00           C  
ATOM    437  C   VAL A  63      11.621   7.250 -12.584  1.00  0.00           C  
ATOM    438  O   VAL A  63      11.333   6.574 -13.572  1.00  0.00           O  
ATOM    439  CB  VAL A  63      10.253   9.247 -11.977  1.00  0.00           C  
ATOM    440  CEN VAL A  63       9.753   9.696 -12.128  1.00  0.00           X  
ATOM    441  H   VAL A  63      10.968   8.402  -9.653  1.00  0.00           H  
ATOM    442  N   VAL A  64      12.870   7.570 -12.264  1.00  0.00           N  
ATOM    443  CA  VAL A  64      14.002   7.141 -13.076  1.00  0.00           C  
ATOM    444  C   VAL A  64      14.145   5.624 -13.064  1.00  0.00           C  
ATOM    445  O   VAL A  64      14.550   5.021 -14.058  1.00  0.00           O  
ATOM    446  CB  VAL A  64      15.319   7.774 -12.590  1.00  0.00           C  
ATOM    447  CEN VAL A  64      15.803   8.238 -12.749  1.00  0.00           X  
ATOM    448  H   VAL A  64      13.040   8.125 -11.438  1.00  0.00           H  
ATOM    449  N   VAL A  65      13.809   5.012 -11.934  1.00  0.00           N  
ATOM    450  CA  VAL A  65      13.764   3.558 -11.834  1.00  0.00           C  
ATOM    451  C   VAL A  65      12.541   2.995 -12.546  1.00  0.00           C  
ATOM    452  O   VAL A  65      12.397   1.780 -12.687  1.00  0.00           O  
ATOM    453  CB  VAL A  65      13.750   3.093 -10.366  1.00  0.00           C  
ATOM    454  CEN VAL A  65      14.127   2.786  -9.878  1.00  0.00           X  
ATOM    455  H   VAL A  65      13.579   5.568 -11.123  1.00  0.00           H  
ATOM    456  N   VAL A  66      11.661   3.884 -12.994  1.00  0.00           N  
ATOM    457  CA  VAL A  66      10.389   3.477 -13.578  1.00  0.00           C  
ATOM    458  C   VAL A  66       9.364   3.159 -12.497  1.00  0.00           C  
ATOM    459  O   VAL A  66       8.282   2.648 -12.785  1.00  0.00           O  
ATOM    460  CB  VAL A  66      10.554   2.248 -14.492  1.00  0.00           C  
ATOM    461  CEN VAL A  66      10.546   2.041 -15.149  1.00  0.00           X  
ATOM    462  H   VAL A  66      11.880   4.868 -12.929  1.00  0.00           H  
ATOM    463  N   VAL A  67       9.711   3.466 -11.251  1.00  0.00           N  
ATOM    464  CA  VAL A  67       8.812   3.233 -10.127  1.00  0.00           C  
ATOM    465  C   VAL A  67       7.846   4.397  -9.944  1.00  0.00           C  
ATOM    466  O   VAL A  67       7.962   5.170  -8.993  1.00  0.00           O  
ATOM    467  CB  VAL A  67       9.592   3.016  -8.816  1.00  0.00           C  
ATOM    468  CEN VAL A  67       9.768   2.543  -8.348  1.00  0.00           X  
ATOM    469  H   VAL A  67      10.620   3.870 -11.079  1.00  0.00           H  
ATOM    470  N   VAL A  68       6.892   4.516 -10.861  1.00  0.00           N  
ATOM    471  CA  VAL A  68       5.959   5.637 -10.856  1.00  0.00           C  
ATOM    472  C   VAL A  68       5.064   5.602  -9.624  1.00  0.00           C  
ATOM    473  O   VAL A  68       4.709   6.644  -9.073  1.00  0.00           O  
ATOM    474  CB  VAL A  68       5.078   5.645 -12.119  1.00  0.00           C  
ATOM    475  CEN VAL A  68       4.961   5.977 -12.711  1.00  0.00           X  
ATOM    476  H   VAL A  68       6.810   3.811 -11.580  1.00  0.00           H  
ATOM    477  N   VAL A  69       4.700   4.398  -9.196  1.00  0.00           N  
ATOM    478  CA  VAL A  69       3.872   4.224  -8.009  1.00  0.00           C  
ATOM    479  C   VAL A  69       4.579   4.744  -6.763  1.00  0.00           C  
ATOM    480  O   VAL A  69       3.982   5.447  -5.948  1.00  0.00           O  
ATOM    481  CB  VAL A  69       3.495   2.746  -7.794  1.00  0.00           C  
ATOM    482  CEN VAL A  69       2.973   2.297  -7.821  1.00  0.00           X  
ATOM    483  H   VAL A  69       5.006   3.581  -9.707  1.00  0.00           H  
ATOM    484  N   VAL A  70       5.853   4.394  -6.623  1.00  0.00           N  
ATOM    485  CA  VAL A  70       6.668   4.895  -5.522  1.00  0.00           C  
ATOM    486  C   VAL A  70       6.760   6.415  -5.553  1.00  0.00           C  
ATOM    487  O   VAL A  70       6.620   7.076  -4.524  1.00  0.00           O  
ATOM    488  CB  VAL A  70       8.089   4.303  -5.557  1.00  0.00           C  
ATOM    489  CEN VAL A  70       8.515   3.865  -5.238  1.00  0.00           X  
ATOM    490  H   VAL A  70       6.267   3.765  -7.295  1.00  0.00           H  
ATOM    491  N   VAL A  71       6.998   6.965  -6.739  1.00  0.00           N  
ATOM    492  CA  VAL A  71       7.109   8.409  -6.906  1.00  0.00           C  
ATOM    493  C   VAL A  71       5.826   9.113  -6.485  1.00  0.00           C  
ATOM    494  O   VAL A  71       5.863  10.125  -5.785  1.00  0.00           O  
ATOM    495  CB  VAL A  71       7.435   8.786  -8.364  1.00  0.00           C  
ATOM    496  CEN VAL A  71       7.930   9.031  -8.776  1.00  0.00           X  
ATOM    497  H   VAL A  71       7.103   6.366  -7.546  1.00  0.00           H  
ATOM    498  N   VAL A  72       4.691   8.572  -6.914  1.00  0.00           N  
ATOM    499  CA  VAL A  72       3.394   9.148  -6.582  1.00  0.00           C  
ATOM    500  C   VAL A  72       3.176   9.180  -5.075  1.00  0.00           C  
ATOM    501  O   VAL A  72       2.723  10.184  -4.525  1.00  0.00           O  
ATOM    502  CB  VAL A  72       2.243   8.364  -7.240  1.00  0.00           C  
ATOM    503  CEN VAL A  72       1.761   8.395  -7.733  1.00  0.00           X  
ATOM    504  H   VAL A  72       4.729   7.740  -7.486  1.00  0.00           H  
ATOM    505  N   VAL A  73       3.501   8.076  -4.411  1.00  0.00           N  
ATOM    506  CA  VAL A  73       3.341   7.977  -2.965  1.00  0.00           C  
ATOM    507  C   VAL A  73       4.170   9.033  -2.245  1.00  0.00           C  
ATOM    508  O   VAL A  73       3.690   9.688  -1.320  1.00  0.00           O  
ATOM    509  CB  VAL A  73       3.741   6.583  -2.447  1.00  0.00           C  
ATOM    510  CEN VAL A  73       3.492   5.997  -2.184  1.00  0.00           X  
ATOM    511  H   VAL A  73       3.868   7.286  -4.921  1.00  0.00           H  
ATOM    512  N   VAL A  74       5.417   9.193  -2.675  1.00  0.00           N  
ATOM    513  CA  VAL A  74       6.316  10.170  -2.072  1.00  0.00           C  
ATOM    514  C   VAL A  74       5.757  11.582  -2.194  1.00  0.00           C  
ATOM    515  O   VAL A  74       5.776  12.353  -1.235  1.00  0.00           O  
ATOM    516  CB  VAL A  74       7.714  10.124  -2.715  1.00  0.00           C  
ATOM    517  CEN VAL A  74       8.370   9.943  -2.605  1.00  0.00           X  
ATOM    518  H   VAL A  74       5.751   8.623  -3.439  1.00  0.00           H  
ATOM    519  N   VAL A  75       5.260  11.915  -3.381  1.00  0.00           N  
ATOM    520  CA  VAL A  75       4.694  13.235  -3.631  1.00  0.00           C  
ATOM    521  C   VAL A  75       3.516  13.514  -2.707  1.00  0.00           C  
ATOM    522  O   VAL A  75       3.408  14.598  -2.133  1.00  0.00           O  
ATOM    523  CB  VAL A  75       4.233  13.385  -5.093  1.00  0.00           C  
ATOM    524  CEN VAL A  75       4.378  13.695  -5.691  1.00  0.00           X  
ATOM    525  H   VAL A  75       5.274  11.236  -4.128  1.00  0.00           H  
ATOM    526  N   VAL A  76       2.635  12.530  -2.566  1.00  0.00           N  
ATOM    527  CA  VAL A  76       1.462  12.668  -1.710  1.00  0.00           C  
ATOM    528  C   VAL A  76       1.863  12.940  -0.266  1.00  0.00           C  
ATOM    529  O   VAL A  76       1.296  13.812   0.392  1.00  0.00           O  
ATOM    530  CB  VAL A  76       0.577  11.409  -1.758  1.00  0.00           C  
ATOM    531  CEN VAL A  76      -0.026  11.163  -1.985  1.00  0.00           X  
ATOM    532  H   VAL A  76       2.781  11.664  -3.065  1.00  0.00           H  
ATOM    533  N   VAL A  77       2.845  12.189   0.222  1.00  0.00           N  
ATOM    534  CA  VAL A  77       3.323  12.348   1.590  1.00  0.00           C  
ATOM    535  C   VAL A  77       3.857  13.755   1.826  1.00  0.00           C  
ATOM    536  O   VAL A  77       3.558  14.380   2.844  1.00  0.00           O  
ATOM    537  CB  VAL A  77       4.428  11.328   1.924  1.00  0.00           C  
ATOM    538  CEN VAL A  77       4.567  10.762   2.291  1.00  0.00           X  
ATOM    539  H   VAL A  77       3.270  11.490  -0.370  1.00  0.00           H  
ATOM    540  N   VAL A  78       4.648  14.250   0.880  1.00  0.00           N  
ATOM    541  CA  VAL A  78       5.224  15.585   0.984  1.00  0.00           C  
ATOM    542  C   VAL A  78       4.138  16.649   1.074  1.00  0.00           C  
ATOM    543  O   VAL A  78       4.215  17.561   1.896  1.00  0.00           O  
ATOM    544  CB  VAL A  78       6.140  15.900  -0.213  1.00  0.00           C  
ATOM    545  CEN VAL A  78       6.797  15.989  -0.401  1.00  0.00           X  
ATOM    546  H   VAL A  78       4.855  13.686   0.068  1.00  0.00           H  
ATOM    547  N   VAL A  79       3.125  16.526   0.222  1.00  0.00           N  
ATOM    548  CA  VAL A  79       2.020  17.477   0.204  1.00  0.00           C  
ATOM    549  C   VAL A  79       1.301  17.512   1.546  1.00  0.00           C  
ATOM    550  O   VAL A  79       0.994  18.583   2.069  1.00  0.00           O  
ATOM    551  CB  VAL A  79       1.004  17.141  -0.904  1.00  0.00           C  
ATOM    552  CEN VAL A  79       0.760  17.348  -1.514  1.00  0.00           X  
ATOM    553  H   VAL A  79       3.120  15.754  -0.428  1.00  0.00           H  
ATOM    554  N   VAL A  80       1.034  16.334   2.100  1.00  0.00           N  
ATOM    555  CA  VAL A  80       0.350  16.228   3.383  1.00  0.00           C  
ATOM    556  C   VAL A  80       1.137  16.923   4.486  1.00  0.00           C  
ATOM    557  O   VAL A  80       0.572  17.657   5.297  1.00  0.00           O  
ATOM    558  CB  VAL A  80       0.118  14.758   3.780  1.00  0.00           C  
ATOM    559  CEN VAL A  80      -0.366  14.273   3.854  1.00  0.00           X  
ATOM    560  H   VAL A  80       1.313  15.490   1.619  1.00  0.00           H  
ATOM    561  N   VAL A  81       2.445  16.688   4.512  1.00  0.00           N  
ATOM    562  CA  VAL A  81       3.312  17.292   5.516  1.00  0.00           C  
ATOM    563  C   VAL A  81       3.268  18.812   5.440  1.00  0.00           C  
ATOM    564  O   VAL A  81       3.167  19.492   6.462  1.00  0.00           O  
ATOM    565  CB  VAL A  81       4.771  16.822   5.359  1.00  0.00           C  
ATOM    566  CEN VAL A  81       5.262  16.433   5.645  1.00  0.00           X  
ATOM    567  H   VAL A  81       2.848  16.075   3.818  1.00  0.00           H  
ATOM    568  N   VAL A  82       3.343  19.341   4.224  1.00  0.00           N  
ATOM    569  CA  VAL A  82       3.312  20.784   4.012  1.00  0.00           C  
ATOM    570  C   VAL A  82       2.017  21.389   4.539  1.00  0.00           C  
ATOM    571  O   VAL A  82       2.031  22.423   5.207  1.00  0.00           O  
ATOM    572  CB  VAL A  82       3.465  21.140   2.521  1.00  0.00           C  
ATOM    573  CEN VAL A  82       3.895  21.413   2.058  1.00  0.00           X  
ATOM    574  H   VAL A  82       3.425  18.729   3.425  1.00  0.00           H  
ATOM    575  N   VAL A  83       0.899  20.740   4.233  1.00  0.00           N  
ATOM    576  CA  VAL A  83      -0.407  21.214   4.676  1.00  0.00           C  
ATOM    577  C   VAL A  83      -0.485  21.277   6.196  1.00  0.00           C  
ATOM    578  O   VAL A  83      -0.970  22.256   6.762  1.00  0.00           O  
ATOM    579  CB  VAL A  83      -1.542  20.315   4.150  1.00  0.00           C  
ATOM    580  CEN VAL A  83      -2.068  20.288   3.706  1.00  0.00           X  
ATOM    581  H   VAL A  83       0.955  19.897   3.681  1.00  0.00           H  
ATOM    582  N   VAL A  84      -0.003  20.226   6.851  1.00  0.00           N  
ATOM    583  CA  VAL A  84      -0.017  20.160   8.308  1.00  0.00           C  
ATOM    584  C   VAL A  84       0.780  21.305   8.919  1.00  0.00           C  
ATOM    585  O   VAL A  84       0.334  21.947   9.870  1.00  0.00           O  
ATOM    586  CB  VAL A  84       0.551  18.822   8.818  1.00  0.00           C  
ATOM    587  CEN VAL A  84       0.381  18.226   9.118  1.00  0.00           X  
ATOM    588  H   VAL A  84       0.383  19.454   6.328  1.00  0.00           H  
ATOM    589  N   VAL A  85       1.963  21.557   8.367  1.00  0.00           N  
ATOM    590  CA  VAL A  85       2.825  22.626   8.857  1.00  0.00           C  
ATOM    591  C   VAL A  85       2.135  23.980   8.755  1.00  0.00           C  
ATOM    592  O   VAL A  85       2.176  24.780   9.690  1.00  0.00           O  
ATOM    593  CB  VAL A  85       4.155  22.678   8.083  1.00  0.00           C  
ATOM    594  CEN VAL A  85       4.831  22.557   8.134  1.00  0.00           X  
ATOM    595  H   VAL A  85       2.272  20.993   7.588  1.00  0.00           H  
ATOM    596  N   VAL A  86       1.501  24.231   7.615  1.00  0.00           N  
ATOM    597  CA  VAL A  86       0.801  25.490   7.389  1.00  0.00           C  
ATOM    598  C   VAL A  86      -0.305  25.697   8.415  1.00  0.00           C  
ATOM    599  O   VAL A  86      -0.453  26.786   8.971  1.00  0.00           O  
ATOM    600  CB  VAL A  86       0.194  25.553   5.975  1.00  0.00           C  
ATOM    601  CEN VAL A  86       0.253  25.855   5.358  1.00  0.00           X  
ATOM    602  H   VAL A  86       1.505  23.532   6.886  1.00  0.00           H  
ATOM    603  N   VAL A  87      -1.079  24.647   8.664  1.00  0.00           N  
ATOM    604  CA  VAL A  87      -2.174  24.712   9.625  1.00  0.00           C  
ATOM    605  C   VAL A  87      -1.664  25.064  11.017  1.00  0.00           C  
ATOM    606  O   VAL A  87      -2.242  25.905  11.706  1.00  0.00           O  
ATOM    607  CB  VAL A  87      -2.946  23.381   9.693  1.00  0.00           C  
ATOM    608  CEN VAL A  87      -3.543  23.077   9.531  1.00  0.00           X  
ATOM    609  H   VAL A  87      -0.905  23.780   8.175  1.00  0.00           H  
ATOM    610  N   VAL A  88      -0.579  24.415  11.426  1.00  0.00           N  
ATOM    611  CA  VAL A  88       0.010  24.658  12.737  1.00  0.00           C  
ATOM    612  C   VAL A  88       0.438  26.112  12.888  1.00  0.00           C  
ATOM    613  O   VAL A  88       0.182  26.742  13.914  1.00  0.00           O  
ATOM    614  CB  VAL A  88       1.227  23.747  12.988  1.00  0.00           C  
ATOM    615  CEN VAL A  88       1.449  23.207  13.353  1.00  0.00           X  
ATOM    616  H   VAL A  88      -0.152  23.736  10.813  1.00  0.00           H  
ATOM    617  N   VAL A  89       1.090  26.642  11.858  1.00  0.00           N  
ATOM    618  CA  VAL A  89       1.554  28.024  11.874  1.00  0.00           C  
ATOM    619  C   VAL A  89       0.392  28.994  12.042  1.00  0.00           C  
ATOM    620  O   VAL A  89       0.466  29.935  12.831  1.00  0.00           O  
ATOM    621  CB  VAL A  89       2.323  28.377  10.586  1.00  0.00           C  
ATOM    622  CEN VAL A  89       2.949  28.515  10.335  1.00  0.00           X  
ATOM    623  H   VAL A  89       1.269  26.072  11.043  1.00  0.00           H  
ATOM    624  N   VAL A  90      -0.682  28.758  11.296  1.00  0.00           N  
ATOM    625  CA  VAL A  90      -1.862  29.610  11.361  1.00  0.00           C  
ATOM    626  C   VAL A  90      -2.453  29.627  12.765  1.00  0.00           C  
ATOM    627  O   VAL A  90      -2.802  30.685  13.289  1.00  0.00           O  
ATOM    628  CB  VAL A  90      -2.945  29.154  10.365  1.00  0.00           C  
ATOM    629  CEN VAL A  90      -3.263  29.320   9.777  1.00  0.00           X  
ATOM    630  H   VAL A  90      -0.680  27.967  10.667  1.00  0.00           H  
ATOM    631  N   VAL A  91      -2.562  28.449  13.370  1.00  0.00           N  
ATOM    632  CA  VAL A  91      -3.110  28.326  14.715  1.00  0.00           C  
ATOM    633  C   VAL A  91      -2.196  28.978  15.745  1.00  0.00           C  
ATOM    634  O   VAL A  91      -2.663  29.576  16.714  1.00  0.00           O  
ATOM    635  CB  VAL A  91      -3.334  26.852  15.102  1.00  0.00           C  
ATOM    636  CEN VAL A  91      -3.818  26.376  15.217  1.00  0.00           X  
ATOM    637  H   VAL A  91      -2.256  27.617  12.885  1.00  0.00           H  
ATOM    638  N   VAL A  92      -0.890  28.860  15.528  1.00  0.00           N  
ATOM    639  CA  VAL A  92       0.087  29.601  16.317  1.00  0.00           C  
ATOM    640  C   VAL A  92       0.005  31.095  16.034  1.00  0.00           C  
ATOM    641  O   VAL A  92       0.468  31.913  16.829  1.00  0.00           O  
ATOM    642  CB  VAL A  92       1.522  29.114  16.040  1.00  0.00           C  
ATOM    643  CEN VAL A  92       2.053  28.769  16.312  1.00  0.00           X  
ATOM    644  H   VAL A  92      -0.567  28.242  14.798  1.00  0.00           H  
ATOM    645  N   VAL A  93      -0.587  31.445  14.897  1.00  0.00           N  
ATOM    646  CA  VAL A  93      -0.631  32.833  14.453  1.00  0.00           C  
ATOM    647  C   VAL A  93       0.658  33.226  13.744  1.00  0.00           C  
ATOM    648  O   VAL A  93       0.981  34.409  13.632  1.00  0.00           O  
ATOM    649  CB  VAL A  93      -0.872  33.797  15.630  1.00  0.00           C  
ATOM    650  CEN VAL A  93      -1.337  34.218  15.916  1.00  0.00           X  
ATOM    651  H   VAL A  93      -1.017  30.732  14.327  1.00  0.00           H  
ATOM    652  N   VAL A  94       1.393  32.227  13.266  1.00  0.00           N  
ATOM    653  CA  VAL A  94       2.616  32.469  12.511  1.00  0.00           C  
ATOM    654  C   VAL A  94       2.327  32.597  11.021  1.00  0.00           C  
ATOM    655  O   VAL A  94       2.614  31.687  10.243  1.00  0.00           O  
ATOM    656  CB  VAL A  94       3.647  31.345  12.729  1.00  0.00           C  
ATOM    657  CEN VAL A  94       4.250  31.196  13.026  1.00  0.00           X  
ATOM    658  H   VAL A  94       1.096  31.276  13.430  1.00  0.00           H  
ATOM    659  N   VAL A  95       1.759  33.732  10.629  1.00  0.00           N  
ATOM    660  CA  VAL A  95       1.320  33.934   9.253  1.00  0.00           C  
ATOM    661  C   VAL A  95       2.486  33.811   8.280  1.00  0.00           C  
ATOM    662  O   VAL A  95       2.363  33.190   7.224  1.00  0.00           O  
ATOM    663  CB  VAL A  95       0.653  35.310   9.069  1.00  0.00           C  
ATOM    664  CEN VAL A  95       0.049  35.623   8.960  1.00  0.00           X  
ATOM    665  H   VAL A  95       1.627  34.474  11.301  1.00  0.00           H  
ATOM    666  N   VAL A  96       3.617  34.408   8.641  1.00  0.00           N  
ATOM    667  CA  VAL A  96       4.786  34.426   7.769  1.00  0.00           C  
ATOM    668  C   VAL A  96       5.234  33.013   7.420  1.00  0.00           C  
ATOM    669  O   VAL A  96       5.424  32.683   6.249  1.00  0.00           O  
ATOM    670  CB  VAL A  96       5.962  35.181   8.416  1.00  0.00           C  
ATOM    671  CEN VAL A  96       6.336  35.759   8.381  1.00  0.00           X  
ATOM    672  H   VAL A  96       3.669  34.860   9.542  1.00  0.00           H  
ATOM    673  N   VAL A  97       5.402  32.180   8.442  1.00  0.00           N  
ATOM    674  CA  VAL A  97       5.817  30.797   8.243  1.00  0.00           C  
ATOM    675  C   VAL A  97       4.816  30.039   7.382  1.00  0.00           C  
ATOM    676  O   VAL A  97       5.197  29.310   6.466  1.00  0.00           O  
ATOM    677  CB  VAL A  97       5.987  30.060   9.585  1.00  0.00           C  
ATOM    678  CEN VAL A  97       6.453  29.793  10.016  1.00  0.00           X  
ATOM    679  H   VAL A  97       5.237  32.515   9.380  1.00  0.00           H  
ATOM    680  N   VAL A  98       3.533  30.216   7.680  1.00  0.00           N  
ATOM    681  CA  VAL A  98       2.474  29.548   6.933  1.00  0.00           C  
ATOM    682  C   VAL A  98       2.510  29.936   5.461  1.00  0.00           C  
ATOM    683  O   VAL A  98       2.395  29.082   4.581  1.00  0.00           O  
ATOM    684  CB  VAL A  98       1.083  29.879   7.507  1.00  0.00           C  
ATOM    685  CEN VAL A  98       0.551  29.617   7.856  1.00  0.00           X  
ATOM    686  H   VAL A  98       3.286  30.828   8.445  1.00  0.00           H  
ATOM    687  N   VAL A  99       2.671  31.228   5.198  1.00  0.00           N  
ATOM    688  CA  VAL A  99       2.723  31.731   3.830  1.00  0.00           C  
ATOM    689  C   VAL A  99       3.877  31.107   3.057  1.00  0.00           C  
ATOM    690  O   VAL A  99       3.715  30.688   1.911  1.00  0.00           O  
ATOM    691  CB  VAL A  99       2.866  33.264   3.797  1.00  0.00           C  
ATOM    692  CEN VAL A  99       2.533  33.849   3.650  1.00  0.00           X  
ATOM    693  H   VAL A  99       2.760  31.879   5.965  1.00  0.00           H  
ATOM    694  N   VAL A 100       5.044  31.046   3.691  1.00  0.00           N  
ATOM    695  CA  VAL A 100       6.228  30.473   3.063  1.00  0.00           C  
ATOM    696  C   VAL A 100       5.999  29.015   2.686  1.00  0.00           C  
ATOM    697  O   VAL A 100       6.348  28.587   1.585  1.00  0.00           O  
ATOM    698  CB  VAL A 100       7.458  30.567   3.986  1.00  0.00           C  
ATOM    699  CEN VAL A 100       8.062  30.886   4.073  1.00  0.00           X  
ATOM    700  H   VAL A 100       5.111  31.407   4.632  1.00  0.00           H  
ATOM    701  N   VAL A 101       5.412  28.256   3.605  1.00  0.00           N  
ATOM    702  CA  VAL A 101       5.136  26.843   3.369  1.00  0.00           C  
ATOM    703  C   VAL A 101       4.216  26.654   2.170  1.00  0.00           C  
ATOM    704  O   VAL A 101       4.454  25.794   1.322  1.00  0.00           O  
ATOM    705  CB  VAL A 101       4.497  26.179   4.604  1.00  0.00           C  
ATOM    706  CEN VAL A 101       4.613  25.733   5.115  1.00  0.00           X  
ATOM    707  H   VAL A 101       5.150  28.668   4.489  1.00  0.00           H  
ATOM    708  N   VAL A 102       3.164  27.463   2.104  1.00  0.00           N  
ATOM    709  CA  VAL A 102       2.206  27.387   1.008  1.00  0.00           C  
ATOM    710  C   VAL A 102       2.882  27.640  -0.333  1.00  0.00           C  
ATOM    711  O   VAL A 102       2.643  26.922  -1.305  1.00  0.00           O  
ATOM    712  CB  VAL A 102       1.056  28.395   1.191  1.00  0.00           C  
ATOM    713  CEN VAL A 102       0.385  28.451   1.337  1.00  0.00           X  
ATOM    714  H   VAL A 102       3.025  28.149   2.832  1.00  0.00           H  
ATOM    715  N   VAL A 103       3.727  28.664  -0.380  1.00  0.00           N  
ATOM    716  CA  VAL A 103       4.439  29.014  -1.603  1.00  0.00           C  
ATOM    717  C   VAL A 103       5.315  27.862  -2.079  1.00  0.00           C  
ATOM    718  O   VAL A 103       5.334  27.533  -3.266  1.00  0.00           O  
ATOM    719  CB  VAL A 103       5.316  30.265  -1.409  1.00  0.00           C  
ATOM    720  CEN VAL A 103       5.376  30.931  -1.574  1.00  0.00           X  
ATOM    721  H   VAL A 103       3.879  29.215   0.452  1.00  0.00           H  
ATOM    722  N   VAL A 104       6.039  27.252  -1.148  1.00  0.00           N  
ATOM    723  CA  VAL A 104       6.919  26.135  -1.471  1.00  0.00           C  
ATOM    724  C   VAL A 104       6.137  24.974  -2.071  1.00  0.00           C  
ATOM    725  O   VAL A 104       6.553  24.382  -3.067  1.00  0.00           O  
ATOM    726  CB  VAL A 104       7.682  25.638  -0.228  1.00  0.00           C  
ATOM    727  CEN VAL A 104       8.303  25.614   0.068  1.00  0.00           X  
ATOM    728  H   VAL A 104       5.979  27.570  -0.191  1.00  0.00           H  
ATOM    729  N   VAL A 105       5.002  24.652  -1.460  1.00  0.00           N  
ATOM    730  CA  VAL A 105       4.159  23.561  -1.934  1.00  0.00           C  
ATOM    731  C   VAL A 105       3.689  23.808  -3.361  1.00  0.00           C  
ATOM    732  O   VAL A 105       3.725  22.909  -4.201  1.00  0.00           O  
ATOM    733  CB  VAL A 105       2.930  23.361  -1.026  1.00  0.00           C  
ATOM    734  CEN VAL A 105       2.648  22.939  -0.561  1.00  0.00           X  
ATOM    735  H   VAL A 105       4.715  25.178  -0.646  1.00  0.00           H  
ATOM    736  N   VAL A 106       3.247  25.032  -3.630  1.00  0.00           N  
ATOM    737  CA  VAL A 106       2.769  25.400  -4.957  1.00  0.00           C  
ATOM    738  C   VAL A 106       3.860  25.221  -6.005  1.00  0.00           C  
ATOM    739  O   VAL A 106       3.616  24.680  -7.084  1.00  0.00           O  
ATOM    740  CB  VAL A 106       2.268  26.856  -4.995  1.00  0.00           C  
ATOM    741  CEN VAL A 106       1.703  27.247  -5.043  1.00  0.00           X  
ATOM    742  H   VAL A 106       3.243  25.726  -2.896  1.00  0.00           H  
ATOM    743  N   VAL A 107       5.064  25.680  -5.682  1.00  0.00           N  
ATOM    744  CA  VAL A 107       6.195  25.572  -6.596  1.00  0.00           C  
ATOM    745  C   VAL A 107       6.493  24.117  -6.934  1.00  0.00           C  
ATOM    746  O   VAL A 107       6.715  23.772  -8.095  1.00  0.00           O  
ATOM    747  CB  VAL A 107       7.462  26.221  -6.006  1.00  0.00           C  
ATOM    748  CEN VAL A 107       7.888  26.759  -6.065  1.00  0.00           X  
ATOM    749  H   VAL A 107       5.199  26.115  -4.781  1.00  0.00           H  
ATOM    750  N   VAL A 108       6.496  23.266  -5.913  1.00  0.00           N  
ATOM    751  CA  VAL A 108       6.767  21.846  -6.101  1.00  0.00           C  
ATOM    752  C   VAL A 108       5.748  21.210  -7.037  1.00  0.00           C  
ATOM    753  O   VAL A 108       6.107  20.447  -7.934  1.00  0.00           O  
ATOM    754  CB  VAL A 108       6.761  21.088  -4.760  1.00  0.00           C  
ATOM    755  CEN VAL A 108       7.164  20.767  -4.302  1.00  0.00           X  
ATOM    756  H   VAL A 108       6.306  23.612  -4.984  1.00  0.00           H  
ATOM    757  N   VAL A 109       4.476  21.528  -6.824  1.00  0.00           N  
ATOM    758  CA  VAL A 109       3.402  20.988  -7.649  1.00  0.00           C  
ATOM    759  C   VAL A 109       3.582  21.376  -9.111  1.00  0.00           C  
ATOM    760  O   VAL A 109       3.433  20.545 -10.007  1.00  0.00           O  
ATOM    761  CB  VAL A 109       2.021  21.471  -7.166  1.00  0.00           C  
ATOM    762  CEN VAL A 109       1.440  21.268  -6.857  1.00  0.00           X  
ATOM    763  H   VAL A 109       4.247  22.161  -6.070  1.00  0.00           H  
ATOM    764  N   VAL A 110       3.905  22.644  -9.346  1.00  0.00           N  
ATOM    765  CA  VAL A 110       4.106  23.144 -10.700  1.00  0.00           C  
ATOM    766  C   VAL A 110       5.233  22.398 -11.402  1.00  0.00           C  
ATOM    767  O   VAL A 110       5.013  21.792 -12.414  1.00  0.00           O  
ATOM    768  CB  VAL A 110       4.422  24.652 -10.704  1.00  0.00           C  
ATOM    769  CEN VAL A 110       4.167  25.271 -10.866  1.00  0.00           X  
ATOM    770  H   VAL A 110       4.013  23.276  -8.566  1.00  0.00           H  
TER                                                                             
# All scores below are weighted scores, not raw scores.
#BEGIN_POSE_ENERGIES_TABLE ./out/67.pdb
label vdw total
weights 0.1 NA
pose 2.7137 2.7137
VAL:NtermProteinFull_1 0 0
VAL_2 0.05975 0.05975
VAL_3 0 0
VAL_4 0 0
VAL_5 0 0
VAL_6 0.08036 0.08036
VAL_7 0 0
VAL_8 0 0
VAL_9 0 0
VAL_10 0 0
VAL_11 0 0
VAL_12 0 0
VAL_13 0 0
VAL_14 0 0
VAL_15 0 0
VAL_16 0 0
VAL_17 0 0
VAL_18 0 0
VAL_19 0 0
VAL_20 0 0
VAL_21 0 0
VAL_22 0 0
VAL_23 0 0
VAL_24 0 0
VAL_25 0.47818 0.47818
VAL_26 0.36541 0.36541
VAL_27 5e-05 5e-05
VAL_28 0 0
VAL_29 0 0
VAL_30 0.17665 0.17665
VAL_31 0 0
VAL_32 0 0
VAL_33 0 0
VAL_34 0 0
VAL_35 0 0
VAL_36 0 0
VAL_37 0.00643 0.00643
VAL_38 0 0
VAL_39 0 0
VAL_40 0 0
VAL_41 0 0
VAL_42 0 0
VAL_43 0 0
VAL_44 0 0
VAL_45 0.00642 0.00642
VAL_46 2e-05 2e-05
VAL_47 0 0
VAL_48 0.00518 0.00518
VAL_49 0 0
VAL_50 0 0
VAL_51 0 0
VAL_52 0 0
VAL_53 0.54212 0.54212
VAL_54 0 0
VAL_55 0.17665 0.17665
VAL_56 0 0
VAL_57 0.47818 0.47818
VAL_58 0 0
VAL_59 0 0
VAL_60 0 0
VAL_61 0 0
VAL_62 0.00643 0.00643
VAL_63 0 0
VAL_64 0 0
VAL_65 0 0
VAL_66 0 0
VAL_67 0 0
VAL_68 0 0
VAL_69 0 0
VAL_70 0.00642 0.00642
VAL_71 2e-05 2e-05
VAL_72 0 0
VAL_73 0.05975 0.05975
VAL_74 0 0
VAL_75 0 0
VAL_76 0 0
VAL_77 0.08036 0.08036
VAL_78 0.17665 0.17665
VAL_79 0 0
VAL_80 0 0
VAL_81 0 0
VAL_82 0.00176 0.00176
VAL_83 0 0
VAL_84 0 0
VAL_85 0.00518 0.00518
VAL_86 0 0
VAL_87 0 0
VAL_88 0 0
VAL_89 0 0
VAL_90 0 0
VAL_91 0 0
VAL_92 0 0
VAL_93 0 0
VAL_94 0 0
VAL_95 0 0
VAL_96 0 0
VAL_97 0 0
VAL_98 0 0
VAL_99 0 0
VAL_100 0 0
VAL_101 0 0
VAL_102 0 0
VAL_103 0 0
VAL_104 0 0
VAL_105 0.00176 0.00176
VAL_106 0 0
VAL_107 0 0
VAL_108 0 0
VAL_109 0 0
VAL:CtermProteinFull_110 0 0
#END_POSE_ENERGIES_TABLE ./out/67.pdb

REMARK 6 13 1 8 18 21 14 9 15 8 8 7 
REMARK VDW             2.714
REMARK RG             13.907
REMARK NCdist         25.635
REMARK HO              0.659
