# Supplementary material for: Design of complicated all-α protein structures
Source: Nat Struct Mol Biol. 2024 Jan 4;31(2):275–82. doi: 10.1038/s41594-023-01147-9 (PMC11377298; doi:10.1038/s41594-023-01147-9)
Supplement: Supplementary file 11 — Statistical source data. [file 41594_2023_1147_MOESM11_ESM.zip › ED_Fig6/73.pdb]

HEADER                                            09-NOV-21   XXXX              
EXPDTA    THEORETICAL MODEL                                                     
REMARK 220                                                                      
REMARK 220 EXPERIMENTAL DETAILS                                                 
REMARK 220  EXPERIMENT TYPE                : THEORETICAL MODELLING              
REMARK 220  DATE OF DATA COLLECTION        : 09-NOV-21                          
REMARK 220                                                                      
REMARK 220 REMARK: MODEL GENERATED BY ROSETTA                                   
REMARK 220  VERSION 2021.16+release.8ee4f02                                     
ATOM      1  N   VAL A   1       0.000   0.000   0.000  1.00  0.00           N  
ATOM      2  CA  VAL A   1       1.458   0.000   0.000  1.00  0.00           C  
ATOM      3  C   VAL A   1       2.009   1.420   0.000  1.00  0.00           C  
ATOM      4  O   VAL A   1       2.934   1.737   0.748  1.00  0.00           O  
ATOM      5  CB  VAL A   1       2.023  -0.759  -1.215  1.00  0.00           C  
ATOM      6  CEN VAL A   1       2.351  -1.334  -1.406  1.00  0.00           X  
ATOM      7  H   VAL A   1      -0.500  -0.433  -0.750  1.00  0.00           H  
ATOM      8  N   VAL A   2       1.435   2.272  -0.843  1.00  0.00           N  
ATOM      9  CA  VAL A   2       1.868   3.661  -0.942  1.00  0.00           C  
ATOM     10  C   VAL A   2       1.711   4.383   0.390  1.00  0.00           C  
ATOM     11  O   VAL A   2       2.608   5.105   0.825  1.00  0.00           O  
ATOM     12  CB  VAL A   2       1.079   4.423  -2.023  1.00  0.00           C  
ATOM     13  CEN VAL A   2       1.129   4.707  -2.649  1.00  0.00           X  
ATOM     14  H   VAL A   2       0.680   1.949  -1.431  1.00  0.00           H  
ATOM     15  N   VAL A   3       0.566   4.183   1.035  1.00  0.00           N  
ATOM     16  CA  VAL A   3       0.290   4.815   2.319  1.00  0.00           C  
ATOM     17  C   VAL A   3       1.317   4.405   3.367  1.00  0.00           C  
ATOM     18  O   VAL A   3       1.823   5.241   4.115  1.00  0.00           O  
ATOM     19  CB  VAL A   3      -1.120   4.462   2.831  1.00  0.00           C  
ATOM     20  CEN VAL A   3      -1.749   4.719   2.941  1.00  0.00           X  
ATOM     21  H   VAL A   3      -0.130   3.577   0.624  1.00  0.00           H  
ATOM     22  N   VAL A   4       1.620   3.112   3.417  1.00  0.00           N  
ATOM     23  CA  VAL A   4       2.588   2.588   4.374  1.00  0.00           C  
ATOM     24  C   VAL A   4       3.957   3.226   4.177  1.00  0.00           C  
ATOM     25  O   VAL A   4       4.612   3.622   5.141  1.00  0.00           O  
ATOM     26  CB  VAL A   4       2.723   1.058   4.261  1.00  0.00           C  
ATOM     27  CEN VAL A   4       2.581   0.464   4.579  1.00  0.00           X  
ATOM     28  H   VAL A   4       1.169   2.476   2.775  1.00  0.00           H  
ATOM     29  N   VAL A   5       4.385   3.322   2.923  1.00  0.00           N  
ATOM     30  CA  VAL A   5       5.678   3.911   2.597  1.00  0.00           C  
ATOM     31  C   VAL A   5       5.758   5.358   3.069  1.00  0.00           C  
ATOM     32  O   VAL A   5       6.758   5.776   3.653  1.00  0.00           O  
ATOM     33  CB  VAL A   5       5.958   3.859   1.084  1.00  0.00           C  
ATOM     34  CEN VAL A   5       6.345   3.555   0.602  1.00  0.00           X  
ATOM     35  H   VAL A   5       3.799   2.977   2.176  1.00  0.00           H  
ATOM     36  N   VAL A   6       4.700   6.118   2.811  1.00  0.00           N  
ATOM     37  CA  VAL A   6       4.648   7.520   3.209  1.00  0.00           C  
ATOM     38  C   VAL A   6       4.783   7.670   4.719  1.00  0.00           C  
ATOM     39  O   VAL A   6       5.528   8.521   5.204  1.00  0.00           O  
ATOM     40  CB  VAL A   6       3.339   8.190   2.752  1.00  0.00           C  
ATOM     41  CEN VAL A   6       3.075   8.647   2.309  1.00  0.00           X  
ATOM     42  H   VAL A   6       3.910   5.715   2.327  1.00  0.00           H  
ATOM     43  N   VAL A   7       4.059   6.836   5.458  1.00  0.00           N  
ATOM     44  CA  VAL A   7       4.096   6.875   6.915  1.00  0.00           C  
ATOM     45  C   VAL A   7       5.504   6.615   7.437  1.00  0.00           C  
ATOM     46  O   VAL A   7       5.983   7.311   8.332  1.00  0.00           O  
ATOM     47  CB  VAL A   7       3.133   5.844   7.532  1.00  0.00           C  
ATOM     48  CEN VAL A   7       2.540   5.776   7.878  1.00  0.00           X  
ATOM     49  H   VAL A   7       3.467   6.159   4.999  1.00  0.00           H  
ATOM     50  N   VAL A   8       6.163   5.609   6.872  1.00  0.00           N  
ATOM     51  CA  VAL A   8       7.517   5.255   7.279  1.00  0.00           C  
ATOM     52  C   VAL A   8       8.478   6.419   7.067  1.00  0.00           C  
ATOM     53  O   VAL A   8       9.293   6.729   7.935  1.00  0.00           O  
ATOM     54  CB  VAL A   8       8.037   4.027   6.508  1.00  0.00           C  
ATOM     55  CEN VAL A   8       8.197   3.360   6.571  1.00  0.00           X  
ATOM     56  H   VAL A   8       5.713   5.075   6.141  1.00  0.00           H  
ATOM     57  N   VAL A   9       8.376   7.060   5.907  1.00  0.00           N  
ATOM     58  CA  VAL A   9       9.235   8.191   5.579  1.00  0.00           C  
ATOM     59  C   VAL A   9       9.061   9.324   6.581  1.00  0.00           C  
ATOM     60  O   VAL A   9      10.039   9.909   7.047  1.00  0.00           O  
ATOM     61  CB  VAL A   9       8.951   8.723   4.162  1.00  0.00           C  
ATOM     62  CEN VAL A   9       9.208   8.766   3.524  1.00  0.00           X  
ATOM     63  H   VAL A   9       7.685   6.755   5.236  1.00  0.00           H  
ATOM     64  N   VAL A  10       7.810   9.630   6.909  1.00  0.00           N  
ATOM     65  CA  VAL A  10       7.506  10.695   7.857  1.00  0.00           C  
ATOM     66  C   VAL A  10       8.128  10.415   9.219  1.00  0.00           C  
ATOM     67  O   VAL A  10       8.719  11.301   9.836  1.00  0.00           O  
ATOM     68  CB  VAL A  10       5.986  10.883   8.028  1.00  0.00           C  
ATOM     69  CEN VAL A  10       5.461  11.306   7.888  1.00  0.00           X  
ATOM     70  H   VAL A  10       7.051   9.112   6.491  1.00  0.00           H  
ATOM     71  N   VAL A  11       7.993   9.177   9.683  1.00  0.00           N  
ATOM     72  CA  VAL A  11       8.542   8.778  10.973  1.00  0.00           C  
ATOM     73  C   VAL A  11      10.054   8.964  11.009  1.00  0.00           C  
ATOM     74  O   VAL A  11      10.602   9.482  11.982  1.00  0.00           O  
ATOM     75  CB  VAL A  11       8.207   7.311  11.300  1.00  0.00           C  
ATOM     76  CEN VAL A  11       7.826   6.907  11.708  1.00  0.00           X  
ATOM     77  H   VAL A  11       7.496   8.495   9.127  1.00  0.00           H  
ATOM     78  N   VAL A  12      10.723   8.537   9.944  1.00  0.00           N  
ATOM     79  CA  VAL A  12      12.173   8.655   9.852  1.00  0.00           C  
ATOM     80  C   VAL A  12      12.613  10.111   9.938  1.00  0.00           C  
ATOM     81  O   VAL A  12      13.562  10.441  10.650  1.00  0.00           O  
ATOM     82  CB  VAL A  12      12.708   8.043   8.543  1.00  0.00           C  
ATOM     83  CEN VAL A  12      13.065   7.514   8.284  1.00  0.00           X  
ATOM     84  H   VAL A  12      10.214   8.119   9.178  1.00  0.00           H  
ATOM     85  N   VAL A  13      11.920  10.977   9.208  1.00  0.00           N  
ATOM     86  CA  VAL A  13      12.238  12.400   9.200  1.00  0.00           C  
ATOM     87  C   VAL A  13      12.120  12.999  10.596  1.00  0.00           C  
ATOM     88  O   VAL A  13      12.988  13.755  11.033  1.00  0.00           O  
ATOM     89  CB  VAL A  13      11.321  13.180   8.239  1.00  0.00           C  
ATOM     90  CEN VAL A  13      11.305  13.516   7.638  1.00  0.00           X  
ATOM     91  H   VAL A  13      11.152  10.642   8.644  1.00  0.00           H  
ATOM     92  N   VAL A  14      11.041  12.656  11.292  1.00  0.00           N  
ATOM     93  CA  VAL A  14      10.808  13.159  12.640  1.00  0.00           C  
ATOM     94  C   VAL A  14      11.946  12.774  13.577  1.00  0.00           C  
ATOM     95  O   VAL A  14      12.415  13.592  14.368  1.00  0.00           O  
ATOM     96  CB  VAL A  14       9.481  12.632  13.218  1.00  0.00           C  
ATOM     97  CEN VAL A  14       8.841  12.816  13.393  1.00  0.00           X  
ATOM     98  H   VAL A  14      10.366  12.031  10.876  1.00  0.00           H  
ATOM     99  N   VAL A  15      12.387  11.524  13.481  1.00  0.00           N  
ATOM    100  CA  VAL A  15      13.470  11.028  14.323  1.00  0.00           C  
ATOM    101  C   VAL A  15      14.775  11.754  14.027  1.00  0.00           C  
ATOM    102  O   VAL A  15      15.590  11.976  14.923  1.00  0.00           O  
ATOM    103  CB  VAL A  15      13.682   9.514  14.135  1.00  0.00           C  
ATOM    104  CEN VAL A  15      13.605   8.901  14.441  1.00  0.00           X  
ATOM    105  H   VAL A  15      11.962  10.903  12.808  1.00  0.00           H  
ATOM    106  N   VAL A  16      14.969  12.122  12.765  1.00  0.00           N  
ATOM    107  CA  VAL A  16      16.106  12.946  12.373  1.00  0.00           C  
ATOM    108  C   VAL A  16      15.913  14.394  12.806  1.00  0.00           C  
ATOM    109  O   VAL A  16      16.822  15.215  12.684  1.00  0.00           O  
ATOM    110  CB  VAL A  16      16.339  12.902  10.851  1.00  0.00           C  
ATOM    111  CEN VAL A  16      16.761  12.665  10.361  1.00  0.00           X  
ATOM    112  H   VAL A  16      14.311  11.824  12.059  1.00  0.00           H  
ATOM    113  N   VAL A  17      14.724  14.701  13.312  1.00  0.00           N  
ATOM    114  CA  VAL A  17      14.364  16.074  13.644  1.00  0.00           C  
ATOM    115  C   VAL A  17      13.922  16.843  12.405  1.00  0.00           C  
ATOM    116  O   VAL A  17      13.730  18.058  12.452  1.00  0.00           O  
ATOM    117  CB  VAL A  17      15.536  16.821  14.308  1.00  0.00           C  
ATOM    118  CEN VAL A  17      15.759  17.083  14.905  1.00  0.00           X  
ATOM    119  H   VAL A  17      14.051  13.964  13.470  1.00  0.00           H  
ATOM    120  N   VAL A  18      13.763  16.128  11.297  1.00  0.00           N  
ATOM    121  CA  VAL A  18      13.322  16.738  10.048  1.00  0.00           C  
ATOM    122  C   VAL A  18      11.803  16.828   9.985  1.00  0.00           C  
ATOM    123  O   VAL A  18      11.159  16.101   9.228  1.00  0.00           O  
ATOM    124  CB  VAL A  18      13.831  15.952   8.825  1.00  0.00           C  
ATOM    125  CEN VAL A  18      14.273  15.974   8.297  1.00  0.00           X  
ATOM    126  H   VAL A  18      13.951  15.136  11.320  1.00  0.00           H  
ATOM    127  N   VAL A  19      11.235  17.724  10.784  1.00  0.00           N  
ATOM    128  CA  VAL A  19       9.786  17.848  10.889  1.00  0.00           C  
ATOM    129  C   VAL A  19       9.177  18.323   9.576  1.00  0.00           C  
ATOM    130  O   VAL A  19       8.079  17.910   9.204  1.00  0.00           O  
ATOM    131  CB  VAL A  19       9.381  18.821  12.012  1.00  0.00           C  
ATOM    132  CEN VAL A  19       9.100  18.857  12.640  1.00  0.00           X  
ATOM    133  H   VAL A  19      11.822  18.335  11.334  1.00  0.00           H  
ATOM    134  N   VAL A  20       9.898  19.193   8.876  1.00  0.00           N  
ATOM    135  CA  VAL A  20       9.445  19.701   7.586  1.00  0.00           C  
ATOM    136  C   VAL A  20       9.323  18.578   6.564  1.00  0.00           C  
ATOM    137  O   VAL A  20       8.333  18.492   5.839  1.00  0.00           O  
ATOM    138  CB  VAL A  20      10.398  20.780   7.038  1.00  0.00           C  
ATOM    139  CEN VAL A  20      10.458  21.454   6.912  1.00  0.00           X  
ATOM    140  H   VAL A  20      10.782  19.511   9.247  1.00  0.00           H  
ATOM    141  N   VAL A  21      10.336  17.720   6.512  1.00  0.00           N  
ATOM    142  CA  VAL A  21      10.305  16.551   5.641  1.00  0.00           C  
ATOM    143  C   VAL A  21       9.135  15.638   5.984  1.00  0.00           C  
ATOM    144  O   VAL A  21       8.425  15.163   5.098  1.00  0.00           O  
ATOM    145  CB  VAL A  21      11.615  15.746   5.729  1.00  0.00           C  
ATOM    146  CEN VAL A  21      12.188  15.579   5.384  1.00  0.00           X  
ATOM    147  H   VAL A  21      11.147  17.880   7.092  1.00  0.00           H  
ATOM    148  N   VAL A  22       8.940  15.396   7.276  1.00  0.00           N  
ATOM    149  CA  VAL A  22       7.856  14.538   7.739  1.00  0.00           C  
ATOM    150  C   VAL A  22       6.500  15.087   7.313  1.00  0.00           C  
ATOM    151  O   VAL A  22       5.640  14.344   6.838  1.00  0.00           O  
ATOM    152  CB  VAL A  22       7.876  14.379   9.271  1.00  0.00           C  
ATOM    153  CEN VAL A  22       8.005  13.933   9.780  1.00  0.00           X  
ATOM    154  H   VAL A  22       9.559  15.816   7.954  1.00  0.00           H  
ATOM    155  N   VAL A  23       6.314  16.391   7.486  1.00  0.00           N  
ATOM    156  CA  VAL A  23       5.062  17.042   7.120  1.00  0.00           C  
ATOM    157  C   VAL A  23       4.769  16.876   5.634  1.00  0.00           C  
ATOM    158  O   VAL A  23       3.644  16.564   5.245  1.00  0.00           O  
ATOM    159  CB  VAL A  23       5.083  18.543   7.465  1.00  0.00           C  
ATOM    160  CEN VAL A  23       4.823  19.017   7.891  1.00  0.00           X  
ATOM    161  H   VAL A  23       7.060  16.946   7.881  1.00  0.00           H  
ATOM    162  N   VAL A  24       5.788  17.087   4.808  1.00  0.00           N  
ATOM    163  CA  VAL A  24       5.642  16.962   3.363  1.00  0.00           C  
ATOM    164  C   VAL A  24       5.207  15.555   2.974  1.00  0.00           C  
ATOM    165  O   VAL A  24       4.313  15.378   2.146  1.00  0.00           O  
ATOM    166  CB  VAL A  24       6.952  17.305   2.630  1.00  0.00           C  
ATOM    167  CEN VAL A  24       7.256  17.775   2.228  1.00  0.00           X  
ATOM    168  H   VAL A  24       6.687  17.341   5.192  1.00  0.00           H  
ATOM    169  N   VAL A  25       5.845  14.556   3.575  1.00  0.00           N  
ATOM    170  CA  VAL A  25       5.525  13.162   3.291  1.00  0.00           C  
ATOM    171  C   VAL A  25       4.071  12.852   3.624  1.00  0.00           C  
ATOM    172  O   VAL A  25       3.372  12.203   2.846  1.00  0.00           O  
ATOM    173  CB  VAL A  25       6.438  12.202   4.078  1.00  0.00           C  
ATOM    174  CEN VAL A  25       6.956  11.753   4.014  1.00  0.00           X  
ATOM    175  H   VAL A  25       6.570  14.768   4.245  1.00  0.00           H  
ATOM    176  N   VAL A  26       3.622  13.320   4.783  1.00  0.00           N  
ATOM    177  CA  VAL A  26       2.250  13.093   5.221  1.00  0.00           C  
ATOM    178  C   VAL A  26       1.252  13.686   4.235  1.00  0.00           C  
ATOM    179  O   VAL A  26       0.261  13.047   3.879  1.00  0.00           O  
ATOM    180  CB  VAL A  26       1.995  13.692   6.617  1.00  0.00           C  
ATOM    181  CEN VAL A  26       1.884  13.532   7.277  1.00  0.00           X  
ATOM    182  H   VAL A  26       4.247  13.846   5.377  1.00  0.00           H  
ATOM    183  N   VAL A  27       1.519  14.911   3.795  1.00  0.00           N  
ATOM    184  CA  VAL A  27       0.645  15.593   2.848  1.00  0.00           C  
ATOM    185  C   VAL A  27       0.526  14.811   1.547  1.00  0.00           C  
ATOM    186  O   VAL A  27      -0.570  14.641   1.011  1.00  0.00           O  
ATOM    187  CB  VAL A  27       1.149  17.015   2.537  1.00  0.00           C  
ATOM    188  CEN VAL A  27       1.017  17.684   2.636  1.00  0.00           X  
ATOM    189  H   VAL A  27       2.349  15.382   4.125  1.00  0.00           H  
ATOM    190  N   VAL A  28       1.659  14.336   1.042  1.00  0.00           N  
ATOM    191  CA  VAL A  28       1.684  13.571  -0.199  1.00  0.00           C  
ATOM    192  C   VAL A  28       0.838  12.309  -0.085  1.00  0.00           C  
ATOM    193  O   VAL A  28       0.066  11.984  -0.987  1.00  0.00           O  
ATOM    194  CB  VAL A  28       3.121  13.179  -0.593  1.00  0.00           C  
ATOM    195  CEN VAL A  28       3.625  13.304  -1.046  1.00  0.00           X  
ATOM    196  H   VAL A  28       2.526  14.510   1.530  1.00  0.00           H  
ATOM    197  N   VAL A  29       0.988  11.601   1.030  1.00  0.00           N  
ATOM    198  CA  VAL A  29       0.237  10.373   1.264  1.00  0.00           C  
ATOM    199  C   VAL A  29      -1.263  10.635   1.257  1.00  0.00           C  
ATOM    200  O   VAL A  29      -2.030   9.889   0.648  1.00  0.00           O  
ATOM    201  CB  VAL A  29       0.628   9.719   2.602  1.00  0.00           C  
ATOM    202  CEN VAL A  29       0.957   9.182   2.882  1.00  0.00           X  
ATOM    203  H   VAL A  29       1.638  11.922   1.732  1.00  0.00           H  
ATOM    204  N   VAL A  30      -1.677  11.699   1.937  1.00  0.00           N  
ATOM    205  CA  VAL A  30      -3.087  12.061   2.011  1.00  0.00           C  
ATOM    206  C   VAL A  30      -3.494  12.932   0.829  1.00  0.00           C  
ATOM    207  O   VAL A  30      -4.600  12.804   0.303  1.00  0.00           O  
ATOM    208  CB  VAL A  30      -3.412  12.804   3.320  1.00  0.00           C  
ATOM    209  CEN VAL A  30      -3.735  12.745   3.926  1.00  0.00           X  
ATOM    210  H   VAL A  30      -0.996  12.271   2.416  1.00  0.00           H  
ATOM    211  N   VAL A  31      -2.594  13.817   0.415  1.00  0.00           N  
ATOM    212  CA  VAL A  31      -2.856  14.708  -0.709  1.00  0.00           C  
ATOM    213  C   VAL A  31      -2.958  13.930  -2.015  1.00  0.00           C  
ATOM    214  O   VAL A  31      -3.684  14.323  -2.928  1.00  0.00           O  
ATOM    215  CB  VAL A  31      -1.761  15.781  -0.847  1.00  0.00           C  
ATOM    216  CEN VAL A  31      -1.630  16.454  -0.771  1.00  0.00           X  
ATOM    217  H   VAL A  31      -1.706  13.876   0.892  1.00  0.00           H  
ATOM    218  N   VAL A  32      -2.227  12.824  -2.098  1.00  0.00           N  
ATOM    219  CA  VAL A  32      -2.212  12.004  -3.303  1.00  0.00           C  
ATOM    220  C   VAL A  32      -2.846  10.642  -3.051  1.00  0.00           C  
ATOM    221  O   VAL A  32      -2.563   9.674  -3.758  1.00  0.00           O  
ATOM    222  CB  VAL A  32      -0.779  11.802  -3.832  1.00  0.00           C  
ATOM    223  CEN VAL A  32      -0.347  11.974  -4.340  1.00  0.00           X  
ATOM    224  H   VAL A  32      -1.667  12.544  -1.305  1.00  0.00           H  
ATOM    225  N   VAL A  33      -3.703  10.572  -2.038  1.00  0.00           N  
ATOM    226  CA  VAL A  33      -4.333   9.315  -1.653  1.00  0.00           C  
ATOM    227  C   VAL A  33      -5.004   8.647  -2.846  1.00  0.00           C  
ATOM    228  O   VAL A  33      -4.998   7.422  -2.968  1.00  0.00           O  
ATOM    229  CB  VAL A  33      -5.377   9.524  -0.540  1.00  0.00           C  
ATOM    230  CEN VAL A  33      -5.506   9.413   0.128  1.00  0.00           X  
ATOM    231  H   VAL A  33      -3.924  11.412  -1.523  1.00  0.00           H  
ATOM    232  N   VAL A  34      -5.582   9.458  -3.725  1.00  0.00           N  
ATOM    233  CA  VAL A  34      -6.264   8.947  -4.908  1.00  0.00           C  
ATOM    234  C   VAL A  34      -5.272   8.361  -5.905  1.00  0.00           C  
ATOM    235  O   VAL A  34      -5.467   7.258  -6.414  1.00  0.00           O  
ATOM    236  CB  VAL A  34      -7.089  10.045  -5.604  1.00  0.00           C  
ATOM    237  CEN VAL A  34      -7.731  10.259  -5.731  1.00  0.00           X  
ATOM    238  H   VAL A  34      -5.549  10.456  -3.569  1.00  0.00           H  
ATOM    239  N   VAL A  35      -4.208   9.108  -6.180  1.00  0.00           N  
ATOM    240  CA  VAL A  35      -3.175   8.657  -7.106  1.00  0.00           C  
ATOM    241  C   VAL A  35      -2.535   7.360  -6.628  1.00  0.00           C  
ATOM    242  O   VAL A  35      -2.335   6.431  -7.410  1.00  0.00           O  
ATOM    243  CB  VAL A  35      -2.078   9.722  -7.290  1.00  0.00           C  
ATOM    244  CEN VAL A  35      -1.816  10.178  -7.736  1.00  0.00           X  
ATOM    245  H   VAL A  35      -4.111  10.010  -5.737  1.00  0.00           H  
ATOM    246  N   VAL A  36      -2.215   7.303  -5.340  1.00  0.00           N  
ATOM    247  CA  VAL A  36      -1.596   6.120  -4.755  1.00  0.00           C  
ATOM    248  C   VAL A  36      -2.569   4.947  -4.726  1.00  0.00           C  
ATOM    249  O   VAL A  36      -2.175   3.808  -4.480  1.00  0.00           O  
ATOM    250  CB  VAL A  36      -1.093   6.392  -3.325  1.00  0.00           C  
ATOM    251  CEN VAL A  36      -0.526   6.473  -2.943  1.00  0.00           X  
ATOM    252  H   VAL A  36      -2.405   8.101  -4.750  1.00  0.00           H  
ATOM    253  N   VAL A  37      -3.841   5.235  -4.979  1.00  0.00           N  
ATOM    254  CA  VAL A  37      -4.863   4.197  -5.040  1.00  0.00           C  
ATOM    255  C   VAL A  37      -5.305   3.942  -6.476  1.00  0.00           C  
ATOM    256  O   VAL A  37      -6.258   3.201  -6.720  1.00  0.00           O  
ATOM    257  CB  VAL A  37      -6.095   4.566  -4.192  1.00  0.00           C  
ATOM    258  CEN VAL A  37      -6.438   4.409  -3.616  1.00  0.00           X  
ATOM    259  H   VAL A  37      -4.107   6.197  -5.134  1.00  0.00           H  
ATOM    260  N   VAL A  38      -4.608   4.561  -7.423  1.00  0.00           N  
ATOM    261  CA  VAL A  38      -4.929   4.404  -8.836  1.00  0.00           C  
ATOM    262  C   VAL A  38      -4.703   2.969  -9.296  1.00  0.00           C  
ATOM    263  O   VAL A  38      -3.848   2.263  -8.762  1.00  0.00           O  
ATOM    264  CB  VAL A  38      -4.090   5.351  -9.715  1.00  0.00           C  
ATOM    265  CEN VAL A  38      -4.122   5.916 -10.108  1.00  0.00           X  
ATOM    266  H   VAL A  38      -3.836   5.155  -7.156  1.00  0.00           H  
ATOM    267  N   VAL A  39      -5.476   2.543 -10.290  1.00  0.00           N  
ATOM    268  CA  VAL A  39      -5.334   1.205 -10.851  1.00  0.00           C  
ATOM    269  C   VAL A  39      -3.989   1.039 -11.547  1.00  0.00           C  
ATOM    270  O   VAL A  39      -3.446  -0.063 -11.614  1.00  0.00           O  
ATOM    271  CB  VAL A  39      -6.461   0.890 -11.852  1.00  0.00           C  
ATOM    272  CEN VAL A  39      -7.029   0.512 -11.946  1.00  0.00           X  
ATOM    273  H   VAL A  39      -6.179   3.163 -10.666  1.00  0.00           H  
ATOM    274  N   VAL A  40      -3.456   2.142 -12.064  1.00  0.00           N  
ATOM    275  CA  VAL A  40      -2.213   2.107 -12.825  1.00  0.00           C  
ATOM    276  C   VAL A  40      -1.001   2.152 -11.904  1.00  0.00           C  
ATOM    277  O   VAL A  40      -0.881   3.044 -11.064  1.00  0.00           O  
ATOM    278  CB  VAL A  40      -2.130   3.277 -13.825  1.00  0.00           C  
ATOM    279  CEN VAL A  40      -2.152   3.436 -14.494  1.00  0.00           X  
ATOM    280  H   VAL A  40      -3.924   3.026 -11.925  1.00  0.00           H  
ATOM    281  N   VAL A  41      -0.104   1.186 -12.067  1.00  0.00           N  
ATOM    282  CA  VAL A  41       1.133   1.151 -11.296  1.00  0.00           C  
ATOM    283  C   VAL A  41       1.959   2.410 -11.523  1.00  0.00           C  
ATOM    284  O   VAL A  41       2.627   2.899 -10.612  1.00  0.00           O  
ATOM    285  CB  VAL A  41       1.986  -0.082 -11.652  1.00  0.00           C  
ATOM    286  CEN VAL A  41       2.208  -0.689 -11.415  1.00  0.00           X  
ATOM    287  H   VAL A  41      -0.284   0.456 -12.742  1.00  0.00           H  
ATOM    288  N   VAL A  42       1.909   2.932 -12.744  1.00  0.00           N  
ATOM    289  CA  VAL A  42       2.692   4.107 -13.107  1.00  0.00           C  
ATOM    290  C   VAL A  42       2.256   5.329 -12.308  1.00  0.00           C  
ATOM    291  O   VAL A  42       3.089   6.102 -11.835  1.00  0.00           O  
ATOM    292  CB  VAL A  42       2.576   4.421 -14.610  1.00  0.00           C  
ATOM    293  CEN VAL A  42       2.921   4.414 -15.207  1.00  0.00           X  
ATOM    294  H   VAL A  42       1.314   2.504 -13.438  1.00  0.00           H  
ATOM    295  N   VAL A  43       0.947   5.496 -12.161  1.00  0.00           N  
ATOM    296  CA  VAL A  43       0.398   6.617 -11.407  1.00  0.00           C  
ATOM    297  C   VAL A  43       0.876   6.594  -9.961  1.00  0.00           C  
ATOM    298  O   VAL A  43       1.272   7.623  -9.412  1.00  0.00           O  
ATOM    299  CB  VAL A  43      -1.143   6.612 -11.427  1.00  0.00           C  
ATOM    300  CEN VAL A  43      -1.695   6.938 -11.679  1.00  0.00           X  
ATOM    301  H   VAL A  43       0.315   4.831 -12.583  1.00  0.00           H  
ATOM    302  N   VAL A  44       0.837   5.416  -9.348  1.00  0.00           N  
ATOM    303  CA  VAL A  44       1.267   5.258  -7.964  1.00  0.00           C  
ATOM    304  C   VAL A  44       2.728   5.654  -7.792  1.00  0.00           C  
ATOM    305  O   VAL A  44       3.083   6.358  -6.847  1.00  0.00           O  
ATOM    306  CB  VAL A  44       1.077   3.809  -7.475  1.00  0.00           C  
ATOM    307  CEN VAL A  44       0.701   3.409  -7.059  1.00  0.00           X  
ATOM    308  H   VAL A  44       0.501   4.609  -9.854  1.00  0.00           H  
ATOM    309  N   VAL A  45       3.572   5.196  -8.711  1.00  0.00           N  
ATOM    310  CA  VAL A  45       4.996   5.502  -8.662  1.00  0.00           C  
ATOM    311  C   VAL A  45       5.240   7.004  -8.731  1.00  0.00           C  
ATOM    312  O   VAL A  45       6.044   7.548  -7.974  1.00  0.00           O  
ATOM    313  CB  VAL A  45       5.761   4.815  -9.809  1.00  0.00           C  
ATOM    314  CEN VAL A  45       6.210   4.312  -9.953  1.00  0.00           X  
ATOM    315  H   VAL A  45       3.217   4.622  -9.462  1.00  0.00           H  
ATOM    316  N   VAL A  46       4.541   7.671  -9.643  1.00  0.00           N  
ATOM    317  CA  VAL A  46       4.680   9.112  -9.813  1.00  0.00           C  
ATOM    318  C   VAL A  46       4.317   9.855  -8.533  1.00  0.00           C  
ATOM    319  O   VAL A  46       5.024  10.771  -8.114  1.00  0.00           O  
ATOM    320  CB  VAL A  46       3.800   9.633 -10.965  1.00  0.00           C  
ATOM    321  CEN VAL A  46       3.818   9.888 -11.604  1.00  0.00           X  
ATOM    322  H   VAL A  46       3.896   7.166 -10.235  1.00  0.00           H  
ATOM    323  N   VAL A  47       3.211   9.454  -7.916  1.00  0.00           N  
ATOM    324  CA  VAL A  47       2.751  10.081  -6.683  1.00  0.00           C  
ATOM    325  C   VAL A  47       3.792   9.951  -5.578  1.00  0.00           C  
ATOM    326  O   VAL A  47       4.080  10.914  -4.867  1.00  0.00           O  
ATOM    327  CB  VAL A  47       1.424   9.468  -6.198  1.00  0.00           C  
ATOM    328  CEN VAL A  47       0.750   9.592  -6.124  1.00  0.00           X  
ATOM    329  H   VAL A  47       2.674   8.695  -8.312  1.00  0.00           H  
ATOM    330  N   VAL A  48       4.355   8.756  -5.439  1.00  0.00           N  
ATOM    331  CA  VAL A  48       5.365   8.498  -4.420  1.00  0.00           C  
ATOM    332  C   VAL A  48       6.580   9.397  -4.610  1.00  0.00           C  
ATOM    333  O   VAL A  48       7.095   9.973  -3.651  1.00  0.00           O  
ATOM    334  CB  VAL A  48       5.821   7.027  -4.435  1.00  0.00           C  
ATOM    335  CEN VAL A  48       5.791   6.434  -4.086  1.00  0.00           X  
ATOM    336  H   VAL A  48       4.075   8.006  -6.055  1.00  0.00           H  
ATOM    337  N   VAL A  49       7.035   9.514  -5.853  1.00  0.00           N  
ATOM    338  CA  VAL A  49       8.191  10.344  -6.171  1.00  0.00           C  
ATOM    339  C   VAL A  49       7.948  11.798  -5.787  1.00  0.00           C  
ATOM    340  O   VAL A  49       8.812  12.446  -5.197  1.00  0.00           O  
ATOM    341  CB  VAL A  49       8.544  10.271  -7.669  1.00  0.00           C  
ATOM    342  CEN VAL A  49       9.008  10.030  -8.118  1.00  0.00           X  
ATOM    343  H   VAL A  49       6.568   9.015  -6.597  1.00  0.00           H  
ATOM    344  N   VAL A  50       6.768  12.304  -6.126  1.00  0.00           N  
ATOM    345  CA  VAL A  50       6.409  13.683  -5.817  1.00  0.00           C  
ATOM    346  C   VAL A  50       6.441  13.938  -4.315  1.00  0.00           C  
ATOM    347  O   VAL A  50       6.971  14.951  -3.859  1.00  0.00           O  
ATOM    348  CB  VAL A  50       5.011  14.038  -6.357  1.00  0.00           C  
ATOM    349  CEN VAL A  50       4.678  14.406  -6.836  1.00  0.00           X  
ATOM    350  H   VAL A  50       6.102  11.719  -6.610  1.00  0.00           H  
ATOM    351  N   VAL A  51       5.873  13.012  -3.551  1.00  0.00           N  
ATOM    352  CA  VAL A  51       5.836  13.134  -2.098  1.00  0.00           C  
ATOM    353  C   VAL A  51       7.241  13.204  -1.515  1.00  0.00           C  
ATOM    354  O   VAL A  51       7.524  14.031  -0.649  1.00  0.00           O  
ATOM    355  CB  VAL A  51       5.080  11.959  -1.451  1.00  0.00           C  
ATOM    356  CEN VAL A  51       4.499  11.786  -1.122  1.00  0.00           X  
ATOM    357  H   VAL A  51       5.455  12.202  -3.987  1.00  0.00           H  
ATOM    358  N   VAL A  52       8.119  12.329  -1.995  1.00  0.00           N  
ATOM    359  CA  VAL A  52       9.498  12.290  -1.523  1.00  0.00           C  
ATOM    360  C   VAL A  52      10.204  13.616  -1.774  1.00  0.00           C  
ATOM    361  O   VAL A  52      10.898  14.136  -0.900  1.00  0.00           O  
ATOM    362  CB  VAL A  52      10.295  11.159  -2.199  1.00  0.00           C  
ATOM    363  CEN VAL A  52      10.587  10.544  -2.089  1.00  0.00           X  
ATOM    364  H   VAL A  52       7.824  11.675  -2.706  1.00  0.00           H  
ATOM    365  N   VAL A  53      10.024  14.159  -2.973  1.00  0.00           N  
ATOM    366  CA  VAL A  53      10.645  15.426  -3.342  1.00  0.00           C  
ATOM    367  C   VAL A  53      10.194  16.549  -2.417  1.00  0.00           C  
ATOM    368  O   VAL A  53      11.007  17.350  -1.955  1.00  0.00           O  
ATOM    369  CB  VAL A  53      10.321  15.811  -4.797  1.00  0.00           C  
ATOM    370  CEN VAL A  53      10.592  15.873  -5.428  1.00  0.00           X  
ATOM    371  H   VAL A  53       9.443  13.681  -3.647  1.00  0.00           H  
ATOM    372  N   VAL A  54       8.893  16.603  -2.150  1.00  0.00           N  
ATOM    373  CA  VAL A  54       8.332  17.629  -1.280  1.00  0.00           C  
ATOM    374  C   VAL A  54       8.937  17.559   0.116  1.00  0.00           C  
ATOM    375  O   VAL A  54       9.303  18.580   0.697  1.00  0.00           O  
ATOM    376  CB  VAL A  54       6.801  17.503  -1.172  1.00  0.00           C  
ATOM    377  CEN VAL A  54       6.206  17.798  -1.354  1.00  0.00           X  
ATOM    378  H   VAL A  54       8.278  15.916  -2.561  1.00  0.00           H  
ATOM    379  N   VAL A  55       9.040  16.346   0.651  1.00  0.00           N  
ATOM    380  CA  VAL A  55       9.601  16.140   1.980  1.00  0.00           C  
ATOM    381  C   VAL A  55      11.038  16.640   2.055  1.00  0.00           C  
ATOM    382  O   VAL A  55      11.422  17.313   3.012  1.00  0.00           O  
ATOM    383  CB  VAL A  55       9.563  14.655   2.386  1.00  0.00           C  
ATOM    384  CEN VAL A  55       9.256  14.202   2.805  1.00  0.00           X  
ATOM    385  H   VAL A  55       8.721  15.547   0.122  1.00  0.00           H  
ATOM    386  N   VAL A  56      11.829  16.307   1.041  1.00  0.00           N  
ATOM    387  CA  VAL A  56      13.226  16.722   0.990  1.00  0.00           C  
ATOM    388  C   VAL A  56      13.350  18.240   1.001  1.00  0.00           C  
ATOM    389  O   VAL A  56      14.176  18.800   1.722  1.00  0.00           O  
ATOM    390  CB  VAL A  56      13.935  16.168  -0.260  1.00  0.00           C  
ATOM    391  CEN VAL A  56      14.405  15.712  -0.474  1.00  0.00           X  
ATOM    392  H   VAL A  56      11.453  15.752   0.285  1.00  0.00           H  
ATOM    393  N   VAL A  57      12.525  18.902   0.197  1.00  0.00           N  
ATOM    394  CA  VAL A  57      12.542  20.358   0.112  1.00  0.00           C  
ATOM    395  C   VAL A  57      12.239  20.991   1.464  1.00  0.00           C  
ATOM    396  O   VAL A  57      12.910  21.935   1.882  1.00  0.00           O  
ATOM    397  CB  VAL A  57      11.527  20.875  -0.925  1.00  0.00           C  
ATOM    398  CEN VAL A  57      11.469  21.168  -1.546  1.00  0.00           X  
ATOM    399  H   VAL A  57      11.870  18.384  -0.371  1.00  0.00           H  
ATOM    400  N   VAL A  58      11.225  20.467   2.144  1.00  0.00           N  
ATOM    401  CA  VAL A  58      10.831  20.981   3.450  1.00  0.00           C  
ATOM    402  C   VAL A  58      11.973  20.869   4.453  1.00  0.00           C  
ATOM    403  O   VAL A  58      12.250  21.808   5.199  1.00  0.00           O  
ATOM    404  CB  VAL A  58       9.601  20.237   4.003  1.00  0.00           C  
ATOM    405  CEN VAL A  58       8.929  20.302   4.141  1.00  0.00           X  
ATOM    406  H   VAL A  58      10.713  19.693   1.745  1.00  0.00           H  
ATOM    407  N   VAL A  59      12.632  19.716   4.464  1.00  0.00           N  
ATOM    408  CA  VAL A  59      13.746  19.479   5.375  1.00  0.00           C  
ATOM    409  C   VAL A  59      14.869  20.482   5.145  1.00  0.00           C  
ATOM    410  O   VAL A  59      15.422  21.038   6.093  1.00  0.00           O  
ATOM    411  CB  VAL A  59      14.306  18.052   5.225  1.00  0.00           C  
ATOM    412  CEN VAL A  59      14.351  17.439   5.535  1.00  0.00           X  
ATOM    413  H   VAL A  59      12.355  18.984   3.826  1.00  0.00           H  
ATOM    414  N   VAL A  60      15.202  20.709   3.878  1.00  0.00           N  
ATOM    415  CA  VAL A  60      16.261  21.645   3.521  1.00  0.00           C  
ATOM    416  C   VAL A  60      15.945  23.050   4.019  1.00  0.00           C  
ATOM    417  O   VAL A  60      16.807  23.729   4.577  1.00  0.00           O  
ATOM    418  CB  VAL A  60      16.484  21.691   1.997  1.00  0.00           C  
ATOM    419  CEN VAL A  60      16.922  21.514   1.496  1.00  0.00           X  
ATOM    420  H   VAL A  60      14.709  20.220   3.145  1.00  0.00           H  
ATOM    421  N   VAL A  61      14.705  23.480   3.815  1.00  0.00           N  
ATOM    422  CA  VAL A  61      14.274  24.805   4.244  1.00  0.00           C  
ATOM    423  C   VAL A  61      14.420  24.971   5.751  1.00  0.00           C  
ATOM    424  O   VAL A  61      14.911  25.995   6.228  1.00  0.00           O  
ATOM    425  CB  VAL A  61      12.811  25.079   3.847  1.00  0.00           C  
ATOM    426  CEN VAL A  61      12.411  25.447   3.424  1.00  0.00           X  
ATOM    427  H   VAL A  61      14.044  22.874   3.351  1.00  0.00           H  
ATOM    428  N   VAL A  62      13.992  23.959   6.497  1.00  0.00           N  
ATOM    429  CA  VAL A  62      14.075  23.991   7.953  1.00  0.00           C  
ATOM    430  C   VAL A  62      15.517  24.137   8.419  1.00  0.00           C  
ATOM    431  O   VAL A  62      15.814  24.932   9.312  1.00  0.00           O  
ATOM    432  CB  VAL A  62      13.468  22.722   8.581  1.00  0.00           C  
ATOM    433  CEN VAL A  62      12.934  22.485   8.946  1.00  0.00           X  
ATOM    434  H   VAL A  62      13.599  23.146   6.045  1.00  0.00           H  
ATOM    435  N   VAL A  63      16.412  23.366   7.810  1.00  0.00           N  
ATOM    436  CA  VAL A  63      17.826  23.408   8.162  1.00  0.00           C  
ATOM    437  C   VAL A  63      18.407  24.799   7.942  1.00  0.00           C  
ATOM    438  O   VAL A  63      19.135  25.320   8.787  1.00  0.00           O  
ATOM    439  CB  VAL A  63      18.642  22.387   7.349  1.00  0.00           C  
ATOM    440  CEN VAL A  63      18.987  21.792   7.392  1.00  0.00           X  
ATOM    441  H   VAL A  63      16.104  22.734   7.085  1.00  0.00           H  
ATOM    442  N   VAL A  64      18.082  25.396   6.800  1.00  0.00           N  
ATOM    443  CA  VAL A  64      18.571  26.729   6.466  1.00  0.00           C  
ATOM    444  C   VAL A  64      18.122  27.755   7.498  1.00  0.00           C  
ATOM    445  O   VAL A  64      18.911  28.589   7.942  1.00  0.00           O  
ATOM    446  CB  VAL A  64      18.092  27.173   5.071  1.00  0.00           C  
ATOM    447  CEN VAL A  64      18.301  27.294   4.426  1.00  0.00           X  
ATOM    448  H   VAL A  64      17.480  24.915   6.147  1.00  0.00           H  
ATOM    449  N   VAL A  65      16.850  27.689   7.876  1.00  0.00           N  
ATOM    450  CA  VAL A  65      16.293  28.613   8.856  1.00  0.00           C  
ATOM    451  C   VAL A  65      16.906  28.391  10.233  1.00  0.00           C  
ATOM    452  O   VAL A  65      17.132  29.340  10.983  1.00  0.00           O  
ATOM    453  CB  VAL A  65      14.763  28.475   8.958  1.00  0.00           C  
ATOM    454  CEN VAL A  65      14.167  28.788   8.812  1.00  0.00           X  
ATOM    455  H   VAL A  65      16.253  26.981   7.473  1.00  0.00           H  
ATOM    456  N   VAL A  66      17.173  27.131  10.559  1.00  0.00           N  
ATOM    457  CA  VAL A  66      17.940  26.795  11.753  1.00  0.00           C  
ATOM    458  C   VAL A  66      19.389  27.245  11.623  1.00  0.00           C  
ATOM    459  O   VAL A  66      20.097  27.387  12.620  1.00  0.00           O  
ATOM    460  CB  VAL A  66      17.906  25.282  12.039  1.00  0.00           C  
ATOM    461  CEN VAL A  66      17.655  24.804  12.467  1.00  0.00           X  
ATOM    462  H   VAL A  66      16.837  26.387   9.965  1.00  0.00           H  
ATOM    463  N   VAL A  67      19.825  27.469  10.388  1.00  0.00           N  
ATOM    464  CA  VAL A  67      21.220  27.794  10.115  1.00  0.00           C  
ATOM    465  C   VAL A  67      22.075  26.535  10.043  1.00  0.00           C  
ATOM    466  O   VAL A  67      23.294  26.592  10.200  1.00  0.00           O  
ATOM    467  CB  VAL A  67      21.800  28.737  11.185  1.00  0.00           C  
ATOM    468  CEN VAL A  67      22.015  29.382  11.298  1.00  0.00           X  
ATOM    469  H   VAL A  67      19.173  27.412   9.618  1.00  0.00           H  
ATOM    470  N   VAL A  68      21.428  25.399   9.805  1.00  0.00           N  
ATOM    471  CA  VAL A  68      22.134  24.134   9.648  1.00  0.00           C  
ATOM    472  C   VAL A  68      22.517  23.893   8.193  1.00  0.00           C  
ATOM    473  O   VAL A  68      21.908  23.071   7.509  1.00  0.00           O  
ATOM    474  CB  VAL A  68      21.288  22.948  10.149  1.00  0.00           C  
ATOM    475  CEN VAL A  68      21.233  22.478  10.650  1.00  0.00           X  
ATOM    476  H   VAL A  68      20.420  25.413   9.731  1.00  0.00           H  
ATOM    477  N   VAL A  69      23.530  24.615   7.726  1.00  0.00           N  
ATOM    478  CA  VAL A  69      23.919  24.571   6.322  1.00  0.00           C  
ATOM    479  C   VAL A  69      24.317  23.161   5.905  1.00  0.00           C  
ATOM    480  O   VAL A  69      23.938  22.690   4.832  1.00  0.00           O  
ATOM    481  CB  VAL A  69      25.086  25.531   6.028  1.00  0.00           C  
ATOM    482  CEN VAL A  69      25.253  26.122   5.715  1.00  0.00           X  
ATOM    483  H   VAL A  69      24.043  25.210   8.360  1.00  0.00           H  
ATOM    484  N   VAL A  70      25.082  22.490   6.759  1.00  0.00           N  
ATOM    485  CA  VAL A  70      25.590  21.159   6.451  1.00  0.00           C  
ATOM    486  C   VAL A  70      24.452  20.187   6.167  1.00  0.00           C  
ATOM    487  O   VAL A  70      24.454  19.495   5.149  1.00  0.00           O  
ATOM    488  CB  VAL A  70      26.453  20.603   7.599  1.00  0.00           C  
ATOM    489  CEN VAL A  70      27.099  20.448   7.783  1.00  0.00           X  
ATOM    490  H   VAL A  70      25.318  22.914   7.645  1.00  0.00           H  
ATOM    491  N   VAL A  71      23.482  20.140   7.073  1.00  0.00           N  
ATOM    492  CA  VAL A  71      22.330  19.260   6.917  1.00  0.00           C  
ATOM    493  C   VAL A  71      21.557  19.585   5.645  1.00  0.00           C  
ATOM    494  O   VAL A  71      21.173  18.688   4.894  1.00  0.00           O  
ATOM    495  CB  VAL A  71      21.377  19.356   8.123  1.00  0.00           C  
ATOM    496  CEN VAL A  71      21.147  19.016   8.676  1.00  0.00           X  
ATOM    497  H   VAL A  71      23.544  20.728   7.892  1.00  0.00           H  
ATOM    498  N   VAL A  72      21.332  20.873   5.408  1.00  0.00           N  
ATOM    499  CA  VAL A  72      20.605  21.319   4.226  1.00  0.00           C  
ATOM    500  C   VAL A  72      21.310  20.883   2.948  1.00  0.00           C  
ATOM    501  O   VAL A  72      20.675  20.394   2.014  1.00  0.00           O  
ATOM    502  CB  VAL A  72      20.436  22.850   4.211  1.00  0.00           C  
ATOM    503  CEN VAL A  72      19.975  23.358   4.281  1.00  0.00           X  
ATOM    504  H   VAL A  72      21.674  21.561   6.064  1.00  0.00           H  
ATOM    505  N   VAL A  73      22.626  21.063   2.914  1.00  0.00           N  
ATOM    506  CA  VAL A  73      23.420  20.688   1.750  1.00  0.00           C  
ATOM    507  C   VAL A  73      23.298  19.198   1.456  1.00  0.00           C  
ATOM    508  O   VAL A  73      23.121  18.795   0.307  1.00  0.00           O  
ATOM    509  CB  VAL A  73      24.906  21.043   1.942  1.00  0.00           C  
ATOM    510  CEN VAL A  73      25.406  21.470   1.734  1.00  0.00           X  
ATOM    511  H   VAL A  73      23.088  21.469   3.715  1.00  0.00           H  
ATOM    512  N   VAL A  74      23.393  18.384   2.502  1.00  0.00           N  
ATOM    513  CA  VAL A  74      23.294  16.937   2.358  1.00  0.00           C  
ATOM    514  C   VAL A  74      21.949  16.533   1.767  1.00  0.00           C  
ATOM    515  O   VAL A  74      21.882  15.696   0.867  1.00  0.00           O  
ATOM    516  CB  VAL A  74      23.486  16.220   3.708  1.00  0.00           C  
ATOM    517  CEN VAL A  74      23.919  15.824   4.069  1.00  0.00           X  
ATOM    518  H   VAL A  74      23.538  18.779   3.421  1.00  0.00           H  
ATOM    519  N   VAL A  75      20.879  17.134   2.278  1.00  0.00           N  
ATOM    520  CA  VAL A  75      19.534  16.838   1.801  1.00  0.00           C  
ATOM    521  C   VAL A  75      19.393  17.154   0.317  1.00  0.00           C  
ATOM    522  O   VAL A  75      18.834  16.364  -0.445  1.00  0.00           O  
ATOM    523  CB  VAL A  75      18.470  17.628   2.586  1.00  0.00           C  
ATOM    524  CEN VAL A  75      17.964  17.566   3.050  1.00  0.00           X  
ATOM    525  H   VAL A  75      21.002  17.813   3.015  1.00  0.00           H  
ATOM    526  N   VAL A  76      19.904  18.312  -0.087  1.00  0.00           N  
ATOM    527  CA  VAL A  76      19.836  18.733  -1.481  1.00  0.00           C  
ATOM    528  C   VAL A  76      20.547  17.741  -2.392  1.00  0.00           C  
ATOM    529  O   VAL A  76      20.030  17.371  -3.447  1.00  0.00           O  
ATOM    530  CB  VAL A  76      20.454  20.130  -1.680  1.00  0.00           C  
ATOM    531  CEN VAL A  76      20.303  20.789  -1.816  1.00  0.00           X  
ATOM    532  H   VAL A  76      20.350  18.915   0.588  1.00  0.00           H  
ATOM    533  N   VAL A  77      21.735  17.312  -1.979  1.00  0.00           N  
ATOM    534  CA  VAL A  77      22.519  16.361  -2.758  1.00  0.00           C  
ATOM    535  C   VAL A  77      21.763  15.053  -2.953  1.00  0.00           C  
ATOM    536  O   VAL A  77      21.725  14.505  -4.055  1.00  0.00           O  
ATOM    537  CB  VAL A  77      23.874  16.065  -2.089  1.00  0.00           C  
ATOM    538  CEN VAL A  77      24.554  16.166  -2.143  1.00  0.00           X  
ATOM    539  H   VAL A  77      22.104  17.654  -1.104  1.00  0.00           H  
ATOM    540  N   VAL A  78      21.162  14.557  -1.877  1.00  0.00           N  
ATOM    541  CA  VAL A  78      20.406  13.311  -1.928  1.00  0.00           C  
ATOM    542  C   VAL A  78      19.251  13.408  -2.916  1.00  0.00           C  
ATOM    543  O   VAL A  78      19.023  12.496  -3.711  1.00  0.00           O  
ATOM    544  CB  VAL A  78      19.852  12.929  -0.542  1.00  0.00           C  
ATOM    545  CEN VAL A  78      19.920  12.483  -0.022  1.00  0.00           X  
ATOM    546  H   VAL A  78      21.232  15.055  -1.001  1.00  0.00           H  
ATOM    547  N   VAL A  79      18.524  14.519  -2.862  1.00  0.00           N  
ATOM    548  CA  VAL A  79      17.391  14.738  -3.753  1.00  0.00           C  
ATOM    549  C   VAL A  79      17.826  14.717  -5.213  1.00  0.00           C  
ATOM    550  O   VAL A  79      17.178  14.095  -6.055  1.00  0.00           O  
ATOM    551  CB  VAL A  79      16.688  16.075  -3.456  1.00  0.00           C  
ATOM    552  CEN VAL A  79      16.115  16.355  -3.195  1.00  0.00           X  
ATOM    553  H   VAL A  79      18.763  15.231  -2.187  1.00  0.00           H  
ATOM    554  N   VAL A  80      18.927  15.400  -5.507  1.00  0.00           N  
ATOM    555  CA  VAL A  80      19.450  15.461  -6.866  1.00  0.00           C  
ATOM    556  C   VAL A  80      19.794  14.072  -7.387  1.00  0.00           C  
ATOM    557  O   VAL A  80      19.465  13.725  -8.522  1.00  0.00           O  
ATOM    558  CB  VAL A  80      20.703  16.354  -6.950  1.00  0.00           C  
ATOM    559  CEN VAL A  80      20.939  16.958  -7.184  1.00  0.00           X  
ATOM    560  H   VAL A  80      19.413  15.890  -4.770  1.00  0.00           H  
ATOM    561  N   VAL A  81      20.457  13.279  -6.552  1.00  0.00           N  
ATOM    562  CA  VAL A  81      20.847  11.925  -6.927  1.00  0.00           C  
ATOM    563  C   VAL A  81      19.629  11.076  -7.266  1.00  0.00           C  
ATOM    564  O   VAL A  81      19.622  10.354  -8.263  1.00  0.00           O  
ATOM    565  CB  VAL A  81      21.645  11.236  -5.805  1.00  0.00           C  
ATOM    566  CEN VAL A  81      22.273  11.014  -5.626  1.00  0.00           X  
ATOM    567  H   VAL A  81      20.698  13.624  -5.634  1.00  0.00           H  
ATOM    568  N   VAL A  82      18.600  11.166  -6.431  1.00  0.00           N  
ATOM    569  CA  VAL A  82      17.374  10.406  -6.641  1.00  0.00           C  
ATOM    570  C   VAL A  82      16.728  10.758  -7.975  1.00  0.00           C  
ATOM    571  O   VAL A  82      16.303   9.877  -8.722  1.00  0.00           O  
ATOM    572  CB  VAL A  82      16.357  10.649  -5.510  1.00  0.00           C  
ATOM    573  CEN VAL A  82      16.054  10.357  -4.964  1.00  0.00           X  
ATOM    574  H   VAL A  82      18.668  11.777  -5.630  1.00  0.00           H  
ATOM    575  N   VAL A  83      16.658  12.052  -8.269  1.00  0.00           N  
ATOM    576  CA  VAL A  83      16.065  12.524  -9.514  1.00  0.00           C  
ATOM    577  C   VAL A  83      16.804  11.966 -10.723  1.00  0.00           C  
ATOM    578  O   VAL A  83      16.186  11.509 -11.685  1.00  0.00           O  
ATOM    579  CB  VAL A  83      16.061  14.062  -9.592  1.00  0.00           C  
ATOM    580  CEN VAL A  83      15.654  14.617  -9.571  1.00  0.00           X  
ATOM    581  H   VAL A  83      17.026  12.726  -7.613  1.00  0.00           H  
ATOM    582  N   VAL A  84      18.131  12.006 -10.669  1.00  0.00           N  
ATOM    583  CA  VAL A  84      18.958  11.504 -11.760  1.00  0.00           C  
ATOM    584  C   VAL A  84      18.698  10.024 -12.013  1.00  0.00           C  
ATOM    585  O   VAL A  84      18.558   9.596 -13.158  1.00  0.00           O  
ATOM    586  CB  VAL A  84      20.458  11.710 -11.474  1.00  0.00           C  
ATOM    587  CEN VAL A  84      21.013  12.074 -11.659  1.00  0.00           X  
ATOM    588  H   VAL A  84      18.579  12.394  -9.851  1.00  0.00           H  
ATOM    589  N   VAL A  85      18.635   9.248 -10.937  1.00  0.00           N  
ATOM    590  CA  VAL A  85      18.391   7.814 -11.040  1.00  0.00           C  
ATOM    591  C   VAL A  85      17.055   7.529 -11.713  1.00  0.00           C  
ATOM    592  O   VAL A  85      16.960   6.668 -12.587  1.00  0.00           O  
ATOM    593  CB  VAL A  85      18.414   7.136  -9.657  1.00  0.00           C  
ATOM    594  CEN VAL A  85      18.777   6.712  -9.254  1.00  0.00           X  
ATOM    595  H   VAL A  85      18.759   9.661 -10.024  1.00  0.00           H  
ATOM    596  N   VAL A  86      16.023   8.258 -11.300  1.00  0.00           N  
ATOM    597  CA  VAL A  86      14.689   8.085 -11.862  1.00  0.00           C  
ATOM    598  C   VAL A  86      14.684   8.353 -13.362  1.00  0.00           C  
ATOM    599  O   VAL A  86      14.097   7.597 -14.136  1.00  0.00           O  
ATOM    600  CB  VAL A  86      13.664   9.012 -11.182  1.00  0.00           C  
ATOM    601  CEN VAL A  86      13.124   9.022 -10.754  1.00  0.00           X  
ATOM    602  H   VAL A  86      16.167   8.950 -10.578  1.00  0.00           H  
ATOM    603  N   VAL A  87      15.342   9.435 -13.766  1.00  0.00           N  
ATOM    604  CA  VAL A  87      15.414   9.805 -15.175  1.00  0.00           C  
ATOM    605  C   VAL A  87      16.075   8.708 -15.999  1.00  0.00           C  
ATOM    606  O   VAL A  87      15.595   8.352 -17.075  1.00  0.00           O  
ATOM    607  CB  VAL A  87      16.189  11.121 -15.374  1.00  0.00           C  
ATOM    608  CEN VAL A  87      16.120  11.786 -15.542  1.00  0.00           X  
ATOM    609  H   VAL A  87      15.803  10.015 -13.081  1.00  0.00           H  
ATOM    610  N   VAL A  88      17.180   8.175 -15.488  1.00  0.00           N  
ATOM    611  CA  VAL A  88      17.909   7.117 -16.177  1.00  0.00           C  
ATOM    612  C   VAL A  88      17.033   5.888 -16.383  1.00  0.00           C  
ATOM    613  O   VAL A  88      17.012   5.304 -17.466  1.00  0.00           O  
ATOM    614  CB  VAL A  88      19.177   6.708 -15.403  1.00  0.00           C  
ATOM    615  CEN VAL A  88      19.865   6.736 -15.411  1.00  0.00           X  
ATOM    616  H   VAL A  88      17.523   8.512 -14.600  1.00  0.00           H  
ATOM    617  N   VAL A  89      16.311   5.500 -15.337  1.00  0.00           N  
ATOM    618  CA  VAL A  89      15.431   4.340 -15.401  1.00  0.00           C  
ATOM    619  C   VAL A  89      14.363   4.517 -16.473  1.00  0.00           C  
ATOM    620  O   VAL A  89      14.094   3.602 -17.252  1.00  0.00           O  
ATOM    621  CB  VAL A  89      14.747   4.073 -14.048  1.00  0.00           C  
ATOM    622  CEN VAL A  89      14.731   3.644 -13.509  1.00  0.00           X  
ATOM    623  H   VAL A  89      16.373   6.023 -14.475  1.00  0.00           H  
ATOM    624  N   VAL A  90      13.757   5.698 -16.508  1.00  0.00           N  
ATOM    625  CA  VAL A  90      12.717   5.998 -17.484  1.00  0.00           C  
ATOM    626  C   VAL A  90      13.245   5.873 -18.908  1.00  0.00           C  
ATOM    627  O   VAL A  90      12.593   5.289 -19.773  1.00  0.00           O  
ATOM    628  CB  VAL A  90      12.142   7.412 -17.282  1.00  0.00           C  
ATOM    629  CEN VAL A  90      11.586   7.760 -17.073  1.00  0.00           X  
ATOM    630  H   VAL A  90      14.024   6.408 -15.840  1.00  0.00           H  
ATOM    631  N   VAL A  91      14.430   6.426 -19.144  1.00  0.00           N  
ATOM    632  CA  VAL A  91      15.049   6.377 -20.463  1.00  0.00           C  
ATOM    633  C   VAL A  91      15.593   4.987 -20.766  1.00  0.00           C  
ATOM    634  O   VAL A  91      16.040   4.714 -21.880  1.00  0.00           O  
ATOM    635  CB  VAL A  91      16.190   7.404 -20.591  1.00  0.00           C  
ATOM    636  CEN VAL A  91      16.370   7.998 -20.890  1.00  0.00           X  
ATOM    637  H   VAL A  91      14.915   6.891 -18.390  1.00  0.00           H  
ATOM    638  N   VAL A  92      15.554   4.112 -19.767  1.00  0.00           N  
ATOM    639  CA  VAL A  92      15.885   2.706 -19.968  1.00  0.00           C  
ATOM    640  C   VAL A  92      14.648   1.826 -19.840  1.00  0.00           C  
ATOM    641  O   VAL A  92      14.740   0.663 -19.445  1.00  0.00           O  
ATOM    642  CB  VAL A  92      16.950   2.227 -18.963  1.00  0.00           C  
ATOM    643  CEN VAL A  92      17.608   2.034 -18.904  1.00  0.00           X  
ATOM    644  H   VAL A  92      15.288   4.428 -18.846  1.00  0.00           H  
ATOM    645  N   VAL A  93      13.491   2.386 -20.176  1.00  0.00           N  
ATOM    646  CA  VAL A  93      12.265   1.606 -20.287  1.00  0.00           C  
ATOM    647  C   VAL A  93      11.824   1.077 -18.928  1.00  0.00           C  
ATOM    648  O   VAL A  93      11.219   0.009 -18.833  1.00  0.00           O  
ATOM    649  CB  VAL A  93      12.435   0.421 -21.257  1.00  0.00           C  
ATOM    650  CEN VAL A  93      12.254   0.182 -21.877  1.00  0.00           X  
ATOM    651  H   VAL A  93      13.461   3.379 -20.359  1.00  0.00           H  
ATOM    652  N   VAL A  94      12.130   1.831 -17.878  1.00  0.00           N  
ATOM    653  CA  VAL A  94      11.595   1.550 -16.551  1.00  0.00           C  
ATOM    654  C   VAL A  94      10.293   2.304 -16.311  1.00  0.00           C  
ATOM    655  O   VAL A  94      10.194   3.497 -16.598  1.00  0.00           O  
ATOM    656  CB  VAL A  94      12.602   1.919 -15.445  1.00  0.00           C  
ATOM    657  CEN VAL A  94      13.025   1.655 -14.970  1.00  0.00           X  
ATOM    658  H   VAL A  94      12.749   2.619 -18.002  1.00  0.00           H  
ATOM    659  N   VAL A  95       9.297   1.602 -15.782  1.00  0.00           N  
ATOM    660  CA  VAL A  95       7.980   2.186 -15.560  1.00  0.00           C  
ATOM    661  C   VAL A  95       7.977   3.089 -14.333  1.00  0.00           C  
ATOM    662  O   VAL A  95       8.937   3.107 -13.562  1.00  0.00           O  
ATOM    663  CB  VAL A  95       6.901   1.101 -15.390  1.00  0.00           C  
ATOM    664  CEN VAL A  95       6.357   0.808 -15.694  1.00  0.00           X  
ATOM    665  H   VAL A  95       9.457   0.637 -15.526  1.00  0.00           H  
ATOM    666  N   VAL A  96       6.893   3.836 -14.157  1.00  0.00           N  
ATOM    667  CA  VAL A  96       6.863   4.927 -13.190  1.00  0.00           C  
ATOM    668  C   VAL A  96       6.915   4.399 -11.762  1.00  0.00           C  
ATOM    669  O   VAL A  96       7.432   5.062 -10.863  1.00  0.00           O  
ATOM    670  CB  VAL A  96       5.604   5.798 -13.359  1.00  0.00           C  
ATOM    671  CEN VAL A  96       5.381   6.416 -13.568  1.00  0.00           X  
ATOM    672  H   VAL A  96       6.068   3.644 -14.707  1.00  0.00           H  
ATOM    673  N   VAL A  97       6.376   3.202 -11.559  1.00  0.00           N  
ATOM    674  CA  VAL A  97       6.398   2.563 -10.249  1.00  0.00           C  
ATOM    675  C   VAL A  97       7.819   2.207  -9.833  1.00  0.00           C  
ATOM    676  O   VAL A  97       8.202   2.387  -8.677  1.00  0.00           O  
ATOM    677  CB  VAL A  97       5.532   1.289 -10.226  1.00  0.00           C  
ATOM    678  CEN VAL A  97       4.947   1.021  -9.982  1.00  0.00           X  
ATOM    679  H   VAL A  97       5.939   2.721 -12.333  1.00  0.00           H  
ATOM    680  N   VAL A  98       8.599   1.700 -10.783  1.00  0.00           N  
ATOM    681  CA  VAL A  98       9.982   1.323 -10.519  1.00  0.00           C  
ATOM    682  C   VAL A  98      10.798   2.519 -10.047  1.00  0.00           C  
ATOM    683  O   VAL A  98      11.563   2.421  -9.087  1.00  0.00           O  
ATOM    684  CB  VAL A  98      10.651   0.718 -11.767  1.00  0.00           C  
ATOM    685  CEN VAL A  98      10.889   0.131 -12.039  1.00  0.00           X  
ATOM    686  H   VAL A  98       8.223   1.573 -11.712  1.00  0.00           H  
ATOM    687  N   VAL A  99      10.632   3.649 -10.726  1.00  0.00           N  
ATOM    688  CA  VAL A  99      11.353   4.867 -10.378  1.00  0.00           C  
ATOM    689  C   VAL A  99      11.036   5.306  -8.954  1.00  0.00           C  
ATOM    690  O   VAL A  99      11.933   5.663  -8.190  1.00  0.00           O  
ATOM    691  CB  VAL A  99      11.021   6.017 -11.346  1.00  0.00           C  
ATOM    692  CEN VAL A  99      11.276   6.405 -11.855  1.00  0.00           X  
ATOM    693  H   VAL A  99       9.988   3.664 -11.505  1.00  0.00           H  
ATOM    694  N   VAL A 100       9.755   5.278  -8.603  1.00  0.00           N  
ATOM    695  CA  VAL A 100       9.317   5.673  -7.270  1.00  0.00           C  
ATOM    696  C   VAL A 100       9.956   4.800  -6.198  1.00  0.00           C  
ATOM    697  O   VAL A 100      10.431   5.300  -5.179  1.00  0.00           O  
ATOM    698  CB  VAL A 100       7.784   5.598  -7.133  1.00  0.00           C  
ATOM    699  CEN VAL A 100       7.213   5.979  -7.075  1.00  0.00           X  
ATOM    700  H   VAL A 100       9.067   4.974  -9.277  1.00  0.00           H  
ATOM    701  N   VAL A 101       9.964   3.493  -6.435  1.00  0.00           N  
ATOM    702  CA  VAL A 101      10.546   2.547  -5.490  1.00  0.00           C  
ATOM    703  C   VAL A 101      12.024   2.835  -5.261  1.00  0.00           C  
ATOM    704  O   VAL A 101      12.497   2.835  -4.125  1.00  0.00           O  
ATOM    705  CB  VAL A 101      10.385   1.093  -5.974  1.00  0.00           C  
ATOM    706  CEN VAL A 101      10.051   0.503  -5.854  1.00  0.00           X  
ATOM    707  H   VAL A 101       9.558   3.145  -7.291  1.00  0.00           H  
ATOM    708  N   VAL A 102      12.749   3.079  -6.347  1.00  0.00           N  
ATOM    709  CA  VAL A 102      14.175   3.369  -6.267  1.00  0.00           C  
ATOM    710  C   VAL A 102      14.438   4.612  -5.426  1.00  0.00           C  
ATOM    711  O   VAL A 102      15.334   4.624  -4.582  1.00  0.00           O  
ATOM    712  CB  VAL A 102      14.792   3.567  -7.664  1.00  0.00           C  
ATOM    713  CEN VAL A 102      15.211   3.282  -8.131  1.00  0.00           X  
ATOM    714  H   VAL A 102      12.300   3.064  -7.252  1.00  0.00           H  
ATOM    715  N   VAL A 103      13.653   5.657  -5.663  1.00  0.00           N  
ATOM    716  CA  VAL A 103      13.799   6.908  -4.928  1.00  0.00           C  
ATOM    717  C   VAL A 103      13.598   6.695  -3.433  1.00  0.00           C  
ATOM    718  O   VAL A 103      14.365   7.203  -2.615  1.00  0.00           O  
ATOM    719  CB  VAL A 103      12.805   7.975  -5.423  1.00  0.00           C  
ATOM    720  CEN VAL A 103      12.755   8.567  -5.771  1.00  0.00           X  
ATOM    721  H   VAL A 103      12.936   5.584  -6.370  1.00  0.00           H  
ATOM    722  N   VAL A 104      12.562   5.941  -3.082  1.00  0.00           N  
ATOM    723  CA  VAL A 104      12.258   5.660  -1.684  1.00  0.00           C  
ATOM    724  C   VAL A 104      13.415   4.941  -1.003  1.00  0.00           C  
ATOM    725  O   VAL A 104      13.800   5.284   0.115  1.00  0.00           O  
ATOM    726  CB  VAL A 104      10.983   4.807  -1.544  1.00  0.00           C  
ATOM    727  CEN VAL A 104      10.324   4.824  -1.341  1.00  0.00           X  
ATOM    728  H   VAL A 104      11.970   5.553  -3.802  1.00  0.00           H  
ATOM    729  N   VAL A 105      13.967   3.941  -1.682  1.00  0.00           N  
ATOM    730  CA  VAL A 105      15.082   3.172  -1.144  1.00  0.00           C  
ATOM    731  C   VAL A 105      16.284   4.064  -0.866  1.00  0.00           C  
ATOM    732  O   VAL A 105      16.915   3.963   0.186  1.00  0.00           O  
ATOM    733  CB  VAL A 105      15.504   2.042  -2.102  1.00  0.00           C  
ATOM    734  CEN VAL A 105      15.503   1.358  -2.188  1.00  0.00           X  
ATOM    735  H   VAL A 105      13.604   3.709  -2.596  1.00  0.00           H  
ATOM    736  N   VAL A 106      16.597   4.940  -1.815  1.00  0.00           N  
ATOM    737  CA  VAL A 106      17.725   5.853  -1.674  1.00  0.00           C  
ATOM    738  C   VAL A 106      17.555   6.755  -0.459  1.00  0.00           C  
ATOM    739  O   VAL A 106      18.492   6.954   0.314  1.00  0.00           O  
ATOM    740  CB  VAL A 106      17.904   6.728  -2.929  1.00  0.00           C  
ATOM    741  CEN VAL A 106      18.308   6.836  -3.476  1.00  0.00           X  
ATOM    742  H   VAL A 106      16.039   4.973  -2.656  1.00  0.00           H  
ATOM    743  N   VAL A 107      16.353   7.297  -0.294  1.00  0.00           N  
ATOM    744  CA  VAL A 107      16.058   8.180   0.829  1.00  0.00           C  
ATOM    745  C   VAL A 107      16.266   7.467   2.159  1.00  0.00           C  
ATOM    746  O   VAL A 107      16.863   8.019   3.083  1.00  0.00           O  
ATOM    747  CB  VAL A 107      14.615   8.714   0.764  1.00  0.00           C  
ATOM    748  CEN VAL A 107      14.237   9.278   0.647  1.00  0.00           X  
ATOM    749  H   VAL A 107      15.626   7.094  -0.964  1.00  0.00           H  
ATOM    750  N   VAL A 108      15.771   6.237   2.249  1.00  0.00           N  
ATOM    751  CA  VAL A 108      15.901   5.446   3.467  1.00  0.00           C  
ATOM    752  C   VAL A 108      17.365   5.223   3.824  1.00  0.00           C  
ATOM    753  O   VAL A 108      17.761   5.364   4.981  1.00  0.00           O  
ATOM    754  CB  VAL A 108      15.202   4.081   3.332  1.00  0.00           C  
ATOM    755  CEN VAL A 108      14.659   3.713   3.543  1.00  0.00           X  
ATOM    756  H   VAL A 108      15.291   5.841   1.454  1.00  0.00           H  
ATOM    757  N   VAL A 109      18.166   4.872   2.823  1.00  0.00           N  
ATOM    758  CA  VAL A 109      19.589   4.628   3.030  1.00  0.00           C  
ATOM    759  C   VAL A 109      20.287   5.868   3.573  1.00  0.00           C  
ATOM    760  O   VAL A 109      21.085   5.784   4.506  1.00  0.00           O  
ATOM    761  CB  VAL A 109      20.282   4.189   1.727  1.00  0.00           C  
ATOM    762  CEN VAL A 109      20.572   3.653   1.406  1.00  0.00           X  
ATOM    763  H   VAL A 109      17.779   4.772   1.896  1.00  0.00           H  
ATOM    764  N   VAL A 110      19.982   7.019   2.982  1.00  0.00           N  
ATOM    765  CA  VAL A 110      20.581   8.279   3.406  1.00  0.00           C  
ATOM    766  C   VAL A 110      20.260   8.579   4.864  1.00  0.00           C  
ATOM    767  O   VAL A 110      21.148   8.700   5.662  1.00  0.00           O  
ATOM    768  CB  VAL A 110      20.101   9.454   2.533  1.00  0.00           C  
ATOM    769  CEN VAL A 110      20.299   9.902   2.049  1.00  0.00           X  
ATOM    770  H   VAL A 110      19.319   7.020   2.221  1.00  0.00           H  
TER                                                                             
# All scores below are weighted scores, not raw scores.
#BEGIN_POSE_ENERGIES_TABLE ./out/73.pdb
label vdw total
weights 0.1 NA
pose 3.77724 3.77724
VAL:NtermProteinFull_1 0 0
VAL_2 0.11562 0.11562
VAL_3 0 0
VAL_4 0 0
VAL_5 0 0
VAL_6 0.17665 0.17665
VAL_7 0 0
VAL_8 0 0
VAL_9 0 0
VAL_10 0 0
VAL_11 0 0
VAL_12 0 0
VAL_13 0.00643 0.00643
VAL_14 0 0
VAL_15 0 0
VAL_16 0 0
VAL_17 0 0
VAL_18 0.0098 0.0098
VAL_19 0 0
VAL_20 0.00519 0.00519
VAL_21 0.04425 0.04425
VAL_22 2e-05 2e-05
VAL_23 0 0
VAL_24 0.05265 0.05265
VAL_25 0 0
VAL_26 0 0
VAL_27 0.00105 0.00105
VAL_28 0.58235 0.58235
VAL_29 0.17665 0.17665
VAL_30 0 0
VAL_31 0.00105 0.00105
VAL_32 0.00679 0.00679
VAL_33 0 0
VAL_34 0 0
VAL_35 0.01295 0.01295
VAL_36 0.11562 0.11562
VAL_37 0 0
VAL_38 0.01462 0.01462
VAL_39 0 0
VAL_40 0 0
VAL_41 0 0
VAL_42 0 0
VAL_43 0.01462 0.01462
VAL_44 0 0
VAL_45 0.84325 0.84325
VAL_46 0 0
VAL_47 0.01973 0.01973
VAL_48 0.00028 0.00028
VAL_49 0 0
VAL_50 0 0
VAL_51 0.58235 0.58235
VAL_52 0 0
VAL_53 0 0
VAL_54 0.01841 0.01841
VAL_55 0.03424 0.03424
VAL_56 0.00176 0.00176
VAL_57 0 0
VAL_58 0.00514 0.00514
VAL_59 0.04763 0.04763
VAL_60 0 0
VAL_61 0 0
VAL_62 5e-05 5e-05
VAL_63 0 0
VAL_64 0 0
VAL_65 0 0
VAL_66 0 0
VAL_67 0 0
VAL_68 0 0
VAL_69 0 0
VAL_70 0 0
VAL_71 0 0
VAL_72 0 0
VAL_73 0 0
VAL_74 0 0
VAL_75 0 0
VAL_76 0 0
VAL_77 0 0
VAL_78 0.00045 0.00045
VAL_79 0.00176 0.00176
VAL_80 0 0
VAL_81 0 0
VAL_82 0 0
VAL_83 0 0
VAL_84 0 0
VAL_85 0 0
VAL_86 0 0
VAL_87 0 0
VAL_88 0 0
VAL_89 0.02095 0.02095
VAL_90 0 0
VAL_91 0 0
VAL_92 0 0
VAL_93 0 0
VAL_94 0.02095 0.02095
VAL_95 0 0
VAL_96 0.32099 0.32099
VAL_97 0.4681 0.4681
VAL_98 0 0
VAL_99 0 0
VAL_100 0.05445 0.05445
VAL_101 0 0
VAL_102 0 0
VAL_103 0 0
VAL_104 0 0
VAL_105 0 0
VAL_106 0 0
VAL_107 0 0
VAL_108 0 0
VAL_109 0 0
VAL:CtermProteinFull_110 0.00045 0.00045
#END_POSE_ENERGIES_TABLE ./out/73.pdb

REMARK 6 13 9 1 22 20 13 8 0 10 7 12 
REMARK VDW             3.777
REMARK RG             13.930
REMARK NCdist         21.114
REMARK HO              0.695
