# Supplementary material for: Design of complicated all-α protein structures
Source: Nat Struct Mol Biol. 2024 Jan 4;31(2):275–82. doi: 10.1038/s41594-023-01147-9 (PMC11377298; doi:10.1038/s41594-023-01147-9)
Supplement: Supplementary file 11 — Statistical source data. [file 41594_2023_1147_MOESM11_ESM.zip › ED_Fig6/65.pdb]

HEADER                                            09-NOV-21   XXXX              
EXPDTA    THEORETICAL MODEL                                                     
REMARK 220                                                                      
REMARK 220 EXPERIMENTAL DETAILS                                                 
REMARK 220  EXPERIMENT TYPE                : THEORETICAL MODELLING              
REMARK 220  DATE OF DATA COLLECTION        : 09-NOV-21                          
REMARK 220                                                                      
REMARK 220 REMARK: MODEL GENERATED BY ROSETTA                                   
REMARK 220  VERSION 2021.16+release.8ee4f02                                     
ATOM      1  N   VAL A   1       0.000   0.000   0.000  1.00  0.00           N  
ATOM      2  CA  VAL A   1       1.458   0.000   0.000  1.00  0.00           C  
ATOM      3  C   VAL A   1       2.009   1.420   0.000  1.00  0.00           C  
ATOM      4  O   VAL A   1       2.934   1.737   0.748  1.00  0.00           O  
ATOM      5  CB  VAL A   1       2.023  -0.759  -1.215  1.00  0.00           C  
ATOM      6  CEN VAL A   1       2.351  -1.334  -1.406  1.00  0.00           X  
ATOM      7  H   VAL A   1      -0.500  -0.433  -0.750  1.00  0.00           H  
ATOM      8  N   VAL A   2       1.435   2.272  -0.843  1.00  0.00           N  
ATOM      9  CA  VAL A   2       1.868   3.661  -0.942  1.00  0.00           C  
ATOM     10  C   VAL A   2       1.711   4.383   0.390  1.00  0.00           C  
ATOM     11  O   VAL A   2       2.608   5.105   0.825  1.00  0.00           O  
ATOM     12  CB  VAL A   2       1.079   4.423  -2.023  1.00  0.00           C  
ATOM     13  CEN VAL A   2       1.129   4.707  -2.649  1.00  0.00           X  
ATOM     14  H   VAL A   2       0.680   1.949  -1.431  1.00  0.00           H  
ATOM     15  N   VAL A   3       0.566   4.183   1.035  1.00  0.00           N  
ATOM     16  CA  VAL A   3       0.290   4.815   2.319  1.00  0.00           C  
ATOM     17  C   VAL A   3       1.317   4.405   3.367  1.00  0.00           C  
ATOM     18  O   VAL A   3       1.823   5.241   4.115  1.00  0.00           O  
ATOM     19  CB  VAL A   3      -1.120   4.462   2.831  1.00  0.00           C  
ATOM     20  CEN VAL A   3      -1.749   4.719   2.941  1.00  0.00           X  
ATOM     21  H   VAL A   3      -0.130   3.577   0.624  1.00  0.00           H  
ATOM     22  N   VAL A   4       1.620   3.112   3.417  1.00  0.00           N  
ATOM     23  CA  VAL A   4       2.588   2.588   4.374  1.00  0.00           C  
ATOM     24  C   VAL A   4       3.957   3.226   4.177  1.00  0.00           C  
ATOM     25  O   VAL A   4       4.612   3.622   5.141  1.00  0.00           O  
ATOM     26  CB  VAL A   4       2.723   1.058   4.261  1.00  0.00           C  
ATOM     27  CEN VAL A   4       2.581   0.464   4.579  1.00  0.00           X  
ATOM     28  H   VAL A   4       1.169   2.476   2.775  1.00  0.00           H  
ATOM     29  N   VAL A   5       4.385   3.322   2.923  1.00  0.00           N  
ATOM     30  CA  VAL A   5       5.678   3.911   2.597  1.00  0.00           C  
ATOM     31  C   VAL A   5       5.758   5.358   3.069  1.00  0.00           C  
ATOM     32  O   VAL A   5       6.758   5.776   3.653  1.00  0.00           O  
ATOM     33  CB  VAL A   5       5.958   3.859   1.084  1.00  0.00           C  
ATOM     34  CEN VAL A   5       6.345   3.555   0.602  1.00  0.00           X  
ATOM     35  H   VAL A   5       3.799   2.977   2.176  1.00  0.00           H  
ATOM     36  N   VAL A   6       4.700   6.118   2.811  1.00  0.00           N  
ATOM     37  CA  VAL A   6       4.648   7.520   3.209  1.00  0.00           C  
ATOM     38  C   VAL A   6       4.783   7.670   4.719  1.00  0.00           C  
ATOM     39  O   VAL A   6       5.528   8.521   5.204  1.00  0.00           O  
ATOM     40  CB  VAL A   6       3.339   8.190   2.752  1.00  0.00           C  
ATOM     41  CEN VAL A   6       3.075   8.647   2.309  1.00  0.00           X  
ATOM     42  H   VAL A   6       3.910   5.715   2.327  1.00  0.00           H  
ATOM     43  N   VAL A   7       4.059   6.836   5.458  1.00  0.00           N  
ATOM     44  CA  VAL A   7       4.096   6.875   6.915  1.00  0.00           C  
ATOM     45  C   VAL A   7       5.504   6.615   7.437  1.00  0.00           C  
ATOM     46  O   VAL A   7       5.983   7.311   8.332  1.00  0.00           O  
ATOM     47  CB  VAL A   7       3.133   5.844   7.532  1.00  0.00           C  
ATOM     48  CEN VAL A   7       2.540   5.776   7.878  1.00  0.00           X  
ATOM     49  H   VAL A   7       3.467   6.159   4.999  1.00  0.00           H  
ATOM     50  N   VAL A   8       6.163   5.609   6.872  1.00  0.00           N  
ATOM     51  CA  VAL A   8       7.517   5.255   7.279  1.00  0.00           C  
ATOM     52  C   VAL A   8       8.478   6.419   7.067  1.00  0.00           C  
ATOM     53  O   VAL A   8       9.293   6.729   7.935  1.00  0.00           O  
ATOM     54  CB  VAL A   8       8.037   4.027   6.508  1.00  0.00           C  
ATOM     55  CEN VAL A   8       8.197   3.360   6.571  1.00  0.00           X  
ATOM     56  H   VAL A   8       5.713   5.075   6.141  1.00  0.00           H  
ATOM     57  N   VAL A   9       8.376   7.060   5.907  1.00  0.00           N  
ATOM     58  CA  VAL A   9       9.235   8.191   5.579  1.00  0.00           C  
ATOM     59  C   VAL A   9       9.061   9.324   6.581  1.00  0.00           C  
ATOM     60  O   VAL A   9      10.039   9.909   7.047  1.00  0.00           O  
ATOM     61  CB  VAL A   9       8.951   8.723   4.162  1.00  0.00           C  
ATOM     62  CEN VAL A   9       9.208   8.766   3.524  1.00  0.00           X  
ATOM     63  H   VAL A   9       7.685   6.755   5.236  1.00  0.00           H  
ATOM     64  N   VAL A  10       7.810   9.630   6.909  1.00  0.00           N  
ATOM     65  CA  VAL A  10       7.506  10.695   7.857  1.00  0.00           C  
ATOM     66  C   VAL A  10       8.128  10.415   9.219  1.00  0.00           C  
ATOM     67  O   VAL A  10       8.719  11.301   9.836  1.00  0.00           O  
ATOM     68  CB  VAL A  10       5.986  10.883   8.028  1.00  0.00           C  
ATOM     69  CEN VAL A  10       5.461  11.306   7.888  1.00  0.00           X  
ATOM     70  H   VAL A  10       7.051   9.112   6.491  1.00  0.00           H  
ATOM     71  N   VAL A  11       7.993   9.177   9.683  1.00  0.00           N  
ATOM     72  CA  VAL A  11       8.542   8.778  10.973  1.00  0.00           C  
ATOM     73  C   VAL A  11      10.054   8.964  11.009  1.00  0.00           C  
ATOM     74  O   VAL A  11      10.602   9.482  11.982  1.00  0.00           O  
ATOM     75  CB  VAL A  11       8.207   7.311  11.300  1.00  0.00           C  
ATOM     76  CEN VAL A  11       7.826   6.907  11.708  1.00  0.00           X  
ATOM     77  H   VAL A  11       7.496   8.495   9.127  1.00  0.00           H  
ATOM     78  N   VAL A  12      10.723   8.537   9.944  1.00  0.00           N  
ATOM     79  CA  VAL A  12      12.173   8.655   9.852  1.00  0.00           C  
ATOM     80  C   VAL A  12      12.613  10.111   9.938  1.00  0.00           C  
ATOM     81  O   VAL A  12      13.562  10.441  10.650  1.00  0.00           O  
ATOM     82  CB  VAL A  12      12.708   8.043   8.543  1.00  0.00           C  
ATOM     83  CEN VAL A  12      13.065   7.514   8.284  1.00  0.00           X  
ATOM     84  H   VAL A  12      10.214   8.119   9.178  1.00  0.00           H  
ATOM     85  N   VAL A  13      11.920  10.977   9.208  1.00  0.00           N  
ATOM     86  CA  VAL A  13      12.238  12.400   9.200  1.00  0.00           C  
ATOM     87  C   VAL A  13      12.120  12.999  10.596  1.00  0.00           C  
ATOM     88  O   VAL A  13      12.988  13.755  11.033  1.00  0.00           O  
ATOM     89  CB  VAL A  13      11.321  13.180   8.239  1.00  0.00           C  
ATOM     90  CEN VAL A  13      11.305  13.516   7.638  1.00  0.00           X  
ATOM     91  H   VAL A  13      11.152  10.642   8.644  1.00  0.00           H  
ATOM     92  N   VAL A  14      11.041  12.656  11.292  1.00  0.00           N  
ATOM     93  CA  VAL A  14      10.808  13.159  12.640  1.00  0.00           C  
ATOM     94  C   VAL A  14      11.760  12.516  13.641  1.00  0.00           C  
ATOM     95  O   VAL A  14      11.985  13.048  14.728  1.00  0.00           O  
ATOM     96  CB  VAL A  14       9.357  12.908  13.094  1.00  0.00           C  
ATOM     97  CEN VAL A  14       8.757  13.218  13.229  1.00  0.00           X  
ATOM     98  H   VAL A  14      10.366  12.031  10.876  1.00  0.00           H  
ATOM     99  N   VAL A  15      12.318  11.370  13.266  1.00  0.00           N  
ATOM    100  CA  VAL A  15      13.190  10.615  14.158  1.00  0.00           C  
ATOM    101  C   VAL A  15      14.646  10.721  13.726  1.00  0.00           C  
ATOM    102  O   VAL A  15      15.511  10.014  14.244  1.00  0.00           O  
ATOM    103  CB  VAL A  15      12.789   9.129  14.216  1.00  0.00           C  
ATOM    104  CEN VAL A  15      12.507   8.646  14.618  1.00  0.00           X  
ATOM    105  H   VAL A  15      12.134  11.012  12.340  1.00  0.00           H  
ATOM    106  N   VAL A  16      14.912  11.608  12.773  1.00  0.00           N  
ATOM    107  CA  VAL A  16      16.276  11.871  12.330  1.00  0.00           C  
ATOM    108  C   VAL A  16      16.762  13.229  12.820  1.00  0.00           C  
ATOM    109  O   VAL A  16      16.078  14.239  12.658  1.00  0.00           O  
ATOM    110  CB  VAL A  16      16.392  11.819  10.795  1.00  0.00           C  
ATOM    111  CEN VAL A  16      16.643  11.450  10.270  1.00  0.00           X  
ATOM    112  H   VAL A  16      14.150  12.113  12.345  1.00  0.00           H  
ATOM    113  N   VAL A  17      17.948  13.246  13.420  1.00  0.00           N  
ATOM    114  CA  VAL A  17      18.550  14.487  13.892  1.00  0.00           C  
ATOM    115  C   VAL A  17      19.640  14.966  12.941  1.00  0.00           C  
ATOM    116  O   VAL A  17      20.130  16.089  13.059  1.00  0.00           O  
ATOM    117  CB  VAL A  17      19.147  14.325  15.302  1.00  0.00           C  
ATOM    118  CEN VAL A  17      19.063  14.500  15.963  1.00  0.00           X  
ATOM    119  H   VAL A  17      18.444  12.376  13.553  1.00  0.00           H  
ATOM    120  N   VAL A  18      20.016  14.108  11.999  1.00  0.00           N  
ATOM    121  CA  VAL A  18      21.103  14.411  11.076  1.00  0.00           C  
ATOM    122  C   VAL A  18      20.611  15.249   9.903  1.00  0.00           C  
ATOM    123  O   VAL A  18      19.823  14.781   9.081  1.00  0.00           O  
ATOM    124  CB  VAL A  18      21.762  13.128  10.538  1.00  0.00           C  
ATOM    125  CEN VAL A  18      22.333  12.744  10.566  1.00  0.00           X  
ATOM    126  H   VAL A  18      19.536  13.223  11.921  1.00  0.00           H  
ATOM    127  N   VAL A  19      21.081  16.490   9.830  1.00  0.00           N  
ATOM    128  CA  VAL A  19      20.478  17.487   8.954  1.00  0.00           C  
ATOM    129  C   VAL A  19      20.724  17.153   7.488  1.00  0.00           C  
ATOM    130  O   VAL A  19      19.975  17.582   6.610  1.00  0.00           O  
ATOM    131  CB  VAL A  19      21.020  18.898   9.246  1.00  0.00           C  
ATOM    132  CEN VAL A  19      20.855  19.512   9.513  1.00  0.00           X  
ATOM    133  H   VAL A  19      21.876  16.749  10.396  1.00  0.00           H  
ATOM    134  N   VAL A  20      21.777  16.385   7.230  1.00  0.00           N  
ATOM    135  CA  VAL A  20      22.116  15.982   5.870  1.00  0.00           C  
ATOM    136  C   VAL A  20      21.152  14.922   5.353  1.00  0.00           C  
ATOM    137  O   VAL A  20      20.715  14.975   4.203  1.00  0.00           O  
ATOM    138  CB  VAL A  20      23.555  15.438   5.784  1.00  0.00           C  
ATOM    139  CEN VAL A  20      24.187  15.578   5.549  1.00  0.00           X  
ATOM    140  H   VAL A  20      22.357  16.072   7.995  1.00  0.00           H  
ATOM    141  N   VAL A  21      20.824  13.960   6.208  1.00  0.00           N  
ATOM    142  CA  VAL A  21      19.808  12.964   5.888  1.00  0.00           C  
ATOM    143  C   VAL A  21      18.459  13.620   5.620  1.00  0.00           C  
ATOM    144  O   VAL A  21      17.771  13.277   4.659  1.00  0.00           O  
ATOM    145  CB  VAL A  21      19.650  11.934   7.022  1.00  0.00           C  
ATOM    146  CEN VAL A  21      19.768  11.277   7.195  1.00  0.00           X  
ATOM    147  H   VAL A  21      21.290  13.917   7.103  1.00  0.00           H  
ATOM    148  N   VAL A  22      18.087  14.567   6.475  1.00  0.00           N  
ATOM    149  CA  VAL A  22      16.819  15.273   6.332  1.00  0.00           C  
ATOM    150  C   VAL A  22      16.745  16.006   4.999  1.00  0.00           C  
ATOM    151  O   VAL A  22      15.729  15.953   4.306  1.00  0.00           O  
ATOM    152  CB  VAL A  22      16.602  16.282   7.475  1.00  0.00           C  
ATOM    153  CEN VAL A  22      16.231  16.407   8.042  1.00  0.00           X  
ATOM    154  H   VAL A  22      18.697  14.803   7.245  1.00  0.00           H  
ATOM    155  N   VAL A  23      17.827  16.692   4.646  1.00  0.00           N  
ATOM    156  CA  VAL A  23      17.886  17.438   3.395  1.00  0.00           C  
ATOM    157  C   VAL A  23      17.690  16.519   2.196  1.00  0.00           C  
ATOM    158  O   VAL A  23      16.941  16.839   1.273  1.00  0.00           O  
ATOM    159  CB  VAL A  23      19.226  18.184   3.244  1.00  0.00           C  
ATOM    160  CEN VAL A  23      19.516  18.808   3.248  1.00  0.00           X  
ATOM    161  H   VAL A  23      18.629  16.696   5.260  1.00  0.00           H  
ATOM    162  N   VAL A  24      18.368  15.377   2.215  1.00  0.00           N  
ATOM    163  CA  VAL A  24      18.269  14.409   1.129  1.00  0.00           C  
ATOM    164  C   VAL A  24      16.837  13.922   0.953  1.00  0.00           C  
ATOM    165  O   VAL A  24      16.333  13.837  -0.167  1.00  0.00           O  
ATOM    166  CB  VAL A  24      19.188  13.196   1.368  1.00  0.00           C  
ATOM    167  CEN VAL A  24      19.764  12.885   1.152  1.00  0.00           X  
ATOM    168  H   VAL A  24      18.967  15.173   3.002  1.00  0.00           H  
ATOM    169  N   VAL A  25      16.185  13.604   2.066  1.00  0.00           N  
ATOM    170  CA  VAL A  25      14.808  13.125   2.037  1.00  0.00           C  
ATOM    171  C   VAL A  25      13.878  14.157   1.412  1.00  0.00           C  
ATOM    172  O   VAL A  25      13.032  13.823   0.583  1.00  0.00           O  
ATOM    173  CB  VAL A  25      14.300  12.779   3.450  1.00  0.00           C  
ATOM    174  CEN VAL A  25      14.126  12.257   3.864  1.00  0.00           X  
ATOM    175  H   VAL A  25      16.655  13.696   2.955  1.00  0.00           H  
ATOM    176  N   VAL A  26      14.041  15.413   1.815  1.00  0.00           N  
ATOM    177  CA  VAL A  26      13.216  16.497   1.295  1.00  0.00           C  
ATOM    178  C   VAL A  26      13.368  16.629  -0.215  1.00  0.00           C  
ATOM    179  O   VAL A  26      12.382  16.776  -0.937  1.00  0.00           O  
ATOM    180  CB  VAL A  26      13.569  17.842   1.956  1.00  0.00           C  
ATOM    181  CEN VAL A  26      13.340  18.321   2.396  1.00  0.00           X  
ATOM    182  H   VAL A  26      14.754  15.622   2.500  1.00  0.00           H  
ATOM    183  N   VAL A  27      14.609  16.575  -0.686  1.00  0.00           N  
ATOM    184  CA  VAL A  27      14.892  16.688  -2.112  1.00  0.00           C  
ATOM    185  C   VAL A  27      14.207  15.579  -2.900  1.00  0.00           C  
ATOM    186  O   VAL A  27      13.607  15.826  -3.946  1.00  0.00           O  
ATOM    187  CB  VAL A  27      16.406  16.645  -2.393  1.00  0.00           C  
ATOM    188  CEN VAL A  27      16.944  17.026  -2.591  1.00  0.00           X  
ATOM    189  H   VAL A  27      15.376  16.452  -0.041  1.00  0.00           H  
ATOM    190  N   VAL A  28      14.301  14.355  -2.392  1.00  0.00           N  
ATOM    191  CA  VAL A  28      13.691  13.204  -3.047  1.00  0.00           C  
ATOM    192  C   VAL A  28      12.183  13.378  -3.173  1.00  0.00           C  
ATOM    193  O   VAL A  28      11.603  13.113  -4.226  1.00  0.00           O  
ATOM    194  CB  VAL A  28      13.986  11.898  -2.286  1.00  0.00           C  
ATOM    195  CEN VAL A  28      14.342  11.309  -2.313  1.00  0.00           X  
ATOM    196  H   VAL A  28      14.809  14.217  -1.529  1.00  0.00           H  
ATOM    197  N   VAL A  29      11.552  13.824  -2.092  1.00  0.00           N  
ATOM    198  CA  VAL A  29      10.109  14.034  -2.079  1.00  0.00           C  
ATOM    199  C   VAL A  29       9.691  15.053  -3.131  1.00  0.00           C  
ATOM    200  O   VAL A  29       8.720  14.847  -3.859  1.00  0.00           O  
ATOM    201  CB  VAL A  29       9.619  14.506  -0.698  1.00  0.00           C  
ATOM    202  CEN VAL A  29       9.264  14.313  -0.139  1.00  0.00           X  
ATOM    203  H   VAL A  29      12.085  14.023  -1.258  1.00  0.00           H  
ATOM    204  N   VAL A  30      10.431  16.155  -3.207  1.00  0.00           N  
ATOM    205  CA  VAL A  30      10.138  17.209  -4.171  1.00  0.00           C  
ATOM    206  C   VAL A  30      10.208  16.685  -5.599  1.00  0.00           C  
ATOM    207  O   VAL A  30       9.336  16.972  -6.419  1.00  0.00           O  
ATOM    208  CB  VAL A  30      11.109  18.396  -4.022  1.00  0.00           C  
ATOM    209  CEN VAL A  30      11.156  19.051  -3.815  1.00  0.00           X  
ATOM    210  H   VAL A  30      11.216  16.264  -2.581  1.00  0.00           H  
ATOM    211  N   VAL A  31      11.250  15.913  -5.891  1.00  0.00           N  
ATOM    212  CA  VAL A  31      11.435  15.347  -7.221  1.00  0.00           C  
ATOM    213  C   VAL A  31      10.264  14.453  -7.607  1.00  0.00           C  
ATOM    214  O   VAL A  31       9.753  14.530  -8.725  1.00  0.00           O  
ATOM    215  CB  VAL A  31      12.741  14.535  -7.313  1.00  0.00           C  
ATOM    216  CEN VAL A  31      13.374  14.532  -7.583  1.00  0.00           X  
ATOM    217  H   VAL A  31      11.931  15.714  -5.172  1.00  0.00           H  
ATOM    218  N   VAL A  32       9.842  13.604  -6.676  1.00  0.00           N  
ATOM    219  CA  VAL A  32       8.730  12.693  -6.917  1.00  0.00           C  
ATOM    220  C   VAL A  32       7.454  13.457  -7.248  1.00  0.00           C  
ATOM    221  O   VAL A  32       6.732  13.104  -8.181  1.00  0.00           O  
ATOM    222  CB  VAL A  32       8.471  11.783  -5.702  1.00  0.00           C  
ATOM    223  CEN VAL A  32       8.522  11.135  -5.473  1.00  0.00           X  
ATOM    224  H   VAL A  32      10.304  13.590  -5.778  1.00  0.00           H  
ATOM    225  N   VAL A  33       7.181  14.504  -6.478  1.00  0.00           N  
ATOM    226  CA  VAL A  33       5.991  15.320  -6.688  1.00  0.00           C  
ATOM    227  C   VAL A  33       5.988  15.943  -8.078  1.00  0.00           C  
ATOM    228  O   VAL A  33       4.971  15.933  -8.771  1.00  0.00           O  
ATOM    229  CB  VAL A  33       5.880  16.439  -5.635  1.00  0.00           C  
ATOM    230  CEN VAL A  33       5.524  16.648  -5.084  1.00  0.00           X  
ATOM    231  H   VAL A  33       7.814  14.742  -5.728  1.00  0.00           H  
ATOM    232  N   VAL A  34       7.133  16.483  -8.482  1.00  0.00           N  
ATOM    233  CA  VAL A  34       7.265  17.111  -9.791  1.00  0.00           C  
ATOM    234  C   VAL A  34       6.974  16.119 -10.909  1.00  0.00           C  
ATOM    235  O   VAL A  34       6.259  16.433 -11.861  1.00  0.00           O  
ATOM    236  CB  VAL A  34       8.672  17.702  -9.995  1.00  0.00           C  
ATOM    237  CEN VAL A  34       9.024  18.293 -10.042  1.00  0.00           X  
ATOM    238  H   VAL A  34       7.933  16.458  -7.865  1.00  0.00           H  
ATOM    239  N   VAL A  35       7.533  14.920 -10.790  1.00  0.00           N  
ATOM    240  CA  VAL A  35       7.334  13.878 -11.791  1.00  0.00           C  
ATOM    241  C   VAL A  35       5.859  13.526 -11.934  1.00  0.00           C  
ATOM    242  O   VAL A  35       5.347  13.397 -13.046  1.00  0.00           O  
ATOM    243  CB  VAL A  35       8.126  12.603 -11.445  1.00  0.00           C  
ATOM    244  CEN VAL A  35       8.667  12.219 -11.630  1.00  0.00           X  
ATOM    245  H   VAL A  35       8.110  14.724  -9.984  1.00  0.00           H  
ATOM    246  N   VAL A  36       5.181  13.370 -10.802  1.00  0.00           N  
ATOM    247  CA  VAL A  36       3.763  13.031 -10.799  1.00  0.00           C  
ATOM    248  C   VAL A  36       2.941  14.096 -11.515  1.00  0.00           C  
ATOM    249  O   VAL A  36       2.064  13.780 -12.319  1.00  0.00           O  
ATOM    250  CB  VAL A  36       3.226  12.860  -9.366  1.00  0.00           C  
ATOM    251  CEN VAL A  36       3.001  12.395  -8.910  1.00  0.00           X  
ATOM    252  H   VAL A  36       5.660  13.489  -9.921  1.00  0.00           H  
ATOM    253  N   VAL A  37       3.230  15.358 -11.218  1.00  0.00           N  
ATOM    254  CA  VAL A  37       2.518  16.472 -11.833  1.00  0.00           C  
ATOM    255  C   VAL A  37       2.679  16.460 -13.347  1.00  0.00           C  
ATOM    256  O   VAL A  37       1.712  16.645 -14.085  1.00  0.00           O  
ATOM    257  CB  VAL A  37       3.007  17.826 -11.285  1.00  0.00           C  
ATOM    258  CEN VAL A  37       2.829  18.361 -10.888  1.00  0.00           X  
ATOM    259  H   VAL A  37       3.962  15.551 -10.549  1.00  0.00           H  
ATOM    260  N   VAL A  38       3.907  16.242 -13.805  1.00  0.00           N  
ATOM    261  CA  VAL A  38       4.197  16.205 -15.233  1.00  0.00           C  
ATOM    262  C   VAL A  38       3.402  15.108 -15.929  1.00  0.00           C  
ATOM    263  O   VAL A  38       2.827  15.326 -16.996  1.00  0.00           O  
ATOM    264  CB  VAL A  38       5.698  15.985 -15.500  1.00  0.00           C  
ATOM    265  CEN VAL A  38       6.272  16.293 -15.726  1.00  0.00           X  
ATOM    266  H   VAL A  38       4.659  16.097 -13.146  1.00  0.00           H  
ATOM    267  N   VAL A  39       3.373  13.928 -15.319  1.00  0.00           N  
ATOM    268  CA  VAL A  39       2.648  12.794 -15.879  1.00  0.00           C  
ATOM    269  C   VAL A  39       1.165  13.107 -16.028  1.00  0.00           C  
ATOM    270  O   VAL A  39       0.559  12.814 -17.059  1.00  0.00           O  
ATOM    271  CB  VAL A  39       2.811  11.533 -15.009  1.00  0.00           C  
ATOM    272  CEN VAL A  39       3.106  10.911 -14.984  1.00  0.00           X  
ATOM    273  H   VAL A  39       3.866  13.814 -14.445  1.00  0.00           H  
ATOM    274  N   VAL A  40       0.585  13.705 -14.993  1.00  0.00           N  
ATOM    275  CA  VAL A  40      -0.829  14.060 -15.007  1.00  0.00           C  
ATOM    276  C   VAL A  40      -1.144  15.024 -16.144  1.00  0.00           C  
ATOM    277  O   VAL A  40      -2.133  14.855 -16.857  1.00  0.00           O  
ATOM    278  CB  VAL A  40      -1.266  14.694 -13.673  1.00  0.00           C  
ATOM    279  CEN VAL A  40      -1.637  14.586 -13.103  1.00  0.00           X  
ATOM    280  H   VAL A  40       1.137  13.919 -14.175  1.00  0.00           H  
ATOM    281  N   VAL A  41      -0.297  16.034 -16.307  1.00  0.00           N  
ATOM    282  CA  VAL A  41      -0.484  17.028 -17.358  1.00  0.00           C  
ATOM    283  C   VAL A  41      -0.498  16.377 -18.735  1.00  0.00           C  
ATOM    284  O   VAL A  41      -1.331  16.706 -19.579  1.00  0.00           O  
ATOM    285  CB  VAL A  41       0.618  18.104 -17.321  1.00  0.00           C  
ATOM    286  CEN VAL A  41       0.742  18.765 -17.173  1.00  0.00           X  
ATOM    287  H   VAL A  41       0.496  16.117 -15.688  1.00  0.00           H  
ATOM    288  N   VAL A  42       0.430  15.452 -18.956  1.00  0.00           N  
ATOM    289  CA  VAL A  42       0.528  14.755 -20.233  1.00  0.00           C  
ATOM    290  C   VAL A  42      -0.709  13.906 -20.495  1.00  0.00           C  
ATOM    291  O   VAL A  42      -1.138  13.753 -21.639  1.00  0.00           O  
ATOM    292  CB  VAL A  42       1.778  13.857 -20.292  1.00  0.00           C  
ATOM    293  CEN VAL A  42       2.400  13.790 -20.582  1.00  0.00           X  
ATOM    294  H   VAL A  42       1.083  15.225 -18.220  1.00  0.00           H  
ATOM    295  N   VAL A  43      -1.278  13.355 -19.428  1.00  0.00           N  
ATOM    296  CA  VAL A  43      -2.544  12.638 -19.520  1.00  0.00           C  
ATOM    297  C   VAL A  43      -3.712  13.601 -19.694  1.00  0.00           C  
ATOM    298  O   VAL A  43      -4.846  13.181 -19.924  1.00  0.00           O  
ATOM    299  CB  VAL A  43      -2.792  11.766 -18.275  1.00  0.00           C  
ATOM    300  CEN VAL A  43      -2.817  11.115 -18.050  1.00  0.00           X  
ATOM    301  H   VAL A  43      -0.823  13.436 -18.531  1.00  0.00           H  
ATOM    302  N   VAL A  44      -3.427  14.894 -19.582  1.00  0.00           N  
ATOM    303  CA  VAL A  44      -4.470  15.912 -19.598  1.00  0.00           C  
ATOM    304  C   VAL A  44      -5.131  16.045 -18.232  1.00  0.00           C  
ATOM    305  O   VAL A  44      -6.138  16.737 -18.083  1.00  0.00           O  
ATOM    306  CB  VAL A  44      -5.550  15.600 -20.651  1.00  0.00           C  
ATOM    307  CEN VAL A  44      -5.805  15.798 -21.260  1.00  0.00           X  
ATOM    308  H   VAL A  44      -2.463  15.179 -19.484  1.00  0.00           H  
ATOM    309  N   VAL A  45      -4.559  15.376 -17.236  1.00  0.00           N  
ATOM    310  CA  VAL A  45      -5.079  15.435 -15.875  1.00  0.00           C  
ATOM    311  C   VAL A  45      -4.532  16.645 -15.129  1.00  0.00           C  
ATOM    312  O   VAL A  45      -3.704  16.508 -14.229  1.00  0.00           O  
ATOM    313  CB  VAL A  45      -4.739  14.158 -15.084  1.00  0.00           C  
ATOM    314  CEN VAL A  45      -5.009  13.586 -14.811  1.00  0.00           X  
ATOM    315  H   VAL A  45      -3.743  14.813 -17.427  1.00  0.00           H  
ATOM    316  N   VAL A  46      -5.001  17.829 -15.507  1.00  0.00           N  
ATOM    317  CA  VAL A  46      -4.493  19.072 -14.938  1.00  0.00           C  
ATOM    318  C   VAL A  46      -4.829  19.177 -13.456  1.00  0.00           C  
ATOM    319  O   VAL A  46      -4.044  19.703 -12.668  1.00  0.00           O  
ATOM    320  CB  VAL A  46      -5.059  20.302 -15.672  1.00  0.00           C  
ATOM    321  CEN VAL A  46      -4.895  20.816 -16.100  1.00  0.00           X  
ATOM    322  H   VAL A  46      -5.728  17.870 -16.207  1.00  0.00           H  
ATOM    323  N   VAL A  47      -6.001  18.673 -13.083  1.00  0.00           N  
ATOM    324  CA  VAL A  47      -6.429  18.680 -11.690  1.00  0.00           C  
ATOM    325  C   VAL A  47      -5.495  17.845 -10.822  1.00  0.00           C  
ATOM    326  O   VAL A  47      -5.093  18.270  -9.739  1.00  0.00           O  
ATOM    327  CB  VAL A  47      -7.867  18.148 -11.538  1.00  0.00           C  
ATOM    328  CEN VAL A  47      -8.514  18.334 -11.394  1.00  0.00           X  
ATOM    329  H   VAL A  47      -6.610  18.275 -13.783  1.00  0.00           H  
ATOM    330  N   VAL A  48      -5.153  16.656 -11.305  1.00  0.00           N  
ATOM    331  CA  VAL A  48      -4.198  15.795 -10.617  1.00  0.00           C  
ATOM    332  C   VAL A  48      -2.844  16.479 -10.475  1.00  0.00           C  
ATOM    333  O   VAL A  48      -2.230  16.446  -9.408  1.00  0.00           O  
ATOM    334  CB  VAL A  48      -4.011  14.455 -11.353  1.00  0.00           C  
ATOM    335  CEN VAL A  48      -4.144  13.780 -11.318  1.00  0.00           X  
ATOM    336  H   VAL A  48      -5.565  16.339 -12.171  1.00  0.00           H  
ATOM    337  N   VAL A  49      -2.383  17.098 -11.556  1.00  0.00           N  
ATOM    338  CA  VAL A  49      -1.100  17.790 -11.554  1.00  0.00           C  
ATOM    339  C   VAL A  49      -1.079  18.907 -10.519  1.00  0.00           C  
ATOM    340  O   VAL A  49      -0.110  19.059  -9.775  1.00  0.00           O  
ATOM    341  CB  VAL A  49      -0.774  18.380 -12.939  1.00  0.00           C  
ATOM    342  CEN VAL A  49      -0.364  18.312 -13.488  1.00  0.00           X  
ATOM    343  H   VAL A  49      -2.936  17.088 -12.402  1.00  0.00           H  
ATOM    344  N   VAL A  50      -2.153  19.689 -10.477  1.00  0.00           N  
ATOM    345  CA  VAL A  50      -2.260  20.794  -9.533  1.00  0.00           C  
ATOM    346  C   VAL A  50      -2.173  20.300  -8.095  1.00  0.00           C  
ATOM    347  O   VAL A  50      -1.470  20.883  -7.269  1.00  0.00           O  
ATOM    348  CB  VAL A  50      -3.575  21.573  -9.720  1.00  0.00           C  
ATOM    349  CEN VAL A  50      -3.840  22.169  -9.942  1.00  0.00           X  
ATOM    350  H   VAL A  50      -2.915  19.512 -11.116  1.00  0.00           H  
ATOM    351  N   VAL A  51      -2.893  19.223  -7.800  1.00  0.00           N  
ATOM    352  CA  VAL A  51      -2.899  18.648  -6.460  1.00  0.00           C  
ATOM    353  C   VAL A  51      -1.500  18.217  -6.039  1.00  0.00           C  
ATOM    354  O   VAL A  51      -1.069  18.483  -4.917  1.00  0.00           O  
ATOM    355  CB  VAL A  51      -3.848  17.439  -6.368  1.00  0.00           C  
ATOM    356  CEN VAL A  51      -4.448  17.223  -6.107  1.00  0.00           X  
ATOM    357  H   VAL A  51      -3.450  18.791  -8.523  1.00  0.00           H  
ATOM    358  N   VAL A  52      -0.794  17.551  -6.946  1.00  0.00           N  
ATOM    359  CA  VAL A  52       0.559  17.081  -6.671  1.00  0.00           C  
ATOM    360  C   VAL A  52       1.488  18.242  -6.339  1.00  0.00           C  
ATOM    361  O   VAL A  52       2.268  18.174  -5.389  1.00  0.00           O  
ATOM    362  CB  VAL A  52       1.138  16.296  -7.862  1.00  0.00           C  
ATOM    363  CEN VAL A  52       1.317  15.667  -8.077  1.00  0.00           X  
ATOM    364  H   VAL A  52      -1.205  17.364  -7.850  1.00  0.00           H  
ATOM    365  N   VAL A  53       1.400  19.307  -7.128  1.00  0.00           N  
ATOM    366  CA  VAL A  53       2.233  20.486  -6.920  1.00  0.00           C  
ATOM    367  C   VAL A  53       1.994  21.093  -5.543  1.00  0.00           C  
ATOM    368  O   VAL A  53       2.939  21.445  -4.837  1.00  0.00           O  
ATOM    369  CB  VAL A  53       1.974  21.558  -7.995  1.00  0.00           C  
ATOM    370  CEN VAL A  53       2.248  21.868  -8.546  1.00  0.00           X  
ATOM    371  H   VAL A  53       0.739  19.301  -7.892  1.00  0.00           H  
ATOM    372  N   VAL A  54       0.725  21.213  -5.167  1.00  0.00           N  
ATOM    373  CA  VAL A  54       0.360  21.778  -3.874  1.00  0.00           C  
ATOM    374  C   VAL A  54       0.951  20.964  -2.730  1.00  0.00           C  
ATOM    375  O   VAL A  54       1.496  21.520  -1.777  1.00  0.00           O  
ATOM    376  CB  VAL A  54      -1.169  21.853  -3.701  1.00  0.00           C  
ATOM    377  CEN VAL A  54      -1.703  22.287  -3.672  1.00  0.00           X  
ATOM    378  H   VAL A  54      -0.005  20.905  -5.794  1.00  0.00           H  
ATOM    379  N   VAL A  55       0.841  19.644  -2.832  1.00  0.00           N  
ATOM    380  CA  VAL A  55       1.364  18.750  -1.805  1.00  0.00           C  
ATOM    381  C   VAL A  55       2.868  18.928  -1.635  1.00  0.00           C  
ATOM    382  O   VAL A  55       3.371  19.001  -0.514  1.00  0.00           O  
ATOM    383  CB  VAL A  55       1.066  17.276  -2.134  1.00  0.00           C  
ATOM    384  CEN VAL A  55       0.686  16.732  -1.948  1.00  0.00           X  
ATOM    385  H   VAL A  55       0.382  19.249  -3.640  1.00  0.00           H  
ATOM    386  N   VAL A  56       3.581  18.997  -2.754  1.00  0.00           N  
ATOM    387  CA  VAL A  56       5.029  19.167  -2.731  1.00  0.00           C  
ATOM    388  C   VAL A  56       5.421  20.460  -2.027  1.00  0.00           C  
ATOM    389  O   VAL A  56       6.337  20.478  -1.205  1.00  0.00           O  
ATOM    390  CB  VAL A  56       5.621  19.167  -4.153  1.00  0.00           C  
ATOM    391  CEN VAL A  56       6.001  18.801  -4.595  1.00  0.00           X  
ATOM    392  H   VAL A  56       3.107  18.931  -3.644  1.00  0.00           H  
ATOM    393  N   VAL A  57       4.722  21.541  -2.355  1.00  0.00           N  
ATOM    394  CA  VAL A  57       4.995  22.841  -1.755  1.00  0.00           C  
ATOM    395  C   VAL A  57       4.818  22.799  -0.243  1.00  0.00           C  
ATOM    396  O   VAL A  57       5.648  23.317   0.504  1.00  0.00           O  
ATOM    397  CB  VAL A  57       4.083  23.937  -2.339  1.00  0.00           C  
ATOM    398  CEN VAL A  57       4.074  24.493  -2.745  1.00  0.00           X  
ATOM    399  H   VAL A  57       3.981  21.460  -3.038  1.00  0.00           H  
ATOM    400  N   VAL A  58       3.731  22.179   0.203  1.00  0.00           N  
ATOM    401  CA  VAL A  58       3.442  22.067   1.628  1.00  0.00           C  
ATOM    402  C   VAL A  58       4.552  21.321   2.357  1.00  0.00           C  
ATOM    403  O   VAL A  58       4.996  21.740   3.427  1.00  0.00           O  
ATOM    404  CB  VAL A  58       2.103  21.349   1.879  1.00  0.00           C  
ATOM    405  CEN VAL A  58       1.454  21.444   2.090  1.00  0.00           X  
ATOM    406  H   VAL A  58       3.088  21.774  -0.463  1.00  0.00           H  
ATOM    407  N   VAL A  59       4.996  20.213   1.774  1.00  0.00           N  
ATOM    408  CA  VAL A  59       6.056  19.406   2.368  1.00  0.00           C  
ATOM    409  C   VAL A  59       7.338  20.213   2.530  1.00  0.00           C  
ATOM    410  O   VAL A  59       7.986  20.162   3.575  1.00  0.00           O  
ATOM    411  CB  VAL A  59       6.353  18.153   1.523  1.00  0.00           C  
ATOM    412  CEN VAL A  59       6.290  17.467   1.508  1.00  0.00           X  
ATOM    413  H   VAL A  59       4.590  19.923   0.896  1.00  0.00           H  
ATOM    414  N   VAL A  60       7.698  20.957   1.490  1.00  0.00           N  
ATOM    415  CA  VAL A  60       8.904  21.776   1.515  1.00  0.00           C  
ATOM    416  C   VAL A  60       8.846  22.808   2.635  1.00  0.00           C  
ATOM    417  O   VAL A  60       9.818  23.001   3.365  1.00  0.00           O  
ATOM    418  CB  VAL A  60       9.123  22.501   0.174  1.00  0.00           C  
ATOM    419  CEN VAL A  60       9.520  22.518  -0.389  1.00  0.00           X  
ATOM    420  H   VAL A  60       7.122  20.955   0.660  1.00  0.00           H  
ATOM    421  N   VAL A  61       7.700  23.468   2.765  1.00  0.00           N  
ATOM    422  CA  VAL A  61       7.513  24.482   3.796  1.00  0.00           C  
ATOM    423  C   VAL A  61       7.696  23.891   5.188  1.00  0.00           C  
ATOM    424  O   VAL A  61       8.363  24.478   6.040  1.00  0.00           O  
ATOM    425  CB  VAL A  61       6.120  25.132   3.704  1.00  0.00           C  
ATOM    426  CEN VAL A  61       5.789  25.713   3.537  1.00  0.00           X  
ATOM    427  H   VAL A  61       6.939  23.263   2.133  1.00  0.00           H  
ATOM    428  N   VAL A  62       7.099  22.726   5.414  1.00  0.00           N  
ATOM    429  CA  VAL A  62       7.195  22.053   6.704  1.00  0.00           C  
ATOM    430  C   VAL A  62       8.643  21.738   7.055  1.00  0.00           C  
ATOM    431  O   VAL A  62       9.081  21.960   8.184  1.00  0.00           O  
ATOM    432  CB  VAL A  62       6.377  20.748   6.723  1.00  0.00           C  
ATOM    433  CEN VAL A  62       5.811  20.452   6.982  1.00  0.00           X  
ATOM    434  H   VAL A  62       6.565  22.295   4.673  1.00  0.00           H  
ATOM    435  N   VAL A  63       9.383  21.219   6.081  1.00  0.00           N  
ATOM    436  CA  VAL A  63      10.785  20.872   6.285  1.00  0.00           C  
ATOM    437  C   VAL A  63      11.602  22.094   6.684  1.00  0.00           C  
ATOM    438  O   VAL A  63      12.415  22.034   7.606  1.00  0.00           O  
ATOM    439  CB  VAL A  63      11.401  20.244   5.020  1.00  0.00           C  
ATOM    440  CEN VAL A  63      11.636  19.655   4.752  1.00  0.00           X  
ATOM    441  H   VAL A  63       8.964  21.061   5.175  1.00  0.00           H  
ATOM    442  N   VAL A  64      11.381  23.201   5.984  1.00  0.00           N  
ATOM    443  CA  VAL A  64      12.097  24.440   6.265  1.00  0.00           C  
ATOM    444  C   VAL A  64      11.843  24.912   7.691  1.00  0.00           C  
ATOM    445  O   VAL A  64      12.770  25.305   8.399  1.00  0.00           O  
ATOM    446  CB  VAL A  64      11.696  25.559   5.285  1.00  0.00           C  
ATOM    447  CEN VAL A  64      11.919  25.936   4.753  1.00  0.00           X  
ATOM    448  H   VAL A  64      10.700  23.185   5.239  1.00  0.00           H  
ATOM    449  N   VAL A  65      10.582  24.872   8.106  1.00  0.00           N  
ATOM    450  CA  VAL A  65      10.204  25.296   9.449  1.00  0.00           C  
ATOM    451  C   VAL A  65      10.911  24.462  10.510  1.00  0.00           C  
ATOM    452  O   VAL A  65      11.428  24.997  11.491  1.00  0.00           O  
ATOM    453  CB  VAL A  65       8.682  25.199   9.665  1.00  0.00           C  
ATOM    454  CEN VAL A  65       8.108  25.572   9.741  1.00  0.00           X  
ATOM    455  H   VAL A  65       9.867  24.539   7.476  1.00  0.00           H  
ATOM    456  N   VAL A  66      10.932  23.149  10.307  1.00  0.00           N  
ATOM    457  CA  VAL A  66      11.576  22.239  11.245  1.00  0.00           C  
ATOM    458  C   VAL A  66      13.058  22.558  11.392  1.00  0.00           C  
ATOM    459  O   VAL A  66      13.588  22.596  12.503  1.00  0.00           O  
ATOM    460  CB  VAL A  66      11.417  20.771  10.808  1.00  0.00           C  
ATOM    461  CEN VAL A  66      11.101  20.178  10.960  1.00  0.00           X  
ATOM    462  H   VAL A  66      10.489  22.772   9.481  1.00  0.00           H  
ATOM    463  N   VAL A  67      13.724  22.785  10.265  1.00  0.00           N  
ATOM    464  CA  VAL A  67      15.147  23.101  10.266  1.00  0.00           C  
ATOM    465  C   VAL A  67      15.395  24.525  10.745  1.00  0.00           C  
ATOM    466  O   VAL A  67      16.540  24.936  10.935  1.00  0.00           O  
ATOM    467  CB  VAL A  67      15.766  22.926   8.866  1.00  0.00           C  
ATOM    468  CEN VAL A  67      16.190  22.531   8.493  1.00  0.00           X  
ATOM    469  H   VAL A  67      13.231  22.738   9.385  1.00  0.00           H  
ATOM    470  N   VAL A  68      14.316  25.275  10.939  1.00  0.00           N  
ATOM    471  CA  VAL A  68      14.399  26.594  11.555  1.00  0.00           C  
ATOM    472  C   VAL A  68      13.772  26.595  12.943  1.00  0.00           C  
ATOM    473  O   VAL A  68      13.259  27.616  13.402  1.00  0.00           O  
ATOM    474  CB  VAL A  68      13.710  27.666  10.690  1.00  0.00           C  
ATOM    475  CEN VAL A  68      13.827  28.211  10.284  1.00  0.00           X  
ATOM    476  H   VAL A  68      13.413  24.922  10.653  1.00  0.00           H  
ATOM    477  N   VAL A  69      13.817  25.446  13.608  1.00  0.00           N  
ATOM    478  CA  VAL A  69      13.432  25.357  15.011  1.00  0.00           C  
ATOM    479  C   VAL A  69      11.942  25.614  15.191  1.00  0.00           C  
ATOM    480  O   VAL A  69      11.511  26.133  16.222  1.00  0.00           O  
ATOM    481  CB  VAL A  69      14.224  26.354  15.878  1.00  0.00           C  
ATOM    482  CEN VAL A  69      14.717  26.403  16.357  1.00  0.00           X  
ATOM    483  H   VAL A  69      14.125  24.612  13.128  1.00  0.00           H  
ATOM    484  N   VAL A  70      11.157  25.248  14.183  1.00  0.00           N  
ATOM    485  CA  VAL A  70       9.704  25.248  14.304  1.00  0.00           C  
ATOM    486  C   VAL A  70       9.191  23.894  14.776  1.00  0.00           C  
ATOM    487  O   VAL A  70       9.605  22.851  14.270  1.00  0.00           O  
ATOM    488  CB  VAL A  70       9.026  25.606  12.968  1.00  0.00           C  
ATOM    489  CEN VAL A  70       8.670  26.097  12.641  1.00  0.00           X  
ATOM    490  H   VAL A  70      11.578  24.962  13.311  1.00  0.00           H  
ATOM    491  N   VAL A  71       8.286  23.916  15.749  1.00  0.00           N  
ATOM    492  CA  VAL A  71       7.761  22.689  16.335  1.00  0.00           C  
ATOM    493  C   VAL A  71       6.737  22.034  15.417  1.00  0.00           C  
ATOM    494  O   VAL A  71       6.308  22.627  14.427  1.00  0.00           O  
ATOM    495  CB  VAL A  71       7.111  22.951  17.707  1.00  0.00           C  
ATOM    496  CEN VAL A  71       7.188  22.852  18.385  1.00  0.00           X  
ATOM    497  H   VAL A  71       7.953  24.807  16.091  1.00  0.00           H  
ATOM    498  N   VAL A  72       6.349  20.808  15.750  1.00  0.00           N  
ATOM    499  CA  VAL A  72       5.590  19.968  14.832  1.00  0.00           C  
ATOM    500  C   VAL A  72       4.185  20.516  14.617  1.00  0.00           C  
ATOM    501  O   VAL A  72       3.594  20.337  13.552  1.00  0.00           O  
ATOM    502  CB  VAL A  72       5.492  18.518  15.342  1.00  0.00           C  
ATOM    503  CEN VAL A  72       5.710  17.874  15.229  1.00  0.00           X  
ATOM    504  H   VAL A  72       6.586  20.448  16.664  1.00  0.00           H  
ATOM    505  N   VAL A  73       3.654  21.185  15.635  1.00  0.00           N  
ATOM    506  CA  VAL A  73       2.335  21.798  15.545  1.00  0.00           C  
ATOM    507  C   VAL A  73       2.326  22.942  14.538  1.00  0.00           C  
ATOM    508  O   VAL A  73       1.382  23.092  13.763  1.00  0.00           O  
ATOM    509  CB  VAL A  73       1.862  22.328  16.912  1.00  0.00           C  
ATOM    510  CEN VAL A  73       1.414  22.219  17.424  1.00  0.00           X  
ATOM    511  H   VAL A  73       4.179  21.271  16.494  1.00  0.00           H  
ATOM    512  N   VAL A  74       3.384  23.746  14.555  1.00  0.00           N  
ATOM    513  CA  VAL A  74       3.503  24.874  13.639  1.00  0.00           C  
ATOM    514  C   VAL A  74       3.483  24.411  12.188  1.00  0.00           C  
ATOM    515  O   VAL A  74       2.800  24.997  11.349  1.00  0.00           O  
ATOM    516  CB  VAL A  74       4.793  25.676  13.895  1.00  0.00           C  
ATOM    517  CEN VAL A  74       5.036  26.272  14.139  1.00  0.00           X  
ATOM    518  H   VAL A  74       4.124  23.571  15.219  1.00  0.00           H  
ATOM    519  N   VAL A  75       4.237  23.355  11.899  1.00  0.00           N  
ATOM    520  CA  VAL A  75       4.307  22.811  10.549  1.00  0.00           C  
ATOM    521  C   VAL A  75       2.935  22.360  10.064  1.00  0.00           C  
ATOM    522  O   VAL A  75       2.543  22.641   8.932  1.00  0.00           O  
ATOM    523  CB  VAL A  75       5.285  21.624  10.468  1.00  0.00           C  
ATOM    524  CEN VAL A  75       5.899  21.426  10.226  1.00  0.00           X  
ATOM    525  H   VAL A  75       4.775  22.919  12.634  1.00  0.00           H  
ATOM    526  N   VAL A  76       2.209  21.659  10.928  1.00  0.00           N  
ATOM    527  CA  VAL A  76       0.879  21.167  10.590  1.00  0.00           C  
ATOM    528  C   VAL A  76      -0.062  22.316  10.247  1.00  0.00           C  
ATOM    529  O   VAL A  76      -0.802  22.252   9.266  1.00  0.00           O  
ATOM    530  CB  VAL A  76       0.271  20.344  11.741  1.00  0.00           C  
ATOM    531  CEN VAL A  76       0.098  19.707  11.935  1.00  0.00           X  
ATOM    532  H   VAL A  76       2.589  21.461  11.843  1.00  0.00           H  
ATOM    533  N   VAL A  77      -0.027  23.365  11.062  1.00  0.00           N  
ATOM    534  CA  VAL A  77      -0.877  24.530  10.846  1.00  0.00           C  
ATOM    535  C   VAL A  77      -0.599  25.172   9.493  1.00  0.00           C  
ATOM    536  O   VAL A  77      -1.523  25.520   8.758  1.00  0.00           O  
ATOM    537  CB  VAL A  77      -0.684  25.583  11.953  1.00  0.00           C  
ATOM    538  CEN VAL A  77      -0.985  25.875  12.500  1.00  0.00           X  
ATOM    539  H   VAL A  77       0.603  23.355  11.850  1.00  0.00           H  
ATOM    540  N   VAL A  78       0.681  25.328   9.170  1.00  0.00           N  
ATOM    541  CA  VAL A  78       1.084  25.929   7.904  1.00  0.00           C  
ATOM    542  C   VAL A  78       0.555  25.128   6.721  1.00  0.00           C  
ATOM    543  O   VAL A  78       0.036  25.694   5.759  1.00  0.00           O  
ATOM    544  CB  VAL A  78       2.616  26.039   7.794  1.00  0.00           C  
ATOM    545  CEN VAL A  78       3.141  26.485   7.795  1.00  0.00           X  
ATOM    546  H   VAL A  78       1.393  25.021   9.818  1.00  0.00           H  
ATOM    547  N   VAL A  79       0.690  23.809   6.799  1.00  0.00           N  
ATOM    548  CA  VAL A  79       0.226  22.927   5.734  1.00  0.00           C  
ATOM    549  C   VAL A  79      -1.273  23.077   5.508  1.00  0.00           C  
ATOM    550  O   VAL A  79      -1.733  23.165   4.370  1.00  0.00           O  
ATOM    551  CB  VAL A  79       0.544  21.452   6.042  1.00  0.00           C  
ATOM    552  CEN VAL A  79       0.943  20.921   5.859  1.00  0.00           X  
ATOM    553  H   VAL A  79       1.126  23.406   7.616  1.00  0.00           H  
ATOM    554  N   VAL A  80      -2.030  23.107   6.600  1.00  0.00           N  
ATOM    555  CA  VAL A  80      -3.479  23.246   6.523  1.00  0.00           C  
ATOM    556  C   VAL A  80      -3.872  24.546   5.833  1.00  0.00           C  
ATOM    557  O   VAL A  80      -4.755  24.563   4.976  1.00  0.00           O  
ATOM    558  CB  VAL A  80      -4.126  23.203   7.921  1.00  0.00           C  
ATOM    559  CEN VAL A  80      -4.515  22.819   8.340  1.00  0.00           X  
ATOM    560  H   VAL A  80      -1.590  23.030   7.506  1.00  0.00           H  
ATOM    561  N   VAL A  81      -3.210  25.634   6.211  1.00  0.00           N  
ATOM    562  CA  VAL A  81      -3.488  26.942   5.629  1.00  0.00           C  
ATOM    563  C   VAL A  81      -2.895  27.060   4.231  1.00  0.00           C  
ATOM    564  O   VAL A  81      -3.245  27.964   3.472  1.00  0.00           O  
ATOM    565  CB  VAL A  81      -2.937  28.081   6.507  1.00  0.00           C  
ATOM    566  CEN VAL A  81      -3.120  28.595   6.928  1.00  0.00           X  
ATOM    567  H   VAL A  81      -2.495  25.554   6.920  1.00  0.00           H  
ATOM    568  N   VAL A  82      -1.996  26.141   3.895  1.00  0.00           N  
ATOM    569  CA  VAL A  82      -1.380  26.118   2.574  1.00  0.00           C  
ATOM    570  C   VAL A  82      -1.921  24.969   1.734  1.00  0.00           C  
ATOM    571  O   VAL A  82      -2.371  25.171   0.606  1.00  0.00           O  
ATOM    572  CB  VAL A  82       0.153  25.996   2.668  1.00  0.00           C  
ATOM    573  CEN VAL A  82       0.743  26.339   2.575  1.00  0.00           X  
ATOM    574  H   VAL A  82      -1.733  25.440   4.573  1.00  0.00           H  
ATOM    575  N   VAL A  83      -1.874  23.763   2.289  1.00  0.00           N  
ATOM    576  CA  VAL A  83      -2.370  22.580   1.596  1.00  0.00           C  
ATOM    577  C   VAL A  83      -3.852  22.362   1.869  1.00  0.00           C  
ATOM    578  O   VAL A  83      -4.260  21.288   2.312  1.00  0.00           O  
ATOM    579  CB  VAL A  83      -1.590  21.317   2.005  1.00  0.00           C  
ATOM    580  CEN VAL A  83      -1.134  20.851   1.784  1.00  0.00           X  
ATOM    581  H   VAL A  83      -1.485  23.663   3.216  1.00  0.00           H  
ATOM    582  N   VAL A  84      -4.655  23.387   1.604  1.00  0.00           N  
ATOM    583  CA  VAL A  84      -6.091  23.319   1.850  1.00  0.00           C  
ATOM    584  C   VAL A  84      -6.704  22.089   1.195  1.00  0.00           C  
ATOM    585  O   VAL A  84      -7.786  21.644   1.578  1.00  0.00           O  
ATOM    586  CB  VAL A  84      -6.812  24.578   1.332  1.00  0.00           C  
ATOM    587  CEN VAL A  84      -7.138  25.151   1.531  1.00  0.00           X  
ATOM    588  H   VAL A  84      -4.261  24.235   1.222  1.00  0.00           H  
ATOM    589  N   VAL A  85      -6.007  21.542   0.204  1.00  0.00           N  
ATOM    590  CA  VAL A  85      -6.499  20.382  -0.530  1.00  0.00           C  
ATOM    591  C   VAL A  85      -5.824  19.102  -0.053  1.00  0.00           C  
ATOM    592  O   VAL A  85      -6.225  18.001  -0.430  1.00  0.00           O  
ATOM    593  CB  VAL A  85      -6.274  20.536  -2.046  1.00  0.00           C  
ATOM    594  CEN VAL A  85      -6.596  20.640  -2.646  1.00  0.00           X  
ATOM    595  H   VAL A  85      -5.114  21.940  -0.047  1.00  0.00           H  
ATOM    596  N   VAL A  86      -4.798  19.254   0.777  1.00  0.00           N  
ATOM    597  CA  VAL A  86      -4.058  18.111   1.297  1.00  0.00           C  
ATOM    598  C   VAL A  86      -4.811  17.442   2.440  1.00  0.00           C  
ATOM    599  O   VAL A  86      -5.538  18.098   3.185  1.00  0.00           O  
ATOM    600  CB  VAL A  86      -2.657  18.520   1.789  1.00  0.00           C  
ATOM    601  CEN VAL A  86      -1.984  18.473   1.648  1.00  0.00           X  
ATOM    602  H   VAL A  86      -4.523  20.186   1.054  1.00  0.00           H  
ATOM    603  N   VAL A  87      -4.631  16.132   2.573  1.00  0.00           N  
ATOM    604  CA  VAL A  87      -5.295  15.371   3.625  1.00  0.00           C  
ATOM    605  C   VAL A  87      -4.801  15.791   5.004  1.00  0.00           C  
ATOM    606  O   VAL A  87      -3.686  16.293   5.148  1.00  0.00           O  
ATOM    607  CB  VAL A  87      -5.076  13.856   3.451  1.00  0.00           C  
ATOM    608  CEN VAL A  87      -5.389  13.267   3.282  1.00  0.00           X  
ATOM    609  H   VAL A  87      -4.020  15.651   1.929  1.00  0.00           H  
ATOM    610  N   VAL A  88      -5.636  15.581   6.015  1.00  0.00           N  
ATOM    611  CA  VAL A  88      -5.281  15.927   7.387  1.00  0.00           C  
ATOM    612  C   VAL A  88      -3.946  15.312   7.782  1.00  0.00           C  
ATOM    613  O   VAL A  88      -3.070  15.994   8.313  1.00  0.00           O  
ATOM    614  CB  VAL A  88      -6.362  15.469   8.383  1.00  0.00           C  
ATOM    615  CEN VAL A  88      -6.860  15.693   8.804  1.00  0.00           X  
ATOM    616  H   VAL A  88      -6.540  15.171   5.830  1.00  0.00           H  
ATOM    617  N   VAL A  89      -3.796  14.018   7.521  1.00  0.00           N  
ATOM    618  CA  VAL A  89      -2.567  13.306   7.852  1.00  0.00           C  
ATOM    619  C   VAL A  89      -1.354  13.978   7.221  1.00  0.00           C  
ATOM    620  O   VAL A  89      -0.284  14.045   7.827  1.00  0.00           O  
ATOM    621  CB  VAL A  89      -2.624  11.837   7.396  1.00  0.00           C  
ATOM    622  CEN VAL A  89      -2.671  11.187   7.621  1.00  0.00           X  
ATOM    623  H   VAL A  89      -4.552  13.514   7.080  1.00  0.00           H  
ATOM    624  N   VAL A  90      -1.527  14.473   6.000  1.00  0.00           N  
ATOM    625  CA  VAL A  90      -0.450  15.151   5.289  1.00  0.00           C  
ATOM    626  C   VAL A  90       0.036  16.372   6.059  1.00  0.00           C  
ATOM    627  O   VAL A  90       1.239  16.594   6.196  1.00  0.00           O  
ATOM    628  CB  VAL A  90      -0.890  15.587   3.879  1.00  0.00           C  
ATOM    629  CEN VAL A  90      -0.808  15.456   3.207  1.00  0.00           X  
ATOM    630  H   VAL A  90      -2.428  14.378   5.554  1.00  0.00           H  
ATOM    631  N   VAL A  91      -0.907  17.163   6.560  1.00  0.00           N  
ATOM    632  CA  VAL A  91      -0.577  18.364   7.317  1.00  0.00           C  
ATOM    633  C   VAL A  91       0.041  18.014   8.664  1.00  0.00           C  
ATOM    634  O   VAL A  91       0.729  18.832   9.275  1.00  0.00           O  
ATOM    635  CB  VAL A  91      -1.819  19.247   7.547  1.00  0.00           C  
ATOM    636  CEN VAL A  91      -2.118  19.840   7.367  1.00  0.00           X  
ATOM    637  H   VAL A  91      -1.878  16.926   6.412  1.00  0.00           H  
ATOM    638  N   VAL A  92      -0.208  16.792   9.124  1.00  0.00           N  
ATOM    639  CA  VAL A  92       0.373  16.309  10.371  1.00  0.00           C  
ATOM    640  C   VAL A  92       1.575  15.412  10.107  1.00  0.00           C  
ATOM    641  O   VAL A  92       2.481  15.313  10.935  1.00  0.00           O  
ATOM    642  CB  VAL A  92      -0.658  15.535  11.213  1.00  0.00           C  
ATOM    643  CEN VAL A  92      -1.040  15.564  11.785  1.00  0.00           X  
ATOM    644  H   VAL A  92      -0.815  16.182   8.596  1.00  0.00           H  
ATOM    645  N   VAL A  93       1.577  14.759   8.950  1.00  0.00           N  
ATOM    646  CA  VAL A  93       2.663  13.859   8.580  1.00  0.00           C  
ATOM    647  C   VAL A  93       3.154  14.140   7.165  1.00  0.00           C  
ATOM    648  O   VAL A  93       2.886  13.372   6.241  1.00  0.00           O  
ATOM    649  CB  VAL A  93       2.233  12.383   8.680  1.00  0.00           C  
ATOM    650  CEN VAL A  93       2.318  11.805   9.044  1.00  0.00           X  
ATOM    651  H   VAL A  93       0.807  14.889   8.310  1.00  0.00           H  
ATOM    652  N   VAL A  94       3.873  15.246   7.003  1.00  0.00           N  
ATOM    653  CA  VAL A  94       4.156  15.788   5.679  1.00  0.00           C  
ATOM    654  C   VAL A  94       4.883  14.770   4.811  1.00  0.00           C  
ATOM    655  O   VAL A  94       4.772  14.793   3.585  1.00  0.00           O  
ATOM    656  CB  VAL A  94       5.000  17.073   5.764  1.00  0.00           C  
ATOM    657  CEN VAL A  94       4.980  17.757   5.678  1.00  0.00           X  
ATOM    658  H   VAL A  94       4.233  15.722   7.817  1.00  0.00           H  
ATOM    659  N   VAL A  95       5.629  13.877   5.453  1.00  0.00           N  
ATOM    660  CA  VAL A  95       6.405  12.871   4.739  1.00  0.00           C  
ATOM    661  C   VAL A  95       5.500  11.814   4.118  1.00  0.00           C  
ATOM    662  O   VAL A  95       5.920  11.061   3.240  1.00  0.00           O  
ATOM    663  CB  VAL A  95       7.424  12.180   5.664  1.00  0.00           C  
ATOM    664  CEN VAL A  95       8.096  12.124   5.805  1.00  0.00           X  
ATOM    665  H   VAL A  95       5.658  13.896   6.463  1.00  0.00           H  
ATOM    666  N   VAL A  96       4.255  11.764   4.580  1.00  0.00           N  
ATOM    667  CA  VAL A  96       3.271  10.838   4.032  1.00  0.00           C  
ATOM    668  C   VAL A  96       3.046  11.090   2.547  1.00  0.00           C  
ATOM    669  O   VAL A  96       3.001  10.154   1.749  1.00  0.00           O  
ATOM    670  CB  VAL A  96       1.924  10.943   4.771  1.00  0.00           C  
ATOM    671  CEN VAL A  96       1.504  10.614   5.207  1.00  0.00           X  
ATOM    672  H   VAL A  96       3.983  12.383   5.331  1.00  0.00           H  
ATOM    673  N   VAL A  97       2.905  12.360   2.182  1.00  0.00           N  
ATOM    674  CA  VAL A  97       2.683  12.737   0.791  1.00  0.00           C  
ATOM    675  C   VAL A  97       3.837  12.282  -0.093  1.00  0.00           C  
ATOM    676  O   VAL A  97       3.624  11.737  -1.177  1.00  0.00           O  
ATOM    677  CB  VAL A  97       2.504  14.259   0.640  1.00  0.00           C  
ATOM    678  CEN VAL A  97       2.042  14.752   0.503  1.00  0.00           X  
ATOM    679  H   VAL A  97       2.952  13.082   2.886  1.00  0.00           H  
ATOM    680  N   VAL A  98       5.060  12.507   0.375  1.00  0.00           N  
ATOM    681  CA  VAL A  98       6.250  12.121  -0.373  1.00  0.00           C  
ATOM    682  C   VAL A  98       6.281  10.618  -0.621  1.00  0.00           C  
ATOM    683  O   VAL A  98       6.571  10.168  -1.729  1.00  0.00           O  
ATOM    684  CB  VAL A  98       7.539  12.536   0.361  1.00  0.00           C  
ATOM    685  CEN VAL A  98       8.071  12.973   0.343  1.00  0.00           X  
ATOM    686  H   VAL A  98       5.167  12.959   1.272  1.00  0.00           H  
ATOM    687  N   VAL A  99       5.979   9.846   0.417  1.00  0.00           N  
ATOM    688  CA  VAL A  99       5.972   8.392   0.314  1.00  0.00           C  
ATOM    689  C   VAL A  99       4.969   7.919  -0.732  1.00  0.00           C  
ATOM    690  O   VAL A  99       5.273   7.048  -1.547  1.00  0.00           O  
ATOM    691  CB  VAL A  99       5.640   7.730   1.665  1.00  0.00           C  
ATOM    692  CEN VAL A  99       5.907   7.363   2.183  1.00  0.00           X  
ATOM    693  H   VAL A  99       5.749  10.277   1.301  1.00  0.00           H  
ATOM    694  N   VAL A 100       3.774   8.498  -0.702  1.00  0.00           N  
ATOM    695  CA  VAL A 100       2.724   8.137  -1.648  1.00  0.00           C  
ATOM    696  C   VAL A 100       3.164   8.394  -3.083  1.00  0.00           C  
ATOM    697  O   VAL A 100       2.959   7.559  -3.964  1.00  0.00           O  
ATOM    698  CB  VAL A 100       1.424   8.915  -1.372  1.00  0.00           C  
ATOM    699  CEN VAL A 100       0.779   8.852  -1.138  1.00  0.00           X  
ATOM    700  H   VAL A 100       3.588   9.207  -0.007  1.00  0.00           H  
ATOM    701  N   VAL A 101       3.768   9.555  -3.313  1.00  0.00           N  
ATOM    702  CA  VAL A 101       4.238   9.924  -4.643  1.00  0.00           C  
ATOM    703  C   VAL A 101       5.265   8.926  -5.161  1.00  0.00           C  
ATOM    704  O   VAL A 101       5.205   8.501  -6.315  1.00  0.00           O  
ATOM    705  CB  VAL A 101       4.856  11.335  -4.652  1.00  0.00           C  
ATOM    706  CEN VAL A 101       4.758  11.982  -4.867  1.00  0.00           X  
ATOM    707  H   VAL A 101       3.906  10.198  -2.546  1.00  0.00           H  
ATOM    708  N   VAL A 102       6.209   8.556  -4.302  1.00  0.00           N  
ATOM    709  CA  VAL A 102       7.252   7.607  -4.671  1.00  0.00           C  
ATOM    710  C   VAL A 102       6.657   6.266  -5.082  1.00  0.00           C  
ATOM    711  O   VAL A 102       7.059   5.679  -6.086  1.00  0.00           O  
ATOM    712  CB  VAL A 102       8.247   7.384  -3.518  1.00  0.00           C  
ATOM    713  CEN VAL A 102       8.892   7.508  -3.310  1.00  0.00           X  
ATOM    714  H   VAL A 102       6.203   8.942  -3.368  1.00  0.00           H  
ATOM    715  N   VAL A 103       5.696   5.787  -4.300  1.00  0.00           N  
ATOM    716  CA  VAL A 103       5.043   4.514  -4.581  1.00  0.00           C  
ATOM    717  C   VAL A 103       4.359   4.534  -5.942  1.00  0.00           C  
ATOM    718  O   VAL A 103       4.475   3.587  -6.720  1.00  0.00           O  
ATOM    719  CB  VAL A 103       4.003   4.162  -3.501  1.00  0.00           C  
ATOM    720  CEN VAL A 103       3.872   3.737  -2.974  1.00  0.00           X  
ATOM    721  H   VAL A 103       5.410   6.318  -3.489  1.00  0.00           H  
ATOM    722  N   VAL A 104       3.647   5.619  -6.225  1.00  0.00           N  
ATOM    723  CA  VAL A 104       2.943   5.765  -7.494  1.00  0.00           C  
ATOM    724  C   VAL A 104       3.910   5.708  -8.669  1.00  0.00           C  
ATOM    725  O   VAL A 104       3.651   5.034  -9.666  1.00  0.00           O  
ATOM    726  CB  VAL A 104       2.154   7.086  -7.554  1.00  0.00           C  
ATOM    727  CEN VAL A 104       1.519   7.353  -7.548  1.00  0.00           X  
ATOM    728  H   VAL A 104       3.591   6.363  -5.543  1.00  0.00           H  
ATOM    729  N   VAL A 105       5.025   6.420  -8.547  1.00  0.00           N  
ATOM    730  CA  VAL A 105       6.033   6.452  -9.599  1.00  0.00           C  
ATOM    731  C   VAL A 105       6.579   5.058  -9.882  1.00  0.00           C  
ATOM    732  O   VAL A 105       6.723   4.659 -11.038  1.00  0.00           O  
ATOM    733  CB  VAL A 105       7.202   7.386  -9.235  1.00  0.00           C  
ATOM    734  CEN VAL A 105       7.499   7.989  -9.387  1.00  0.00           X  
ATOM    735  H   VAL A 105       5.178   6.953  -7.703  1.00  0.00           H  
ATOM    736  N   VAL A 106       6.882   4.320  -8.819  1.00  0.00           N  
ATOM    737  CA  VAL A 106       7.413   2.969  -8.951  1.00  0.00           C  
ATOM    738  C   VAL A 106       6.439   2.064  -9.694  1.00  0.00           C  
ATOM    739  O   VAL A 106       6.833   1.307 -10.582  1.00  0.00           O  
ATOM    740  CB  VAL A 106       7.728   2.349  -7.576  1.00  0.00           C  
ATOM    741  CEN VAL A 106       8.241   2.156  -7.159  1.00  0.00           X  
ATOM    742  H   VAL A 106       6.741   4.706  -7.896  1.00  0.00           H  
ATOM    743  N   VAL A 107       5.165   2.147  -9.327  1.00  0.00           N  
ATOM    744  CA  VAL A 107       4.131   1.335  -9.958  1.00  0.00           C  
ATOM    745  C   VAL A 107       4.047   1.617 -11.453  1.00  0.00           C  
ATOM    746  O   VAL A 107       3.961   0.695 -12.264  1.00  0.00           O  
ATOM    747  CB  VAL A 107       2.751   1.582  -9.321  1.00  0.00           C  
ATOM    748  CEN VAL A 107       2.266   1.299  -8.921  1.00  0.00           X  
ATOM    749  H   VAL A 107       4.906   2.788  -8.591  1.00  0.00           H  
ATOM    750  N   VAL A 108       4.071   2.896 -11.811  1.00  0.00           N  
ATOM    751  CA  VAL A 108       3.997   3.301 -13.210  1.00  0.00           C  
ATOM    752  C   VAL A 108       5.158   2.728 -14.012  1.00  0.00           C  
ATOM    753  O   VAL A 108       4.970   2.215 -15.115  1.00  0.00           O  
ATOM    754  CB  VAL A 108       3.994   4.835 -13.354  1.00  0.00           C  
ATOM    755  CEN VAL A 108       3.600   5.376 -13.519  1.00  0.00           X  
ATOM    756  H   VAL A 108       4.142   3.606 -11.096  1.00  0.00           H  
ATOM    757  N   VAL A 109       6.359   2.818 -13.451  1.00  0.00           N  
ATOM    758  CA  VAL A 109       7.554   2.308 -14.113  1.00  0.00           C  
ATOM    759  C   VAL A 109       7.441   0.812 -14.377  1.00  0.00           C  
ATOM    760  O   VAL A 109       7.764   0.338 -15.467  1.00  0.00           O  
ATOM    761  CB  VAL A 109       8.821   2.578 -13.280  1.00  0.00           C  
ATOM    762  CEN VAL A 109       9.397   2.955 -13.253  1.00  0.00           X  
ATOM    763  H   VAL A 109       6.447   3.251 -12.543  1.00  0.00           H  
ATOM    764  N   VAL A 110       6.981   0.072 -13.374  1.00  0.00           N  
ATOM    765  CA  VAL A 110       6.825  -1.372 -13.496  1.00  0.00           C  
ATOM    766  C   VAL A 110       5.859  -1.729 -14.619  1.00  0.00           C  
ATOM    767  O   VAL A 110       6.233  -2.399 -15.542  1.00  0.00           O  
ATOM    768  CB  VAL A 110       6.323  -2.000 -12.182  1.00  0.00           C  
ATOM    769  CEN VAL A 110       6.509  -2.396 -11.650  1.00  0.00           X  
ATOM    770  H   VAL A 110       6.733   0.522 -12.504  1.00  0.00           H  
TER                                                                             
# All scores below are weighted scores, not raw scores.
#BEGIN_POSE_ENERGIES_TABLE ./out/65.pdb
label vdw total
weights 0.1 NA
pose 3.6597 3.6597
VAL:NtermProteinFull_1 0 0
VAL_2 0.04938 0.04938
VAL_3 0 0
VAL_4 0 0
VAL_5 0.11032 0.11032
VAL_6 0.88333 0.88333
VAL_7 0 0
VAL_8 0 0
VAL_9 1e-05 1e-05
VAL_10 0.10698 0.10698
VAL_11 0 0
VAL_12 0 0
VAL_13 0 0
VAL_14 0 0
VAL_15 0 0
VAL_16 0 0
VAL_17 0 0
VAL_18 0 0
VAL_19 0 0
VAL_20 0 0
VAL_21 0 0
VAL_22 0 0
VAL_23 0 0
VAL_24 0 0
VAL_25 0 0
VAL_26 0.00518 0.00518
VAL_27 0 0
VAL_28 0 0
VAL_29 0.29586 0.29586
VAL_30 0 0
VAL_31 0 0
VAL_32 0 0
VAL_33 0.17665 0.17665
VAL_34 0 0
VAL_35 0 0
VAL_36 0 0
VAL_37 0 0
VAL_38 0 0
VAL_39 0 0
VAL_40 0.00643 0.00643
VAL_41 0 0
VAL_42 0 0
VAL_43 0 0
VAL_44 0 0
VAL_45 0 0
VAL_46 0 0
VAL_47 0 0
VAL_48 0.00642 0.00642
VAL_49 2e-05 2e-05
VAL_50 0 0
VAL_51 0 0
VAL_52 0 0
VAL_53 0 0
VAL_54 0 0
VAL_55 0 0
VAL_56 0.17665 0.17665
VAL_57 0 0
VAL_58 0.0648 0.0648
VAL_59 0 0
VAL_60 0 0
VAL_61 0 0
VAL_62 0.01126 0.01126
VAL_63 0.00518 0.00518
VAL_64 0 0
VAL_65 0.02095 0.02095
VAL_66 0 0
VAL_67 0 0
VAL_68 0 0
VAL_69 0 0
VAL_70 0.02095 0.02095
VAL_71 0 0
VAL_72 0 0
VAL_73 0 0
VAL_74 0 0
VAL_75 0 0
VAL_76 0 0
VAL_77 0 0
VAL_78 0 0
VAL_79 0 0
VAL_80 0 0
VAL_81 0 0
VAL_82 0 0
VAL_83 0.16351 0.16351
VAL_84 0 0
VAL_85 0 0
VAL_86 0.09871 0.09871
VAL_87 0 0
VAL_88 0 0
VAL_89 0 0
VAL_90 0 0
VAL_91 0 0
VAL_92 0 0
VAL_93 0 0
VAL_94 0.01126 0.01126
VAL_95 0.10698 0.10698
VAL_96 0.17843 0.17843
VAL_97 0 0
VAL_98 0.29586 0.29586
VAL_99 0.81522 0.81522
VAL_100 0 0
VAL_101 0 0
VAL_102 0 0
VAL_103 0.04938 0.04938
VAL_104 0 0
VAL_105 0 0
VAL_106 0 0
VAL_107 0 0
VAL_108 0 0
VAL_109 0 0
VAL:CtermProteinFull_110 0 0
#END_POSE_ENERGIES_TABLE ./out/65.pdb

REMARK 6 13 20 19 7 1 15 9 8 12 17 2 
REMARK VDW             3.660
REMARK RG             13.705
REMARK NCdist         14.589
REMARK HO              0.641
