# Supplementary material for: Design of complicated all-α protein structures
Source: Nat Struct Mol Biol. 2024 Jan 4;31(2):275–82. doi: 10.1038/s41594-023-01147-9 (PMC11377298; doi:10.1038/s41594-023-01147-9)
Supplement: Supplementary file 11 — Statistical source data. [file 41594_2023_1147_MOESM11_ESM.zip › ED_Fig6/71.pdb]

HEADER                                            09-NOV-21   XXXX              
EXPDTA    THEORETICAL MODEL                                                     
REMARK 220                                                                      
REMARK 220 EXPERIMENTAL DETAILS                                                 
REMARK 220  EXPERIMENT TYPE                : THEORETICAL MODELLING              
REMARK 220  DATE OF DATA COLLECTION        : 09-NOV-21                          
REMARK 220                                                                      
REMARK 220 REMARK: MODEL GENERATED BY ROSETTA                                   
REMARK 220  VERSION 2021.16+release.8ee4f02                                     
ATOM      1  N   VAL A   1       0.000   0.000   0.000  1.00  0.00           N  
ATOM      2  CA  VAL A   1       1.458   0.000   0.000  1.00  0.00           C  
ATOM      3  C   VAL A   1       2.009   1.420   0.000  1.00  0.00           C  
ATOM      4  O   VAL A   1       2.934   1.737   0.748  1.00  0.00           O  
ATOM      5  CB  VAL A   1       2.023  -0.759  -1.215  1.00  0.00           C  
ATOM      6  CEN VAL A   1       2.351  -1.334  -1.406  1.00  0.00           X  
ATOM      7  H   VAL A   1      -0.500  -0.433  -0.750  1.00  0.00           H  
ATOM      8  N   VAL A   2       1.435   2.272  -0.843  1.00  0.00           N  
ATOM      9  CA  VAL A   2       1.868   3.661  -0.942  1.00  0.00           C  
ATOM     10  C   VAL A   2       1.711   4.383   0.390  1.00  0.00           C  
ATOM     11  O   VAL A   2       2.608   5.105   0.825  1.00  0.00           O  
ATOM     12  CB  VAL A   2       1.079   4.423  -2.023  1.00  0.00           C  
ATOM     13  CEN VAL A   2       1.129   4.707  -2.649  1.00  0.00           X  
ATOM     14  H   VAL A   2       0.680   1.949  -1.431  1.00  0.00           H  
ATOM     15  N   VAL A   3       0.566   4.183   1.035  1.00  0.00           N  
ATOM     16  CA  VAL A   3       0.290   4.815   2.319  1.00  0.00           C  
ATOM     17  C   VAL A   3       1.317   4.405   3.367  1.00  0.00           C  
ATOM     18  O   VAL A   3       1.823   5.241   4.115  1.00  0.00           O  
ATOM     19  CB  VAL A   3      -1.120   4.462   2.831  1.00  0.00           C  
ATOM     20  CEN VAL A   3      -1.749   4.719   2.941  1.00  0.00           X  
ATOM     21  H   VAL A   3      -0.130   3.577   0.624  1.00  0.00           H  
ATOM     22  N   VAL A   4       1.620   3.112   3.417  1.00  0.00           N  
ATOM     23  CA  VAL A   4       2.588   2.588   4.374  1.00  0.00           C  
ATOM     24  C   VAL A   4       3.957   3.226   4.177  1.00  0.00           C  
ATOM     25  O   VAL A   4       4.612   3.622   5.141  1.00  0.00           O  
ATOM     26  CB  VAL A   4       2.723   1.058   4.261  1.00  0.00           C  
ATOM     27  CEN VAL A   4       2.581   0.464   4.579  1.00  0.00           X  
ATOM     28  H   VAL A   4       1.169   2.476   2.775  1.00  0.00           H  
ATOM     29  N   VAL A   5       4.385   3.322   2.923  1.00  0.00           N  
ATOM     30  CA  VAL A   5       5.678   3.911   2.597  1.00  0.00           C  
ATOM     31  C   VAL A   5       5.758   5.358   3.069  1.00  0.00           C  
ATOM     32  O   VAL A   5       6.758   5.776   3.653  1.00  0.00           O  
ATOM     33  CB  VAL A   5       5.958   3.859   1.084  1.00  0.00           C  
ATOM     34  CEN VAL A   5       6.345   3.555   0.602  1.00  0.00           X  
ATOM     35  H   VAL A   5       3.799   2.977   2.176  1.00  0.00           H  
ATOM     36  N   VAL A   6       4.700   6.118   2.811  1.00  0.00           N  
ATOM     37  CA  VAL A   6       4.648   7.520   3.209  1.00  0.00           C  
ATOM     38  C   VAL A   6       4.783   7.670   4.719  1.00  0.00           C  
ATOM     39  O   VAL A   6       5.528   8.521   5.204  1.00  0.00           O  
ATOM     40  CB  VAL A   6       3.339   8.190   2.752  1.00  0.00           C  
ATOM     41  CEN VAL A   6       3.075   8.647   2.309  1.00  0.00           X  
ATOM     42  H   VAL A   6       3.910   5.715   2.327  1.00  0.00           H  
ATOM     43  N   VAL A   7       4.059   6.836   5.458  1.00  0.00           N  
ATOM     44  CA  VAL A   7       4.096   6.875   6.915  1.00  0.00           C  
ATOM     45  C   VAL A   7       5.504   6.615   7.437  1.00  0.00           C  
ATOM     46  O   VAL A   7       5.983   7.311   8.332  1.00  0.00           O  
ATOM     47  CB  VAL A   7       3.133   5.844   7.532  1.00  0.00           C  
ATOM     48  CEN VAL A   7       2.540   5.776   7.878  1.00  0.00           X  
ATOM     49  H   VAL A   7       3.467   6.159   4.999  1.00  0.00           H  
ATOM     50  N   VAL A   8       6.163   5.609   6.872  1.00  0.00           N  
ATOM     51  CA  VAL A   8       7.517   5.255   7.279  1.00  0.00           C  
ATOM     52  C   VAL A   8       8.478   6.419   7.067  1.00  0.00           C  
ATOM     53  O   VAL A   8       9.293   6.729   7.935  1.00  0.00           O  
ATOM     54  CB  VAL A   8       8.037   4.027   6.508  1.00  0.00           C  
ATOM     55  CEN VAL A   8       8.197   3.360   6.571  1.00  0.00           X  
ATOM     56  H   VAL A   8       5.713   5.075   6.141  1.00  0.00           H  
ATOM     57  N   VAL A   9       8.376   7.060   5.907  1.00  0.00           N  
ATOM     58  CA  VAL A   9       9.235   8.191   5.579  1.00  0.00           C  
ATOM     59  C   VAL A   9       9.061   9.324   6.581  1.00  0.00           C  
ATOM     60  O   VAL A   9      10.039   9.909   7.047  1.00  0.00           O  
ATOM     61  CB  VAL A   9       8.951   8.723   4.162  1.00  0.00           C  
ATOM     62  CEN VAL A   9       9.208   8.766   3.524  1.00  0.00           X  
ATOM     63  H   VAL A   9       7.685   6.755   5.236  1.00  0.00           H  
ATOM     64  N   VAL A  10       7.810   9.630   6.909  1.00  0.00           N  
ATOM     65  CA  VAL A  10       7.506  10.695   7.857  1.00  0.00           C  
ATOM     66  C   VAL A  10       8.128  10.415   9.219  1.00  0.00           C  
ATOM     67  O   VAL A  10       8.719  11.301   9.836  1.00  0.00           O  
ATOM     68  CB  VAL A  10       5.986  10.883   8.028  1.00  0.00           C  
ATOM     69  CEN VAL A  10       5.461  11.306   7.888  1.00  0.00           X  
ATOM     70  H   VAL A  10       7.051   9.112   6.491  1.00  0.00           H  
ATOM     71  N   VAL A  11       7.993   9.177   9.683  1.00  0.00           N  
ATOM     72  CA  VAL A  11       8.542   8.778  10.973  1.00  0.00           C  
ATOM     73  C   VAL A  11      10.054   8.964  11.009  1.00  0.00           C  
ATOM     74  O   VAL A  11      10.602   9.482  11.982  1.00  0.00           O  
ATOM     75  CB  VAL A  11       8.207   7.311  11.300  1.00  0.00           C  
ATOM     76  CEN VAL A  11       7.826   6.907  11.708  1.00  0.00           X  
ATOM     77  H   VAL A  11       7.496   8.495   9.127  1.00  0.00           H  
ATOM     78  N   VAL A  12      10.723   8.537   9.944  1.00  0.00           N  
ATOM     79  CA  VAL A  12      12.173   8.655   9.852  1.00  0.00           C  
ATOM     80  C   VAL A  12      12.613  10.111   9.938  1.00  0.00           C  
ATOM     81  O   VAL A  12      13.562  10.441  10.650  1.00  0.00           O  
ATOM     82  CB  VAL A  12      12.708   8.043   8.543  1.00  0.00           C  
ATOM     83  CEN VAL A  12      13.065   7.514   8.284  1.00  0.00           X  
ATOM     84  H   VAL A  12      10.214   8.119   9.178  1.00  0.00           H  
ATOM     85  N   VAL A  13      11.920  10.977   9.208  1.00  0.00           N  
ATOM     86  CA  VAL A  13      12.238  12.400   9.200  1.00  0.00           C  
ATOM     87  C   VAL A  13      12.120  12.999  10.596  1.00  0.00           C  
ATOM     88  O   VAL A  13      12.988  13.755  11.033  1.00  0.00           O  
ATOM     89  CB  VAL A  13      11.321  13.180   8.239  1.00  0.00           C  
ATOM     90  CEN VAL A  13      11.305  13.516   7.638  1.00  0.00           X  
ATOM     91  H   VAL A  13      11.152  10.642   8.644  1.00  0.00           H  
ATOM     92  N   VAL A  14      11.041  12.656  11.292  1.00  0.00           N  
ATOM     93  CA  VAL A  14      10.808  13.159  12.640  1.00  0.00           C  
ATOM     94  C   VAL A  14      11.933  12.751  13.583  1.00  0.00           C  
ATOM     95  O   VAL A  14      12.426  13.564  14.365  1.00  0.00           O  
ATOM     96  CB  VAL A  14       9.468  12.654  13.208  1.00  0.00           C  
ATOM     97  CEN VAL A  14       8.830  12.848  13.379  1.00  0.00           X  
ATOM     98  H   VAL A  14      10.366  12.031  10.876  1.00  0.00           H  
ATOM     99  N   VAL A  15      12.336  11.488  13.503  1.00  0.00           N  
ATOM    100  CA  VAL A  15      13.405  10.970  14.349  1.00  0.00           C  
ATOM    101  C   VAL A  15      14.742  11.612  14.003  1.00  0.00           C  
ATOM    102  O   VAL A  15      15.563  11.872  14.882  1.00  0.00           O  
ATOM    103  CB  VAL A  15      13.534   9.440  14.225  1.00  0.00           C  
ATOM    104  CEN VAL A  15      13.430   8.846  14.557  1.00  0.00           X  
ATOM    105  H   VAL A  15      11.891  10.870  12.840  1.00  0.00           H  
ATOM    106  N   VAL A  16      14.955  11.867  12.716  1.00  0.00           N  
ATOM    107  CA  VAL A  16      16.097  12.656  12.270  1.00  0.00           C  
ATOM    108  C   VAL A  16      15.968  14.109  12.709  1.00  0.00           C  
ATOM    109  O   VAL A  16      16.955  14.843  12.756  1.00  0.00           O  
ATOM    110  CB  VAL A  16      16.255  12.604  10.739  1.00  0.00           C  
ATOM    111  CEN VAL A  16      16.647  12.355  10.230  1.00  0.00           X  
ATOM    112  H   VAL A  16      14.309  11.504  12.030  1.00  0.00           H  
ATOM    113  N   VAL A  17      14.745  14.518  13.029  1.00  0.00           N  
ATOM    114  CA  VAL A  17      14.465  15.911  13.356  1.00  0.00           C  
ATOM    115  C   VAL A  17      14.266  16.743  12.096  1.00  0.00           C  
ATOM    116  O   VAL A  17      14.396  17.967  12.122  1.00  0.00           O  
ATOM    117  CB  VAL A  17      15.595  16.533  14.197  1.00  0.00           C  
ATOM    118  CEN VAL A  17      15.757  16.761  14.827  1.00  0.00           X  
ATOM    119  H   VAL A  17      13.990  13.847  13.047  1.00  0.00           H  
ATOM    120  N   VAL A  18      13.950  16.072  10.994  1.00  0.00           N  
ATOM    121  CA  VAL A  18      13.669  16.754   9.736  1.00  0.00           C  
ATOM    122  C   VAL A  18      12.191  17.098   9.613  1.00  0.00           C  
ATOM    123  O   VAL A  18      11.455  16.459   8.861  1.00  0.00           O  
ATOM    124  CB  VAL A  18      14.090  15.901   8.525  1.00  0.00           C  
ATOM    125  CEN VAL A  18      14.551  15.851   8.015  1.00  0.00           X  
ATOM    126  H   VAL A  18      13.903  15.064  11.028  1.00  0.00           H  
ATOM    127  N   VAL A  19      11.760  18.111  10.358  1.00  0.00           N  
ATOM    128  CA  VAL A  19      10.347  18.465  10.426  1.00  0.00           C  
ATOM    129  C   VAL A  19       9.804  18.830   9.051  1.00  0.00           C  
ATOM    130  O   VAL A  19       8.705  18.418   8.678  1.00  0.00           O  
ATOM    131  CB  VAL A  19      10.106  19.641  11.391  1.00  0.00           C  
ATOM    132  CEN VAL A  19       9.839  19.810  12.004  1.00  0.00           X  
ATOM    133  H   VAL A  19      12.429  18.649  10.890  1.00  0.00           H  
ATOM    134  N   VAL A  20      10.579  19.605   8.300  1.00  0.00           N  
ATOM    135  CA  VAL A  20      10.147  20.083   6.992  1.00  0.00           C  
ATOM    136  C   VAL A  20       9.812  18.923   6.064  1.00  0.00           C  
ATOM    137  O   VAL A  20       8.740  18.889   5.460  1.00  0.00           O  
ATOM    138  CB  VAL A  20      11.223  20.964   6.330  1.00  0.00           C  
ATOM    139  CEN VAL A  20      11.376  21.612   6.150  1.00  0.00           X  
ATOM    140  H   VAL A  20      11.491  19.869   8.644  1.00  0.00           H  
ATOM    141  N   VAL A  21      10.735  17.974   5.954  1.00  0.00           N  
ATOM    142  CA  VAL A  21      10.534  16.804   5.107  1.00  0.00           C  
ATOM    143  C   VAL A  21       9.314  16.007   5.550  1.00  0.00           C  
ATOM    144  O   VAL A  21       8.501  15.590   4.725  1.00  0.00           O  
ATOM    145  CB  VAL A  21      11.768  15.883   5.115  1.00  0.00           C  
ATOM    146  CEN VAL A  21      12.297  15.660   4.733  1.00  0.00           X  
ATOM    147  H   VAL A  21      11.598  18.065   6.471  1.00  0.00           H  
ATOM    148  N   VAL A  22       9.193  15.797   6.856  1.00  0.00           N  
ATOM    149  CA  VAL A  22       8.071  15.049   7.411  1.00  0.00           C  
ATOM    150  C   VAL A  22       6.754  15.780   7.183  1.00  0.00           C  
ATOM    151  O   VAL A  22       5.734  15.161   6.879  1.00  0.00           O  
ATOM    152  CB  VAL A  22       8.251  14.795   8.919  1.00  0.00           C  
ATOM    153  CEN VAL A  22       8.382  14.307   9.388  1.00  0.00           X  
ATOM    154  H   VAL A  22       9.895  16.166   7.481  1.00  0.00           H  
ATOM    155  N   VAL A  23       6.783  17.100   7.331  1.00  0.00           N  
ATOM    156  CA  VAL A  23       5.600  17.922   7.107  1.00  0.00           C  
ATOM    157  C   VAL A  23       5.073  17.755   5.688  1.00  0.00           C  
ATOM    158  O   VAL A  23       3.863  17.741   5.462  1.00  0.00           O  
ATOM    159  CB  VAL A  23       5.890  19.413   7.364  1.00  0.00           C  
ATOM    160  CEN VAL A  23       5.768  19.935   7.796  1.00  0.00           X  
ATOM    161  H   VAL A  23       7.647  17.546   7.606  1.00  0.00           H  
ATOM    162  N   VAL A  24       5.989  17.627   4.733  1.00  0.00           N  
ATOM    163  CA  VAL A  24       5.619  17.485   3.330  1.00  0.00           C  
ATOM    164  C   VAL A  24       5.266  16.041   2.998  1.00  0.00           C  
ATOM    165  O   VAL A  24       4.928  15.721   1.858  1.00  0.00           O  
ATOM    166  CB  VAL A  24       6.750  17.955   2.397  1.00  0.00           C  
ATOM    167  CEN VAL A  24       6.936  18.451   1.957  1.00  0.00           X  
ATOM    168  H   VAL A  24       6.967  17.629   4.986  1.00  0.00           H  
ATOM    169  N   VAL A  25       5.347  15.171   3.999  1.00  0.00           N  
ATOM    170  CA  VAL A  25       4.991  13.768   3.826  1.00  0.00           C  
ATOM    171  C   VAL A  25       5.974  13.060   2.903  1.00  0.00           C  
ATOM    172  O   VAL A  25       5.604  12.136   2.178  1.00  0.00           O  
ATOM    173  CB  VAL A  25       3.567  13.612   3.261  1.00  0.00           C  
ATOM    174  CEN VAL A  25       2.926  13.414   3.419  1.00  0.00           X  
ATOM    175  H   VAL A  25       5.664  15.491   4.904  1.00  0.00           H  
ATOM    176  N   VAL A  26       7.228  13.499   2.933  1.00  0.00           N  
ATOM    177  CA  VAL A  26       8.268  12.903   2.103  1.00  0.00           C  
ATOM    178  C   VAL A  26       8.664  11.526   2.621  1.00  0.00           C  
ATOM    179  O   VAL A  26       8.522  11.235   3.809  1.00  0.00           O  
ATOM    180  CB  VAL A  26       9.521  13.797   2.039  1.00  0.00           C  
ATOM    181  CEN VAL A  26       9.887  14.209   1.626  1.00  0.00           X  
ATOM    182  H   VAL A  26       7.466  14.265   3.546  1.00  0.00           H  
ATOM    183  N   VAL A  27       9.162  10.683   1.723  1.00  0.00           N  
ATOM    184  CA  VAL A  27       9.561   9.328   2.084  1.00  0.00           C  
ATOM    185  C   VAL A  27      10.941   9.313   2.729  1.00  0.00           C  
ATOM    186  O   VAL A  27      11.780  10.168   2.443  1.00  0.00           O  
ATOM    187  CB  VAL A  27       9.569   8.395   0.858  1.00  0.00           C  
ATOM    188  CEN VAL A  27       9.241   7.867   0.561  1.00  0.00           X  
ATOM    189  H   VAL A  27       9.266  10.988   0.766  1.00  0.00           H  
ATOM    190  N   VAL A  28      11.170   8.338   3.602  1.00  0.00           N  
ATOM    191  CA  VAL A  28      12.463   8.186   4.260  1.00  0.00           C  
ATOM    192  C   VAL A  28      13.606   8.288   3.258  1.00  0.00           C  
ATOM    193  O   VAL A  28      14.521   9.094   3.425  1.00  0.00           O  
ATOM    194  CB  VAL A  28      12.564   6.842   5.005  1.00  0.00           C  
ATOM    195  CEN VAL A  28      12.582   6.555   5.631  1.00  0.00           X  
ATOM    196  H   VAL A  28      10.430   7.684   3.815  1.00  0.00           H  
ATOM    197  N   VAL A  29      13.547   7.466   2.216  1.00  0.00           N  
ATOM    198  CA  VAL A  29      14.612   7.412   1.222  1.00  0.00           C  
ATOM    199  C   VAL A  29      14.814   8.767   0.556  1.00  0.00           C  
ATOM    200  O   VAL A  29      15.945   9.190   0.315  1.00  0.00           O  
ATOM    201  CB  VAL A  29      14.321   6.357   0.138  1.00  0.00           C  
ATOM    202  CEN VAL A  29      14.514   5.741  -0.103  1.00  0.00           X  
ATOM    203  H   VAL A  29      12.744   6.863   2.110  1.00  0.00           H  
ATOM    204  N   VAL A  30      13.710   9.445   0.260  1.00  0.00           N  
ATOM    205  CA  VAL A  30      13.762  10.735  -0.418  1.00  0.00           C  
ATOM    206  C   VAL A  30      14.549  11.754   0.396  1.00  0.00           C  
ATOM    207  O   VAL A  30      15.382  12.483  -0.143  1.00  0.00           O  
ATOM    208  CB  VAL A  30      12.350  11.288  -0.688  1.00  0.00           C  
ATOM    209  CEN VAL A  30      11.890  11.416  -1.185  1.00  0.00           X  
ATOM    210  H   VAL A  30      12.812   9.058   0.512  1.00  0.00           H  
ATOM    211  N   VAL A  31      14.280  11.800   1.696  1.00  0.00           N  
ATOM    212  CA  VAL A  31      14.963  12.731   2.587  1.00  0.00           C  
ATOM    213  C   VAL A  31      16.468  12.492   2.584  1.00  0.00           C  
ATOM    214  O   VAL A  31      17.256  13.435   2.509  1.00  0.00           O  
ATOM    215  CB  VAL A  31      14.438  12.620   4.030  1.00  0.00           C  
ATOM    216  CEN VAL A  31      14.068  12.944   4.512  1.00  0.00           X  
ATOM    217  H   VAL A  31      13.585  11.175   2.077  1.00  0.00           H  
ATOM    218  N   VAL A  32      16.861  11.225   2.667  1.00  0.00           N  
ATOM    219  CA  VAL A  32      18.272  10.860   2.674  1.00  0.00           C  
ATOM    220  C   VAL A  32      18.968  11.323   1.400  1.00  0.00           C  
ATOM    221  O   VAL A  32      20.066  11.877   1.448  1.00  0.00           O  
ATOM    222  CB  VAL A  32      18.462   9.339   2.827  1.00  0.00           C  
ATOM    223  CEN VAL A  32      18.671   8.848   3.261  1.00  0.00           X  
ATOM    224  H   VAL A  32      16.164  10.497   2.726  1.00  0.00           H  
ATOM    225  N   VAL A  33      18.322  11.094   0.262  1.00  0.00           N  
ATOM    226  CA  VAL A  33      18.877  11.487  -1.027  1.00  0.00           C  
ATOM    227  C   VAL A  33      19.105  12.992  -1.093  1.00  0.00           C  
ATOM    228  O   VAL A  33      20.153  13.451  -1.547  1.00  0.00           O  
ATOM    229  CB  VAL A  33      17.960  11.065  -2.190  1.00  0.00           C  
ATOM    230  CEN VAL A  33      17.901  10.628  -2.720  1.00  0.00           X  
ATOM    231  H   VAL A  33      17.422  10.635   0.291  1.00  0.00           H  
ATOM    232  N   VAL A  34      18.118  13.755  -0.636  1.00  0.00           N  
ATOM    233  CA  VAL A  34      18.209  15.210  -0.643  1.00  0.00           C  
ATOM    234  C   VAL A  34      19.390  15.692   0.190  1.00  0.00           C  
ATOM    235  O   VAL A  34      20.142  16.570  -0.232  1.00  0.00           O  
ATOM    236  CB  VAL A  34      16.918  15.859  -0.109  1.00  0.00           C  
ATOM    237  CEN VAL A  34      16.362  16.222  -0.294  1.00  0.00           X  
ATOM    238  H   VAL A  34      17.283  13.316  -0.276  1.00  0.00           H  
ATOM    239  N   VAL A  35      19.547  15.112   1.376  1.00  0.00           N  
ATOM    240  CA  VAL A  35      20.637  15.481   2.270  1.00  0.00           C  
ATOM    241  C   VAL A  35      21.992  15.236   1.618  1.00  0.00           C  
ATOM    242  O   VAL A  35      22.886  16.079   1.688  1.00  0.00           O  
ATOM    243  CB  VAL A  35      20.568  14.701   3.597  1.00  0.00           C  
ATOM    244  CEN VAL A  35      20.434  14.762   4.270  1.00  0.00           X  
ATOM    245  H   VAL A  35      18.894  14.397   1.664  1.00  0.00           H  
ATOM    246  N   VAL A  36      22.137  14.078   0.984  1.00  0.00           N  
ATOM    247  CA  VAL A  36      23.384  13.720   0.318  1.00  0.00           C  
ATOM    248  C   VAL A  36      23.732  14.722  -0.775  1.00  0.00           C  
ATOM    249  O   VAL A  36      24.877  15.158  -0.889  1.00  0.00           O  
ATOM    250  CB  VAL A  36      23.311  12.310  -0.297  1.00  0.00           C  
ATOM    251  CEN VAL A  36      23.544  11.664  -0.233  1.00  0.00           X  
ATOM    252  H   VAL A  36      21.364  13.428   0.963  1.00  0.00           H  
ATOM    253  N   VAL A  37      22.736  15.085  -1.576  1.00  0.00           N  
ATOM    254  CA  VAL A  37      22.935  16.038  -2.662  1.00  0.00           C  
ATOM    255  C   VAL A  37      23.420  17.382  -2.134  1.00  0.00           C  
ATOM    256  O   VAL A  37      24.346  17.978  -2.683  1.00  0.00           O  
ATOM    257  CB  VAL A  37      21.642  16.251  -3.471  1.00  0.00           C  
ATOM    258  CEN VAL A  37      21.340  16.125  -4.077  1.00  0.00           X  
ATOM    259  H   VAL A  37      21.818  14.691  -1.430  1.00  0.00           H  
ATOM    260  N   VAL A  38      22.788  17.854  -1.065  1.00  0.00           N  
ATOM    261  CA  VAL A  38      23.154  19.130  -0.460  1.00  0.00           C  
ATOM    262  C   VAL A  38      24.469  19.021   0.300  1.00  0.00           C  
ATOM    263  O   VAL A  38      25.336  19.888   0.186  1.00  0.00           O  
ATOM    264  CB  VAL A  38      22.059  19.636   0.497  1.00  0.00           C  
ATOM    265  CEN VAL A  38      21.569  20.114   0.576  1.00  0.00           X  
ATOM    266  H   VAL A  38      22.035  17.316  -0.661  1.00  0.00           H  
ATOM    267  N   VAL A  39      24.612  17.953   1.076  1.00  0.00           N  
ATOM    268  CA  VAL A  39      25.836  17.711   1.830  1.00  0.00           C  
ATOM    269  C   VAL A  39      26.989  17.343   0.906  1.00  0.00           C  
ATOM    270  O   VAL A  39      28.142  17.686   1.168  1.00  0.00           O  
ATOM    271  CB  VAL A  39      25.648  16.591   2.870  1.00  0.00           C  
ATOM    272  CEN VAL A  39      25.597  16.464   3.546  1.00  0.00           X  
ATOM    273  H   VAL A  39      23.853  17.290   1.146  1.00  0.00           H  
ATOM    274  N   VAL A  40      26.672  16.644  -0.179  1.00  0.00           N  
ATOM    275  CA  VAL A  40      27.679  16.240  -1.152  1.00  0.00           C  
ATOM    276  C   VAL A  40      27.305  16.702  -2.555  1.00  0.00           C  
ATOM    277  O   VAL A  40      27.056  15.885  -3.442  1.00  0.00           O  
ATOM    278  CB  VAL A  40      27.877  14.713  -1.161  1.00  0.00           C  
ATOM    279  CEN VAL A  40      28.315  14.210  -0.990  1.00  0.00           X  
ATOM    280  H   VAL A  40      25.707  16.385  -0.332  1.00  0.00           H  
ATOM    281  N   VAL A  41      27.267  18.015  -2.750  1.00  0.00           N  
ATOM    282  CA  VAL A  41      26.724  18.593  -3.974  1.00  0.00           C  
ATOM    283  C   VAL A  41      27.575  18.224  -5.182  1.00  0.00           C  
ATOM    284  O   VAL A  41      27.121  18.309  -6.323  1.00  0.00           O  
ATOM    285  CB  VAL A  41      26.623  20.127  -3.878  1.00  0.00           C  
ATOM    286  CEN VAL A  41      26.179  20.651  -3.825  1.00  0.00           X  
ATOM    287  H   VAL A  41      27.623  18.630  -2.032  1.00  0.00           H  
ATOM    288  N   VAL A  42      28.813  17.814  -4.924  1.00  0.00           N  
ATOM    289  CA  VAL A  42      29.754  17.501  -5.993  1.00  0.00           C  
ATOM    290  C   VAL A  42      29.866  15.997  -6.204  1.00  0.00           C  
ATOM    291  O   VAL A  42      30.698  15.530  -6.983  1.00  0.00           O  
ATOM    292  CB  VAL A  42      31.153  18.075  -5.700  1.00  0.00           C  
ATOM    293  CEN VAL A  42      31.605  18.558  -5.891  1.00  0.00           X  
ATOM    294  H   VAL A  42      29.109  17.718  -3.964  1.00  0.00           H  
ATOM    295  N   VAL A  43      29.025  15.242  -5.506  1.00  0.00           N  
ATOM    296  CA  VAL A  43      29.056  13.786  -5.585  1.00  0.00           C  
ATOM    297  C   VAL A  43      28.125  13.274  -6.677  1.00  0.00           C  
ATOM    298  O   VAL A  43      26.940  13.040  -6.437  1.00  0.00           O  
ATOM    299  CB  VAL A  43      28.662  13.139  -4.244  1.00  0.00           C  
ATOM    300  CEN VAL A  43      28.908  12.786  -3.705  1.00  0.00           X  
ATOM    301  H   VAL A  43      28.347  15.687  -4.904  1.00  0.00           H  
ATOM    302  N   VAL A  44      28.668  13.103  -7.877  1.00  0.00           N  
ATOM    303  CA  VAL A  44      27.874  12.677  -9.024  1.00  0.00           C  
ATOM    304  C   VAL A  44      27.127  11.383  -8.726  1.00  0.00           C  
ATOM    305  O   VAL A  44      25.962  11.228  -9.095  1.00  0.00           O  
ATOM    306  CB  VAL A  44      28.749  12.476 -10.275  1.00  0.00           C  
ATOM    307  CEN VAL A  44      28.900  12.738 -10.894  1.00  0.00           X  
ATOM    308  H   VAL A  44      29.656  13.271  -7.999  1.00  0.00           H  
ATOM    309  N   VAL A  45      27.803  10.456  -8.057  1.00  0.00           N  
ATOM    310  CA  VAL A  45      27.178   9.208  -7.633  1.00  0.00           C  
ATOM    311  C   VAL A  45      25.972   9.471  -6.741  1.00  0.00           C  
ATOM    312  O   VAL A  45      25.006   8.708  -6.745  1.00  0.00           O  
ATOM    313  CB  VAL A  45      28.174   8.305  -6.881  1.00  0.00           C  
ATOM    314  CEN VAL A  45      28.539   7.722  -6.928  1.00  0.00           X  
ATOM    315  H   VAL A  45      28.775  10.619  -7.836  1.00  0.00           H  
ATOM    316  N   VAL A  46      26.034  10.556  -5.975  1.00  0.00           N  
ATOM    317  CA  VAL A  46      24.898  10.993  -5.173  1.00  0.00           C  
ATOM    318  C   VAL A  46      23.689  11.295  -6.049  1.00  0.00           C  
ATOM    319  O   VAL A  46      22.568  10.894  -5.737  1.00  0.00           O  
ATOM    320  CB  VAL A  46      25.242  12.243  -4.341  1.00  0.00           C  
ATOM    321  CEN VAL A  46      25.359  12.467  -3.700  1.00  0.00           X  
ATOM    322  H   VAL A  46      26.891  11.090  -5.948  1.00  0.00           H  
ATOM    323  N   VAL A  47      23.924  12.005  -7.148  1.00  0.00           N  
ATOM    324  CA  VAL A  47      22.854  12.363  -8.072  1.00  0.00           C  
ATOM    325  C   VAL A  47      22.177  11.121  -8.638  1.00  0.00           C  
ATOM    326  O   VAL A  47      20.950  11.047  -8.706  1.00  0.00           O  
ATOM    327  CB  VAL A  47      23.377  13.226  -9.236  1.00  0.00           C  
ATOM    328  CEN VAL A  47      23.372  13.862  -9.500  1.00  0.00           X  
ATOM    329  H   VAL A  47      24.867  12.305  -7.348  1.00  0.00           H  
ATOM    330  N   VAL A  48      22.984  10.147  -9.044  1.00  0.00           N  
ATOM    331  CA  VAL A  48      22.465   8.905  -9.605  1.00  0.00           C  
ATOM    332  C   VAL A  48      21.573   8.180  -8.606  1.00  0.00           C  
ATOM    333  O   VAL A  48      20.493   7.703  -8.955  1.00  0.00           O  
ATOM    334  CB  VAL A  48      23.602   7.963 -10.042  1.00  0.00           C  
ATOM    335  CEN VAL A  48      23.919   7.693 -10.591  1.00  0.00           X  
ATOM    336  H   VAL A  48      23.983  10.269  -8.961  1.00  0.00           H  
ATOM    337  N   VAL A  49      22.031   8.099  -7.361  1.00  0.00           N  
ATOM    338  CA  VAL A  49      21.275   7.431  -6.309  1.00  0.00           C  
ATOM    339  C   VAL A  49      19.917   8.090  -6.102  1.00  0.00           C  
ATOM    340  O   VAL A  49      18.898   7.410  -5.984  1.00  0.00           O  
ATOM    341  CB  VAL A  49      22.043   7.432  -4.974  1.00  0.00           C  
ATOM    342  CEN VAL A  49      22.384   7.030  -4.530  1.00  0.00           X  
ATOM    343  H   VAL A  49      22.926   8.511  -7.139  1.00  0.00           H  
ATOM    344  N   VAL A  50      19.910   9.418  -6.059  1.00  0.00           N  
ATOM    345  CA  VAL A  50      18.677  10.172  -5.867  1.00  0.00           C  
ATOM    346  C   VAL A  50      17.678   9.888  -6.981  1.00  0.00           C  
ATOM    347  O   VAL A  50      16.493   9.674  -6.726  1.00  0.00           O  
ATOM    348  CB  VAL A  50      18.945  11.688  -5.805  1.00  0.00           C  
ATOM    349  CEN VAL A  50      18.956  12.232  -5.383  1.00  0.00           X  
ATOM    350  H   VAL A  50      20.782   9.918  -6.163  1.00  0.00           H  
ATOM    351  N   VAL A  51      18.164   9.888  -8.218  1.00  0.00           N  
ATOM    352  CA  VAL A  51      17.314   9.630  -9.375  1.00  0.00           C  
ATOM    353  C   VAL A  51      16.670   8.252  -9.289  1.00  0.00           C  
ATOM    354  O   VAL A  51      15.476   8.098  -9.543  1.00  0.00           O  
ATOM    355  CB  VAL A  51      18.105   9.736 -10.692  1.00  0.00           C  
ATOM    356  CEN VAL A  51      18.194  10.121 -11.256  1.00  0.00           X  
ATOM    357  H   VAL A  51      19.147  10.071  -8.361  1.00  0.00           H  
ATOM    358  N   VAL A  52      17.469   7.253  -8.930  1.00  0.00           N  
ATOM    359  CA  VAL A  52      16.978   5.886  -8.810  1.00  0.00           C  
ATOM    360  C   VAL A  52      15.866   5.788  -7.773  1.00  0.00           C  
ATOM    361  O   VAL A  52      14.840   5.150  -8.008  1.00  0.00           O  
ATOM    362  CB  VAL A  52      18.108   4.911  -8.429  1.00  0.00           C  
ATOM    363  CEN VAL A  52      18.503   4.399  -8.667  1.00  0.00           X  
ATOM    364  H   VAL A  52      18.441   7.446  -8.734  1.00  0.00           H  
ATOM    365  N   VAL A  53      16.076   6.425  -6.626  1.00  0.00           N  
ATOM    366  CA  VAL A  53      15.091   6.411  -5.551  1.00  0.00           C  
ATOM    367  C   VAL A  53      13.768   7.013  -6.008  1.00  0.00           C  
ATOM    368  O   VAL A  53      12.700   6.464  -5.739  1.00  0.00           O  
ATOM    369  CB  VAL A  53      15.593   7.180  -4.315  1.00  0.00           C  
ATOM    370  CEN VAL A  53      15.816   7.104  -3.667  1.00  0.00           X  
ATOM    371  H   VAL A  53      16.940   6.932  -6.496  1.00  0.00           H  
ATOM    372  N   VAL A  54      13.846   8.145  -6.700  1.00  0.00           N  
ATOM    373  CA  VAL A  54      12.655   8.823  -7.196  1.00  0.00           C  
ATOM    374  C   VAL A  54      11.866   7.929  -8.143  1.00  0.00           C  
ATOM    375  O   VAL A  54      10.642   7.836  -8.049  1.00  0.00           O  
ATOM    376  CB  VAL A  54      13.012  10.134  -7.922  1.00  0.00           C  
ATOM    377  CEN VAL A  54      12.982  10.821  -7.873  1.00  0.00           X  
ATOM    378  H   VAL A  54      14.755   8.545  -6.888  1.00  0.00           H  
ATOM    379  N   VAL A  55      12.573   7.272  -9.056  1.00  0.00           N  
ATOM    380  CA  VAL A  55      11.940   6.383 -10.022  1.00  0.00           C  
ATOM    381  C   VAL A  55      11.196   5.251  -9.325  1.00  0.00           C  
ATOM    382  O   VAL A  55      10.063   4.928  -9.680  1.00  0.00           O  
ATOM    383  CB  VAL A  55      12.969   5.783 -10.998  1.00  0.00           C  
ATOM    384  CEN VAL A  55      13.189   5.799 -11.651  1.00  0.00           X  
ATOM    385  H   VAL A  55      13.576   7.391  -9.080  1.00  0.00           H  
ATOM    386  N   VAL A  56      11.841   4.651  -8.330  1.00  0.00           N  
ATOM    387  CA  VAL A  56      11.242   3.553  -7.581  1.00  0.00           C  
ATOM    388  C   VAL A  56       9.951   3.990  -6.901  1.00  0.00           C  
ATOM    389  O   VAL A  56       8.946   3.282  -6.943  1.00  0.00           O  
ATOM    390  CB  VAL A  56      12.210   3.000  -6.518  1.00  0.00           C  
ATOM    391  CEN VAL A  56      12.605   2.460  -6.355  1.00  0.00           X  
ATOM    392  H   VAL A  56      12.770   4.963  -8.087  1.00  0.00           H  
ATOM    393  N   VAL A  57       9.986   5.161  -6.274  1.00  0.00           N  
ATOM    394  CA  VAL A  57       8.819   5.695  -5.583  1.00  0.00           C  
ATOM    395  C   VAL A  57       7.651   5.886  -6.541  1.00  0.00           C  
ATOM    396  O   VAL A  57       6.515   5.527  -6.231  1.00  0.00           O  
ATOM    397  CB  VAL A  57       9.133   7.038  -4.898  1.00  0.00           C  
ATOM    398  CEN VAL A  57       9.224   7.341  -4.285  1.00  0.00           X  
ATOM    399  H   VAL A  57      10.844   5.695  -6.276  1.00  0.00           H  
ATOM    400  N   VAL A  58       7.936   6.454  -7.708  1.00  0.00           N  
ATOM    401  CA  VAL A  58       6.910   6.694  -8.715  1.00  0.00           C  
ATOM    402  C   VAL A  58       6.251   5.391  -9.152  1.00  0.00           C  
ATOM    403  O   VAL A  58       5.028   5.310  -9.263  1.00  0.00           O  
ATOM    404  CB  VAL A  58       7.487   7.405  -9.953  1.00  0.00           C  
ATOM    405  CEN VAL A  58       7.497   8.004 -10.295  1.00  0.00           X  
ATOM    406  H   VAL A  58       8.889   6.726  -7.903  1.00  0.00           H  
ATOM    407  N   VAL A  59       7.070   4.374  -9.398  1.00  0.00           N  
ATOM    408  CA  VAL A  59       6.568   3.073  -9.823  1.00  0.00           C  
ATOM    409  C   VAL A  59       5.630   2.477  -8.781  1.00  0.00           C  
ATOM    410  O   VAL A  59       4.563   1.961  -9.115  1.00  0.00           O  
ATOM    411  CB  VAL A  59       7.718   2.083 -10.089  1.00  0.00           C  
ATOM    412  CEN VAL A  59       8.056   1.747 -10.586  1.00  0.00           X  
ATOM    413  H   VAL A  59       8.065   4.505  -9.287  1.00  0.00           H  
ATOM    414  N   VAL A  60       6.033   2.552  -7.517  1.00  0.00           N  
ATOM    415  CA  VAL A  60       5.229   2.020  -6.424  1.00  0.00           C  
ATOM    416  C   VAL A  60       3.867   2.700  -6.360  1.00  0.00           C  
ATOM    417  O   VAL A  60       2.840   2.040  -6.203  1.00  0.00           O  
ATOM    418  CB  VAL A  60       5.939   2.186  -5.067  1.00  0.00           C  
ATOM    419  CEN VAL A  60       6.258   1.843  -4.562  1.00  0.00           X  
ATOM    420  H   VAL A  60       6.920   2.988  -7.309  1.00  0.00           H  
ATOM    421  N   VAL A  61       3.866   4.023  -6.483  1.00  0.00           N  
ATOM    422  CA  VAL A  61       2.630   4.795  -6.439  1.00  0.00           C  
ATOM    423  C   VAL A  61       1.678   4.374  -7.552  1.00  0.00           C  
ATOM    424  O   VAL A  61       0.482   4.194  -7.324  1.00  0.00           O  
ATOM    425  CB  VAL A  61       2.903   6.306  -6.554  1.00  0.00           C  
ATOM    426  CEN VAL A  61       2.899   6.899  -6.203  1.00  0.00           X  
ATOM    427  H   VAL A  61       4.743   4.506  -6.609  1.00  0.00           H  
ATOM    428  N   VAL A  62       2.217   4.220  -8.757  1.00  0.00           N  
ATOM    429  CA  VAL A  62       1.416   3.821  -9.908  1.00  0.00           C  
ATOM    430  C   VAL A  62       0.762   2.465  -9.681  1.00  0.00           C  
ATOM    431  O   VAL A  62      -0.421   2.280  -9.965  1.00  0.00           O  
ATOM    432  CB  VAL A  62       2.264   3.762 -11.193  1.00  0.00           C  
ATOM    433  CEN VAL A  62       2.379   4.074 -11.796  1.00  0.00           X  
ATOM    434  H   VAL A  62       3.206   4.384  -8.879  1.00  0.00           H  
ATOM    435  N   VAL A  63       1.539   1.518  -9.165  1.00  0.00           N  
ATOM    436  CA  VAL A  63       1.036   0.175  -8.898  1.00  0.00           C  
ATOM    437  C   VAL A  63      -0.121   0.208  -7.907  1.00  0.00           C  
ATOM    438  O   VAL A  63      -1.139  -0.455  -8.105  1.00  0.00           O  
ATOM    439  CB  VAL A  63       2.143  -0.744  -8.350  1.00  0.00           C  
ATOM    440  CEN VAL A  63       2.545  -1.282  -8.506  1.00  0.00           X  
ATOM    441  H   VAL A  63       2.502   1.733  -8.953  1.00  0.00           H  
ATOM    442  N   VAL A  64       0.043   0.982  -6.840  1.00  0.00           N  
ATOM    443  CA  VAL A  64      -0.988   1.102  -5.815  1.00  0.00           C  
ATOM    444  C   VAL A  64      -2.286   1.643  -6.400  1.00  0.00           C  
ATOM    445  O   VAL A  64      -3.368   1.131  -6.112  1.00  0.00           O  
ATOM    446  CB  VAL A  64      -0.535   2.019  -4.663  1.00  0.00           C  
ATOM    447  CEN VAL A  64      -0.341   2.024  -4.002  1.00  0.00           X  
ATOM    448  H   VAL A  64       0.903   1.501  -6.736  1.00  0.00           H  
ATOM    449  N   VAL A  65      -2.172   2.679  -7.224  1.00  0.00           N  
ATOM    450  CA  VAL A  65      -3.337   3.291  -7.851  1.00  0.00           C  
ATOM    451  C   VAL A  65      -4.090   2.286  -8.714  1.00  0.00           C  
ATOM    452  O   VAL A  65      -5.317   2.206  -8.662  1.00  0.00           O  
ATOM    453  CB  VAL A  65      -2.942   4.502  -8.718  1.00  0.00           C  
ATOM    454  CEN VAL A  65      -2.970   5.189  -8.756  1.00  0.00           X  
ATOM    455  H   VAL A  65      -1.254   3.053  -7.420  1.00  0.00           H  
ATOM    456  N   VAL A  66      -3.347   1.521  -9.506  1.00  0.00           N  
ATOM    457  CA  VAL A  66      -3.943   0.519 -10.381  1.00  0.00           C  
ATOM    458  C   VAL A  66      -4.431  -0.686  -9.587  1.00  0.00           C  
ATOM    459  O   VAL A  66      -5.534  -1.184  -9.812  1.00  0.00           O  
ATOM    460  CB  VAL A  66      -2.948   0.044 -11.457  1.00  0.00           C  
ATOM    461  CEN VAL A  66      -2.805   0.070 -12.130  1.00  0.00           X  
ATOM    462  H   VAL A  66      -2.344   1.636  -9.501  1.00  0.00           H  
ATOM    463  N   VAL A  67      -3.603  -1.151  -8.658  1.00  0.00           N  
ATOM    464  CA  VAL A  67      -3.963  -2.277  -7.805  1.00  0.00           C  
ATOM    465  C   VAL A  67      -5.053  -1.890  -6.813  1.00  0.00           C  
ATOM    466  O   VAL A  67      -5.903  -2.707  -6.460  1.00  0.00           O  
ATOM    467  CB  VAL A  67      -2.744  -2.812  -7.030  1.00  0.00           C  
ATOM    468  CEN VAL A  67      -2.305  -3.341  -6.983  1.00  0.00           X  
ATOM    469  H   VAL A  67      -2.701  -0.713  -8.540  1.00  0.00           H  
ATOM    470  N   VAL A  68      -5.021  -0.639  -6.365  1.00  0.00           N  
ATOM    471  CA  VAL A  68      -6.015  -0.137  -5.424  1.00  0.00           C  
ATOM    472  C   VAL A  68      -6.689   1.122  -5.953  1.00  0.00           C  
ATOM    473  O   VAL A  68      -6.548   2.201  -5.378  1.00  0.00           O  
ATOM    474  CB  VAL A  68      -5.388   0.166  -4.050  1.00  0.00           C  
ATOM    475  CEN VAL A  68      -5.357  -0.047  -3.395  1.00  0.00           X  
ATOM    476  H   VAL A  68      -4.290  -0.020  -6.686  1.00  0.00           H  
ATOM    477  N   VAL A  69      -7.422   0.977  -7.052  1.00  0.00           N  
ATOM    478  CA  VAL A  69      -7.946   2.127  -7.780  1.00  0.00           C  
ATOM    479  C   VAL A  69      -8.965   2.890  -6.944  1.00  0.00           C  
ATOM    480  O   VAL A  69      -9.261   4.053  -7.219  1.00  0.00           O  
ATOM    481  CB  VAL A  69      -8.600   1.704  -9.109  1.00  0.00           C  
ATOM    482  CEN VAL A  69      -8.525   1.720  -9.793  1.00  0.00           X  
ATOM    483  H   VAL A  69      -7.621   0.047  -7.391  1.00  0.00           H  
ATOM    484  N   VAL A  70      -9.499   2.230  -5.922  1.00  0.00           N  
ATOM    485  CA  VAL A  70     -10.539   2.820  -5.088  1.00  0.00           C  
ATOM    486  C   VAL A  70      -9.966   3.330  -3.772  1.00  0.00           C  
ATOM    487  O   VAL A  70     -10.706   3.757  -2.886  1.00  0.00           O  
ATOM    488  CB  VAL A  70     -11.664   1.812  -4.790  1.00  0.00           C  
ATOM    489  CEN VAL A  70     -12.321   1.658  -4.927  1.00  0.00           X  
ATOM    490  H   VAL A  70      -9.176   1.295  -5.718  1.00  0.00           H  
ATOM    491  N   VAL A  71      -8.644   3.284  -3.651  1.00  0.00           N  
ATOM    492  CA  VAL A  71      -7.971   3.705  -2.427  1.00  0.00           C  
ATOM    493  C   VAL A  71      -7.608   5.183  -2.478  1.00  0.00           C  
ATOM    494  O   VAL A  71      -6.537   5.552  -2.960  1.00  0.00           O  
ATOM    495  CB  VAL A  71      -6.695   2.881  -2.172  1.00  0.00           C  
ATOM    496  CEN VAL A  71      -6.420   2.397  -1.766  1.00  0.00           X  
ATOM    497  H   VAL A  71      -8.090   2.950  -4.426  1.00  0.00           H  
ATOM    498  N   VAL A  72      -8.505   6.025  -1.979  1.00  0.00           N  
ATOM    499  CA  VAL A  72      -8.308   7.469  -2.022  1.00  0.00           C  
ATOM    500  C   VAL A  72      -6.982   7.863  -1.385  1.00  0.00           C  
ATOM    501  O   VAL A  72      -6.271   8.730  -1.894  1.00  0.00           O  
ATOM    502  CB  VAL A  72      -9.451   8.217  -1.310  1.00  0.00           C  
ATOM    503  CEN VAL A  72     -10.000   8.620  -1.414  1.00  0.00           X  
ATOM    504  H   VAL A  72      -9.346   5.656  -1.558  1.00  0.00           H  
ATOM    505  N   VAL A  73      -6.654   7.222  -0.269  1.00  0.00           N  
ATOM    506  CA  VAL A  73      -5.373   7.442   0.393  1.00  0.00           C  
ATOM    507  C   VAL A  73      -4.210   7.133  -0.540  1.00  0.00           C  
ATOM    508  O   VAL A  73      -3.149   7.751  -0.452  1.00  0.00           O  
ATOM    509  CB  VAL A  73      -5.240   6.584   1.666  1.00  0.00           C  
ATOM    510  CEN VAL A  73      -5.227   6.612   2.354  1.00  0.00           X  
ATOM    511  H   VAL A  73      -7.308   6.566   0.132  1.00  0.00           H  
ATOM    512  N   VAL A  74      -4.416   6.173  -1.435  1.00  0.00           N  
ATOM    513  CA  VAL A  74      -3.435   5.867  -2.470  1.00  0.00           C  
ATOM    514  C   VAL A  74      -3.178   7.077  -3.359  1.00  0.00           C  
ATOM    515  O   VAL A  74      -2.031   7.398  -3.671  1.00  0.00           O  
ATOM    516  CB  VAL A  74      -3.888   4.685  -3.347  1.00  0.00           C  
ATOM    517  CEN VAL A  74      -3.763   4.023  -3.494  1.00  0.00           X  
ATOM    518  H   VAL A  74      -5.274   5.641  -1.398  1.00  0.00           H  
ATOM    519  N   VAL A  75      -4.252   7.745  -3.766  1.00  0.00           N  
ATOM    520  CA  VAL A  75      -4.144   8.921  -4.621  1.00  0.00           C  
ATOM    521  C   VAL A  75      -3.327  10.017  -3.950  1.00  0.00           C  
ATOM    522  O   VAL A  75      -2.462  10.631  -4.574  1.00  0.00           O  
ATOM    523  CB  VAL A  75      -5.531   9.481  -4.990  1.00  0.00           C  
ATOM    524  CEN VAL A  75      -5.981   9.552  -5.507  1.00  0.00           X  
ATOM    525  H   VAL A  75      -5.167   7.430  -3.476  1.00  0.00           H  
ATOM    526  N   VAL A  76      -3.607  10.259  -2.674  1.00  0.00           N  
ATOM    527  CA  VAL A  76      -2.898  11.282  -1.915  1.00  0.00           C  
ATOM    528  C   VAL A  76      -1.404  10.991  -1.859  1.00  0.00           C  
ATOM    529  O   VAL A  76      -0.580  11.885  -2.056  1.00  0.00           O  
ATOM    530  CB  VAL A  76      -3.442  11.399  -0.478  1.00  0.00           C  
ATOM    531  CEN VAL A  76      -3.805  11.802  -0.054  1.00  0.00           X  
ATOM    532  H   VAL A  76      -4.329   9.720  -2.218  1.00  0.00           H  
ATOM    533  N   VAL A  77      -1.060   9.736  -1.590  1.00  0.00           N  
ATOM    534  CA  VAL A  77       0.336   9.325  -1.509  1.00  0.00           C  
ATOM    535  C   VAL A  77       1.062   9.575  -2.825  1.00  0.00           C  
ATOM    536  O   VAL A  77       2.180  10.090  -2.840  1.00  0.00           O  
ATOM    537  CB  VAL A  77       0.466   7.836  -1.137  1.00  0.00           C  
ATOM    538  CEN VAL A  77       0.652   7.405  -0.633  1.00  0.00           X  
ATOM    539  H   VAL A  77      -1.785   9.050  -1.439  1.00  0.00           H  
ATOM    540  N   VAL A  78       0.419   9.208  -3.928  1.00  0.00           N  
ATOM    541  CA  VAL A  78       1.002   9.392  -5.252  1.00  0.00           C  
ATOM    542  C   VAL A  78       1.288  10.862  -5.528  1.00  0.00           C  
ATOM    543  O   VAL A  78       2.357  11.214  -6.027  1.00  0.00           O  
ATOM    544  CB  VAL A  78       0.081   8.841  -6.357  1.00  0.00           C  
ATOM    545  CEN VAL A  78       0.011   8.335  -6.819  1.00  0.00           X  
ATOM    546  H   VAL A  78      -0.497   8.791  -3.848  1.00  0.00           H  
ATOM    547  N   VAL A  79       0.326  11.718  -5.201  1.00  0.00           N  
ATOM    548  CA  VAL A  79       0.472  13.153  -5.414  1.00  0.00           C  
ATOM    549  C   VAL A  79       1.662  13.706  -4.640  1.00  0.00           C  
ATOM    550  O   VAL A  79       2.452  14.487  -5.172  1.00  0.00           O  
ATOM    551  CB  VAL A  79      -0.798  13.919  -4.999  1.00  0.00           C  
ATOM    552  CEN VAL A  79      -1.338  14.271  -5.243  1.00  0.00           X  
ATOM    553  H   VAL A  79      -0.529  11.366  -4.795  1.00  0.00           H  
ATOM    554  N   VAL A  80       1.785  13.297  -3.382  1.00  0.00           N  
ATOM    555  CA  VAL A  80       2.879  13.752  -2.532  1.00  0.00           C  
ATOM    556  C   VAL A  80       4.230  13.367  -3.121  1.00  0.00           C  
ATOM    557  O   VAL A  80       5.155  14.178  -3.159  1.00  0.00           O  
ATOM    558  CB  VAL A  80       2.767  13.173  -1.109  1.00  0.00           C  
ATOM    559  CEN VAL A  80       2.628  13.335  -0.454  1.00  0.00           X  
ATOM    560  H   VAL A  80       1.102  12.655  -3.005  1.00  0.00           H  
ATOM    561  N   VAL A  81       4.338  12.125  -3.581  1.00  0.00           N  
ATOM    562  CA  VAL A  81       5.576  11.630  -4.169  1.00  0.00           C  
ATOM    563  C   VAL A  81       5.974  12.452  -5.389  1.00  0.00           C  
ATOM    564  O   VAL A  81       7.136  12.825  -5.546  1.00  0.00           O  
ATOM    565  CB  VAL A  81       5.457  10.150  -4.577  1.00  0.00           C  
ATOM    566  CEN VAL A  81       5.664   9.512  -4.418  1.00  0.00           X  
ATOM    567  H   VAL A  81       3.541  11.507  -3.521  1.00  0.00           H  
ATOM    568  N   VAL A  82       5.001  12.732  -6.250  1.00  0.00           N  
ATOM    569  CA  VAL A  82       5.247  13.511  -7.457  1.00  0.00           C  
ATOM    570  C   VAL A  82       5.777  14.899  -7.119  1.00  0.00           C  
ATOM    571  O   VAL A  82       6.731  15.376  -7.734  1.00  0.00           O  
ATOM    572  CB  VAL A  82       3.971  13.653  -8.309  1.00  0.00           C  
ATOM    573  CEN VAL A  82       3.671  13.452  -8.895  1.00  0.00           X  
ATOM    574  H   VAL A  82       4.067  12.397  -6.063  1.00  0.00           H  
ATOM    575  N   VAL A  83       5.153  15.542  -6.139  1.00  0.00           N  
ATOM    576  CA  VAL A  83       5.561  16.877  -5.717  1.00  0.00           C  
ATOM    577  C   VAL A  83       7.004  16.884  -5.229  1.00  0.00           C  
ATOM    578  O   VAL A  83       7.785  17.767  -5.583  1.00  0.00           O  
ATOM    579  CB  VAL A  83       4.649  17.420  -4.601  1.00  0.00           C  
ATOM    580  CEN VAL A  83       4.159  17.884  -4.462  1.00  0.00           X  
ATOM    581  H   VAL A  83       4.376  15.095  -5.674  1.00  0.00           H  
ATOM    582  N   VAL A  84       7.352  15.893  -4.415  1.00  0.00           N  
ATOM    583  CA  VAL A  84       8.703  15.783  -3.877  1.00  0.00           C  
ATOM    584  C   VAL A  84       9.731  15.650  -4.993  1.00  0.00           C  
ATOM    585  O   VAL A  84      10.774  16.304  -4.970  1.00  0.00           O  
ATOM    586  CB  VAL A  84       8.835  14.580  -2.924  1.00  0.00           C  
ATOM    587  CEN VAL A  84       8.911  14.403  -2.263  1.00  0.00           X  
ATOM    588  H   VAL A  84       6.664  15.199  -4.163  1.00  0.00           H  
ATOM    589  N   VAL A  85       9.432  14.800  -5.968  1.00  0.00           N  
ATOM    590  CA  VAL A  85      10.330  14.579  -7.095  1.00  0.00           C  
ATOM    591  C   VAL A  85      10.573  15.870  -7.867  1.00  0.00           C  
ATOM    592  O   VAL A  85      11.708  16.188  -8.221  1.00  0.00           O  
ATOM    593  CB  VAL A  85       9.776  13.513  -8.060  1.00  0.00           C  
ATOM    594  CEN VAL A  85       9.867  12.869  -8.285  1.00  0.00           X  
ATOM    595  H   VAL A  85       8.559  14.293  -5.929  1.00  0.00           H  
ATOM    596  N   VAL A  86       9.501  16.611  -8.124  1.00  0.00           N  
ATOM    597  CA  VAL A  86       9.596  17.869  -8.854  1.00  0.00           C  
ATOM    598  C   VAL A  86      10.496  18.861  -8.128  1.00  0.00           C  
ATOM    599  O   VAL A  86      11.340  19.512  -8.742  1.00  0.00           O  
ATOM    600  CB  VAL A  86       8.210  18.507  -9.064  1.00  0.00           C  
ATOM    601  CEN VAL A  86       7.730  18.648  -9.538  1.00  0.00           X  
ATOM    602  H   VAL A  86       8.596  16.294  -7.806  1.00  0.00           H  
ATOM    603  N   VAL A  87      10.310  18.970  -6.817  1.00  0.00           N  
ATOM    604  CA  VAL A  87      11.105  19.883  -6.004  1.00  0.00           C  
ATOM    605  C   VAL A  87      12.587  19.543  -6.084  1.00  0.00           C  
ATOM    606  O   VAL A  87      13.429  20.427  -6.242  1.00  0.00           O  
ATOM    607  CB  VAL A  87      10.661  19.859  -4.529  1.00  0.00           C  
ATOM    608  CEN VAL A  87      10.343  20.225  -4.040  1.00  0.00           X  
ATOM    609  H   VAL A  87       9.599  18.407  -6.372  1.00  0.00           H  
ATOM    610  N   VAL A  88      12.901  18.257  -5.975  1.00  0.00           N  
ATOM    611  CA  VAL A  88      14.283  17.797  -6.035  1.00  0.00           C  
ATOM    612  C   VAL A  88      14.929  18.167  -7.364  1.00  0.00           C  
ATOM    613  O   VAL A  88      16.063  18.646  -7.402  1.00  0.00           O  
ATOM    614  CB  VAL A  88      14.381  16.273  -5.834  1.00  0.00           C  
ATOM    615  CEN VAL A  88      14.584  15.784  -5.394  1.00  0.00           X  
ATOM    616  H   VAL A  88      12.162  17.579  -5.848  1.00  0.00           H  
ATOM    617  N   VAL A  89      14.202  17.942  -8.453  1.00  0.00           N  
ATOM    618  CA  VAL A  89      14.704  18.251  -9.787  1.00  0.00           C  
ATOM    619  C   VAL A  89      15.025  19.734  -9.924  1.00  0.00           C  
ATOM    620  O   VAL A  89      16.071  20.105 -10.456  1.00  0.00           O  
ATOM    621  CB  VAL A  89      13.692  17.852 -10.877  1.00  0.00           C  
ATOM    622  CEN VAL A  89      13.573  17.402 -11.385  1.00  0.00           X  
ATOM    623  H   VAL A  89      13.278  17.546  -8.354  1.00  0.00           H  
ATOM    624  N   VAL A  90      14.119  20.577  -9.442  1.00  0.00           N  
ATOM    625  CA  VAL A  90      14.305  22.022  -9.510  1.00  0.00           C  
ATOM    626  C   VAL A  90      15.563  22.451  -8.766  1.00  0.00           C  
ATOM    627  O   VAL A  90      16.345  23.261  -9.265  1.00  0.00           O  
ATOM    628  CB  VAL A  90      13.094  22.776  -8.928  1.00  0.00           C  
ATOM    629  CEN VAL A  90      12.553  23.168  -9.095  1.00  0.00           X  
ATOM    630  H   VAL A  90      13.280  20.209  -9.017  1.00  0.00           H  
ATOM    631  N   VAL A  91      15.753  21.904  -7.570  1.00  0.00           N  
ATOM    632  CA  VAL A  91      16.917  22.230  -6.755  1.00  0.00           C  
ATOM    633  C   VAL A  91      18.211  21.896  -7.485  1.00  0.00           C  
ATOM    634  O   VAL A  91      19.161  22.679  -7.474  1.00  0.00           O  
ATOM    635  CB  VAL A  91      16.891  21.482  -5.408  1.00  0.00           C  
ATOM    636  CEN VAL A  91      16.803  21.565  -4.730  1.00  0.00           X  
ATOM    637  H   VAL A  91      15.073  21.246  -7.217  1.00  0.00           H  
ATOM    638  N   VAL A  92      18.243  20.729  -8.119  1.00  0.00           N  
ATOM    639  CA  VAL A  92      19.424  20.287  -8.852  1.00  0.00           C  
ATOM    640  C   VAL A  92      19.709  21.200 -10.038  1.00  0.00           C  
ATOM    641  O   VAL A  92      20.865  21.428 -10.394  1.00  0.00           O  
ATOM    642  CB  VAL A  92      19.268  18.840  -9.356  1.00  0.00           C  
ATOM    643  CEN VAL A  92      19.488  18.194  -9.263  1.00  0.00           X  
ATOM    644  H   VAL A  92      17.429  20.132  -8.092  1.00  0.00           H  
ATOM    645  N   VAL A  93      18.648  21.719 -10.647  1.00  0.00           N  
ATOM    646  CA  VAL A  93      18.782  22.716 -11.702  1.00  0.00           C  
ATOM    647  C   VAL A  93      19.167  24.075 -11.131  1.00  0.00           C  
ATOM    648  O   VAL A  93      19.457  25.012 -11.874  1.00  0.00           O  
ATOM    649  CB  VAL A  93      17.480  22.861 -12.511  1.00  0.00           C  
ATOM    650  CEN VAL A  93      17.190  22.733 -13.123  1.00  0.00           X  
ATOM    651  H   VAL A  93      17.725  21.416 -10.371  1.00  0.00           H  
ATOM    652  N   VAL A  94      19.168  24.175  -9.806  1.00  0.00           N  
ATOM    653  CA  VAL A  94      19.392  25.450  -9.134  1.00  0.00           C  
ATOM    654  C   VAL A  94      18.116  26.282  -9.094  1.00  0.00           C  
ATOM    655  O   VAL A  94      18.139  27.451  -8.710  1.00  0.00           O  
ATOM    656  CB  VAL A  94      20.503  26.264  -9.822  1.00  0.00           C  
ATOM    657  CEN VAL A  94      21.150  26.489  -9.752  1.00  0.00           X  
ATOM    658  H   VAL A  94      19.011  23.347  -9.250  1.00  0.00           H  
ATOM    659  N   VAL A  95      17.005  25.672  -9.493  1.00  0.00           N  
ATOM    660  CA  VAL A  95      15.714  26.349  -9.482  1.00  0.00           C  
ATOM    661  C   VAL A  95      15.052  26.253  -8.114  1.00  0.00           C  
ATOM    662  O   VAL A  95      14.069  25.534  -7.938  1.00  0.00           O  
ATOM    663  CB  VAL A  95      14.762  25.766 -10.544  1.00  0.00           C  
ATOM    664  CEN VAL A  95      14.456  25.898 -11.147  1.00  0.00           X  
ATOM    665  H   VAL A  95      17.056  24.715  -9.811  1.00  0.00           H  
ATOM    666  N   VAL A  96      15.598  26.982  -7.146  1.00  0.00           N  
ATOM    667  CA  VAL A  96      15.120  26.911  -5.771  1.00  0.00           C  
ATOM    668  C   VAL A  96      13.696  27.440  -5.654  1.00  0.00           C  
ATOM    669  O   VAL A  96      12.898  26.933  -4.866  1.00  0.00           O  
ATOM    670  CB  VAL A  96      16.031  27.702  -4.813  1.00  0.00           C  
ATOM    671  CEN VAL A  96      16.495  27.636  -4.308  1.00  0.00           X  
ATOM    672  H   VAL A  96      16.364  27.601  -7.369  1.00  0.00           H  
ATOM    673  N   VAL A  97      13.384  28.462  -6.443  1.00  0.00           N  
ATOM    674  CA  VAL A  97      12.046  29.041  -6.454  1.00  0.00           C  
ATOM    675  C   VAL A  97      11.010  28.025  -6.917  1.00  0.00           C  
ATOM    676  O   VAL A  97       9.945  27.890  -6.314  1.00  0.00           O  
ATOM    677  CB  VAL A  97      11.975  30.282  -7.363  1.00  0.00           C  
ATOM    678  CEN VAL A  97      11.914  30.969  -7.360  1.00  0.00           X  
ATOM    679  H   VAL A  97      14.092  28.848  -7.052  1.00  0.00           H  
ATOM    680  N   VAL A  98      11.328  27.311  -7.992  1.00  0.00           N  
ATOM    681  CA  VAL A  98      10.464  26.245  -8.487  1.00  0.00           C  
ATOM    682  C   VAL A  98      10.269  25.161  -7.435  1.00  0.00           C  
ATOM    683  O   VAL A  98       9.152  24.696  -7.209  1.00  0.00           O  
ATOM    684  CB  VAL A  98      11.032  25.607  -9.768  1.00  0.00           C  
ATOM    685  CEN VAL A  98      10.938  25.551 -10.449  1.00  0.00           X  
ATOM    686  H   VAL A  98      12.190  27.511  -8.478  1.00  0.00           H  
ATOM    687  N   VAL A  99      11.362  24.762  -6.793  1.00  0.00           N  
ATOM    688  CA  VAL A  99      11.313  23.731  -5.764  1.00  0.00           C  
ATOM    689  C   VAL A  99      10.406  24.146  -4.612  1.00  0.00           C  
ATOM    690  O   VAL A  99       9.593  23.355  -4.133  1.00  0.00           O  
ATOM    691  CB  VAL A  99      12.716  23.416  -5.211  1.00  0.00           C  
ATOM    692  CEN VAL A  99      13.213  22.940  -5.200  1.00  0.00           X  
ATOM    693  H   VAL A  99      12.250  25.184  -7.025  1.00  0.00           H  
ATOM    694  N   VAL A 100      10.549  25.391  -4.171  1.00  0.00           N  
ATOM    695  CA  VAL A 100       9.743  25.913  -3.074  1.00  0.00           C  
ATOM    696  C   VAL A 100       8.259  25.868  -3.412  1.00  0.00           C  
ATOM    697  O   VAL A 100       7.437  25.459  -2.591  1.00  0.00           O  
ATOM    698  CB  VAL A 100      10.136  27.361  -2.723  1.00  0.00           C  
ATOM    699  CEN VAL A 100      10.444  27.751  -2.247  1.00  0.00           X  
ATOM    700  H   VAL A 100      11.235  25.991  -4.607  1.00  0.00           H  
ATOM    701  N   VAL A 101       7.920  26.292  -4.625  1.00  0.00           N  
ATOM    702  CA  VAL A 101       6.533  26.300  -5.074  1.00  0.00           C  
ATOM    703  C   VAL A 101       5.938  24.898  -5.052  1.00  0.00           C  
ATOM    704  O   VAL A 101       4.815  24.697  -4.590  1.00  0.00           O  
ATOM    705  CB  VAL A 101       6.402  26.881  -6.495  1.00  0.00           C  
ATOM    706  CEN VAL A 101       6.177  27.425  -6.853  1.00  0.00           X  
ATOM    707  H   VAL A 101       8.642  26.615  -5.253  1.00  0.00           H  
ATOM    708  N   VAL A 102       6.697  23.931  -5.555  1.00  0.00           N  
ATOM    709  CA  VAL A 102       6.246  22.545  -5.594  1.00  0.00           C  
ATOM    710  C   VAL A 102       5.954  22.021  -4.194  1.00  0.00           C  
ATOM    711  O   VAL A 102       4.933  21.374  -3.963  1.00  0.00           O  
ATOM    712  CB  VAL A 102       7.287  21.631  -6.267  1.00  0.00           C  
ATOM    713  CEN VAL A 102       7.415  21.260  -6.834  1.00  0.00           X  
ATOM    714  H   VAL A 102       7.611  24.161  -5.919  1.00  0.00           H  
ATOM    715  N   VAL A 103       6.858  22.304  -3.262  1.00  0.00           N  
ATOM    716  CA  VAL A 103       6.699  21.862  -1.881  1.00  0.00           C  
ATOM    717  C   VAL A 103       5.424  22.424  -1.266  1.00  0.00           C  
ATOM    718  O   VAL A 103       4.673  21.707  -0.605  1.00  0.00           O  
ATOM    719  CB  VAL A 103       7.902  22.275  -1.013  1.00  0.00           C  
ATOM    720  CEN VAL A 103       8.455  22.034  -0.681  1.00  0.00           X  
ATOM    721  H   VAL A 103       7.675  22.840  -3.515  1.00  0.00           H  
ATOM    722  N   VAL A 104       5.185  23.712  -1.487  1.00  0.00           N  
ATOM    723  CA  VAL A 104       4.000  24.374  -0.954  1.00  0.00           C  
ATOM    724  C   VAL A 104       2.725  23.723  -1.475  1.00  0.00           C  
ATOM    725  O   VAL A 104       1.789  23.474  -0.715  1.00  0.00           O  
ATOM    726  CB  VAL A 104       3.982  25.873  -1.308  1.00  0.00           C  
ATOM    727  CEN VAL A 104       4.050  26.506  -1.045  1.00  0.00           X  
ATOM    728  H   VAL A 104       5.841  24.247  -2.038  1.00  0.00           H  
ATOM    729  N   VAL A 105       2.694  23.451  -2.775  1.00  0.00           N  
ATOM    730  CA  VAL A 105       1.533  22.828  -3.400  1.00  0.00           C  
ATOM    731  C   VAL A 105       1.241  21.465  -2.786  1.00  0.00           C  
ATOM    732  O   VAL A 105       0.092  21.142  -2.487  1.00  0.00           O  
ATOM    733  CB  VAL A 105       1.729  22.665  -4.919  1.00  0.00           C  
ATOM    734  CEN VAL A 105       1.523  22.899  -5.533  1.00  0.00           X  
ATOM    735  H   VAL A 105       3.496  23.681  -3.345  1.00  0.00           H  
ATOM    736  N   VAL A 106       2.289  20.669  -2.600  1.00  0.00           N  
ATOM    737  CA  VAL A 106       2.147  19.339  -2.021  1.00  0.00           C  
ATOM    738  C   VAL A 106       1.552  19.409  -0.620  1.00  0.00           C  
ATOM    739  O   VAL A 106       0.654  18.640  -0.278  1.00  0.00           O  
ATOM    740  CB  VAL A 106       3.498  18.602  -1.958  1.00  0.00           C  
ATOM    741  CEN VAL A 106       3.861  18.085  -2.232  1.00  0.00           X  
ATOM    742  H   VAL A 106       3.207  20.994  -2.867  1.00  0.00           H  
ATOM    743  N   VAL A 107       2.059  20.335   0.187  1.00  0.00           N  
ATOM    744  CA  VAL A 107       1.578  20.506   1.553  1.00  0.00           C  
ATOM    745  C   VAL A 107       0.094  20.847   1.576  1.00  0.00           C  
ATOM    746  O   VAL A 107      -0.669  20.289   2.365  1.00  0.00           O  
ATOM    747  CB  VAL A 107       2.359  21.609   2.292  1.00  0.00           C  
ATOM    748  CEN VAL A 107       2.821  21.722   2.791  1.00  0.00           X  
ATOM    749  H   VAL A 107       2.795  20.935  -0.155  1.00  0.00           H  
ATOM    750  N   VAL A 108      -0.311  21.765   0.705  1.00  0.00           N  
ATOM    751  CA  VAL A 108      -1.706  22.182   0.624  1.00  0.00           C  
ATOM    752  C   VAL A 108      -2.613  21.006   0.286  1.00  0.00           C  
ATOM    753  O   VAL A 108      -3.669  20.829   0.894  1.00  0.00           O  
ATOM    754  CB  VAL A 108      -1.905  23.290  -0.427  1.00  0.00           C  
ATOM    755  CEN VAL A 108      -2.043  23.960  -0.507  1.00  0.00           X  
ATOM    756  H   VAL A 108       0.365  22.186   0.084  1.00  0.00           H  
ATOM    757  N   VAL A 109      -2.196  20.205  -0.689  1.00  0.00           N  
ATOM    758  CA  VAL A 109      -2.971  19.044  -1.110  1.00  0.00           C  
ATOM    759  C   VAL A 109      -3.166  18.065   0.040  1.00  0.00           C  
ATOM    760  O   VAL A 109      -4.267  17.559   0.257  1.00  0.00           O  
ATOM    761  CB  VAL A 109      -2.297  18.311  -2.286  1.00  0.00           C  
ATOM    762  CEN VAL A 109      -2.349  18.179  -2.960  1.00  0.00           X  
ATOM    763  H   VAL A 109      -1.320  20.405  -1.149  1.00  0.00           H  
ATOM    764  N   VAL A 110      -2.091  17.801   0.775  1.00  0.00           N  
ATOM    765  CA  VAL A 110      -2.143  16.882   1.906  1.00  0.00           C  
ATOM    766  C   VAL A 110      -3.135  17.358   2.959  1.00  0.00           C  
ATOM    767  O   VAL A 110      -4.069  16.668   3.259  1.00  0.00           O  
ATOM    768  CB  VAL A 110      -0.758  16.711   2.559  1.00  0.00           C  
ATOM    769  CEN VAL A 110      -0.237  16.269   2.646  1.00  0.00           X  
ATOM    770  H   VAL A 110      -1.216  18.250   0.545  1.00  0.00           H  
TER                                                                             
# All scores below are weighted scores, not raw scores.
#BEGIN_POSE_ENERGIES_TABLE ./out/71.pdb
label vdw total
weights 0.1 NA
pose 1.97519 1.97519
VAL:NtermProteinFull_1 0 0
VAL_2 0.00024 0.00024
VAL_3 0 0
VAL_4 0 0
VAL_5 0 0
VAL_6 0 0
VAL_7 0 0
VAL_8 0 0
VAL_9 0.74117 0.74117
VAL_10 0 0
VAL_11 0 0
VAL_12 0.03707 0.03707
VAL_13 0 0
VAL_14 0 0
VAL_15 0 0
VAL_16 0 0
VAL_17 0 0
VAL_18 0 0
VAL_19 0 0
VAL_20 0 0
VAL_21 0.00277 0.00277
VAL_22 0 0
VAL_23 0 0
VAL_24 0 0
VAL_25 0 0
VAL_26 0.00198 0.00198
VAL_27 0.55687 0.55687
VAL_28 0.21938 0.21938
VAL_29 0 0
VAL_30 0 0
VAL_31 0.00277 0.00277
VAL_32 0 0
VAL_33 0.00157 0.00157
VAL_34 0 0
VAL_35 0 0
VAL_36 0 0
VAL_37 0 0
VAL_38 0 0
VAL_39 0 0
VAL_40 0.01006 0.01006
VAL_41 0 0
VAL_42 0 0
VAL_43 0.01006 0.01006
VAL_44 0 0
VAL_45 0 0
VAL_46 0 0
VAL_47 0 0
VAL_48 0 0
VAL_49 0 0
VAL_50 0.00157 0.00157
VAL_51 0 0
VAL_52 0 0
VAL_53 0 0
VAL_54 0 0
VAL_55 0 0
VAL_56 0 0
VAL_57 0 0
VAL_58 0 0
VAL_59 0 0
VAL_60 0 0
VAL_61 0.00157 0.00157
VAL_62 0 0
VAL_63 0 0
VAL_64 0.00024 0.00024
VAL_65 0 0
VAL_66 0 0
VAL_67 0 0
VAL_68 0.01006 0.01006
VAL_69 0 0
VAL_70 0 0
VAL_71 0.01006 0.01006
VAL_72 0 0
VAL_73 0 0
VAL_74 0 0
VAL_75 0 0
VAL_76 0 0
VAL_77 0 0
VAL_78 0.00157 0.00157
VAL_79 0 0
VAL_80 0 0
VAL_81 0 0
VAL_82 0 0
VAL_83 0.17665 0.17665
VAL_84 0 0
VAL_85 0 0
VAL_86 0 0
VAL_87 0 0
VAL_88 0 0
VAL_89 0 0
VAL_90 0.00643 0.00643
VAL_91 0 0
VAL_92 0 0
VAL_93 0 0
VAL_94 0 0
VAL_95 0 0
VAL_96 0 0
VAL_97 0 0
VAL_98 0.00642 0.00642
VAL_99 2e-05 2e-05
VAL_100 0 0
VAL_101 0 0
VAL_102 0 0
VAL_103 0 0
VAL_104 0 0
VAL_105 0 0
VAL_106 0.17665 0.17665
VAL_107 0 0
VAL_108 0 0
VAL_109 0 0
VAL:CtermProteinFull_110 0 0
#END_POSE_ENERGIES_TABLE ./out/71.pdb

REMARK 6 14 1 8 20 17 13 7 13 14 14 8 
REMARK VDW             1.975
REMARK RG             13.857
REMARK NCdist         17.366
REMARK HO              0.680
