# Supplementary material for: Design of complicated all-α protein structures
Source: Nat Struct Mol Biol. 2024 Jan 4;31(2):275–82. doi: 10.1038/s41594-023-01147-9 (PMC11377298; doi:10.1038/s41594-023-01147-9)
Supplement: Supplementary file 11 — Statistical source data. [file 41594_2023_1147_MOESM11_ESM.zip › ED_Fig6/59.pdb]

HEADER                                            09-NOV-21   XXXX              
EXPDTA    THEORETICAL MODEL                                                     
REMARK 220                                                                      
REMARK 220 EXPERIMENTAL DETAILS                                                 
REMARK 220  EXPERIMENT TYPE                : THEORETICAL MODELLING              
REMARK 220  DATE OF DATA COLLECTION        : 09-NOV-21                          
REMARK 220                                                                      
REMARK 220 REMARK: MODEL GENERATED BY ROSETTA                                   
REMARK 220  VERSION 2021.16+release.8ee4f02                                     
ATOM      1  N   VAL A   1       0.000   0.000   0.000  1.00  0.00           N  
ATOM      2  CA  VAL A   1       1.458   0.000   0.000  1.00  0.00           C  
ATOM      3  C   VAL A   1       2.009   1.420   0.000  1.00  0.00           C  
ATOM      4  O   VAL A   1       2.934   1.737   0.748  1.00  0.00           O  
ATOM      5  CB  VAL A   1       2.023  -0.759  -1.215  1.00  0.00           C  
ATOM      6  CEN VAL A   1       2.351  -1.334  -1.406  1.00  0.00           X  
ATOM      7  H   VAL A   1      -0.500  -0.433  -0.750  1.00  0.00           H  
ATOM      8  N   VAL A   2       1.435   2.272  -0.843  1.00  0.00           N  
ATOM      9  CA  VAL A   2       1.868   3.661  -0.942  1.00  0.00           C  
ATOM     10  C   VAL A   2       1.711   4.383   0.390  1.00  0.00           C  
ATOM     11  O   VAL A   2       2.608   5.105   0.825  1.00  0.00           O  
ATOM     12  CB  VAL A   2       1.079   4.423  -2.023  1.00  0.00           C  
ATOM     13  CEN VAL A   2       1.129   4.707  -2.649  1.00  0.00           X  
ATOM     14  H   VAL A   2       0.680   1.949  -1.431  1.00  0.00           H  
ATOM     15  N   VAL A   3       0.566   4.183   1.035  1.00  0.00           N  
ATOM     16  CA  VAL A   3       0.290   4.815   2.319  1.00  0.00           C  
ATOM     17  C   VAL A   3       1.317   4.405   3.367  1.00  0.00           C  
ATOM     18  O   VAL A   3       1.823   5.241   4.115  1.00  0.00           O  
ATOM     19  CB  VAL A   3      -1.120   4.462   2.831  1.00  0.00           C  
ATOM     20  CEN VAL A   3      -1.749   4.719   2.941  1.00  0.00           X  
ATOM     21  H   VAL A   3      -0.130   3.577   0.624  1.00  0.00           H  
ATOM     22  N   VAL A   4       1.620   3.112   3.417  1.00  0.00           N  
ATOM     23  CA  VAL A   4       2.588   2.588   4.374  1.00  0.00           C  
ATOM     24  C   VAL A   4       3.957   3.226   4.177  1.00  0.00           C  
ATOM     25  O   VAL A   4       4.612   3.622   5.141  1.00  0.00           O  
ATOM     26  CB  VAL A   4       2.723   1.058   4.261  1.00  0.00           C  
ATOM     27  CEN VAL A   4       2.581   0.464   4.579  1.00  0.00           X  
ATOM     28  H   VAL A   4       1.169   2.476   2.775  1.00  0.00           H  
ATOM     29  N   VAL A   5       4.385   3.322   2.923  1.00  0.00           N  
ATOM     30  CA  VAL A   5       5.678   3.911   2.597  1.00  0.00           C  
ATOM     31  C   VAL A   5       5.758   5.358   3.069  1.00  0.00           C  
ATOM     32  O   VAL A   5       6.758   5.776   3.653  1.00  0.00           O  
ATOM     33  CB  VAL A   5       5.958   3.859   1.084  1.00  0.00           C  
ATOM     34  CEN VAL A   5       6.345   3.555   0.602  1.00  0.00           X  
ATOM     35  H   VAL A   5       3.799   2.977   2.176  1.00  0.00           H  
ATOM     36  N   VAL A   6       4.700   6.118   2.811  1.00  0.00           N  
ATOM     37  CA  VAL A   6       4.648   7.520   3.209  1.00  0.00           C  
ATOM     38  C   VAL A   6       4.783   7.670   4.719  1.00  0.00           C  
ATOM     39  O   VAL A   6       5.528   8.521   5.204  1.00  0.00           O  
ATOM     40  CB  VAL A   6       3.339   8.190   2.752  1.00  0.00           C  
ATOM     41  CEN VAL A   6       3.075   8.647   2.309  1.00  0.00           X  
ATOM     42  H   VAL A   6       3.910   5.715   2.327  1.00  0.00           H  
ATOM     43  N   VAL A   7       4.059   6.836   5.458  1.00  0.00           N  
ATOM     44  CA  VAL A   7       4.096   6.875   6.915  1.00  0.00           C  
ATOM     45  C   VAL A   7       5.504   6.615   7.437  1.00  0.00           C  
ATOM     46  O   VAL A   7       5.983   7.311   8.332  1.00  0.00           O  
ATOM     47  CB  VAL A   7       3.133   5.844   7.532  1.00  0.00           C  
ATOM     48  CEN VAL A   7       2.540   5.776   7.878  1.00  0.00           X  
ATOM     49  H   VAL A   7       3.467   6.159   4.999  1.00  0.00           H  
ATOM     50  N   VAL A   8       6.163   5.609   6.872  1.00  0.00           N  
ATOM     51  CA  VAL A   8       7.517   5.255   7.279  1.00  0.00           C  
ATOM     52  C   VAL A   8       8.478   6.419   7.067  1.00  0.00           C  
ATOM     53  O   VAL A   8       9.293   6.729   7.935  1.00  0.00           O  
ATOM     54  CB  VAL A   8       8.037   4.027   6.508  1.00  0.00           C  
ATOM     55  CEN VAL A   8       8.197   3.360   6.571  1.00  0.00           X  
ATOM     56  H   VAL A   8       5.713   5.075   6.141  1.00  0.00           H  
ATOM     57  N   VAL A   9       8.376   7.060   5.907  1.00  0.00           N  
ATOM     58  CA  VAL A   9       9.235   8.191   5.579  1.00  0.00           C  
ATOM     59  C   VAL A   9       9.061   9.324   6.581  1.00  0.00           C  
ATOM     60  O   VAL A   9      10.039   9.909   7.047  1.00  0.00           O  
ATOM     61  CB  VAL A   9       8.951   8.723   4.162  1.00  0.00           C  
ATOM     62  CEN VAL A   9       9.208   8.766   3.524  1.00  0.00           X  
ATOM     63  H   VAL A   9       7.685   6.755   5.236  1.00  0.00           H  
ATOM     64  N   VAL A  10       7.810   9.630   6.909  1.00  0.00           N  
ATOM     65  CA  VAL A  10       7.506  10.695   7.857  1.00  0.00           C  
ATOM     66  C   VAL A  10       8.128  10.415   9.219  1.00  0.00           C  
ATOM     67  O   VAL A  10       8.719  11.301   9.836  1.00  0.00           O  
ATOM     68  CB  VAL A  10       5.986  10.883   8.028  1.00  0.00           C  
ATOM     69  CEN VAL A  10       5.461  11.306   7.888  1.00  0.00           X  
ATOM     70  H   VAL A  10       7.051   9.112   6.491  1.00  0.00           H  
ATOM     71  N   VAL A  11       7.993   9.177   9.683  1.00  0.00           N  
ATOM     72  CA  VAL A  11       8.542   8.778  10.973  1.00  0.00           C  
ATOM     73  C   VAL A  11      10.054   8.964  11.009  1.00  0.00           C  
ATOM     74  O   VAL A  11      10.602   9.482  11.982  1.00  0.00           O  
ATOM     75  CB  VAL A  11       8.207   7.311  11.300  1.00  0.00           C  
ATOM     76  CEN VAL A  11       7.826   6.907  11.708  1.00  0.00           X  
ATOM     77  H   VAL A  11       7.496   8.495   9.127  1.00  0.00           H  
ATOM     78  N   VAL A  12      10.723   8.537   9.944  1.00  0.00           N  
ATOM     79  CA  VAL A  12      12.173   8.655   9.852  1.00  0.00           C  
ATOM     80  C   VAL A  12      12.591  10.088   9.547  1.00  0.00           C  
ATOM     81  O   VAL A  12      13.757  10.450   9.698  1.00  0.00           O  
ATOM     82  CB  VAL A  12      12.749   7.722   8.770  1.00  0.00           C  
ATOM     83  CEN VAL A  12      13.119   7.149   8.671  1.00  0.00           X  
ATOM     84  H   VAL A  12      10.214   8.119   9.178  1.00  0.00           H  
ATOM     85  N   VAL A  13      11.631  10.900   9.117  1.00  0.00           N  
ATOM     86  CA  VAL A  13      11.889  12.305   8.826  1.00  0.00           C  
ATOM     87  C   VAL A  13      11.289  13.209   9.895  1.00  0.00           C  
ATOM     88  O   VAL A  13      11.976  14.060  10.460  1.00  0.00           O  
ATOM     89  CB  VAL A  13      11.327  12.709   7.450  1.00  0.00           C  
ATOM     90  CEN VAL A  13      11.505  12.884   6.808  1.00  0.00           X  
ATOM     91  H   VAL A  13      10.698  10.534   8.990  1.00  0.00           H  
ATOM     92  N   VAL A  14      10.002  13.020  10.168  1.00  0.00           N  
ATOM     93  CA  VAL A  14       9.309  13.810  11.178  1.00  0.00           C  
ATOM     94  C   VAL A  14       9.427  13.170  12.555  1.00  0.00           C  
ATOM     95  O   VAL A  14       8.422  12.915  13.219  1.00  0.00           O  
ATOM     96  CB  VAL A  14       7.819  13.989  10.831  1.00  0.00           C  
ATOM     97  CEN VAL A  14       7.349  14.448  10.623  1.00  0.00           X  
ATOM     98  H   VAL A  14       9.491  12.310   9.663  1.00  0.00           H  
ATOM     99  N   VAL A  15      10.659  12.913  12.979  1.00  0.00           N  
ATOM    100  CA  VAL A  15      10.909  12.274  14.266  1.00  0.00           C  
ATOM    101  C   VAL A  15      10.192  13.006  15.393  1.00  0.00           C  
ATOM    102  O   VAL A  15       9.959  12.443  16.462  1.00  0.00           O  
ATOM    103  CB  VAL A  15      12.415  12.213  14.583  1.00  0.00           C  
ATOM    104  CEN VAL A  15      12.953  11.786  14.638  1.00  0.00           X  
ATOM    105  H   VAL A  15      11.443  13.166  12.395  1.00  0.00           H  
ATOM    106  N   VAL A  16       9.845  14.265  15.147  1.00  0.00           N  
ATOM    107  CA  VAL A  16       9.185  15.088  16.153  1.00  0.00           C  
ATOM    108  C   VAL A  16       7.687  15.179  15.894  1.00  0.00           C  
ATOM    109  O   VAL A  16       6.933  15.686  16.725  1.00  0.00           O  
ATOM    110  CB  VAL A  16       9.775  16.510  16.196  1.00  0.00           C  
ATOM    111  CEN VAL A  16      10.161  16.939  16.573  1.00  0.00           X  
ATOM    112  H   VAL A  16      10.043  14.662  14.239  1.00  0.00           H  
ATOM    113  N   VAL A  17       7.260  14.684  14.737  1.00  0.00           N  
ATOM    114  CA  VAL A  17       5.852  14.719  14.362  1.00  0.00           C  
ATOM    115  C   VAL A  17       5.069  13.613  15.059  1.00  0.00           C  
ATOM    116  O   VAL A  17       5.606  12.543  15.343  1.00  0.00           O  
ATOM    117  CB  VAL A  17       5.669  14.582  12.839  1.00  0.00           C  
ATOM    118  CEN VAL A  17       5.490  14.925  12.269  1.00  0.00           X  
ATOM    119  H   VAL A  17       7.929  14.274  14.101  1.00  0.00           H  
ATOM    120  N   VAL A  18       3.796  13.879  15.332  1.00  0.00           N  
ATOM    121  CA  VAL A  18       2.936  12.907  15.997  1.00  0.00           C  
ATOM    122  C   VAL A  18       2.711  11.680  15.122  1.00  0.00           C  
ATOM    123  O   VAL A  18       2.809  11.754  13.897  1.00  0.00           O  
ATOM    124  CB  VAL A  18       1.572  13.519  16.368  1.00  0.00           C  
ATOM    125  CEN VAL A  18       1.185  13.731  16.896  1.00  0.00           X  
ATOM    126  H   VAL A  18       3.413  14.776  15.071  1.00  0.00           H  
ATOM    127  N   VAL A  19       2.409  10.554  15.758  1.00  0.00           N  
ATOM    128  CA  VAL A  19       2.158   9.311  15.038  1.00  0.00           C  
ATOM    129  C   VAL A  19       1.104   9.504  13.956  1.00  0.00           C  
ATOM    130  O   VAL A  19       1.297   9.104  12.808  1.00  0.00           O  
ATOM    131  CB  VAL A  19       1.704   8.188  15.989  1.00  0.00           C  
ATOM    132  CEN VAL A  19       1.900   7.595  16.280  1.00  0.00           X  
ATOM    133  H   VAL A  19       2.351  10.558  16.766  1.00  0.00           H  
ATOM    134  N   VAL A  20      -0.013  10.120  14.329  1.00  0.00           N  
ATOM    135  CA  VAL A  20      -1.103  10.364  13.392  1.00  0.00           C  
ATOM    136  C   VAL A  20      -0.618  11.136  12.172  1.00  0.00           C  
ATOM    137  O   VAL A  20      -1.056  10.883  11.050  1.00  0.00           O  
ATOM    138  CB  VAL A  20      -2.255  11.142  14.055  1.00  0.00           C  
ATOM    139  CEN VAL A  20      -2.903  11.086  14.284  1.00  0.00           X  
ATOM    140  H   VAL A  20      -0.110  10.426  15.287  1.00  0.00           H  
ATOM    141  N   VAL A  21       0.289  12.080  12.398  1.00  0.00           N  
ATOM    142  CA  VAL A  21       0.844  12.884  11.316  1.00  0.00           C  
ATOM    143  C   VAL A  21       1.549  12.011  10.287  1.00  0.00           C  
ATOM    144  O   VAL A  21       1.372  12.189   9.082  1.00  0.00           O  
ATOM    145  CB  VAL A  21       1.835  13.938  11.846  1.00  0.00           C  
ATOM    146  CEN VAL A  21       1.923  14.613  11.951  1.00  0.00           X  
ATOM    147  H   VAL A  21       0.602  12.245  13.344  1.00  0.00           H  
ATOM    148  N   VAL A  22       2.350  11.066  10.768  1.00  0.00           N  
ATOM    149  CA  VAL A  22       3.083  10.162   9.891  1.00  0.00           C  
ATOM    150  C   VAL A  22       2.166   9.095   9.307  1.00  0.00           C  
ATOM    151  O   VAL A  22       2.522   8.415   8.346  1.00  0.00           O  
ATOM    152  CB  VAL A  22       4.247   9.476  10.631  1.00  0.00           C  
ATOM    153  CEN VAL A  22       4.933   9.452  10.684  1.00  0.00           X  
ATOM    154  H   VAL A  22       2.453  10.971  11.769  1.00  0.00           H  
ATOM    155  N   VAL A  23       0.982   8.955   9.894  1.00  0.00           N  
ATOM    156  CA  VAL A  23      -0.004   7.996   9.411  1.00  0.00           C  
ATOM    157  C   VAL A  23      -1.156   8.699   8.706  1.00  0.00           C  
ATOM    158  O   VAL A  23      -1.500   8.364   7.572  1.00  0.00           O  
ATOM    159  CB  VAL A  23      -0.565   7.135  10.558  1.00  0.00           C  
ATOM    160  CEN VAL A  23      -0.564   6.500  10.827  1.00  0.00           X  
ATOM    161  H   VAL A  23       0.760   9.527  10.696  1.00  0.00           H  
ATOM    162  N   VAL A  24      -1.751   9.675   9.384  1.00  0.00           N  
ATOM    163  CA  VAL A  24      -2.859  10.435   8.819  1.00  0.00           C  
ATOM    164  C   VAL A  24      -2.358  11.640   8.034  1.00  0.00           C  
ATOM    165  O   VAL A  24      -2.763  12.773   8.291  1.00  0.00           O  
ATOM    166  CB  VAL A  24      -3.831  10.916   9.913  1.00  0.00           C  
ATOM    167  CEN VAL A  24      -4.460  10.821  10.176  1.00  0.00           X  
ATOM    168  H   VAL A  24      -1.426   9.896  10.314  1.00  0.00           H  
ATOM    169  N   VAL A  25      -1.473  11.388   7.074  1.00  0.00           N  
ATOM    170  CA  VAL A  25      -0.892  12.456   6.269  1.00  0.00           C  
ATOM    171  C   VAL A  25      -1.974  13.338   5.660  1.00  0.00           C  
ATOM    172  O   VAL A  25      -1.715  14.479   5.276  1.00  0.00           O  
ATOM    173  CB  VAL A  25      -0.006  11.895   5.141  1.00  0.00           C  
ATOM    174  CEN VAL A  25       0.646  11.828   4.930  1.00  0.00           X  
ATOM    175  H   VAL A  25      -1.197  10.433   6.898  1.00  0.00           H  
ATOM    176  N   VAL A  26      -3.187  12.804   5.575  1.00  0.00           N  
ATOM    177  CA  VAL A  26      -4.304  13.529   4.980  1.00  0.00           C  
ATOM    178  C   VAL A  26      -5.213  14.116   6.052  1.00  0.00           C  
ATOM    179  O   VAL A  26      -6.112  14.903   5.754  1.00  0.00           O  
ATOM    180  CB  VAL A  26      -5.137  12.624   4.053  1.00  0.00           C  
ATOM    181  CEN VAL A  26      -5.294  12.500   3.394  1.00  0.00           X  
ATOM    182  H   VAL A  26      -3.341  11.872   5.931  1.00  0.00           H  
ATOM    183  N   VAL A  27      -4.974  13.729   7.300  1.00  0.00           N  
ATOM    184  CA  VAL A  27      -5.779  14.207   8.418  1.00  0.00           C  
ATOM    185  C   VAL A  27      -5.363  15.612   8.834  1.00  0.00           C  
ATOM    186  O   VAL A  27      -4.198  15.989   8.705  1.00  0.00           O  
ATOM    187  CB  VAL A  27      -5.671  13.269   9.635  1.00  0.00           C  
ATOM    188  CEN VAL A  27      -6.017  12.807  10.011  1.00  0.00           X  
ATOM    189  H   VAL A  27      -4.216  13.086   7.479  1.00  0.00           H  
ATOM    190  N   VAL A  28      -6.322  16.384   9.334  1.00  0.00           N  
ATOM    191  CA  VAL A  28      -6.058  17.750   9.769  1.00  0.00           C  
ATOM    192  C   VAL A  28      -5.123  17.774  10.971  1.00  0.00           C  
ATOM    193  O   VAL A  28      -5.047  16.808  11.730  1.00  0.00           O  
ATOM    194  CB  VAL A  28      -7.360  18.491  10.128  1.00  0.00           C  
ATOM    195  CEN VAL A  28      -7.789  18.990   9.923  1.00  0.00           X  
ATOM    196  H   VAL A  28      -7.259  16.015   9.414  1.00  0.00           H  
ATOM    197  N   VAL A  29      -4.413  18.884  11.140  1.00  0.00           N  
ATOM    198  CA  VAL A  29      -3.489  19.040  12.257  1.00  0.00           C  
ATOM    199  C   VAL A  29      -4.176  18.750  13.585  1.00  0.00           C  
ATOM    200  O   VAL A  29      -3.663  17.992  14.408  1.00  0.00           O  
ATOM    201  CB  VAL A  29      -2.889  20.458  12.301  1.00  0.00           C  
ATOM    202  CEN VAL A  29      -2.310  20.819  12.200  1.00  0.00           X  
ATOM    203  H   VAL A  29      -4.515  19.640  10.477  1.00  0.00           H  
ATOM    204  N   VAL A  30      -5.341  19.357  13.788  1.00  0.00           N  
ATOM    205  CA  VAL A  30      -6.099  19.167  15.019  1.00  0.00           C  
ATOM    206  C   VAL A  30      -6.377  17.691  15.273  1.00  0.00           C  
ATOM    207  O   VAL A  30      -6.345  17.231  16.414  1.00  0.00           O  
ATOM    208  CB  VAL A  30      -7.436  19.932  14.983  1.00  0.00           C  
ATOM    209  CEN VAL A  30      -7.773  20.472  15.246  1.00  0.00           X  
ATOM    210  H   VAL A  30      -5.710  19.966  13.072  1.00  0.00           H  
ATOM    211  N   VAL A  31      -6.650  16.953  14.202  1.00  0.00           N  
ATOM    212  CA  VAL A  31      -6.922  15.525  14.306  1.00  0.00           C  
ATOM    213  C   VAL A  31      -5.738  14.780  14.908  1.00  0.00           C  
ATOM    214  O   VAL A  31      -5.906  13.931  15.784  1.00  0.00           O  
ATOM    215  CB  VAL A  31      -7.257  14.912  12.933  1.00  0.00           C  
ATOM    216  CEN VAL A  31      -7.768  14.647  12.554  1.00  0.00           X  
ATOM    217  H   VAL A  31      -6.669  17.393  13.293  1.00  0.00           H  
ATOM    218  N   VAL A  32      -4.539  15.102  14.433  1.00  0.00           N  
ATOM    219  CA  VAL A  32      -3.324  14.465  14.924  1.00  0.00           C  
ATOM    220  C   VAL A  32      -3.143  14.699  16.418  1.00  0.00           C  
ATOM    221  O   VAL A  32      -2.820  13.776  17.166  1.00  0.00           O  
ATOM    222  CB  VAL A  32      -2.076  14.977  14.179  1.00  0.00           C  
ATOM    223  CEN VAL A  32      -1.592  14.801  13.723  1.00  0.00           X  
ATOM    224  H   VAL A  32      -4.469  15.808  13.714  1.00  0.00           H  
ATOM    225  N   VAL A  33      -3.354  15.938  16.847  1.00  0.00           N  
ATOM    226  CA  VAL A  33      -3.215  16.296  18.254  1.00  0.00           C  
ATOM    227  C   VAL A  33      -4.175  15.494  19.124  1.00  0.00           C  
ATOM    228  O   VAL A  33      -3.793  14.981  20.175  1.00  0.00           O  
ATOM    229  CB  VAL A  33      -3.464  17.799  18.482  1.00  0.00           C  
ATOM    230  CEN VAL A  33      -3.156  18.394  18.640  1.00  0.00           X  
ATOM    231  H   VAL A  33      -3.618  16.651  16.182  1.00  0.00           H  
ATOM    232  N   VAL A  34      -5.423  15.390  18.679  1.00  0.00           N  
ATOM    233  CA  VAL A  34      -6.440  14.650  19.416  1.00  0.00           C  
ATOM    234  C   VAL A  34      -6.044  13.189  19.586  1.00  0.00           C  
ATOM    235  O   VAL A  34      -6.171  12.624  20.672  1.00  0.00           O  
ATOM    236  CB  VAL A  34      -7.810  14.723  18.715  1.00  0.00           C  
ATOM    237  CEN VAL A  34      -8.442  14.992  18.761  1.00  0.00           X  
ATOM    238  H   VAL A  34      -5.673  15.835  17.807  1.00  0.00           H  
ATOM    239  N   VAL A  35      -5.562  12.583  18.506  1.00  0.00           N  
ATOM    240  CA  VAL A  35      -5.146  11.186  18.534  1.00  0.00           C  
ATOM    241  C   VAL A  35      -4.028  10.964  19.544  1.00  0.00           C  
ATOM    242  O   VAL A  35      -4.057  10.005  20.316  1.00  0.00           O  
ATOM    243  CB  VAL A  35      -4.674  10.709  17.147  1.00  0.00           C  
ATOM    244  CEN VAL A  35      -4.840  10.307  16.613  1.00  0.00           X  
ATOM    245  H   VAL A  35      -5.483  13.103  17.644  1.00  0.00           H  
ATOM    246  N   VAL A  36      -3.043  11.856  19.534  1.00  0.00           N  
ATOM    247  CA  VAL A  36      -1.913  11.759  20.450  1.00  0.00           C  
ATOM    248  C   VAL A  36      -2.373  11.814  21.901  1.00  0.00           C  
ATOM    249  O   VAL A  36      -1.924  11.029  22.736  1.00  0.00           O  
ATOM    250  CB  VAL A  36      -0.888  12.882  20.204  1.00  0.00           C  
ATOM    251  CEN VAL A  36      -0.257  13.013  19.961  1.00  0.00           X  
ATOM    252  H   VAL A  36      -3.079  12.620  18.876  1.00  0.00           H  
ATOM    253  N   VAL A  37      -3.273  12.747  22.196  1.00  0.00           N  
ATOM    254  CA  VAL A  37      -3.796  12.906  23.548  1.00  0.00           C  
ATOM    255  C   VAL A  37      -4.492  11.637  24.022  1.00  0.00           C  
ATOM    256  O   VAL A  37      -4.288  11.191  25.152  1.00  0.00           O  
ATOM    257  CB  VAL A  37      -4.784  14.085  23.636  1.00  0.00           C  
ATOM    258  CEN VAL A  37      -4.865  14.723  23.883  1.00  0.00           X  
ATOM    259  H   VAL A  37      -3.602  13.361  21.465  1.00  0.00           H  
ATOM    260  N   VAL A  38      -5.313  11.058  23.153  1.00  0.00           N  
ATOM    261  CA  VAL A  38      -6.041   9.838  23.482  1.00  0.00           C  
ATOM    262  C   VAL A  38      -5.086   8.700  23.818  1.00  0.00           C  
ATOM    263  O   VAL A  38      -5.285   7.977  24.793  1.00  0.00           O  
ATOM    264  CB  VAL A  38      -6.961   9.400  22.327  1.00  0.00           C  
ATOM    265  CEN VAL A  38      -7.620   9.348  22.132  1.00  0.00           X  
ATOM    266  H   VAL A  38      -5.437  11.474  22.241  1.00  0.00           H  
ATOM    267  N   VAL A  39      -4.047   8.547  23.003  1.00  0.00           N  
ATOM    268  CA  VAL A  39      -3.058   7.496  23.211  1.00  0.00           C  
ATOM    269  C   VAL A  39      -2.235   7.756  24.466  1.00  0.00           C  
ATOM    270  O   VAL A  39      -1.507   6.881  24.935  1.00  0.00           O  
ATOM    271  CB  VAL A  39      -2.110   7.365  22.005  1.00  0.00           C  
ATOM    272  CEN VAL A  39      -1.943   6.961  21.472  1.00  0.00           X  
ATOM    273  H   VAL A  39      -3.940   9.175  22.219  1.00  0.00           H  
ATOM    274  N   VAL A  40      -2.354   8.964  25.007  1.00  0.00           N  
ATOM    275  CA  VAL A  40      -1.666   9.323  26.241  1.00  0.00           C  
ATOM    276  C   VAL A  40      -2.640   9.410  27.409  1.00  0.00           C  
ATOM    277  O   VAL A  40      -2.274   9.834  28.505  1.00  0.00           O  
ATOM    278  CB  VAL A  40      -0.922  10.665  26.104  1.00  0.00           C  
ATOM    279  CEN VAL A  40      -0.297  10.950  26.060  1.00  0.00           X  
ATOM    280  H   VAL A  40      -2.937   9.652  24.550  1.00  0.00           H  
ATOM    281  N   VAL A  41      -3.883   9.006  27.168  1.00  0.00           N  
ATOM    282  CA  VAL A  41      -4.913   9.039  28.200  1.00  0.00           C  
ATOM    283  C   VAL A  41      -4.584   8.081  29.337  1.00  0.00           C  
ATOM    284  O   VAL A  41      -3.932   7.057  29.131  1.00  0.00           O  
ATOM    285  CB  VAL A  41      -6.298   8.685  27.627  1.00  0.00           C  
ATOM    286  CEN VAL A  41      -6.915   8.946  27.466  1.00  0.00           X  
ATOM    287  H   VAL A  41      -4.120   8.667  26.247  1.00  0.00           H  
ATOM    288  N   VAL A  42      -5.039   8.419  30.539  1.00  0.00           N  
ATOM    289  CA  VAL A  42      -4.829   7.569  31.705  1.00  0.00           C  
ATOM    290  C   VAL A  42      -5.575   6.248  31.564  1.00  0.00           C  
ATOM    291  O   VAL A  42      -5.155   5.226  32.107  1.00  0.00           O  
ATOM    292  CB  VAL A  42      -5.281   8.266  33.002  1.00  0.00           C  
ATOM    293  CEN VAL A  42      -5.053   8.557  33.583  1.00  0.00           X  
ATOM    294  H   VAL A  42      -5.543   9.288  30.648  1.00  0.00           H  
ATOM    295  N   VAL A  43      -6.683   6.275  30.831  1.00  0.00           N  
ATOM    296  CA  VAL A  43      -7.533   5.099  30.684  1.00  0.00           C  
ATOM    297  C   VAL A  43      -7.022   4.186  29.577  1.00  0.00           C  
ATOM    298  O   VAL A  43      -6.815   4.622  28.445  1.00  0.00           O  
ATOM    299  CB  VAL A  43      -8.991   5.491  30.380  1.00  0.00           C  
ATOM    300  CEN VAL A  43      -9.627   5.510  30.645  1.00  0.00           X  
ATOM    301  H   VAL A  43      -6.944   7.132  30.365  1.00  0.00           H  
ATOM    302  N   VAL A  44      -6.820   2.916  29.912  1.00  0.00           N  
ATOM    303  CA  VAL A  44      -6.397   1.923  28.931  1.00  0.00           C  
ATOM    304  C   VAL A  44      -7.403   1.810  27.793  1.00  0.00           C  
ATOM    305  O   VAL A  44      -7.029   1.583  26.642  1.00  0.00           O  
ATOM    306  CB  VAL A  44      -6.207   0.537  29.576  1.00  0.00           C  
ATOM    307  CEN VAL A  44      -5.734   0.073  29.763  1.00  0.00           X  
ATOM    308  H   VAL A  44      -6.963   2.631  30.870  1.00  0.00           H  
ATOM    309  N   VAL A  45      -8.680   1.969  28.121  1.00  0.00           N  
ATOM    310  CA  VAL A  45      -9.747   1.834  27.136  1.00  0.00           C  
ATOM    311  C   VAL A  45      -9.642   2.908  26.061  1.00  0.00           C  
ATOM    312  O   VAL A  45      -9.813   2.630  24.874  1.00  0.00           O  
ATOM    313  CB  VAL A  45     -11.137   1.915  27.794  1.00  0.00           C  
ATOM    314  CEN VAL A  45     -11.693   1.545  27.961  1.00  0.00           X  
ATOM    315  H   VAL A  45      -8.919   2.188  29.078  1.00  0.00           H  
ATOM    316  N   VAL A  46      -9.359   4.136  26.483  1.00  0.00           N  
ATOM    317  CA  VAL A  46      -9.217   5.251  25.555  1.00  0.00           C  
ATOM    318  C   VAL A  46      -8.096   4.997  24.555  1.00  0.00           C  
ATOM    319  O   VAL A  46      -8.255   5.229  23.357  1.00  0.00           O  
ATOM    320  CB  VAL A  46      -8.940   6.572  26.297  1.00  0.00           C  
ATOM    321  CEN VAL A  46      -9.215   7.179  26.470  1.00  0.00           X  
ATOM    322  H   VAL A  46      -9.240   4.300  27.472  1.00  0.00           H  
ATOM    323  N   VAL A  47      -6.962   4.518  25.055  1.00  0.00           N  
ATOM    324  CA  VAL A  47      -5.812   4.231  24.206  1.00  0.00           C  
ATOM    325  C   VAL A  47      -6.154   3.189  23.149  1.00  0.00           C  
ATOM    326  O   VAL A  47      -5.807   3.343  21.978  1.00  0.00           O  
ATOM    327  CB  VAL A  47      -4.610   3.734  25.032  1.00  0.00           C  
ATOM    328  CEN VAL A  47      -3.983   3.908  25.259  1.00  0.00           X  
ATOM    329  H   VAL A  47      -6.895   4.348  26.048  1.00  0.00           H  
ATOM    330  N   VAL A  48      -6.836   2.129  23.568  1.00  0.00           N  
ATOM    331  CA  VAL A  48      -7.227   1.060  22.657  1.00  0.00           C  
ATOM    332  C   VAL A  48      -8.118   1.586  21.540  1.00  0.00           C  
ATOM    333  O   VAL A  48      -7.928   1.251  20.371  1.00  0.00           O  
ATOM    334  CB  VAL A  48      -7.963  -0.073  23.397  1.00  0.00           C  
ATOM    335  CEN VAL A  48      -7.904  -0.725  23.613  1.00  0.00           X  
ATOM    336  H   VAL A  48      -7.091   2.062  24.543  1.00  0.00           H  
ATOM    337  N   VAL A  49      -9.092   2.412  21.906  1.00  0.00           N  
ATOM    338  CA  VAL A  49     -10.016   2.986  20.935  1.00  0.00           C  
ATOM    339  C   VAL A  49      -9.275   3.816  19.895  1.00  0.00           C  
ATOM    340  O   VAL A  49      -9.542   3.711  18.698  1.00  0.00           O  
ATOM    341  CB  VAL A  49     -11.078   3.868  21.618  1.00  0.00           C  
ATOM    342  CEN VAL A  49     -11.747   3.904  21.783  1.00  0.00           X  
ATOM    343  H   VAL A  49      -9.196   2.648  22.883  1.00  0.00           H  
ATOM    344  N   VAL A  50      -8.343   4.642  20.358  1.00  0.00           N  
ATOM    345  CA  VAL A  50      -7.561   5.491  19.468  1.00  0.00           C  
ATOM    346  C   VAL A  50      -6.774   4.660  18.463  1.00  0.00           C  
ATOM    347  O   VAL A  50      -6.744   4.972  17.273  1.00  0.00           O  
ATOM    348  CB  VAL A  50      -6.585   6.387  20.254  1.00  0.00           C  
ATOM    349  CEN VAL A  50      -6.461   7.037  20.446  1.00  0.00           X  
ATOM    350  H   VAL A  50      -8.171   4.682  21.352  1.00  0.00           H  
ATOM    351  N   VAL A  51      -6.138   3.600  18.949  1.00  0.00           N  
ATOM    352  CA  VAL A  51      -5.349   2.721  18.094  1.00  0.00           C  
ATOM    353  C   VAL A  51      -6.208   2.098  17.002  1.00  0.00           C  
ATOM    354  O   VAL A  51      -5.812   2.052  15.837  1.00  0.00           O  
ATOM    355  CB  VAL A  51      -4.675   1.598  18.906  1.00  0.00           C  
ATOM    356  CEN VAL A  51      -4.068   1.371  19.140  1.00  0.00           X  
ATOM    357  H   VAL A  51      -6.202   3.397  19.937  1.00  0.00           H  
ATOM    358  N   VAL A  52      -7.388   1.620  17.384  1.00  0.00           N  
ATOM    359  CA  VAL A  52      -8.306   0.999  16.437  1.00  0.00           C  
ATOM    360  C   VAL A  52      -8.704   1.973  15.336  1.00  0.00           C  
ATOM    361  O   VAL A  52      -8.718   1.619  14.157  1.00  0.00           O  
ATOM    362  CB  VAL A  52      -9.577   0.484  17.138  1.00  0.00           C  
ATOM    363  CEN VAL A  52      -9.912  -0.087  17.332  1.00  0.00           X  
ATOM    364  H   VAL A  52      -7.654   1.688  18.356  1.00  0.00           H  
ATOM    365  N   VAL A  53      -9.027   3.201  15.728  1.00  0.00           N  
ATOM    366  CA  VAL A  53      -9.426   4.229  14.774  1.00  0.00           C  
ATOM    367  C   VAL A  53      -8.320   4.502  13.763  1.00  0.00           C  
ATOM    368  O   VAL A  53      -8.574   4.601  12.563  1.00  0.00           O  
ATOM    369  CB  VAL A  53      -9.796   5.545  15.483  1.00  0.00           C  
ATOM    370  CEN VAL A  53     -10.323   5.957  15.647  1.00  0.00           X  
ATOM    371  H   VAL A  53      -8.995   3.428  16.711  1.00  0.00           H  
ATOM    372  N   VAL A  54      -7.092   4.621  14.256  1.00  0.00           N  
ATOM    373  CA  VAL A  54      -5.944   4.883  13.396  1.00  0.00           C  
ATOM    374  C   VAL A  54      -5.763   3.776  12.366  1.00  0.00           C  
ATOM    375  O   VAL A  54      -5.532   4.043  11.187  1.00  0.00           O  
ATOM    376  CB  VAL A  54      -4.646   5.027  14.213  1.00  0.00           C  
ATOM    377  CEN VAL A  54      -4.173   5.480  14.427  1.00  0.00           X  
ATOM    378  H   VAL A  54      -6.950   4.529  15.251  1.00  0.00           H  
ATOM    379  N   VAL A  55      -5.869   2.531  12.818  1.00  0.00           N  
ATOM    380  CA  VAL A  55      -5.717   1.380  11.936  1.00  0.00           C  
ATOM    381  C   VAL A  55      -6.756   1.399  10.822  1.00  0.00           C  
ATOM    382  O   VAL A  55      -6.435   1.162   9.657  1.00  0.00           O  
ATOM    383  CB  VAL A  55      -5.836   0.054  12.712  1.00  0.00           C  
ATOM    384  CEN VAL A  55      -5.478  -0.489  12.940  1.00  0.00           X  
ATOM    385  H   VAL A  55      -6.060   2.378  13.798  1.00  0.00           H  
ATOM    386  N   VAL A  56      -8.002   1.683  11.186  1.00  0.00           N  
ATOM    387  CA  VAL A  56      -9.090   1.734  10.217  1.00  0.00           C  
ATOM    388  C   VAL A  56      -8.827   2.786   9.147  1.00  0.00           C  
ATOM    389  O   VAL A  56      -9.018   2.537   7.957  1.00  0.00           O  
ATOM    390  CB  VAL A  56     -10.439   2.034  10.897  1.00  0.00           C  
ATOM    391  CEN VAL A  56     -11.046   1.758  11.071  1.00  0.00           X  
ATOM    392  H   VAL A  56      -8.200   1.868  12.158  1.00  0.00           H  
ATOM    393  N   VAL A  57      -8.387   3.963   9.579  1.00  0.00           N  
ATOM    394  CA  VAL A  57      -8.096   5.057   8.658  1.00  0.00           C  
ATOM    395  C   VAL A  57      -7.015   4.663   7.660  1.00  0.00           C  
ATOM    396  O   VAL A  57      -7.139   4.923   6.463  1.00  0.00           O  
ATOM    397  CB  VAL A  57      -7.650   6.325   9.410  1.00  0.00           C  
ATOM    398  CEN VAL A  57      -7.844   6.962   9.587  1.00  0.00           X  
ATOM    399  H   VAL A  57      -8.250   4.105  10.569  1.00  0.00           H  
ATOM    400  N   VAL A  58      -5.955   4.036   8.159  1.00  0.00           N  
ATOM    401  CA  VAL A  58      -4.850   3.606   7.311  1.00  0.00           C  
ATOM    402  C   VAL A  58      -5.323   2.626   6.245  1.00  0.00           C  
ATOM    403  O   VAL A  58      -4.955   2.740   5.076  1.00  0.00           O  
ATOM    404  CB  VAL A  58      -3.727   2.950   8.136  1.00  0.00           C  
ATOM    405  CEN VAL A  58      -3.084   3.039   8.366  1.00  0.00           X  
ATOM    406  H   VAL A  58      -5.914   3.853   9.151  1.00  0.00           H  
ATOM    407  N   VAL A  59      -6.140   1.662   6.656  1.00  0.00           N  
ATOM    408  CA  VAL A  59      -6.665   0.659   5.737  1.00  0.00           C  
ATOM    409  C   VAL A  59      -7.476   1.305   4.621  1.00  0.00           C  
ATOM    410  O   VAL A  59      -7.328   0.956   3.450  1.00  0.00           O  
ATOM    411  CB  VAL A  59      -7.546  -0.372   6.468  1.00  0.00           C  
ATOM    412  CEN VAL A  59      -7.574  -1.027   6.678  1.00  0.00           X  
ATOM    413  H   VAL A  59      -6.405   1.623   7.630  1.00  0.00           H  
ATOM    414  N   VAL A  60      -8.334   2.250   4.991  1.00  0.00           N  
ATOM    415  CA  VAL A  60      -9.171   2.947   4.022  1.00  0.00           C  
ATOM    416  C   VAL A  60      -8.325   3.679   2.989  1.00  0.00           C  
ATOM    417  O   VAL A  60      -8.600   3.617   1.790  1.00  0.00           O  
ATOM    418  CB  VAL A  60     -10.111   3.955   4.709  1.00  0.00           C  
ATOM    419  CEN VAL A  60     -10.769   4.078   4.872  1.00  0.00           X  
ATOM    420  H   VAL A  60      -8.409   2.491   5.969  1.00  0.00           H  
ATOM    421  N   VAL A  61      -7.293   4.371   3.460  1.00  0.00           N  
ATOM    422  CA  VAL A  61      -6.404   5.117   2.577  1.00  0.00           C  
ATOM    423  C   VAL A  61      -5.730   4.196   1.568  1.00  0.00           C  
ATOM    424  O   VAL A  61      -5.655   4.509   0.380  1.00  0.00           O  
ATOM    425  CB  VAL A  61      -5.321   5.871   3.371  1.00  0.00           C  
ATOM    426  CEN VAL A  61      -5.114   6.498   3.568  1.00  0.00           X  
ATOM    427  H   VAL A  61      -7.121   4.382   4.455  1.00  0.00           H  
ATOM    428  N   VAL A  62      -5.240   3.058   2.049  1.00  0.00           N  
ATOM    429  CA  VAL A  62      -4.571   2.088   1.189  1.00  0.00           C  
ATOM    430  C   VAL A  62      -5.502   1.591   0.091  1.00  0.00           C  
ATOM    431  O   VAL A  62      -5.111   1.501  -1.073  1.00  0.00           O  
ATOM    432  CB  VAL A  62      -4.053   0.882   1.995  1.00  0.00           C  
ATOM    433  CEN VAL A  62      -3.482   0.575   2.229  1.00  0.00           X  
ATOM    434  H   VAL A  62      -5.334   2.859   3.035  1.00  0.00           H  
ATOM    435  N   VAL A  63      -6.734   1.269   0.467  1.00  0.00           N  
ATOM    436  CA  VAL A  63      -7.724   0.781  -0.486  1.00  0.00           C  
ATOM    437  C   VAL A  63      -7.987   1.806  -1.581  1.00  0.00           C  
ATOM    438  O   VAL A  63      -8.044   1.465  -2.763  1.00  0.00           O  
ATOM    439  CB  VAL A  63      -9.054   0.433   0.209  1.00  0.00           C  
ATOM    440  CEN VAL A  63      -9.461  -0.090   0.398  1.00  0.00           X  
ATOM    441  H   VAL A  63      -6.993   1.366   1.439  1.00  0.00           H  
ATOM    442  N   VAL A  64      -8.147   3.063  -1.182  1.00  0.00           N  
ATOM    443  CA  VAL A  64      -8.405   4.141  -2.129  1.00  0.00           C  
ATOM    444  C   VAL A  64      -7.145   4.506  -2.904  1.00  0.00           C  
ATOM    445  O   VAL A  64      -7.189   5.307  -3.837  1.00  0.00           O  
ATOM    446  CB  VAL A  64      -8.944   5.398  -1.422  1.00  0.00           C  
ATOM    447  CEN VAL A  64      -9.506   5.786  -1.333  1.00  0.00           X  
ATOM    448  H   VAL A  64      -8.089   3.277  -0.197  1.00  0.00           H  
ATOM    449  N   VAL A  65      -6.022   3.915  -2.510  1.00  0.00           N  
ATOM    450  CA  VAL A  65      -4.782   4.044  -3.266  1.00  0.00           C  
ATOM    451  C   VAL A  65      -4.401   2.726  -3.929  1.00  0.00           C  
ATOM    452  O   VAL A  65      -3.221   2.445  -4.139  1.00  0.00           O  
ATOM    453  CB  VAL A  65      -3.620   4.512  -2.371  1.00  0.00           C  
ATOM    454  CEN VAL A  65      -3.206   5.046  -2.233  1.00  0.00           X  
ATOM    455  H   VAL A  65      -6.027   3.361  -1.666  1.00  0.00           H  
ATOM    456  N   VAL A  66      -5.406   1.921  -4.255  1.00  0.00           N  
ATOM    457  CA  VAL A  66      -5.199   0.727  -5.065  1.00  0.00           C  
ATOM    458  C   VAL A  66      -4.372  -0.310  -4.316  1.00  0.00           C  
ATOM    459  O   VAL A  66      -3.627  -1.080  -4.922  1.00  0.00           O  
ATOM    460  CB  VAL A  66      -4.501   1.060  -6.397  1.00  0.00           C  
ATOM    461  CEN VAL A  66      -4.598   1.105  -7.078  1.00  0.00           X  
ATOM    462  H   VAL A  66      -6.338   2.143  -3.935  1.00  0.00           H  
ATOM    463  N   VAL A  67      -4.507  -0.325  -2.994  1.00  0.00           N  
ATOM    464  CA  VAL A  67      -3.936  -1.389  -2.177  1.00  0.00           C  
ATOM    465  C   VAL A  67      -4.933  -2.521  -1.972  1.00  0.00           C  
ATOM    466  O   VAL A  67      -6.101  -2.284  -1.660  1.00  0.00           O  
ATOM    467  CB  VAL A  67      -3.480  -0.863  -0.802  1.00  0.00           C  
ATOM    468  CEN VAL A  67      -2.926  -0.721  -0.419  1.00  0.00           X  
ATOM    469  H   VAL A  67      -5.019   0.421  -2.544  1.00  0.00           H  
ATOM    470  N   VAL A  68      -4.467  -3.753  -2.148  1.00  0.00           N  
ATOM    471  CA  VAL A  68      -5.333  -4.922  -2.045  1.00  0.00           C  
ATOM    472  C   VAL A  68      -5.632  -5.259  -0.590  1.00  0.00           C  
ATOM    473  O   VAL A  68      -5.022  -4.704   0.324  1.00  0.00           O  
ATOM    474  CB  VAL A  68      -4.705  -6.151  -2.728  1.00  0.00           C  
ATOM    475  CEN VAL A  68      -4.757  -6.570  -3.273  1.00  0.00           X  
ATOM    476  H   VAL A  68      -3.488  -3.883  -2.360  1.00  0.00           H  
ATOM    477  N   VAL A  69      -6.574  -6.172  -0.381  1.00  0.00           N  
ATOM    478  CA  VAL A  69      -7.145  -6.395   0.941  1.00  0.00           C  
ATOM    479  C   VAL A  69      -6.123  -7.016   1.885  1.00  0.00           C  
ATOM    480  O   VAL A  69      -6.167  -6.796   3.095  1.00  0.00           O  
ATOM    481  CB  VAL A  69      -8.387  -7.304   0.875  1.00  0.00           C  
ATOM    482  CEN VAL A  69      -9.073  -7.311   0.939  1.00  0.00           X  
ATOM    483  H   VAL A  69      -6.904  -6.725  -1.159  1.00  0.00           H  
ATOM    484  N   VAL A  70      -5.203  -7.793   1.324  1.00  0.00           N  
ATOM    485  CA  VAL A  70      -4.142  -8.413   2.108  1.00  0.00           C  
ATOM    486  C   VAL A  70      -3.191  -7.366   2.673  1.00  0.00           C  
ATOM    487  O   VAL A  70      -2.768  -7.456   3.825  1.00  0.00           O  
ATOM    488  CB  VAL A  70      -3.338  -9.425   1.270  1.00  0.00           C  
ATOM    489  CEN VAL A  70      -3.214 -10.097   1.181  1.00  0.00           X  
ATOM    490  H   VAL A  70      -5.240  -7.959   0.328  1.00  0.00           H  
ATOM    491  N   VAL A  71      -2.858  -6.374   1.855  1.00  0.00           N  
ATOM    492  CA  VAL A  71      -1.960  -5.304   2.273  1.00  0.00           C  
ATOM    493  C   VAL A  71      -2.523  -4.549   3.471  1.00  0.00           C  
ATOM    494  O   VAL A  71      -1.807  -4.266   4.431  1.00  0.00           O  
ATOM    495  CB  VAL A  71      -1.696  -4.308   1.129  1.00  0.00           C  
ATOM    496  CEN VAL A  71      -1.217  -4.088   0.684  1.00  0.00           X  
ATOM    497  H   VAL A  71      -3.237  -6.360   0.918  1.00  0.00           H  
ATOM    498  N   VAL A  72      -3.811  -4.226   3.408  1.00  0.00           N  
ATOM    499  CA  VAL A  72      -4.473  -3.503   4.487  1.00  0.00           C  
ATOM    500  C   VAL A  72      -4.408  -4.284   5.794  1.00  0.00           C  
ATOM    501  O   VAL A  72      -4.112  -3.722   6.849  1.00  0.00           O  
ATOM    502  CB  VAL A  72      -5.947  -3.209   4.149  1.00  0.00           C  
ATOM    503  CEN VAL A  72      -6.388  -2.707   3.985  1.00  0.00           X  
ATOM    504  H   VAL A  72      -4.344  -4.489   2.591  1.00  0.00           H  
ATOM    505  N   VAL A  73      -4.685  -5.581   5.717  1.00  0.00           N  
ATOM    506  CA  VAL A  73      -4.658  -6.441   6.894  1.00  0.00           C  
ATOM    507  C   VAL A  73      -3.277  -6.452   7.537  1.00  0.00           C  
ATOM    508  O   VAL A  73      -3.149  -6.346   8.757  1.00  0.00           O  
ATOM    509  CB  VAL A  73      -5.064  -7.886   6.548  1.00  0.00           C  
ATOM    510  CEN VAL A  73      -5.563  -8.354   6.623  1.00  0.00           X  
ATOM    511  H   VAL A  73      -4.921  -5.981   4.820  1.00  0.00           H  
ATOM    512  N   VAL A  74      -2.246  -6.580   6.709  1.00  0.00           N  
ATOM    513  CA  VAL A  74      -0.872  -6.605   7.196  1.00  0.00           C  
ATOM    514  C   VAL A  74      -0.525  -5.318   7.934  1.00  0.00           C  
ATOM    515  O   VAL A  74       0.076  -5.350   9.008  1.00  0.00           O  
ATOM    516  CB  VAL A  74       0.131  -6.811   6.045  1.00  0.00           C  
ATOM    517  CEN VAL A  74       0.570  -7.264   5.766  1.00  0.00           X  
ATOM    518  H   VAL A  74      -2.418  -6.662   5.717  1.00  0.00           H  
ATOM    519  N   VAL A  75      -0.907  -4.187   7.351  1.00  0.00           N  
ATOM    520  CA  VAL A  75      -0.637  -2.886   7.953  1.00  0.00           C  
ATOM    521  C   VAL A  75      -1.287  -2.769   9.325  1.00  0.00           C  
ATOM    522  O   VAL A  75      -0.665  -2.302  10.280  1.00  0.00           O  
ATOM    523  CB  VAL A  75      -1.136  -1.735   7.059  1.00  0.00           C  
ATOM    524  CEN VAL A  75      -0.930  -1.221   6.650  1.00  0.00           X  
ATOM    525  H   VAL A  75      -1.397  -4.228   6.469  1.00  0.00           H  
ATOM    526  N   VAL A  76      -2.542  -3.195   9.419  1.00  0.00           N  
ATOM    527  CA  VAL A  76      -3.279  -3.138  10.675  1.00  0.00           C  
ATOM    528  C   VAL A  76      -2.588  -3.958  11.757  1.00  0.00           C  
ATOM    529  O   VAL A  76      -2.445  -3.508  12.894  1.00  0.00           O  
ATOM    530  CB  VAL A  76      -4.724  -3.644  10.506  1.00  0.00           C  
ATOM    531  CEN VAL A  76      -5.383  -3.444  10.491  1.00  0.00           X  
ATOM    532  H   VAL A  76      -2.998  -3.567   8.598  1.00  0.00           H  
ATOM    533  N   VAL A  77      -2.160  -5.163  11.396  1.00  0.00           N  
ATOM    534  CA  VAL A  77      -1.482  -6.048  12.336  1.00  0.00           C  
ATOM    535  C   VAL A  77      -0.208  -5.410  12.873  1.00  0.00           C  
ATOM    536  O   VAL A  77       0.062  -5.453  14.073  1.00  0.00           O  
ATOM    537  CB  VAL A  77      -1.133  -7.401  11.687  1.00  0.00           C  
ATOM    538  CEN VAL A  77      -1.294  -8.070  11.681  1.00  0.00           X  
ATOM    539  H   VAL A  77      -2.309  -5.474  10.447  1.00  0.00           H  
ATOM    540  N   VAL A  78       0.574  -4.817  11.977  1.00  0.00           N  
ATOM    541  CA  VAL A  78       1.822  -4.168  12.359  1.00  0.00           C  
ATOM    542  C   VAL A  78       1.576  -3.042  13.354  1.00  0.00           C  
ATOM    543  O   VAL A  78       2.285  -2.916  14.353  1.00  0.00           O  
ATOM    544  CB  VAL A  78       2.564  -3.603  11.133  1.00  0.00           C  
ATOM    545  CEN VAL A  78       3.116  -3.690  10.730  1.00  0.00           X  
ATOM    546  H   VAL A  78       0.296  -4.816  11.006  1.00  0.00           H  
ATOM    547  N   VAL A  79       0.565  -2.225  13.077  1.00  0.00           N  
ATOM    548  CA  VAL A  79       0.223  -1.107  13.948  1.00  0.00           C  
ATOM    549  C   VAL A  79      -0.138  -1.589  15.347  1.00  0.00           C  
ATOM    550  O   VAL A  79       0.310  -1.023  16.344  1.00  0.00           O  
ATOM    551  CB  VAL A  79      -0.950  -0.286  13.381  1.00  0.00           C  
ATOM    552  CEN VAL A  79      -1.117   0.316  13.091  1.00  0.00           X  
ATOM    553  H   VAL A  79       0.021  -2.382  12.241  1.00  0.00           H  
ATOM    554  N   VAL A  80      -0.949  -2.639  15.415  1.00  0.00           N  
ATOM    555  CA  VAL A  80      -1.372  -3.200  16.693  1.00  0.00           C  
ATOM    556  C   VAL A  80      -0.176  -3.674  17.509  1.00  0.00           C  
ATOM    557  O   VAL A  80      -0.088  -3.412  18.708  1.00  0.00           O  
ATOM    558  CB  VAL A  80      -2.347  -4.376  16.499  1.00  0.00           C  
ATOM    559  CEN VAL A  80      -3.005  -4.569  16.571  1.00  0.00           X  
ATOM    560  H   VAL A  80      -1.282  -3.059  14.559  1.00  0.00           H  
ATOM    561  N   VAL A  81       0.743  -4.373  16.851  1.00  0.00           N  
ATOM    562  CA  VAL A  81       1.936  -4.885  17.514  1.00  0.00           C  
ATOM    563  C   VAL A  81       2.766  -3.753  18.107  1.00  0.00           C  
ATOM    564  O   VAL A  81       3.227  -3.838  19.245  1.00  0.00           O  
ATOM    565  CB  VAL A  81       2.815  -5.700  16.547  1.00  0.00           C  
ATOM    566  CEN VAL A  81       3.027  -6.338  16.394  1.00  0.00           X  
ATOM    567  H   VAL A  81       0.612  -4.554  15.866  1.00  0.00           H  
ATOM    568  N   VAL A  82       2.953  -2.693  17.328  1.00  0.00           N  
ATOM    569  CA  VAL A  82       3.728  -1.541  17.774  1.00  0.00           C  
ATOM    570  C   VAL A  82       3.114  -0.913  19.018  1.00  0.00           C  
ATOM    571  O   VAL A  82       3.819  -0.587  19.973  1.00  0.00           O  
ATOM    572  CB  VAL A  82       3.836  -0.472  16.671  1.00  0.00           C  
ATOM    573  CEN VAL A  82       4.271  -0.177  16.226  1.00  0.00           X  
ATOM    574  H   VAL A  82       2.547  -2.685  16.402  1.00  0.00           H  
ATOM    575  N   VAL A  83       1.796  -0.746  19.002  1.00  0.00           N  
ATOM    576  CA  VAL A  83       1.084  -0.157  20.130  1.00  0.00           C  
ATOM    577  C   VAL A  83       1.281  -0.979  21.397  1.00  0.00           C  
ATOM    578  O   VAL A  83       1.539  -0.432  22.469  1.00  0.00           O  
ATOM    579  CB  VAL A  83      -0.424  -0.029  19.842  1.00  0.00           C  
ATOM    580  CEN VAL A  83      -0.927   0.423  19.712  1.00  0.00           X  
ATOM    581  H   VAL A  83       1.273  -1.035  18.187  1.00  0.00           H  
ATOM    582  N   VAL A  84       1.159  -2.296  21.266  1.00  0.00           N  
ATOM    583  CA  VAL A  84       1.324  -3.196  22.401  1.00  0.00           C  
ATOM    584  C   VAL A  84       2.715  -3.068  23.009  1.00  0.00           C  
ATOM    585  O   VAL A  84       2.866  -3.001  24.229  1.00  0.00           O  
ATOM    586  CB  VAL A  84       1.085  -4.663  21.997  1.00  0.00           C  
ATOM    587  CEN VAL A  84       0.648  -5.192  22.063  1.00  0.00           X  
ATOM    588  H   VAL A  84       0.947  -2.682  20.358  1.00  0.00           H  
ATOM    589  N   VAL A  85       3.729  -3.034  22.151  1.00  0.00           N  
ATOM    590  CA  VAL A  85       5.111  -2.913  22.602  1.00  0.00           C  
ATOM    591  C   VAL A  85       5.322  -1.627  23.391  1.00  0.00           C  
ATOM    592  O   VAL A  85       5.954  -1.632  24.447  1.00  0.00           O  
ATOM    593  CB  VAL A  85       6.096  -2.946  21.419  1.00  0.00           C  
ATOM    594  CEN VAL A  85       6.577  -3.329  21.109  1.00  0.00           X  
ATOM    595  H   VAL A  85       3.539  -3.093  21.161  1.00  0.00           H  
ATOM    596  N   VAL A  86       4.790  -0.526  22.871  1.00  0.00           N  
ATOM    597  CA  VAL A  86       4.919   0.770  23.526  1.00  0.00           C  
ATOM    598  C   VAL A  86       4.301   0.748  24.918  1.00  0.00           C  
ATOM    599  O   VAL A  86       4.891   1.245  25.878  1.00  0.00           O  
ATOM    600  CB  VAL A  86       4.259   1.890  22.700  1.00  0.00           C  
ATOM    601  CEN VAL A  86       4.391   2.442  22.310  1.00  0.00           X  
ATOM    602  H   VAL A  86       4.282  -0.589  22.000  1.00  0.00           H  
ATOM    603  N   VAL A  87       3.110   0.170  25.022  1.00  0.00           N  
ATOM    604  CA  VAL A  87       2.409   0.082  26.297  1.00  0.00           C  
ATOM    605  C   VAL A  87       3.226  -0.694  27.323  1.00  0.00           C  
ATOM    606  O   VAL A  87       3.348  -0.280  28.475  1.00  0.00           O  
ATOM    607  CB  VAL A  87       1.031  -0.588  26.140  1.00  0.00           C  
ATOM    608  CEN VAL A  87       0.352  -0.469  26.151  1.00  0.00           X  
ATOM    609  H   VAL A  87       2.678  -0.220  24.196  1.00  0.00           H  
ATOM    610  N   VAL A  88       3.784  -1.822  26.896  1.00  0.00           N  
ATOM    611  CA  VAL A  88       4.591  -2.658  27.776  1.00  0.00           C  
ATOM    612  C   VAL A  88       5.795  -1.894  28.311  1.00  0.00           C  
ATOM    613  O   VAL A  88       6.103  -1.956  29.501  1.00  0.00           O  
ATOM    614  CB  VAL A  88       5.080  -3.929  27.056  1.00  0.00           C  
ATOM    615  CEN VAL A  88       5.001  -4.612  27.023  1.00  0.00           X  
ATOM    616  H   VAL A  88       3.646  -2.107  25.937  1.00  0.00           H  
ATOM    617  N   VAL A  89       6.473  -1.172  27.425  1.00  0.00           N  
ATOM    618  CA  VAL A  89       7.645  -0.394  27.806  1.00  0.00           C  
ATOM    619  C   VAL A  89       7.295   0.649  28.859  1.00  0.00           C  
ATOM    620  O   VAL A  89       8.014   0.817  29.845  1.00  0.00           O  
ATOM    621  CB  VAL A  89       8.277   0.310  26.590  1.00  0.00           C  
ATOM    622  CEN VAL A  89       8.823   0.308  26.170  1.00  0.00           X  
ATOM    623  H   VAL A  89       6.168  -1.163  26.462  1.00  0.00           H  
ATOM    624  N   VAL A  90       6.186   1.350  28.645  1.00  0.00           N  
ATOM    625  CA  VAL A  90       5.738   2.379  29.576  1.00  0.00           C  
ATOM    626  C   VAL A  90       5.480   1.796  30.959  1.00  0.00           C  
ATOM    627  O   VAL A  90       5.886   2.369  31.970  1.00  0.00           O  
ATOM    628  CB  VAL A  90       4.458   3.075  29.075  1.00  0.00           C  
ATOM    629  CEN VAL A  90       4.212   3.664  28.818  1.00  0.00           X  
ATOM    630  H   VAL A  90       5.640   1.164  27.816  1.00  0.00           H  
ATOM    631  N   VAL A  91       4.802   0.653  30.997  1.00  0.00           N  
ATOM    632  CA  VAL A  91       4.489  -0.010  32.257  1.00  0.00           C  
ATOM    633  C   VAL A  91       5.723  -0.677  32.851  1.00  0.00           C  
ATOM    634  O   VAL A  91       5.688  -1.180  33.974  1.00  0.00           O  
ATOM    635  CB  VAL A  91       3.381  -1.065  32.080  1.00  0.00           C  
ATOM    636  CEN VAL A  91       2.722  -1.206  32.221  1.00  0.00           X  
ATOM    637  H   VAL A  91       4.497   0.234  30.131  1.00  0.00           H  
ATOM    638  N   VAL A  92       6.812  -0.677  32.090  1.00  0.00           N  
ATOM    639  CA  VAL A  92       8.102  -1.129  32.600  1.00  0.00           C  
ATOM    640  C   VAL A  92       9.074   0.034  32.746  1.00  0.00           C  
ATOM    641  O   VAL A  92      10.287  -0.141  32.633  1.00  0.00           O  
ATOM    642  CB  VAL A  92       8.728  -2.197  31.683  1.00  0.00           C  
ATOM    643  CEN VAL A  92       8.882  -2.867  31.637  1.00  0.00           X  
ATOM    644  H   VAL A  92       6.746  -0.356  31.135  1.00  0.00           H  
ATOM    645  N   VAL A  93       8.535   1.221  33.000  1.00  0.00           N  
ATOM    646  CA  VAL A  93       9.353   2.375  33.355  1.00  0.00           C  
ATOM    647  C   VAL A  93      10.222   2.815  32.184  1.00  0.00           C  
ATOM    648  O   VAL A  93      11.322   3.333  32.375  1.00  0.00           O  
ATOM    649  CB  VAL A  93      10.255   2.076  34.567  1.00  0.00           C  
ATOM    650  CEN VAL A  93      10.352   2.216  35.234  1.00  0.00           X  
ATOM    651  H   VAL A  93       7.532   1.328  32.945  1.00  0.00           H  
ATOM    652  N   VAL A  94       9.721   2.607  30.971  1.00  0.00           N  
ATOM    653  CA  VAL A  94      10.349   3.160  29.777  1.00  0.00           C  
ATOM    654  C   VAL A  94       9.771   4.526  29.433  1.00  0.00           C  
ATOM    655  O   VAL A  94       8.554   4.715  29.435  1.00  0.00           O  
ATOM    656  CB  VAL A  94      10.184   2.223  28.566  1.00  0.00           C  
ATOM    657  CEN VAL A  94      10.523   1.795  28.145  1.00  0.00           X  
ATOM    658  H   VAL A  94       8.883   2.051  30.873  1.00  0.00           H  
ATOM    659  N   VAL A  95      10.650   5.477  29.136  1.00  0.00           N  
ATOM    660  CA  VAL A  95      10.232   6.845  28.851  1.00  0.00           C  
ATOM    661  C   VAL A  95       9.652   6.962  27.447  1.00  0.00           C  
ATOM    662  O   VAL A  95       9.749   6.033  26.646  1.00  0.00           O  
ATOM    663  CB  VAL A  95      11.402   7.836  28.997  1.00  0.00           C  
ATOM    664  CEN VAL A  95      11.653   8.344  29.389  1.00  0.00           X  
ATOM    665  H   VAL A  95      11.633   5.247  29.108  1.00  0.00           H  
ATOM    666  N   VAL A  96       9.049   8.110  27.156  1.00  0.00           N  
ATOM    667  CA  VAL A  96       8.227   8.261  25.962  1.00  0.00           C  
ATOM    668  C   VAL A  96       9.076   8.213  24.698  1.00  0.00           C  
ATOM    669  O   VAL A  96       8.611   7.781  23.643  1.00  0.00           O  
ATOM    670  CB  VAL A  96       7.434   9.581  25.985  1.00  0.00           C  
ATOM    671  CEN VAL A  96       6.802   9.848  26.054  1.00  0.00           X  
ATOM    672  H   VAL A  96       9.164   8.898  27.778  1.00  0.00           H  
ATOM    673  N   VAL A  97      10.323   8.657  24.812  1.00  0.00           N  
ATOM    674  CA  VAL A  97      11.253   8.625  23.689  1.00  0.00           C  
ATOM    675  C   VAL A  97      11.594   7.194  23.297  1.00  0.00           C  
ATOM    676  O   VAL A  97      11.668   6.865  22.113  1.00  0.00           O  
ATOM    677  CB  VAL A  97      12.554   9.383  24.012  1.00  0.00           C  
ATOM    678  CEN VAL A  97      12.915   9.952  23.869  1.00  0.00           X  
ATOM    679  H   VAL A  97      10.634   9.027  25.698  1.00  0.00           H  
ATOM    680  N   VAL A  98      11.801   6.345  24.298  1.00  0.00           N  
ATOM    681  CA  VAL A  98      12.129   4.944  24.060  1.00  0.00           C  
ATOM    682  C   VAL A  98      11.025   4.245  23.277  1.00  0.00           C  
ATOM    683  O   VAL A  98      11.294   3.506  22.330  1.00  0.00           O  
ATOM    684  CB  VAL A  98      12.368   4.187  25.380  1.00  0.00           C  
ATOM    685  CEN VAL A  98      12.854   3.893  25.770  1.00  0.00           X  
ATOM    686  H   VAL A  98      11.729   6.678  25.249  1.00  0.00           H  
ATOM    687  N   VAL A  99       9.781   4.483  23.679  1.00  0.00           N  
ATOM    688  CA  VAL A  99       8.633   3.876  23.016  1.00  0.00           C  
ATOM    689  C   VAL A  99       8.571   4.275  21.547  1.00  0.00           C  
ATOM    690  O   VAL A  99       8.343   3.436  20.676  1.00  0.00           O  
ATOM    691  CB  VAL A  99       7.311   4.270  23.701  1.00  0.00           C  
ATOM    692  CEN VAL A  99       6.796   4.031  24.091  1.00  0.00           X  
ATOM    693  H   VAL A  99       9.627   5.099  24.464  1.00  0.00           H  
ATOM    694  N   VAL A 100       8.775   5.560  21.279  1.00  0.00           N  
ATOM    695  CA  VAL A 100       8.743   6.072  19.915  1.00  0.00           C  
ATOM    696  C   VAL A 100       9.798   5.398  19.048  1.00  0.00           C  
ATOM    697  O   VAL A 100       9.524   4.999  17.916  1.00  0.00           O  
ATOM    698  CB  VAL A 100       8.959   7.597  19.878  1.00  0.00           C  
ATOM    699  CEN VAL A 100       8.646   8.199  19.762  1.00  0.00           X  
ATOM    700  H   VAL A 100       8.957   6.198  22.040  1.00  0.00           H  
ATOM    701  N   VAL A 101      11.007   5.274  19.586  1.00  0.00           N  
ATOM    702  CA  VAL A 101      12.107   4.648  18.862  1.00  0.00           C  
ATOM    703  C   VAL A 101      11.776   3.207  18.496  1.00  0.00           C  
ATOM    704  O   VAL A 101      12.013   2.772  17.369  1.00  0.00           O  
ATOM    705  CB  VAL A 101      13.410   4.672  19.683  1.00  0.00           C  
ATOM    706  CEN VAL A 101      14.035   4.960  19.723  1.00  0.00           X  
ATOM    707  H   VAL A 101      11.168   5.623  20.520  1.00  0.00           H  
ATOM    708  N   VAL A 102      11.226   2.469  19.455  1.00  0.00           N  
ATOM    709  CA  VAL A 102      10.861   1.075  19.235  1.00  0.00           C  
ATOM    710  C   VAL A 102       9.840   0.943  18.113  1.00  0.00           C  
ATOM    711  O   VAL A 102       9.966   0.080  17.244  1.00  0.00           O  
ATOM    712  CB  VAL A 102      10.291   0.432  20.513  1.00  0.00           C  
ATOM    713  CEN VAL A 102      10.425  -0.024  21.012  1.00  0.00           X  
ATOM    714  H   VAL A 102      11.057   2.886  20.360  1.00  0.00           H  
ATOM    715  N   VAL A 103       8.829   1.804  18.136  1.00  0.00           N  
ATOM    716  CA  VAL A 103       7.783   1.786  17.120  1.00  0.00           C  
ATOM    717  C   VAL A 103       8.361   2.017  15.730  1.00  0.00           C  
ATOM    718  O   VAL A 103       8.010   1.322  14.777  1.00  0.00           O  
ATOM    719  CB  VAL A 103       6.704   2.848  17.400  1.00  0.00           C  
ATOM    720  CEN VAL A 103       6.051   2.936  17.600  1.00  0.00           X  
ATOM    721  H   VAL A 103       8.783   2.490  18.877  1.00  0.00           H  
ATOM    722  N   VAL A 104       9.250   2.999  15.621  1.00  0.00           N  
ATOM    723  CA  VAL A 104       9.880   3.324  14.346  1.00  0.00           C  
ATOM    724  C   VAL A 104      10.655   2.134  13.795  1.00  0.00           C  
ATOM    725  O   VAL A 104      10.562   1.816  12.610  1.00  0.00           O  
ATOM    726  CB  VAL A 104      10.831   4.528  14.477  1.00  0.00           C  
ATOM    727  CEN VAL A 104      10.911   5.192  14.311  1.00  0.00           X  
ATOM    728  H   VAL A 104       9.497   3.533  16.442  1.00  0.00           H  
ATOM    729  N   VAL A 105      11.420   1.480  14.663  1.00  0.00           N  
ATOM    730  CA  VAL A 105      12.213   0.323  14.264  1.00  0.00           C  
ATOM    731  C   VAL A 105      11.328  -0.791  13.722  1.00  0.00           C  
ATOM    732  O   VAL A 105      11.633  -1.394  12.693  1.00  0.00           O  
ATOM    733  CB  VAL A 105      13.047  -0.222  15.439  1.00  0.00           C  
ATOM    734  CEN VAL A 105      13.689  -0.280  15.684  1.00  0.00           X  
ATOM    735  H   VAL A 105      11.453   1.792  15.623  1.00  0.00           H  
ATOM    736  N   VAL A 106      10.231  -1.062  14.421  1.00  0.00           N  
ATOM    737  CA  VAL A 106       9.299  -2.105  14.011  1.00  0.00           C  
ATOM    738  C   VAL A 106       8.729  -1.822  12.627  1.00  0.00           C  
ATOM    739  O   VAL A 106       8.652  -2.714  11.782  1.00  0.00           O  
ATOM    740  CB  VAL A 106       8.139  -2.252  15.013  1.00  0.00           C  
ATOM    741  CEN VAL A 106       7.873  -2.664  15.497  1.00  0.00           X  
ATOM    742  H   VAL A 106      10.037  -0.530  15.258  1.00  0.00           H  
ATOM    743  N   VAL A 107       8.330  -0.575  12.401  1.00  0.00           N  
ATOM    744  CA  VAL A 107       7.766  -0.171  11.118  1.00  0.00           C  
ATOM    745  C   VAL A 107       8.759  -0.394   9.985  1.00  0.00           C  
ATOM    746  O   VAL A 107       8.402  -0.913   8.927  1.00  0.00           O  
ATOM    747  CB  VAL A 107       7.338   1.308  11.129  1.00  0.00           C  
ATOM    748  CEN VAL A 107       6.791   1.727  11.129  1.00  0.00           X  
ATOM    749  H   VAL A 107       8.419   0.111  13.137  1.00  0.00           H  
ATOM    750  N   VAL A 108      10.007   0.001  10.213  1.00  0.00           N  
ATOM    751  CA  VAL A 108      11.055  -0.155   9.211  1.00  0.00           C  
ATOM    752  C   VAL A 108      11.251  -1.620   8.842  1.00  0.00           C  
ATOM    753  O   VAL A 108      11.362  -1.964   7.666  1.00  0.00           O  
ATOM    754  CB  VAL A 108      12.395   0.425   9.700  1.00  0.00           C  
ATOM    755  CEN VAL A 108      12.842   0.942   9.610  1.00  0.00           X  
ATOM    756  H   VAL A 108      10.236   0.420  11.103  1.00  0.00           H  
ATOM    757  N   VAL A 109      11.293  -2.479   9.855  1.00  0.00           N  
ATOM    758  CA  VAL A 109      11.476  -3.909   9.639  1.00  0.00           C  
ATOM    759  C   VAL A 109      10.354  -4.485   8.784  1.00  0.00           C  
ATOM    760  O   VAL A 109      10.601  -5.256   7.857  1.00  0.00           O  
ATOM    761  CB  VAL A 109      11.538  -4.679  10.972  1.00  0.00           C  
ATOM    762  CEN VAL A 109      11.960  -5.023  11.394  1.00  0.00           X  
ATOM    763  H   VAL A 109      11.195  -2.132  10.799  1.00  0.00           H  
ATOM    764  N   VAL A 110       9.121  -4.106   9.101  1.00  0.00           N  
ATOM    765  CA  VAL A 110       7.959  -4.584   8.361  1.00  0.00           C  
ATOM    766  C   VAL A 110       8.041  -4.191   6.892  1.00  0.00           C  
ATOM    767  O   VAL A 110       8.049  -5.040   6.044  1.00  0.00           O  
ATOM    768  CB  VAL A 110       6.647  -4.037   8.956  1.00  0.00           C  
ATOM    769  CEN VAL A 110       6.083  -4.214   9.310  1.00  0.00           X  
ATOM    770  H   VAL A 110       8.985  -3.470   9.873  1.00  0.00           H  
TER                                                                             
# All scores below are weighted scores, not raw scores.
#BEGIN_POSE_ENERGIES_TABLE ./out/59.pdb
label vdw total
weights 0.1 NA
pose 0.55493 0.55493
VAL:NtermProteinFull_1 2e-05 2e-05
VAL_2 0 0
VAL_3 0 0
VAL_4 0 0
VAL_5 0 0
VAL_6 0 0
VAL_7 0 0
VAL_8 0 0
VAL_9 0 0
VAL_10 0 0
VAL_11 0 0
VAL_12 0 0
VAL_13 0 0
VAL_14 0.09871 0.09871
VAL_15 0 0
VAL_16 0 0
VAL_17 0.09871 0.09871
VAL_18 0 0
VAL_19 0 0
VAL_20 0.00968 0.00968
VAL_21 0 0
VAL_22 0 0
VAL_23 0 0
VAL_24 0.09871 0.09871
VAL_25 0 0
VAL_26 0 0
VAL_27 0.09871 0.09871
VAL_28 0 0
VAL_29 0 0
VAL_30 0 0
VAL_31 0 0
VAL_32 0 0
VAL_33 0 0
VAL_34 0 0
VAL_35 0.00968 0.00968
VAL_36 0 0
VAL_37 0 0
VAL_38 0.01295 0.01295
VAL_39 0 0
VAL_40 0 0
VAL_41 0.01462 0.01462
VAL_42 0 0
VAL_43 0 0
VAL_44 0 0
VAL_45 0 0
VAL_46 0.01462 0.01462
VAL_47 0 0
VAL_48 0 0
VAL_49 0 0
VAL_50 0.01295 0.01295
VAL_51 0.00045 0.00045
VAL_52 0 0
VAL_53 0 0
VAL_54 0 0
VAL_55 0 0
VAL_56 0 0
VAL_57 0 0
VAL_58 0 0
VAL_59 0 0
VAL_60 0 0
VAL_61 0 0
VAL_62 0.02095 0.02095
VAL_63 0 0
VAL_64 0 0
VAL_65 0 0
VAL_66 0 0
VAL_67 0.02097 0.02097
VAL_68 0 0
VAL_69 0 0
VAL_70 0 0
VAL_71 0 0
VAL_72 0 0
VAL_73 0 0
VAL_74 0 0
VAL_75 0 0
VAL_76 0 0
VAL_77 0 0
VAL_78 0.00045 0.00045
VAL_79 0 0
VAL_80 0 0
VAL_81 0 0
VAL_82 0 0
VAL_83 0.00045 0.00045
VAL_84 0 0
VAL_85 0 0
VAL_86 0 0
VAL_87 0 0
VAL_88 0 0
VAL_89 0.02095 0.02095
VAL_90 0 0
VAL_91 0 0
VAL_92 0 0
VAL_93 0 0
VAL_94 0.02095 0.02095
VAL_95 0 0
VAL_96 0 0
VAL_97 0 0
VAL_98 0 0
VAL_99 0 0
VAL_100 0 0
VAL_101 0 0
VAL_102 0 0
VAL_103 0 0
VAL_104 0 0
VAL_105 0 0
VAL_106 0 0
VAL_107 0 0
VAL_108 0 0
VAL_109 0 0
VAL:CtermProteinFull_110 0.00045 0.00045
#END_POSE_ENERGIES_TABLE ./out/59.pdb

REMARK 6 11 1 8 18 20 13 17 17 10 12 12 
REMARK VDW             0.555
REMARK RG             13.768
REMARK NCdist         11.540
REMARK HO              0.604
