# Supplementary material for: Design of complicated all-α protein structures
Source: Nat Struct Mol Biol. 2024 Jan 4;31(2):275–82. doi: 10.1038/s41594-023-01147-9 (PMC11377298; doi:10.1038/s41594-023-01147-9)
Supplement: Supplementary file 11 — Statistical source data. [file 41594_2023_1147_MOESM11_ESM.zip › ED_Fig6/58.pdb]

HEADER                                            09-NOV-21   XXXX              
EXPDTA    THEORETICAL MODEL                                                     
REMARK 220                                                                      
REMARK 220 EXPERIMENTAL DETAILS                                                 
REMARK 220  EXPERIMENT TYPE                : THEORETICAL MODELLING              
REMARK 220  DATE OF DATA COLLECTION        : 09-NOV-21                          
REMARK 220                                                                      
REMARK 220 REMARK: MODEL GENERATED BY ROSETTA                                   
REMARK 220  VERSION 2021.16+release.8ee4f02                                     
ATOM      1  N   VAL A   1       0.000   0.000   0.000  1.00  0.00           N  
ATOM      2  CA  VAL A   1       1.458   0.000   0.000  1.00  0.00           C  
ATOM      3  C   VAL A   1       2.009   1.420   0.000  1.00  0.00           C  
ATOM      4  O   VAL A   1       2.934   1.737   0.748  1.00  0.00           O  
ATOM      5  CB  VAL A   1       2.023  -0.759  -1.215  1.00  0.00           C  
ATOM      6  CEN VAL A   1       2.351  -1.334  -1.406  1.00  0.00           X  
ATOM      7  H   VAL A   1      -0.500  -0.433  -0.750  1.00  0.00           H  
ATOM      8  N   VAL A   2       1.435   2.272  -0.843  1.00  0.00           N  
ATOM      9  CA  VAL A   2       1.868   3.661  -0.942  1.00  0.00           C  
ATOM     10  C   VAL A   2       1.711   4.383   0.390  1.00  0.00           C  
ATOM     11  O   VAL A   2       2.608   5.105   0.825  1.00  0.00           O  
ATOM     12  CB  VAL A   2       1.079   4.423  -2.023  1.00  0.00           C  
ATOM     13  CEN VAL A   2       1.129   4.707  -2.649  1.00  0.00           X  
ATOM     14  H   VAL A   2       0.680   1.949  -1.431  1.00  0.00           H  
ATOM     15  N   VAL A   3       0.566   4.183   1.035  1.00  0.00           N  
ATOM     16  CA  VAL A   3       0.290   4.815   2.319  1.00  0.00           C  
ATOM     17  C   VAL A   3       1.317   4.405   3.367  1.00  0.00           C  
ATOM     18  O   VAL A   3       1.823   5.241   4.115  1.00  0.00           O  
ATOM     19  CB  VAL A   3      -1.120   4.462   2.831  1.00  0.00           C  
ATOM     20  CEN VAL A   3      -1.749   4.719   2.941  1.00  0.00           X  
ATOM     21  H   VAL A   3      -0.130   3.577   0.624  1.00  0.00           H  
ATOM     22  N   VAL A   4       1.620   3.112   3.417  1.00  0.00           N  
ATOM     23  CA  VAL A   4       2.588   2.588   4.374  1.00  0.00           C  
ATOM     24  C   VAL A   4       3.957   3.226   4.177  1.00  0.00           C  
ATOM     25  O   VAL A   4       4.612   3.622   5.141  1.00  0.00           O  
ATOM     26  CB  VAL A   4       2.723   1.058   4.261  1.00  0.00           C  
ATOM     27  CEN VAL A   4       2.581   0.464   4.579  1.00  0.00           X  
ATOM     28  H   VAL A   4       1.169   2.476   2.775  1.00  0.00           H  
ATOM     29  N   VAL A   5       4.385   3.322   2.923  1.00  0.00           N  
ATOM     30  CA  VAL A   5       5.678   3.911   2.597  1.00  0.00           C  
ATOM     31  C   VAL A   5       5.758   5.358   3.069  1.00  0.00           C  
ATOM     32  O   VAL A   5       6.758   5.776   3.653  1.00  0.00           O  
ATOM     33  CB  VAL A   5       5.958   3.859   1.084  1.00  0.00           C  
ATOM     34  CEN VAL A   5       6.345   3.555   0.602  1.00  0.00           X  
ATOM     35  H   VAL A   5       3.799   2.977   2.176  1.00  0.00           H  
ATOM     36  N   VAL A   6       4.700   6.118   2.811  1.00  0.00           N  
ATOM     37  CA  VAL A   6       4.648   7.520   3.209  1.00  0.00           C  
ATOM     38  C   VAL A   6       4.783   7.670   4.719  1.00  0.00           C  
ATOM     39  O   VAL A   6       5.528   8.521   5.204  1.00  0.00           O  
ATOM     40  CB  VAL A   6       3.339   8.190   2.752  1.00  0.00           C  
ATOM     41  CEN VAL A   6       3.075   8.647   2.309  1.00  0.00           X  
ATOM     42  H   VAL A   6       3.910   5.715   2.327  1.00  0.00           H  
ATOM     43  N   VAL A   7       4.059   6.836   5.458  1.00  0.00           N  
ATOM     44  CA  VAL A   7       4.096   6.875   6.915  1.00  0.00           C  
ATOM     45  C   VAL A   7       5.504   6.615   7.437  1.00  0.00           C  
ATOM     46  O   VAL A   7       5.983   7.311   8.332  1.00  0.00           O  
ATOM     47  CB  VAL A   7       3.133   5.844   7.532  1.00  0.00           C  
ATOM     48  CEN VAL A   7       2.540   5.776   7.878  1.00  0.00           X  
ATOM     49  H   VAL A   7       3.467   6.159   4.999  1.00  0.00           H  
ATOM     50  N   VAL A   8       6.163   5.609   6.872  1.00  0.00           N  
ATOM     51  CA  VAL A   8       7.517   5.255   7.279  1.00  0.00           C  
ATOM     52  C   VAL A   8       8.478   6.419   7.067  1.00  0.00           C  
ATOM     53  O   VAL A   8       9.293   6.729   7.935  1.00  0.00           O  
ATOM     54  CB  VAL A   8       8.037   4.027   6.508  1.00  0.00           C  
ATOM     55  CEN VAL A   8       8.197   3.360   6.571  1.00  0.00           X  
ATOM     56  H   VAL A   8       5.713   5.075   6.141  1.00  0.00           H  
ATOM     57  N   VAL A   9       8.376   7.060   5.907  1.00  0.00           N  
ATOM     58  CA  VAL A   9       9.235   8.191   5.579  1.00  0.00           C  
ATOM     59  C   VAL A   9       9.061   9.324   6.581  1.00  0.00           C  
ATOM     60  O   VAL A   9      10.039   9.909   7.047  1.00  0.00           O  
ATOM     61  CB  VAL A   9       8.951   8.723   4.162  1.00  0.00           C  
ATOM     62  CEN VAL A   9       9.208   8.766   3.524  1.00  0.00           X  
ATOM     63  H   VAL A   9       7.685   6.755   5.236  1.00  0.00           H  
ATOM     64  N   VAL A  10       7.810   9.630   6.909  1.00  0.00           N  
ATOM     65  CA  VAL A  10       7.506  10.695   7.857  1.00  0.00           C  
ATOM     66  C   VAL A  10       8.128  10.415   9.219  1.00  0.00           C  
ATOM     67  O   VAL A  10       8.719  11.301   9.836  1.00  0.00           O  
ATOM     68  CB  VAL A  10       5.986  10.883   8.028  1.00  0.00           C  
ATOM     69  CEN VAL A  10       5.461  11.306   7.888  1.00  0.00           X  
ATOM     70  H   VAL A  10       7.051   9.112   6.491  1.00  0.00           H  
ATOM     71  N   VAL A  11       7.993   9.177   9.683  1.00  0.00           N  
ATOM     72  CA  VAL A  11       8.542   8.778  10.973  1.00  0.00           C  
ATOM     73  C   VAL A  11      10.054   8.964  11.009  1.00  0.00           C  
ATOM     74  O   VAL A  11      10.602   9.482  11.982  1.00  0.00           O  
ATOM     75  CB  VAL A  11       8.207   7.311  11.300  1.00  0.00           C  
ATOM     76  CEN VAL A  11       7.826   6.907  11.708  1.00  0.00           X  
ATOM     77  H   VAL A  11       7.496   8.495   9.127  1.00  0.00           H  
ATOM     78  N   VAL A  12      10.723   8.537   9.944  1.00  0.00           N  
ATOM     79  CA  VAL A  12      12.173   8.655   9.852  1.00  0.00           C  
ATOM     80  C   VAL A  12      12.613  10.111   9.938  1.00  0.00           C  
ATOM     81  O   VAL A  12      13.562  10.441  10.650  1.00  0.00           O  
ATOM     82  CB  VAL A  12      12.708   8.043   8.543  1.00  0.00           C  
ATOM     83  CEN VAL A  12      13.065   7.514   8.284  1.00  0.00           X  
ATOM     84  H   VAL A  12      10.214   8.119   9.178  1.00  0.00           H  
ATOM     85  N   VAL A  13      11.920  10.977   9.208  1.00  0.00           N  
ATOM     86  CA  VAL A  13      12.238  12.400   9.200  1.00  0.00           C  
ATOM     87  C   VAL A  13      11.999  13.026  10.568  1.00  0.00           C  
ATOM     88  O   VAL A  13      12.777  13.865  11.022  1.00  0.00           O  
ATOM     89  CB  VAL A  13      11.408  13.160   8.148  1.00  0.00           C  
ATOM     90  CEN VAL A  13      11.445  13.484   7.541  1.00  0.00           X  
ATOM     91  H   VAL A  13      11.152  10.642   8.644  1.00  0.00           H  
ATOM     92  N   VAL A  14      10.919  12.612  11.222  1.00  0.00           N  
ATOM     93  CA  VAL A  14      10.595  13.104  12.556  1.00  0.00           C  
ATOM     94  C   VAL A  14      11.718  12.808  13.541  1.00  0.00           C  
ATOM     95  O   VAL A  14      12.018  13.619  14.417  1.00  0.00           O  
ATOM     96  CB  VAL A  14       9.286  12.487  13.084  1.00  0.00           C  
ATOM     97  CEN VAL A  14       8.628  12.626  13.231  1.00  0.00           X  
ATOM     98  H   VAL A  14      10.307  11.938  10.784  1.00  0.00           H  
ATOM     99  N   VAL A  15      12.337  11.642  13.391  1.00  0.00           N  
ATOM    100  CA  VAL A  15      13.413  11.226  14.283  1.00  0.00           C  
ATOM    101  C   VAL A  15      14.745  11.834  13.861  1.00  0.00           C  
ATOM    102  O   VAL A  15      15.774  11.597  14.493  1.00  0.00           O  
ATOM    103  CB  VAL A  15      13.550   9.693  14.326  1.00  0.00           C  
ATOM    104  CEN VAL A  15      13.452   9.138  14.722  1.00  0.00           X  
ATOM    105  H   VAL A  15      12.055  11.028  12.641  1.00  0.00           H  
ATOM    106  N   VAL A  16      14.718  12.618  12.788  1.00  0.00           N  
ATOM    107  CA  VAL A  16      15.914  13.299  12.307  1.00  0.00           C  
ATOM    108  C   VAL A  16      16.935  12.305  11.770  1.00  0.00           C  
ATOM    109  O   VAL A  16      18.142  12.531  11.860  1.00  0.00           O  
ATOM    110  CB  VAL A  16      16.568  14.143  13.417  1.00  0.00           C  
ATOM    111  CEN VAL A  16      16.684  14.789  13.627  1.00  0.00           X  
ATOM    112  H   VAL A  16      13.846  12.745  12.294  1.00  0.00           H  
ATOM    113  N   VAL A  17      16.444  11.205  11.210  1.00  0.00           N  
ATOM    114  CA  VAL A  17      17.314  10.177  10.650  1.00  0.00           C  
ATOM    115  C   VAL A  17      17.946  10.642   9.345  1.00  0.00           C  
ATOM    116  O   VAL A  17      17.394  11.490   8.643  1.00  0.00           O  
ATOM    117  CB  VAL A  17      16.548   8.864  10.399  1.00  0.00           C  
ATOM    118  CEN VAL A  17      16.473   8.216  10.619  1.00  0.00           X  
ATOM    119  H   VAL A  17      15.443  11.077  11.172  1.00  0.00           H  
ATOM    120  N   VAL A  18      19.108  10.082   9.023  1.00  0.00           N  
ATOM    121  CA  VAL A  18      19.828  10.453   7.811  1.00  0.00           C  
ATOM    122  C   VAL A  18      19.252   9.747   6.590  1.00  0.00           C  
ATOM    123  O   VAL A  18      18.710   8.646   6.696  1.00  0.00           O  
ATOM    124  CB  VAL A  18      21.328  10.124   7.922  1.00  0.00           C  
ATOM    125  CEN VAL A  18      21.954  10.405   7.985  1.00  0.00           X  
ATOM    126  H   VAL A  18      19.502   9.381   9.634  1.00  0.00           H  
ATOM    127  N   VAL A  19      19.371  10.386   5.432  1.00  0.00           N  
ATOM    128  CA  VAL A  19      18.899   9.802   4.182  1.00  0.00           C  
ATOM    129  C   VAL A  19      19.354   8.354   4.044  1.00  0.00           C  
ATOM    130  O   VAL A  19      18.539   7.455   3.835  1.00  0.00           O  
ATOM    131  CB  VAL A  19      19.392  10.603   2.962  1.00  0.00           C  
ATOM    132  CEN VAL A  19      19.189  11.026   2.458  1.00  0.00           X  
ATOM    133  H   VAL A  19      19.801  11.300   5.416  1.00  0.00           H  
ATOM    134  N   VAL A  20      20.659   8.135   4.162  1.00  0.00           N  
ATOM    135  CA  VAL A  20      21.232   6.807   3.981  1.00  0.00           C  
ATOM    136  C   VAL A  20      20.644   5.813   4.975  1.00  0.00           C  
ATOM    137  O   VAL A  20      20.359   4.668   4.626  1.00  0.00           O  
ATOM    138  CB  VAL A  20      22.765   6.827   4.137  1.00  0.00           C  
ATOM    139  CEN VAL A  20      23.358   6.771   3.791  1.00  0.00           X  
ATOM    140  H   VAL A  20      21.269   8.909   4.384  1.00  0.00           H  
ATOM    141  N   VAL A  21      20.464   6.258   6.214  1.00  0.00           N  
ATOM    142  CA  VAL A  21      19.951   5.395   7.271  1.00  0.00           C  
ATOM    143  C   VAL A  21      18.566   4.864   6.924  1.00  0.00           C  
ATOM    144  O   VAL A  21      18.285   3.677   7.095  1.00  0.00           O  
ATOM    145  CB  VAL A  21      19.883   6.134   8.620  1.00  0.00           C  
ATOM    146  CEN VAL A  21      20.170   6.175   9.245  1.00  0.00           X  
ATOM    147  H   VAL A  21      20.690   7.219   6.429  1.00  0.00           H  
ATOM    148  N   VAL A  22      17.704   5.748   6.435  1.00  0.00           N  
ATOM    149  CA  VAL A  22      16.346   5.369   6.063  1.00  0.00           C  
ATOM    150  C   VAL A  22      16.350   4.301   4.977  1.00  0.00           C  
ATOM    151  O   VAL A  22      15.609   3.321   5.054  1.00  0.00           O  
ATOM    152  CB  VAL A  22      15.535   6.583   5.572  1.00  0.00           C  
ATOM    153  CEN VAL A  22      15.019   7.009   5.737  1.00  0.00           X  
ATOM    154  H   VAL A  22      17.996   6.708   6.319  1.00  0.00           H  
ATOM    155  N   VAL A  23      17.189   4.497   3.965  1.00  0.00           N  
ATOM    156  CA  VAL A  23      17.291   3.550   2.861  1.00  0.00           C  
ATOM    157  C   VAL A  23      17.709   2.171   3.355  1.00  0.00           C  
ATOM    158  O   VAL A  23      17.140   1.157   2.949  1.00  0.00           O  
ATOM    159  CB  VAL A  23      18.296   4.030   1.797  1.00  0.00           C  
ATOM    160  CEN VAL A  23      18.349   4.277   1.156  1.00  0.00           X  
ATOM    161  H   VAL A  23      17.771   5.322   3.961  1.00  0.00           H  
ATOM    162  N   VAL A  24      18.707   2.139   4.232  1.00  0.00           N  
ATOM    163  CA  VAL A  24      19.203   0.884   4.783  1.00  0.00           C  
ATOM    164  C   VAL A  24      18.104   0.137   5.528  1.00  0.00           C  
ATOM    165  O   VAL A  24      17.942  -1.073   5.366  1.00  0.00           O  
ATOM    166  CB  VAL A  24      20.391   1.115   5.736  1.00  0.00           C  
ATOM    167  CEN VAL A  24      21.071   1.033   5.803  1.00  0.00           X  
ATOM    168  H   VAL A  24      19.132   3.007   4.525  1.00  0.00           H  
ATOM    169  N   VAL A  25      17.351   0.864   6.346  1.00  0.00           N  
ATOM    170  CA  VAL A  25      16.266   0.272   7.118  1.00  0.00           C  
ATOM    171  C   VAL A  25      15.221  -0.359   6.207  1.00  0.00           C  
ATOM    172  O   VAL A  25      14.762  -1.475   6.452  1.00  0.00           O  
ATOM    173  CB  VAL A  25      15.581   1.314   8.023  1.00  0.00           C  
ATOM    174  CEN VAL A  25      15.499   1.511   8.678  1.00  0.00           X  
ATOM    175  H   VAL A  25      17.535   1.854   6.435  1.00  0.00           H  
ATOM    176  N   VAL A  26      14.850   0.362   5.154  1.00  0.00           N  
ATOM    177  CA  VAL A  26      13.858  -0.127   4.203  1.00  0.00           C  
ATOM    178  C   VAL A  26      14.313  -1.426   3.551  1.00  0.00           C  
ATOM    179  O   VAL A  26      13.539  -2.374   3.427  1.00  0.00           O  
ATOM    180  CB  VAL A  26      13.568   0.914   3.105  1.00  0.00           C  
ATOM    181  CEN VAL A  26      13.093   1.355   2.871  1.00  0.00           X  
ATOM    182  H   VAL A  26      15.265   1.271   5.009  1.00  0.00           H  
ATOM    183  N   VAL A  27      15.575  -1.462   3.134  1.00  0.00           N  
ATOM    184  CA  VAL A  27      16.136  -2.645   2.493  1.00  0.00           C  
ATOM    185  C   VAL A  27      16.074  -3.854   3.418  1.00  0.00           C  
ATOM    186  O   VAL A  27      15.694  -4.948   3.001  1.00  0.00           O  
ATOM    187  CB  VAL A  27      17.596  -2.415   2.061  1.00  0.00           C  
ATOM    188  CEN VAL A  27      18.005  -2.329   1.514  1.00  0.00           X  
ATOM    189  H   VAL A  27      16.160  -0.649   3.265  1.00  0.00           H  
ATOM    190  N   VAL A  28      16.451  -3.650   4.676  1.00  0.00           N  
ATOM    191  CA  VAL A  28      16.439  -4.724   5.662  1.00  0.00           C  
ATOM    192  C   VAL A  28      15.039  -5.298   5.835  1.00  0.00           C  
ATOM    193  O   VAL A  28      14.859  -6.514   5.896  1.00  0.00           O  
ATOM    194  CB  VAL A  28      16.958  -4.240   7.030  1.00  0.00           C  
ATOM    195  CEN VAL A  28      17.485  -4.286   7.470  1.00  0.00           X  
ATOM    196  H   VAL A  28      16.752  -2.728   4.955  1.00  0.00           H  
ATOM    197  N   VAL A  29      14.049  -4.415   5.915  1.00  0.00           N  
ATOM    198  CA  VAL A  29      12.664  -4.832   6.104  1.00  0.00           C  
ATOM    199  C   VAL A  29      12.141  -5.575   4.882  1.00  0.00           C  
ATOM    200  O   VAL A  29      11.237  -6.404   4.988  1.00  0.00           O  
ATOM    201  CB  VAL A  29      11.747  -3.629   6.394  1.00  0.00           C  
ATOM    202  CEN VAL A  29      11.376  -3.320   6.885  1.00  0.00           X  
ATOM    203  H   VAL A  29      14.260  -3.430   5.842  1.00  0.00           H  
ATOM    204  N   VAL A  30      12.714  -5.274   3.722  1.00  0.00           N  
ATOM    205  CA  VAL A  30      12.298  -5.905   2.475  1.00  0.00           C  
ATOM    206  C   VAL A  30      13.232  -7.048   2.098  1.00  0.00           C  
ATOM    207  O   VAL A  30      13.235  -7.508   0.956  1.00  0.00           O  
ATOM    208  CB  VAL A  30      12.249  -4.891   1.317  1.00  0.00           C  
ATOM    209  CEN VAL A  30      11.823  -4.545   0.901  1.00  0.00           X  
ATOM    210  H   VAL A  30      13.457  -4.590   3.703  1.00  0.00           H  
ATOM    211  N   VAL A  31      14.024  -7.501   3.063  1.00  0.00           N  
ATOM    212  CA  VAL A  31      14.948  -8.607   2.840  1.00  0.00           C  
ATOM    213  C   VAL A  31      14.245  -9.950   2.988  1.00  0.00           C  
ATOM    214  O   VAL A  31      13.248 -10.065   3.702  1.00  0.00           O  
ATOM    215  CB  VAL A  31      16.140  -8.553   3.814  1.00  0.00           C  
ATOM    216  CEN VAL A  31      16.816  -8.428   3.856  1.00  0.00           X  
ATOM    217  H   VAL A  31      13.985  -7.069   3.975  1.00  0.00           H  
ATOM    218  N   VAL A  32      14.770 -10.965   2.310  1.00  0.00           N  
ATOM    219  CA  VAL A  32      14.198 -12.305   2.372  1.00  0.00           C  
ATOM    220  C   VAL A  32      14.236 -12.856   3.791  1.00  0.00           C  
ATOM    221  O   VAL A  32      13.250 -13.407   4.281  1.00  0.00           O  
ATOM    222  CB  VAL A  32      14.937 -13.278   1.434  1.00  0.00           C  
ATOM    223  CEN VAL A  32      14.877 -13.636   0.848  1.00  0.00           X  
ATOM    224  H   VAL A  32      15.586 -10.804   1.738  1.00  0.00           H  
ATOM    225  N   VAL A  33      15.381 -12.704   4.448  1.00  0.00           N  
ATOM    226  CA  VAL A  33      15.555 -13.200   5.808  1.00  0.00           C  
ATOM    227  C   VAL A  33      14.486 -12.642   6.739  1.00  0.00           C  
ATOM    228  O   VAL A  33      13.847 -13.386   7.483  1.00  0.00           O  
ATOM    229  CB  VAL A  33      16.946 -12.843   6.367  1.00  0.00           C  
ATOM    230  CEN VAL A  33      17.557 -13.107   6.544  1.00  0.00           X  
ATOM    231  H   VAL A  33      16.151 -12.233   3.994  1.00  0.00           H  
ATOM    232  N   VAL A  34      14.297 -11.328   6.694  1.00  0.00           N  
ATOM    233  CA  VAL A  34      13.309 -10.667   7.538  1.00  0.00           C  
ATOM    234  C   VAL A  34      11.907 -11.196   7.264  1.00  0.00           C  
ATOM    235  O   VAL A  34      11.147 -11.476   8.191  1.00  0.00           O  
ATOM    236  CB  VAL A  34      13.320  -9.140   7.331  1.00  0.00           C  
ATOM    237  CEN VAL A  34      13.489  -8.542   7.627  1.00  0.00           X  
ATOM    238  H   VAL A  34      14.851 -10.773   6.058  1.00  0.00           H  
ATOM    239  N   VAL A  35      11.571 -11.332   5.986  1.00  0.00           N  
ATOM    240  CA  VAL A  35      10.259 -11.829   5.587  1.00  0.00           C  
ATOM    241  C   VAL A  35      10.119 -13.316   5.887  1.00  0.00           C  
ATOM    242  O   VAL A  35       9.074 -13.769   6.354  1.00  0.00           O  
ATOM    243  CB  VAL A  35       9.996 -11.591   4.089  1.00  0.00           C  
ATOM    244  CEN VAL A  35       9.625 -11.218   3.643  1.00  0.00           X  
ATOM    245  H   VAL A  35      12.241 -11.085   5.272  1.00  0.00           H  
ATOM    246  N   VAL A  36      11.178 -14.072   5.616  1.00  0.00           N  
ATOM    247  CA  VAL A  36      11.180 -15.507   5.870  1.00  0.00           C  
ATOM    248  C   VAL A  36      11.128 -15.802   7.364  1.00  0.00           C  
ATOM    249  O   VAL A  36      10.332 -16.625   7.816  1.00  0.00           O  
ATOM    250  CB  VAL A  36      12.424 -16.186   5.266  1.00  0.00           C  
ATOM    251  CEN VAL A  36      12.637 -16.608   4.765  1.00  0.00           X  
ATOM    252  H   VAL A  36      12.002 -13.640   5.223  1.00  0.00           H  
ATOM    253  N   VAL A  37      11.980 -15.124   8.126  1.00  0.00           N  
ATOM    254  CA  VAL A  37      12.070 -15.351   9.563  1.00  0.00           C  
ATOM    255  C   VAL A  37      10.909 -14.694  10.299  1.00  0.00           C  
ATOM    256  O   VAL A  37      10.830 -14.746  11.526  1.00  0.00           O  
ATOM    257  CB  VAL A  37      13.396 -14.819  10.137  1.00  0.00           C  
ATOM    258  CEN VAL A  37      14.003 -15.011  10.402  1.00  0.00           X  
ATOM    259  H   VAL A  37      12.580 -14.434   7.698  1.00  0.00           H  
ATOM    260  N   VAL A  38      10.010 -14.074   9.541  1.00  0.00           N  
ATOM    261  CA  VAL A  38       8.827 -13.445  10.116  1.00  0.00           C  
ATOM    262  C   VAL A  38       9.208 -12.275  11.014  1.00  0.00           C  
ATOM    263  O   VAL A  38       8.445 -11.885  11.899  1.00  0.00           O  
ATOM    264  CB  VAL A  38       7.989 -14.450  10.927  1.00  0.00           C  
ATOM    265  CEN VAL A  38       7.398 -14.804  10.930  1.00  0.00           X  
ATOM    266  H   VAL A  38      10.150 -14.039   8.541  1.00  0.00           H  
ATOM    267  N   VAL A  39      10.391 -11.718  10.782  1.00  0.00           N  
ATOM    268  CA  VAL A  39      10.838 -10.536  11.510  1.00  0.00           C  
ATOM    269  C   VAL A  39       9.972  -9.326  11.180  1.00  0.00           C  
ATOM    270  O   VAL A  39       9.622  -8.543  12.062  1.00  0.00           O  
ATOM    271  CB  VAL A  39      12.309 -10.202  11.198  1.00  0.00           C  
ATOM    272  CEN VAL A  39      12.945 -10.201  11.462  1.00  0.00           X  
ATOM    273  H   VAL A  39      10.998 -12.123  10.083  1.00  0.00           H  
ATOM    274  N   VAL A  40       9.631  -9.180   9.904  1.00  0.00           N  
ATOM    275  CA  VAL A  40       8.644  -8.192   9.484  1.00  0.00           C  
ATOM    276  C   VAL A  40       7.615  -8.806   8.544  1.00  0.00           C  
ATOM    277  O   VAL A  40       7.813  -9.904   8.024  1.00  0.00           O  
ATOM    278  CB  VAL A  40       9.309  -6.990   8.786  1.00  0.00           C  
ATOM    279  CEN VAL A  40       9.463  -6.323   8.858  1.00  0.00           X  
ATOM    280  H   VAL A  40      10.066  -9.768   9.208  1.00  0.00           H  
ATOM    281  N   VAL A  41       6.515  -8.092   8.331  1.00  0.00           N  
ATOM    282  CA  VAL A  41       5.455  -8.564   7.448  1.00  0.00           C  
ATOM    283  C   VAL A  41       5.665  -8.070   6.022  1.00  0.00           C  
ATOM    284  O   VAL A  41       6.364  -7.083   5.793  1.00  0.00           O  
ATOM    285  CB  VAL A  41       4.067  -8.109   7.939  1.00  0.00           C  
ATOM    286  CEN VAL A  41       3.479  -8.331   8.222  1.00  0.00           X  
ATOM    287  H   VAL A  41       6.411  -7.199   8.792  1.00  0.00           H  
ATOM    288  N   VAL A  42       5.055  -8.763   5.066  1.00  0.00           N  
ATOM    289  CA  VAL A  42       5.059  -8.319   3.677  1.00  0.00           C  
ATOM    290  C   VAL A  42       4.624  -6.864   3.564  1.00  0.00           C  
ATOM    291  O   VAL A  42       5.244  -6.074   2.851  1.00  0.00           O  
ATOM    292  CB  VAL A  42       4.137  -9.190   2.803  1.00  0.00           C  
ATOM    293  CEN VAL A  42       4.132  -9.667   2.306  1.00  0.00           X  
ATOM    294  H   VAL A  42       4.578  -9.620   5.308  1.00  0.00           H  
ATOM    295  N   VAL A  43       3.554  -6.514   4.270  1.00  0.00           N  
ATOM    296  CA  VAL A  43       3.052  -5.145   4.274  1.00  0.00           C  
ATOM    297  C   VAL A  43       4.140  -4.161   4.682  1.00  0.00           C  
ATOM    298  O   VAL A  43       4.281  -3.093   4.085  1.00  0.00           O  
ATOM    299  CB  VAL A  43       1.848  -4.987   5.221  1.00  0.00           C  
ATOM    300  CEN VAL A  43       1.167  -4.888   5.240  1.00  0.00           X  
ATOM    301  H   VAL A  43       3.076  -7.215   4.819  1.00  0.00           H  
ATOM    302  N   VAL A  44       4.908  -4.525   5.703  1.00  0.00           N  
ATOM    303  CA  VAL A  44       6.006  -3.689   6.173  1.00  0.00           C  
ATOM    304  C   VAL A  44       7.034  -3.460   5.072  1.00  0.00           C  
ATOM    305  O   VAL A  44       7.497  -2.338   4.864  1.00  0.00           O  
ATOM    306  CB  VAL A  44       6.707  -4.310   7.395  1.00  0.00           C  
ATOM    307  CEN VAL A  44       6.801  -4.243   8.074  1.00  0.00           X  
ATOM    308  H   VAL A  44       4.726  -5.404   6.166  1.00  0.00           H  
ATOM    309  N   VAL A  45       7.388  -4.530   4.368  1.00  0.00           N  
ATOM    310  CA  VAL A  45       8.362  -4.448   3.287  1.00  0.00           C  
ATOM    311  C   VAL A  45       7.894  -3.494   2.195  1.00  0.00           C  
ATOM    312  O   VAL A  45       8.666  -2.669   1.706  1.00  0.00           O  
ATOM    313  CB  VAL A  45       8.634  -5.831   2.665  1.00  0.00           C  
ATOM    314  CEN VAL A  45       9.105  -6.331   2.609  1.00  0.00           X  
ATOM    315  H   VAL A  45       6.971  -5.424   4.588  1.00  0.00           H  
ATOM    316  N   VAL A  46       6.626  -3.612   1.817  1.00  0.00           N  
ATOM    317  CA  VAL A  46       6.053  -2.760   0.782  1.00  0.00           C  
ATOM    318  C   VAL A  46       6.129  -1.290   1.174  1.00  0.00           C  
ATOM    319  O   VAL A  46       6.501  -0.441   0.364  1.00  0.00           O  
ATOM    320  CB  VAL A  46       4.585  -3.129   0.495  1.00  0.00           C  
ATOM    321  CEN VAL A  46       4.167  -3.416   0.029  1.00  0.00           X  
ATOM    322  H   VAL A  46       6.044  -4.310   2.258  1.00  0.00           H  
ATOM    323  N   VAL A  47       5.775  -0.996   2.420  1.00  0.00           N  
ATOM    324  CA  VAL A  47       5.803   0.373   2.922  1.00  0.00           C  
ATOM    325  C   VAL A  47       7.207   0.958   2.847  1.00  0.00           C  
ATOM    326  O   VAL A  47       7.393   2.097   2.418  1.00  0.00           O  
ATOM    327  CB  VAL A  47       5.301   0.452   4.376  1.00  0.00           C  
ATOM    328  CEN VAL A  47       4.780   0.667   4.771  1.00  0.00           X  
ATOM    329  H   VAL A  47       5.479  -1.740   3.036  1.00  0.00           H  
ATOM    330  N   VAL A  48       8.194   0.173   3.267  1.00  0.00           N  
ATOM    331  CA  VAL A  48       9.584   0.613   3.248  1.00  0.00           C  
ATOM    332  C   VAL A  48      10.034   0.955   1.834  1.00  0.00           C  
ATOM    333  O   VAL A  48      10.677   1.980   1.608  1.00  0.00           O  
ATOM    334  CB  VAL A  48      10.523  -0.460   3.830  1.00  0.00           C  
ATOM    335  CEN VAL A  48      10.923  -0.613   4.370  1.00  0.00           X  
ATOM    336  H   VAL A  48       7.975  -0.752   3.608  1.00  0.00           H  
ATOM    337  N   VAL A  49       9.693   0.090   0.884  1.00  0.00           N  
ATOM    338  CA  VAL A  49      10.062   0.300  -0.511  1.00  0.00           C  
ATOM    339  C   VAL A  49       9.479   1.601  -1.046  1.00  0.00           C  
ATOM    340  O   VAL A  49      10.167   2.372  -1.715  1.00  0.00           O  
ATOM    341  CB  VAL A  49       9.591  -0.866  -1.401  1.00  0.00           C  
ATOM    342  CEN VAL A  49       9.810  -1.407  -1.767  1.00  0.00           X  
ATOM    343  H   VAL A  49       9.164  -0.733   1.135  1.00  0.00           H  
ATOM    344  N   VAL A  50       8.206   1.841  -0.747  1.00  0.00           N  
ATOM    345  CA  VAL A  50       7.528   3.050  -1.197  1.00  0.00           C  
ATOM    346  C   VAL A  50       8.217   4.299  -0.663  1.00  0.00           C  
ATOM    347  O   VAL A  50       8.434   5.262  -1.399  1.00  0.00           O  
ATOM    348  CB  VAL A  50       6.051   3.065  -0.761  1.00  0.00           C  
ATOM    349  CEN VAL A  50       5.404   3.012  -0.992  1.00  0.00           X  
ATOM    350  H   VAL A  50       7.696   1.168  -0.193  1.00  0.00           H  
ATOM    351  N   VAL A  51       8.560   4.278   0.620  1.00  0.00           N  
ATOM    352  CA  VAL A  51       9.225   5.409   1.255  1.00  0.00           C  
ATOM    353  C   VAL A  51      10.556   5.715   0.580  1.00  0.00           C  
ATOM    354  O   VAL A  51      10.874   6.873   0.308  1.00  0.00           O  
ATOM    355  CB  VAL A  51       9.469   5.153   2.754  1.00  0.00           C  
ATOM    356  CEN VAL A  51       9.270   5.337   3.388  1.00  0.00           X  
ATOM    357  H   VAL A  51       8.354   3.456   1.171  1.00  0.00           H  
ATOM    358  N   VAL A  52      11.331   4.670   0.311  1.00  0.00           N  
ATOM    359  CA  VAL A  52      12.630   4.825  -0.334  1.00  0.00           C  
ATOM    360  C   VAL A  52      12.490   5.474  -1.705  1.00  0.00           C  
ATOM    361  O   VAL A  52      13.248   6.380  -2.053  1.00  0.00           O  
ATOM    362  CB  VAL A  52      13.350   3.472  -0.488  1.00  0.00           C  
ATOM    363  CEN VAL A  52      13.878   3.095  -0.257  1.00  0.00           X  
ATOM    364  H   VAL A  52      11.013   3.744   0.559  1.00  0.00           H  
ATOM    365  N   VAL A  53      11.518   5.006  -2.479  1.00  0.00           N  
ATOM    366  CA  VAL A  53      11.277   5.540  -3.814  1.00  0.00           C  
ATOM    367  C   VAL A  53      10.949   7.027  -3.762  1.00  0.00           C  
ATOM    368  O   VAL A  53      11.471   7.815  -4.550  1.00  0.00           O  
ATOM    369  CB  VAL A  53      10.129   4.796  -4.522  1.00  0.00           C  
ATOM    370  CEN VAL A  53       9.985   4.355  -5.031  1.00  0.00           X  
ATOM    371  H   VAL A  53      10.930   4.261  -2.134  1.00  0.00           H  
ATOM    372  N   VAL A  54      10.083   7.404  -2.828  1.00  0.00           N  
ATOM    373  CA  VAL A  54       9.684   8.798  -2.671  1.00  0.00           C  
ATOM    374  C   VAL A  54      10.884   9.683  -2.362  1.00  0.00           C  
ATOM    375  O   VAL A  54      11.039  10.760  -2.938  1.00  0.00           O  
ATOM    376  CB  VAL A  54       8.636   8.963  -1.555  1.00  0.00           C  
ATOM    377  CEN VAL A  54       7.972   9.103  -1.433  1.00  0.00           X  
ATOM    378  H   VAL A  54       9.690   6.707  -2.211  1.00  0.00           H  
ATOM    379  N   VAL A  55      11.733   9.222  -1.449  1.00  0.00           N  
ATOM    380  CA  VAL A  55      12.922   9.972  -1.062  1.00  0.00           C  
ATOM    381  C   VAL A  55      13.840  10.205  -2.255  1.00  0.00           C  
ATOM    382  O   VAL A  55      14.343  11.310  -2.457  1.00  0.00           O  
ATOM    383  CB  VAL A  55      13.711   9.248   0.046  1.00  0.00           C  
ATOM    384  CEN VAL A  55      13.880   9.273   0.713  1.00  0.00           X  
ATOM    385  H   VAL A  55      11.550   8.330  -1.012  1.00  0.00           H  
ATOM    386  N   VAL A  56      14.053   9.158  -3.044  1.00  0.00           N  
ATOM    387  CA  VAL A  56      14.911   9.246  -4.220  1.00  0.00           C  
ATOM    388  C   VAL A  56      14.388  10.282  -5.207  1.00  0.00           C  
ATOM    389  O   VAL A  56      15.150  11.090  -5.736  1.00  0.00           O  
ATOM    390  CB  VAL A  56      15.033   7.887  -4.934  1.00  0.00           C  
ATOM    391  CEN VAL A  56      15.465   7.367  -5.065  1.00  0.00           X  
ATOM    392  H   VAL A  56      13.610   8.277  -2.824  1.00  0.00           H  
ATOM    393  N   VAL A  57      13.082  10.253  -5.450  1.00  0.00           N  
ATOM    394  CA  VAL A  57      12.453  11.190  -6.374  1.00  0.00           C  
ATOM    395  C   VAL A  57      12.658  12.630  -5.922  1.00  0.00           C  
ATOM    396  O   VAL A  57      12.991  13.502  -6.725  1.00  0.00           O  
ATOM    397  CB  VAL A  57      10.945  10.916  -6.517  1.00  0.00           C  
ATOM    398  CEN VAL A  57      10.463  10.678  -6.948  1.00  0.00           X  
ATOM    399  H   VAL A  57      12.509   9.565  -4.983  1.00  0.00           H  
ATOM    400  N   VAL A  58      12.455  12.874  -4.631  1.00  0.00           N  
ATOM    401  CA  VAL A  58      12.617  14.210  -4.070  1.00  0.00           C  
ATOM    402  C   VAL A  58      14.037  14.723  -4.268  1.00  0.00           C  
ATOM    403  O   VAL A  58      14.244  15.872  -4.659  1.00  0.00           O  
ATOM    404  CB  VAL A  58      12.277  14.237  -2.568  1.00  0.00           C  
ATOM    405  CEN VAL A  58      11.814  14.457  -2.108  1.00  0.00           X  
ATOM    406  H   VAL A  58      12.183  12.115  -4.024  1.00  0.00           H  
ATOM    407  N   VAL A  59      15.014  13.864  -3.997  1.00  0.00           N  
ATOM    408  CA  VAL A  59      16.418  14.229  -4.145  1.00  0.00           C  
ATOM    409  C   VAL A  59      16.736  14.624  -5.582  1.00  0.00           C  
ATOM    410  O   VAL A  59      17.411  15.624  -5.826  1.00  0.00           O  
ATOM    411  CB  VAL A  59      17.349  13.078  -3.721  1.00  0.00           C  
ATOM    412  CEN VAL A  59      17.794  12.874  -3.236  1.00  0.00           X  
ATOM    413  H   VAL A  59      14.778  12.935  -3.679  1.00  0.00           H  
ATOM    414  N   VAL A  60      16.246  13.832  -6.529  1.00  0.00           N  
ATOM    415  CA  VAL A  60      16.477  14.097  -7.944  1.00  0.00           C  
ATOM    416  C   VAL A  60      15.918  15.455  -8.349  1.00  0.00           C  
ATOM    417  O   VAL A  60      16.576  16.224  -9.050  1.00  0.00           O  
ATOM    418  CB  VAL A  60      15.847  13.009  -8.834  1.00  0.00           C  
ATOM    419  CEN VAL A  60      15.993  12.477  -9.247  1.00  0.00           X  
ATOM    420  H   VAL A  60      15.699  13.026  -6.263  1.00  0.00           H  
ATOM    421  N   VAL A  61      14.701  15.746  -7.902  1.00  0.00           N  
ATOM    422  CA  VAL A  61      14.052  17.013  -8.216  1.00  0.00           C  
ATOM    423  C   VAL A  61      14.866  18.192  -7.701  1.00  0.00           C  
ATOM    424  O   VAL A  61      15.060  19.181  -8.408  1.00  0.00           O  
ATOM    425  CB  VAL A  61      12.632  17.083  -7.622  1.00  0.00           C  
ATOM    426  CEN VAL A  61      11.962  17.077  -7.784  1.00  0.00           X  
ATOM    427  H   VAL A  61      14.213  15.072  -7.329  1.00  0.00           H  
ATOM    428  N   VAL A  62      15.340  18.082  -6.464  1.00  0.00           N  
ATOM    429  CA  VAL A  62      16.135  19.140  -5.852  1.00  0.00           C  
ATOM    430  C   VAL A  62      17.402  19.410  -6.652  1.00  0.00           C  
ATOM    431  O   VAL A  62      17.757  20.563  -6.900  1.00  0.00           O  
ATOM    432  CB  VAL A  62      16.520  18.790  -4.402  1.00  0.00           C  
ATOM    433  CEN VAL A  62      16.400  18.949  -3.743  1.00  0.00           X  
ATOM    434  H   VAL A  62      15.145  17.244  -5.936  1.00  0.00           H  
ATOM    435  N   VAL A  63      18.082  18.342  -7.054  1.00  0.00           N  
ATOM    436  CA  VAL A  63      19.312  18.462  -7.827  1.00  0.00           C  
ATOM    437  C   VAL A  63      19.067  19.192  -9.142  1.00  0.00           C  
ATOM    438  O   VAL A  63      19.835  20.073  -9.526  1.00  0.00           O  
ATOM    439  CB  VAL A  63      19.930  17.083  -8.125  1.00  0.00           C  
ATOM    440  CEN VAL A  63      20.457  16.667  -7.970  1.00  0.00           X  
ATOM    441  H   VAL A  63      17.737  17.422  -6.818  1.00  0.00           H  
ATOM    442  N   VAL A  64      17.992  18.819  -9.828  1.00  0.00           N  
ATOM    443  CA  VAL A  64      17.643  19.438 -11.101  1.00  0.00           C  
ATOM    444  C   VAL A  64      17.437  20.939 -10.946  1.00  0.00           C  
ATOM    445  O   VAL A  64      17.907  21.728 -11.767  1.00  0.00           O  
ATOM    446  CB  VAL A  64      16.369  18.815 -11.703  1.00  0.00           C  
ATOM    447  CEN VAL A  64      16.136  18.411 -12.210  1.00  0.00           X  
ATOM    448  H   VAL A  64      17.400  18.089  -9.458  1.00  0.00           H  
ATOM    449  N   VAL A  65      16.733  21.329  -9.889  1.00  0.00           N  
ATOM    450  CA  VAL A  65      16.460  22.737  -9.627  1.00  0.00           C  
ATOM    451  C   VAL A  65      17.746  23.503  -9.341  1.00  0.00           C  
ATOM    452  O   VAL A  65      17.872  24.676  -9.692  1.00  0.00           O  
ATOM    453  CB  VAL A  65      15.494  22.914  -8.441  1.00  0.00           C  
ATOM    454  CEN VAL A  65      14.852  23.098  -8.272  1.00  0.00           X  
ATOM    455  H   VAL A  65      16.378  20.632  -9.251  1.00  0.00           H  
ATOM    456  N   VAL A  66      18.698  22.833  -8.701  1.00  0.00           N  
ATOM    457  CA  VAL A  66      20.024  23.400  -8.490  1.00  0.00           C  
ATOM    458  C   VAL A  66      20.836  23.397  -9.779  1.00  0.00           C  
ATOM    459  O   VAL A  66      21.931  23.956  -9.836  1.00  0.00           O  
ATOM    460  CB  VAL A  66      20.801  22.633  -7.404  1.00  0.00           C  
ATOM    461  CEN VAL A  66      21.041  22.675  -6.759  1.00  0.00           X  
ATOM    462  H   VAL A  66      18.497  21.907  -8.351  1.00  0.00           H  
ATOM    463  N   VAL A  67      20.292  22.764 -10.813  1.00  0.00           N  
ATOM    464  CA  VAL A  67      21.018  22.575 -12.063  1.00  0.00           C  
ATOM    465  C   VAL A  67      21.973  21.392 -11.972  1.00  0.00           C  
ATOM    466  O   VAL A  67      22.787  21.169 -12.869  1.00  0.00           O  
ATOM    467  CB  VAL A  67      21.813  23.836 -12.452  1.00  0.00           C  
ATOM    468  CEN VAL A  67      21.838  24.359 -12.899  1.00  0.00           X  
ATOM    469  H   VAL A  67      19.352  22.404 -10.730  1.00  0.00           H  
ATOM    470  N   VAL A  68      21.870  20.637 -10.884  1.00  0.00           N  
ATOM    471  CA  VAL A  68      22.710  19.462 -10.684  1.00  0.00           C  
ATOM    472  C   VAL A  68      22.115  18.236 -11.364  1.00  0.00           C  
ATOM    473  O   VAL A  68      21.619  17.326 -10.700  1.00  0.00           O  
ATOM    474  CB  VAL A  68      22.912  19.160  -9.187  1.00  0.00           C  
ATOM    475  CEN VAL A  68      23.375  19.171  -8.677  1.00  0.00           X  
ATOM    476  H   VAL A  68      21.192  20.883 -10.177  1.00  0.00           H  
ATOM    477  N   VAL A  69      22.166  18.218 -12.691  1.00  0.00           N  
ATOM    478  CA  VAL A  69      21.550  17.149 -13.468  1.00  0.00           C  
ATOM    479  C   VAL A  69      22.241  15.815 -13.213  1.00  0.00           C  
ATOM    480  O   VAL A  69      21.598  14.766 -13.191  1.00  0.00           O  
ATOM    481  CB  VAL A  69      21.585  17.454 -14.977  1.00  0.00           C  
ATOM    482  CEN VAL A  69      21.193  17.625 -15.517  1.00  0.00           X  
ATOM    483  H   VAL A  69      22.644  18.965 -13.175  1.00  0.00           H  
ATOM    484  N   VAL A  70      23.555  15.863 -13.020  1.00  0.00           N  
ATOM    485  CA  VAL A  70      24.331  14.662 -12.734  1.00  0.00           C  
ATOM    486  C   VAL A  70      23.895  14.025 -11.421  1.00  0.00           C  
ATOM    487  O   VAL A  70      23.713  12.810 -11.340  1.00  0.00           O  
ATOM    488  CB  VAL A  70      25.840  14.966 -12.669  1.00  0.00           C  
ATOM    489  CEN VAL A  70      26.438  14.876 -12.999  1.00  0.00           X  
ATOM    490  H   VAL A  70      24.028  16.753 -13.074  1.00  0.00           H  
ATOM    491  N   VAL A  71      23.729  14.851 -10.394  1.00  0.00           N  
ATOM    492  CA  VAL A  71      23.231  14.383  -9.106  1.00  0.00           C  
ATOM    493  C   VAL A  71      21.844  13.768  -9.243  1.00  0.00           C  
ATOM    494  O   VAL A  71      21.569  12.704  -8.689  1.00  0.00           O  
ATOM    495  CB  VAL A  71      23.176  15.523  -8.073  1.00  0.00           C  
ATOM    496  CEN VAL A  71      23.471  15.766  -7.499  1.00  0.00           X  
ATOM    497  H   VAL A  71      23.954  15.829 -10.508  1.00  0.00           H  
ATOM    498  N   VAL A  72      20.973  14.444  -9.984  1.00  0.00           N  
ATOM    499  CA  VAL A  72      19.612  13.966 -10.195  1.00  0.00           C  
ATOM    500  C   VAL A  72      19.606  12.601 -10.871  1.00  0.00           C  
ATOM    501  O   VAL A  72      18.870  11.701 -10.468  1.00  0.00           O  
ATOM    502  CB  VAL A  72      18.791  14.953 -11.046  1.00  0.00           C  
ATOM    503  CEN VAL A  72      18.275  15.409 -11.023  1.00  0.00           X  
ATOM    504  H   VAL A  72      21.260  15.313 -10.412  1.00  0.00           H  
ATOM    505  N   VAL A  73      20.433  12.453 -11.901  1.00  0.00           N  
ATOM    506  CA  VAL A  73      20.525  11.197 -12.635  1.00  0.00           C  
ATOM    507  C   VAL A  73      20.953  10.055 -11.722  1.00  0.00           C  
ATOM    508  O   VAL A  73      20.382   8.965 -11.766  1.00  0.00           O  
ATOM    509  CB  VAL A  73      21.515  11.300 -13.810  1.00  0.00           C  
ATOM    510  CEN VAL A  73      21.560  11.325 -14.497  1.00  0.00           X  
ATOM    511  H   VAL A  73      21.012  13.231 -12.182  1.00  0.00           H  
ATOM    512  N   VAL A  74      21.961  10.312 -10.895  1.00  0.00           N  
ATOM    513  CA  VAL A  74      22.467   9.306  -9.969  1.00  0.00           C  
ATOM    514  C   VAL A  74      21.380   8.845  -9.007  1.00  0.00           C  
ATOM    515  O   VAL A  74      21.220   7.650  -8.762  1.00  0.00           O  
ATOM    516  CB  VAL A  74      23.666   9.835  -9.159  1.00  0.00           C  
ATOM    517  CEN VAL A  74      24.347   9.779  -9.077  1.00  0.00           X  
ATOM    518  H   VAL A  74      22.387  11.227 -10.908  1.00  0.00           H  
ATOM    519  N   VAL A  75      20.635   9.801  -8.463  1.00  0.00           N  
ATOM    520  CA  VAL A  75      19.560   9.496  -7.526  1.00  0.00           C  
ATOM    521  C   VAL A  75      18.507   8.602  -8.168  1.00  0.00           C  
ATOM    522  O   VAL A  75      18.054   7.628  -7.565  1.00  0.00           O  
ATOM    523  CB  VAL A  75      18.883  10.777  -7.005  1.00  0.00           C  
ATOM    524  CEN VAL A  75      18.809  11.178  -6.450  1.00  0.00           X  
ATOM    525  H   VAL A  75      20.817  10.765  -8.706  1.00  0.00           H  
ATOM    526  N   VAL A  76      18.121   8.938  -9.394  1.00  0.00           N  
ATOM    527  CA  VAL A  76      17.119   8.166 -10.120  1.00  0.00           C  
ATOM    528  C   VAL A  76      17.571   6.725 -10.317  1.00  0.00           C  
ATOM    529  O   VAL A  76      16.798   5.789 -10.113  1.00  0.00           O  
ATOM    530  CB  VAL A  76      16.813   8.790 -11.495  1.00  0.00           C  
ATOM    531  CEN VAL A  76      16.334   9.130 -11.855  1.00  0.00           X  
ATOM    532  H   VAL A  76      18.531   9.749  -9.834  1.00  0.00           H  
ATOM    533  N   VAL A  77      18.827   6.552 -10.714  1.00  0.00           N  
ATOM    534  CA  VAL A  77      19.384   5.224 -10.939  1.00  0.00           C  
ATOM    535  C   VAL A  77      19.338   4.385  -9.668  1.00  0.00           C  
ATOM    536  O   VAL A  77      18.956   3.215  -9.699  1.00  0.00           O  
ATOM    537  CB  VAL A  77      20.839   5.298 -11.440  1.00  0.00           C  
ATOM    538  CEN VAL A  77      21.241   5.200 -11.991  1.00  0.00           X  
ATOM    539  H   VAL A  77      19.411   7.363 -10.864  1.00  0.00           H  
ATOM    540  N   VAL A  78      19.728   4.989  -8.551  1.00  0.00           N  
ATOM    541  CA  VAL A  78      19.732   4.299  -7.267  1.00  0.00           C  
ATOM    542  C   VAL A  78      18.334   3.821  -6.895  1.00  0.00           C  
ATOM    543  O   VAL A  78      18.152   2.686  -6.454  1.00  0.00           O  
ATOM    544  CB  VAL A  78      20.273   5.200  -6.142  1.00  0.00           C  
ATOM    545  CEN VAL A  78      20.808   5.298  -5.718  1.00  0.00           X  
ATOM    546  H   VAL A  78      20.031   5.952  -8.593  1.00  0.00           H  
ATOM    547  N   VAL A  79      17.349   4.695  -7.073  1.00  0.00           N  
ATOM    548  CA  VAL A  79      15.965   4.364  -6.756  1.00  0.00           C  
ATOM    549  C   VAL A  79      15.482   3.173  -7.574  1.00  0.00           C  
ATOM    550  O   VAL A  79      14.847   2.261  -7.044  1.00  0.00           O  
ATOM    551  CB  VAL A  79      15.027   5.560  -7.006  1.00  0.00           C  
ATOM    552  CEN VAL A  79      14.639   6.035  -6.692  1.00  0.00           X  
ATOM    553  H   VAL A  79      17.565   5.611  -7.439  1.00  0.00           H  
ATOM    554  N   VAL A  80      15.787   3.187  -8.867  1.00  0.00           N  
ATOM    555  CA  VAL A  80      15.384   2.107  -9.760  1.00  0.00           C  
ATOM    556  C   VAL A  80      15.970   0.774  -9.313  1.00  0.00           C  
ATOM    557  O   VAL A  80      15.275  -0.241  -9.282  1.00  0.00           O  
ATOM    558  CB  VAL A  80      15.815   2.385 -11.213  1.00  0.00           C  
ATOM    559  CEN VAL A  80      15.580   2.548 -11.839  1.00  0.00           X  
ATOM    560  H   VAL A  80      16.311   3.965  -9.240  1.00  0.00           H  
ATOM    561  N   VAL A  81      17.253   0.784  -8.967  1.00  0.00           N  
ATOM    562  CA  VAL A  81      17.935  -0.425  -8.520  1.00  0.00           C  
ATOM    563  C   VAL A  81      17.277  -1.000  -7.273  1.00  0.00           C  
ATOM    564  O   VAL A  81      17.054  -2.207  -7.177  1.00  0.00           O  
ATOM    565  CB  VAL A  81      19.424  -0.158  -8.227  1.00  0.00           C  
ATOM    566  CEN VAL A  81      20.063  -0.276  -8.454  1.00  0.00           X  
ATOM    567  H   VAL A  81      17.769   1.651  -9.014  1.00  0.00           H  
ATOM    568  N   VAL A  82      16.968  -0.129  -6.318  1.00  0.00           N  
ATOM    569  CA  VAL A  82      16.335  -0.549  -5.074  1.00  0.00           C  
ATOM    570  C   VAL A  82      14.991  -1.216  -5.338  1.00  0.00           C  
ATOM    571  O   VAL A  82      14.682  -2.260  -4.763  1.00  0.00           O  
ATOM    572  CB  VAL A  82      16.128   0.639  -4.116  1.00  0.00           C  
ATOM    573  CEN VAL A  82      16.345   0.920  -3.526  1.00  0.00           X  
ATOM    574  H   VAL A  82      17.178   0.849  -6.457  1.00  0.00           H  
ATOM    575  N   VAL A  83      14.195  -0.607  -6.210  1.00  0.00           N  
ATOM    576  CA  VAL A  83      12.882  -1.141  -6.552  1.00  0.00           C  
ATOM    577  C   VAL A  83      12.994  -2.538  -7.150  1.00  0.00           C  
ATOM    578  O   VAL A  83      12.240  -3.441  -6.788  1.00  0.00           O  
ATOM    579  CB  VAL A  83      12.141  -0.226  -7.544  1.00  0.00           C  
ATOM    580  CEN VAL A  83      11.614   0.213  -7.606  1.00  0.00           X  
ATOM    581  H   VAL A  83      14.507   0.248  -6.647  1.00  0.00           H  
ATOM    582  N   VAL A  84      13.940  -2.709  -8.067  1.00  0.00           N  
ATOM    583  CA  VAL A  84      14.153  -3.996  -8.718  1.00  0.00           C  
ATOM    584  C   VAL A  84      14.501  -5.076  -7.701  1.00  0.00           C  
ATOM    585  O   VAL A  84      13.970  -6.185  -7.753  1.00  0.00           O  
ATOM    586  CB  VAL A  84      15.271  -3.918  -9.773  1.00  0.00           C  
ATOM    587  CEN VAL A  84      15.396  -3.927 -10.451  1.00  0.00           X  
ATOM    588  H   VAL A  84      14.527  -1.927  -8.321  1.00  0.00           H  
ATOM    589  N   VAL A  85      15.397  -4.745  -6.778  1.00  0.00           N  
ATOM    590  CA  VAL A  85      15.819  -5.686  -5.747  1.00  0.00           C  
ATOM    591  C   VAL A  85      14.639  -6.134  -4.894  1.00  0.00           C  
ATOM    592  O   VAL A  85      14.484  -7.321  -4.606  1.00  0.00           O  
ATOM    593  CB  VAL A  85      16.898  -5.077  -4.832  1.00  0.00           C  
ATOM    594  CEN VAL A  85      17.567  -5.105  -4.668  1.00  0.00           X  
ATOM    595  H   VAL A  85      15.797  -3.817  -6.790  1.00  0.00           H  
ATOM    596  N   VAL A  86      13.808  -5.177  -4.493  1.00  0.00           N  
ATOM    597  CA  VAL A  86      12.640  -5.472  -3.672  1.00  0.00           C  
ATOM    598  C   VAL A  86      11.694  -6.432  -4.383  1.00  0.00           C  
ATOM    599  O   VAL A  86      11.201  -7.388  -3.786  1.00  0.00           O  
ATOM    600  CB  VAL A  86      11.871  -4.190  -3.302  1.00  0.00           C  
ATOM    601  CEN VAL A  86      11.720  -3.764  -2.782  1.00  0.00           X  
ATOM    602  H   VAL A  86      13.991  -4.222  -4.764  1.00  0.00           H  
ATOM    603  N   VAL A  87      11.446  -6.170  -5.662  1.00  0.00           N  
ATOM    604  CA  VAL A  87      10.559  -7.010  -6.458  1.00  0.00           C  
ATOM    605  C   VAL A  87      11.070  -8.444  -6.523  1.00  0.00           C  
ATOM    606  O   VAL A  87      10.304  -9.394  -6.361  1.00  0.00           O  
ATOM    607  CB  VAL A  87      10.400  -6.467  -7.890  1.00  0.00           C  
ATOM    608  CEN VAL A  87       9.958  -6.161  -8.321  1.00  0.00           X  
ATOM    609  H   VAL A  87      11.883  -5.369  -6.094  1.00  0.00           H  
ATOM    610  N   VAL A  88      12.369  -8.593  -6.761  1.00  0.00           N  
ATOM    611  CA  VAL A  88      12.985  -9.912  -6.849  1.00  0.00           C  
ATOM    612  C   VAL A  88      12.812 -10.688  -5.549  1.00  0.00           C  
ATOM    613  O   VAL A  88      12.469 -11.870  -5.562  1.00  0.00           O  
ATOM    614  CB  VAL A  88      14.486  -9.814  -7.181  1.00  0.00           C  
ATOM    615  CEN VAL A  88      14.953  -9.925  -7.675  1.00  0.00           X  
ATOM    616  H   VAL A  88      12.944  -7.772  -6.885  1.00  0.00           H  
ATOM    617  N   VAL A  89      13.051 -10.016  -4.428  1.00  0.00           N  
ATOM    618  CA  VAL A  89      12.923 -10.641  -3.118  1.00  0.00           C  
ATOM    619  C   VAL A  89      11.504 -11.146  -2.885  1.00  0.00           C  
ATOM    620  O   VAL A  89      11.303 -12.263  -2.409  1.00  0.00           O  
ATOM    621  CB  VAL A  89      13.302  -9.666  -1.987  1.00  0.00           C  
ATOM    622  CEN VAL A  89      13.780  -9.530  -1.510  1.00  0.00           X  
ATOM    623  H   VAL A  89      13.330  -9.046  -4.486  1.00  0.00           H  
ATOM    624  N   VAL A  90      10.523 -10.316  -3.224  1.00  0.00           N  
ATOM    625  CA  VAL A  90       9.121 -10.677  -3.052  1.00  0.00           C  
ATOM    626  C   VAL A  90       8.771 -11.923  -3.855  1.00  0.00           C  
ATOM    627  O   VAL A  90       8.103 -12.828  -3.355  1.00  0.00           O  
ATOM    628  CB  VAL A  90       8.186  -9.527  -3.473  1.00  0.00           C  
ATOM    629  CEN VAL A  90       7.752  -9.050  -3.232  1.00  0.00           X  
ATOM    630  H   VAL A  90      10.755  -9.412  -3.610  1.00  0.00           H  
ATOM    631  N   VAL A  91       9.225 -11.963  -5.103  1.00  0.00           N  
ATOM    632  CA  VAL A  91       8.961 -13.099  -5.979  1.00  0.00           C  
ATOM    633  C   VAL A  91       9.503 -14.392  -5.383  1.00  0.00           C  
ATOM    634  O   VAL A  91       8.834 -15.425  -5.405  1.00  0.00           O  
ATOM    635  CB  VAL A  91       9.576 -12.891  -7.375  1.00  0.00           C  
ATOM    636  CEN VAL A  91       9.423 -12.768  -8.036  1.00  0.00           X  
ATOM    637  H   VAL A  91       9.768 -11.187  -5.455  1.00  0.00           H  
ATOM    638  N   VAL A  92      10.719 -14.328  -4.851  1.00  0.00           N  
ATOM    639  CA  VAL A  92      11.356 -15.495  -4.252  1.00  0.00           C  
ATOM    640  C   VAL A  92      10.592 -15.967  -3.021  1.00  0.00           C  
ATOM    641  O   VAL A  92      10.529 -17.164  -2.740  1.00  0.00           O  
ATOM    642  CB  VAL A  92      12.815 -15.202  -3.858  1.00  0.00           C  
ATOM    643  CEN VAL A  92      13.471 -15.337  -4.020  1.00  0.00           X  
ATOM    644  H   VAL A  92      11.215 -13.448  -4.862  1.00  0.00           H  
ATOM    645  N   VAL A  93      10.014 -15.020  -2.290  1.00  0.00           N  
ATOM    646  CA  VAL A  93       9.138 -15.345  -1.171  1.00  0.00           C  
ATOM    647  C   VAL A  93       7.785 -15.849  -1.658  1.00  0.00           C  
ATOM    648  O   VAL A  93       6.958 -16.299  -0.865  1.00  0.00           O  
ATOM    649  CB  VAL A  93       8.921 -14.128  -0.252  1.00  0.00           C  
ATOM    650  CEN VAL A  93       9.071 -13.867   0.368  1.00  0.00           X  
ATOM    651  H   VAL A  93      10.185 -14.051  -2.516  1.00  0.00           H  
ATOM    652  N   VAL A  94       7.566 -15.771  -2.966  1.00  0.00           N  
ATOM    653  CA  VAL A  94       6.269 -16.098  -3.546  1.00  0.00           C  
ATOM    654  C   VAL A  94       5.299 -14.931  -3.417  1.00  0.00           C  
ATOM    655  O   VAL A  94       4.109 -15.066  -3.705  1.00  0.00           O  
ATOM    656  CB  VAL A  94       5.651 -17.343  -2.884  1.00  0.00           C  
ATOM    657  CEN VAL A  94       5.495 -18.006  -2.986  1.00  0.00           X  
ATOM    658  H   VAL A  94       8.318 -15.478  -3.574  1.00  0.00           H  
ATOM    659  N   VAL A  95       5.813 -13.785  -2.984  1.00  0.00           N  
ATOM    660  CA  VAL A  95       4.996 -12.586  -2.837  1.00  0.00           C  
ATOM    661  C   VAL A  95       4.893 -11.825  -4.152  1.00  0.00           C  
ATOM    662  O   VAL A  95       5.477 -10.753  -4.308  1.00  0.00           O  
ATOM    663  CB  VAL A  95       5.561 -11.647  -1.755  1.00  0.00           C  
ATOM    664  CEN VAL A  95       5.451 -11.401  -1.121  1.00  0.00           X  
ATOM    665  H   VAL A  95       6.794 -13.744  -2.750  1.00  0.00           H  
ATOM    666  N   VAL A  96       4.145 -12.386  -5.097  1.00  0.00           N  
ATOM    667  CA  VAL A  96       4.038 -11.809  -6.432  1.00  0.00           C  
ATOM    668  C   VAL A  96       3.343 -10.454  -6.391  1.00  0.00           C  
ATOM    669  O   VAL A  96       3.683  -9.549  -7.153  1.00  0.00           O  
ATOM    670  CB  VAL A  96       3.271 -12.740  -7.389  1.00  0.00           C  
ATOM    671  CEN VAL A  96       3.342 -13.157  -7.933  1.00  0.00           X  
ATOM    672  H   VAL A  96       3.639 -13.234  -4.885  1.00  0.00           H  
ATOM    673  N   VAL A  97       2.367 -10.321  -5.499  1.00  0.00           N  
ATOM    674  CA  VAL A  97       1.645  -9.066  -5.335  1.00  0.00           C  
ATOM    675  C   VAL A  97       2.575  -7.950  -4.877  1.00  0.00           C  
ATOM    676  O   VAL A  97       2.533  -6.838  -5.403  1.00  0.00           O  
ATOM    677  CB  VAL A  97       0.490  -9.206  -4.325  1.00  0.00           C  
ATOM    678  CEN VAL A  97      -0.196  -9.227  -4.267  1.00  0.00           X  
ATOM    679  H   VAL A  97       2.120 -11.111  -4.919  1.00  0.00           H  
ATOM    680  N   VAL A  98       3.415  -8.254  -3.893  1.00  0.00           N  
ATOM    681  CA  VAL A  98       4.416  -7.306  -3.420  1.00  0.00           C  
ATOM    682  C   VAL A  98       5.372  -6.910  -4.538  1.00  0.00           C  
ATOM    683  O   VAL A  98       5.686  -5.733  -4.713  1.00  0.00           O  
ATOM    684  CB  VAL A  98       5.228  -7.880  -2.244  1.00  0.00           C  
ATOM    685  CEN VAL A  98       5.335  -7.827  -1.565  1.00  0.00           X  
ATOM    686  H   VAL A  98       3.358  -9.166  -3.461  1.00  0.00           H  
ATOM    687  N   VAL A  99       5.832  -7.901  -5.295  1.00  0.00           N  
ATOM    688  CA  VAL A  99       6.753  -7.659  -6.398  1.00  0.00           C  
ATOM    689  C   VAL A  99       6.136  -6.731  -7.437  1.00  0.00           C  
ATOM    690  O   VAL A  99       6.784  -5.799  -7.913  1.00  0.00           O  
ATOM    691  CB  VAL A  99       7.173  -8.973  -7.083  1.00  0.00           C  
ATOM    692  CEN VAL A  99       7.700  -9.408  -7.173  1.00  0.00           X  
ATOM    693  H   VAL A  99       5.536  -8.847  -5.100  1.00  0.00           H  
ATOM    694  N   VAL A 100       4.881  -6.991  -7.784  1.00  0.00           N  
ATOM    695  CA  VAL A 100       4.174  -6.179  -8.768  1.00  0.00           C  
ATOM    696  C   VAL A 100       4.081  -4.727  -8.318  1.00  0.00           C  
ATOM    697  O   VAL A 100       4.319  -3.808  -9.103  1.00  0.00           O  
ATOM    698  CB  VAL A 100       2.754  -6.717  -9.029  1.00  0.00           C  
ATOM    699  CEN VAL A 100       2.359  -7.036  -9.495  1.00  0.00           X  
ATOM    700  H   VAL A 100       4.404  -7.772  -7.356  1.00  0.00           H  
ATOM    701  N   VAL A 101       3.734  -4.525  -7.052  1.00  0.00           N  
ATOM    702  CA  VAL A 101       3.609  -3.183  -6.496  1.00  0.00           C  
ATOM    703  C   VAL A 101       4.928  -2.425  -6.585  1.00  0.00           C  
ATOM    704  O   VAL A 101       4.958  -1.257  -6.972  1.00  0.00           O  
ATOM    705  CB  VAL A 101       3.149  -3.221  -5.026  1.00  0.00           C  
ATOM    706  CEN VAL A 101       2.618  -3.087  -4.608  1.00  0.00           X  
ATOM    707  H   VAL A 101       3.552  -5.322  -6.459  1.00  0.00           H  
ATOM    708  N   VAL A 102       6.016  -3.097  -6.225  1.00  0.00           N  
ATOM    709  CA  VAL A 102       7.340  -2.487  -6.264  1.00  0.00           C  
ATOM    710  C   VAL A 102       7.699  -2.040  -7.675  1.00  0.00           C  
ATOM    711  O   VAL A 102       8.203  -0.935  -7.877  1.00  0.00           O  
ATOM    712  CB  VAL A 102       8.423  -3.456  -5.752  1.00  0.00           C  
ATOM    713  CEN VAL A 102       8.856  -3.578  -5.230  1.00  0.00           X  
ATOM    714  H   VAL A 102       5.924  -4.054  -5.916  1.00  0.00           H  
ATOM    715  N   VAL A 103       7.436  -2.904  -8.649  1.00  0.00           N  
ATOM    716  CA  VAL A 103       7.731  -2.599 -10.044  1.00  0.00           C  
ATOM    717  C   VAL A 103       6.975  -1.361 -10.509  1.00  0.00           C  
ATOM    718  O   VAL A 103       7.541  -0.486 -11.165  1.00  0.00           O  
ATOM    719  CB  VAL A 103       7.379  -3.780 -10.968  1.00  0.00           C  
ATOM    720  CEN VAL A 103       7.651  -4.276 -11.362  1.00  0.00           X  
ATOM    721  H   VAL A 103       7.021  -3.795  -8.418  1.00  0.00           H  
ATOM    722  N   VAL A 104       5.693  -1.293 -10.166  1.00  0.00           N  
ATOM    723  CA  VAL A 104       4.857  -0.161 -10.547  1.00  0.00           C  
ATOM    724  C   VAL A 104       5.404   1.143  -9.982  1.00  0.00           C  
ATOM    725  O   VAL A 104       5.477   2.153 -10.684  1.00  0.00           O  
ATOM    726  CB  VAL A 104       3.404  -0.346 -10.071  1.00  0.00           C  
ATOM    727  CEN VAL A 104       2.761  -0.471 -10.286  1.00  0.00           X  
ATOM    728  H   VAL A 104       5.288  -2.044  -9.626  1.00  0.00           H  
ATOM    729  N   VAL A 105       5.788   1.117  -8.711  1.00  0.00           N  
ATOM    730  CA  VAL A 105       6.329   2.298  -8.049  1.00  0.00           C  
ATOM    731  C   VAL A 105       7.589   2.792  -8.748  1.00  0.00           C  
ATOM    732  O   VAL A 105       7.753   3.989  -8.981  1.00  0.00           O  
ATOM    733  CB  VAL A 105       6.651   2.019  -6.569  1.00  0.00           C  
ATOM    734  CEN VAL A 105       6.451   2.153  -5.923  1.00  0.00           X  
ATOM    735  H   VAL A 105       5.702   0.256  -8.189  1.00  0.00           H  
ATOM    736  N   VAL A 106       8.478   1.862  -9.080  1.00  0.00           N  
ATOM    737  CA  VAL A 106       9.726   2.201  -9.753  1.00  0.00           C  
ATOM    738  C   VAL A 106       9.464   2.878 -11.092  1.00  0.00           C  
ATOM    739  O   VAL A 106      10.092   3.884 -11.424  1.00  0.00           O  
ATOM    740  CB  VAL A 106      10.602   0.955  -9.983  1.00  0.00           C  
ATOM    741  CEN VAL A 106      11.180   0.638  -9.781  1.00  0.00           X  
ATOM    742  H   VAL A 106       8.285   0.895  -8.861  1.00  0.00           H  
ATOM    743  N   VAL A 107       8.531   2.322 -11.858  1.00  0.00           N  
ATOM    744  CA  VAL A 107       8.184   2.871 -13.163  1.00  0.00           C  
ATOM    745  C   VAL A 107       7.677   4.303 -13.041  1.00  0.00           C  
ATOM    746  O   VAL A 107       8.072   5.179 -13.811  1.00  0.00           O  
ATOM    747  CB  VAL A 107       7.114   2.017 -13.869  1.00  0.00           C  
ATOM    748  CEN VAL A 107       7.009   1.580 -14.391  1.00  0.00           X  
ATOM    749  H   VAL A 107       8.051   1.497 -11.528  1.00  0.00           H  
ATOM    750  N   VAL A 108       6.801   4.534 -12.069  1.00  0.00           N  
ATOM    751  CA  VAL A 108       6.239   5.861 -11.844  1.00  0.00           C  
ATOM    752  C   VAL A 108       7.331   6.876 -11.532  1.00  0.00           C  
ATOM    753  O   VAL A 108       7.332   7.984 -12.068  1.00  0.00           O  
ATOM    754  CB  VAL A 108       5.215   5.853 -10.694  1.00  0.00           C  
ATOM    755  CEN VAL A 108       4.544   5.904 -10.549  1.00  0.00           X  
ATOM    756  H   VAL A 108       6.518   3.772 -11.470  1.00  0.00           H  
ATOM    757  N   VAL A 109       8.259   6.491 -10.663  1.00  0.00           N  
ATOM    758  CA  VAL A 109       9.359   7.368 -10.278  1.00  0.00           C  
ATOM    759  C   VAL A 109      10.201   7.757 -11.486  1.00  0.00           C  
ATOM    760  O   VAL A 109      10.558   8.923 -11.656  1.00  0.00           O  
ATOM    761  CB  VAL A 109      10.266   6.707  -9.223  1.00  0.00           C  
ATOM    762  CEN VAL A 109      10.452   6.728  -8.560  1.00  0.00           X  
ATOM    763  H   VAL A 109       8.201   5.568 -10.258  1.00  0.00           H  
ATOM    764  N   VAL A 110      10.517   6.775 -12.323  1.00  0.00           N  
ATOM    765  CA  VAL A 110      11.318   7.013 -13.517  1.00  0.00           C  
ATOM    766  C   VAL A 110      10.640   8.012 -14.446  1.00  0.00           C  
ATOM    767  O   VAL A 110      11.191   9.040 -14.727  1.00  0.00           O  
ATOM    768  CB  VAL A 110      11.584   5.707 -14.289  1.00  0.00           C  
ATOM    769  CEN VAL A 110      12.072   5.249 -14.453  1.00  0.00           X  
ATOM    770  H   VAL A 110      10.193   5.838 -12.126  1.00  0.00           H  
TER                                                                             
# All scores below are weighted scores, not raw scores.
#BEGIN_POSE_ENERGIES_TABLE ./out/58.pdb
label vdw total
weights 0.1 NA
pose 3.15881 3.15881
VAL:NtermProteinFull_1 0.01086 0.01086
VAL_2 0 0
VAL_3 0 0
VAL_4 0.29723 0.29723
VAL_5 0.88623 0.88623
VAL_6 0 0
VAL_7 0 0
VAL_8 0 0
VAL_9 0 0
VAL_10 0 0
VAL_11 0 0
VAL_12 0.00277 0.00277
VAL_13 0 0
VAL_14 0 0
VAL_15 0 0
VAL_16 0 0
VAL_17 0 0
VAL_18 0 0
VAL_19 0 0
VAL_20 0 0
VAL_21 0 0
VAL_22 0.00277 0.00277
VAL_23 0 0
VAL_24 0 0
VAL_25 0 0
VAL_26 0.01095 0.01095
VAL_27 0 0
VAL_28 0 0
VAL_29 0 0
VAL_30 2e-05 2e-05
VAL_31 0 0
VAL_32 0 0
VAL_33 0 0
VAL_34 0 0
VAL_35 0 0
VAL_36 0 0
VAL_37 0 0
VAL_38 0 0
VAL_39 0 0
VAL_40 0 0
VAL_41 0 0
VAL_42 0 0
VAL_43 0 0
VAL_44 0 0
VAL_45 2e-05 2e-05
VAL_46 0.01086 0.01086
VAL_47 0.29858 0.29858
VAL_48 0.01095 0.01095
VAL_49 0.00518 0.00518
VAL_50 0.80207 0.80207
VAL_51 0.08281 0.08281
VAL_52 0 0
VAL_53 0 0
VAL_54 0 0
VAL_55 0 0
VAL_56 0.17665 0.17665
VAL_57 0 0
VAL_58 0 0
VAL_59 0 0
VAL_60 0 0
VAL_61 0 0
VAL_62 0 0
VAL_63 0.00643 0.00643
VAL_64 0 0
VAL_65 0 0
VAL_66 0 0
VAL_67 0 0
VAL_68 0 0
VAL_69 0 0
VAL_70 0 0
VAL_71 0.00642 0.00642
VAL_72 2e-05 2e-05
VAL_73 0 0
VAL_74 0 0
VAL_75 0 0
VAL_76 0 0
VAL_77 0 0
VAL_78 0 0
VAL_79 0.17665 0.17665
VAL_80 0 0
VAL_81 0 0
VAL_82 0 0
VAL_83 0.17665 0.17665
VAL_84 0 0
VAL_85 0 0
VAL_86 0.00518 0.00518
VAL_87 0 0
VAL_88 0 0
VAL_89 0 0
VAL_90 0.00643 0.00643
VAL_91 0 0
VAL_92 0 0
VAL_93 0 0
VAL_94 0 0
VAL_95 0 0
VAL_96 0 0
VAL_97 0 0
VAL_98 0.00642 0.00642
VAL_99 2e-05 2e-05
VAL_100 0 0
VAL_101 0 0
VAL_102 0 0
VAL_103 0 0
VAL_104 0 0
VAL_105 0 0
VAL_106 0.17665 0.17665
VAL_107 0 0
VAL_108 0 0
VAL_109 0 0
VAL:CtermProteinFull_110 0 0
#END_POSE_ENERGIES_TABLE ./out/58.pdb

REMARK 6 12 7 1 20 20 13 13 4 16 8 8 
REMARK VDW             3.159
REMARK RG             13.996
REMARK NCdist         18.142
REMARK HO              0.598
