# Supplementary material for: Design of complicated all-α protein structures
Source: Nat Struct Mol Biol. 2024 Jan 4;31(2):275–82. doi: 10.1038/s41594-023-01147-9 (PMC11377298; doi:10.1038/s41594-023-01147-9)
Supplement: Supplementary file 11 — Statistical source data. [file 41594_2023_1147_MOESM11_ESM.zip › ED_Fig6/70.pdb]

HEADER                                            09-NOV-21   XXXX              
EXPDTA    THEORETICAL MODEL                                                     
REMARK 220                                                                      
REMARK 220 EXPERIMENTAL DETAILS                                                 
REMARK 220  EXPERIMENT TYPE                : THEORETICAL MODELLING              
REMARK 220  DATE OF DATA COLLECTION        : 09-NOV-21                          
REMARK 220                                                                      
REMARK 220 REMARK: MODEL GENERATED BY ROSETTA                                   
REMARK 220  VERSION 2021.16+release.8ee4f02                                     
ATOM      1  N   VAL A   1       0.000   0.000   0.000  1.00  0.00           N  
ATOM      2  CA  VAL A   1       1.458   0.000   0.000  1.00  0.00           C  
ATOM      3  C   VAL A   1       2.009   1.420   0.000  1.00  0.00           C  
ATOM      4  O   VAL A   1       2.934   1.737   0.748  1.00  0.00           O  
ATOM      5  CB  VAL A   1       2.023  -0.759  -1.215  1.00  0.00           C  
ATOM      6  CEN VAL A   1       2.351  -1.334  -1.406  1.00  0.00           X  
ATOM      7  H   VAL A   1      -0.500  -0.433  -0.750  1.00  0.00           H  
ATOM      8  N   VAL A   2       1.435   2.272  -0.843  1.00  0.00           N  
ATOM      9  CA  VAL A   2       1.868   3.661  -0.942  1.00  0.00           C  
ATOM     10  C   VAL A   2       1.711   4.383   0.390  1.00  0.00           C  
ATOM     11  O   VAL A   2       2.608   5.105   0.825  1.00  0.00           O  
ATOM     12  CB  VAL A   2       1.079   4.423  -2.023  1.00  0.00           C  
ATOM     13  CEN VAL A   2       1.129   4.707  -2.649  1.00  0.00           X  
ATOM     14  H   VAL A   2       0.680   1.949  -1.431  1.00  0.00           H  
ATOM     15  N   VAL A   3       0.566   4.183   1.035  1.00  0.00           N  
ATOM     16  CA  VAL A   3       0.290   4.815   2.319  1.00  0.00           C  
ATOM     17  C   VAL A   3       1.317   4.405   3.367  1.00  0.00           C  
ATOM     18  O   VAL A   3       1.823   5.241   4.115  1.00  0.00           O  
ATOM     19  CB  VAL A   3      -1.120   4.462   2.831  1.00  0.00           C  
ATOM     20  CEN VAL A   3      -1.749   4.719   2.941  1.00  0.00           X  
ATOM     21  H   VAL A   3      -0.130   3.577   0.624  1.00  0.00           H  
ATOM     22  N   VAL A   4       1.620   3.112   3.417  1.00  0.00           N  
ATOM     23  CA  VAL A   4       2.588   2.588   4.374  1.00  0.00           C  
ATOM     24  C   VAL A   4       3.957   3.226   4.177  1.00  0.00           C  
ATOM     25  O   VAL A   4       4.612   3.622   5.141  1.00  0.00           O  
ATOM     26  CB  VAL A   4       2.723   1.058   4.261  1.00  0.00           C  
ATOM     27  CEN VAL A   4       2.581   0.464   4.579  1.00  0.00           X  
ATOM     28  H   VAL A   4       1.169   2.476   2.775  1.00  0.00           H  
ATOM     29  N   VAL A   5       4.385   3.322   2.923  1.00  0.00           N  
ATOM     30  CA  VAL A   5       5.678   3.911   2.597  1.00  0.00           C  
ATOM     31  C   VAL A   5       5.758   5.358   3.069  1.00  0.00           C  
ATOM     32  O   VAL A   5       6.758   5.776   3.653  1.00  0.00           O  
ATOM     33  CB  VAL A   5       5.958   3.859   1.084  1.00  0.00           C  
ATOM     34  CEN VAL A   5       6.345   3.555   0.602  1.00  0.00           X  
ATOM     35  H   VAL A   5       3.799   2.977   2.176  1.00  0.00           H  
ATOM     36  N   VAL A   6       4.700   6.118   2.811  1.00  0.00           N  
ATOM     37  CA  VAL A   6       4.648   7.520   3.209  1.00  0.00           C  
ATOM     38  C   VAL A   6       4.783   7.670   4.719  1.00  0.00           C  
ATOM     39  O   VAL A   6       5.528   8.521   5.204  1.00  0.00           O  
ATOM     40  CB  VAL A   6       3.339   8.190   2.752  1.00  0.00           C  
ATOM     41  CEN VAL A   6       3.075   8.647   2.309  1.00  0.00           X  
ATOM     42  H   VAL A   6       3.910   5.715   2.327  1.00  0.00           H  
ATOM     43  N   VAL A   7       4.059   6.836   5.458  1.00  0.00           N  
ATOM     44  CA  VAL A   7       4.096   6.875   6.915  1.00  0.00           C  
ATOM     45  C   VAL A   7       5.504   6.615   7.437  1.00  0.00           C  
ATOM     46  O   VAL A   7       5.983   7.311   8.332  1.00  0.00           O  
ATOM     47  CB  VAL A   7       3.133   5.844   7.532  1.00  0.00           C  
ATOM     48  CEN VAL A   7       2.540   5.776   7.878  1.00  0.00           X  
ATOM     49  H   VAL A   7       3.467   6.159   4.999  1.00  0.00           H  
ATOM     50  N   VAL A   8       6.163   5.609   6.872  1.00  0.00           N  
ATOM     51  CA  VAL A   8       7.517   5.255   7.279  1.00  0.00           C  
ATOM     52  C   VAL A   8       8.478   6.419   7.067  1.00  0.00           C  
ATOM     53  O   VAL A   8       9.293   6.729   7.935  1.00  0.00           O  
ATOM     54  CB  VAL A   8       8.037   4.027   6.508  1.00  0.00           C  
ATOM     55  CEN VAL A   8       8.197   3.360   6.571  1.00  0.00           X  
ATOM     56  H   VAL A   8       5.713   5.075   6.141  1.00  0.00           H  
ATOM     57  N   VAL A   9       8.376   7.060   5.907  1.00  0.00           N  
ATOM     58  CA  VAL A   9       9.235   8.191   5.579  1.00  0.00           C  
ATOM     59  C   VAL A   9       9.061   9.324   6.581  1.00  0.00           C  
ATOM     60  O   VAL A   9      10.039   9.909   7.047  1.00  0.00           O  
ATOM     61  CB  VAL A   9       8.951   8.723   4.162  1.00  0.00           C  
ATOM     62  CEN VAL A   9       9.208   8.766   3.524  1.00  0.00           X  
ATOM     63  H   VAL A   9       7.685   6.755   5.236  1.00  0.00           H  
ATOM     64  N   VAL A  10       7.810   9.630   6.909  1.00  0.00           N  
ATOM     65  CA  VAL A  10       7.506  10.695   7.857  1.00  0.00           C  
ATOM     66  C   VAL A  10       8.128  10.415   9.219  1.00  0.00           C  
ATOM     67  O   VAL A  10       8.719  11.301   9.836  1.00  0.00           O  
ATOM     68  CB  VAL A  10       5.986  10.883   8.028  1.00  0.00           C  
ATOM     69  CEN VAL A  10       5.461  11.306   7.888  1.00  0.00           X  
ATOM     70  H   VAL A  10       7.051   9.112   6.491  1.00  0.00           H  
ATOM     71  N   VAL A  11       7.993   9.177   9.683  1.00  0.00           N  
ATOM     72  CA  VAL A  11       8.542   8.778  10.973  1.00  0.00           C  
ATOM     73  C   VAL A  11      10.054   8.964  11.009  1.00  0.00           C  
ATOM     74  O   VAL A  11      10.602   9.482  11.982  1.00  0.00           O  
ATOM     75  CB  VAL A  11       8.207   7.311  11.300  1.00  0.00           C  
ATOM     76  CEN VAL A  11       7.826   6.907  11.708  1.00  0.00           X  
ATOM     77  H   VAL A  11       7.496   8.495   9.127  1.00  0.00           H  
ATOM     78  N   VAL A  12      10.723   8.537   9.944  1.00  0.00           N  
ATOM     79  CA  VAL A  12      12.173   8.655   9.852  1.00  0.00           C  
ATOM     80  C   VAL A  12      12.613  10.111   9.938  1.00  0.00           C  
ATOM     81  O   VAL A  12      13.562  10.441  10.650  1.00  0.00           O  
ATOM     82  CB  VAL A  12      12.708   8.043   8.543  1.00  0.00           C  
ATOM     83  CEN VAL A  12      13.065   7.514   8.284  1.00  0.00           X  
ATOM     84  H   VAL A  12      10.214   8.119   9.178  1.00  0.00           H  
ATOM     85  N   VAL A  13      11.920  10.977   9.208  1.00  0.00           N  
ATOM     86  CA  VAL A  13      12.238  12.400   9.200  1.00  0.00           C  
ATOM     87  C   VAL A  13      12.120  12.999  10.596  1.00  0.00           C  
ATOM     88  O   VAL A  13      12.988  13.755  11.033  1.00  0.00           O  
ATOM     89  CB  VAL A  13      11.321  13.180   8.239  1.00  0.00           C  
ATOM     90  CEN VAL A  13      11.305  13.516   7.638  1.00  0.00           X  
ATOM     91  H   VAL A  13      11.152  10.642   8.644  1.00  0.00           H  
ATOM     92  N   VAL A  14      11.041  12.656  11.292  1.00  0.00           N  
ATOM     93  CA  VAL A  14      10.808  13.159  12.640  1.00  0.00           C  
ATOM     94  C   VAL A  14      11.818  12.584  13.625  1.00  0.00           C  
ATOM     95  O   VAL A  14      11.930  13.052  14.759  1.00  0.00           O  
ATOM     96  CB  VAL A  14       9.385  12.828  13.128  1.00  0.00           C  
ATOM     97  CEN VAL A  14       8.771  13.104  13.274  1.00  0.00           X  
ATOM     98  H   VAL A  14      10.366  12.031  10.876  1.00  0.00           H  
ATOM     99  N   VAL A  15      12.553  11.568  13.186  1.00  0.00           N  
ATOM    100  CA  VAL A  15      13.595  10.965  14.008  1.00  0.00           C  
ATOM    101  C   VAL A  15      14.982  11.345  13.504  1.00  0.00           C  
ATOM    102  O   VAL A  15      15.990  10.824  13.981  1.00  0.00           O  
ATOM    103  CB  VAL A  15      13.474   9.430  14.038  1.00  0.00           C  
ATOM    104  CEN VAL A  15      13.308   8.894  14.438  1.00  0.00           X  
ATOM    105  H   VAL A  15      12.384  11.203  12.259  1.00  0.00           H  
ATOM    106  N   VAL A  16      15.026  12.257  12.538  1.00  0.00           N  
ATOM    107  CA  VAL A  16      16.289  12.708  11.967  1.00  0.00           C  
ATOM    108  C   VAL A  16      17.131  13.441  13.003  1.00  0.00           C  
ATOM    109  O   VAL A  16      16.599  14.062  13.923  1.00  0.00           O  
ATOM    110  CB  VAL A  16      16.064  13.631  10.756  1.00  0.00           C  
ATOM    111  CEN VAL A  16      16.119  13.670  10.070  1.00  0.00           X  
ATOM    112  H   VAL A  16      14.162  12.647  12.191  1.00  0.00           H  
ATOM    113  N   VAL A  17      18.449  13.366  12.848  1.00  0.00           N  
ATOM    114  CA  VAL A  17      19.366  14.057  13.746  1.00  0.00           C  
ATOM    115  C   VAL A  17      19.228  15.569  13.619  1.00  0.00           C  
ATOM    116  O   VAL A  17      19.471  16.307  14.574  1.00  0.00           O  
ATOM    117  CB  VAL A  17      20.830  13.661  13.473  1.00  0.00           C  
ATOM    118  CEN VAL A  17      21.366  13.311  13.727  1.00  0.00           X  
ATOM    119  H   VAL A  17      18.824  12.816  12.089  1.00  0.00           H  
ATOM    120  N   VAL A  18      18.835  16.024  12.434  1.00  0.00           N  
ATOM    121  CA  VAL A  18      18.741  17.452  12.155  1.00  0.00           C  
ATOM    122  C   VAL A  18      17.409  18.019  12.628  1.00  0.00           C  
ATOM    123  O   VAL A  18      16.345  17.514  12.269  1.00  0.00           O  
ATOM    124  CB  VAL A  18      18.908  17.747  10.652  1.00  0.00           C  
ATOM    125  CEN VAL A  18      19.335  18.019  10.185  1.00  0.00           X  
ATOM    126  H   VAL A  18      18.597  15.364  11.707  1.00  0.00           H  
ATOM    127  N   VAL A  19      17.473  19.072  13.437  1.00  0.00           N  
ATOM    128  CA  VAL A  19      16.272  19.751  13.907  1.00  0.00           C  
ATOM    129  C   VAL A  19      15.445  20.278  12.742  1.00  0.00           C  
ATOM    130  O   VAL A  19      14.215  20.291  12.797  1.00  0.00           O  
ATOM    131  CB  VAL A  19      16.616  20.919  14.850  1.00  0.00           C  
ATOM    132  CEN VAL A  19      16.593  21.128  15.507  1.00  0.00           X  
ATOM    133  H   VAL A  19      18.378  19.410  13.732  1.00  0.00           H  
ATOM    134  N   VAL A  20      16.127  20.713  11.688  1.00  0.00           N  
ATOM    135  CA  VAL A  20      15.458  21.289  10.527  1.00  0.00           C  
ATOM    136  C   VAL A  20      14.576  20.260   9.833  1.00  0.00           C  
ATOM    137  O   VAL A  20      13.451  20.561   9.433  1.00  0.00           O  
ATOM    138  CB  VAL A  20      16.471  21.851   9.513  1.00  0.00           C  
ATOM    139  CEN VAL A  20      16.723  22.434   9.245  1.00  0.00           X  
ATOM    140  H   VAL A  20      17.134  20.642  11.691  1.00  0.00           H  
ATOM    141  N   VAL A  21      15.093  19.044   9.691  1.00  0.00           N  
ATOM    142  CA  VAL A  21      14.347  17.964   9.056  1.00  0.00           C  
ATOM    143  C   VAL A  21      13.055  17.671   9.808  1.00  0.00           C  
ATOM    144  O   VAL A  21      11.996  17.510   9.201  1.00  0.00           O  
ATOM    145  CB  VAL A  21      15.184  16.674   8.972  1.00  0.00           C  
ATOM    146  CEN VAL A  21      15.517  16.257   8.536  1.00  0.00           X  
ATOM    147  H   VAL A  21      16.026  18.864  10.032  1.00  0.00           H  
ATOM    148  N   VAL A  22      13.148  17.603  11.131  1.00  0.00           N  
ATOM    149  CA  VAL A  22      11.986  17.330  11.968  1.00  0.00           C  
ATOM    150  C   VAL A  22      10.911  18.392  11.783  1.00  0.00           C  
ATOM    151  O   VAL A  22       9.729  18.076  11.650  1.00  0.00           O  
ATOM    152  CB  VAL A  22      12.368  17.255  13.459  1.00  0.00           C  
ATOM    153  CEN VAL A  22      12.442  16.824  13.991  1.00  0.00           X  
ATOM    154  H   VAL A  22      14.047  17.745  11.569  1.00  0.00           H  
ATOM    155  N   VAL A  23      11.328  19.654  11.775  1.00  0.00           N  
ATOM    156  CA  VAL A  23      10.401  20.766  11.606  1.00  0.00           C  
ATOM    157  C   VAL A  23       9.663  20.671  10.277  1.00  0.00           C  
ATOM    158  O   VAL A  23       8.448  20.861  10.215  1.00  0.00           O  
ATOM    159  CB  VAL A  23      11.126  22.123  11.682  1.00  0.00           C  
ATOM    160  CEN VAL A  23      11.212  22.684  12.073  1.00  0.00           X  
ATOM    161  H   VAL A  23      12.313  19.847  11.889  1.00  0.00           H  
ATOM    162  N   VAL A  24      10.403  20.374   9.214  1.00  0.00           N  
ATOM    163  CA  VAL A  24       9.820  20.252   7.883  1.00  0.00           C  
ATOM    164  C   VAL A  24       8.761  19.158   7.844  1.00  0.00           C  
ATOM    165  O   VAL A  24       7.680  19.348   7.287  1.00  0.00           O  
ATOM    166  CB  VAL A  24      10.894  19.952   6.821  1.00  0.00           C  
ATOM    167  CEN VAL A  24      11.237  20.221   6.287  1.00  0.00           X  
ATOM    168  H   VAL A  24      11.396  20.229   9.331  1.00  0.00           H  
ATOM    169  N   VAL A  25       9.079  18.013   8.438  1.00  0.00           N  
ATOM    170  CA  VAL A  25       8.155  16.886   8.472  1.00  0.00           C  
ATOM    171  C   VAL A  25       6.857  17.258   9.178  1.00  0.00           C  
ATOM    172  O   VAL A  25       5.767  16.941   8.702  1.00  0.00           O  
ATOM    173  CB  VAL A  25       8.778  15.665   9.174  1.00  0.00           C  
ATOM    174  CEN VAL A  25       9.029  15.032   9.068  1.00  0.00           X  
ATOM    175  H   VAL A  25       9.983  17.921   8.878  1.00  0.00           H  
ATOM    176  N   VAL A  26       6.981  17.932  10.316  1.00  0.00           N  
ATOM    177  CA  VAL A  26       5.818  18.349  11.091  1.00  0.00           C  
ATOM    178  C   VAL A  26       4.916  19.268  10.277  1.00  0.00           C  
ATOM    179  O   VAL A  26       3.695  19.108  10.272  1.00  0.00           O  
ATOM    180  CB  VAL A  26       6.232  19.069  12.388  1.00  0.00           C  
ATOM    181  CEN VAL A  26       6.255  19.007  13.074  1.00  0.00           X  
ATOM    182  H   VAL A  26       7.905  18.162  10.654  1.00  0.00           H  
ATOM    183  N   VAL A  27       5.523  20.230   9.591  1.00  0.00           N  
ATOM    184  CA  VAL A  27       4.774  21.176   8.772  1.00  0.00           C  
ATOM    185  C   VAL A  27       3.988  20.460   7.682  1.00  0.00           C  
ATOM    186  O   VAL A  27       2.816  20.758   7.450  1.00  0.00           O  
ATOM    187  CB  VAL A  27       5.703  22.218   8.122  1.00  0.00           C  
ATOM    188  CEN VAL A  27       5.888  22.882   8.136  1.00  0.00           X  
ATOM    189  H   VAL A  27       6.529  20.308   9.637  1.00  0.00           H  
ATOM    190  N   VAL A  28       4.639  19.514   7.014  1.00  0.00           N  
ATOM    191  CA  VAL A  28       4.002  18.753   5.946  1.00  0.00           C  
ATOM    192  C   VAL A  28       2.785  17.994   6.461  1.00  0.00           C  
ATOM    193  O   VAL A  28       1.729  17.994   5.829  1.00  0.00           O  
ATOM    194  CB  VAL A  28       4.982  17.755   5.301  1.00  0.00           C  
ATOM    195  CEN VAL A  28       5.345  17.624   4.730  1.00  0.00           X  
ATOM    196  H   VAL A  28       5.601  19.316   7.253  1.00  0.00           H  
ATOM    197  N   VAL A  29       2.940  17.349   7.612  1.00  0.00           N  
ATOM    198  CA  VAL A  29       1.854  16.585   8.214  1.00  0.00           C  
ATOM    199  C   VAL A  29       0.653  17.474   8.511  1.00  0.00           C  
ATOM    200  O   VAL A  29      -0.487  17.108   8.228  1.00  0.00           O  
ATOM    201  CB  VAL A  29       2.303  15.893   9.515  1.00  0.00           C  
ATOM    202  CEN VAL A  29       2.449  15.282   9.796  1.00  0.00           X  
ATOM    203  H   VAL A  29       3.833  17.388   8.082  1.00  0.00           H  
ATOM    204  N   VAL A  30       0.917  18.644   9.082  1.00  0.00           N  
ATOM    205  CA  VAL A  30      -0.142  19.588   9.419  1.00  0.00           C  
ATOM    206  C   VAL A  30      -0.917  20.012   8.178  1.00  0.00           C  
ATOM    207  O   VAL A  30      -2.147  20.057   8.188  1.00  0.00           O  
ATOM    208  CB  VAL A  30       0.420  20.843  10.114  1.00  0.00           C  
ATOM    209  CEN VAL A  30       0.455  21.173  10.717  1.00  0.00           X  
ATOM    210  H   VAL A  30       1.876  18.886   9.289  1.00  0.00           H  
ATOM    211  N   VAL A  31      -0.190  20.321   7.109  1.00  0.00           N  
ATOM    212  CA  VAL A  31      -0.808  20.742   5.857  1.00  0.00           C  
ATOM    213  C   VAL A  31      -1.731  19.661   5.308  1.00  0.00           C  
ATOM    214  O   VAL A  31      -2.849  19.945   4.879  1.00  0.00           O  
ATOM    215  CB  VAL A  31       0.249  21.089   4.793  1.00  0.00           C  
ATOM    216  CEN VAL A  31       0.535  21.611   4.445  1.00  0.00           X  
ATOM    217  H   VAL A  31       0.817  20.263   7.165  1.00  0.00           H  
ATOM    218  N   VAL A  32      -1.256  18.420   5.325  1.00  0.00           N  
ATOM    219  CA  VAL A  32      -2.037  17.294   4.829  1.00  0.00           C  
ATOM    220  C   VAL A  32      -3.340  17.143   5.604  1.00  0.00           C  
ATOM    221  O   VAL A  32      -4.403  16.942   5.017  1.00  0.00           O  
ATOM    222  CB  VAL A  32      -1.245  15.975   4.913  1.00  0.00           C  
ATOM    223  CEN VAL A  32      -0.926  15.495   4.536  1.00  0.00           X  
ATOM    224  H   VAL A  32      -0.330  18.253   5.691  1.00  0.00           H  
ATOM    225  N   VAL A  33      -3.250  17.241   6.926  1.00  0.00           N  
ATOM    226  CA  VAL A  33      -4.422  17.115   7.785  1.00  0.00           C  
ATOM    227  C   VAL A  33      -5.460  18.182   7.460  1.00  0.00           C  
ATOM    228  O   VAL A  33      -6.652  17.891   7.362  1.00  0.00           O  
ATOM    229  CB  VAL A  33      -4.044  17.217   9.275  1.00  0.00           C  
ATOM    230  CEN VAL A  33      -3.986  16.856   9.858  1.00  0.00           X  
ATOM    231  H   VAL A  33      -2.347  17.407   7.347  1.00  0.00           H  
ATOM    232  N   VAL A  34      -5.000  19.417   7.294  1.00  0.00           N  
ATOM    233  CA  VAL A  34      -5.888  20.530   6.980  1.00  0.00           C  
ATOM    234  C   VAL A  34      -6.627  20.291   5.670  1.00  0.00           C  
ATOM    235  O   VAL A  34      -7.835  20.513   5.578  1.00  0.00           O  
ATOM    236  CB  VAL A  34      -5.117  21.860   6.888  1.00  0.00           C  
ATOM    237  CEN VAL A  34      -5.012  22.463   7.204  1.00  0.00           X  
ATOM    238  H   VAL A  34      -4.009  19.590   7.389  1.00  0.00           H  
ATOM    239  N   VAL A  35      -5.896  19.837   4.658  1.00  0.00           N  
ATOM    240  CA  VAL A  35      -6.482  19.567   3.350  1.00  0.00           C  
ATOM    241  C   VAL A  35      -7.578  18.513   3.444  1.00  0.00           C  
ATOM    242  O   VAL A  35      -8.651  18.667   2.862  1.00  0.00           O  
ATOM    243  CB  VAL A  35      -5.417  19.098   2.340  1.00  0.00           C  
ATOM    244  CEN VAL A  35      -5.066  19.285   1.778  1.00  0.00           X  
ATOM    245  H   VAL A  35      -4.909  19.674   4.798  1.00  0.00           H  
ATOM    246  N   VAL A  36      -7.301  17.443   4.181  1.00  0.00           N  
ATOM    247  CA  VAL A  36      -8.263  16.361   4.352  1.00  0.00           C  
ATOM    248  C   VAL A  36      -9.547  16.864   4.998  1.00  0.00           C  
ATOM    249  O   VAL A  36     -10.647  16.526   4.561  1.00  0.00           O  
ATOM    250  CB  VAL A  36      -7.683  15.219   5.207  1.00  0.00           C  
ATOM    251  CEN VAL A  36      -7.454  14.569   5.183  1.00  0.00           X  
ATOM    252  H   VAL A  36      -6.400  17.377   4.633  1.00  0.00           H  
ATOM    253  N   VAL A  37      -9.401  17.673   6.042  1.00  0.00           N  
ATOM    254  CA  VAL A  37     -10.550  18.224   6.751  1.00  0.00           C  
ATOM    255  C   VAL A  37     -11.420  19.062   5.823  1.00  0.00           C  
ATOM    256  O   VAL A  37     -12.645  18.944   5.831  1.00  0.00           O  
ATOM    257  CB  VAL A  37     -10.114  19.088   7.949  1.00  0.00           C  
ATOM    258  CEN VAL A  37     -10.094  19.113   8.637  1.00  0.00           X  
ATOM    259  H   VAL A  37      -8.471  17.912   6.353  1.00  0.00           H  
ATOM    260  N   VAL A  38     -10.779  19.907   5.023  1.00  0.00           N  
ATOM    261  CA  VAL A  38     -11.494  20.767   4.087  1.00  0.00           C  
ATOM    262  C   VAL A  38     -12.303  19.945   3.092  1.00  0.00           C  
ATOM    263  O   VAL A  38     -13.464  20.251   2.818  1.00  0.00           O  
ATOM    264  CB  VAL A  38     -10.529  21.686   3.314  1.00  0.00           C  
ATOM    265  CEN VAL A  38     -10.322  22.339   3.245  1.00  0.00           X  
ATOM    266  H   VAL A  38      -9.771  19.956   5.065  1.00  0.00           H  
ATOM    267  N   VAL A  39     -11.684  18.900   2.554  1.00  0.00           N  
ATOM    268  CA  VAL A  39     -12.346  18.031   1.588  1.00  0.00           C  
ATOM    269  C   VAL A  39     -13.588  17.386   2.188  1.00  0.00           C  
ATOM    270  O   VAL A  39     -14.643  17.341   1.555  1.00  0.00           O  
ATOM    271  CB  VAL A  39     -11.400  16.927   1.080  1.00  0.00           C  
ATOM    272  CEN VAL A  39     -11.042  16.712   0.532  1.00  0.00           X  
ATOM    273  H   VAL A  39     -10.730  18.702   2.821  1.00  0.00           H  
ATOM    274  N   VAL A  40     -13.457  16.887   3.412  1.00  0.00           N  
ATOM    275  CA  VAL A  40     -14.570  16.243   4.100  1.00  0.00           C  
ATOM    276  C   VAL A  40     -15.739  17.203   4.275  1.00  0.00           C  
ATOM    277  O   VAL A  40     -16.892  16.843   4.035  1.00  0.00           O  
ATOM    278  CB  VAL A  40     -14.146  15.708   5.481  1.00  0.00           C  
ATOM    279  CEN VAL A  40     -14.022  15.133   5.838  1.00  0.00           X  
ATOM    280  H   VAL A  40     -12.564  16.956   3.878  1.00  0.00           H  
ATOM    281  N   VAL A  41     -15.436  18.427   4.695  1.00  0.00           N  
ATOM    282  CA  VAL A  41     -16.462  19.442   4.903  1.00  0.00           C  
ATOM    283  C   VAL A  41     -16.979  19.983   3.576  1.00  0.00           C  
ATOM    284  O   VAL A  41     -17.936  20.756   3.540  1.00  0.00           O  
ATOM    285  CB  VAL A  41     -15.935  20.613   5.753  1.00  0.00           C  
ATOM    286  CEN VAL A  41     -15.979  20.913   6.372  1.00  0.00           X  
ATOM    287  H   VAL A  41     -14.470  18.660   4.874  1.00  0.00           H  
ATOM    288  N   VAL A  42     -16.339  19.572   2.486  1.00  0.00           N  
ATOM    289  CA  VAL A  42     -16.832  19.877   1.148  1.00  0.00           C  
ATOM    290  C   VAL A  42     -17.345  18.623   0.451  1.00  0.00           C  
ATOM    291  O   VAL A  42     -17.298  18.520  -0.775  1.00  0.00           O  
ATOM    292  CB  VAL A  42     -15.740  20.526   0.278  1.00  0.00           C  
ATOM    293  CEN VAL A  42     -15.544  21.117  -0.017  1.00  0.00           X  
ATOM    294  H   VAL A  42     -15.490  19.034   2.587  1.00  0.00           H  
ATOM    295  N   VAL A  43     -17.834  17.672   1.239  1.00  0.00           N  
ATOM    296  CA  VAL A  43     -18.532  16.512   0.698  1.00  0.00           C  
ATOM    297  C   VAL A  43     -17.585  15.621  -0.097  1.00  0.00           C  
ATOM    298  O   VAL A  43     -17.993  14.964  -1.054  1.00  0.00           O  
ATOM    299  CB  VAL A  43     -19.707  16.930  -0.206  1.00  0.00           C  
ATOM    300  CEN VAL A  43     -20.394  16.951  -0.248  1.00  0.00           X  
ATOM    301  H   VAL A  43     -17.720  17.755   2.239  1.00  0.00           H  
ATOM    302  N   VAL A  44     -16.320  15.603   0.307  1.00  0.00           N  
ATOM    303  CA  VAL A  44     -15.358  14.647  -0.229  1.00  0.00           C  
ATOM    304  C   VAL A  44     -15.311  13.380   0.615  1.00  0.00           C  
ATOM    305  O   VAL A  44     -15.254  13.443   1.843  1.00  0.00           O  
ATOM    306  CB  VAL A  44     -13.944  15.252  -0.308  1.00  0.00           C  
ATOM    307  CEN VAL A  44     -13.462  15.482  -0.744  1.00  0.00           X  
ATOM    308  H   VAL A  44     -16.016  16.269   1.003  1.00  0.00           H  
ATOM    309  N   VAL A  45     -15.336  12.231  -0.051  1.00  0.00           N  
ATOM    310  CA  VAL A  45     -15.360  10.946   0.639  1.00  0.00           C  
ATOM    311  C   VAL A  45     -13.983  10.587   1.182  1.00  0.00           C  
ATOM    312  O   VAL A  45     -12.989  11.239   0.862  1.00  0.00           O  
ATOM    313  CB  VAL A  45     -15.847   9.816  -0.288  1.00  0.00           C  
ATOM    314  CEN VAL A  45     -16.372   9.388  -0.411  1.00  0.00           X  
ATOM    315  H   VAL A  45     -15.337  12.247  -1.061  1.00  0.00           H  
ATOM    316  N   VAL A  46     -13.932   9.545   2.005  1.00  0.00           N  
ATOM    317  CA  VAL A  46     -12.744   9.255   2.801  1.00  0.00           C  
ATOM    318  C   VAL A  46     -11.586   8.807   1.918  1.00  0.00           C  
ATOM    319  O   VAL A  46     -10.421   9.033   2.244  1.00  0.00           O  
ATOM    320  CB  VAL A  46     -13.023   8.169   3.857  1.00  0.00           C  
ATOM    321  CEN VAL A  46     -13.099   8.060   4.533  1.00  0.00           X  
ATOM    322  H   VAL A  46     -14.735   8.938   2.082  1.00  0.00           H  
ATOM    323  N   VAL A  47     -11.914   8.170   0.799  1.00  0.00           N  
ATOM    324  CA  VAL A  47     -10.904   7.726  -0.154  1.00  0.00           C  
ATOM    325  C   VAL A  47     -10.203   8.911  -0.805  1.00  0.00           C  
ATOM    326  O   VAL A  47      -8.986   8.901  -0.988  1.00  0.00           O  
ATOM    327  CB  VAL A  47     -11.515   6.836  -1.253  1.00  0.00           C  
ATOM    328  CEN VAL A  47     -11.548   6.190  -1.488  1.00  0.00           X  
ATOM    329  H   VAL A  47     -12.888   7.988   0.604  1.00  0.00           H  
ATOM    330  N   VAL A  48     -10.979   9.932  -1.154  1.00  0.00           N  
ATOM    331  CA  VAL A  48     -10.433  11.130  -1.781  1.00  0.00           C  
ATOM    332  C   VAL A  48      -9.409  11.806  -0.878  1.00  0.00           C  
ATOM    333  O   VAL A  48      -8.337  12.207  -1.330  1.00  0.00           O  
ATOM    334  CB  VAL A  48     -11.541  12.140  -2.131  1.00  0.00           C  
ATOM    335  CEN VAL A  48     -11.888  12.424  -2.654  1.00  0.00           X  
ATOM    336  H   VAL A  48     -11.972   9.877  -0.981  1.00  0.00           H  
ATOM    337  N   VAL A  49      -9.747  11.931   0.401  1.00  0.00           N  
ATOM    338  CA  VAL A  49      -8.858  12.560   1.370  1.00  0.00           C  
ATOM    339  C   VAL A  49      -7.532  11.815   1.466  1.00  0.00           C  
ATOM    340  O   VAL A  49      -6.465  12.428   1.481  1.00  0.00           O  
ATOM    341  CB  VAL A  49      -9.501  12.625   2.768  1.00  0.00           C  
ATOM    342  CEN VAL A  49      -9.774  13.053   3.234  1.00  0.00           X  
ATOM    343  H   VAL A  49     -10.643  11.582   0.710  1.00  0.00           H  
ATOM    344  N   VAL A  50      -7.608  10.490   1.531  1.00  0.00           N  
ATOM    345  CA  VAL A  50      -6.413   9.659   1.626  1.00  0.00           C  
ATOM    346  C   VAL A  50      -5.503   9.864   0.422  1.00  0.00           C  
ATOM    347  O   VAL A  50      -4.288  10.002   0.567  1.00  0.00           O  
ATOM    348  CB  VAL A  50      -6.772   8.165   1.737  1.00  0.00           C  
ATOM    349  CEN VAL A  50      -6.780   7.628   2.168  1.00  0.00           X  
ATOM    350  H   VAL A  50      -8.515  10.047   1.515  1.00  0.00           H  
ATOM    351  N   VAL A  51      -6.097   9.882  -0.767  1.00  0.00           N  
ATOM    352  CA  VAL A  51      -5.340  10.070  -1.999  1.00  0.00           C  
ATOM    353  C   VAL A  51      -4.604  11.403  -1.994  1.00  0.00           C  
ATOM    354  O   VAL A  51      -3.429  11.476  -2.357  1.00  0.00           O  
ATOM    355  CB  VAL A  51      -6.252  10.002  -3.238  1.00  0.00           C  
ATOM    356  CEN VAL A  51      -6.416   9.617  -3.785  1.00  0.00           X  
ATOM    357  H   VAL A  51      -7.098   9.762  -0.818  1.00  0.00           H  
ATOM    358  N   VAL A  52      -5.300  12.457  -1.582  1.00  0.00           N  
ATOM    359  CA  VAL A  52      -4.713  13.791  -1.530  1.00  0.00           C  
ATOM    360  C   VAL A  52      -3.508  13.826  -0.599  1.00  0.00           C  
ATOM    361  O   VAL A  52      -2.469  14.393  -0.935  1.00  0.00           O  
ATOM    362  CB  VAL A  52      -5.739  14.842  -1.067  1.00  0.00           C  
ATOM    363  CEN VAL A  52      -6.120  15.376  -1.278  1.00  0.00           X  
ATOM    364  H   VAL A  52      -6.261  12.331  -1.298  1.00  0.00           H  
ATOM    365  N   VAL A  53      -3.654  13.218   0.573  1.00  0.00           N  
ATOM    366  CA  VAL A  53      -2.578  13.179   1.555  1.00  0.00           C  
ATOM    367  C   VAL A  53      -1.343  12.486   0.993  1.00  0.00           C  
ATOM    368  O   VAL A  53      -0.222  12.967   1.155  1.00  0.00           O  
ATOM    369  CB  VAL A  53      -3.015  12.459   2.845  1.00  0.00           C  
ATOM    370  CEN VAL A  53      -3.173  12.557   3.508  1.00  0.00           X  
ATOM    371  H   VAL A  53      -4.534  12.770   0.789  1.00  0.00           H  
ATOM    372  N   VAL A  54      -1.557  11.354   0.330  1.00  0.00           N  
ATOM    373  CA  VAL A  54      -0.461  10.593  -0.258  1.00  0.00           C  
ATOM    374  C   VAL A  54       0.296  11.423  -1.288  1.00  0.00           C  
ATOM    375  O   VAL A  54       1.527  11.436  -1.305  1.00  0.00           O  
ATOM    376  CB  VAL A  54      -0.966   9.300  -0.927  1.00  0.00           C  
ATOM    377  CEN VAL A  54      -0.976   8.614  -0.869  1.00  0.00           X  
ATOM    378  H   VAL A  54      -2.502  11.013   0.231  1.00  0.00           H  
ATOM    379  N   VAL A  55      -0.447  12.115  -2.145  1.00  0.00           N  
ATOM    380  CA  VAL A  55       0.153  12.949  -3.179  1.00  0.00           C  
ATOM    381  C   VAL A  55       1.027  14.037  -2.571  1.00  0.00           C  
ATOM    382  O   VAL A  55       2.143  14.281  -3.031  1.00  0.00           O  
ATOM    383  CB  VAL A  55      -0.920  13.604  -4.070  1.00  0.00           C  
ATOM    384  CEN VAL A  55      -1.198  13.595  -4.700  1.00  0.00           X  
ATOM    385  H   VAL A  55      -1.454  12.062  -2.078  1.00  0.00           H  
ATOM    386  N   VAL A  56       0.515  14.690  -1.533  1.00  0.00           N  
ATOM    387  CA  VAL A  56       1.249  15.754  -0.859  1.00  0.00           C  
ATOM    388  C   VAL A  56       2.565  15.241  -0.289  1.00  0.00           C  
ATOM    389  O   VAL A  56       3.606  15.881  -0.433  1.00  0.00           O  
ATOM    390  CB  VAL A  56       0.419  16.382   0.277  1.00  0.00           C  
ATOM    391  CEN VAL A  56       0.075  16.949   0.465  1.00  0.00           X  
ATOM    392  H   VAL A  56      -0.407  14.442  -1.202  1.00  0.00           H  
ATOM    393  N   VAL A  57       2.511  14.082   0.359  1.00  0.00           N  
ATOM    394  CA  VAL A  57       3.699  13.480   0.952  1.00  0.00           C  
ATOM    395  C   VAL A  57       4.761  13.202  -0.104  1.00  0.00           C  
ATOM    396  O   VAL A  57       5.941  13.489   0.098  1.00  0.00           O  
ATOM    397  CB  VAL A  57       3.362  12.168   1.685  1.00  0.00           C  
ATOM    398  CEN VAL A  57       3.307  11.880   2.309  1.00  0.00           X  
ATOM    399  H   VAL A  57       1.624  13.606   0.442  1.00  0.00           H  
ATOM    400  N   VAL A  58       4.335  12.641  -1.230  1.00  0.00           N  
ATOM    401  CA  VAL A  58       5.249  12.322  -2.321  1.00  0.00           C  
ATOM    402  C   VAL A  58       5.949  13.573  -2.837  1.00  0.00           C  
ATOM    403  O   VAL A  58       7.160  13.573  -3.058  1.00  0.00           O  
ATOM    404  CB  VAL A  58       4.518  11.636  -3.490  1.00  0.00           C  
ATOM    405  CEN VAL A  58       4.439  11.036  -3.819  1.00  0.00           X  
ATOM    406  H   VAL A  58       3.353  12.430  -1.334  1.00  0.00           H  
ATOM    407  N   VAL A  59       5.179  14.640  -3.026  1.00  0.00           N  
ATOM    408  CA  VAL A  59       5.723  15.900  -3.517  1.00  0.00           C  
ATOM    409  C   VAL A  59       6.788  16.445  -2.573  1.00  0.00           C  
ATOM    410  O   VAL A  59       7.851  16.885  -3.010  1.00  0.00           O  
ATOM    411  CB  VAL A  59       4.620  16.960  -3.697  1.00  0.00           C  
ATOM    412  CEN VAL A  59       4.260  17.312  -4.167  1.00  0.00           X  
ATOM    413  H   VAL A  59       4.191  14.575  -2.825  1.00  0.00           H  
ATOM    414  N   VAL A  60       6.496  16.411  -1.277  1.00  0.00           N  
ATOM    415  CA  VAL A  60       7.428  16.901  -0.269  1.00  0.00           C  
ATOM    416  C   VAL A  60       8.744  16.134  -0.316  1.00  0.00           C  
ATOM    417  O   VAL A  60       9.821  16.726  -0.263  1.00  0.00           O  
ATOM    418  CB  VAL A  60       6.835  16.797   1.148  1.00  0.00           C  
ATOM    419  CEN VAL A  60       6.585  17.167   1.673  1.00  0.00           X  
ATOM    420  H   VAL A  60       5.606  16.036  -0.983  1.00  0.00           H  
ATOM    421  N   VAL A  61       8.649  14.812  -0.415  1.00  0.00           N  
ATOM    422  CA  VAL A  61       9.831  13.961  -0.469  1.00  0.00           C  
ATOM    423  C   VAL A  61      10.703  14.305  -1.669  1.00  0.00           C  
ATOM    424  O   VAL A  61      11.924  14.409  -1.552  1.00  0.00           O  
ATOM    425  CB  VAL A  61       9.451  12.470  -0.533  1.00  0.00           C  
ATOM    426  CEN VAL A  61       9.449  11.882  -0.173  1.00  0.00           X  
ATOM    427  H   VAL A  61       7.734  14.387  -0.454  1.00  0.00           H  
ATOM    428  N   VAL A  62      10.069  14.480  -2.824  1.00  0.00           N  
ATOM    429  CA  VAL A  62      10.787  14.813  -4.049  1.00  0.00           C  
ATOM    430  C   VAL A  62      11.545  16.126  -3.904  1.00  0.00           C  
ATOM    431  O   VAL A  62      12.708  16.229  -4.296  1.00  0.00           O  
ATOM    432  CB  VAL A  62       9.832  14.914  -5.253  1.00  0.00           C  
ATOM    433  CEN VAL A  62       9.643  14.603  -5.839  1.00  0.00           X  
ATOM    434  H   VAL A  62       9.065  14.381  -2.854  1.00  0.00           H  
ATOM    435  N   VAL A  63      10.881  17.128  -3.338  1.00  0.00           N  
ATOM    436  CA  VAL A  63      11.492  18.437  -3.139  1.00  0.00           C  
ATOM    437  C   VAL A  63      12.728  18.340  -2.255  1.00  0.00           C  
ATOM    438  O   VAL A  63      13.765  18.932  -2.554  1.00  0.00           O  
ATOM    439  CB  VAL A  63      10.500  19.434  -2.511  1.00  0.00           C  
ATOM    440  CEN VAL A  63      10.121  19.995  -2.639  1.00  0.00           X  
ATOM    441  H   VAL A  63       9.928  16.979  -3.037  1.00  0.00           H  
ATOM    442  N   VAL A  64      12.612  17.590  -1.165  1.00  0.00           N  
ATOM    443  CA  VAL A  64      13.720  17.414  -0.234  1.00  0.00           C  
ATOM    444  C   VAL A  64      14.923  16.783  -0.923  1.00  0.00           C  
ATOM    445  O   VAL A  64      16.058  17.225  -0.742  1.00  0.00           O  
ATOM    446  CB  VAL A  64      13.315  16.543   0.970  1.00  0.00           C  
ATOM    447  CEN VAL A  64      13.182  16.558   1.645  1.00  0.00           X  
ATOM    448  H   VAL A  64      11.733  17.130  -0.975  1.00  0.00           H  
ATOM    449  N   VAL A  65      14.669  15.746  -1.715  1.00  0.00           N  
ATOM    450  CA  VAL A  65      15.730  15.052  -2.433  1.00  0.00           C  
ATOM    451  C   VAL A  65      16.466  15.995  -3.377  1.00  0.00           C  
ATOM    452  O   VAL A  65      17.695  15.995  -3.436  1.00  0.00           O  
ATOM    453  CB  VAL A  65      15.181  13.860  -3.240  1.00  0.00           C  
ATOM    454  CEN VAL A  65      15.162  13.172  -3.269  1.00  0.00           X  
ATOM    455  H   VAL A  65      13.715  15.432  -1.822  1.00  0.00           H  
ATOM    456  N   VAL A  66      15.706  16.799  -4.113  1.00  0.00           N  
ATOM    457  CA  VAL A  66      16.284  17.750  -5.055  1.00  0.00           C  
ATOM    458  C   VAL A  66      17.197  18.742  -4.346  1.00  0.00           C  
ATOM    459  O   VAL A  66      18.300  19.028  -4.812  1.00  0.00           O  
ATOM    460  CB  VAL A  66      15.193  18.525  -5.817  1.00  0.00           C  
ATOM    461  CEN VAL A  66      14.893  18.600  -6.433  1.00  0.00           X  
ATOM    462  H   VAL A  66      14.701  16.751  -4.017  1.00  0.00           H  
ATOM    463  N   VAL A  67      16.731  19.265  -3.217  1.00  0.00           N  
ATOM    464  CA  VAL A  67      17.505  20.226  -2.441  1.00  0.00           C  
ATOM    465  C   VAL A  67      18.647  19.544  -1.700  1.00  0.00           C  
ATOM    466  O   VAL A  67      19.488  20.206  -1.091  1.00  0.00           O  
ATOM    467  CB  VAL A  67      16.622  20.975  -1.426  1.00  0.00           C  
ATOM    468  CEN VAL A  67      16.337  21.586  -1.283  1.00  0.00           X  
ATOM    469  H   VAL A  67      15.817  18.989  -2.887  1.00  0.00           H  
ATOM    470  N   VAL A  68      18.672  18.216  -1.754  1.00  0.00           N  
ATOM    471  CA  VAL A  68      19.797  17.449  -1.234  1.00  0.00           C  
ATOM    472  C   VAL A  68      20.587  16.796  -2.361  1.00  0.00           C  
ATOM    473  O   VAL A  68      21.190  15.739  -2.178  1.00  0.00           O  
ATOM    474  CB  VAL A  68      19.332  16.360  -0.248  1.00  0.00           C  
ATOM    475  CEN VAL A  68      19.326  16.180   0.416  1.00  0.00           X  
ATOM    476  H   VAL A  68      17.891  17.726  -2.166  1.00  0.00           H  
ATOM    477  N   VAL A  69      20.579  17.432  -3.527  1.00  0.00           N  
ATOM    478  CA  VAL A  69      21.445  17.025  -4.627  1.00  0.00           C  
ATOM    479  C   VAL A  69      21.048  15.656  -5.164  1.00  0.00           C  
ATOM    480  O   VAL A  69      21.891  14.898  -5.642  1.00  0.00           O  
ATOM    481  CB  VAL A  69      22.924  16.989  -4.199  1.00  0.00           C  
ATOM    482  CEN VAL A  69      23.531  17.306  -4.273  1.00  0.00           X  
ATOM    483  H   VAL A  69      19.957  18.218  -3.655  1.00  0.00           H  
ATOM    484  N   VAL A  70      19.759  15.345  -5.081  1.00  0.00           N  
ATOM    485  CA  VAL A  70      19.213  14.162  -5.736  1.00  0.00           C  
ATOM    486  C   VAL A  70      18.716  14.489  -7.139  1.00  0.00           C  
ATOM    487  O   VAL A  70      18.023  15.485  -7.346  1.00  0.00           O  
ATOM    488  CB  VAL A  70      18.057  13.549  -4.923  1.00  0.00           C  
ATOM    489  CEN VAL A  70      17.879  13.011  -4.532  1.00  0.00           X  
ATOM    490  H   VAL A  70      19.141  15.943  -4.552  1.00  0.00           H  
ATOM    491  N   VAL A  71      19.075  13.644  -8.099  1.00  0.00           N  
ATOM    492  CA  VAL A  71      18.721  13.875  -9.494  1.00  0.00           C  
ATOM    493  C   VAL A  71      17.260  13.530  -9.756  1.00  0.00           C  
ATOM    494  O   VAL A  71      16.589  12.944  -8.907  1.00  0.00           O  
ATOM    495  CB  VAL A  71      19.610  13.054 -10.447  1.00  0.00           C  
ATOM    496  CEN VAL A  71      20.117  13.101 -10.911  1.00  0.00           X  
ATOM    497  H   VAL A  71      19.607  12.820  -7.857  1.00  0.00           H  
ATOM    498  N   VAL A  72      16.773  13.898 -10.936  1.00  0.00           N  
ATOM    499  CA  VAL A  72      15.342  13.874 -11.215  1.00  0.00           C  
ATOM    500  C   VAL A  72      14.816  12.446 -11.274  1.00  0.00           C  
ATOM    501  O   VAL A  72      13.655  12.188 -10.954  1.00  0.00           O  
ATOM    502  CB  VAL A  72      15.012  14.587 -12.540  1.00  0.00           C  
ATOM    503  CEN VAL A  72      14.721  15.151 -12.809  1.00  0.00           X  
ATOM    504  H   VAL A  72      17.410  14.201 -11.658  1.00  0.00           H  
ATOM    505  N   VAL A  73      15.676  11.520 -11.685  1.00  0.00           N  
ATOM    506  CA  VAL A  73      15.312  10.109 -11.745  1.00  0.00           C  
ATOM    507  C   VAL A  73      15.071   9.543 -10.352  1.00  0.00           C  
ATOM    508  O   VAL A  73      14.131   8.777 -10.138  1.00  0.00           O  
ATOM    509  CB  VAL A  73      16.401   9.275 -12.447  1.00  0.00           C  
ATOM    510  CEN VAL A  73      16.546   8.923 -13.021  1.00  0.00           X  
ATOM    511  H   VAL A  73      16.605  11.801 -11.962  1.00  0.00           H  
ATOM    512  N   VAL A  74      15.924   9.923  -9.408  1.00  0.00           N  
ATOM    513  CA  VAL A  74      15.801   9.458  -8.032  1.00  0.00           C  
ATOM    514  C   VAL A  74      14.463   9.866  -7.429  1.00  0.00           C  
ATOM    515  O   VAL A  74      13.793   9.063  -6.781  1.00  0.00           O  
ATOM    516  CB  VAL A  74      16.939  10.002  -7.147  1.00  0.00           C  
ATOM    517  CEN VAL A  74      17.512   9.824  -6.809  1.00  0.00           X  
ATOM    518  H   VAL A  74      16.678  10.551  -9.650  1.00  0.00           H  
ATOM    519  N   VAL A  75      14.080  11.120  -7.648  1.00  0.00           N  
ATOM    520  CA  VAL A  75      12.821  11.638  -7.127  1.00  0.00           C  
ATOM    521  C   VAL A  75      11.635  10.847  -7.666  1.00  0.00           C  
ATOM    522  O   VAL A  75      10.725  10.488  -6.918  1.00  0.00           O  
ATOM    523  CB  VAL A  75      12.634  13.126  -7.475  1.00  0.00           C  
ATOM    524  CEN VAL A  75      12.626  13.761  -7.209  1.00  0.00           X  
ATOM    525  H   VAL A  75      14.676  11.729  -8.189  1.00  0.00           H  
ATOM    526  N   VAL A  76      11.651  10.580  -8.967  1.00  0.00           N  
ATOM    527  CA  VAL A  76      10.577   9.832  -9.609  1.00  0.00           C  
ATOM    528  C   VAL A  76      10.437   8.441  -9.004  1.00  0.00           C  
ATOM    529  O   VAL A  76       9.329   7.986  -8.720  1.00  0.00           O  
ATOM    530  CB  VAL A  76      10.808   9.700 -11.126  1.00  0.00           C  
ATOM    531  CEN VAL A  76      10.583   9.912 -11.742  1.00  0.00           X  
ATOM    532  H   VAL A  76      12.427  10.904  -9.526  1.00  0.00           H  
ATOM    533  N   VAL A  77      11.567   7.770  -8.808  1.00  0.00           N  
ATOM    534  CA  VAL A  77      11.572   6.429  -8.236  1.00  0.00           C  
ATOM    535  C   VAL A  77      10.957   6.422  -6.843  1.00  0.00           C  
ATOM    536  O   VAL A  77      10.149   5.553  -6.515  1.00  0.00           O  
ATOM    537  CB  VAL A  77      12.998   5.852  -8.160  1.00  0.00           C  
ATOM    538  CEN VAL A  77      13.422   5.381  -8.432  1.00  0.00           X  
ATOM    539  H   VAL A  77      12.445   8.199  -9.063  1.00  0.00           H  
ATOM    540  N   VAL A  78      11.344   7.396  -6.026  1.00  0.00           N  
ATOM    541  CA  VAL A  78      10.831   7.504  -4.665  1.00  0.00           C  
ATOM    542  C   VAL A  78       9.317   7.671  -4.659  1.00  0.00           C  
ATOM    543  O   VAL A  78       8.615   7.025  -3.881  1.00  0.00           O  
ATOM    544  CB  VAL A  78      11.471   8.685  -3.912  1.00  0.00           C  
ATOM    545  CEN VAL A  78      11.912   8.848  -3.408  1.00  0.00           X  
ATOM    546  H   VAL A  78      12.011   8.079  -6.356  1.00  0.00           H  
ATOM    547  N   VAL A  79       8.819   8.541  -5.531  1.00  0.00           N  
ATOM    548  CA  VAL A  79       7.387   8.795  -5.627  1.00  0.00           C  
ATOM    549  C   VAL A  79       6.625   7.524  -5.981  1.00  0.00           C  
ATOM    550  O   VAL A  79       5.590   7.223  -5.387  1.00  0.00           O  
ATOM    551  CB  VAL A  79       7.074   9.879  -6.676  1.00  0.00           C  
ATOM    552  CEN VAL A  79       6.861  10.529  -6.755  1.00  0.00           X  
ATOM    553  H   VAL A  79       9.450   9.040  -6.142  1.00  0.00           H  
ATOM    554  N   VAL A  80       7.143   6.782  -6.954  1.00  0.00           N  
ATOM    555  CA  VAL A  80       6.512   5.542  -7.389  1.00  0.00           C  
ATOM    556  C   VAL A  80       6.418   4.540  -6.245  1.00  0.00           C  
ATOM    557  O   VAL A  80       5.380   3.910  -6.044  1.00  0.00           O  
ATOM    558  CB  VAL A  80       7.280   4.898  -8.560  1.00  0.00           C  
ATOM    559  CEN VAL A  80       7.251   4.764  -9.235  1.00  0.00           X  
ATOM    560  H   VAL A  80       7.996   7.084  -7.403  1.00  0.00           H  
ATOM    561  N   VAL A  81       7.507   4.398  -5.498  1.00  0.00           N  
ATOM    562  CA  VAL A  81       7.549   3.473  -4.372  1.00  0.00           C  
ATOM    563  C   VAL A  81       6.792   4.030  -3.173  1.00  0.00           C  
ATOM    564  O   VAL A  81       6.479   3.301  -2.232  1.00  0.00           O  
ATOM    565  CB  VAL A  81       8.997   3.159  -3.952  1.00  0.00           C  
ATOM    566  CEN VAL A  81       9.479   2.667  -3.950  1.00  0.00           X  
ATOM    567  H   VAL A  81       8.328   4.946  -5.716  1.00  0.00           H  
ATOM    568  N   VAL A  82       6.501   5.326  -3.214  1.00  0.00           N  
ATOM    569  CA  VAL A  82       5.748   5.975  -2.147  1.00  0.00           C  
ATOM    570  C   VAL A  82       4.328   6.300  -2.594  1.00  0.00           C  
ATOM    571  O   VAL A  82       3.359   5.939  -1.926  1.00  0.00           O  
ATOM    572  CB  VAL A  82       6.436   7.271  -1.678  1.00  0.00           C  
ATOM    573  CEN VAL A  82       6.785   7.556  -1.156  1.00  0.00           X  
ATOM    574  H   VAL A  82       6.809   5.875  -4.003  1.00  0.00           H  
ATOM    575  N   VAL A  83       4.212   6.982  -3.728  1.00  0.00           N  
ATOM    576  CA  VAL A  83       2.909   7.346  -4.273  1.00  0.00           C  
ATOM    577  C   VAL A  83       2.365   6.251  -5.181  1.00  0.00           C  
ATOM    578  O   VAL A  83       2.024   6.502  -6.337  1.00  0.00           O  
ATOM    579  CB  VAL A  83       2.976   8.668  -5.061  1.00  0.00           C  
ATOM    580  CEN VAL A  83       2.789   9.331  -5.049  1.00  0.00           X  
ATOM    581  H   VAL A  83       5.047   7.255  -4.226  1.00  0.00           H  
ATOM    582  N   VAL A  84       2.287   5.035  -4.651  1.00  0.00           N  
ATOM    583  CA  VAL A  84       1.813   3.892  -5.423  1.00  0.00           C  
ATOM    584  C   VAL A  84       0.466   4.186  -6.070  1.00  0.00           C  
ATOM    585  O   VAL A  84       0.077   3.534  -7.039  1.00  0.00           O  
ATOM    586  CB  VAL A  84       1.687   2.632  -4.547  1.00  0.00           C  
ATOM    587  CEN VAL A  84       1.964   2.014  -4.422  1.00  0.00           X  
ATOM    588  H   VAL A  84       2.564   4.898  -3.690  1.00  0.00           H  
ATOM    589  N   VAL A  85      -0.243   5.171  -5.530  1.00  0.00           N  
ATOM    590  CA  VAL A  85      -1.564   5.530  -6.032  1.00  0.00           C  
ATOM    591  C   VAL A  85      -1.500   6.769  -6.915  1.00  0.00           C  
ATOM    592  O   VAL A  85      -2.479   7.129  -7.568  1.00  0.00           O  
ATOM    593  CB  VAL A  85      -2.556   5.782  -4.881  1.00  0.00           C  
ATOM    594  CEN VAL A  85      -3.109   5.526  -4.560  1.00  0.00           X  
ATOM    595  H   VAL A  85       0.144   5.685  -4.751  1.00  0.00           H  
ATOM    596  N   VAL A  86      -0.341   7.419  -6.930  1.00  0.00           N  
ATOM    597  CA  VAL A  86      -0.150   8.627  -7.725  1.00  0.00           C  
ATOM    598  C   VAL A  86       0.083   8.290  -9.192  1.00  0.00           C  
ATOM    599  O   VAL A  86       0.641   7.242  -9.517  1.00  0.00           O  
ATOM    600  CB  VAL A  86       1.034   9.464  -7.206  1.00  0.00           C  
ATOM    601  CEN VAL A  86       1.200  10.048  -6.881  1.00  0.00           X  
ATOM    602  H   VAL A  86       0.428   7.068  -6.378  1.00  0.00           H  
ATOM    603  N   VAL A  87      -0.348   9.184 -10.075  1.00  0.00           N  
ATOM    604  CA  VAL A  87      -0.188   8.982 -11.510  1.00  0.00           C  
ATOM    605  C   VAL A  87       1.283   8.989 -11.907  1.00  0.00           C  
ATOM    606  O   VAL A  87       2.118   9.578 -11.221  1.00  0.00           O  
ATOM    607  CB  VAL A  87      -0.933  10.061 -12.319  1.00  0.00           C  
ATOM    608  CEN VAL A  87      -1.476  10.171 -12.728  1.00  0.00           X  
ATOM    609  H   VAL A  87      -0.798  10.025  -9.744  1.00  0.00           H  
ATOM    610  N   VAL A  88       1.593   8.331 -13.019  1.00  0.00           N  
ATOM    611  CA  VAL A  88       2.963   8.269 -13.515  1.00  0.00           C  
ATOM    612  C   VAL A  88       3.566   9.662 -13.643  1.00  0.00           C  
ATOM    613  O   VAL A  88       4.678   9.912 -13.177  1.00  0.00           O  
ATOM    614  CB  VAL A  88       3.038   7.560 -14.880  1.00  0.00           C  
ATOM    615  CEN VAL A  88       3.247   6.984 -15.196  1.00  0.00           X  
ATOM    616  H   VAL A  88       0.862   7.862 -13.533  1.00  0.00           H  
ATOM    617  N   VAL A  89       2.827  10.565 -14.277  1.00  0.00           N  
ATOM    618  CA  VAL A  89       3.290  11.934 -14.471  1.00  0.00           C  
ATOM    619  C   VAL A  89       3.652  12.586 -13.143  1.00  0.00           C  
ATOM    620  O   VAL A  89       4.618  13.344 -13.055  1.00  0.00           O  
ATOM    621  CB  VAL A  89       2.227  12.795 -15.181  1.00  0.00           C  
ATOM    622  CEN VAL A  89       2.076  13.111 -15.774  1.00  0.00           X  
ATOM    623  H   VAL A  89       1.921  10.297 -14.634  1.00  0.00           H  
ATOM    624  N   VAL A  90       2.871  12.287 -12.110  1.00  0.00           N  
ATOM    625  CA  VAL A  90       3.116  12.835 -10.781  1.00  0.00           C  
ATOM    626  C   VAL A  90       4.490  12.431 -10.263  1.00  0.00           C  
ATOM    627  O   VAL A  90       5.228  13.256  -9.724  1.00  0.00           O  
ATOM    628  CB  VAL A  90       2.044  12.376  -9.775  1.00  0.00           C  
ATOM    629  CEN VAL A  90       1.504  12.589  -9.403  1.00  0.00           X  
ATOM    630  H   VAL A  90       2.088  11.665 -12.249  1.00  0.00           H  
ATOM    631  N   VAL A  91       4.829  11.158 -10.430  1.00  0.00           N  
ATOM    632  CA  VAL A  91       6.117  10.642  -9.980  1.00  0.00           C  
ATOM    633  C   VAL A  91       7.251  11.147 -10.862  1.00  0.00           C  
ATOM    634  O   VAL A  91       8.414  11.143 -10.458  1.00  0.00           O  
ATOM    635  CB  VAL A  91       6.136   9.102  -9.967  1.00  0.00           C  
ATOM    636  CEN VAL A  91       6.142   8.551  -9.554  1.00  0.00           X  
ATOM    637  H   VAL A  91       4.178  10.530 -10.881  1.00  0.00           H  
ATOM    638  N   VAL A  92       6.907  11.582 -12.069  1.00  0.00           N  
ATOM    639  CA  VAL A  92       7.903  12.022 -13.038  1.00  0.00           C  
ATOM    640  C   VAL A  92       7.889  13.537 -13.195  1.00  0.00           C  
ATOM    641  O   VAL A  92       8.531  14.084 -14.091  1.00  0.00           O  
ATOM    642  CB  VAL A  92       7.677  11.371 -14.416  1.00  0.00           C  
ATOM    643  CEN VAL A  92       7.931  10.908 -14.859  1.00  0.00           X  
ATOM    644  H   VAL A  92       5.929  11.609 -12.322  1.00  0.00           H  
ATOM    645  N   VAL A  93       7.152  14.210 -12.318  1.00  0.00           N  
ATOM    646  CA  VAL A  93       7.121  15.668 -12.302  1.00  0.00           C  
ATOM    647  C   VAL A  93       7.879  16.221 -11.102  1.00  0.00           C  
ATOM    648  O   VAL A  93       7.661  15.796  -9.968  1.00  0.00           O  
ATOM    649  CB  VAL A  93       5.677  16.202 -12.276  1.00  0.00           C  
ATOM    650  CEN VAL A  93       5.198  16.524 -12.652  1.00  0.00           X  
ATOM    651  H   VAL A  93       6.599  13.699 -11.645  1.00  0.00           H  
ATOM    652  N   VAL A  94       8.770  17.173 -11.359  1.00  0.00           N  
ATOM    653  CA  VAL A  94       9.527  17.821 -10.295  1.00  0.00           C  
ATOM    654  C   VAL A  94       8.964  19.201  -9.980  1.00  0.00           C  
ATOM    655  O   VAL A  94       9.339  19.823  -8.986  1.00  0.00           O  
ATOM    656  CB  VAL A  94      11.017  17.958 -10.664  1.00  0.00           C  
ATOM    657  CEN VAL A  94      11.647  17.721 -10.519  1.00  0.00           X  
ATOM    658  H   VAL A  94       8.927  17.454 -12.317  1.00  0.00           H  
ATOM    659  N   VAL A  95       8.062  19.675 -10.833  1.00  0.00           N  
ATOM    660  CA  VAL A  95       7.503  21.014 -10.691  1.00  0.00           C  
ATOM    661  C   VAL A  95       6.347  21.027  -9.699  1.00  0.00           C  
ATOM    662  O   VAL A  95       5.297  20.435  -9.947  1.00  0.00           O  
ATOM    663  CB  VAL A  95       7.012  21.567 -12.042  1.00  0.00           C  
ATOM    664  CEN VAL A  95       7.146  22.032 -12.533  1.00  0.00           X  
ATOM    665  H   VAL A  95       7.755  19.092 -11.599  1.00  0.00           H  
ATOM    666  N   VAL A  96       6.548  21.704  -8.573  1.00  0.00           N  
ATOM    667  CA  VAL A  96       5.667  21.555  -7.422  1.00  0.00           C  
ATOM    668  C   VAL A  96       4.290  22.144  -7.701  1.00  0.00           C  
ATOM    669  O   VAL A  96       3.302  21.761  -7.077  1.00  0.00           O  
ATOM    670  CB  VAL A  96       6.257  22.227  -6.168  1.00  0.00           C  
ATOM    671  CEN VAL A  96       6.540  22.101  -5.552  1.00  0.00           X  
ATOM    672  H   VAL A  96       7.332  22.338  -8.514  1.00  0.00           H  
ATOM    673  N   VAL A  97       4.233  23.079  -8.644  1.00  0.00           N  
ATOM    674  CA  VAL A  97       2.975  23.715  -9.017  1.00  0.00           C  
ATOM    675  C   VAL A  97       2.099  22.769  -9.829  1.00  0.00           C  
ATOM    676  O   VAL A  97       0.889  22.691  -9.616  1.00  0.00           O  
ATOM    677  CB  VAL A  97       3.211  25.003  -9.828  1.00  0.00           C  
ATOM    678  CEN VAL A  97       3.171  25.690  -9.801  1.00  0.00           X  
ATOM    679  H   VAL A  97       5.083  23.356  -9.115  1.00  0.00           H  
ATOM    680  N   VAL A  98       2.717  22.051 -10.761  1.00  0.00           N  
ATOM    681  CA  VAL A  98       2.025  21.012 -11.512  1.00  0.00           C  
ATOM    682  C   VAL A  98       1.487  19.928 -10.586  1.00  0.00           C  
ATOM    683  O   VAL A  98       0.344  19.492 -10.724  1.00  0.00           O  
ATOM    684  CB  VAL A  98       2.946  20.364 -12.563  1.00  0.00           C  
ATOM    685  CEN VAL A  98       3.066  20.314 -13.239  1.00  0.00           X  
ATOM    686  H   VAL A  98       3.693  22.231 -10.954  1.00  0.00           H  
ATOM    687  N   VAL A  99       2.317  19.498  -9.643  1.00  0.00           N  
ATOM    688  CA  VAL A  99       1.926  18.464  -8.692  1.00  0.00           C  
ATOM    689  C   VAL A  99       0.717  18.898  -7.873  1.00  0.00           C  
ATOM    690  O   VAL A  99      -0.222  18.126  -7.679  1.00  0.00           O  
ATOM    691  CB  VAL A  99       3.081  18.109  -7.736  1.00  0.00           C  
ATOM    692  CEN VAL A  99       3.539  17.620  -7.578  1.00  0.00           X  
ATOM    693  H   VAL A  99       3.243  19.897  -9.583  1.00  0.00           H  
ATOM    694  N   VAL A 100       0.747  20.137  -7.394  1.00  0.00           N  
ATOM    695  CA  VAL A 100      -0.347  20.675  -6.594  1.00  0.00           C  
ATOM    696  C   VAL A 100      -1.654  20.672  -7.376  1.00  0.00           C  
ATOM    697  O   VAL A 100      -2.699  20.281  -6.855  1.00  0.00           O  
ATOM    698  CB  VAL A 100      -0.047  22.110  -6.121  1.00  0.00           C  
ATOM    699  CEN VAL A 100       0.107  22.490  -5.567  1.00  0.00           X  
ATOM    700  H   VAL A 100       1.548  20.720  -7.588  1.00  0.00           H  
ATOM    701  N   VAL A 101      -1.590  21.109  -8.629  1.00  0.00           N  
ATOM    702  CA  VAL A 101      -2.769  21.157  -9.485  1.00  0.00           C  
ATOM    703  C   VAL A 101      -3.375  19.771  -9.666  1.00  0.00           C  
ATOM    704  O   VAL A 101      -4.590  19.598  -9.577  1.00  0.00           O  
ATOM    705  CB  VAL A 101      -2.439  21.747 -10.869  1.00  0.00           C  
ATOM    706  CEN VAL A 101      -2.528  22.298 -11.273  1.00  0.00           X  
ATOM    707  H   VAL A 101      -0.701  21.416  -8.998  1.00  0.00           H  
ATOM    708  N   VAL A 102      -2.520  18.786  -9.921  1.00  0.00           N  
ATOM    709  CA  VAL A 102      -2.970  17.413 -10.115  1.00  0.00           C  
ATOM    710  C   VAL A 102      -3.694  16.890  -8.881  1.00  0.00           C  
ATOM    711  O   VAL A 102      -4.752  16.270  -8.986  1.00  0.00           O  
ATOM    712  CB  VAL A 102      -1.794  16.474 -10.444  1.00  0.00           C  
ATOM    713  CEN VAL A 102      -1.506  16.102 -10.947  1.00  0.00           X  
ATOM    714  H   VAL A 102      -1.534  18.994  -9.981  1.00  0.00           H  
ATOM    715  N   VAL A 103      -3.118  17.145  -7.711  1.00  0.00           N  
ATOM    716  CA  VAL A 103      -3.707  16.701  -6.454  1.00  0.00           C  
ATOM    717  C   VAL A 103      -5.096  17.295  -6.256  1.00  0.00           C  
ATOM    718  O   VAL A 103      -6.032  16.595  -5.870  1.00  0.00           O  
ATOM    719  CB  VAL A 103      -2.823  17.079  -5.250  1.00  0.00           C  
ATOM    720  CEN VAL A 103      -2.406  16.821  -4.766  1.00  0.00           X  
ATOM    721  H   VAL A 103      -2.249  17.660  -7.692  1.00  0.00           H  
ATOM    722  N   VAL A 104      -5.224  18.590  -6.524  1.00  0.00           N  
ATOM    723  CA  VAL A 104      -6.500  19.281  -6.377  1.00  0.00           C  
ATOM    724  C   VAL A 104      -7.566  18.667  -7.275  1.00  0.00           C  
ATOM    725  O   VAL A 104      -8.697  18.439  -6.846  1.00  0.00           O  
ATOM    726  CB  VAL A 104      -6.371  20.781  -6.701  1.00  0.00           C  
ATOM    727  CEN VAL A 104      -6.373  21.411  -6.421  1.00  0.00           X  
ATOM    728  H   VAL A 104      -4.417  19.110  -6.838  1.00  0.00           H  
ATOM    729  N   VAL A 105      -7.198  18.401  -8.524  1.00  0.00           N  
ATOM    730  CA  VAL A 105      -8.123  17.812  -9.485  1.00  0.00           C  
ATOM    731  C   VAL A 105      -8.623  16.455  -9.009  1.00  0.00           C  
ATOM    732  O   VAL A 105      -9.816  16.161  -9.085  1.00  0.00           O  
ATOM    733  CB  VAL A 105      -7.470  17.650 -10.871  1.00  0.00           C  
ATOM    734  CEN VAL A 105      -7.470  17.892 -11.516  1.00  0.00           X  
ATOM    735  H   VAL A 105      -6.254  18.612  -8.814  1.00  0.00           H  
ATOM    736  N   VAL A 106      -7.705  15.630  -8.518  1.00  0.00           N  
ATOM    737  CA  VAL A 106      -8.051  14.301  -8.028  1.00  0.00           C  
ATOM    738  C   VAL A 106      -9.049  14.381  -6.879  1.00  0.00           C  
ATOM    739  O   VAL A 106     -10.027  13.635  -6.842  1.00  0.00           O  
ATOM    740  CB  VAL A 106      -6.804  13.529  -7.558  1.00  0.00           C  
ATOM    741  CEN VAL A 106      -6.387  13.003  -7.713  1.00  0.00           X  
ATOM    742  H   VAL A 106      -6.741  15.932  -8.483  1.00  0.00           H  
ATOM    743  N   VAL A 107      -8.795  15.289  -5.944  1.00  0.00           N  
ATOM    744  CA  VAL A 107      -9.671  15.468  -4.792  1.00  0.00           C  
ATOM    745  C   VAL A 107     -11.081  15.848  -5.226  1.00  0.00           C  
ATOM    746  O   VAL A 107     -12.064  15.307  -4.718  1.00  0.00           O  
ATOM    747  CB  VAL A 107      -9.132  16.546  -3.833  1.00  0.00           C  
ATOM    748  CEN VAL A 107      -8.844  16.645  -3.215  1.00  0.00           X  
ATOM    749  H   VAL A 107      -7.975  15.872  -6.033  1.00  0.00           H  
ATOM    750  N   VAL A 108     -11.174  16.781  -6.167  1.00  0.00           N  
ATOM    751  CA  VAL A 108     -12.465  17.235  -6.671  1.00  0.00           C  
ATOM    752  C   VAL A 108     -13.250  16.085  -7.289  1.00  0.00           C  
ATOM    753  O   VAL A 108     -14.446  15.933  -7.040  1.00  0.00           O  
ATOM    754  CB  VAL A 108     -12.301  18.353  -7.718  1.00  0.00           C  
ATOM    755  CEN VAL A 108     -12.391  19.027  -7.828  1.00  0.00           X  
ATOM    756  H   VAL A 108     -10.329  17.186  -6.543  1.00  0.00           H  
ATOM    757  N   VAL A 109     -12.571  15.277  -8.096  1.00  0.00           N  
ATOM    758  CA  VAL A 109     -13.204  14.139  -8.751  1.00  0.00           C  
ATOM    759  C   VAL A 109     -13.770  13.161  -7.730  1.00  0.00           C  
ATOM    760  O   VAL A 109     -14.896  12.683  -7.871  1.00  0.00           O  
ATOM    761  CB  VAL A 109     -12.217  13.394  -9.669  1.00  0.00           C  
ATOM    762  CEN VAL A 109     -12.061  13.266 -10.328  1.00  0.00           X  
ATOM    763  H   VAL A 109     -11.591  15.456  -8.260  1.00  0.00           H  
ATOM    764  N   VAL A 110     -12.983  12.865  -6.701  1.00  0.00           N  
ATOM    765  CA  VAL A 110     -13.404  11.943  -5.654  1.00  0.00           C  
ATOM    766  C   VAL A 110     -14.662  12.441  -4.954  1.00  0.00           C  
ATOM    767  O   VAL A 110     -15.660  11.774  -4.967  1.00  0.00           O  
ATOM    768  CB  VAL A 110     -12.295  11.732  -4.606  1.00  0.00           C  
ATOM    769  CEN VAL A 110     -11.837  11.276  -4.367  1.00  0.00           X  
ATOM    770  H   VAL A 110     -12.069  13.291  -6.643  1.00  0.00           H  
TER                                                                             
# All scores below are weighted scores, not raw scores.
#BEGIN_POSE_ENERGIES_TABLE ./out/70.pdb
label vdw total
weights 0.1 NA
pose 1.34457 1.34457
VAL:NtermProteinFull_1 0 0
VAL_2 0.07779 0.07779
VAL_3 0 0
VAL_4 0 0
VAL_5 0 0
VAL_6 0.00312 0.00312
VAL_7 0 0
VAL_8 0 0
VAL_9 0 0
VAL_10 0 0
VAL_11 0 0
VAL_12 0 0
VAL_13 0.01295 0.01295
VAL_14 0 0
VAL_15 0 0
VAL_16 0.01462 0.01462
VAL_17 0 0
VAL_18 0 0
VAL_19 0 0
VAL_20 0 0
VAL_21 0.01462 0.01462
VAL_22 0 0
VAL_23 0 0
VAL_24 0 0
VAL_25 0.01295 0.01295
VAL_26 0 0
VAL_27 0 0
VAL_28 0.00045 0.00045
VAL_29 0 0
VAL_30 0 0
VAL_31 0 0
VAL_32 0 0
VAL_33 0 0
VAL_34 0 0
VAL_35 0 0
VAL_36 0 0
VAL_37 0 0
VAL_38 0 0
VAL_39 0.02095 0.02095
VAL_40 0 0
VAL_41 0 0
VAL_42 0 0
VAL_43 0 0
VAL_44 0.02095 0.02095
VAL_45 0 0
VAL_46 0 0
VAL_47 0 0
VAL_48 0.35797 0.35797
VAL_49 0 0
VAL_50 0 0
VAL_51 0 0
VAL_52 0 0
VAL_53 0 0
VAL_54 0 0
VAL_55 0 0
VAL_56 0 0
VAL_57 0.00312 0.00312
VAL_58 0.0648 0.0648
VAL_59 0 0
VAL_60 0.00045 0.00045
VAL_61 0 0
VAL_62 0 0
VAL_63 0 0
VAL_64 0 0
VAL_65 0.02095 0.02095
VAL_66 0 0
VAL_67 0 0
VAL_68 0 0
VAL_69 0 0
VAL_70 0.02095 0.02095
VAL_71 0 0
VAL_72 0 0
VAL_73 0 0
VAL_74 0 0
VAL_75 0 0
VAL_76 0 0
VAL_77 0 0
VAL_78 0 0
VAL_79 0 0
VAL_80 0 0
VAL_81 0 0
VAL_82 0 0
VAL_83 0.16351 0.16351
VAL_84 0.07779 0.07779
VAL_85 0 0
VAL_86 0.09871 0.09871
VAL_87 0 0
VAL_88 0 0
VAL_89 0 0
VAL_90 0 0
VAL_91 0 0
VAL_92 0 0
VAL_93 0 0
VAL_94 0 0
VAL_95 0 0
VAL_96 0 0
VAL_97 0 0
VAL_98 0 0
VAL_99 0 0
VAL_100 0 0
VAL_101 0 0
VAL_102 0 0
VAL_103 0 0
VAL_104 0 0
VAL_105 0 0
VAL_106 0 0
VAL_107 0 0
VAL_108 0 0
VAL_109 0 0
VAL:CtermProteinFull_110 0.35797 0.35797
#END_POSE_ENERGIES_TABLE ./out/70.pdb

REMARK 6 13 20 19 7 1 13 10 12 12 17 9 
REMARK VDW             1.345
REMARK RG             13.891
REMARK NCdist         19.887
REMARK HO              0.678
