# Supplementary material for: Design of complicated all-α protein structures
Source: Nat Struct Mol Biol. 2024 Jan 4;31(2):275–82. doi: 10.1038/s41594-023-01147-9 (PMC11377298; doi:10.1038/s41594-023-01147-9)
Supplement: Supplementary file 11 — Statistical source data. [file 41594_2023_1147_MOESM11_ESM.zip › ED_Fig6/64.pdb]

HEADER                                            09-NOV-21   XXXX              
EXPDTA    THEORETICAL MODEL                                                     
REMARK 220                                                                      
REMARK 220 EXPERIMENTAL DETAILS                                                 
REMARK 220  EXPERIMENT TYPE                : THEORETICAL MODELLING              
REMARK 220  DATE OF DATA COLLECTION        : 09-NOV-21                          
REMARK 220                                                                      
REMARK 220 REMARK: MODEL GENERATED BY ROSETTA                                   
REMARK 220  VERSION 2021.16+release.8ee4f02                                     
ATOM      1  N   VAL A   1       0.000   0.000   0.000  1.00  0.00           N  
ATOM      2  CA  VAL A   1       1.458   0.000   0.000  1.00  0.00           C  
ATOM      3  C   VAL A   1       2.009   1.420   0.000  1.00  0.00           C  
ATOM      4  O   VAL A   1       2.934   1.737   0.748  1.00  0.00           O  
ATOM      5  CB  VAL A   1       2.023  -0.759  -1.215  1.00  0.00           C  
ATOM      6  CEN VAL A   1       2.351  -1.334  -1.406  1.00  0.00           X  
ATOM      7  H   VAL A   1      -0.500  -0.433  -0.750  1.00  0.00           H  
ATOM      8  N   VAL A   2       1.435   2.272  -0.843  1.00  0.00           N  
ATOM      9  CA  VAL A   2       1.868   3.661  -0.942  1.00  0.00           C  
ATOM     10  C   VAL A   2       1.711   4.383   0.390  1.00  0.00           C  
ATOM     11  O   VAL A   2       2.608   5.105   0.825  1.00  0.00           O  
ATOM     12  CB  VAL A   2       1.079   4.423  -2.023  1.00  0.00           C  
ATOM     13  CEN VAL A   2       1.129   4.707  -2.649  1.00  0.00           X  
ATOM     14  H   VAL A   2       0.680   1.949  -1.431  1.00  0.00           H  
ATOM     15  N   VAL A   3       0.566   4.183   1.035  1.00  0.00           N  
ATOM     16  CA  VAL A   3       0.290   4.815   2.319  1.00  0.00           C  
ATOM     17  C   VAL A   3       1.317   4.405   3.367  1.00  0.00           C  
ATOM     18  O   VAL A   3       1.823   5.241   4.115  1.00  0.00           O  
ATOM     19  CB  VAL A   3      -1.120   4.462   2.831  1.00  0.00           C  
ATOM     20  CEN VAL A   3      -1.749   4.719   2.941  1.00  0.00           X  
ATOM     21  H   VAL A   3      -0.130   3.577   0.624  1.00  0.00           H  
ATOM     22  N   VAL A   4       1.620   3.112   3.417  1.00  0.00           N  
ATOM     23  CA  VAL A   4       2.588   2.588   4.374  1.00  0.00           C  
ATOM     24  C   VAL A   4       3.957   3.226   4.177  1.00  0.00           C  
ATOM     25  O   VAL A   4       4.612   3.622   5.141  1.00  0.00           O  
ATOM     26  CB  VAL A   4       2.723   1.058   4.261  1.00  0.00           C  
ATOM     27  CEN VAL A   4       2.581   0.464   4.579  1.00  0.00           X  
ATOM     28  H   VAL A   4       1.169   2.476   2.775  1.00  0.00           H  
ATOM     29  N   VAL A   5       4.385   3.322   2.923  1.00  0.00           N  
ATOM     30  CA  VAL A   5       5.678   3.911   2.597  1.00  0.00           C  
ATOM     31  C   VAL A   5       5.758   5.358   3.069  1.00  0.00           C  
ATOM     32  O   VAL A   5       6.758   5.776   3.653  1.00  0.00           O  
ATOM     33  CB  VAL A   5       5.958   3.859   1.084  1.00  0.00           C  
ATOM     34  CEN VAL A   5       6.345   3.555   0.602  1.00  0.00           X  
ATOM     35  H   VAL A   5       3.799   2.977   2.176  1.00  0.00           H  
ATOM     36  N   VAL A   6       4.700   6.118   2.811  1.00  0.00           N  
ATOM     37  CA  VAL A   6       4.648   7.520   3.209  1.00  0.00           C  
ATOM     38  C   VAL A   6       4.783   7.670   4.719  1.00  0.00           C  
ATOM     39  O   VAL A   6       5.528   8.521   5.204  1.00  0.00           O  
ATOM     40  CB  VAL A   6       3.339   8.190   2.752  1.00  0.00           C  
ATOM     41  CEN VAL A   6       3.075   8.647   2.309  1.00  0.00           X  
ATOM     42  H   VAL A   6       3.910   5.715   2.327  1.00  0.00           H  
ATOM     43  N   VAL A   7       4.059   6.836   5.458  1.00  0.00           N  
ATOM     44  CA  VAL A   7       4.096   6.875   6.915  1.00  0.00           C  
ATOM     45  C   VAL A   7       5.504   6.615   7.437  1.00  0.00           C  
ATOM     46  O   VAL A   7       5.983   7.311   8.332  1.00  0.00           O  
ATOM     47  CB  VAL A   7       3.133   5.844   7.532  1.00  0.00           C  
ATOM     48  CEN VAL A   7       2.540   5.776   7.878  1.00  0.00           X  
ATOM     49  H   VAL A   7       3.467   6.159   4.999  1.00  0.00           H  
ATOM     50  N   VAL A   8       6.163   5.609   6.872  1.00  0.00           N  
ATOM     51  CA  VAL A   8       7.517   5.255   7.279  1.00  0.00           C  
ATOM     52  C   VAL A   8       8.478   6.419   7.067  1.00  0.00           C  
ATOM     53  O   VAL A   8       9.293   6.729   7.935  1.00  0.00           O  
ATOM     54  CB  VAL A   8       8.037   4.027   6.508  1.00  0.00           C  
ATOM     55  CEN VAL A   8       8.197   3.360   6.571  1.00  0.00           X  
ATOM     56  H   VAL A   8       5.713   5.075   6.141  1.00  0.00           H  
ATOM     57  N   VAL A   9       8.376   7.060   5.907  1.00  0.00           N  
ATOM     58  CA  VAL A   9       9.235   8.191   5.579  1.00  0.00           C  
ATOM     59  C   VAL A   9       9.061   9.324   6.581  1.00  0.00           C  
ATOM     60  O   VAL A   9      10.039   9.909   7.047  1.00  0.00           O  
ATOM     61  CB  VAL A   9       8.951   8.723   4.162  1.00  0.00           C  
ATOM     62  CEN VAL A   9       9.208   8.766   3.524  1.00  0.00           X  
ATOM     63  H   VAL A   9       7.685   6.755   5.236  1.00  0.00           H  
ATOM     64  N   VAL A  10       7.810   9.630   6.909  1.00  0.00           N  
ATOM     65  CA  VAL A  10       7.506  10.695   7.857  1.00  0.00           C  
ATOM     66  C   VAL A  10       8.128  10.415   9.219  1.00  0.00           C  
ATOM     67  O   VAL A  10       8.719  11.301   9.836  1.00  0.00           O  
ATOM     68  CB  VAL A  10       5.986  10.883   8.028  1.00  0.00           C  
ATOM     69  CEN VAL A  10       5.461  11.306   7.888  1.00  0.00           X  
ATOM     70  H   VAL A  10       7.051   9.112   6.491  1.00  0.00           H  
ATOM     71  N   VAL A  11       7.993   9.177   9.683  1.00  0.00           N  
ATOM     72  CA  VAL A  11       8.542   8.778  10.973  1.00  0.00           C  
ATOM     73  C   VAL A  11      10.054   8.964  11.009  1.00  0.00           C  
ATOM     74  O   VAL A  11      10.602   9.482  11.982  1.00  0.00           O  
ATOM     75  CB  VAL A  11       8.207   7.311  11.300  1.00  0.00           C  
ATOM     76  CEN VAL A  11       7.826   6.907  11.708  1.00  0.00           X  
ATOM     77  H   VAL A  11       7.496   8.495   9.127  1.00  0.00           H  
ATOM     78  N   VAL A  12      10.723   8.537   9.944  1.00  0.00           N  
ATOM     79  CA  VAL A  12      12.173   8.655   9.852  1.00  0.00           C  
ATOM     80  C   VAL A  12      12.613  10.111   9.938  1.00  0.00           C  
ATOM     81  O   VAL A  12      13.562  10.441  10.650  1.00  0.00           O  
ATOM     82  CB  VAL A  12      12.708   8.043   8.543  1.00  0.00           C  
ATOM     83  CEN VAL A  12      13.065   7.514   8.284  1.00  0.00           X  
ATOM     84  H   VAL A  12      10.214   8.119   9.178  1.00  0.00           H  
ATOM     85  N   VAL A  13      11.920  10.977   9.208  1.00  0.00           N  
ATOM     86  CA  VAL A  13      12.238  12.400   9.200  1.00  0.00           C  
ATOM     87  C   VAL A  13      12.120  12.999  10.596  1.00  0.00           C  
ATOM     88  O   VAL A  13      12.988  13.755  11.033  1.00  0.00           O  
ATOM     89  CB  VAL A  13      11.321  13.180   8.239  1.00  0.00           C  
ATOM     90  CEN VAL A  13      11.305  13.516   7.638  1.00  0.00           X  
ATOM     91  H   VAL A  13      11.152  10.642   8.644  1.00  0.00           H  
ATOM     92  N   VAL A  14      11.041  12.656  11.292  1.00  0.00           N  
ATOM     93  CA  VAL A  14      10.808  13.159  12.640  1.00  0.00           C  
ATOM     94  C   VAL A  14      11.933  12.751  13.583  1.00  0.00           C  
ATOM     95  O   VAL A  14      12.426  13.564  14.365  1.00  0.00           O  
ATOM     96  CB  VAL A  14       9.468  12.654  13.208  1.00  0.00           C  
ATOM     97  CEN VAL A  14       8.830  12.848  13.379  1.00  0.00           X  
ATOM     98  H   VAL A  14      10.366  12.031  10.876  1.00  0.00           H  
ATOM     99  N   VAL A  15      12.336  11.488  13.503  1.00  0.00           N  
ATOM    100  CA  VAL A  15      13.405  10.970  14.349  1.00  0.00           C  
ATOM    101  C   VAL A  15      14.705  11.730  14.122  1.00  0.00           C  
ATOM    102  O   VAL A  15      15.394  12.100  15.072  1.00  0.00           O  
ATOM    103  CB  VAL A  15      13.648   9.470  14.098  1.00  0.00           C  
ATOM    104  CEN VAL A  15      13.574   8.842  14.373  1.00  0.00           X  
ATOM    105  H   VAL A  15      11.891  10.870  12.840  1.00  0.00           H  
ATOM    106  N   VAL A  16      15.036  11.960  12.855  1.00  0.00           N  
ATOM    107  CA  VAL A  16      16.255  12.677  12.500  1.00  0.00           C  
ATOM    108  C   VAL A  16      16.159  14.149  12.880  1.00  0.00           C  
ATOM    109  O   VAL A  16      17.167  14.853  12.936  1.00  0.00           O  
ATOM    110  CB  VAL A  16      16.559  12.564  10.994  1.00  0.00           C  
ATOM    111  CEN VAL A  16      16.985  12.278  10.535  1.00  0.00           X  
ATOM    112  H   VAL A  16      14.428  11.630  12.120  1.00  0.00           H  
ATOM    113  N   VAL A  17      14.940  14.609  13.141  1.00  0.00           N  
ATOM    114  CA  VAL A  17      14.719  15.974  13.603  1.00  0.00           C  
ATOM    115  C   VAL A  17      14.916  16.083  15.110  1.00  0.00           C  
ATOM    116  O   VAL A  17      14.972  17.183  15.660  1.00  0.00           O  
ATOM    117  CB  VAL A  17      13.307  16.472  13.243  1.00  0.00           C  
ATOM    118  CEN VAL A  17      12.959  16.904  12.834  1.00  0.00           X  
ATOM    119  H   VAL A  17      14.146  13.998  13.015  1.00  0.00           H  
ATOM    120  N   VAL A  18      15.021  14.937  15.773  1.00  0.00           N  
ATOM    121  CA  VAL A  18      15.062  14.895  17.229  1.00  0.00           C  
ATOM    122  C   VAL A  18      16.421  15.340  17.755  1.00  0.00           C  
ATOM    123  O   VAL A  18      17.461  14.953  17.221  1.00  0.00           O  
ATOM    124  CB  VAL A  18      14.753  13.483  17.763  1.00  0.00           C  
ATOM    125  CEN VAL A  18      14.281  13.107  18.094  1.00  0.00           X  
ATOM    126  H   VAL A  18      15.073  14.072  15.254  1.00  0.00           H  
ATOM    127  N   VAL A  19      16.406  16.154  18.805  1.00  0.00           N  
ATOM    128  CA  VAL A  19      17.637  16.605  19.443  1.00  0.00           C  
ATOM    129  C   VAL A  19      18.534  15.427  19.801  1.00  0.00           C  
ATOM    130  O   VAL A  19      19.747  15.473  19.592  1.00  0.00           O  
ATOM    131  CB  VAL A  19      17.347  17.423  20.715  1.00  0.00           C  
ATOM    132  CEN VAL A  19      17.365  18.058  20.982  1.00  0.00           X  
ATOM    133  H   VAL A  19      15.518  16.470  19.170  1.00  0.00           H  
ATOM    134  N   VAL A  20      17.932  14.374  20.342  1.00  0.00           N  
ATOM    135  CA  VAL A  20      18.685  13.215  20.805  1.00  0.00           C  
ATOM    136  C   VAL A  20      19.284  12.443  19.636  1.00  0.00           C  
ATOM    137  O   VAL A  20      20.287  11.746  19.788  1.00  0.00           O  
ATOM    138  CB  VAL A  20      17.805  12.264  21.638  1.00  0.00           C  
ATOM    139  CEN VAL A  20      17.689  12.032  22.276  1.00  0.00           X  
ATOM    140  H   VAL A  20      16.926  14.376  20.434  1.00  0.00           H  
ATOM    141  N   VAL A  21      18.662  12.572  18.469  1.00  0.00           N  
ATOM    142  CA  VAL A  21      19.255  12.089  17.227  1.00  0.00           C  
ATOM    143  C   VAL A  21      20.588  12.772  16.951  1.00  0.00           C  
ATOM    144  O   VAL A  21      21.567  12.120  16.586  1.00  0.00           O  
ATOM    145  CB  VAL A  21      18.316  12.314  16.027  1.00  0.00           C  
ATOM    146  CEN VAL A  21      17.910  11.992  15.573  1.00  0.00           X  
ATOM    147  H   VAL A  21      17.756  13.017  18.440  1.00  0.00           H  
ATOM    148  N   VAL A  22      20.621  14.088  17.128  1.00  0.00           N  
ATOM    149  CA  VAL A  22      21.835  14.863  16.898  1.00  0.00           C  
ATOM    150  C   VAL A  22      22.874  14.591  17.978  1.00  0.00           C  
ATOM    151  O   VAL A  22      24.064  14.460  17.688  1.00  0.00           O  
ATOM    152  CB  VAL A  22      21.541  16.374  16.851  1.00  0.00           C  
ATOM    153  CEN VAL A  22      21.507  16.920  16.432  1.00  0.00           X  
ATOM    154  H   VAL A  22      19.783  14.565  17.429  1.00  0.00           H  
ATOM    155  N   VAL A  23      22.419  14.506  19.223  1.00  0.00           N  
ATOM    156  CA  VAL A  23      23.307  14.233  20.347  1.00  0.00           C  
ATOM    157  C   VAL A  23      23.878  12.823  20.268  1.00  0.00           C  
ATOM    158  O   VAL A  23      25.083  12.622  20.420  1.00  0.00           O  
ATOM    159  CB  VAL A  23      22.583  14.409  21.695  1.00  0.00           C  
ATOM    160  CEN VAL A  23      22.539  14.811  22.252  1.00  0.00           X  
ATOM    161  H   VAL A  23      21.432  14.633  19.395  1.00  0.00           H  
ATOM    162  N   VAL A  24      23.007  11.850  20.030  1.00  0.00           N  
ATOM    163  CA  VAL A  24      23.414  10.450  19.984  1.00  0.00           C  
ATOM    164  C   VAL A  24      24.118  10.124  18.674  1.00  0.00           C  
ATOM    165  O   VAL A  24      24.506   8.980  18.435  1.00  0.00           O  
ATOM    166  CB  VAL A  24      22.211   9.505  20.159  1.00  0.00           C  
ATOM    167  CEN VAL A  24      21.912   9.062  20.595  1.00  0.00           X  
ATOM    168  H   VAL A  24      22.036  12.084  19.876  1.00  0.00           H  
ATOM    169  N   VAL A  25      24.279  11.135  17.827  1.00  0.00           N  
ATOM    170  CA  VAL A  25      24.977  10.967  16.558  1.00  0.00           C  
ATOM    171  C   VAL A  25      24.222  10.019  15.634  1.00  0.00           C  
ATOM    172  O   VAL A  25      24.806   9.422  14.730  1.00  0.00           O  
ATOM    173  CB  VAL A  25      26.407  10.434  16.765  1.00  0.00           C  
ATOM    174  CEN VAL A  25      27.074  10.607  16.732  1.00  0.00           X  
ATOM    175  H   VAL A  25      23.909  12.043  18.068  1.00  0.00           H  
ATOM    176  N   VAL A  26      22.921   9.885  15.868  1.00  0.00           N  
ATOM    177  CA  VAL A  26      22.066   9.080  15.004  1.00  0.00           C  
ATOM    178  C   VAL A  26      21.964   9.686  13.611  1.00  0.00           C  
ATOM    179  O   VAL A  26      21.998   8.972  12.609  1.00  0.00           O  
ATOM    180  CB  VAL A  26      20.651   8.928  15.593  1.00  0.00           C  
ATOM    181  CEN VAL A  26      20.217   8.480  15.886  1.00  0.00           X  
ATOM    182  H   VAL A  26      22.514  10.354  16.665  1.00  0.00           H  
ATOM    183  N   VAL A  27      21.838  11.007  13.553  1.00  0.00           N  
ATOM    184  CA  VAL A  27      21.936  11.732  12.292  1.00  0.00           C  
ATOM    185  C   VAL A  27      22.867  12.932  12.417  1.00  0.00           C  
ATOM    186  O   VAL A  27      23.221  13.343  13.523  1.00  0.00           O  
ATOM    187  CB  VAL A  27      20.556  12.215  11.809  1.00  0.00           C  
ATOM    188  CEN VAL A  27      20.068  12.113  11.333  1.00  0.00           X  
ATOM    189  H   VAL A  27      21.670  11.523  14.405  1.00  0.00           H  
ATOM    190  N   VAL A  28      23.262  13.489  11.278  1.00  0.00           N  
ATOM    191  CA  VAL A  28      24.148  14.647  11.258  1.00  0.00           C  
ATOM    192  C   VAL A  28      23.356  15.948  11.247  1.00  0.00           C  
ATOM    193  O   VAL A  28      22.185  15.969  10.865  1.00  0.00           O  
ATOM    194  CB  VAL A  28      25.087  14.619  10.037  1.00  0.00           C  
ATOM    195  CEN VAL A  28      25.742  14.527   9.843  1.00  0.00           X  
ATOM    196  H   VAL A  28      22.939  13.102  10.403  1.00  0.00           H  
ATOM    197  N   VAL A  29      24.000  17.031  11.667  1.00  0.00           N  
ATOM    198  CA  VAL A  29      23.406  18.359  11.576  1.00  0.00           C  
ATOM    199  C   VAL A  29      22.878  18.632  10.174  1.00  0.00           C  
ATOM    200  O   VAL A  29      21.767  19.134  10.005  1.00  0.00           O  
ATOM    201  CB  VAL A  29      24.417  19.458  11.956  1.00  0.00           C  
ATOM    202  CEN VAL A  29      24.576  19.922  12.440  1.00  0.00           X  
ATOM    203  H   VAL A  29      24.925  16.931  12.060  1.00  0.00           H  
ATOM    204  N   VAL A  30      23.681  18.298   9.169  1.00  0.00           N  
ATOM    205  CA  VAL A  30      23.284  18.478   7.778  1.00  0.00           C  
ATOM    206  C   VAL A  30      21.966  17.774   7.486  1.00  0.00           C  
ATOM    207  O   VAL A  30      21.096  18.320   6.808  1.00  0.00           O  
ATOM    208  CB  VAL A  30      24.361  17.953   6.810  1.00  0.00           C  
ATOM    209  CEN VAL A  30      24.840  18.148   6.355  1.00  0.00           X  
ATOM    210  H   VAL A  30      24.591  17.910   9.375  1.00  0.00           H  
ATOM    211  N   VAL A  31      21.823  16.558   8.003  1.00  0.00           N  
ATOM    212  CA  VAL A  31      20.597  15.789   7.826  1.00  0.00           C  
ATOM    213  C   VAL A  31      19.398  16.522   8.412  1.00  0.00           C  
ATOM    214  O   VAL A  31      18.339  16.600   7.788  1.00  0.00           O  
ATOM    215  CB  VAL A  31      20.704  14.397   8.477  1.00  0.00           C  
ATOM    216  CEN VAL A  31      20.756  13.724   8.340  1.00  0.00           X  
ATOM    217  H   VAL A  31      22.584  16.156   8.532  1.00  0.00           H  
ATOM    218  N   VAL A  32      19.569  17.060   9.615  1.00  0.00           N  
ATOM    219  CA  VAL A  32      18.501  17.789  10.288  1.00  0.00           C  
ATOM    220  C   VAL A  32      18.052  18.991   9.467  1.00  0.00           C  
ATOM    221  O   VAL A  32      16.855  19.234   9.308  1.00  0.00           O  
ATOM    222  CB  VAL A  32      18.936  18.267  11.686  1.00  0.00           C  
ATOM    223  CEN VAL A  32      18.844  18.165  12.361  1.00  0.00           X  
ATOM    224  H   VAL A  32      20.463  16.961  10.075  1.00  0.00           H  
ATOM    225  N   VAL A  33      19.018  19.740   8.947  1.00  0.00           N  
ATOM    226  CA  VAL A  33      18.724  20.919   8.142  1.00  0.00           C  
ATOM    227  C   VAL A  33      17.910  20.553   6.907  1.00  0.00           C  
ATOM    228  O   VAL A  33      16.935  21.225   6.573  1.00  0.00           O  
ATOM    229  CB  VAL A  33      20.012  21.638   7.701  1.00  0.00           C  
ATOM    230  CEN VAL A  33      20.392  22.205   7.798  1.00  0.00           X  
ATOM    231  H   VAL A  33      19.981  19.486   9.115  1.00  0.00           H  
ATOM    232  N   VAL A  34      18.318  19.484   6.232  1.00  0.00           N  
ATOM    233  CA  VAL A  34      17.627  19.026   5.032  1.00  0.00           C  
ATOM    234  C   VAL A  34      16.176  18.675   5.332  1.00  0.00           C  
ATOM    235  O   VAL A  34      15.270  19.049   4.586  1.00  0.00           O  
ATOM    236  CB  VAL A  34      18.324  17.801   4.411  1.00  0.00           C  
ATOM    237  CEN VAL A  34      18.702  17.590   3.875  1.00  0.00           X  
ATOM    238  H   VAL A  34      19.126  18.974   6.558  1.00  0.00           H  
ATOM    239  N   VAL A  35      15.961  17.955   6.427  1.00  0.00           N  
ATOM    240  CA  VAL A  35      14.618  17.552   6.828  1.00  0.00           C  
ATOM    241  C   VAL A  35      13.728  18.764   7.068  1.00  0.00           C  
ATOM    242  O   VAL A  35      12.580  18.801   6.625  1.00  0.00           O  
ATOM    243  CB  VAL A  35      14.644  16.685   8.101  1.00  0.00           C  
ATOM    244  CEN VAL A  35      14.551  16.045   8.338  1.00  0.00           X  
ATOM    245  H   VAL A  35      16.748  17.679   6.997  1.00  0.00           H  
ATOM    246  N   VAL A  36      14.263  19.755   7.773  1.00  0.00           N  
ATOM    247  CA  VAL A  36      13.518  20.971   8.074  1.00  0.00           C  
ATOM    248  C   VAL A  36      13.093  21.687   6.799  1.00  0.00           C  
ATOM    249  O   VAL A  36      11.950  22.126   6.673  1.00  0.00           O  
ATOM    250  CB  VAL A  36      14.343  21.939   8.943  1.00  0.00           C  
ATOM    251  CEN VAL A  36      14.397  22.208   9.575  1.00  0.00           X  
ATOM    252  H   VAL A  36      15.212  19.663   8.109  1.00  0.00           H  
ATOM    253  N   VAL A  37      14.020  21.801   5.853  1.00  0.00           N  
ATOM    254  CA  VAL A  37      13.742  22.463   4.584  1.00  0.00           C  
ATOM    255  C   VAL A  37      12.612  21.769   3.835  1.00  0.00           C  
ATOM    256  O   VAL A  37      11.710  22.421   3.310  1.00  0.00           O  
ATOM    257  CB  VAL A  37      14.991  22.506   3.684  1.00  0.00           C  
ATOM    258  CEN VAL A  37      15.471  22.925   3.421  1.00  0.00           X  
ATOM    259  H   VAL A  37      14.940  21.418   6.018  1.00  0.00           H  
ATOM    260  N   VAL A  38      12.668  20.442   3.790  1.00  0.00           N  
ATOM    261  CA  VAL A  38      11.649  19.656   3.105  1.00  0.00           C  
ATOM    262  C   VAL A  38      10.271  19.893   3.710  1.00  0.00           C  
ATOM    263  O   VAL A  38       9.290  20.077   2.990  1.00  0.00           O  
ATOM    264  CB  VAL A  38      11.968  18.150   3.154  1.00  0.00           C  
ATOM    265  CEN VAL A  38      12.170  17.613   2.772  1.00  0.00           X  
ATOM    266  H   VAL A  38      13.435  19.966   4.241  1.00  0.00           H  
ATOM    267  N   VAL A  39      10.204  19.887   5.037  1.00  0.00           N  
ATOM    268  CA  VAL A  39       8.946  20.101   5.741  1.00  0.00           C  
ATOM    269  C   VAL A  39       8.519  21.562   5.674  1.00  0.00           C  
ATOM    270  O   VAL A  39       7.353  21.867   5.421  1.00  0.00           O  
ATOM    271  CB  VAL A  39       9.045  19.673   7.217  1.00  0.00           C  
ATOM    272  CEN VAL A  39       8.838  19.198   7.672  1.00  0.00           X  
ATOM    273  H   VAL A  39      11.047  19.730   5.571  1.00  0.00           H  
ATOM    274  N   VAL A  40       9.469  22.462   5.903  1.00  0.00           N  
ATOM    275  CA  VAL A  40       9.201  23.894   5.834  1.00  0.00           C  
ATOM    276  C   VAL A  40       8.955  24.340   4.399  1.00  0.00           C  
ATOM    277  O   VAL A  40       8.160  25.245   4.147  1.00  0.00           O  
ATOM    278  CB  VAL A  40      10.362  24.715   6.425  1.00  0.00           C  
ATOM    279  CEN VAL A  40      10.547  25.109   6.958  1.00  0.00           X  
ATOM    280  H   VAL A  40      10.401  22.147   6.130  1.00  0.00           H  
ATOM    281  N   VAL A  41       9.642  23.698   3.459  1.00  0.00           N  
ATOM    282  CA  VAL A  41       9.488  24.018   2.045  1.00  0.00           C  
ATOM    283  C   VAL A  41       9.138  22.777   1.234  1.00  0.00           C  
ATOM    284  O   VAL A  41       9.914  22.340   0.384  1.00  0.00           O  
ATOM    285  CB  VAL A  41      10.768  24.653   1.467  1.00  0.00           C  
ATOM    286  CEN VAL A  41      11.037  25.242   1.233  1.00  0.00           X  
ATOM    287  H   VAL A  41      10.287  22.970   3.732  1.00  0.00           H  
ATOM    288  N   VAL A  42       7.965  22.214   1.502  1.00  0.00           N  
ATOM    289  CA  VAL A  42       7.598  20.912   0.956  1.00  0.00           C  
ATOM    290  C   VAL A  42       7.465  20.969  -0.561  1.00  0.00           C  
ATOM    291  O   VAL A  42       7.507  19.940  -1.235  1.00  0.00           O  
ATOM    292  CB  VAL A  42       6.277  20.399   1.558  1.00  0.00           C  
ATOM    293  CEN VAL A  42       6.007  19.929   1.984  1.00  0.00           X  
ATOM    294  H   VAL A  42       7.311  22.699   2.099  1.00  0.00           H  
ATOM    295  N   VAL A  43       7.306  22.176  -1.091  1.00  0.00           N  
ATOM    296  CA  VAL A  43       7.094  22.363  -2.521  1.00  0.00           C  
ATOM    297  C   VAL A  43       8.375  22.809  -3.214  1.00  0.00           C  
ATOM    298  O   VAL A  43       8.370  23.130  -4.403  1.00  0.00           O  
ATOM    299  CB  VAL A  43       5.986  23.396  -2.799  1.00  0.00           C  
ATOM    300  CEN VAL A  43       5.340  23.469  -3.028  1.00  0.00           X  
ATOM    301  H   VAL A  43       7.332  22.986  -0.488  1.00  0.00           H  
ATOM    302  N   VAL A  44       9.472  22.826  -2.465  1.00  0.00           N  
ATOM    303  CA  VAL A  44      10.756  23.271  -2.995  1.00  0.00           C  
ATOM    304  C   VAL A  44      11.544  22.105  -3.579  1.00  0.00           C  
ATOM    305  O   VAL A  44      12.292  21.432  -2.871  1.00  0.00           O  
ATOM    306  CB  VAL A  44      11.606  23.961  -1.912  1.00  0.00           C  
ATOM    307  CEN VAL A  44      11.853  24.570  -1.706  1.00  0.00           X  
ATOM    308  H   VAL A  44       9.416  22.523  -1.503  1.00  0.00           H  
ATOM    309  N   VAL A  45      11.371  21.872  -4.876  1.00  0.00           N  
ATOM    310  CA  VAL A  45      12.018  20.750  -5.545  1.00  0.00           C  
ATOM    311  C   VAL A  45      13.527  20.778  -5.334  1.00  0.00           C  
ATOM    312  O   VAL A  45      14.151  19.742  -5.105  1.00  0.00           O  
ATOM    313  CB  VAL A  45      11.721  20.745  -7.056  1.00  0.00           C  
ATOM    314  CEN VAL A  45      11.375  20.415  -7.553  1.00  0.00           X  
ATOM    315  H   VAL A  45      10.776  22.487  -5.412  1.00  0.00           H  
ATOM    316  N   VAL A  46      14.107  21.971  -5.413  1.00  0.00           N  
ATOM    317  CA  VAL A  46      15.530  22.149  -5.146  1.00  0.00           C  
ATOM    318  C   VAL A  46      15.890  21.678  -3.743  1.00  0.00           C  
ATOM    319  O   VAL A  46      16.998  21.197  -3.505  1.00  0.00           O  
ATOM    320  CB  VAL A  46      15.955  23.621  -5.308  1.00  0.00           C  
ATOM    321  CEN VAL A  46      16.311  24.054  -5.708  1.00  0.00           X  
ATOM    322  H   VAL A  46      13.549  22.774  -5.664  1.00  0.00           H  
ATOM    323  N   VAL A  47      14.948  21.820  -2.817  1.00  0.00           N  
ATOM    324  CA  VAL A  47      15.115  21.293  -1.468  1.00  0.00           C  
ATOM    325  C   VAL A  47      15.314  19.783  -1.487  1.00  0.00           C  
ATOM    326  O   VAL A  47      16.189  19.253  -0.803  1.00  0.00           O  
ATOM    327  CB  VAL A  47      13.907  21.631  -0.575  1.00  0.00           C  
ATOM    328  CEN VAL A  47      13.701  22.018  -0.044  1.00  0.00           X  
ATOM    329  H   VAL A  47      14.095  22.305  -3.053  1.00  0.00           H  
ATOM    330  N   VAL A  48      14.495  19.094  -2.275  1.00  0.00           N  
ATOM    331  CA  VAL A  48      14.579  17.642  -2.385  1.00  0.00           C  
ATOM    332  C   VAL A  48      15.947  17.206  -2.894  1.00  0.00           C  
ATOM    333  O   VAL A  48      16.548  16.272  -2.365  1.00  0.00           O  
ATOM    334  CB  VAL A  48      13.492  17.082  -3.321  1.00  0.00           C  
ATOM    335  CEN VAL A  48      12.906  16.720  -3.336  1.00  0.00           X  
ATOM    336  H   VAL A  48      13.797  19.588  -2.812  1.00  0.00           H  
ATOM    337  N   VAL A  49      16.434  17.889  -3.925  1.00  0.00           N  
ATOM    338  CA  VAL A  49      17.733  17.574  -4.508  1.00  0.00           C  
ATOM    339  C   VAL A  49      18.848  17.717  -3.480  1.00  0.00           C  
ATOM    340  O   VAL A  49      19.724  16.859  -3.376  1.00  0.00           O  
ATOM    341  CB  VAL A  49      18.043  18.475  -5.717  1.00  0.00           C  
ATOM    342  CEN VAL A  49      18.105  18.481  -6.403  1.00  0.00           X  
ATOM    343  H   VAL A  49      15.891  18.646  -4.314  1.00  0.00           H  
ATOM    344  N   VAL A  50      18.809  18.808  -2.721  1.00  0.00           N  
ATOM    345  CA  VAL A  50      19.816  19.066  -1.699  1.00  0.00           C  
ATOM    346  C   VAL A  50      19.839  17.957  -0.655  1.00  0.00           C  
ATOM    347  O   VAL A  50      20.905  17.480  -0.265  1.00  0.00           O  
ATOM    348  CB  VAL A  50      19.574  20.415  -0.995  1.00  0.00           C  
ATOM    349  CEN VAL A  50      19.816  21.056  -0.928  1.00  0.00           X  
ATOM    350  H   VAL A  50      18.062  19.474  -2.856  1.00  0.00           H  
ATOM    351  N   VAL A  51      18.657  17.550  -0.206  1.00  0.00           N  
ATOM    352  CA  VAL A  51      18.539  16.495   0.794  1.00  0.00           C  
ATOM    353  C   VAL A  51      19.152  15.193   0.296  1.00  0.00           C  
ATOM    354  O   VAL A  51      19.884  14.522   1.024  1.00  0.00           O  
ATOM    355  CB  VAL A  51      17.069  16.245   1.181  1.00  0.00           C  
ATOM    356  CEN VAL A  51      16.608  16.322   1.687  1.00  0.00           X  
ATOM    357  H   VAL A  51      17.818  17.982  -0.566  1.00  0.00           H  
ATOM    358  N   VAL A  52      18.848  14.840  -0.948  1.00  0.00           N  
ATOM    359  CA  VAL A  52      19.369  13.616  -1.546  1.00  0.00           C  
ATOM    360  C   VAL A  52      20.891  13.626  -1.585  1.00  0.00           C  
ATOM    361  O   VAL A  52      21.537  12.634  -1.248  1.00  0.00           O  
ATOM    362  CB  VAL A  52      18.830  13.412  -2.975  1.00  0.00           C  
ATOM    363  CEN VAL A  52      18.406  13.027  -3.358  1.00  0.00           X  
ATOM    364  H   VAL A  52      18.241  15.434  -1.494  1.00  0.00           H  
ATOM    365  N   VAL A  53      21.460  14.754  -1.998  1.00  0.00           N  
ATOM    366  CA  VAL A  53      22.909  14.896  -2.081  1.00  0.00           C  
ATOM    367  C   VAL A  53      23.561  14.694  -0.719  1.00  0.00           C  
ATOM    368  O   VAL A  53      24.567  13.995  -0.600  1.00  0.00           O  
ATOM    369  CB  VAL A  53      23.311  16.276  -2.633  1.00  0.00           C  
ATOM    370  CEN VAL A  53      23.578  16.598  -3.180  1.00  0.00           X  
ATOM    371  H   VAL A  53      20.874  15.533  -2.261  1.00  0.00           H  
ATOM    372  N   VAL A  54      22.982  15.311   0.305  1.00  0.00           N  
ATOM    373  CA  VAL A  54      23.507  15.201   1.661  1.00  0.00           C  
ATOM    374  C   VAL A  54      23.517  13.752   2.132  1.00  0.00           C  
ATOM    375  O   VAL A  54      24.499  13.284   2.709  1.00  0.00           O  
ATOM    376  CB  VAL A  54      22.688  16.046   2.655  1.00  0.00           C  
ATOM    377  CEN VAL A  54      22.705  16.613   3.047  1.00  0.00           X  
ATOM    378  H   VAL A  54      22.158  15.871   0.141  1.00  0.00           H  
ATOM    379  N   VAL A  55      22.420  13.046   1.881  1.00  0.00           N  
ATOM    380  CA  VAL A  55      22.301  11.648   2.279  1.00  0.00           C  
ATOM    381  C   VAL A  55      23.380  10.795   1.624  1.00  0.00           C  
ATOM    382  O   VAL A  55      24.009   9.963   2.277  1.00  0.00           O  
ATOM    383  CB  VAL A  55      20.918  11.074   1.919  1.00  0.00           C  
ATOM    384  CEN VAL A  55      20.321  10.858   2.186  1.00  0.00           X  
ATOM    385  H   VAL A  55      21.648  13.489   1.404  1.00  0.00           H  
ATOM    386  N   VAL A  56      23.590  11.008   0.329  1.00  0.00           N  
ATOM    387  CA  VAL A  56      24.594  10.259  -0.417  1.00  0.00           C  
ATOM    388  C   VAL A  56      25.986  10.470   0.166  1.00  0.00           C  
ATOM    389  O   VAL A  56      26.748   9.519   0.339  1.00  0.00           O  
ATOM    390  CB  VAL A  56      24.607  10.658  -1.905  1.00  0.00           C  
ATOM    391  CEN VAL A  56      24.448  10.439  -2.539  1.00  0.00           X  
ATOM    392  H   VAL A  56      23.041  11.706  -0.150  1.00  0.00           H  
ATOM    393  N   VAL A  57      26.311  11.722   0.469  1.00  0.00           N  
ATOM    394  CA  VAL A  57      27.612  12.061   1.033  1.00  0.00           C  
ATOM    395  C   VAL A  57      27.839  11.348   2.360  1.00  0.00           C  
ATOM    396  O   VAL A  57      28.912  10.798   2.605  1.00  0.00           O  
ATOM    397  CB  VAL A  57      27.758  13.579   1.247  1.00  0.00           C  
ATOM    398  CEN VAL A  57      28.079  14.143   1.015  1.00  0.00           X  
ATOM    399  H   VAL A  57      25.640  12.459   0.303  1.00  0.00           H  
ATOM    400  N   VAL A  58      26.821  11.361   3.215  1.00  0.00           N  
ATOM    401  CA  VAL A  58      26.907  10.715   4.519  1.00  0.00           C  
ATOM    402  C   VAL A  58      27.181   9.223   4.378  1.00  0.00           C  
ATOM    403  O   VAL A  58      28.025   8.668   5.081  1.00  0.00           O  
ATOM    404  CB  VAL A  58      25.617  10.915   5.335  1.00  0.00           C  
ATOM    405  CEN VAL A  58      25.351  11.241   5.881  1.00  0.00           X  
ATOM    406  H   VAL A  58      25.966  11.830   2.954  1.00  0.00           H  
ATOM    407  N   VAL A  59      26.462   8.579   3.465  1.00  0.00           N  
ATOM    408  CA  VAL A  59      26.626   7.149   3.230  1.00  0.00           C  
ATOM    409  C   VAL A  59      28.050   6.822   2.799  1.00  0.00           C  
ATOM    410  O   VAL A  59      28.653   5.867   3.288  1.00  0.00           O  
ATOM    411  CB  VAL A  59      25.645   6.636   2.160  1.00  0.00           C  
ATOM    412  CEN VAL A  59      25.081   6.252   2.063  1.00  0.00           X  
ATOM    413  H   VAL A  59      25.785   9.092   2.920  1.00  0.00           H  
ATOM    414  N   VAL A  60      28.582   7.619   1.879  1.00  0.00           N  
ATOM    415  CA  VAL A  60      29.937   7.415   1.379  1.00  0.00           C  
ATOM    416  C   VAL A  60      30.959   7.507   2.505  1.00  0.00           C  
ATOM    417  O   VAL A  60      31.866   6.681   2.602  1.00  0.00           O  
ATOM    418  CB  VAL A  60      30.296   8.440   0.287  1.00  0.00           C  
ATOM    419  CEN VAL A  60      30.411   8.514  -0.388  1.00  0.00           X  
ATOM    420  H   VAL A  60      28.034   8.386   1.516  1.00  0.00           H  
ATOM    421  N   VAL A  61      30.806   8.518   3.354  1.00  0.00           N  
ATOM    422  CA  VAL A  61      31.716   8.720   4.475  1.00  0.00           C  
ATOM    423  C   VAL A  61      31.712   7.518   5.412  1.00  0.00           C  
ATOM    424  O   VAL A  61      32.766   7.052   5.843  1.00  0.00           O  
ATOM    425  CB  VAL A  61      31.353   9.984   5.277  1.00  0.00           C  
ATOM    426  CEN VAL A  61      31.557  10.626   5.422  1.00  0.00           X  
ATOM    427  H   VAL A  61      30.041   9.162   3.220  1.00  0.00           H  
ATOM    428  N   VAL A  62      30.520   7.021   5.722  1.00  0.00           N  
ATOM    429  CA  VAL A  62      30.376   5.872   6.609  1.00  0.00           C  
ATOM    430  C   VAL A  62      31.090   4.650   6.046  1.00  0.00           C  
ATOM    431  O   VAL A  62      31.795   3.944   6.767  1.00  0.00           O  
ATOM    432  CB  VAL A  62      28.895   5.524   6.848  1.00  0.00           C  
ATOM    433  CEN VAL A  62      28.392   5.534   7.319  1.00  0.00           X  
ATOM    434  H   VAL A  62      29.692   7.450   5.335  1.00  0.00           H  
ATOM    435  N   VAL A  63      30.903   4.405   4.753  1.00  0.00           N  
ATOM    436  CA  VAL A  63      31.529   3.266   4.091  1.00  0.00           C  
ATOM    437  C   VAL A  63      33.047   3.330   4.203  1.00  0.00           C  
ATOM    438  O   VAL A  63      33.701   2.325   4.481  1.00  0.00           O  
ATOM    439  CB  VAL A  63      31.137   3.192   2.604  1.00  0.00           C  
ATOM    440  CEN VAL A  63      30.767   2.835   2.145  1.00  0.00           X  
ATOM    441  H   VAL A  63      30.312   5.022   4.216  1.00  0.00           H  
ATOM    442  N   VAL A  64      33.602   4.518   3.985  1.00  0.00           N  
ATOM    443  CA  VAL A  64      35.045   4.714   4.057  1.00  0.00           C  
ATOM    444  C   VAL A  64      35.563   4.475   5.470  1.00  0.00           C  
ATOM    445  O   VAL A  64      36.677   3.986   5.657  1.00  0.00           O  
ATOM    446  CB  VAL A  64      35.445   6.131   3.607  1.00  0.00           C  
ATOM    447  CEN VAL A  64      35.754   6.487   3.103  1.00  0.00           X  
ATOM    448  H   VAL A  64      33.009   5.305   3.764  1.00  0.00           H  
ATOM    449  N   VAL A  65      34.749   4.823   6.460  1.00  0.00           N  
ATOM    450  CA  VAL A  65      35.062   4.519   7.851  1.00  0.00           C  
ATOM    451  C   VAL A  65      34.857   3.040   8.152  1.00  0.00           C  
ATOM    452  O   VAL A  65      35.196   2.564   9.235  1.00  0.00           O  
ATOM    453  CB  VAL A  65      34.202   5.353   8.819  1.00  0.00           C  
ATOM    454  CEN VAL A  65      34.222   5.872   9.272  1.00  0.00           X  
ATOM    455  H   VAL A  65      33.891   5.310   6.244  1.00  0.00           H  
ATOM    456  N   VAL A  66      34.301   2.317   7.186  1.00  0.00           N  
ATOM    457  CA  VAL A  66      33.932   0.921   7.390  1.00  0.00           C  
ATOM    458  C   VAL A  66      32.593   0.804   8.108  1.00  0.00           C  
ATOM    459  O   VAL A  66      32.187  -0.286   8.510  1.00  0.00           O  
ATOM    460  CB  VAL A  66      35.004   0.165   8.196  1.00  0.00           C  
ATOM    461  CEN VAL A  66      35.496  -0.315   8.151  1.00  0.00           X  
ATOM    462  H   VAL A  66      34.129   2.745   6.287  1.00  0.00           H  
ATOM    463  N   VAL A  67      31.912   1.934   8.266  1.00  0.00           N  
ATOM    464  CA  VAL A  67      30.608   1.957   8.917  1.00  0.00           C  
ATOM    465  C   VAL A  67      29.493   1.643   7.928  1.00  0.00           C  
ATOM    466  O   VAL A  67      28.718   2.522   7.551  1.00  0.00           O  
ATOM    467  CB  VAL A  67      30.328   3.322   9.574  1.00  0.00           C  
ATOM    468  CEN VAL A  67      30.270   3.644  10.180  1.00  0.00           X  
ATOM    469  H   VAL A  67      32.308   2.799   7.926  1.00  0.00           H  
ATOM    470  N   VAL A  68      29.417   0.383   7.511  1.00  0.00           N  
ATOM    471  CA  VAL A  68      28.455  -0.031   6.496  1.00  0.00           C  
ATOM    472  C   VAL A  68      27.025   0.110   7.002  1.00  0.00           C  
ATOM    473  O   VAL A  68      26.118   0.450   6.243  1.00  0.00           O  
ATOM    474  CB  VAL A  68      28.692  -1.487   6.054  1.00  0.00           C  
ATOM    475  CEN VAL A  68      28.914  -1.879   5.533  1.00  0.00           X  
ATOM    476  H   VAL A  68      30.041  -0.305   7.908  1.00  0.00           H  
ATOM    477  N   VAL A  69      26.830  -0.155   8.290  1.00  0.00           N  
ATOM    478  CA  VAL A  69      25.515  -0.026   8.907  1.00  0.00           C  
ATOM    479  C   VAL A  69      25.021   1.414   8.856  1.00  0.00           C  
ATOM    480  O   VAL A  69      23.866   1.672   8.515  1.00  0.00           O  
ATOM    481  CB  VAL A  69      25.530  -0.502  10.372  1.00  0.00           C  
ATOM    482  CEN VAL A  69      25.316  -1.002  10.795  1.00  0.00           X  
ATOM    483  H   VAL A  69      27.612  -0.452   8.855  1.00  0.00           H  
ATOM    484  N   VAL A  70      25.901   2.349   9.196  1.00  0.00           N  
ATOM    485  CA  VAL A  70      25.584   3.769   9.107  1.00  0.00           C  
ATOM    486  C   VAL A  70      25.238   4.167   7.678  1.00  0.00           C  
ATOM    487  O   VAL A  70      24.266   4.884   7.441  1.00  0.00           O  
ATOM    488  CB  VAL A  70      26.751   4.641   9.605  1.00  0.00           C  
ATOM    489  CEN VAL A  70      26.955   5.056  10.116  1.00  0.00           X  
ATOM    490  H   VAL A  70      26.814   2.068   9.526  1.00  0.00           H  
ATOM    491  N   VAL A  71      26.040   3.697   6.728  1.00  0.00           N  
ATOM    492  CA  VAL A  71      25.820   4.004   5.319  1.00  0.00           C  
ATOM    493  C   VAL A  71      24.457   3.509   4.854  1.00  0.00           C  
ATOM    494  O   VAL A  71      23.728   4.223   4.165  1.00  0.00           O  
ATOM    495  CB  VAL A  71      26.913   3.382   4.429  1.00  0.00           C  
ATOM    496  CEN VAL A  71      27.459   3.531   4.036  1.00  0.00           X  
ATOM    497  H   VAL A  71      26.821   3.113   6.988  1.00  0.00           H  
ATOM    498  N   VAL A  72      24.117   2.281   5.234  1.00  0.00           N  
ATOM    499  CA  VAL A  72      22.840   1.688   4.856  1.00  0.00           C  
ATOM    500  C   VAL A  72      21.673   2.514   5.380  1.00  0.00           C  
ATOM    501  O   VAL A  72      20.710   2.774   4.658  1.00  0.00           O  
ATOM    502  CB  VAL A  72      22.711   0.245   5.379  1.00  0.00           C  
ATOM    503  CEN VAL A  72      22.701  -0.416   5.185  1.00  0.00           X  
ATOM    504  H   VAL A  72      24.761   1.746   5.799  1.00  0.00           H  
ATOM    505  N   VAL A  73      21.764   2.926   6.640  1.00  0.00           N  
ATOM    506  CA  VAL A  73      20.715   3.724   7.264  1.00  0.00           C  
ATOM    507  C   VAL A  73      20.505   5.036   6.519  1.00  0.00           C  
ATOM    508  O   VAL A  73      19.371   5.438   6.259  1.00  0.00           O  
ATOM    509  CB  VAL A  73      21.037   4.028   8.739  1.00  0.00           C  
ATOM    510  CEN VAL A  73      20.856   3.883   9.387  1.00  0.00           X  
ATOM    511  H   VAL A  73      22.581   2.679   7.180  1.00  0.00           H  
ATOM    512  N   VAL A  74      21.604   5.699   6.178  1.00  0.00           N  
ATOM    513  CA  VAL A  74      21.543   6.968   5.462  1.00  0.00           C  
ATOM    514  C   VAL A  74      20.841   6.809   4.119  1.00  0.00           C  
ATOM    515  O   VAL A  74      19.995   7.622   3.749  1.00  0.00           O  
ATOM    516  CB  VAL A  74      22.947   7.555   5.230  1.00  0.00           C  
ATOM    517  CEN VAL A  74      23.376   8.060   5.420  1.00  0.00           X  
ATOM    518  H   VAL A  74      22.506   5.315   6.420  1.00  0.00           H  
ATOM    519  N   VAL A  75      21.199   5.756   3.391  1.00  0.00           N  
ATOM    520  CA  VAL A  75      20.605   5.488   2.087  1.00  0.00           C  
ATOM    521  C   VAL A  75      19.098   5.297   2.197  1.00  0.00           C  
ATOM    522  O   VAL A  75      18.333   5.840   1.400  1.00  0.00           O  
ATOM    523  CB  VAL A  75      21.224   4.241   1.429  1.00  0.00           C  
ATOM    524  CEN VAL A  75      21.635   4.030   0.918  1.00  0.00           X  
ATOM    525  H   VAL A  75      21.901   5.125   3.751  1.00  0.00           H  
ATOM    526  N   VAL A  76      18.676   4.521   3.190  1.00  0.00           N  
ATOM    527  CA  VAL A  76      17.259   4.257   3.407  1.00  0.00           C  
ATOM    528  C   VAL A  76      16.491   5.547   3.667  1.00  0.00           C  
ATOM    529  O   VAL A  76      15.414   5.762   3.111  1.00  0.00           O  
ATOM    530  CB  VAL A  76      17.037   3.292   4.587  1.00  0.00           C  
ATOM    531  CEN VAL A  76      16.845   2.651   4.751  1.00  0.00           X  
ATOM    532  H   VAL A  76      19.355   4.104   3.811  1.00  0.00           H  
ATOM    533  N   VAL A  77      17.051   6.402   4.516  1.00  0.00           N  
ATOM    534  CA  VAL A  77      16.420   7.672   4.851  1.00  0.00           C  
ATOM    535  C   VAL A  77      16.231   8.538   3.612  1.00  0.00           C  
ATOM    536  O   VAL A  77      15.168   9.125   3.410  1.00  0.00           O  
ATOM    537  CB  VAL A  77      17.244   8.455   5.891  1.00  0.00           C  
ATOM    538  CEN VAL A  77      17.254   8.663   6.548  1.00  0.00           X  
ATOM    539  H   VAL A  77      17.937   6.165   4.939  1.00  0.00           H  
ATOM    540  N   VAL A  78      17.268   8.613   2.785  1.00  0.00           N  
ATOM    541  CA  VAL A  78      17.217   9.407   1.563  1.00  0.00           C  
ATOM    542  C   VAL A  78      16.110   8.922   0.636  1.00  0.00           C  
ATOM    543  O   VAL A  78      15.355   9.722   0.084  1.00  0.00           O  
ATOM    544  CB  VAL A  78      18.559   9.368   0.808  1.00  0.00           C  
ATOM    545  CEN VAL A  78      19.111   9.744   0.638  1.00  0.00           X  
ATOM    546  H   VAL A  78      18.113   8.107   3.008  1.00  0.00           H  
ATOM    547  N   VAL A  79      16.018   7.607   0.470  1.00  0.00           N  
ATOM    548  CA  VAL A  79      15.002   7.013  -0.390  1.00  0.00           C  
ATOM    549  C   VAL A  79      13.600   7.369   0.086  1.00  0.00           C  
ATOM    550  O   VAL A  79      12.736   7.732  -0.712  1.00  0.00           O  
ATOM    551  CB  VAL A  79      15.139   5.480  -0.452  1.00  0.00           C  
ATOM    552  CEN VAL A  79      15.321   4.955  -0.859  1.00  0.00           X  
ATOM    553  H   VAL A  79      16.668   7.003   0.953  1.00  0.00           H  
ATOM    554  N   VAL A  80      13.379   7.262   1.392  1.00  0.00           N  
ATOM    555  CA  VAL A  80      12.080   7.573   1.977  1.00  0.00           C  
ATOM    556  C   VAL A  80      11.687   9.020   1.709  1.00  0.00           C  
ATOM    557  O   VAL A  80      10.549   9.304   1.336  1.00  0.00           O  
ATOM    558  CB  VAL A  80      12.071   7.322   3.497  1.00  0.00           C  
ATOM    559  CEN VAL A  80      11.825   6.907   3.989  1.00  0.00           X  
ATOM    560  H   VAL A  80      14.130   6.958   1.995  1.00  0.00           H  
ATOM    561  N   VAL A  81      12.635   9.931   1.900  1.00  0.00           N  
ATOM    562  CA  VAL A  81      12.389  11.351   1.678  1.00  0.00           C  
ATOM    563  C   VAL A  81      11.979  11.620   0.236  1.00  0.00           C  
ATOM    564  O   VAL A  81      11.034  12.366  -0.022  1.00  0.00           O  
ATOM    565  CB  VAL A  81      13.629  12.199   2.016  1.00  0.00           C  
ATOM    566  CEN VAL A  81      13.886  12.650   2.469  1.00  0.00           X  
ATOM    567  H   VAL A  81      13.550   9.632   2.206  1.00  0.00           H  
ATOM    568  N   VAL A  82      12.695  11.009  -0.702  1.00  0.00           N  
ATOM    569  CA  VAL A  82      12.408  11.182  -2.120  1.00  0.00           C  
ATOM    570  C   VAL A  82      10.994  10.724  -2.456  1.00  0.00           C  
ATOM    571  O   VAL A  82      10.264  11.406  -3.175  1.00  0.00           O  
ATOM    572  CB  VAL A  82      13.409  10.409  -2.999  1.00  0.00           C  
ATOM    573  CEN VAL A  82      13.938  10.484  -3.434  1.00  0.00           X  
ATOM    574  H   VAL A  82      13.459  10.409  -0.424  1.00  0.00           H  
ATOM    575  N   VAL A  83      10.613   9.564  -1.930  1.00  0.00           N  
ATOM    576  CA  VAL A  83       9.286   9.013  -2.173  1.00  0.00           C  
ATOM    577  C   VAL A  83       8.198   9.956  -1.676  1.00  0.00           C  
ATOM    578  O   VAL A  83       7.208  10.197  -2.367  1.00  0.00           O  
ATOM    579  CB  VAL A  83       9.111   7.641  -1.494  1.00  0.00           C  
ATOM    580  CEN VAL A  83       9.054   6.965  -1.616  1.00  0.00           X  
ATOM    581  H   VAL A  83      11.260   9.052  -1.347  1.00  0.00           H  
ATOM    582  N   VAL A  84       8.387  10.488  -0.473  1.00  0.00           N  
ATOM    583  CA  VAL A  84       7.422  11.406   0.119  1.00  0.00           C  
ATOM    584  C   VAL A  84       7.237  12.645  -0.748  1.00  0.00           C  
ATOM    585  O   VAL A  84       6.113  13.086  -0.986  1.00  0.00           O  
ATOM    586  CB  VAL A  84       7.849  11.841   1.534  1.00  0.00           C  
ATOM    587  CEN VAL A  84       7.700  11.773   2.203  1.00  0.00           X  
ATOM    588  H   VAL A  84       9.221  10.250   0.045  1.00  0.00           H  
ATOM    589  N   VAL A  85       8.348  13.204  -1.217  1.00  0.00           N  
ATOM    590  CA  VAL A  85       8.311  14.394  -2.058  1.00  0.00           C  
ATOM    591  C   VAL A  85       7.522  14.140  -3.337  1.00  0.00           C  
ATOM    592  O   VAL A  85       6.699  14.961  -3.743  1.00  0.00           O  
ATOM    593  CB  VAL A  85       9.728  14.870  -2.427  1.00  0.00           C  
ATOM    594  CEN VAL A  85      10.194  15.365  -2.315  1.00  0.00           X  
ATOM    595  H   VAL A  85       9.241  12.794  -0.984  1.00  0.00           H  
ATOM    596  N   VAL A  86       7.778  12.999  -3.967  1.00  0.00           N  
ATOM    597  CA  VAL A  86       7.093  12.635  -5.201  1.00  0.00           C  
ATOM    598  C   VAL A  86       5.587  12.546  -4.989  1.00  0.00           C  
ATOM    599  O   VAL A  86       4.806  13.049  -5.796  1.00  0.00           O  
ATOM    600  CB  VAL A  86       7.603  11.292  -5.757  1.00  0.00           C  
ATOM    601  CEN VAL A  86       7.971  11.006  -6.264  1.00  0.00           X  
ATOM    602  H   VAL A  86       8.466  12.368  -3.582  1.00  0.00           H  
ATOM    603  N   VAL A  87       5.185  11.903  -3.898  1.00  0.00           N  
ATOM    604  CA  VAL A  87       3.772  11.746  -3.578  1.00  0.00           C  
ATOM    605  C   VAL A  87       3.091  13.099  -3.414  1.00  0.00           C  
ATOM    606  O   VAL A  87       1.996  13.321  -3.930  1.00  0.00           O  
ATOM    607  CB  VAL A  87       3.571  10.923  -2.292  1.00  0.00           C  
ATOM    608  CEN VAL A  87       3.355  10.314  -2.051  1.00  0.00           X  
ATOM    609  H   VAL A  87       5.877  11.512  -3.275  1.00  0.00           H  
ATOM    610  N   VAL A  88       3.747  14.002  -2.692  1.00  0.00           N  
ATOM    611  CA  VAL A  88       3.206  15.336  -2.458  1.00  0.00           C  
ATOM    612  C   VAL A  88       2.988  16.079  -3.770  1.00  0.00           C  
ATOM    613  O   VAL A  88       1.948  16.704  -3.975  1.00  0.00           O  
ATOM    614  CB  VAL A  88       4.132  16.170  -1.554  1.00  0.00           C  
ATOM    615  CEN VAL A  88       4.193  16.443  -0.924  1.00  0.00           X  
ATOM    616  H   VAL A  88       4.643  13.758  -2.295  1.00  0.00           H  
ATOM    617  N   VAL A  89       3.976  16.007  -4.656  1.00  0.00           N  
ATOM    618  CA  VAL A  89       3.894  16.674  -5.950  1.00  0.00           C  
ATOM    619  C   VAL A  89       2.708  16.163  -6.758  1.00  0.00           C  
ATOM    620  O   VAL A  89       1.965  16.946  -7.350  1.00  0.00           O  
ATOM    621  CB  VAL A  89       5.183  16.478  -6.769  1.00  0.00           C  
ATOM    622  CEN VAL A  89       5.743  16.801  -7.008  1.00  0.00           X  
ATOM    623  H   VAL A  89       4.804  15.478  -4.427  1.00  0.00           H  
ATOM    624  N   VAL A  90       2.536  14.846  -6.779  1.00  0.00           N  
ATOM    625  CA  VAL A  90       1.439  14.228  -7.516  1.00  0.00           C  
ATOM    626  C   VAL A  90       0.090  14.714  -7.004  1.00  0.00           C  
ATOM    627  O   VAL A  90      -0.800  15.044  -7.787  1.00  0.00           O  
ATOM    628  CB  VAL A  90       1.491  12.692  -7.422  1.00  0.00           C  
ATOM    629  CEN VAL A  90       1.619  12.118  -7.781  1.00  0.00           X  
ATOM    630  H   VAL A  90       3.181  14.257  -6.272  1.00  0.00           H  
ATOM    631  N   VAL A  91      -0.057  14.755  -5.684  1.00  0.00           N  
ATOM    632  CA  VAL A  91      -1.299  15.200  -5.064  1.00  0.00           C  
ATOM    633  C   VAL A  91      -1.544  16.681  -5.323  1.00  0.00           C  
ATOM    634  O   VAL A  91      -2.683  17.109  -5.513  1.00  0.00           O  
ATOM    635  CB  VAL A  91      -1.295  14.949  -3.545  1.00  0.00           C  
ATOM    636  CEN VAL A  91      -1.570  14.561  -3.046  1.00  0.00           X  
ATOM    637  H   VAL A  91       0.712  14.470  -5.094  1.00  0.00           H  
ATOM    638  N   VAL A  92      -0.468  17.461  -5.329  1.00  0.00           N  
ATOM    639  CA  VAL A  92      -0.533  18.853  -5.759  1.00  0.00           C  
ATOM    640  C   VAL A  92      -0.823  18.955  -7.251  1.00  0.00           C  
ATOM    641  O   VAL A  92      -1.267  19.995  -7.737  1.00  0.00           O  
ATOM    642  CB  VAL A  92       0.776  19.602  -5.448  1.00  0.00           C  
ATOM    643  CEN VAL A  92       1.056  20.084  -5.043  1.00  0.00           X  
ATOM    644  H   VAL A  92       0.418  17.080  -5.028  1.00  0.00           H  
ATOM    645  N   VAL A  93      -0.568  17.870  -7.974  1.00  0.00           N  
ATOM    646  CA  VAL A  93      -0.693  17.870  -9.427  1.00  0.00           C  
ATOM    647  C   VAL A  93       0.556  18.437 -10.087  1.00  0.00           C  
ATOM    648  O   VAL A  93       0.519  18.871 -11.239  1.00  0.00           O  
ATOM    649  CB  VAL A  93      -1.919  18.680  -9.888  1.00  0.00           C  
ATOM    650  CEN VAL A  93      -2.548  18.626 -10.163  1.00  0.00           X  
ATOM    651  H   VAL A  93      -0.281  17.023  -7.505  1.00  0.00           H  
ATOM    652  N   VAL A  94       1.663  18.429  -9.352  1.00  0.00           N  
ATOM    653  CA  VAL A  94       2.941  18.884  -9.887  1.00  0.00           C  
ATOM    654  C   VAL A  94       3.704  17.738 -10.540  1.00  0.00           C  
ATOM    655  O   VAL A  94       4.678  17.231  -9.984  1.00  0.00           O  
ATOM    656  CB  VAL A  94       3.821  19.514  -8.791  1.00  0.00           C  
ATOM    657  CEN VAL A  94       4.079  20.110  -8.562  1.00  0.00           X  
ATOM    658  H   VAL A  94       1.618  18.101  -8.398  1.00  0.00           H  
ATOM    659  N   VAL A  95       3.254  17.333 -11.723  1.00  0.00           N  
ATOM    660  CA  VAL A  95       3.816  16.170 -12.400  1.00  0.00           C  
ATOM    661  C   VAL A  95       5.303  16.357 -12.673  1.00  0.00           C  
ATOM    662  O   VAL A  95       6.100  15.440 -12.475  1.00  0.00           O  
ATOM    663  CB  VAL A  95       3.092  15.884 -13.728  1.00  0.00           C  
ATOM    664  CEN VAL A  95       2.661  15.448 -14.042  1.00  0.00           X  
ATOM    665  H   VAL A  95       2.504  17.845 -12.166  1.00  0.00           H  
ATOM    666  N   VAL A  96       5.670  17.549 -13.129  1.00  0.00           N  
ATOM    667  CA  VAL A  96       7.052  17.837 -13.497  1.00  0.00           C  
ATOM    668  C   VAL A  96       7.993  17.609 -12.321  1.00  0.00           C  
ATOM    669  O   VAL A  96       9.000  16.912 -12.446  1.00  0.00           O  
ATOM    670  CB  VAL A  96       7.214  19.284 -13.999  1.00  0.00           C  
ATOM    671  CEN VAL A  96       7.331  19.666 -14.559  1.00  0.00           X  
ATOM    672  H   VAL A  96       4.975  18.276 -13.224  1.00  0.00           H  
ATOM    673  N   VAL A  97       7.660  18.201 -11.179  1.00  0.00           N  
ATOM    674  CA  VAL A  97       8.469  18.055  -9.975  1.00  0.00           C  
ATOM    675  C   VAL A  97       8.571  16.595  -9.554  1.00  0.00           C  
ATOM    676  O   VAL A  97       9.652  16.109  -9.220  1.00  0.00           O  
ATOM    677  CB  VAL A  97       7.896  18.877  -8.806  1.00  0.00           C  
ATOM    678  CEN VAL A  97       8.004  19.433  -8.414  1.00  0.00           X  
ATOM    679  H   VAL A  97       6.824  18.767 -11.144  1.00  0.00           H  
ATOM    680  N   VAL A  98       7.440  15.898  -9.573  1.00  0.00           N  
ATOM    681  CA  VAL A  98       7.400  14.491  -9.193  1.00  0.00           C  
ATOM    682  C   VAL A  98       8.301  13.652 -10.091  1.00  0.00           C  
ATOM    683  O   VAL A  98       9.051  12.802  -9.613  1.00  0.00           O  
ATOM    684  CB  VAL A  98       5.967  13.930  -9.253  1.00  0.00           C  
ATOM    685  CEN VAL A  98       5.441  13.710  -8.866  1.00  0.00           X  
ATOM    686  H   VAL A  98       6.586  16.355  -9.858  1.00  0.00           H  
ATOM    687  N   VAL A  99       8.222  13.897 -11.394  1.00  0.00           N  
ATOM    688  CA  VAL A  99       9.030  13.165 -12.362  1.00  0.00           C  
ATOM    689  C   VAL A  99      10.518  13.357 -12.095  1.00  0.00           C  
ATOM    690  O   VAL A  99      11.291  12.400 -12.118  1.00  0.00           O  
ATOM    691  CB  VAL A  99       8.717  13.601 -13.805  1.00  0.00           C  
ATOM    692  CEN VAL A  99       8.422  13.399 -14.394  1.00  0.00           X  
ATOM    693  H   VAL A  99       7.586  14.609 -11.724  1.00  0.00           H  
ATOM    694  N   VAL A 100      10.912  14.600 -11.842  1.00  0.00           N  
ATOM    695  CA  VAL A 100      12.308  14.921 -11.570  1.00  0.00           C  
ATOM    696  C   VAL A 100      12.816  14.173 -10.343  1.00  0.00           C  
ATOM    697  O   VAL A 100      13.913  13.614 -10.355  1.00  0.00           O  
ATOM    698  CB  VAL A 100      12.511  16.433 -11.357  1.00  0.00           C  
ATOM    699  CEN VAL A 100      12.777  17.002 -11.640  1.00  0.00           X  
ATOM    700  H   VAL A 100      10.227  15.343 -11.837  1.00  0.00           H  
ATOM    701  N   VAL A 101      12.012  14.167  -9.285  1.00  0.00           N  
ATOM    702  CA  VAL A 101      12.379  13.488  -8.048  1.00  0.00           C  
ATOM    703  C   VAL A 101      12.602  12.000  -8.282  1.00  0.00           C  
ATOM    704  O   VAL A 101      13.576  11.425  -7.796  1.00  0.00           O  
ATOM    705  CB  VAL A 101      11.302  13.672  -6.963  1.00  0.00           C  
ATOM    706  CEN VAL A 101      11.166  13.984  -6.364  1.00  0.00           X  
ATOM    707  H   VAL A 101      11.124  14.646  -9.340  1.00  0.00           H  
ATOM    708  N   VAL A 102      11.695  11.381  -9.029  1.00  0.00           N  
ATOM    709  CA  VAL A 102      11.791   9.957  -9.329  1.00  0.00           C  
ATOM    710  C   VAL A 102      13.081   9.637 -10.072  1.00  0.00           C  
ATOM    711  O   VAL A 102      13.770   8.668  -9.751  1.00  0.00           O  
ATOM    712  CB  VAL A 102      10.593   9.474 -10.169  1.00  0.00           C  
ATOM    713  CEN VAL A 102      10.018   9.095 -10.148  1.00  0.00           X  
ATOM    714  H   VAL A 102      10.918  11.910  -9.399  1.00  0.00           H  
ATOM    715  N   VAL A 103      13.404  10.456 -11.067  1.00  0.00           N  
ATOM    716  CA  VAL A 103      14.613  10.261 -11.858  1.00  0.00           C  
ATOM    717  C   VAL A 103      15.859  10.322 -10.984  1.00  0.00           C  
ATOM    718  O   VAL A 103      16.759   9.491 -11.110  1.00  0.00           O  
ATOM    719  CB  VAL A 103      14.732  11.313 -12.978  1.00  0.00           C  
ATOM    720  CEN VAL A 103      14.696  11.403 -13.660  1.00  0.00           X  
ATOM    721  H   VAL A 103      12.796  11.234 -11.281  1.00  0.00           H  
ATOM    722  N   VAL A 104      15.906  11.311 -10.098  1.00  0.00           N  
ATOM    723  CA  VAL A 104      17.043  11.482  -9.200  1.00  0.00           C  
ATOM    724  C   VAL A 104      17.235  10.257  -8.316  1.00  0.00           C  
ATOM    725  O   VAL A 104      18.355   9.777  -8.139  1.00  0.00           O  
ATOM    726  CB  VAL A 104      16.876  12.726  -8.308  1.00  0.00           C  
ATOM    727  CEN VAL A 104      17.112  13.364  -8.196  1.00  0.00           X  
ATOM    728  H   VAL A 104      15.135  11.961 -10.044  1.00  0.00           H  
ATOM    729  N   VAL A 105      16.137   9.755  -7.762  1.00  0.00           N  
ATOM    730  CA  VAL A 105      16.183   8.584  -6.894  1.00  0.00           C  
ATOM    731  C   VAL A 105      16.745   7.375  -7.630  1.00  0.00           C  
ATOM    732  O   VAL A 105      17.586   6.649  -7.099  1.00  0.00           O  
ATOM    733  CB  VAL A 105      14.788   8.235  -6.342  1.00  0.00           C  
ATOM    734  CEN VAL A 105      14.402   8.234  -5.772  1.00  0.00           X  
ATOM    735  H   VAL A 105      15.247  10.196  -7.946  1.00  0.00           H  
ATOM    736  N   VAL A 106      16.275   7.163  -8.854  1.00  0.00           N  
ATOM    737  CA  VAL A 106      16.730   6.040  -9.666  1.00  0.00           C  
ATOM    738  C   VAL A 106      18.232   6.112  -9.912  1.00  0.00           C  
ATOM    739  O   VAL A 106      18.938   5.111  -9.793  1.00  0.00           O  
ATOM    740  CB  VAL A 106      15.999   5.989 -11.021  1.00  0.00           C  
ATOM    741  CEN VAL A 106      15.533   5.638 -11.386  1.00  0.00           X  
ATOM    742  H   VAL A 106      15.585   7.796  -9.233  1.00  0.00           H  
ATOM    743  N   VAL A 107      18.714   7.301 -10.257  1.00  0.00           N  
ATOM    744  CA  VAL A 107      20.133   7.505 -10.521  1.00  0.00           C  
ATOM    745  C   VAL A 107      20.975   7.166  -9.298  1.00  0.00           C  
ATOM    746  O   VAL A 107      22.002   6.496  -9.405  1.00  0.00           O  
ATOM    747  CB  VAL A 107      20.426   8.956 -10.947  1.00  0.00           C  
ATOM    748  CEN VAL A 107      20.606   9.351 -11.482  1.00  0.00           X  
ATOM    749  H   VAL A 107      18.081   8.084 -10.337  1.00  0.00           H  
ATOM    750  N   VAL A 108      20.535   7.634  -8.134  1.00  0.00           N  
ATOM    751  CA  VAL A 108      21.248   7.381  -6.888  1.00  0.00           C  
ATOM    752  C   VAL A 108      21.354   5.887  -6.607  1.00  0.00           C  
ATOM    753  O   VAL A 108      22.416   5.390  -6.234  1.00  0.00           O  
ATOM    754  CB  VAL A 108      20.561   8.070  -5.694  1.00  0.00           C  
ATOM    755  CEN VAL A 108      20.622   8.585  -5.241  1.00  0.00           X  
ATOM    756  H   VAL A 108      19.685   8.178  -8.113  1.00  0.00           H  
ATOM    757  N   VAL A 109      20.247   5.176  -6.789  1.00  0.00           N  
ATOM    758  CA  VAL A 109      20.213   3.737  -6.556  1.00  0.00           C  
ATOM    759  C   VAL A 109      21.205   3.010  -7.455  1.00  0.00           C  
ATOM    760  O   VAL A 109      21.937   2.129  -7.003  1.00  0.00           O  
ATOM    761  CB  VAL A 109      18.805   3.159  -6.790  1.00  0.00           C  
ATOM    762  CEN VAL A 109      18.255   2.891  -6.472  1.00  0.00           X  
ATOM    763  H   VAL A 109      19.406   5.644  -7.097  1.00  0.00           H  
ATOM    764  N   VAL A 110      21.226   3.384  -8.729  1.00  0.00           N  
ATOM    765  CA  VAL A 110      22.129   2.768  -9.694  1.00  0.00           C  
ATOM    766  C   VAL A 110      23.584   2.959  -9.286  1.00  0.00           C  
ATOM    767  O   VAL A 110      24.281   2.004  -9.084  1.00  0.00           O  
ATOM    768  CB  VAL A 110      21.923   3.343 -11.108  1.00  0.00           C  
ATOM    769  CEN VAL A 110      21.681   3.196 -11.736  1.00  0.00           X  
ATOM    770  H   VAL A 110      20.600   4.114  -9.038  1.00  0.00           H  
TER                                                                             
# All scores below are weighted scores, not raw scores.
#BEGIN_POSE_ENERGIES_TABLE ./out/64.pdb
label vdw total
weights 0.1 NA
pose 0.42077 0.42077
VAL:NtermProteinFull_1 0 0
VAL_2 0 0
VAL_3 0 0
VAL_4 0 0
VAL_5 0 0
VAL_6 0 0
VAL_7 0 0
VAL_8 0 0
VAL_9 0.00301 0.00301
VAL_10 0 0
VAL_11 0 0
VAL_12 0 0
VAL_13 0 0
VAL_14 0 0
VAL_15 0 0
VAL_16 0.00572 0.00572
VAL_17 0 0
VAL_18 0 0
VAL_19 0 0
VAL_20 0 0
VAL_21 0 0
VAL_22 0 0
VAL_23 0 0
VAL_24 0 0
VAL_25 0 0
VAL_26 0 0
VAL_27 0.00572 0.00572
VAL_28 0 0
VAL_29 0 0
VAL_30 0 0
VAL_31 0 0
VAL_32 0 0
VAL_33 0 0
VAL_34 0.00157 0.00157
VAL_35 0 0
VAL_36 0 0
VAL_37 0 0
VAL_38 0 0
VAL_39 0 0
VAL_40 0 0
VAL_41 0.01006 0.01006
VAL_42 0 0
VAL_43 0 0
VAL_44 0.01006 0.01006
VAL_45 0 0
VAL_46 0 0
VAL_47 0 0
VAL_48 0.00518 0.00518
VAL_49 0 0
VAL_50 0 0
VAL_51 0.00157 0.00157
VAL_52 0 0
VAL_53 0 0
VAL_54 0 0
VAL_55 0.17665 0.17665
VAL_56 0 0
VAL_57 0 0
VAL_58 0 0
VAL_59 0 0
VAL_60 0 0
VAL_61 0 0
VAL_62 0.00643 0.00643
VAL_63 0 0
VAL_64 0 0
VAL_65 0 0
VAL_66 0 0
VAL_67 0 0
VAL_68 0 0
VAL_69 0 0
VAL_70 0.00642 0.00642
VAL_71 2e-05 2e-05
VAL_72 0 0
VAL_73 0 0
VAL_74 0 0
VAL_75 0 0
VAL_76 0 0
VAL_77 0 0
VAL_78 0.17665 0.17665
VAL_79 0 0
VAL_80 0.00301 0.00301
VAL_81 0 0
VAL_82 0.00176 0.00176
VAL_83 0 0
VAL_84 0 0
VAL_85 0.00518 0.00518
VAL_86 0 0
VAL_87 0 0
VAL_88 0 0
VAL_89 0 0
VAL_90 0 0
VAL_91 0 0
VAL_92 0 0
VAL_93 0 0
VAL_94 0 0
VAL_95 0 0
VAL_96 0 0
VAL_97 0 0
VAL_98 0 0
VAL_99 0 0
VAL_100 0 0
VAL_101 0 0
VAL_102 0 0
VAL_103 0 0
VAL_104 0 0
VAL_105 0.00176 0.00176
VAL_106 0 0
VAL_107 0 0
VAL_108 0 0
VAL_109 0 0
VAL:CtermProteinFull_110 0 0
#END_POSE_ENERGIES_TABLE ./out/64.pdb

REMARK 6 15 1 8 16 21 14 1 16 14 8 7 
REMARK VDW             0.421
REMARK RG             13.970
REMARK NCdist         22.998
REMARK HO              0.637
