# Supplementary material for: Design of complicated all-α protein structures
Source: Nat Struct Mol Biol. 2024 Jan 4;31(2):275–82. doi: 10.1038/s41594-023-01147-9 (PMC11377298; doi:10.1038/s41594-023-01147-9)
Supplement: Supplementary file 11 — Statistical source data. [file 41594_2023_1147_MOESM11_ESM.zip › ED_Fig6/out.data]

#         id numH    size       RG      VDW       HO  whiteprints (helices, loops) 
           0    6     110   13.895    3.816    0.212  6 12 16 1 11 19 13 14 5 15 17 12 
           1    6     110   13.885    1.849    0.215  6 15 14 18 3 17 13 2 3 11 6 11 
           2    6     110   14.000    3.827    0.226  6 13 15 1 16 16 13 12 3 15 17 11 
           3    6     110   13.824    1.256    0.233  6 15 13 1 17 16 13 2 11 17 12 11 
           4    6     110   13.918    2.211    0.234  6 14 21 11 1 14 15 7 11 11 17 3 
           5    6     110   13.974    0.908    0.246  6 12 20 13 15 2 12 14 13 10 2 13 
           6    6     110   13.951    2.623    0.248  6 13 13 12 21 1 15 8 13 15 11 3 
           7    6     110   13.787    3.959    0.257  6 12 16 1 11 19 14 14 5 15 17 7 
           8    6     110   13.825    3.607    0.262  6 15 18 13 1 15 13 3 8 11 17 11 
           9    6     110   13.992    1.555    0.271  6 15 1 17 11 18 13 3 15 14 9 11 
          10    6     110   13.928    3.797    0.274  6 14 17 13 16 1 15 7 13 10 14 1 
          11    6     110   13.706    3.283    0.281  6 13 17 18 11 1 14 12 8 11 17 5 
          12    6     110   13.888    3.877    0.290  6 14 15 18 13 1 15 6 10 12 17 3 
          13    6     110   13.619    3.988    0.293  6 14 1 8 18 18 13 4 17 17 8 11 
          14    6     110   13.989    1.786    0.305  6 14 1 18 22 10 12 5 12 8 3 13 
          15    6     110   13.849    3.815    0.309  6 14 1 11 18 16 11 4 16 15 12 17 
          16    6     110   13.989    3.974    0.316  6 15 21 11 1 14 13 3 7 16 15 12 
          17    6     110   13.966    3.466    0.323  6 15 1 19 22 10 14 1 10 7 3 6 
          18    6     110   13.931    3.795    0.328  6 13 1 9 21 19 15 11 1 14 12 3 
          19    6     110   13.945    3.832    0.340  6 12 7 20 18 1 12 14 15 8 17 15 
          20    6     110   13.975    3.818    0.341  6 15 1 4 22 18 13 1 17 17 12 12 
          21    6     110   13.821    1.865    0.347  6 14 1 11 16 18 13 4 16 15 9 12 
          22    6     110   13.765    2.238    0.355  6 11 9 17 17 1 12 16 16 14 17 15 
          23    6     110   13.926    2.350    0.362  6 11 1 10 18 20 13 17 5 14 10 12 
          24    6     110   13.929    3.406    0.369  6 12 21 8 1 17 13 13 7 13 17 12 
          25    6     110   13.890    2.769    0.379  6 14 18 19 1 8 13 7 12 17 15 12 
          26    6     110   13.889    3.403    0.380  6 13 20 17 1 9 13 10 12 11 17 9 
          27    6     110   13.828    3.135    0.389  6 13 18 19 1 8 13 8 12 17 15 12 
          28    6     110   13.816    2.773    0.399  6 13 9 1 20 17 13 9 11 17 12 8 
          29    6     110   13.984    3.175    0.402  6 13 9 17 17 1 12 8 16 14 17 15 
          30    6     110   13.884    3.796    0.410  6 13 9 1 19 18 12 8 11 17 8 14 
          31    6     110   13.845    0.838    0.417  6 11 9 17 18 1 15 16 16 14 14 0 
          32    6     110   13.923    2.806    0.424  6 13 8 1 17 19 13 12 16 17 12 11 
          33    6     110   13.977    2.123    0.431  6 14 20 16 1 9 14 7 8 16 15 7 
          34    6     110   13.822    3.725    0.437  6 12 17 1 8 20 13 14 17 15 9 8 
          35    6     110   13.962    1.978    0.444  6 11 8 20 19 1 14 16 15 8 12 4 
          36    6     110   13.988    1.987    0.453  6 14 1 8 19 19 15 5 14 14 12 3 
          37    6     110   13.991    0.956    0.459  6 12 1 8 20 21 14 13 5 8 8 7 
          38    6     110   13.929    3.352    0.464  6 11 1 5 23 18 13 17 13 14 12 12 
          39    6     110   13.954    3.186    0.470  6 12 20 19 7 1 12 13 12 11 17 13 
          40    6     110   13.785    3.764    0.475  6 12 1 4 22 18 14 14 17 17 12 7 
          41    6     110   13.845    3.267    0.486  6 14 1 17 19 9 13 5 12 14 16 10 
          42    6     110   13.875    1.059    0.492  6 13 1 17 20 8 13 11 17 12 14 9 
          43    6     110   13.974    3.919    0.496  6 15 17 8 1 20 13 3 12 16 15 12 
          44    6     110   13.743    2.416    0.504  6 13 1 17 19 9 13 11 17 12 14 9 
          45    6     110   13.863    3.809    0.508  6 12 1 9 18 18 13 13 13 16 12 12 
          46    6     110   13.836    0.794    0.515  6 13 1 9 20 18 13 10 14 8 8 11 
          47    6     110   13.550    2.030    0.522  6 13 7 1 20 18 13 12 16 15 12 12 
          48    6     110   13.990    3.274    0.533  6 13 21 21 7 1 14 8 7 12 9 6 
          49    6     110   13.990    3.060    0.536  6 13 1 8 20 18 13 11 13 15 12 12 
          50    6     110   13.879    3.699    0.546  6 13 8 20 17 1 15 12 17 7 16 1 
          51    6     110   13.900    3.864    0.550  6 13 20 19 7 1 14 9 8 17 8 6 
          52    6     110   13.995    2.757    0.559  6 13 8 16 21 1 12 10 14 8 17 15 
          53    6     110   13.994    2.040    0.567  6 12 1 9 21 19 13 14 0 14 12 12 
          54    6     110   13.887    3.734    0.571  6 13 8 20 18 1 12 12 10 8 17 15 
          55    6     110   13.957    2.162    0.577  6 14 1 20 21 8 14 5 12 8 7 6 
          56    6     110   13.225    2.583    0.580  6 14 7 1 20 18 13 7 16 15 12 12 
          57    6     110   13.730    2.718    0.592  6 13 1 8 19 19 13 8 15 8 14 12 
          58    6     110   13.996    3.159    0.598  6 12 7 1 20 20 13 13 4 16 8 8 
          59    6     110   13.768    0.555    0.604  6 11 1 8 18 20 13 17 17 10 12 12 
          60    6     110   13.830    3.429    0.608  6 13 20 19 7 1 15 10 8 12 17 2 
          61    6     110   13.802    2.800    0.620  6 14 20 18 8 1 13 7 8 12 16 11 
          62    6     110   13.715    3.163    0.622  6 13 20 18 8 1 13 8 8 12 16 11 
          63    6     110   13.840    2.036    0.627  6 11 7 1 20 18 13 16 16 15 12 12 
          64    6     110   13.970    0.421    0.637  6 15 1 8 16 21 14 1 16 14 8 7 
          65    6     110   13.705    3.660    0.641  6 13 20 19 7 1 15 9 8 12 17 2 
          66    6     110   13.834    2.511    0.649  6 14 1 6 20 21 14 7 13 8 8 7 
          67    6     110   13.907    2.714    0.659  6 13 1 8 18 21 14 9 15 8 8 7 
          68    6     110   13.900    2.740    0.661  6 13 1 6 20 21 14 8 13 8 8 7 
          69    6     110   13.970    3.847    0.670  6 15 1 24 16 7 12 0 10 12 13 14 
          70    6     110   13.891    1.345    0.678  6 13 20 19 7 1 13 10 12 12 17 9 
          71    6     110   13.857    1.975    0.680  6 14 1 8 20 17 13 7 13 14 14 8 
          72    6     110   13.746    2.845    0.688  6 11 1 9 20 17 12 17 9 16 8 14 
          73    6     110   13.930    3.777    0.695  6 13 9 1 22 20 13 8 0 10 7 12 
          74    6     110   13.995    3.892    0.703  6 13 1 7 23 18 14 12 4 14 12 7 
          75    6     110   13.988    3.277    0.711  6 12 20 18 8 1 13 14 13 12 14 9 
          76    6     110   13.996    3.263    0.716  6 14 21 18 8 1 12 7 14 8 8 15 
          77    6     110   13.944    2.736    0.727  6 13 1 5 20 21 14 12 17 9 8 7 
          78    6     110   13.889    3.269    0.730  6 11 1 10 18 18 13 17 14 14 8 8 
          79    6     110   13.882    3.564    0.739  6 13 20 18 9 1 12 12 7 8 16 14 
          80    6     110   13.918    3.813    0.745  6 14 1 9 18 20 13 7 14 10 8 8 
          81    6     110   13.944    3.138    0.753  6 12 9 19 21 1 14 14 8 7 12 4 
          82    6     110   13.882    3.653    0.754  6 11 1 8 20 19 13 17 14 9 8 12 
          83    6     110   13.791    2.792    0.765  6 14 21 19 7 1 13 6 7 12 17 9 
          84    6     110   13.946    3.163    0.771  6 14 1 7 20 20 13 7 13 8 8 8 
          85    6     110   13.872    2.814    0.779  6 14 20 17 9 1 14 7 8 8 16 6 
          86    6     110   13.953    2.832    0.783  6 13 1 7 20 20 13 8 13 8 8 8 
          87    6     110   13.862    3.245    0.788  6 12 16 22 9 1 14 14 8 7 16 6 
          88    6     110   13.992    3.550    0.799  6 13 18 21 8 1 12 12 12 8 13 14 
          89    6     110   13.908    0.802    0.803  6 14 16 20 10 1 12 7 10 14 14 14 
          90    6     110   13.838    2.983    0.808  6 12 19 18 8 1 12 14 12 14 17 14 
          91    6     110   13.700    2.864    0.815  6 12 1 9 20 17 13 14 14 10 14 8 
          92    6     110   13.875    2.834    0.824  6 12 1 10 20 15 13 14 14 14 14 12 
          93    6     110   13.803    1.691    0.833  6 12 20 19 7 1 13 14 8 12 17 9 
          94    6     110   13.974    3.535    0.839  6 12 1 8 21 20 13 14 9 12 7 8 
          95    6     110   13.921    3.023    0.843  6 13 19 21 8 1 13 12 7 12 14 9 
          96    6     110   13.844    3.030    0.847  6 13 17 20 9 1 13 8 14 9 14 12 
          97    6     110   13.961    1.651    0.860  6 13 17 21 7 1 13 8 14 12 17 9 
          98    6     110   13.819    2.909    0.866  6 13 1 11 19 18 13 12 9 12 8 8 
          99    6     110   13.999    0.106    0.870  6 13 19 19 10 1 12 12 14 7 8 14 
         100    6     110   13.927    1.462    0.877  6 14 21 15 11 1 12 7 8 8 14 14 
         101    6     110   13.980    3.874    0.880  6 12 1 8 19 21 13 14 9 12 8 8 
         102    6     110   13.957    1.880    0.893  6 13 1 11 17 19 14 8 14 12 12 7 
         103    6     110   13.891    2.303    0.897  6 13 17 20 8 2 13 8 14 8 14 9 
         104    6     110   13.784    2.667    0.905  6 14 17 19 13 1 12 7 8 7 8 14 
         105    6     110   13.825    1.694    0.911  6 12 1 13 17 16 13 14 14 8 14 8 
         106    6     110   13.993    3.410    0.915  6 14 17 20 9 1 13 7 14 14 9 12 
         107    6     110   13.923    3.665    0.926  6 13 20 20 7 1 12 8 8 8 14 14 
         108    6     110   13.878    1.586    0.933  6 13 13 21 14 1 12 8 8 7 14 14 
         109    6     110   13.944    3.321    0.937  6 13 17 20 4 7 14 8 14 8 8 7 
         110    6     110   13.910    3.606    0.946  6 13 13 20 12 4 13 8 8 8 12 8 
         111    6     110   13.709    1.374    0.953  6 13 14 13 13 10 12 8 7 8 8 14 
         112    6     110   13.664    1.307    0.957  6 13 13 13 14 10 12 8 8 8 7 14 
