# Supplementary material for: Design of complicated all-α protein structures
Source: Nat Struct Mol Biol. 2024 Jan 4;31(2):275–82. doi: 10.1038/s41594-023-01147-9 (PMC11377298; doi:10.1038/s41594-023-01147-9)
Supplement: Supplementary file 11 — Statistical source data. [file 41594_2023_1147_MOESM11_ESM.zip › ED_Fig6/17.pdb]

HEADER                                            09-NOV-21   XXXX              
EXPDTA    THEORETICAL MODEL                                                     
REMARK 220                                                                      
REMARK 220 EXPERIMENTAL DETAILS                                                 
REMARK 220  EXPERIMENT TYPE                : THEORETICAL MODELLING              
REMARK 220  DATE OF DATA COLLECTION        : 09-NOV-21                          
REMARK 220                                                                      
REMARK 220 REMARK: MODEL GENERATED BY ROSETTA                                   
REMARK 220  VERSION 2021.16+release.8ee4f02                                     
ATOM      1  N   VAL A   1       0.000   0.000   0.000  1.00  0.00           N  
ATOM      2  CA  VAL A   1       1.458   0.000   0.000  1.00  0.00           C  
ATOM      3  C   VAL A   1       2.009   1.420   0.000  1.00  0.00           C  
ATOM      4  O   VAL A   1       2.934   1.737   0.748  1.00  0.00           O  
ATOM      5  CB  VAL A   1       2.023  -0.759  -1.215  1.00  0.00           C  
ATOM      6  CEN VAL A   1       2.351  -1.334  -1.406  1.00  0.00           X  
ATOM      7  H   VAL A   1      -0.500  -0.433  -0.750  1.00  0.00           H  
ATOM      8  N   VAL A   2       1.435   2.272  -0.843  1.00  0.00           N  
ATOM      9  CA  VAL A   2       1.868   3.661  -0.942  1.00  0.00           C  
ATOM     10  C   VAL A   2       1.711   4.383   0.390  1.00  0.00           C  
ATOM     11  O   VAL A   2       2.608   5.105   0.825  1.00  0.00           O  
ATOM     12  CB  VAL A   2       1.079   4.423  -2.023  1.00  0.00           C  
ATOM     13  CEN VAL A   2       1.129   4.707  -2.649  1.00  0.00           X  
ATOM     14  H   VAL A   2       0.680   1.949  -1.431  1.00  0.00           H  
ATOM     15  N   VAL A   3       0.566   4.183   1.035  1.00  0.00           N  
ATOM     16  CA  VAL A   3       0.290   4.815   2.319  1.00  0.00           C  
ATOM     17  C   VAL A   3       1.317   4.405   3.367  1.00  0.00           C  
ATOM     18  O   VAL A   3       1.823   5.241   4.115  1.00  0.00           O  
ATOM     19  CB  VAL A   3      -1.120   4.462   2.831  1.00  0.00           C  
ATOM     20  CEN VAL A   3      -1.749   4.719   2.941  1.00  0.00           X  
ATOM     21  H   VAL A   3      -0.130   3.577   0.624  1.00  0.00           H  
ATOM     22  N   VAL A   4       1.620   3.112   3.417  1.00  0.00           N  
ATOM     23  CA  VAL A   4       2.588   2.588   4.374  1.00  0.00           C  
ATOM     24  C   VAL A   4       3.957   3.226   4.177  1.00  0.00           C  
ATOM     25  O   VAL A   4       4.612   3.622   5.141  1.00  0.00           O  
ATOM     26  CB  VAL A   4       2.723   1.058   4.261  1.00  0.00           C  
ATOM     27  CEN VAL A   4       2.581   0.464   4.579  1.00  0.00           X  
ATOM     28  H   VAL A   4       1.169   2.476   2.775  1.00  0.00           H  
ATOM     29  N   VAL A   5       4.385   3.322   2.923  1.00  0.00           N  
ATOM     30  CA  VAL A   5       5.678   3.911   2.597  1.00  0.00           C  
ATOM     31  C   VAL A   5       5.758   5.358   3.069  1.00  0.00           C  
ATOM     32  O   VAL A   5       6.758   5.776   3.653  1.00  0.00           O  
ATOM     33  CB  VAL A   5       5.958   3.859   1.084  1.00  0.00           C  
ATOM     34  CEN VAL A   5       6.345   3.555   0.602  1.00  0.00           X  
ATOM     35  H   VAL A   5       3.799   2.977   2.176  1.00  0.00           H  
ATOM     36  N   VAL A   6       4.700   6.118   2.811  1.00  0.00           N  
ATOM     37  CA  VAL A   6       4.648   7.520   3.209  1.00  0.00           C  
ATOM     38  C   VAL A   6       4.783   7.670   4.719  1.00  0.00           C  
ATOM     39  O   VAL A   6       5.528   8.521   5.204  1.00  0.00           O  
ATOM     40  CB  VAL A   6       3.339   8.190   2.752  1.00  0.00           C  
ATOM     41  CEN VAL A   6       3.075   8.647   2.309  1.00  0.00           X  
ATOM     42  H   VAL A   6       3.910   5.715   2.327  1.00  0.00           H  
ATOM     43  N   VAL A   7       4.059   6.836   5.458  1.00  0.00           N  
ATOM     44  CA  VAL A   7       4.096   6.875   6.915  1.00  0.00           C  
ATOM     45  C   VAL A   7       5.504   6.615   7.437  1.00  0.00           C  
ATOM     46  O   VAL A   7       5.983   7.311   8.332  1.00  0.00           O  
ATOM     47  CB  VAL A   7       3.133   5.844   7.532  1.00  0.00           C  
ATOM     48  CEN VAL A   7       2.540   5.776   7.878  1.00  0.00           X  
ATOM     49  H   VAL A   7       3.467   6.159   4.999  1.00  0.00           H  
ATOM     50  N   VAL A   8       6.163   5.609   6.872  1.00  0.00           N  
ATOM     51  CA  VAL A   8       7.517   5.255   7.279  1.00  0.00           C  
ATOM     52  C   VAL A   8       8.478   6.419   7.067  1.00  0.00           C  
ATOM     53  O   VAL A   8       9.293   6.729   7.935  1.00  0.00           O  
ATOM     54  CB  VAL A   8       8.037   4.027   6.508  1.00  0.00           C  
ATOM     55  CEN VAL A   8       8.197   3.360   6.571  1.00  0.00           X  
ATOM     56  H   VAL A   8       5.713   5.075   6.141  1.00  0.00           H  
ATOM     57  N   VAL A   9       8.376   7.060   5.907  1.00  0.00           N  
ATOM     58  CA  VAL A   9       9.235   8.191   5.579  1.00  0.00           C  
ATOM     59  C   VAL A   9       9.061   9.324   6.581  1.00  0.00           C  
ATOM     60  O   VAL A   9      10.039   9.909   7.047  1.00  0.00           O  
ATOM     61  CB  VAL A   9       8.951   8.723   4.162  1.00  0.00           C  
ATOM     62  CEN VAL A   9       9.208   8.766   3.524  1.00  0.00           X  
ATOM     63  H   VAL A   9       7.685   6.755   5.236  1.00  0.00           H  
ATOM     64  N   VAL A  10       7.810   9.630   6.909  1.00  0.00           N  
ATOM     65  CA  VAL A  10       7.506  10.695   7.857  1.00  0.00           C  
ATOM     66  C   VAL A  10       8.128  10.415   9.219  1.00  0.00           C  
ATOM     67  O   VAL A  10       8.719  11.301   9.836  1.00  0.00           O  
ATOM     68  CB  VAL A  10       5.986  10.883   8.028  1.00  0.00           C  
ATOM     69  CEN VAL A  10       5.461  11.306   7.888  1.00  0.00           X  
ATOM     70  H   VAL A  10       7.051   9.112   6.491  1.00  0.00           H  
ATOM     71  N   VAL A  11       7.993   9.177   9.683  1.00  0.00           N  
ATOM     72  CA  VAL A  11       8.542   8.778  10.973  1.00  0.00           C  
ATOM     73  C   VAL A  11      10.054   8.964  11.009  1.00  0.00           C  
ATOM     74  O   VAL A  11      10.602   9.482  11.982  1.00  0.00           O  
ATOM     75  CB  VAL A  11       8.207   7.311  11.300  1.00  0.00           C  
ATOM     76  CEN VAL A  11       7.826   6.907  11.708  1.00  0.00           X  
ATOM     77  H   VAL A  11       7.496   8.495   9.127  1.00  0.00           H  
ATOM     78  N   VAL A  12      10.723   8.537   9.944  1.00  0.00           N  
ATOM     79  CA  VAL A  12      12.173   8.655   9.852  1.00  0.00           C  
ATOM     80  C   VAL A  12      12.613  10.111   9.938  1.00  0.00           C  
ATOM     81  O   VAL A  12      13.562  10.441  10.650  1.00  0.00           O  
ATOM     82  CB  VAL A  12      12.708   8.043   8.543  1.00  0.00           C  
ATOM     83  CEN VAL A  12      13.065   7.514   8.284  1.00  0.00           X  
ATOM     84  H   VAL A  12      10.214   8.119   9.178  1.00  0.00           H  
ATOM     85  N   VAL A  13      11.920  10.977   9.208  1.00  0.00           N  
ATOM     86  CA  VAL A  13      12.238  12.400   9.200  1.00  0.00           C  
ATOM     87  C   VAL A  13      12.120  12.999  10.596  1.00  0.00           C  
ATOM     88  O   VAL A  13      12.988  13.755  11.033  1.00  0.00           O  
ATOM     89  CB  VAL A  13      11.321  13.180   8.239  1.00  0.00           C  
ATOM     90  CEN VAL A  13      11.305  13.516   7.638  1.00  0.00           X  
ATOM     91  H   VAL A  13      11.152  10.642   8.644  1.00  0.00           H  
ATOM     92  N   VAL A  14      11.041  12.656  11.292  1.00  0.00           N  
ATOM     93  CA  VAL A  14      10.808  13.159  12.640  1.00  0.00           C  
ATOM     94  C   VAL A  14      11.933  12.751  13.583  1.00  0.00           C  
ATOM     95  O   VAL A  14      12.426  13.564  14.365  1.00  0.00           O  
ATOM     96  CB  VAL A  14       9.468  12.654  13.208  1.00  0.00           C  
ATOM     97  CEN VAL A  14       8.830  12.848  13.379  1.00  0.00           X  
ATOM     98  H   VAL A  14      10.366  12.031  10.876  1.00  0.00           H  
ATOM     99  N   VAL A  15      12.336  11.488  13.503  1.00  0.00           N  
ATOM    100  CA  VAL A  15      13.405  10.970  14.349  1.00  0.00           C  
ATOM    101  C   VAL A  15      14.705  11.730  14.122  1.00  0.00           C  
ATOM    102  O   VAL A  15      15.394  12.100  15.072  1.00  0.00           O  
ATOM    103  CB  VAL A  15      13.648   9.470  14.098  1.00  0.00           C  
ATOM    104  CEN VAL A  15      13.574   8.842  14.373  1.00  0.00           X  
ATOM    105  H   VAL A  15      11.891  10.870  12.840  1.00  0.00           H  
ATOM    106  N   VAL A  16      15.036  11.960  12.855  1.00  0.00           N  
ATOM    107  CA  VAL A  16      16.255  12.677  12.500  1.00  0.00           C  
ATOM    108  C   VAL A  16      16.159  14.149  12.880  1.00  0.00           C  
ATOM    109  O   VAL A  16      17.167  14.853  12.936  1.00  0.00           O  
ATOM    110  CB  VAL A  16      16.559  12.564  10.994  1.00  0.00           C  
ATOM    111  CEN VAL A  16      16.985  12.278  10.535  1.00  0.00           X  
ATOM    112  H   VAL A  16      14.428  11.630  12.120  1.00  0.00           H  
ATOM    113  N   VAL A  17      14.940  14.609  13.141  1.00  0.00           N  
ATOM    114  CA  VAL A  17      14.719  15.974  13.603  1.00  0.00           C  
ATOM    115  C   VAL A  17      14.916  16.083  15.110  1.00  0.00           C  
ATOM    116  O   VAL A  17      14.972  17.183  15.660  1.00  0.00           O  
ATOM    117  CB  VAL A  17      13.307  16.472  13.243  1.00  0.00           C  
ATOM    118  CEN VAL A  17      12.959  16.904  12.834  1.00  0.00           X  
ATOM    119  H   VAL A  17      14.146  13.998  13.015  1.00  0.00           H  
ATOM    120  N   VAL A  18      15.021  14.937  15.773  1.00  0.00           N  
ATOM    121  CA  VAL A  18      15.062  14.895  17.229  1.00  0.00           C  
ATOM    122  C   VAL A  18      16.421  15.340  17.755  1.00  0.00           C  
ATOM    123  O   VAL A  18      17.461  14.953  17.221  1.00  0.00           O  
ATOM    124  CB  VAL A  18      14.753  13.483  17.763  1.00  0.00           C  
ATOM    125  CEN VAL A  18      14.281  13.107  18.094  1.00  0.00           X  
ATOM    126  H   VAL A  18      15.073  14.072  15.254  1.00  0.00           H  
ATOM    127  N   VAL A  19      16.406  16.154  18.805  1.00  0.00           N  
ATOM    128  CA  VAL A  19      17.637  16.605  19.443  1.00  0.00           C  
ATOM    129  C   VAL A  19      18.534  15.427  19.801  1.00  0.00           C  
ATOM    130  O   VAL A  19      19.747  15.473  19.592  1.00  0.00           O  
ATOM    131  CB  VAL A  19      17.347  17.423  20.715  1.00  0.00           C  
ATOM    132  CEN VAL A  19      17.365  18.058  20.982  1.00  0.00           X  
ATOM    133  H   VAL A  19      15.518  16.470  19.170  1.00  0.00           H  
ATOM    134  N   VAL A  20      17.932  14.374  20.342  1.00  0.00           N  
ATOM    135  CA  VAL A  20      18.685  13.215  20.805  1.00  0.00           C  
ATOM    136  C   VAL A  20      19.284  12.443  19.636  1.00  0.00           C  
ATOM    137  O   VAL A  20      20.287  11.746  19.788  1.00  0.00           O  
ATOM    138  CB  VAL A  20      17.805  12.264  21.638  1.00  0.00           C  
ATOM    139  CEN VAL A  20      17.689  12.032  22.276  1.00  0.00           X  
ATOM    140  H   VAL A  20      16.926  14.376  20.434  1.00  0.00           H  
ATOM    141  N   VAL A  21      18.662  12.572  18.469  1.00  0.00           N  
ATOM    142  CA  VAL A  21      19.255  12.089  17.227  1.00  0.00           C  
ATOM    143  C   VAL A  21      20.588  12.772  16.951  1.00  0.00           C  
ATOM    144  O   VAL A  21      21.567  12.120  16.586  1.00  0.00           O  
ATOM    145  CB  VAL A  21      18.316  12.314  16.027  1.00  0.00           C  
ATOM    146  CEN VAL A  21      17.910  11.992  15.573  1.00  0.00           X  
ATOM    147  H   VAL A  21      17.756  13.017  18.440  1.00  0.00           H  
ATOM    148  N   VAL A  22      20.621  14.088  17.128  1.00  0.00           N  
ATOM    149  CA  VAL A  22      21.835  14.863  16.898  1.00  0.00           C  
ATOM    150  C   VAL A  22      22.900  14.539  17.938  1.00  0.00           C  
ATOM    151  O   VAL A  22      24.062  14.917  17.789  1.00  0.00           O  
ATOM    152  CB  VAL A  22      21.552  16.377  16.920  1.00  0.00           C  
ATOM    153  CEN VAL A  22      21.512  16.939  16.524  1.00  0.00           X  
ATOM    154  H   VAL A  22      19.783  14.565  17.429  1.00  0.00           H  
ATOM    155  N   VAL A  23      22.496  13.839  18.992  1.00  0.00           N  
ATOM    156  CA  VAL A  23      23.427  13.413  20.031  1.00  0.00           C  
ATOM    157  C   VAL A  23      23.697  11.916  19.949  1.00  0.00           C  
ATOM    158  O   VAL A  23      24.348  11.344  20.823  1.00  0.00           O  
ATOM    159  CB  VAL A  23      22.898  13.752  21.437  1.00  0.00           C  
ATOM    160  CEN VAL A  23      22.993  14.164  21.981  1.00  0.00           X  
ATOM    161  H   VAL A  23      21.520  13.594  19.076  1.00  0.00           H  
ATOM    162  N   VAL A  24      23.195  11.287  18.892  1.00  0.00           N  
ATOM    163  CA  VAL A  24      23.381   9.854  18.694  1.00  0.00           C  
ATOM    164  C   VAL A  24      24.850   9.514  18.478  1.00  0.00           C  
ATOM    165  O   VAL A  24      25.615  10.326  17.958  1.00  0.00           O  
ATOM    166  CB  VAL A  24      22.562   9.339  17.495  1.00  0.00           C  
ATOM    167  CEN VAL A  24      22.015   8.958  17.320  1.00  0.00           X  
ATOM    168  H   VAL A  24      22.671  11.814  18.208  1.00  0.00           H  
ATOM    169  N   VAL A  25      25.238   8.308  18.880  1.00  0.00           N  
ATOM    170  CA  VAL A  25      26.607   7.843  18.693  1.00  0.00           C  
ATOM    171  C   VAL A  25      26.938   7.686  17.215  1.00  0.00           C  
ATOM    172  O   VAL A  25      28.092   7.825  16.809  1.00  0.00           O  
ATOM    173  CB  VAL A  25      26.850   6.500  19.409  1.00  0.00           C  
ATOM    174  CEN VAL A  25      27.172   6.207  19.942  1.00  0.00           X  
ATOM    175  H   VAL A  25      24.567   7.699  19.326  1.00  0.00           H  
ATOM    176  N   VAL A  26      25.920   7.395  16.413  1.00  0.00           N  
ATOM    177  CA  VAL A  26      26.114   7.139  14.990  1.00  0.00           C  
ATOM    178  C   VAL A  26      26.151   8.439  14.197  1.00  0.00           C  
ATOM    179  O   VAL A  26      25.241   9.262  14.291  1.00  0.00           O  
ATOM    180  CB  VAL A  26      25.004   6.234  14.422  1.00  0.00           C  
ATOM    181  CEN VAL A  26      24.872   5.602  14.182  1.00  0.00           X  
ATOM    182  H   VAL A  26      24.987   7.349  16.798  1.00  0.00           H  
ATOM    183  N   VAL A  27      27.210   8.618  13.415  1.00  0.00           N  
ATOM    184  CA  VAL A  27      27.337   9.787  12.553  1.00  0.00           C  
ATOM    185  C   VAL A  27      26.179   9.872  11.567  1.00  0.00           C  
ATOM    186  O   VAL A  27      25.721  10.963  11.225  1.00  0.00           O  
ATOM    187  CB  VAL A  27      28.664   9.772  11.771  1.00  0.00           C  
ATOM    188  CEN VAL A  27      29.280  10.075  11.718  1.00  0.00           X  
ATOM    189  H   VAL A  27      27.947   7.927  13.418  1.00  0.00           H  
ATOM    190  N   VAL A  28      25.709   8.715  11.113  1.00  0.00           N  
ATOM    191  CA  VAL A  28      24.636   8.658  10.127  1.00  0.00           C  
ATOM    192  C   VAL A  28      23.343   9.239  10.685  1.00  0.00           C  
ATOM    193  O   VAL A  28      22.638   9.980  10.000  1.00  0.00           O  
ATOM    194  CB  VAL A  28      24.378   7.215   9.655  1.00  0.00           C  
ATOM    195  CEN VAL A  28      24.447   6.786   9.121  1.00  0.00           X  
ATOM    196  H   VAL A  28      26.104   7.853  11.460  1.00  0.00           H  
ATOM    197  N   VAL A  29      23.037   8.897  11.932  1.00  0.00           N  
ATOM    198  CA  VAL A  29      21.835   9.395  12.589  1.00  0.00           C  
ATOM    199  C   VAL A  29      21.842  10.916  12.672  1.00  0.00           C  
ATOM    200  O   VAL A  29      20.836  11.568  12.391  1.00  0.00           O  
ATOM    201  CB  VAL A  29      21.684   8.814  14.007  1.00  0.00           C  
ATOM    202  CEN VAL A  29      21.315   8.377  14.391  1.00  0.00           X  
ATOM    203  H   VAL A  29      23.653   8.277  12.437  1.00  0.00           H  
ATOM    204  N   VAL A  30      22.982  11.477  13.060  1.00  0.00           N  
ATOM    205  CA  VAL A  30      23.123  12.923  13.181  1.00  0.00           C  
ATOM    206  C   VAL A  30      22.870  13.615  11.848  1.00  0.00           C  
ATOM    207  O   VAL A  30      22.164  14.621  11.783  1.00  0.00           O  
ATOM    208  CB  VAL A  30      24.521  13.314  13.694  1.00  0.00           C  
ATOM    209  CEN VAL A  30      24.862  13.566  14.237  1.00  0.00           X  
ATOM    210  H   VAL A  30      23.772  10.886  13.277  1.00  0.00           H  
ATOM    211  N   VAL A  31      23.450  13.069  10.784  1.00  0.00           N  
ATOM    212  CA  VAL A  31      23.289  13.632   9.450  1.00  0.00           C  
ATOM    213  C   VAL A  31      21.824  13.651   9.033  1.00  0.00           C  
ATOM    214  O   VAL A  31      21.332  14.647   8.503  1.00  0.00           O  
ATOM    215  CB  VAL A  31      24.100  12.846   8.402  1.00  0.00           C  
ATOM    216  CEN VAL A  31      24.652  12.877   7.991  1.00  0.00           X  
ATOM    217  H   VAL A  31      24.018  12.242  10.904  1.00  0.00           H  
ATOM    218  N   VAL A  32      21.131  12.544   9.276  1.00  0.00           N  
ATOM    219  CA  VAL A  32      19.720  12.432   8.927  1.00  0.00           C  
ATOM    220  C   VAL A  32      18.889  13.488   9.644  1.00  0.00           C  
ATOM    221  O   VAL A  32      18.031  14.132   9.040  1.00  0.00           O  
ATOM    222  CB  VAL A  32      19.163  11.036   9.266  1.00  0.00           C  
ATOM    223  CEN VAL A  32      18.939  10.446   8.990  1.00  0.00           X  
ATOM    224  H   VAL A  32      21.593  11.760   9.714  1.00  0.00           H  
ATOM    225  N   VAL A  33      19.148  13.660  10.936  1.00  0.00           N  
ATOM    226  CA  VAL A  33      18.424  14.639  11.738  1.00  0.00           C  
ATOM    227  C   VAL A  33      18.610  16.047  11.189  1.00  0.00           C  
ATOM    228  O   VAL A  33      17.651  16.811  11.074  1.00  0.00           O  
ATOM    229  CB  VAL A  33      18.876  14.609  13.210  1.00  0.00           C  
ATOM    230  CEN VAL A  33      18.681  14.431  13.847  1.00  0.00           X  
ATOM    231  H   VAL A  33      19.865  13.099  11.373  1.00  0.00           H  
ATOM    232  N   VAL A  34      19.849  16.387  10.851  1.00  0.00           N  
ATOM    233  CA  VAL A  34      20.163  17.705  10.313  1.00  0.00           C  
ATOM    234  C   VAL A  34      19.401  17.968   9.020  1.00  0.00           C  
ATOM    235  O   VAL A  34      18.839  19.046   8.828  1.00  0.00           O  
ATOM    236  CB  VAL A  34      21.672  17.863  10.049  1.00  0.00           C  
ATOM    237  CEN VAL A  34      22.243  18.179  10.269  1.00  0.00           X  
ATOM    238  H   VAL A  34      20.593  15.714  10.970  1.00  0.00           H  
ATOM    239  N   VAL A  35      19.386  16.976   8.136  1.00  0.00           N  
ATOM    240  CA  VAL A  35      18.692  17.098   6.859  1.00  0.00           C  
ATOM    241  C   VAL A  35      17.206  17.362   7.063  1.00  0.00           C  
ATOM    242  O   VAL A  35      16.623  18.224   6.406  1.00  0.00           O  
ATOM    243  CB  VAL A  35      18.866  15.833   5.998  1.00  0.00           C  
ATOM    244  CEN VAL A  35      19.173  15.585   5.434  1.00  0.00           X  
ATOM    245  H   VAL A  35      19.866  16.115   8.354  1.00  0.00           H  
ATOM    246  N   VAL A  36      16.597  16.614   7.977  1.00  0.00           N  
ATOM    247  CA  VAL A  36      15.177  16.765   8.268  1.00  0.00           C  
ATOM    248  C   VAL A  36      14.861  18.174   8.754  1.00  0.00           C  
ATOM    249  O   VAL A  36      13.888  18.788   8.317  1.00  0.00           O  
ATOM    250  CB  VAL A  36      14.706  15.751   9.327  1.00  0.00           C  
ATOM    251  CEN VAL A  36      14.328  15.183   9.421  1.00  0.00           X  
ATOM    252  H   VAL A  36      17.132  15.923   8.483  1.00  0.00           H  
ATOM    253  N   VAL A  37      15.690  18.682   9.659  1.00  0.00           N  
ATOM    254  CA  VAL A  37      15.501  20.021  10.206  1.00  0.00           C  
ATOM    255  C   VAL A  37      15.549  21.076   9.108  1.00  0.00           C  
ATOM    256  O   VAL A  37      14.717  21.982   9.069  1.00  0.00           O  
ATOM    257  CB  VAL A  37      16.564  20.352  11.270  1.00  0.00           C  
ATOM    258  CEN VAL A  37      16.662  20.447  11.945  1.00  0.00           X  
ATOM    259  H   VAL A  37      16.472  18.127   9.977  1.00  0.00           H  
ATOM    260  N   VAL A  38      16.528  20.952   8.219  1.00  0.00           N  
ATOM    261  CA  VAL A  38      16.687  21.896   7.118  1.00  0.00           C  
ATOM    262  C   VAL A  38      15.452  21.915   6.227  1.00  0.00           C  
ATOM    263  O   VAL A  38      14.967  22.979   5.844  1.00  0.00           O  
ATOM    264  CB  VAL A  38      17.922  21.562   6.261  1.00  0.00           C  
ATOM    265  CEN VAL A  38      18.557  21.772   6.098  1.00  0.00           X  
ATOM    266  H   VAL A  38      17.180  20.186   8.307  1.00  0.00           H  
ATOM    267  N   VAL A  39      14.947  20.730   5.899  1.00  0.00           N  
ATOM    268  CA  VAL A  39      13.767  20.608   5.051  1.00  0.00           C  
ATOM    269  C   VAL A  39      12.564  21.301   5.679  1.00  0.00           C  
ATOM    270  O   VAL A  39      11.830  22.024   5.006  1.00  0.00           O  
ATOM    271  CB  VAL A  39      13.414  19.133   4.781  1.00  0.00           C  
ATOM    272  CEN VAL A  39      13.408  18.645   4.296  1.00  0.00           X  
ATOM    273  H   VAL A  39      15.392  19.892   6.246  1.00  0.00           H  
ATOM    274  N   VAL A  40      12.366  21.075   6.974  1.00  0.00           N  
ATOM    275  CA  VAL A  40      11.251  21.676   7.695  1.00  0.00           C  
ATOM    276  C   VAL A  40      11.322  23.197   7.649  1.00  0.00           C  
ATOM    277  O   VAL A  40      10.318  23.868   7.407  1.00  0.00           O  
ATOM    278  CB  VAL A  40      11.217  21.219   9.166  1.00  0.00           C  
ATOM    279  CEN VAL A  40      10.871  20.830   9.617  1.00  0.00           X  
ATOM    280  H   VAL A  40      13.005  20.470   7.471  1.00  0.00           H  
ATOM    281  N   VAL A  41      12.514  23.737   7.881  1.00  0.00           N  
ATOM    282  CA  VAL A  41      12.717  25.180   7.865  1.00  0.00           C  
ATOM    283  C   VAL A  41      12.363  25.772   6.507  1.00  0.00           C  
ATOM    284  O   VAL A  41      11.691  26.800   6.424  1.00  0.00           O  
ATOM    285  CB  VAL A  41      14.172  25.550   8.212  1.00  0.00           C  
ATOM    286  CEN VAL A  41      14.572  25.830   8.697  1.00  0.00           X  
ATOM    287  H   VAL A  41      13.299  23.131   8.072  1.00  0.00           H  
ATOM    288  N   VAL A  42      12.818  25.117   5.445  1.00  0.00           N  
ATOM    289  CA  VAL A  42      12.550  25.578   4.088  1.00  0.00           C  
ATOM    290  C   VAL A  42      11.053  25.628   3.809  1.00  0.00           C  
ATOM    291  O   VAL A  42      10.550  26.598   3.244  1.00  0.00           O  
ATOM    292  CB  VAL A  42      13.228  24.675   3.040  1.00  0.00           C  
ATOM    293  CEN VAL A  42      13.738  24.648   2.578  1.00  0.00           X  
ATOM    294  H   VAL A  42      13.365  24.279   5.581  1.00  0.00           H  
ATOM    295  N   VAL A  43      10.347  24.575   4.208  1.00  0.00           N  
ATOM    296  CA  VAL A  43       8.906  24.497   4.001  1.00  0.00           C  
ATOM    297  C   VAL A  43       8.186  25.643   4.701  1.00  0.00           C  
ATOM    298  O   VAL A  43       7.298  26.274   4.127  1.00  0.00           O  
ATOM    299  CB  VAL A  43       8.334  23.160   4.507  1.00  0.00           C  
ATOM    300  CEN VAL A  43       8.064  22.560   4.304  1.00  0.00           X  
ATOM    301  H   VAL A  43      10.821  23.810   4.666  1.00  0.00           H  
ATOM    302  N   VAL A  44       8.574  25.908   5.944  1.00  0.00           N  
ATOM    303  CA  VAL A  44       7.966  26.979   6.724  1.00  0.00           C  
ATOM    304  C   VAL A  44       8.149  28.329   6.043  1.00  0.00           C  
ATOM    305  O   VAL A  44       7.212  29.122   5.953  1.00  0.00           O  
ATOM    306  CB  VAL A  44       8.557  27.048   8.145  1.00  0.00           C  
ATOM    307  CEN VAL A  44       8.418  26.931   8.810  1.00  0.00           X  
ATOM    308  H   VAL A  44       9.309  25.353   6.358  1.00  0.00           H  
ATOM    309  N   VAL A  45       9.362  28.585   5.564  1.00  0.00           N  
ATOM    310  CA  VAL A  45       9.670  29.840   4.890  1.00  0.00           C  
ATOM    311  C   VAL A  45       8.798  30.031   3.656  1.00  0.00           C  
ATOM    312  O   VAL A  45       8.260  31.114   3.426  1.00  0.00           O  
ATOM    313  CB  VAL A  45      11.152  29.910   4.475  1.00  0.00           C  
ATOM    314  CEN VAL A  45      11.753  30.218   4.613  1.00  0.00           X  
ATOM    315  H   VAL A  45      10.089  27.892   5.670  1.00  0.00           H  
ATOM    316  N   VAL A  46       8.662  28.973   2.864  1.00  0.00           N  
ATOM    317  CA  VAL A  46       7.854  29.022   1.651  1.00  0.00           C  
ATOM    318  C   VAL A  46       6.405  29.367   1.968  1.00  0.00           C  
ATOM    319  O   VAL A  46       5.793  30.198   1.297  1.00  0.00           O  
ATOM    320  CB  VAL A  46       7.899  27.686   0.888  1.00  0.00           C  
ATOM    321  CEN VAL A  46       8.141  27.379   0.320  1.00  0.00           X  
ATOM    322  H   VAL A  46       9.130  28.112   3.109  1.00  0.00           H  
ATOM    323  N   VAL A  47       5.860  28.722   2.995  1.00  0.00           N  
ATOM    324  CA  VAL A  47       4.480  28.959   3.403  1.00  0.00           C  
ATOM    325  C   VAL A  47       4.264  30.415   3.795  1.00  0.00           C  
ATOM    326  O   VAL A  47       3.276  31.034   3.400  1.00  0.00           O  
ATOM    327  CB  VAL A  47       4.077  28.055   4.583  1.00  0.00           C  
ATOM    328  CEN VAL A  47       3.689  27.513   4.759  1.00  0.00           X  
ATOM    329  H   VAL A  47       6.416  28.051   3.505  1.00  0.00           H  
ATOM    330  N   VAL A  48       5.194  30.958   4.573  1.00  0.00           N  
ATOM    331  CA  VAL A  48       5.107  32.343   5.020  1.00  0.00           C  
ATOM    332  C   VAL A  48       5.258  33.309   3.852  1.00  0.00           C  
ATOM    333  O   VAL A  48       4.610  34.355   3.811  1.00  0.00           O  
ATOM    334  CB  VAL A  48       6.177  32.663   6.080  1.00  0.00           C  
ATOM    335  CEN VAL A  48       6.272  32.799   6.749  1.00  0.00           X  
ATOM    336  H   VAL A  48       5.982  30.396   4.863  1.00  0.00           H  
ATOM    337  N   VAL A  49       6.117  32.952   2.903  1.00  0.00           N  
ATOM    338  CA  VAL A  49       6.210  33.678   1.642  1.00  0.00           C  
ATOM    339  C   VAL A  49       4.951  33.494   0.806  1.00  0.00           C  
ATOM    340  O   VAL A  49       4.672  34.283  -0.097  1.00  0.00           O  
ATOM    341  CB  VAL A  49       7.432  33.227   0.819  1.00  0.00           C  
ATOM    342  CEN VAL A  49       8.054  33.422   0.599  1.00  0.00           X  
ATOM    343  H   VAL A  49       6.720  32.158   3.059  1.00  0.00           H  
ATOM    344  N   VAL A  50       4.192  32.447   1.111  1.00  0.00           N  
ATOM    345  CA  VAL A  50       3.021  32.092   0.318  1.00  0.00           C  
ATOM    346  C   VAL A  50       3.413  31.278  -0.909  1.00  0.00           C  
ATOM    347  O   VAL A  50       2.663  31.203  -1.882  1.00  0.00           O  
ATOM    348  CB  VAL A  50       2.244  33.343  -0.135  1.00  0.00           C  
ATOM    349  CEN VAL A  50       1.663  33.699  -0.039  1.00  0.00           X  
ATOM    350  H   VAL A  50       4.432  31.883   1.914  1.00  0.00           H  
ATOM    351  N   VAL A  51       4.593  30.669  -0.856  1.00  0.00           N  
ATOM    352  CA  VAL A  51       5.059  29.807  -1.935  1.00  0.00           C  
ATOM    353  C   VAL A  51       4.620  28.365  -1.717  1.00  0.00           C  
ATOM    354  O   VAL A  51       5.426  27.509  -1.351  1.00  0.00           O  
ATOM    355  CB  VAL A  51       6.593  29.852  -2.072  1.00  0.00           C  
ATOM    356  CEN VAL A  51       7.108  30.075  -2.471  1.00  0.00           X  
ATOM    357  H   VAL A  51       5.182  30.807  -0.047  1.00  0.00           H  
ATOM    358  N   VAL A  52       3.338  28.101  -1.945  1.00  0.00           N  
ATOM    359  CA  VAL A  52       2.763  26.792  -1.659  1.00  0.00           C  
ATOM    360  C   VAL A  52       3.457  25.698  -2.460  1.00  0.00           C  
ATOM    361  O   VAL A  52       3.757  24.627  -1.934  1.00  0.00           O  
ATOM    362  CB  VAL A  52       1.253  26.759  -1.965  1.00  0.00           C  
ATOM    363  CEN VAL A  52       0.629  26.732  -1.675  1.00  0.00           X  
ATOM    364  H   VAL A  52       2.747  28.826  -2.325  1.00  0.00           H  
ATOM    365  N   VAL A  53       3.710  25.975  -3.735  1.00  0.00           N  
ATOM    366  CA  VAL A  53       4.307  24.991  -4.629  1.00  0.00           C  
ATOM    367  C   VAL A  53       5.655  24.514  -4.102  1.00  0.00           C  
ATOM    368  O   VAL A  53       5.901  23.312  -3.997  1.00  0.00           O  
ATOM    369  CB  VAL A  53       4.493  25.556  -6.049  1.00  0.00           C  
ATOM    370  CEN VAL A  53       4.260  25.517  -6.697  1.00  0.00           X  
ATOM    371  H   VAL A  53       3.483  26.892  -4.093  1.00  0.00           H  
ATOM    372  N   VAL A  54       6.525  25.462  -3.773  1.00  0.00           N  
ATOM    373  CA  VAL A  54       7.846  25.141  -3.246  1.00  0.00           C  
ATOM    374  C   VAL A  54       7.744  24.344  -1.952  1.00  0.00           C  
ATOM    375  O   VAL A  54       8.449  23.353  -1.765  1.00  0.00           O  
ATOM    376  CB  VAL A  54       8.677  26.412  -2.990  1.00  0.00           C  
ATOM    377  CEN VAL A  54       9.217  26.776  -3.215  1.00  0.00           X  
ATOM    378  H   VAL A  54       6.264  26.431  -3.890  1.00  0.00           H  
ATOM    379  N   VAL A  55       6.862  24.784  -1.060  1.00  0.00           N  
ATOM    380  CA  VAL A  55       6.666  24.112   0.219  1.00  0.00           C  
ATOM    381  C   VAL A  55       6.220  22.669   0.020  1.00  0.00           C  
ATOM    382  O   VAL A  55       6.728  21.757   0.674  1.00  0.00           O  
ATOM    383  CB  VAL A  55       5.627  24.844   1.088  1.00  0.00           C  
ATOM    384  CEN VAL A  55       5.550  25.231   1.654  1.00  0.00           X  
ATOM    385  H   VAL A  55       6.313  25.604  -1.274  1.00  0.00           H  
ATOM    386  N   VAL A  56       5.269  22.467  -0.885  1.00  0.00           N  
ATOM    387  CA  VAL A  56       4.754  21.134  -1.171  1.00  0.00           C  
ATOM    388  C   VAL A  56       5.860  20.210  -1.665  1.00  0.00           C  
ATOM    389  O   VAL A  56       5.966  19.064  -1.229  1.00  0.00           O  
ATOM    390  CB  VAL A  56       3.627  21.176  -2.220  1.00  0.00           C  
ATOM    391  CEN VAL A  56       2.948  21.099  -2.308  1.00  0.00           X  
ATOM    392  H   VAL A  56       4.894  23.258  -1.388  1.00  0.00           H  
ATOM    393  N   VAL A  57       6.682  20.715  -2.579  1.00  0.00           N  
ATOM    394  CA  VAL A  57       7.782  19.936  -3.134  1.00  0.00           C  
ATOM    395  C   VAL A  57       8.752  19.499  -2.045  1.00  0.00           C  
ATOM    396  O   VAL A  57       9.180  18.345  -2.008  1.00  0.00           O  
ATOM    397  CB  VAL A  57       8.552  20.731  -4.206  1.00  0.00           C  
ATOM    398  CEN VAL A  57       8.676  20.774  -4.882  1.00  0.00           X  
ATOM    399  H   VAL A  57       6.541  21.664  -2.896  1.00  0.00           H  
ATOM    400  N   VAL A  58       9.097  20.427  -1.159  1.00  0.00           N  
ATOM    401  CA  VAL A  58      10.018  20.139  -0.066  1.00  0.00           C  
ATOM    402  C   VAL A  58       9.480  19.032   0.831  1.00  0.00           C  
ATOM    403  O   VAL A  58      10.209  18.115   1.208  1.00  0.00           O  
ATOM    404  CB  VAL A  58      10.292  21.391   0.788  1.00  0.00           C  
ATOM    405  CEN VAL A  58      10.770  21.861   0.946  1.00  0.00           X  
ATOM    406  H   VAL A  58       8.711  21.356  -1.244  1.00  0.00           H  
ATOM    407  N   VAL A  59       8.198  19.123   1.170  1.00  0.00           N  
ATOM    408  CA  VAL A  59       7.559  18.129   2.024  1.00  0.00           C  
ATOM    409  C   VAL A  59       7.621  16.742   1.396  1.00  0.00           C  
ATOM    410  O   VAL A  59       7.936  15.760   2.068  1.00  0.00           O  
ATOM    411  CB  VAL A  59       6.088  18.488   2.307  1.00  0.00           C  
ATOM    412  CEN VAL A  59       5.655  18.706   2.796  1.00  0.00           X  
ATOM    413  H   VAL A  59       7.653  19.901   0.827  1.00  0.00           H  
ATOM    414  N   VAL A  60       7.319  16.668   0.105  1.00  0.00           N  
ATOM    415  CA  VAL A  60       7.339  15.401  -0.616  1.00  0.00           C  
ATOM    416  C   VAL A  60       8.725  14.770  -0.581  1.00  0.00           C  
ATOM    417  O   VAL A  60       8.866  13.571  -0.340  1.00  0.00           O  
ATOM    418  CB  VAL A  60       6.904  15.578  -2.083  1.00  0.00           C  
ATOM    419  CEN VAL A  60       6.396  15.447  -2.530  1.00  0.00           X  
ATOM    420  H   VAL A  60       7.068  17.512  -0.391  1.00  0.00           H  
ATOM    421  N   VAL A  61       9.747  15.585  -0.823  1.00  0.00           N  
ATOM    422  CA  VAL A  61      11.125  15.108  -0.819  1.00  0.00           C  
ATOM    423  C   VAL A  61      11.502  14.523   0.536  1.00  0.00           C  
ATOM    424  O   VAL A  61      12.111  13.457   0.615  1.00  0.00           O  
ATOM    425  CB  VAL A  61      12.114  16.233  -1.175  1.00  0.00           C  
ATOM    426  CEN VAL A  61      12.541  16.462  -1.665  1.00  0.00           X  
ATOM    427  H   VAL A  61       9.565  16.560  -1.014  1.00  0.00           H  
ATOM    428  N   VAL A  62      11.136  15.228   1.601  1.00  0.00           N  
ATOM    429  CA  VAL A  62      11.436  14.781   2.956  1.00  0.00           C  
ATOM    430  C   VAL A  62      10.800  13.426   3.242  1.00  0.00           C  
ATOM    431  O   VAL A  62      11.439  12.536   3.802  1.00  0.00           O  
ATOM    432  CB  VAL A  62      10.950  15.797   4.007  1.00  0.00           C  
ATOM    433  CEN VAL A  62      11.163  16.263   4.467  1.00  0.00           X  
ATOM    434  H   VAL A  62      10.638  16.097   1.469  1.00  0.00           H  
ATOM    435  N   VAL A  63       9.538  13.277   2.854  1.00  0.00           N  
ATOM    436  CA  VAL A  63       8.813  12.030   3.068  1.00  0.00           C  
ATOM    437  C   VAL A  63       9.498  10.867   2.363  1.00  0.00           C  
ATOM    438  O   VAL A  63       9.660   9.789   2.937  1.00  0.00           O  
ATOM    439  CB  VAL A  63       7.357  12.131   2.574  1.00  0.00           C  
ATOM    440  CEN VAL A  63       6.702  12.165   2.784  1.00  0.00           X  
ATOM    441  H   VAL A  63       9.069  14.047   2.399  1.00  0.00           H  
ATOM    442  N   VAL A  64       9.900  11.090   1.117  1.00  0.00           N  
ATOM    443  CA  VAL A  64      10.569  10.060   0.331  1.00  0.00           C  
ATOM    444  C   VAL A  64      11.860   9.608   1.001  1.00  0.00           C  
ATOM    445  O   VAL A  64      12.139   8.412   1.089  1.00  0.00           O  
ATOM    446  CB  VAL A  64      10.887  10.553  -1.093  1.00  0.00           C  
ATOM    447  CEN VAL A  64      10.714  10.482  -1.756  1.00  0.00           X  
ATOM    448  H   VAL A  64       9.738  11.997   0.702  1.00  0.00           H  
ATOM    449  N   VAL A  65      12.645  10.571   1.472  1.00  0.00           N  
ATOM    450  CA  VAL A  65      13.909  10.273   2.136  1.00  0.00           C  
ATOM    451  C   VAL A  65      13.692   9.411   3.372  1.00  0.00           C  
ATOM    452  O   VAL A  65      14.412   8.438   3.597  1.00  0.00           O  
ATOM    453  CB  VAL A  65      14.650  11.560   2.543  1.00  0.00           C  
ATOM    454  CEN VAL A  65      15.197  11.955   2.400  1.00  0.00           X  
ATOM    455  H   VAL A  65      12.359  11.534   1.368  1.00  0.00           H  
ATOM    456  N   VAL A  66      12.695   9.773   4.173  1.00  0.00           N  
ATOM    457  CA  VAL A  66      12.381   9.033   5.389  1.00  0.00           C  
ATOM    458  C   VAL A  66      12.024   7.585   5.076  1.00  0.00           C  
ATOM    459  O   VAL A  66      12.490   6.662   5.744  1.00  0.00           O  
ATOM    460  CB  VAL A  66      11.218   9.683   6.162  1.00  0.00           C  
ATOM    461  CEN VAL A  66      11.061  10.038   6.731  1.00  0.00           X  
ATOM    462  H   VAL A  66      12.140  10.582   3.932  1.00  0.00           H  
ATOM    463  N   VAL A  67      11.193   7.393   4.057  1.00  0.00           N  
ATOM    464  CA  VAL A  67      10.771   6.057   3.654  1.00  0.00           C  
ATOM    465  C   VAL A  67      11.965   5.201   3.252  1.00  0.00           C  
ATOM    466  O   VAL A  67      12.068   4.039   3.647  1.00  0.00           O  
ATOM    467  CB  VAL A  67       9.772   6.110   2.482  1.00  0.00           C  
ATOM    468  CEN VAL A  67       9.112   6.012   2.312  1.00  0.00           X  
ATOM    469  H   VAL A  67      10.845   8.194   3.549  1.00  0.00           H  
ATOM    470  N   VAL A  68      12.865   5.780   2.465  1.00  0.00           N  
ATOM    471  CA  VAL A  68      14.054   5.071   2.008  1.00  0.00           C  
ATOM    472  C   VAL A  68      14.910   4.617   3.184  1.00  0.00           C  
ATOM    473  O   VAL A  68      15.379   3.479   3.220  1.00  0.00           O  
ATOM    474  CB  VAL A  68      14.908   5.944   1.071  1.00  0.00           C  
ATOM    475  CEN VAL A  68      15.107   6.025   0.416  1.00  0.00           X  
ATOM    476  H   VAL A  68      12.721   6.737   2.176  1.00  0.00           H  
ATOM    477  N   VAL A  69      15.110   5.512   4.144  1.00  0.00           N  
ATOM    478  CA  VAL A  69      15.910   5.205   5.324  1.00  0.00           C  
ATOM    479  C   VAL A  69      15.319   4.037   6.102  1.00  0.00           C  
ATOM    480  O   VAL A  69      16.038   3.130   6.521  1.00  0.00           O  
ATOM    481  CB  VAL A  69      16.029   6.424   6.259  1.00  0.00           C  
ATOM    482  CEN VAL A  69      16.466   6.902   6.493  1.00  0.00           X  
ATOM    483  H   VAL A  69      14.697   6.430   4.055  1.00  0.00           H  
ATOM    484  N   VAL A  70      14.004   4.063   6.291  1.00  0.00           N  
ATOM    485  CA  VAL A  70      13.313   3.006   7.020  1.00  0.00           C  
ATOM    486  C   VAL A  70      13.506   1.655   6.343  1.00  0.00           C  
ATOM    487  O   VAL A  70      13.783   0.653   7.003  1.00  0.00           O  
ATOM    488  CB  VAL A  70      11.806   3.296   7.143  1.00  0.00           C  
ATOM    489  CEN VAL A  70      11.310   3.474   7.588  1.00  0.00           X  
ATOM    490  H   VAL A  70      13.469   4.836   5.922  1.00  0.00           H  
ATOM    491  N   VAL A  71      13.359   1.633   5.023  1.00  0.00           N  
ATOM    492  CA  VAL A  71      13.516   0.404   4.254  1.00  0.00           C  
ATOM    493  C   VAL A  71      14.914  -0.176   4.424  1.00  0.00           C  
ATOM    494  O   VAL A  71      15.077  -1.379   4.626  1.00  0.00           O  
ATOM    495  CB  VAL A  71      13.246   0.636   2.756  1.00  0.00           C  
ATOM    496  CEN VAL A  71      12.800   0.509   2.246  1.00  0.00           X  
ATOM    497  H   VAL A  71      13.131   2.490   4.539  1.00  0.00           H  
ATOM    498  N   VAL A  72      15.922   0.687   4.340  1.00  0.00           N  
ATOM    499  CA  VAL A  72      17.309   0.261   4.484  1.00  0.00           C  
ATOM    500  C   VAL A  72      17.551  -0.374   5.847  1.00  0.00           C  
ATOM    501  O   VAL A  72      18.192  -1.420   5.950  1.00  0.00           O  
ATOM    502  CB  VAL A  72      18.284   1.439   4.297  1.00  0.00           C  
ATOM    503  CEN VAL A  72      18.755   1.707   3.871  1.00  0.00           X  
ATOM    504  H   VAL A  72      15.721   1.662   4.172  1.00  0.00           H  
ATOM    505  N   VAL A  73      17.035   0.264   6.892  1.00  0.00           N  
ATOM    506  CA  VAL A  73      17.195  -0.238   8.251  1.00  0.00           C  
ATOM    507  C   VAL A  73      16.588  -1.628   8.400  1.00  0.00           C  
ATOM    508  O   VAL A  73      17.196  -2.520   8.991  1.00  0.00           O  
ATOM    509  CB  VAL A  73      16.549   0.706   9.282  1.00  0.00           C  
ATOM    510  CEN VAL A  73      16.687   1.157   9.784  1.00  0.00           X  
ATOM    511  H   VAL A  73      16.519   1.119   6.741  1.00  0.00           H  
ATOM    512  N   VAL A  74      15.387  -1.804   7.861  1.00  0.00           N  
ATOM    513  CA  VAL A  74      14.696  -3.086   7.933  1.00  0.00           C  
ATOM    514  C   VAL A  74      15.507  -4.188   7.262  1.00  0.00           C  
ATOM    515  O   VAL A  74      15.647  -5.285   7.803  1.00  0.00           O  
ATOM    516  CB  VAL A  74      13.304  -3.015   7.276  1.00  0.00           C  
ATOM    517  CEN VAL A  74      12.628  -3.016   7.409  1.00  0.00           X  
ATOM    518  H   VAL A  74      14.941  -1.031   7.389  1.00  0.00           H  
ATOM    519  N   VAL A  75      16.040  -3.888   6.083  1.00  0.00           N  
ATOM    520  CA  VAL A  75      16.839  -4.853   5.336  1.00  0.00           C  
ATOM    521  C   VAL A  75      18.062  -5.290   6.133  1.00  0.00           C  
ATOM    522  O   VAL A  75      18.379  -6.477   6.200  1.00  0.00           O  
ATOM    523  CB  VAL A  75      17.298  -4.280   3.982  1.00  0.00           C  
ATOM    524  CEN VAL A  75      17.206  -4.325   3.301  1.00  0.00           X  
ATOM    525  H   VAL A  75      15.888  -2.969   5.693  1.00  0.00           H  
ATOM    526  N   VAL A  76      18.745  -4.323   6.735  1.00  0.00           N  
ATOM    527  CA  VAL A  76      19.935  -4.605   7.528  1.00  0.00           C  
ATOM    528  C   VAL A  76      19.573  -5.286   8.842  1.00  0.00           C  
ATOM    529  O   VAL A  76      20.091  -6.356   9.161  1.00  0.00           O  
ATOM    530  CB  VAL A  76      20.732  -3.322   7.830  1.00  0.00           C  
ATOM    531  CEN VAL A  76      21.313  -2.982   7.682  1.00  0.00           X  
ATOM    532  H   VAL A  76      18.433  -3.367   6.641  1.00  0.00           H  
ATOM    533  N   VAL A  77      18.679  -4.660   9.600  1.00  0.00           N  
ATOM    534  CA  VAL A  77      18.409  -5.079  10.970  1.00  0.00           C  
ATOM    535  C   VAL A  77      17.055  -5.770  11.078  1.00  0.00           C  
ATOM    536  O   VAL A  77      16.669  -6.236  12.150  1.00  0.00           O  
ATOM    537  CB  VAL A  77      18.444  -3.886  11.944  1.00  0.00           C  
ATOM    538  CEN VAL A  77      18.806  -3.597  12.453  1.00  0.00           X  
ATOM    539  H   VAL A  77      18.174  -3.873   9.218  1.00  0.00           H  
ATOM    540  N   VAL A  78      16.339  -5.834   9.961  1.00  0.00           N  
ATOM    541  CA  VAL A  78      15.032  -6.479   9.925  1.00  0.00           C  
ATOM    542  C   VAL A  78      13.920  -5.487  10.243  1.00  0.00           C  
ATOM    543  O   VAL A  78      14.148  -4.474  10.903  1.00  0.00           O  
ATOM    544  CB  VAL A  78      14.955  -7.656  10.914  1.00  0.00           C  
ATOM    545  CEN VAL A  78      14.927  -8.343  10.958  1.00  0.00           X  
ATOM    546  H   VAL A  78      16.709  -5.425   9.115  1.00  0.00           H  
ATOM    547  N   VAL A  79      12.715  -5.785   9.769  1.00  0.00           N  
ATOM    548  CA  VAL A  79      11.558  -4.937  10.029  1.00  0.00           C  
ATOM    549  C   VAL A  79      11.425  -4.625  11.514  1.00  0.00           C  
ATOM    550  O   VAL A  79      11.349  -3.462  11.909  1.00  0.00           O  
ATOM    551  CB  VAL A  79      10.254  -5.591   9.533  1.00  0.00           C  
ATOM    552  CEN VAL A  79       9.762  -5.552   9.053  1.00  0.00           X  
ATOM    553  H   VAL A  79      12.597  -6.622   9.215  1.00  0.00           H  
ATOM    554  N   VAL A  80      11.398  -5.671  12.332  1.00  0.00           N  
ATOM    555  CA  VAL A  80      11.174  -5.518  13.765  1.00  0.00           C  
ATOM    556  C   VAL A  80      12.233  -4.623  14.395  1.00  0.00           C  
ATOM    557  O   VAL A  80      11.924  -3.770  15.227  1.00  0.00           O  
ATOM    558  CB  VAL A  80      11.170  -6.879  14.486  1.00  0.00           C  
ATOM    559  CEN VAL A  80      10.765  -7.336  14.805  1.00  0.00           X  
ATOM    560  H   VAL A  80      11.536  -6.597  11.953  1.00  0.00           H  
ATOM    561  N   VAL A  81      13.484  -4.823  13.995  1.00  0.00           N  
ATOM    562  CA  VAL A  81      14.592  -4.033  14.518  1.00  0.00           C  
ATOM    563  C   VAL A  81      14.400  -2.551  14.223  1.00  0.00           C  
ATOM    564  O   VAL A  81      14.602  -1.704  15.092  1.00  0.00           O  
ATOM    565  CB  VAL A  81      15.940  -4.493  13.933  1.00  0.00           C  
ATOM    566  CEN VAL A  81      16.530  -4.815  14.085  1.00  0.00           X  
ATOM    567  H   VAL A  81      13.672  -5.541  13.310  1.00  0.00           H  
ATOM    568  N   VAL A  82      14.009  -2.245  12.990  1.00  0.00           N  
ATOM    569  CA  VAL A  82      13.789  -0.864  12.578  1.00  0.00           C  
ATOM    570  C   VAL A  82      12.710  -0.201  13.424  1.00  0.00           C  
ATOM    571  O   VAL A  82      12.868   0.935  13.872  1.00  0.00           O  
ATOM    572  CB  VAL A  82      13.389  -0.775  11.093  1.00  0.00           C  
ATOM    573  CEN VAL A  82      13.610  -0.579  10.470  1.00  0.00           X  
ATOM    574  H   VAL A  82      13.860  -2.988  12.322  1.00  0.00           H  
ATOM    575  N   VAL A  83      11.612  -0.917  13.641  1.00  0.00           N  
ATOM    576  CA  VAL A  83      10.503  -0.400  14.435  1.00  0.00           C  
ATOM    577  C   VAL A  83      10.949  -0.070  15.853  1.00  0.00           C  
ATOM    578  O   VAL A  83      10.610   0.984  16.392  1.00  0.00           O  
ATOM    579  CB  VAL A  83       9.334  -1.401  14.494  1.00  0.00           C  
ATOM    580  CEN VAL A  83       8.692  -1.516  14.274  1.00  0.00           X  
ATOM    581  H   VAL A  83      11.543  -1.844  13.245  1.00  0.00           H  
ATOM    582  N   VAL A  84      11.711  -0.977  16.455  1.00  0.00           N  
ATOM    583  CA  VAL A  84      12.205  -0.785  17.813  1.00  0.00           C  
ATOM    584  C   VAL A  84      13.067   0.467  17.913  1.00  0.00           C  
ATOM    585  O   VAL A  84      12.925   1.258  18.846  1.00  0.00           O  
ATOM    586  CB  VAL A  84      13.021  -1.999  18.295  1.00  0.00           C  
ATOM    587  CEN VAL A  84      13.013  -2.536  18.726  1.00  0.00           X  
ATOM    588  H   VAL A  84      11.955  -1.823  15.958  1.00  0.00           H  
ATOM    589  N   VAL A  85      13.963   0.641  16.947  1.00  0.00           N  
ATOM    590  CA  VAL A  85      14.850   1.797  16.924  1.00  0.00           C  
ATOM    591  C   VAL A  85      14.060   3.098  16.859  1.00  0.00           C  
ATOM    592  O   VAL A  85      14.355   4.052  17.579  1.00  0.00           O  
ATOM    593  CB  VAL A  85      15.824   1.740  15.732  1.00  0.00           C  
ATOM    594  CEN VAL A  85      16.484   1.643  15.560  1.00  0.00           X  
ATOM    595  H   VAL A  85      14.030  -0.045  16.209  1.00  0.00           H  
ATOM    596  N   VAL A  86      13.054   3.130  15.991  1.00  0.00           N  
ATOM    597  CA  VAL A  86      12.218   4.314  15.830  1.00  0.00           C  
ATOM    598  C   VAL A  86      11.521   4.677  17.135  1.00  0.00           C  
ATOM    599  O   VAL A  86      11.484   5.844  17.526  1.00  0.00           O  
ATOM    600  CB  VAL A  86      11.158   4.112  14.731  1.00  0.00           C  
ATOM    601  CEN VAL A  86      10.977   4.301  14.094  1.00  0.00           X  
ATOM    602  H   VAL A  86      12.863   2.313  15.429  1.00  0.00           H  
ATOM    603  N   VAL A  87      10.968   3.671  17.804  1.00  0.00           N  
ATOM    604  CA  VAL A  87      10.270   3.883  19.066  1.00  0.00           C  
ATOM    605  C   VAL A  87      11.196   4.487  20.114  1.00  0.00           C  
ATOM    606  O   VAL A  87      10.824   5.425  20.819  1.00  0.00           O  
ATOM    607  CB  VAL A  87       9.679   2.570  19.613  1.00  0.00           C  
ATOM    608  CEN VAL A  87       9.090   2.230  19.723  1.00  0.00           X  
ATOM    609  H   VAL A  87      11.033   2.736  17.429  1.00  0.00           H  
ATOM    610  N   VAL A  88      12.405   3.943  20.211  1.00  0.00           N  
ATOM    611  CA  VAL A  88      13.388   4.427  21.173  1.00  0.00           C  
ATOM    612  C   VAL A  88      13.721   5.894  20.930  1.00  0.00           C  
ATOM    613  O   VAL A  88      13.784   6.690  21.867  1.00  0.00           O  
ATOM    614  CB  VAL A  88      14.686   3.600  21.119  1.00  0.00           C  
ATOM    615  CEN VAL A  88      15.064   3.138  21.463  1.00  0.00           X  
ATOM    616  H   VAL A  88      12.649   3.175  19.602  1.00  0.00           H  
ATOM    617  N   VAL A  89      13.933   6.245  19.666  1.00  0.00           N  
ATOM    618  CA  VAL A  89      14.260   7.618  19.297  1.00  0.00           C  
ATOM    619  C   VAL A  89      13.152   8.578  19.709  1.00  0.00           C  
ATOM    620  O   VAL A  89      13.416   9.646  20.261  1.00  0.00           O  
ATOM    621  CB  VAL A  89      14.507   7.752  17.783  1.00  0.00           C  
ATOM    622  CEN VAL A  89      14.994   7.857  17.308  1.00  0.00           X  
ATOM    623  H   VAL A  89      13.866   5.544  18.943  1.00  0.00           H  
ATOM    624  N   VAL A  90      11.910   8.191  19.438  1.00  0.00           N  
ATOM    625  CA  VAL A  90      10.758   9.017  19.780  1.00  0.00           C  
ATOM    626  C   VAL A  90      10.688   9.271  21.280  1.00  0.00           C  
ATOM    627  O   VAL A  90      10.455  10.397  21.719  1.00  0.00           O  
ATOM    628  CB  VAL A  90       9.440   8.369  19.316  1.00  0.00           C  
ATOM    629  CEN VAL A  90       8.927   8.422  18.859  1.00  0.00           X  
ATOM    630  H   VAL A  90      11.760   7.302  18.983  1.00  0.00           H  
ATOM    631  N   VAL A  91      10.891   8.217  22.063  1.00  0.00           N  
ATOM    632  CA  VAL A  91      10.851   8.323  23.517  1.00  0.00           C  
ATOM    633  C   VAL A  91      11.844   9.362  24.020  1.00  0.00           C  
ATOM    634  O   VAL A  91      11.759   9.814  25.162  1.00  0.00           O  
ATOM    635  CB  VAL A  91      11.150   6.971  24.191  1.00  0.00           C  
ATOM    636  CEN VAL A  91      10.867   6.455  24.550  1.00  0.00           X  
ATOM    637  H   VAL A  91      11.077   7.318  21.640  1.00  0.00           H  
ATOM    638  N   VAL A  92      12.787   9.737  23.162  1.00  0.00           N  
ATOM    639  CA  VAL A  92      13.791  10.734  23.514  1.00  0.00           C  
ATOM    640  C   VAL A  92      13.491  12.074  22.854  1.00  0.00           C  
ATOM    641  O   VAL A  92      14.118  13.085  23.168  1.00  0.00           O  
ATOM    642  CB  VAL A  92      15.205  10.279  23.110  1.00  0.00           C  
ATOM    643  CEN VAL A  92      15.810  10.061  23.359  1.00  0.00           X  
ATOM    644  H   VAL A  92      12.808   9.320  22.242  1.00  0.00           H  
ATOM    645  N   VAL A  93      12.530  12.074  21.937  1.00  0.00           N  
ATOM    646  CA  VAL A  93      12.016  13.313  21.366  1.00  0.00           C  
ATOM    647  C   VAL A  93      11.212  14.101  22.391  1.00  0.00           C  
ATOM    648  O   VAL A  93      10.670  13.533  23.339  1.00  0.00           O  
ATOM    649  CB  VAL A  93      11.134  13.044  20.132  1.00  0.00           C  
ATOM    650  CEN VAL A  93      11.107  13.103  19.447  1.00  0.00           X  
ATOM    651  H   VAL A  93      12.144  11.193  21.628  1.00  0.00           H  
ATOM    652  N   VAL A  94      11.138  15.414  22.196  1.00  0.00           N  
ATOM    653  CA  VAL A  94      10.310  16.268  23.039  1.00  0.00           C  
ATOM    654  C   VAL A  94       8.828  15.993  22.816  1.00  0.00           C  
ATOM    655  O   VAL A  94       8.437  15.446  21.784  1.00  0.00           O  
ATOM    656  CB  VAL A  94      10.590  17.760  22.780  1.00  0.00           C  
ATOM    657  CEN VAL A  94      10.873  18.326  23.051  1.00  0.00           X  
ATOM    658  H   VAL A  94      11.669  15.830  21.445  1.00  0.00           H  
ATOM    659  N   VAL A  95       8.007  16.374  23.788  1.00  0.00           N  
ATOM    660  CA  VAL A  95       6.584  16.062  23.756  1.00  0.00           C  
ATOM    661  C   VAL A  95       5.932  16.593  22.485  1.00  0.00           C  
ATOM    662  O   VAL A  95       5.026  15.969  21.934  1.00  0.00           O  
ATOM    663  CB  VAL A  95       5.849  16.643  24.979  1.00  0.00           C  
ATOM    664  CEN VAL A  95       5.537  16.475  25.569  1.00  0.00           X  
ATOM    665  H   VAL A  95       8.379  16.894  24.571  1.00  0.00           H  
ATOM    666  N   VAL A  96       6.400  17.748  22.025  1.00  0.00           N  
ATOM    667  CA  VAL A  96       5.891  18.346  20.797  1.00  0.00           C  
ATOM    668  C   VAL A  96       6.470  17.658  19.568  1.00  0.00           C  
ATOM    669  O   VAL A  96       5.835  17.609  18.514  1.00  0.00           O  
ATOM    670  CB  VAL A  96       6.208  19.852  20.727  1.00  0.00           C  
ATOM    671  CEN VAL A  96       5.927  20.480  20.760  1.00  0.00           X  
ATOM    672  H   VAL A  96       7.127  18.225  22.540  1.00  0.00           H  
ATOM    673  N   VAL A  97       7.679  17.126  19.709  1.00  0.00           N  
ATOM    674  CA  VAL A  97       8.289  16.319  18.658  1.00  0.00           C  
ATOM    675  C   VAL A  97       7.441  15.094  18.343  1.00  0.00           C  
ATOM    676  O   VAL A  97       7.213  14.767  17.178  1.00  0.00           O  
ATOM    677  CB  VAL A  97       9.708  15.863  19.047  1.00  0.00           C  
ATOM    678  CEN VAL A  97      10.377  15.955  18.909  1.00  0.00           X  
ATOM    679  H   VAL A  97       8.190  17.284  20.566  1.00  0.00           H  
ATOM    680  N   VAL A  98       6.975  14.418  19.388  1.00  0.00           N  
ATOM    681  CA  VAL A  98       6.151  13.226  19.224  1.00  0.00           C  
ATOM    682  C   VAL A  98       4.872  13.542  18.458  1.00  0.00           C  
ATOM    683  O   VAL A  98       4.482  12.804  17.553  1.00  0.00           O  
ATOM    684  CB  VAL A  98       5.782  12.603  20.583  1.00  0.00           C  
ATOM    685  CEN VAL A  98       5.900  12.064  20.996  1.00  0.00           X  
ATOM    686  H   VAL A  98       7.198  14.738  20.319  1.00  0.00           H  
ATOM    687  N   VAL A  99       4.224  14.642  18.826  1.00  0.00           N  
ATOM    688  CA  VAL A  99       2.988  15.057  18.174  1.00  0.00           C  
ATOM    689  C   VAL A  99       3.206  15.303  16.686  1.00  0.00           C  
ATOM    690  O   VAL A  99       2.409  14.871  15.853  1.00  0.00           O  
ATOM    691  CB  VAL A  99       2.411  16.333  18.816  1.00  0.00           C  
ATOM    692  CEN VAL A  99       1.898  16.573  19.208  1.00  0.00           X  
ATOM    693  H   VAL A  99       4.598  15.205  19.577  1.00  0.00           H  
ATOM    694  N   VAL A 100       4.289  15.999  16.359  1.00  0.00           N  
ATOM    695  CA  VAL A 100       4.613  16.303  14.971  1.00  0.00           C  
ATOM    696  C   VAL A 100       4.800  15.030  14.156  1.00  0.00           C  
ATOM    697  O   VAL A 100       4.292  14.914  13.041  1.00  0.00           O  
ATOM    698  CB  VAL A 100       5.888  17.161  14.863  1.00  0.00           C  
ATOM    699  CEN VAL A 100       6.121  17.791  14.711  1.00  0.00           X  
ATOM    700  H   VAL A 100       4.904  16.326  17.091  1.00  0.00           H  
ATOM    701  N   VAL A 101       5.532  14.075  14.720  1.00  0.00           N  
ATOM    702  CA  VAL A 101       5.787  12.807  14.048  1.00  0.00           C  
ATOM    703  C   VAL A 101       4.487  12.071  13.747  1.00  0.00           C  
ATOM    704  O   VAL A 101       4.296  11.553  12.647  1.00  0.00           O  
ATOM    705  CB  VAL A 101       6.699  11.894  14.888  1.00  0.00           C  
ATOM    706  CEN VAL A 101       7.332  11.625  14.925  1.00  0.00           X  
ATOM    707  H   VAL A 101       5.921  14.231  15.639  1.00  0.00           H  
ATOM    708  N   VAL A 102       3.596  12.029  14.732  1.00  0.00           N  
ATOM    709  CA  VAL A 102       2.312  11.357  14.574  1.00  0.00           C  
ATOM    710  C   VAL A 102       1.501  11.975  13.442  1.00  0.00           C  
ATOM    711  O   VAL A 102       0.924  11.264  12.620  1.00  0.00           O  
ATOM    712  CB  VAL A 102       1.484  11.408  15.872  1.00  0.00           C  
ATOM    713  CEN VAL A 102       1.248  11.026  16.395  1.00  0.00           X  
ATOM    714  H   VAL A 102       3.813  12.475  15.612  1.00  0.00           H  
ATOM    715  N   VAL A 103       1.462  13.302  13.406  1.00  0.00           N  
ATOM    716  CA  VAL A 103       0.722  14.019  12.374  1.00  0.00           C  
ATOM    717  C   VAL A 103       1.247  13.681  10.984  1.00  0.00           C  
ATOM    718  O   VAL A 103       0.472  13.433  10.061  1.00  0.00           O  
ATOM    719  CB  VAL A 103       0.793  15.543  12.583  1.00  0.00           C  
ATOM    720  CEN VAL A 103       0.425  16.095  12.767  1.00  0.00           X  
ATOM    721  H   VAL A 103       1.958  13.829  14.111  1.00  0.00           H  
ATOM    722  N   VAL A 104       2.568  13.673  10.842  1.00  0.00           N  
ATOM    723  CA  VAL A 104       3.199  13.366   9.565  1.00  0.00           C  
ATOM    724  C   VAL A 104       2.823  11.970   9.086  1.00  0.00           C  
ATOM    725  O   VAL A 104       2.495  11.771   7.916  1.00  0.00           O  
ATOM    726  CB  VAL A 104       4.733  13.472   9.652  1.00  0.00           C  
ATOM    727  CEN VAL A 104       5.275  13.849   9.455  1.00  0.00           X  
ATOM    728  H   VAL A 104       3.150  13.886  11.640  1.00  0.00           H  
ATOM    729  N   VAL A 105       2.873  11.004   9.998  1.00  0.00           N  
ATOM    730  CA  VAL A 105       2.537   9.624   9.670  1.00  0.00           C  
ATOM    731  C   VAL A 105       1.104   9.509   9.168  1.00  0.00           C  
ATOM    732  O   VAL A 105       0.835   8.833   8.175  1.00  0.00           O  
ATOM    733  CB  VAL A 105       2.721   8.694  10.885  1.00  0.00           C  
ATOM    734  CEN VAL A 105       3.114   8.191  11.143  1.00  0.00           X  
ATOM    735  H   VAL A 105       3.150  11.232  10.942  1.00  0.00           H  
ATOM    736  N   VAL A 106       0.185  10.174   9.860  1.00  0.00           N  
ATOM    737  CA  VAL A 106      -1.224  10.148   9.486  1.00  0.00           C  
ATOM    738  C   VAL A 106      -1.430  10.698   8.080  1.00  0.00           C  
ATOM    739  O   VAL A 106      -2.164  10.119   7.279  1.00  0.00           O  
ATOM    740  CB  VAL A 106      -2.086  10.956  10.474  1.00  0.00           C  
ATOM    741  CEN VAL A 106      -2.557  10.900  10.973  1.00  0.00           X  
ATOM    742  H   VAL A 106       0.470  10.712  10.667  1.00  0.00           H  
ATOM    743  N   VAL A 107      -0.779  11.818   7.786  1.00  0.00           N  
ATOM    744  CA  VAL A 107      -0.890  12.447   6.476  1.00  0.00           C  
ATOM    745  C   VAL A 107      -0.417  11.510   5.373  1.00  0.00           C  
ATOM    746  O   VAL A 107      -1.067  11.379   4.335  1.00  0.00           O  
ATOM    747  CB  VAL A 107      -0.080  13.755   6.407  1.00  0.00           C  
ATOM    748  CEN VAL A 107      -0.136  14.441   6.376  1.00  0.00           X  
ATOM    749  H   VAL A 107      -0.192  12.244   8.489  1.00  0.00           H  
ATOM    750  N   VAL A 108       0.718  10.859   5.602  1.00  0.00           N  
ATOM    751  CA  VAL A 108       1.280   9.932   4.627  1.00  0.00           C  
ATOM    752  C   VAL A 108       0.316   8.789   4.335  1.00  0.00           C  
ATOM    753  O   VAL A 108       0.106   8.422   3.178  1.00  0.00           O  
ATOM    754  CB  VAL A 108       2.621   9.348   5.111  1.00  0.00           C  
ATOM    755  CEN VAL A 108       3.301   9.358   5.003  1.00  0.00           X  
ATOM    756  H   VAL A 108       1.204  11.011   6.474  1.00  0.00           H  
ATOM    757  N   VAL A 109      -0.268   8.229   5.389  1.00  0.00           N  
ATOM    758  CA  VAL A 109      -1.211   7.127   5.246  1.00  0.00           C  
ATOM    759  C   VAL A 109      -2.411   7.534   4.401  1.00  0.00           C  
ATOM    760  O   VAL A 109      -2.841   6.792   3.518  1.00  0.00           O  
ATOM    761  CB  VAL A 109      -1.706   6.626   6.616  1.00  0.00           C  
ATOM    762  CEN VAL A 109      -1.668   6.103   7.062  1.00  0.00           X  
ATOM    763  H   VAL A 109      -0.053   8.577   6.312  1.00  0.00           H  
ATOM    764  N   VAL A 110      -2.949   8.717   4.678  1.00  0.00           N  
ATOM    765  CA  VAL A 110      -4.101   9.226   3.943  1.00  0.00           C  
ATOM    766  C   VAL A 110      -3.792   9.360   2.458  1.00  0.00           C  
ATOM    767  O   VAL A 110      -4.437   8.747   1.653  1.00  0.00           O  
ATOM    768  CB  VAL A 110      -4.561  10.591   4.487  1.00  0.00           C  
ATOM    769  CEN VAL A 110      -5.061  10.908   4.840  1.00  0.00           X  
ATOM    770  H   VAL A 110      -2.549   9.279   5.416  1.00  0.00           H  
TER                                                                             
# All scores below are weighted scores, not raw scores.
#BEGIN_POSE_ENERGIES_TABLE ./out/17.pdb
label vdw total
weights 0.1 NA
pose 3.46558 3.46558
VAL:NtermProteinFull_1 0 0
VAL_2 0 0
VAL_3 9e-05 9e-05
VAL_4 0 0
VAL_5 0 0
VAL_6 0.20866 0.20866
VAL_7 0.02242 0.02242
VAL_8 0.00177 0.00177
VAL_9 0.88765 0.88765
VAL_10 0.02466 0.02466
VAL_11 0 0
VAL_12 0 0
VAL_13 0.01054 0.01054
VAL_14 0.10818 0.10818
VAL_15 0 0
VAL_16 0.37211 0.37211
VAL_17 0 0
VAL_18 0 0
VAL_19 0 0
VAL_20 0.02869 0.02869
VAL_21 0.01295 0.01295
VAL_22 0 0
VAL_23 0 0
VAL_24 0.01462 0.01462
VAL_25 0 0
VAL_26 0 0
VAL_27 0 0
VAL_28 0 0
VAL_29 0.01462 0.01462
VAL_30 0 0
VAL_31 0 0
VAL_32 0.08229 0.08229
VAL_33 0.30277 0.30277
VAL_34 0 0
VAL_35 0 0
VAL_36 0 0
VAL_37 0 0
VAL_38 0 0
VAL_39 0.00176 0.00176
VAL_40 0 0
VAL_41 0 0
VAL_42 0 0
VAL_43 0 0
VAL_44 0 0
VAL_45 0 0
VAL_46 0 0
VAL_47 0 0
VAL_48 0 0
VAL_49 0 0
VAL_50 0 0
VAL_51 0 0
VAL_52 0 0
VAL_53 0 0
VAL_54 0 0
VAL_55 0 0
VAL_56 0 0
VAL_57 0 0
VAL_58 0 0
VAL_59 0 0
VAL_60 0 0
VAL_61 0 0
VAL_62 0.00176 0.00176
VAL_63 0.26451 0.26451
VAL_64 0 0
VAL_65 0 0
VAL_66 0.54225 0.54225
VAL_67 0.09143 0.09143
VAL_68 0 0
VAL_69 0 0
VAL_70 0.00177 0.00177
VAL_71 0 0
VAL_72 0 0
VAL_73 0 0
VAL_74 0.00113 0.00113
VAL_75 0 0
VAL_76 0 0
VAL_77 0.01585 0.01585
VAL_78 0.00113 0.00113
VAL_79 0 0
VAL_80 0 0
VAL_81 0.01585 0.01585
VAL_82 0 0
VAL_83 0 0
VAL_84 0 0
VAL_85 0 0
VAL_86 0 0
VAL_87 0 0
VAL_88 0 0
VAL_89 0 0
VAL_90 0 0
VAL_91 0 0
VAL_92 0.02869 0.02869
VAL_93 0.02173 0.02173
VAL_94 0 0
VAL_95 0 0
VAL_96 0 0
VAL_97 0.02173 0.02173
VAL_98 0 0
VAL_99 0 0
VAL_100 0 0
VAL_101 0.10818 0.10818
VAL_102 0 0
VAL_103 0 0
VAL_104 0.02466 0.02466
VAL_105 0 0
VAL_106 0 0
VAL_107 0 0
VAL_108 0.23107 0.23107
VAL_109 9e-05 9e-05
VAL:CtermProteinFull_110 0 0
#END_POSE_ENERGIES_TABLE ./out/17.pdb

REMARK 6 15 1 19 22 10 14 1 10 7 3 6 
REMARK VDW             3.466
REMARK RG             13.966
REMARK NCdist         11.470
REMARK HO              0.323
