# Supplementary material for: Design of complicated all-α protein structures
Source: Nat Struct Mol Biol. 2024 Jan 4;31(2):275–82. doi: 10.1038/s41594-023-01147-9 (PMC11377298; doi:10.1038/s41594-023-01147-9)
Supplement: Supplementary file 11 — Statistical source data. [file 41594_2023_1147_MOESM11_ESM.zip › ED_Fig6/102.pdb]

HEADER                                            09-NOV-21   XXXX              
EXPDTA    THEORETICAL MODEL                                                     
REMARK 220                                                                      
REMARK 220 EXPERIMENTAL DETAILS                                                 
REMARK 220  EXPERIMENT TYPE                : THEORETICAL MODELLING              
REMARK 220  DATE OF DATA COLLECTION        : 09-NOV-21                          
REMARK 220                                                                      
REMARK 220 REMARK: MODEL GENERATED BY ROSETTA                                   
REMARK 220  VERSION 2021.16+release.8ee4f02                                     
ATOM      1  N   VAL A   1       0.000   0.000   0.000  1.00  0.00           N  
ATOM      2  CA  VAL A   1       1.458   0.000   0.000  1.00  0.00           C  
ATOM      3  C   VAL A   1       2.009   1.420   0.000  1.00  0.00           C  
ATOM      4  O   VAL A   1       2.934   1.737   0.748  1.00  0.00           O  
ATOM      5  CB  VAL A   1       2.023  -0.759  -1.215  1.00  0.00           C  
ATOM      6  CEN VAL A   1       2.351  -1.334  -1.406  1.00  0.00           X  
ATOM      7  H   VAL A   1      -0.500  -0.433  -0.750  1.00  0.00           H  
ATOM      8  N   VAL A   2       1.435   2.272  -0.843  1.00  0.00           N  
ATOM      9  CA  VAL A   2       1.868   3.661  -0.942  1.00  0.00           C  
ATOM     10  C   VAL A   2       1.711   4.383   0.390  1.00  0.00           C  
ATOM     11  O   VAL A   2       2.608   5.105   0.825  1.00  0.00           O  
ATOM     12  CB  VAL A   2       1.079   4.423  -2.023  1.00  0.00           C  
ATOM     13  CEN VAL A   2       1.129   4.707  -2.649  1.00  0.00           X  
ATOM     14  H   VAL A   2       0.680   1.949  -1.431  1.00  0.00           H  
ATOM     15  N   VAL A   3       0.566   4.183   1.035  1.00  0.00           N  
ATOM     16  CA  VAL A   3       0.290   4.815   2.319  1.00  0.00           C  
ATOM     17  C   VAL A   3       1.317   4.405   3.367  1.00  0.00           C  
ATOM     18  O   VAL A   3       1.823   5.241   4.115  1.00  0.00           O  
ATOM     19  CB  VAL A   3      -1.120   4.462   2.831  1.00  0.00           C  
ATOM     20  CEN VAL A   3      -1.749   4.719   2.941  1.00  0.00           X  
ATOM     21  H   VAL A   3      -0.130   3.577   0.624  1.00  0.00           H  
ATOM     22  N   VAL A   4       1.620   3.112   3.417  1.00  0.00           N  
ATOM     23  CA  VAL A   4       2.588   2.588   4.374  1.00  0.00           C  
ATOM     24  C   VAL A   4       3.957   3.226   4.177  1.00  0.00           C  
ATOM     25  O   VAL A   4       4.612   3.622   5.141  1.00  0.00           O  
ATOM     26  CB  VAL A   4       2.723   1.058   4.261  1.00  0.00           C  
ATOM     27  CEN VAL A   4       2.581   0.464   4.579  1.00  0.00           X  
ATOM     28  H   VAL A   4       1.169   2.476   2.775  1.00  0.00           H  
ATOM     29  N   VAL A   5       4.385   3.322   2.923  1.00  0.00           N  
ATOM     30  CA  VAL A   5       5.678   3.911   2.597  1.00  0.00           C  
ATOM     31  C   VAL A   5       5.758   5.358   3.069  1.00  0.00           C  
ATOM     32  O   VAL A   5       6.758   5.776   3.653  1.00  0.00           O  
ATOM     33  CB  VAL A   5       5.958   3.859   1.084  1.00  0.00           C  
ATOM     34  CEN VAL A   5       6.345   3.555   0.602  1.00  0.00           X  
ATOM     35  H   VAL A   5       3.799   2.977   2.176  1.00  0.00           H  
ATOM     36  N   VAL A   6       4.700   6.118   2.811  1.00  0.00           N  
ATOM     37  CA  VAL A   6       4.648   7.520   3.209  1.00  0.00           C  
ATOM     38  C   VAL A   6       4.783   7.670   4.719  1.00  0.00           C  
ATOM     39  O   VAL A   6       5.528   8.521   5.204  1.00  0.00           O  
ATOM     40  CB  VAL A   6       3.339   8.190   2.752  1.00  0.00           C  
ATOM     41  CEN VAL A   6       3.075   8.647   2.309  1.00  0.00           X  
ATOM     42  H   VAL A   6       3.910   5.715   2.327  1.00  0.00           H  
ATOM     43  N   VAL A   7       4.059   6.836   5.458  1.00  0.00           N  
ATOM     44  CA  VAL A   7       4.096   6.875   6.915  1.00  0.00           C  
ATOM     45  C   VAL A   7       5.504   6.615   7.437  1.00  0.00           C  
ATOM     46  O   VAL A   7       5.983   7.311   8.332  1.00  0.00           O  
ATOM     47  CB  VAL A   7       3.133   5.844   7.532  1.00  0.00           C  
ATOM     48  CEN VAL A   7       2.540   5.776   7.878  1.00  0.00           X  
ATOM     49  H   VAL A   7       3.467   6.159   4.999  1.00  0.00           H  
ATOM     50  N   VAL A   8       6.163   5.609   6.872  1.00  0.00           N  
ATOM     51  CA  VAL A   8       7.517   5.255   7.279  1.00  0.00           C  
ATOM     52  C   VAL A   8       8.478   6.419   7.067  1.00  0.00           C  
ATOM     53  O   VAL A   8       9.293   6.729   7.935  1.00  0.00           O  
ATOM     54  CB  VAL A   8       8.037   4.027   6.508  1.00  0.00           C  
ATOM     55  CEN VAL A   8       8.197   3.360   6.571  1.00  0.00           X  
ATOM     56  H   VAL A   8       5.713   5.075   6.141  1.00  0.00           H  
ATOM     57  N   VAL A   9       8.376   7.060   5.907  1.00  0.00           N  
ATOM     58  CA  VAL A   9       9.235   8.191   5.579  1.00  0.00           C  
ATOM     59  C   VAL A   9       9.061   9.324   6.581  1.00  0.00           C  
ATOM     60  O   VAL A   9      10.039   9.909   7.047  1.00  0.00           O  
ATOM     61  CB  VAL A   9       8.951   8.723   4.162  1.00  0.00           C  
ATOM     62  CEN VAL A   9       9.208   8.766   3.524  1.00  0.00           X  
ATOM     63  H   VAL A   9       7.685   6.755   5.236  1.00  0.00           H  
ATOM     64  N   VAL A  10       7.810   9.630   6.909  1.00  0.00           N  
ATOM     65  CA  VAL A  10       7.506  10.695   7.857  1.00  0.00           C  
ATOM     66  C   VAL A  10       8.128  10.415   9.219  1.00  0.00           C  
ATOM     67  O   VAL A  10       8.719  11.301   9.836  1.00  0.00           O  
ATOM     68  CB  VAL A  10       5.986  10.883   8.028  1.00  0.00           C  
ATOM     69  CEN VAL A  10       5.461  11.306   7.888  1.00  0.00           X  
ATOM     70  H   VAL A  10       7.051   9.112   6.491  1.00  0.00           H  
ATOM     71  N   VAL A  11       7.993   9.177   9.683  1.00  0.00           N  
ATOM     72  CA  VAL A  11       8.542   8.778  10.973  1.00  0.00           C  
ATOM     73  C   VAL A  11      10.054   8.964  11.009  1.00  0.00           C  
ATOM     74  O   VAL A  11      10.602   9.482  11.982  1.00  0.00           O  
ATOM     75  CB  VAL A  11       8.207   7.311  11.300  1.00  0.00           C  
ATOM     76  CEN VAL A  11       7.826   6.907  11.708  1.00  0.00           X  
ATOM     77  H   VAL A  11       7.496   8.495   9.127  1.00  0.00           H  
ATOM     78  N   VAL A  12      10.723   8.537   9.944  1.00  0.00           N  
ATOM     79  CA  VAL A  12      12.173   8.655   9.852  1.00  0.00           C  
ATOM     80  C   VAL A  12      12.613  10.111   9.938  1.00  0.00           C  
ATOM     81  O   VAL A  12      13.562  10.441  10.650  1.00  0.00           O  
ATOM     82  CB  VAL A  12      12.708   8.043   8.543  1.00  0.00           C  
ATOM     83  CEN VAL A  12      13.065   7.514   8.284  1.00  0.00           X  
ATOM     84  H   VAL A  12      10.214   8.119   9.178  1.00  0.00           H  
ATOM     85  N   VAL A  13      11.920  10.977   9.208  1.00  0.00           N  
ATOM     86  CA  VAL A  13      12.238  12.400   9.200  1.00  0.00           C  
ATOM     87  C   VAL A  13      12.120  12.999  10.596  1.00  0.00           C  
ATOM     88  O   VAL A  13      12.988  13.755  11.033  1.00  0.00           O  
ATOM     89  CB  VAL A  13      11.321  13.180   8.239  1.00  0.00           C  
ATOM     90  CEN VAL A  13      11.305  13.516   7.638  1.00  0.00           X  
ATOM     91  H   VAL A  13      11.152  10.642   8.644  1.00  0.00           H  
ATOM     92  N   VAL A  14      11.041  12.656  11.292  1.00  0.00           N  
ATOM     93  CA  VAL A  14      10.808  13.159  12.640  1.00  0.00           C  
ATOM     94  C   VAL A  14      11.946  12.774  13.577  1.00  0.00           C  
ATOM     95  O   VAL A  14      12.415  13.592  14.368  1.00  0.00           O  
ATOM     96  CB  VAL A  14       9.481  12.632  13.218  1.00  0.00           C  
ATOM     97  CEN VAL A  14       8.841  12.816  13.393  1.00  0.00           X  
ATOM     98  H   VAL A  14      10.366  12.031  10.876  1.00  0.00           H  
ATOM     99  N   VAL A  15      12.387  11.524  13.481  1.00  0.00           N  
ATOM    100  CA  VAL A  15      13.470  11.028  14.323  1.00  0.00           C  
ATOM    101  C   VAL A  15      14.775  11.754  14.027  1.00  0.00           C  
ATOM    102  O   VAL A  15      15.590  11.976  14.923  1.00  0.00           O  
ATOM    103  CB  VAL A  15      13.682   9.514  14.135  1.00  0.00           C  
ATOM    104  CEN VAL A  15      13.605   8.901  14.441  1.00  0.00           X  
ATOM    105  H   VAL A  15      11.962  10.903  12.808  1.00  0.00           H  
ATOM    106  N   VAL A  16      14.969  12.122  12.765  1.00  0.00           N  
ATOM    107  CA  VAL A  16      16.106  12.946  12.373  1.00  0.00           C  
ATOM    108  C   VAL A  16      15.913  14.394  12.806  1.00  0.00           C  
ATOM    109  O   VAL A  16      16.822  15.215  12.684  1.00  0.00           O  
ATOM    110  CB  VAL A  16      16.339  12.902  10.851  1.00  0.00           C  
ATOM    111  CEN VAL A  16      16.761  12.665  10.361  1.00  0.00           X  
ATOM    112  H   VAL A  16      14.311  11.824  12.059  1.00  0.00           H  
ATOM    113  N   VAL A  17      14.724  14.701  13.312  1.00  0.00           N  
ATOM    114  CA  VAL A  17      14.364  16.074  13.644  1.00  0.00           C  
ATOM    115  C   VAL A  17      13.922  16.843  12.405  1.00  0.00           C  
ATOM    116  O   VAL A  17      13.730  18.058  12.452  1.00  0.00           O  
ATOM    117  CB  VAL A  17      15.536  16.821  14.308  1.00  0.00           C  
ATOM    118  CEN VAL A  17      15.759  17.083  14.905  1.00  0.00           X  
ATOM    119  H   VAL A  17      14.051  13.964  13.470  1.00  0.00           H  
ATOM    120  N   VAL A  18      13.763  16.128  11.297  1.00  0.00           N  
ATOM    121  CA  VAL A  18      13.322  16.738  10.048  1.00  0.00           C  
ATOM    122  C   VAL A  18      11.803  16.828   9.985  1.00  0.00           C  
ATOM    123  O   VAL A  18      11.159  16.101   9.228  1.00  0.00           O  
ATOM    124  CB  VAL A  18      13.831  15.952   8.825  1.00  0.00           C  
ATOM    125  CEN VAL A  18      14.273  15.974   8.297  1.00  0.00           X  
ATOM    126  H   VAL A  18      13.951  15.136  11.320  1.00  0.00           H  
ATOM    127  N   VAL A  19      11.235  17.724  10.784  1.00  0.00           N  
ATOM    128  CA  VAL A  19       9.786  17.848  10.889  1.00  0.00           C  
ATOM    129  C   VAL A  19       9.177  18.323   9.576  1.00  0.00           C  
ATOM    130  O   VAL A  19       8.079  17.910   9.204  1.00  0.00           O  
ATOM    131  CB  VAL A  19       9.381  18.821  12.012  1.00  0.00           C  
ATOM    132  CEN VAL A  19       9.100  18.857  12.640  1.00  0.00           X  
ATOM    133  H   VAL A  19      11.822  18.335  11.334  1.00  0.00           H  
ATOM    134  N   VAL A  20       9.898  19.193   8.876  1.00  0.00           N  
ATOM    135  CA  VAL A  20       9.445  19.701   7.586  1.00  0.00           C  
ATOM    136  C   VAL A  20       9.323  18.578   6.564  1.00  0.00           C  
ATOM    137  O   VAL A  20       8.333  18.492   5.839  1.00  0.00           O  
ATOM    138  CB  VAL A  20      10.398  20.780   7.038  1.00  0.00           C  
ATOM    139  CEN VAL A  20      10.458  21.454   6.912  1.00  0.00           X  
ATOM    140  H   VAL A  20      10.782  19.511   9.247  1.00  0.00           H  
ATOM    141  N   VAL A  21      10.336  17.720   6.512  1.00  0.00           N  
ATOM    142  CA  VAL A  21      10.305  16.551   5.641  1.00  0.00           C  
ATOM    143  C   VAL A  21       9.135  15.638   5.984  1.00  0.00           C  
ATOM    144  O   VAL A  21       8.425  15.163   5.098  1.00  0.00           O  
ATOM    145  CB  VAL A  21      11.615  15.746   5.729  1.00  0.00           C  
ATOM    146  CEN VAL A  21      12.188  15.579   5.384  1.00  0.00           X  
ATOM    147  H   VAL A  21      11.147  17.880   7.092  1.00  0.00           H  
ATOM    148  N   VAL A  22       8.940  15.396   7.276  1.00  0.00           N  
ATOM    149  CA  VAL A  22       7.856  14.538   7.739  1.00  0.00           C  
ATOM    150  C   VAL A  22       6.508  15.238   7.613  1.00  0.00           C  
ATOM    151  O   VAL A  22       5.532  14.647   7.153  1.00  0.00           O  
ATOM    152  CB  VAL A  22       8.063  14.105   9.202  1.00  0.00           C  
ATOM    153  CEN VAL A  22       8.219  13.568   9.605  1.00  0.00           X  
ATOM    154  H   VAL A  22       9.559  15.816   7.954  1.00  0.00           H  
ATOM    155  N   VAL A  23       6.462  16.500   8.025  1.00  0.00           N  
ATOM    156  CA  VAL A  23       5.243  17.294   7.927  1.00  0.00           C  
ATOM    157  C   VAL A  23       4.919  17.629   6.476  1.00  0.00           C  
ATOM    158  O   VAL A  23       3.752  17.712   6.095  1.00  0.00           O  
ATOM    159  CB  VAL A  23       5.354  18.603   8.732  1.00  0.00           C  
ATOM    160  CEN VAL A  23       5.128  18.928   9.296  1.00  0.00           X  
ATOM    161  H   VAL A  23       7.293  16.921   8.416  1.00  0.00           H  
ATOM    162  N   VAL A  24       5.959  17.818   5.672  1.00  0.00           N  
ATOM    163  CA  VAL A  24       5.787  18.130   4.258  1.00  0.00           C  
ATOM    164  C   VAL A  24       6.553  17.149   3.380  1.00  0.00           C  
ATOM    165  O   VAL A  24       7.494  17.529   2.682  1.00  0.00           O  
ATOM    166  CB  VAL A  24       6.250  19.563   3.934  1.00  0.00           C  
ATOM    167  CEN VAL A  24       6.028  20.192   3.762  1.00  0.00           X  
ATOM    168  H   VAL A  24       6.893  17.745   6.049  1.00  0.00           H  
ATOM    169  N   VAL A  25       6.146  15.885   3.419  1.00  0.00           N  
ATOM    170  CA  VAL A  25       6.914  14.813   2.798  1.00  0.00           C  
ATOM    171  C   VAL A  25       6.961  14.974   1.284  1.00  0.00           C  
ATOM    172  O   VAL A  25       7.819  14.399   0.615  1.00  0.00           O  
ATOM    173  CB  VAL A  25       6.331  13.428   3.140  1.00  0.00           C  
ATOM    174  CEN VAL A  25       6.444  12.853   3.502  1.00  0.00           X  
ATOM    175  H   VAL A  25       5.282  15.661   3.891  1.00  0.00           H  
ATOM    176  N   VAL A  26       6.032  15.759   0.749  1.00  0.00           N  
ATOM    177  CA  VAL A  26       5.920  15.940  -0.693  1.00  0.00           C  
ATOM    178  C   VAL A  26       6.536  17.262  -1.132  1.00  0.00           C  
ATOM    179  O   VAL A  26       6.436  17.649  -2.297  1.00  0.00           O  
ATOM    180  CB  VAL A  26       4.452  15.890  -1.157  1.00  0.00           C  
ATOM    181  CEN VAL A  26       3.992  15.510  -1.500  1.00  0.00           X  
ATOM    182  H   VAL A  26       5.387  16.244   1.357  1.00  0.00           H  
ATOM    183  N   VAL A  27       7.173  17.953  -0.193  1.00  0.00           N  
ATOM    184  CA  VAL A  27       7.773  19.253  -0.471  1.00  0.00           C  
ATOM    185  C   VAL A  27       9.223  19.107  -0.915  1.00  0.00           C  
ATOM    186  O   VAL A  27      10.135  19.083  -0.090  1.00  0.00           O  
ATOM    187  CB  VAL A  27       7.713  20.178   0.759  1.00  0.00           C  
ATOM    188  CEN VAL A  27       7.410  20.740   1.015  1.00  0.00           X  
ATOM    189  H   VAL A  27       7.245  17.568   0.738  1.00  0.00           H  
ATOM    190  N   VAL A  28       9.428  19.010  -2.224  1.00  0.00           N  
ATOM    191  CA  VAL A  28      10.762  18.805  -2.777  1.00  0.00           C  
ATOM    192  C   VAL A  28      11.730  19.876  -2.291  1.00  0.00           C  
ATOM    193  O   VAL A  28      12.881  19.584  -1.965  1.00  0.00           O  
ATOM    194  CB  VAL A  28      10.741  18.806  -4.317  1.00  0.00           C  
ATOM    195  CEN VAL A  28      10.808  18.404  -4.873  1.00  0.00           X  
ATOM    196  H   VAL A  28       8.641  19.080  -2.853  1.00  0.00           H  
ATOM    197  N   VAL A  29      11.258  21.117  -2.246  1.00  0.00           N  
ATOM    198  CA  VAL A  29      12.052  22.220  -1.719  1.00  0.00           C  
ATOM    199  C   VAL A  29      12.475  21.956  -0.280  1.00  0.00           C  
ATOM    200  O   VAL A  29      13.544  22.388   0.152  1.00  0.00           O  
ATOM    201  CB  VAL A  29      11.281  23.552  -1.781  1.00  0.00           C  
ATOM    202  CEN VAL A  29      11.250  24.161  -2.102  1.00  0.00           X  
ATOM    203  H   VAL A  29      10.324  21.301  -2.585  1.00  0.00           H  
ATOM    204  N   VAL A  30      11.631  21.244   0.459  1.00  0.00           N  
ATOM    205  CA  VAL A  30      11.972  20.810   1.809  1.00  0.00           C  
ATOM    206  C   VAL A  30      13.211  19.925   1.806  1.00  0.00           C  
ATOM    207  O   VAL A  30      14.107  20.093   2.634  1.00  0.00           O  
ATOM    208  CB  VAL A  30      10.808  20.046   2.467  1.00  0.00           C  
ATOM    209  CEN VAL A  30      10.324  20.086   2.956  1.00  0.00           X  
ATOM    210  H   VAL A  30      10.730  20.997   0.075  1.00  0.00           H  
ATOM    211  N   VAL A  31      13.257  18.982   0.872  1.00  0.00           N  
ATOM    212  CA  VAL A  31      14.387  18.068   0.760  1.00  0.00           C  
ATOM    213  C   VAL A  31      15.684  18.824   0.507  1.00  0.00           C  
ATOM    214  O   VAL A  31      16.710  18.542   1.126  1.00  0.00           O  
ATOM    215  CB  VAL A  31      14.174  17.041  -0.368  1.00  0.00           C  
ATOM    216  CEN VAL A  31      14.047  16.376  -0.495  1.00  0.00           X  
ATOM    217  H   VAL A  31      12.488  18.895   0.222  1.00  0.00           H  
ATOM    218  N   VAL A  32      15.633  19.787  -0.407  1.00  0.00           N  
ATOM    219  CA  VAL A  32      16.804  20.587  -0.744  1.00  0.00           C  
ATOM    220  C   VAL A  32      17.329  21.337   0.473  1.00  0.00           C  
ATOM    221  O   VAL A  32      18.533  21.365   0.726  1.00  0.00           O  
ATOM    222  CB  VAL A  32      16.495  21.599  -1.864  1.00  0.00           C  
ATOM    223  CEN VAL A  32      16.612  21.745  -2.527  1.00  0.00           X  
ATOM    224  H   VAL A  32      14.760  19.970  -0.881  1.00  0.00           H  
ATOM    225  N   VAL A  33      16.417  21.944   1.226  1.00  0.00           N  
ATOM    226  CA  VAL A  33      16.786  22.695   2.420  1.00  0.00           C  
ATOM    227  C   VAL A  33      17.491  21.805   3.435  1.00  0.00           C  
ATOM    228  O   VAL A  33      18.511  22.188   4.009  1.00  0.00           O  
ATOM    229  CB  VAL A  33      15.555  23.341   3.084  1.00  0.00           C  
ATOM    230  CEN VAL A  33      15.241  23.942   3.203  1.00  0.00           X  
ATOM    231  H   VAL A  33      15.443  21.882   0.965  1.00  0.00           H  
ATOM    232  N   VAL A  34      16.942  20.615   3.653  1.00  0.00           N  
ATOM    233  CA  VAL A  34      17.517  19.668   4.601  1.00  0.00           C  
ATOM    234  C   VAL A  34      18.939  19.290   4.207  1.00  0.00           C  
ATOM    235  O   VAL A  34      19.837  19.253   5.048  1.00  0.00           O  
ATOM    236  CB  VAL A  34      16.667  18.388   4.707  1.00  0.00           C  
ATOM    237  CEN VAL A  34      16.241  18.037   5.120  1.00  0.00           X  
ATOM    238  H   VAL A  34      16.104  20.360   3.150  1.00  0.00           H  
ATOM    239  N   VAL A  35      19.138  19.011   2.924  1.00  0.00           N  
ATOM    240  CA  VAL A  35      20.452  18.636   2.416  1.00  0.00           C  
ATOM    241  C   VAL A  35      21.473  19.740   2.659  1.00  0.00           C  
ATOM    242  O   VAL A  35      22.593  19.478   3.097  1.00  0.00           O  
ATOM    243  CB  VAL A  35      20.406  18.315   0.910  1.00  0.00           C  
ATOM    244  CEN VAL A  35      20.446  17.804   0.451  1.00  0.00           X  
ATOM    245  H   VAL A  35      18.359  19.060   2.283  1.00  0.00           H  
ATOM    246  N   VAL A  36      21.079  20.976   2.373  1.00  0.00           N  
ATOM    247  CA  VAL A  36      21.959  22.123   2.561  1.00  0.00           C  
ATOM    248  C   VAL A  36      22.386  22.258   4.016  1.00  0.00           C  
ATOM    249  O   VAL A  36      23.559  22.486   4.311  1.00  0.00           O  
ATOM    250  CB  VAL A  36      21.284  23.433   2.110  1.00  0.00           C  
ATOM    251  CEN VAL A  36      21.292  23.923   1.626  1.00  0.00           X  
ATOM    252  H   VAL A  36      20.146  21.125   2.017  1.00  0.00           H  
ATOM    253  N   VAL A  37      21.426  22.117   4.925  1.00  0.00           N  
ATOM    254  CA  VAL A  37      21.701  22.223   6.353  1.00  0.00           C  
ATOM    255  C   VAL A  37      22.713  21.175   6.798  1.00  0.00           C  
ATOM    256  O   VAL A  37      23.648  21.476   7.540  1.00  0.00           O  
ATOM    257  CB  VAL A  37      20.417  22.069   7.189  1.00  0.00           C  
ATOM    258  CEN VAL A  37      19.969  22.412   7.584  1.00  0.00           X  
ATOM    259  H   VAL A  37      20.482  21.931   4.618  1.00  0.00           H  
ATOM    260  N   VAL A  38      22.521  19.942   6.340  1.00  0.00           N  
ATOM    261  CA  VAL A  38      23.417  18.846   6.691  1.00  0.00           C  
ATOM    262  C   VAL A  38      24.842  19.133   6.235  1.00  0.00           C  
ATOM    263  O   VAL A  38      25.797  18.922   6.982  1.00  0.00           O  
ATOM    264  CB  VAL A  38      22.949  17.515   6.074  1.00  0.00           C  
ATOM    265  CEN VAL A  38      22.674  16.901   6.224  1.00  0.00           X  
ATOM    266  H   VAL A  38      21.734  19.759   5.734  1.00  0.00           H  
ATOM    267  N   VAL A  39      24.979  19.614   5.004  1.00  0.00           N  
ATOM    268  CA  VAL A  39      26.288  19.931   4.446  1.00  0.00           C  
ATOM    269  C   VAL A  39      27.001  20.988   5.279  1.00  0.00           C  
ATOM    270  O   VAL A  39      28.188  20.861   5.577  1.00  0.00           O  
ATOM    271  CB  VAL A  39      26.178  20.425   2.992  1.00  0.00           C  
ATOM    272  CEN VAL A  39      26.306  20.253   2.337  1.00  0.00           X  
ATOM    273  H   VAL A  39      24.154  19.765   4.441  1.00  0.00           H  
ATOM    274  N   VAL A  40      26.269  22.032   5.653  1.00  0.00           N  
ATOM    275  CA  VAL A  40      26.830  23.115   6.452  1.00  0.00           C  
ATOM    276  C   VAL A  40      27.349  22.600   7.789  1.00  0.00           C  
ATOM    277  O   VAL A  40      28.444  22.960   8.220  1.00  0.00           O  
ATOM    278  CB  VAL A  40      25.793  24.224   6.708  1.00  0.00           C  
ATOM    279  CEN VAL A  40      25.623  24.873   6.548  1.00  0.00           X  
ATOM    280  H   VAL A  40      25.299  22.077   5.375  1.00  0.00           H  
ATOM    281  N   VAL A  41      26.556  21.757   8.441  1.00  0.00           N  
ATOM    282  CA  VAL A  41      26.934  21.191   9.730  1.00  0.00           C  
ATOM    283  C   VAL A  41      28.005  20.120   9.569  1.00  0.00           C  
ATOM    284  O   VAL A  41      28.544  19.614  10.553  1.00  0.00           O  
ATOM    285  CB  VAL A  41      25.721  20.584  10.459  1.00  0.00           C  
ATOM    286  CEN VAL A  41      25.294  20.670  10.993  1.00  0.00           X  
ATOM    287  H   VAL A  41      25.668  21.501   8.032  1.00  0.00           H  
ATOM    288  N   VAL A  42      28.310  19.778   8.321  1.00  0.00           N  
ATOM    289  CA  VAL A  42      29.430  18.894   8.021  1.00  0.00           C  
ATOM    290  C   VAL A  42      30.558  19.649   7.330  1.00  0.00           C  
ATOM    291  O   VAL A  42      31.310  19.076   6.542  1.00  0.00           O  
ATOM    292  CB  VAL A  42      28.995  17.714   7.132  1.00  0.00           C  
ATOM    293  CEN VAL A  42      28.884  17.034   7.128  1.00  0.00           X  
ATOM    294  H   VAL A  42      27.752  20.140   7.562  1.00  0.00           H  
ATOM    295  N   VAL A  43      30.671  20.938   7.631  1.00  0.00           N  
ATOM    296  CA  VAL A  43      31.817  21.728   7.196  1.00  0.00           C  
ATOM    297  C   VAL A  43      31.831  21.893   5.682  1.00  0.00           C  
ATOM    298  O   VAL A  43      32.893  21.996   5.069  1.00  0.00           O  
ATOM    299  CB  VAL A  43      33.146  21.092   7.646  1.00  0.00           C  
ATOM    300  CEN VAL A  43      33.677  21.165   8.079  1.00  0.00           X  
ATOM    301  H   VAL A  43      29.945  21.382   8.175  1.00  0.00           H  
ATOM    302  N   VAL A  44      30.644  21.916   5.084  1.00  0.00           N  
ATOM    303  CA  VAL A  44      30.503  22.268   3.676  1.00  0.00           C  
ATOM    304  C   VAL A  44      30.263  23.763   3.504  1.00  0.00           C  
ATOM    305  O   VAL A  44      29.443  24.354   4.206  1.00  0.00           O  
ATOM    306  CB  VAL A  44      29.349  21.493   3.013  1.00  0.00           C  
ATOM    307  CEN VAL A  44      29.205  20.992   2.562  1.00  0.00           X  
ATOM    308  H   VAL A  44      29.819  21.683   5.618  1.00  0.00           H  
ATOM    309  N   VAL A  45      30.983  24.368   2.566  1.00  0.00           N  
ATOM    310  CA  VAL A  45      30.896  25.807   2.343  1.00  0.00           C  
ATOM    311  C   VAL A  45      29.626  26.170   1.584  1.00  0.00           C  
ATOM    312  O   VAL A  45      28.922  25.296   1.077  1.00  0.00           O  
ATOM    313  CB  VAL A  45      32.116  26.333   1.564  1.00  0.00           C  
ATOM    314  CEN VAL A  45      32.690  26.709   1.622  1.00  0.00           X  
ATOM    315  H   VAL A  45      31.607  23.818   1.993  1.00  0.00           H  
ATOM    316  N   VAL A  46      29.338  27.465   1.508  1.00  0.00           N  
ATOM    317  CA  VAL A  46      28.036  27.935   1.052  1.00  0.00           C  
ATOM    318  C   VAL A  46      27.836  27.650  -0.431  1.00  0.00           C  
ATOM    319  O   VAL A  46      26.711  27.446  -0.888  1.00  0.00           O  
ATOM    320  CB  VAL A  46      27.860  29.445   1.303  1.00  0.00           C  
ATOM    321  CEN VAL A  46      27.525  29.907   1.688  1.00  0.00           X  
ATOM    322  H   VAL A  46      30.040  28.141   1.774  1.00  0.00           H  
ATOM    323  N   VAL A  47      28.934  27.639  -1.179  1.00  0.00           N  
ATOM    324  CA  VAL A  47      28.886  27.336  -2.605  1.00  0.00           C  
ATOM    325  C   VAL A  47      28.472  25.891  -2.848  1.00  0.00           C  
ATOM    326  O   VAL A  47      27.684  25.604  -3.749  1.00  0.00           O  
ATOM    327  CB  VAL A  47      30.246  27.591  -3.283  1.00  0.00           C  
ATOM    328  CEN VAL A  47      30.578  28.009  -3.718  1.00  0.00           X  
ATOM    329  H   VAL A  47      29.824  27.844  -0.750  1.00  0.00           H  
ATOM    330  N   VAL A  48      29.008  24.983  -2.039  1.00  0.00           N  
ATOM    331  CA  VAL A  48      28.691  23.565  -2.161  1.00  0.00           C  
ATOM    332  C   VAL A  48      27.200  23.316  -1.969  1.00  0.00           C  
ATOM    333  O   VAL A  48      26.584  22.568  -2.728  1.00  0.00           O  
ATOM    334  CB  VAL A  48      29.478  22.720  -1.142  1.00  0.00           C  
ATOM    335  CEN VAL A  48      29.989  22.263  -1.078  1.00  0.00           X  
ATOM    336  H   VAL A  48      29.652  25.283  -1.321  1.00  0.00           H  
ATOM    337  N   VAL A  49      26.626  23.947  -0.951  1.00  0.00           N  
ATOM    338  CA  VAL A  49      25.206  23.795  -0.657  1.00  0.00           C  
ATOM    339  C   VAL A  49      24.349  24.249  -1.832  1.00  0.00           C  
ATOM    340  O   VAL A  49      23.393  23.574  -2.213  1.00  0.00           O  
ATOM    341  CB  VAL A  49      24.800  24.589   0.598  1.00  0.00           C  
ATOM    342  CEN VAL A  49      24.606  24.524   1.256  1.00  0.00           X  
ATOM    343  H   VAL A  49      27.188  24.548  -0.364  1.00  0.00           H  
ATOM    344  N   VAL A  50      24.698  25.397  -2.403  1.00  0.00           N  
ATOM    345  CA  VAL A  50      23.961  25.944  -3.536  1.00  0.00           C  
ATOM    346  C   VAL A  50      23.980  24.985  -4.720  1.00  0.00           C  
ATOM    347  O   VAL A  50      22.953  24.749  -5.356  1.00  0.00           O  
ATOM    348  CB  VAL A  50      24.533  27.303  -3.980  1.00  0.00           C  
ATOM    349  CEN VAL A  50      24.407  27.980  -3.993  1.00  0.00           X  
ATOM    350  H   VAL A  50      25.493  25.904  -2.043  1.00  0.00           H  
ATOM    351  N   VAL A  51      25.154  24.435  -5.010  1.00  0.00           N  
ATOM    352  CA  VAL A  51      25.309  23.501  -6.119  1.00  0.00           C  
ATOM    353  C   VAL A  51      24.424  22.275  -5.934  1.00  0.00           C  
ATOM    354  O   VAL A  51      23.759  21.831  -6.869  1.00  0.00           O  
ATOM    355  CB  VAL A  51      26.773  23.047  -6.275  1.00  0.00           C  
ATOM    356  CEN VAL A  51      27.331  23.103  -6.675  1.00  0.00           X  
ATOM    357  H   VAL A  51      25.960  24.671  -4.449  1.00  0.00           H  
ATOM    358  N   VAL A  52      24.422  21.731  -4.721  1.00  0.00           N  
ATOM    359  CA  VAL A  52      23.618  20.555  -4.411  1.00  0.00           C  
ATOM    360  C   VAL A  52      22.136  20.824  -4.639  1.00  0.00           C  
ATOM    361  O   VAL A  52      21.430  20.005  -5.226  1.00  0.00           O  
ATOM    362  CB  VAL A  52      23.829  20.094  -2.956  1.00  0.00           C  
ATOM    363  CEN VAL A  52      24.108  19.600  -2.566  1.00  0.00           X  
ATOM    364  H   VAL A  52      24.990  22.144  -3.996  1.00  0.00           H  
ATOM    365  N   VAL A  53      21.671  21.976  -4.170  1.00  0.00           N  
ATOM    366  CA  VAL A  53      20.271  22.356  -4.322  1.00  0.00           C  
ATOM    367  C   VAL A  53      19.877  22.431  -5.791  1.00  0.00           C  
ATOM    368  O   VAL A  53      18.822  21.936  -6.187  1.00  0.00           O  
ATOM    369  CB  VAL A  53      19.977  23.711  -3.651  1.00  0.00           C  
ATOM    370  CEN VAL A  53      19.658  24.008  -3.118  1.00  0.00           X  
ATOM    371  H   VAL A  53      22.302  22.606  -3.696  1.00  0.00           H  
ATOM    372  N   VAL A  54      20.731  23.054  -6.596  1.00  0.00           N  
ATOM    373  CA  VAL A  54      20.474  23.196  -8.024  1.00  0.00           C  
ATOM    374  C   VAL A  54      20.341  21.836  -8.698  1.00  0.00           C  
ATOM    375  O   VAL A  54      19.435  21.616  -9.500  1.00  0.00           O  
ATOM    376  CB  VAL A  54      21.588  23.998  -8.723  1.00  0.00           C  
ATOM    377  CEN VAL A  54      21.732  24.600  -9.024  1.00  0.00           X  
ATOM    378  H   VAL A  54      21.580  23.440  -6.209  1.00  0.00           H  
ATOM    379  N   VAL A  55      21.251  20.926  -8.366  1.00  0.00           N  
ATOM    380  CA  VAL A  55      21.238  19.586  -8.938  1.00  0.00           C  
ATOM    381  C   VAL A  55      19.937  18.862  -8.616  1.00  0.00           C  
ATOM    382  O   VAL A  55      19.334  18.233  -9.485  1.00  0.00           O  
ATOM    383  CB  VAL A  55      22.423  18.742  -8.431  1.00  0.00           C  
ATOM    384  CEN VAL A  55      23.023  18.460  -8.618  1.00  0.00           X  
ATOM    385  H   VAL A  55      21.971  21.170  -7.700  1.00  0.00           H  
ATOM    386  N   VAL A  56      19.510  18.954  -7.361  1.00  0.00           N  
ATOM    387  CA  VAL A  56      18.280  18.308  -6.921  1.00  0.00           C  
ATOM    388  C   VAL A  56      17.077  18.823  -7.701  1.00  0.00           C  
ATOM    389  O   VAL A  56      16.232  18.045  -8.143  1.00  0.00           O  
ATOM    390  CB  VAL A  56      18.034  18.525  -5.416  1.00  0.00           C  
ATOM    391  CEN VAL A  56      18.030  18.210  -4.804  1.00  0.00           X  
ATOM    392  H   VAL A  56      20.052  19.486  -6.695  1.00  0.00           H  
ATOM    393  N   VAL A  57      17.006  20.140  -7.868  1.00  0.00           N  
ATOM    394  CA  VAL A  57      15.907  20.762  -8.596  1.00  0.00           C  
ATOM    395  C   VAL A  57      15.843  20.259 -10.032  1.00  0.00           C  
ATOM    396  O   VAL A  57      14.769  19.936 -10.540  1.00  0.00           O  
ATOM    397  CB  VAL A  57      16.032  22.297  -8.605  1.00  0.00           C  
ATOM    398  CEN VAL A  57      15.758  22.877  -8.353  1.00  0.00           X  
ATOM    399  H   VAL A  57      17.733  20.724  -7.480  1.00  0.00           H  
ATOM    400  N   VAL A  58      16.999  20.196 -10.684  1.00  0.00           N  
ATOM    401  CA  VAL A  58      17.077  19.732 -12.064  1.00  0.00           C  
ATOM    402  C   VAL A  58      16.563  18.304 -12.195  1.00  0.00           C  
ATOM    403  O   VAL A  58      15.801  17.990 -13.109  1.00  0.00           O  
ATOM    404  CB  VAL A  58      18.518  19.801 -12.603  1.00  0.00           C  
ATOM    405  CEN VAL A  58      18.931  20.137 -13.039  1.00  0.00           X  
ATOM    406  H   VAL A  58      17.846  20.476 -10.211  1.00  0.00           H  
ATOM    407  N   VAL A  59      16.985  17.443 -11.275  1.00  0.00           N  
ATOM    408  CA  VAL A  59      16.568  16.045 -11.286  1.00  0.00           C  
ATOM    409  C   VAL A  59      15.055  15.921 -11.164  1.00  0.00           C  
ATOM    410  O   VAL A  59      14.426  15.149 -11.887  1.00  0.00           O  
ATOM    411  CB  VAL A  59      17.233  15.248 -10.148  1.00  0.00           C  
ATOM    412  CEN VAL A  59      17.704  14.765 -10.012  1.00  0.00           X  
ATOM    413  H   VAL A  59      17.610  17.764 -10.550  1.00  0.00           H  
ATOM    414  N   VAL A  60      14.476  16.685 -10.244  1.00  0.00           N  
ATOM    415  CA  VAL A  60      13.035  16.661 -10.025  1.00  0.00           C  
ATOM    416  C   VAL A  60      12.280  17.060 -11.286  1.00  0.00           C  
ATOM    417  O   VAL A  60      11.297  16.420 -11.662  1.00  0.00           O  
ATOM    418  CB  VAL A  60      12.623  17.598  -8.874  1.00  0.00           C  
ATOM    419  CEN VAL A  60      12.389  17.611  -8.226  1.00  0.00           X  
ATOM    420  H   VAL A  60      15.049  17.298  -9.682  1.00  0.00           H  
ATOM    421  N   VAL A  61      12.744  18.121 -11.937  1.00  0.00           N  
ATOM    422  CA  VAL A  61      12.113  18.608 -13.158  1.00  0.00           C  
ATOM    423  C   VAL A  61      12.123  17.542 -14.246  1.00  0.00           C  
ATOM    424  O   VAL A  61      11.117  17.318 -14.920  1.00  0.00           O  
ATOM    425  CB  VAL A  61      12.809  19.875 -13.688  1.00  0.00           C  
ATOM    426  CEN VAL A  61      12.735  20.555 -13.771  1.00  0.00           X  
ATOM    427  H   VAL A  61      13.555  18.604 -11.577  1.00  0.00           H  
ATOM    428  N   VAL A  62      13.266  16.886 -14.413  1.00  0.00           N  
ATOM    429  CA  VAL A  62      13.410  15.841 -15.420  1.00  0.00           C  
ATOM    430  C   VAL A  62      12.427  14.703 -15.178  1.00  0.00           C  
ATOM    431  O   VAL A  62      11.781  14.220 -16.108  1.00  0.00           O  
ATOM    432  CB  VAL A  62      14.842  15.273 -15.445  1.00  0.00           C  
ATOM    433  CEN VAL A  62      15.423  15.251 -15.814  1.00  0.00           X  
ATOM    434  H   VAL A  62      14.056  17.116 -13.828  1.00  0.00           H  
ATOM    435  N   VAL A  63      12.317  14.280 -13.924  1.00  0.00           N  
ATOM    436  CA  VAL A  63      11.412  13.197 -13.557  1.00  0.00           C  
ATOM    437  C   VAL A  63       9.969  13.547 -13.898  1.00  0.00           C  
ATOM    438  O   VAL A  63       9.236  12.727 -14.450  1.00  0.00           O  
ATOM    439  CB  VAL A  63      11.508  12.864 -12.056  1.00  0.00           C  
ATOM    440  CEN VAL A  63      11.728  12.391 -11.606  1.00  0.00           X  
ATOM    441  H   VAL A  63      12.876  14.719 -13.206  1.00  0.00           H  
ATOM    442  N   VAL A  64       9.567  14.769 -13.565  1.00  0.00           N  
ATOM    443  CA  VAL A  64       8.210  15.229 -13.836  1.00  0.00           C  
ATOM    444  C   VAL A  64       7.903  15.191 -15.328  1.00  0.00           C  
ATOM    445  O   VAL A  64       6.837  14.735 -15.740  1.00  0.00           O  
ATOM    446  CB  VAL A  64       7.983  16.659 -13.311  1.00  0.00           C  
ATOM    447  CEN VAL A  64       7.659  17.027 -12.827  1.00  0.00           X  
ATOM    448  H   VAL A  64      10.218  15.395 -13.114  1.00  0.00           H  
ATOM    449  N   VAL A  65       8.844  15.673 -16.133  1.00  0.00           N  
ATOM    450  CA  VAL A  65       8.675  15.696 -17.581  1.00  0.00           C  
ATOM    451  C   VAL A  65       8.827  14.301 -18.175  1.00  0.00           C  
ATOM    452  O   VAL A  65       8.596  14.095 -19.366  1.00  0.00           O  
ATOM    453  CB  VAL A  65       9.687  16.642 -18.253  1.00  0.00           C  
ATOM    454  CEN VAL A  65       9.750  17.245 -18.581  1.00  0.00           X  
ATOM    455  H   VAL A  65       9.698  16.033 -15.731  1.00  0.00           H  
ATOM    456  N   VAL A  66       9.218  13.346 -17.337  1.00  0.00           N  
ATOM    457  CA  VAL A  66       9.240  11.943 -17.732  1.00  0.00           C  
ATOM    458  C   VAL A  66       8.164  11.149 -17.004  1.00  0.00           C  
ATOM    459  O   VAL A  66       8.320   9.953 -16.759  1.00  0.00           O  
ATOM    460  CB  VAL A  66      10.613  11.300 -17.458  1.00  0.00           C  
ATOM    461  CEN VAL A  66      11.180  11.054 -17.761  1.00  0.00           X  
ATOM    462  H   VAL A  66       9.507  13.599 -16.403  1.00  0.00           H  
ATOM    463  N   VAL A  67       7.070  11.821 -16.660  1.00  0.00           N  
ATOM    464  CA  VAL A  67       5.889  11.146 -16.136  1.00  0.00           C  
ATOM    465  C   VAL A  67       6.165  10.534 -14.769  1.00  0.00           C  
ATOM    466  O   VAL A  67       5.585   9.510 -14.408  1.00  0.00           O  
ATOM    467  CB  VAL A  67       5.399  10.042 -17.092  1.00  0.00           C  
ATOM    468  CEN VAL A  67       4.896   9.873 -17.532  1.00  0.00           X  
ATOM    469  H   VAL A  67       7.058  12.826 -16.764  1.00  0.00           H  
ATOM    470  N   VAL A  68       7.053  11.168 -14.011  1.00  0.00           N  
ATOM    471  CA  VAL A  68       7.260  10.812 -12.612  1.00  0.00           C  
ATOM    472  C   VAL A  68       6.365  11.636 -11.696  1.00  0.00           C  
ATOM    473  O   VAL A  68       6.261  12.854 -11.844  1.00  0.00           O  
ATOM    474  CB  VAL A  68       8.728  11.006 -12.191  1.00  0.00           C  
ATOM    475  CEN VAL A  68       9.305  10.670 -12.020  1.00  0.00           X  
ATOM    476  H   VAL A  68       7.599  11.916 -14.414  1.00  0.00           H  
ATOM    477  N   VAL A  69       5.720  10.965 -10.747  1.00  0.00           N  
ATOM    478  CA  VAL A  69       4.784  11.624  -9.844  1.00  0.00           C  
ATOM    479  C   VAL A  69       5.519  12.413  -8.768  1.00  0.00           C  
ATOM    480  O   VAL A  69       6.735  12.292  -8.618  1.00  0.00           O  
ATOM    481  CB  VAL A  69       3.840  10.611  -9.170  1.00  0.00           C  
ATOM    482  CEN VAL A  69       3.189  10.387  -9.152  1.00  0.00           X  
ATOM    483  H   VAL A  69       5.883   9.973 -10.649  1.00  0.00           H  
ATOM    484  N   VAL A  70       4.774  13.220  -8.020  1.00  0.00           N  
ATOM    485  CA  VAL A  70       5.372  14.221  -7.144  1.00  0.00           C  
ATOM    486  C   VAL A  70       6.101  13.567  -5.978  1.00  0.00           C  
ATOM    487  O   VAL A  70       7.079  14.108  -5.463  1.00  0.00           O  
ATOM    488  CB  VAL A  70       4.313  15.194  -6.594  1.00  0.00           C  
ATOM    489  CEN VAL A  70       4.082  15.843  -6.632  1.00  0.00           X  
ATOM    490  H   VAL A  70       3.768  13.138  -8.060  1.00  0.00           H  
ATOM    491  N   VAL A  71       5.619  12.399  -5.565  1.00  0.00           N  
ATOM    492  CA  VAL A  71       6.250  11.648  -4.486  1.00  0.00           C  
ATOM    493  C   VAL A  71       7.631  11.153  -4.895  1.00  0.00           C  
ATOM    494  O   VAL A  71       8.577  11.202  -4.108  1.00  0.00           O  
ATOM    495  CB  VAL A  71       5.390  10.445  -4.057  1.00  0.00           C  
ATOM    496  CEN VAL A  71       4.992  10.201  -3.551  1.00  0.00           X  
ATOM    497  H   VAL A  71       4.794  12.023  -6.010  1.00  0.00           H  
ATOM    498  N   VAL A  72       7.741  10.675  -6.130  1.00  0.00           N  
ATOM    499  CA  VAL A  72       9.009  10.175  -6.648  1.00  0.00           C  
ATOM    500  C   VAL A  72      10.077  11.261  -6.634  1.00  0.00           C  
ATOM    501  O   VAL A  72      11.214  11.022  -6.226  1.00  0.00           O  
ATOM    502  CB  VAL A  72       8.860   9.634  -8.082  1.00  0.00           C  
ATOM    503  CEN VAL A  72       8.855   9.058  -8.460  1.00  0.00           X  
ATOM    504  H   VAL A  72       6.926  10.659  -6.726  1.00  0.00           H  
ATOM    505  N   VAL A  73       9.705  12.455  -7.083  1.00  0.00           N  
ATOM    506  CA  VAL A  73      10.631  13.581  -7.123  1.00  0.00           C  
ATOM    507  C   VAL A  73      11.151  13.916  -5.731  1.00  0.00           C  
ATOM    508  O   VAL A  73      12.347  14.137  -5.541  1.00  0.00           O  
ATOM    509  CB  VAL A  73       9.971  14.834  -7.729  1.00  0.00           C  
ATOM    510  CEN VAL A  73       9.965  15.244  -8.282  1.00  0.00           X  
ATOM    511  H   VAL A  73       8.757  12.586  -7.404  1.00  0.00           H  
ATOM    512  N   VAL A  74      10.246  13.951  -4.759  1.00  0.00           N  
ATOM    513  CA  VAL A  74      10.612  14.260  -3.382  1.00  0.00           C  
ATOM    514  C   VAL A  74      11.616  13.250  -2.840  1.00  0.00           C  
ATOM    515  O   VAL A  74      12.604  13.622  -2.206  1.00  0.00           O  
ATOM    516  CB  VAL A  74       9.378  14.286  -2.461  1.00  0.00           C  
ATOM    517  CEN VAL A  74       8.966  14.702  -2.098  1.00  0.00           X  
ATOM    518  H   VAL A  74       9.279  13.760  -4.980  1.00  0.00           H  
ATOM    519  N   VAL A  75      11.357  11.972  -3.092  1.00  0.00           N  
ATOM    520  CA  VAL A  75      12.238  10.906  -2.630  1.00  0.00           C  
ATOM    521  C   VAL A  75      13.640  11.062  -3.204  1.00  0.00           C  
ATOM    522  O   VAL A  75      14.633  10.927  -2.488  1.00  0.00           O  
ATOM    523  CB  VAL A  75      11.691   9.517  -3.008  1.00  0.00           C  
ATOM    524  CEN VAL A  75      11.406   8.944  -2.752  1.00  0.00           X  
ATOM    525  H   VAL A  75      10.529  11.732  -3.618  1.00  0.00           H  
ATOM    526  N   VAL A  76      13.716  11.347  -4.499  1.00  0.00           N  
ATOM    527  CA  VAL A  76      14.997  11.523  -5.172  1.00  0.00           C  
ATOM    528  C   VAL A  76      15.793  12.664  -4.552  1.00  0.00           C  
ATOM    529  O   VAL A  76      16.992  12.535  -4.306  1.00  0.00           O  
ATOM    530  CB  VAL A  76      14.813  11.796  -6.676  1.00  0.00           C  
ATOM    531  CEN VAL A  76      14.894  11.523  -7.304  1.00  0.00           X  
ATOM    532  H   VAL A  76      12.863  11.445  -5.032  1.00  0.00           H  
ATOM    533  N   VAL A  77      15.119  13.781  -4.301  1.00  0.00           N  
ATOM    534  CA  VAL A  77      15.763  14.948  -3.709  1.00  0.00           C  
ATOM    535  C   VAL A  77      16.347  14.619  -2.341  1.00  0.00           C  
ATOM    536  O   VAL A  77      17.478  14.995  -2.033  1.00  0.00           O  
ATOM    537  CB  VAL A  77      14.779  16.124  -3.567  1.00  0.00           C  
ATOM    538  CEN VAL A  77      14.620  16.747  -3.815  1.00  0.00           X  
ATOM    539  H   VAL A  77      14.136  13.823  -4.527  1.00  0.00           H  
ATOM    540  N   VAL A  78      15.570  13.916  -1.525  1.00  0.00           N  
ATOM    541  CA  VAL A  78      16.009  13.536  -0.187  1.00  0.00           C  
ATOM    542  C   VAL A  78      17.265  12.676  -0.244  1.00  0.00           C  
ATOM    543  O   VAL A  78      18.211  12.890   0.515  1.00  0.00           O  
ATOM    544  CB  VAL A  78      14.909  12.771   0.573  1.00  0.00           C  
ATOM    545  CEN VAL A  78      14.459  12.819   1.092  1.00  0.00           X  
ATOM    546  H   VAL A  78      14.651  13.638  -1.838  1.00  0.00           H  
ATOM    547  N   VAL A  79      17.269  11.702  -1.148  1.00  0.00           N  
ATOM    548  CA  VAL A  79      18.410  10.808  -1.305  1.00  0.00           C  
ATOM    549  C   VAL A  79      19.670  11.581  -1.671  1.00  0.00           C  
ATOM    550  O   VAL A  79      20.741  11.341  -1.113  1.00  0.00           O  
ATOM    551  CB  VAL A  79      18.145   9.739  -2.382  1.00  0.00           C  
ATOM    552  CEN VAL A  79      18.024   9.068  -2.479  1.00  0.00           X  
ATOM    553  H   VAL A  79      16.461  11.579  -1.741  1.00  0.00           H  
ATOM    554  N   VAL A  80      19.536  12.511  -2.610  1.00  0.00           N  
ATOM    555  CA  VAL A  80      20.665  13.322  -3.052  1.00  0.00           C  
ATOM    556  C   VAL A  80      21.252  14.124  -1.897  1.00  0.00           C  
ATOM    557  O   VAL A  80      22.470  14.185  -1.728  1.00  0.00           O  
ATOM    558  CB  VAL A  80      20.259  14.288  -4.180  1.00  0.00           C  
ATOM    559  CEN VAL A  80      20.328  14.414  -4.854  1.00  0.00           X  
ATOM    560  H   VAL A  80      18.630  12.660  -3.029  1.00  0.00           H  
ATOM    561  N   VAL A  81      20.380  14.737  -1.105  1.00  0.00           N  
ATOM    562  CA  VAL A  81      20.811  15.537   0.035  1.00  0.00           C  
ATOM    563  C   VAL A  81      21.601  14.696   1.030  1.00  0.00           C  
ATOM    564  O   VAL A  81      22.648  15.119   1.520  1.00  0.00           O  
ATOM    565  CB  VAL A  81      19.613  16.180   0.760  1.00  0.00           C  
ATOM    566  CEN VAL A  81      19.294  16.778   0.880  1.00  0.00           X  
ATOM    567  H   VAL A  81      19.392  14.648  -1.298  1.00  0.00           H  
ATOM    568  N   VAL A  82      21.094  13.504   1.324  1.00  0.00           N  
ATOM    569  CA  VAL A  82      21.752  12.601   2.261  1.00  0.00           C  
ATOM    570  C   VAL A  82      23.153  12.239   1.785  1.00  0.00           C  
ATOM    571  O   VAL A  82      24.106  12.248   2.564  1.00  0.00           O  
ATOM    572  CB  VAL A  82      20.940  11.308   2.465  1.00  0.00           C  
ATOM    573  CEN VAL A  82      20.551  10.964   2.917  1.00  0.00           X  
ATOM    574  H   VAL A  82      20.231  13.215   0.887  1.00  0.00           H  
ATOM    575  N   VAL A  83      23.272  11.919   0.500  1.00  0.00           N  
ATOM    576  CA  VAL A  83      24.558  11.553  -0.082  1.00  0.00           C  
ATOM    577  C   VAL A  83      25.568  12.685   0.056  1.00  0.00           C  
ATOM    578  O   VAL A  83      26.720  12.461   0.425  1.00  0.00           O  
ATOM    579  CB  VAL A  83      24.419  11.181  -1.570  1.00  0.00           C  
ATOM    580  CEN VAL A  83      24.439  10.655  -2.014  1.00  0.00           X  
ATOM    581  H   VAL A  83      22.451  11.931  -0.087  1.00  0.00           H  
ATOM    582  N   VAL A  84      25.128  13.903  -0.244  1.00  0.00           N  
ATOM    583  CA  VAL A  84      25.993  15.073  -0.154  1.00  0.00           C  
ATOM    584  C   VAL A  84      26.513  15.267   1.265  1.00  0.00           C  
ATOM    585  O   VAL A  84      27.698  15.527   1.472  1.00  0.00           O  
ATOM    586  CB  VAL A  84      25.261  16.353  -0.600  1.00  0.00           C  
ATOM    587  CEN VAL A  84      25.225  16.826  -1.100  1.00  0.00           X  
ATOM    588  H   VAL A  84      24.170  14.021  -0.541  1.00  0.00           H  
ATOM    589  N   VAL A  85      25.619  15.137   2.240  1.00  0.00           N  
ATOM    590  CA  VAL A  85      25.987  15.297   3.642  1.00  0.00           C  
ATOM    591  C   VAL A  85      27.049  14.285   4.052  1.00  0.00           C  
ATOM    592  O   VAL A  85      28.024  14.631   4.719  1.00  0.00           O  
ATOM    593  CB  VAL A  85      24.764  15.147   4.567  1.00  0.00           C  
ATOM    594  CEN VAL A  85      24.336  15.494   4.980  1.00  0.00           X  
ATOM    595  H   VAL A  85      24.661  14.922   2.004  1.00  0.00           H  
ATOM    596  N   VAL A  86      26.854  13.034   3.649  1.00  0.00           N  
ATOM    597  CA  VAL A  86      27.796  11.969   3.974  1.00  0.00           C  
ATOM    598  C   VAL A  86      29.180  12.268   3.414  1.00  0.00           C  
ATOM    599  O   VAL A  86      30.188  12.102   4.102  1.00  0.00           O  
ATOM    600  CB  VAL A  86      27.317  10.608   3.435  1.00  0.00           C  
ATOM    601  CEN VAL A  86      27.066   9.995   3.622  1.00  0.00           X  
ATOM    602  H   VAL A  86      26.033  12.815   3.103  1.00  0.00           H  
ATOM    603  N   VAL A  87      29.224  12.710   2.162  1.00  0.00           N  
ATOM    604  CA  VAL A  87      30.486  13.033   1.507  1.00  0.00           C  
ATOM    605  C   VAL A  87      31.229  14.133   2.254  1.00  0.00           C  
ATOM    606  O   VAL A  87      32.436  14.040   2.475  1.00  0.00           O  
ATOM    607  CB  VAL A  87      30.268  13.475   0.047  1.00  0.00           C  
ATOM    608  CEN VAL A  87      30.355  13.284  -0.609  1.00  0.00           X  
ATOM    609  H   VAL A  87      28.360  12.825   1.650  1.00  0.00           H  
ATOM    610  N   VAL A  88      30.500  15.174   2.642  1.00  0.00           N  
ATOM    611  CA  VAL A  88      31.089  16.294   3.366  1.00  0.00           C  
ATOM    612  C   VAL A  88      31.708  15.837   4.680  1.00  0.00           C  
ATOM    613  O   VAL A  88      32.821  16.232   5.025  1.00  0.00           O  
ATOM    614  CB  VAL A  88      30.047  17.391   3.655  1.00  0.00           C  
ATOM    615  CEN VAL A  88      29.853  18.030   3.485  1.00  0.00           X  
ATOM    616  H   VAL A  88      29.513  15.191   2.429  1.00  0.00           H  
ATOM    617  N   VAL A  89      30.979  15.000   5.412  1.00  0.00           N  
ATOM    618  CA  VAL A  89      31.455  14.486   6.691  1.00  0.00           C  
ATOM    619  C   VAL A  89      32.753  13.708   6.523  1.00  0.00           C  
ATOM    620  O   VAL A  89      33.696  13.880   7.296  1.00  0.00           O  
ATOM    621  CB  VAL A  89      30.406  13.578   7.360  1.00  0.00           C  
ATOM    622  CEN VAL A  89      29.961  13.539   7.884  1.00  0.00           X  
ATOM    623  H   VAL A  89      30.072  14.713   5.073  1.00  0.00           H  
ATOM    624  N   VAL A  90      32.797  12.851   5.508  1.00  0.00           N  
ATOM    625  CA  VAL A  90      33.980  12.044   5.237  1.00  0.00           C  
ATOM    626  C   VAL A  90      35.194  12.922   4.959  1.00  0.00           C  
ATOM    627  O   VAL A  90      36.283  12.675   5.477  1.00  0.00           O  
ATOM    628  CB  VAL A  90      33.758  11.099   4.041  1.00  0.00           C  
ATOM    629  CEN VAL A  90      33.672  10.439   3.865  1.00  0.00           X  
ATOM    630  H   VAL A  90      31.989  12.756   4.909  1.00  0.00           H  
ATOM    631  N   VAL A  91      34.999  13.950   4.139  1.00  0.00           N  
ATOM    632  CA  VAL A  91      36.078  14.867   3.791  1.00  0.00           C  
ATOM    633  C   VAL A  91      36.523  15.678   5.001  1.00  0.00           C  
ATOM    634  O   VAL A  91      37.708  15.968   5.164  1.00  0.00           O  
ATOM    635  CB  VAL A  91      35.659  15.830   2.665  1.00  0.00           C  
ATOM    636  CEN VAL A  91      35.758  15.983   2.000  1.00  0.00           X  
ATOM    637  H   VAL A  91      34.081  14.099   3.747  1.00  0.00           H  
ATOM    638  N   VAL A  92      35.565  16.043   5.847  1.00  0.00           N  
ATOM    639  CA  VAL A  92      35.873  16.644   7.139  1.00  0.00           C  
ATOM    640  C   VAL A  92      36.545  15.641   8.068  1.00  0.00           C  
ATOM    641  O   VAL A  92      37.198  16.021   9.040  1.00  0.00           O  
ATOM    642  CB  VAL A  92      34.607  17.194   7.823  1.00  0.00           C  
ATOM    643  CEN VAL A  92      34.280  17.773   8.001  1.00  0.00           X  
ATOM    644  H   VAL A  92      34.600  15.899   5.589  1.00  0.00           H  
ATOM    645  N   VAL A  93      36.381  14.358   7.763  1.00  0.00           N  
ATOM    646  CA  VAL A  93      36.875  13.295   8.631  1.00  0.00           C  
ATOM    647  C   VAL A  93      35.898  13.011   9.764  1.00  0.00           C  
ATOM    648  O   VAL A  93      36.272  12.445  10.791  1.00  0.00           O  
ATOM    649  CB  VAL A  93      38.250  13.647   9.228  1.00  0.00           C  
ATOM    650  CEN VAL A  93      38.921  13.490   9.206  1.00  0.00           X  
ATOM    651  H   VAL A  93      35.902  14.113   6.908  1.00  0.00           H  
ATOM    652  N   VAL A  94      34.644  13.405   9.570  1.00  0.00           N  
ATOM    653  CA  VAL A  94      33.596  13.136  10.548  1.00  0.00           C  
ATOM    654  C   VAL A  94      32.920  11.798  10.277  1.00  0.00           C  
ATOM    655  O   VAL A  94      31.792  11.750   9.789  1.00  0.00           O  
ATOM    656  CB  VAL A  94      32.530  14.247  10.554  1.00  0.00           C  
ATOM    657  CEN VAL A  94      32.280  14.775  10.921  1.00  0.00           X  
ATOM    658  H   VAL A  94      34.410  13.905   8.724  1.00  0.00           H  
ATOM    659  N   VAL A  95      33.618  10.714  10.598  1.00  0.00           N  
ATOM    660  CA  VAL A  95      33.139   9.374  10.280  1.00  0.00           C  
ATOM    661  C   VAL A  95      31.797   9.096  10.946  1.00  0.00           C  
ATOM    662  O   VAL A  95      30.891   8.536  10.329  1.00  0.00           O  
ATOM    663  CB  VAL A  95      34.149   8.295  10.712  1.00  0.00           C  
ATOM    664  CEN VAL A  95      34.601   7.832  10.476  1.00  0.00           X  
ATOM    665  H   VAL A  95      34.502  10.820  11.073  1.00  0.00           H  
ATOM    666  N   VAL A  96      31.677   9.490  12.209  1.00  0.00           N  
ATOM    667  CA  VAL A  96      30.471   9.222  12.983  1.00  0.00           C  
ATOM    668  C   VAL A  96      29.241   9.822  12.313  1.00  0.00           C  
ATOM    669  O   VAL A  96      28.237   9.138  12.110  1.00  0.00           O  
ATOM    670  CB  VAL A  96      30.584   9.777  14.416  1.00  0.00           C  
ATOM    671  CEN VAL A  96      30.652   9.596  15.077  1.00  0.00           X  
ATOM    672  H   VAL A  96      32.440   9.988  12.644  1.00  0.00           H  
ATOM    673  N   VAL A  97      29.325  11.103  11.970  1.00  0.00           N  
ATOM    674  CA  VAL A  97      28.224  11.794  11.312  1.00  0.00           C  
ATOM    675  C   VAL A  97      27.876  11.136   9.983  1.00  0.00           C  
ATOM    676  O   VAL A  97      26.704  10.923   9.673  1.00  0.00           O  
ATOM    677  CB  VAL A  97      28.553  13.279  11.067  1.00  0.00           C  
ATOM    678  CEN VAL A  97      28.402  13.920  11.267  1.00  0.00           X  
ATOM    679  H   VAL A  97      30.175  11.611  12.172  1.00  0.00           H  
ATOM    680  N   VAL A  98      28.901  10.815   9.201  1.00  0.00           N  
ATOM    681  CA  VAL A  98      28.706  10.180   7.904  1.00  0.00           C  
ATOM    682  C   VAL A  98      27.989   8.843   8.047  1.00  0.00           C  
ATOM    683  O   VAL A  98      27.062   8.541   7.295  1.00  0.00           O  
ATOM    684  CB  VAL A  98      30.045   9.957   7.176  1.00  0.00           C  
ATOM    685  CEN VAL A  98      30.429  10.170   6.645  1.00  0.00           X  
ATOM    686  H   VAL A  98      29.840  11.016   9.514  1.00  0.00           H  
ATOM    687  N   VAL A  99      28.423   8.045   9.017  1.00  0.00           N  
ATOM    688  CA  VAL A  99      27.824   6.739   9.260  1.00  0.00           C  
ATOM    689  C   VAL A  99      26.344   6.866   9.597  1.00  0.00           C  
ATOM    690  O   VAL A  99      25.513   6.119   9.081  1.00  0.00           O  
ATOM    691  CB  VAL A  99      28.538   5.994  10.404  1.00  0.00           C  
ATOM    692  CEN VAL A  99      28.954   5.463  10.545  1.00  0.00           X  
ATOM    693  H   VAL A  99      29.189   8.352   9.600  1.00  0.00           H  
ATOM    694  N   VAL A 100      26.020   7.818  10.466  1.00  0.00           N  
ATOM    695  CA  VAL A 100      24.638   8.045  10.874  1.00  0.00           C  
ATOM    696  C   VAL A 100      23.763   8.398   9.679  1.00  0.00           C  
ATOM    697  O   VAL A 100      22.657   7.877   9.531  1.00  0.00           O  
ATOM    698  CB  VAL A 100      24.536   9.167  11.923  1.00  0.00           C  
ATOM    699  CEN VAL A 100      24.407   9.295  12.588  1.00  0.00           X  
ATOM    700  H   VAL A 100      26.749   8.398  10.855  1.00  0.00           H  
ATOM    701  N   VAL A 101      24.263   9.287   8.827  1.00  0.00           N  
ATOM    702  CA  VAL A 101      23.527   9.713   7.643  1.00  0.00           C  
ATOM    703  C   VAL A 101      23.228   8.533   6.727  1.00  0.00           C  
ATOM    704  O   VAL A 101      22.111   8.387   6.230  1.00  0.00           O  
ATOM    705  CB  VAL A 101      24.301  10.782   6.850  1.00  0.00           C  
ATOM    706  CEN VAL A 101      24.309  11.450   6.682  1.00  0.00           X  
ATOM    707  H   VAL A 101      25.177   9.678   9.005  1.00  0.00           H  
ATOM    708  N   VAL A 102      24.233   7.692   6.507  1.00  0.00           N  
ATOM    709  CA  VAL A 102      24.080   6.523   5.649  1.00  0.00           C  
ATOM    710  C   VAL A 102      22.999   5.589   6.179  1.00  0.00           C  
ATOM    711  O   VAL A 102      22.160   5.101   5.421  1.00  0.00           O  
ATOM    712  CB  VAL A 102      25.400   5.741   5.518  1.00  0.00           C  
ATOM    713  CEN VAL A 102      25.911   5.584   5.083  1.00  0.00           X  
ATOM    714  H   VAL A 102      25.126   7.867   6.944  1.00  0.00           H  
ATOM    715  N   VAL A 103      23.024   5.344   7.485  1.00  0.00           N  
ATOM    716  CA  VAL A 103      22.045   4.468   8.119  1.00  0.00           C  
ATOM    717  C   VAL A 103      20.628   4.992   7.923  1.00  0.00           C  
ATOM    718  O   VAL A 103      19.716   4.235   7.595  1.00  0.00           O  
ATOM    719  CB  VAL A 103      22.321   4.310   9.626  1.00  0.00           C  
ATOM    720  CEN VAL A 103      22.540   3.868  10.106  1.00  0.00           X  
ATOM    721  H   VAL A 103      23.738   5.776   8.053  1.00  0.00           H  
ATOM    722  N   VAL A 104      20.451   6.293   8.127  1.00  0.00           N  
ATOM    723  CA  VAL A 104      19.144   6.922   7.974  1.00  0.00           C  
ATOM    724  C   VAL A 104      18.613   6.750   6.557  1.00  0.00           C  
ATOM    725  O   VAL A 104      17.445   6.418   6.357  1.00  0.00           O  
ATOM    726  CB  VAL A 104      19.196   8.423   8.314  1.00  0.00           C  
ATOM    727  CEN VAL A 104      19.001   8.893   8.779  1.00  0.00           X  
ATOM    728  H   VAL A 104      21.242   6.862   8.395  1.00  0.00           H  
ATOM    729  N   VAL A 105      19.478   6.978   5.575  1.00  0.00           N  
ATOM    730  CA  VAL A 105      19.098   6.849   4.173  1.00  0.00           C  
ATOM    731  C   VAL A 105      18.630   5.435   3.857  1.00  0.00           C  
ATOM    732  O   VAL A 105      17.614   5.241   3.189  1.00  0.00           O  
ATOM    733  CB  VAL A 105      20.263   7.215   3.235  1.00  0.00           C  
ATOM    734  CEN VAL A 105      20.488   7.690   2.789  1.00  0.00           X  
ATOM    735  H   VAL A 105      20.424   7.248   5.805  1.00  0.00           H  
ATOM    736  N   VAL A 106      19.375   4.448   4.343  1.00  0.00           N  
ATOM    737  CA  VAL A 106      19.038   3.048   4.113  1.00  0.00           C  
ATOM    738  C   VAL A 106      17.664   2.713   4.680  1.00  0.00           C  
ATOM    739  O   VAL A 106      16.857   2.051   4.027  1.00  0.00           O  
ATOM    740  CB  VAL A 106      20.084   2.105   4.736  1.00  0.00           C  
ATOM    741  CEN VAL A 106      20.593   1.665   4.587  1.00  0.00           X  
ATOM    742  H   VAL A 106      20.197   4.673   4.885  1.00  0.00           H  
ATOM    743  N   VAL A 107      17.404   3.173   5.899  1.00  0.00           N  
ATOM    744  CA  VAL A 107      16.127   2.923   6.556  1.00  0.00           C  
ATOM    745  C   VAL A 107      14.970   3.497   5.749  1.00  0.00           C  
ATOM    746  O   VAL A 107      13.946   2.841   5.561  1.00  0.00           O  
ATOM    747  CB  VAL A 107      16.096   3.519   7.976  1.00  0.00           C  
ATOM    748  CEN VAL A 107      16.098   3.356   8.646  1.00  0.00           X  
ATOM    749  H   VAL A 107      18.110   3.711   6.383  1.00  0.00           H  
ATOM    750  N   VAL A 108      15.140   4.727   5.275  1.00  0.00           N  
ATOM    751  CA  VAL A 108      14.109   5.392   4.486  1.00  0.00           C  
ATOM    752  C   VAL A 108      13.791   4.607   3.221  1.00  0.00           C  
ATOM    753  O   VAL A 108      12.625   4.418   2.873  1.00  0.00           O  
ATOM    754  CB  VAL A 108      14.530   6.823   4.099  1.00  0.00           C  
ATOM    755  CEN VAL A 108      14.404   7.489   4.220  1.00  0.00           X  
ATOM    756  H   VAL A 108      16.005   5.213   5.464  1.00  0.00           H  
ATOM    757  N   VAL A 109      14.834   4.152   2.534  1.00  0.00           N  
ATOM    758  CA  VAL A 109      14.667   3.386   1.305  1.00  0.00           C  
ATOM    759  C   VAL A 109      13.873   2.110   1.555  1.00  0.00           C  
ATOM    760  O   VAL A 109      12.969   1.771   0.792  1.00  0.00           O  
ATOM    761  CB  VAL A 109      16.025   3.020   0.678  1.00  0.00           C  
ATOM    762  CEN VAL A 109      16.446   3.154   0.149  1.00  0.00           X  
ATOM    763  H   VAL A 109      15.766   4.342   2.873  1.00  0.00           H  
ATOM    764  N   VAL A 110      14.217   1.406   2.627  1.00  0.00           N  
ATOM    765  CA  VAL A 110      13.537   0.165   2.979  1.00  0.00           C  
ATOM    766  C   VAL A 110      12.052   0.400   3.221  1.00  0.00           C  
ATOM    767  O   VAL A 110      11.237  -0.169   2.548  1.00  0.00           O  
ATOM    768  CB  VAL A 110      14.155  -0.481   4.234  1.00  0.00           C  
ATOM    769  CEN VAL A 110      14.535  -1.012   4.454  1.00  0.00           X  
ATOM    770  H   VAL A 110      14.969   1.738   3.214  1.00  0.00           H  
TER                                                                             
# All scores below are weighted scores, not raw scores.
#BEGIN_POSE_ENERGIES_TABLE ./out/102.pdb
label vdw total
weights 0.1 NA
pose 1.88012 1.88012
VAL:NtermProteinFull_1 0 0
VAL_2 0 0
VAL_3 0 0
VAL_4 0 0
VAL_5 0 0
VAL_6 0 0
VAL_7 0 0
VAL_8 0 0
VAL_9 0 0
VAL_10 0.00166 0.00166
VAL_11 0 0
VAL_12 0 0
VAL_13 0.00643 0.00643
VAL_14 0 0
VAL_15 0 0
VAL_16 0 0
VAL_17 0 0
VAL_18 0 0
VAL_19 0 0
VAL_20 0 0
VAL_21 0.00642 0.00642
VAL_22 0.00168 0.00168
VAL_23 0 0
VAL_24 0.01006 0.01006
VAL_25 0 0
VAL_26 0 0
VAL_27 0.01006 0.01006
VAL_28 0 0
VAL_29 0 0
VAL_30 0 0
VAL_31 0 0
VAL_32 0 0
VAL_33 0 0
VAL_34 0 0
VAL_35 0.76454 0.76454
VAL_36 0 0
VAL_37 0 0
VAL_38 0.10636 0.10636
VAL_39 0.02095 0.02095
VAL_40 0 0
VAL_41 0 0
VAL_42 0 0
VAL_43 0 0
VAL_44 0.02784 0.02784
VAL_45 0 0
VAL_46 0 0
VAL_47 0 0
VAL_48 0 0
VAL_49 0 0
VAL_50 0 0
VAL_51 0 0
VAL_52 0.00045 0.00045
VAL_53 0 0
VAL_54 0 0
VAL_55 0 0
VAL_56 0 0
VAL_57 0 0
VAL_58 0 0
VAL_59 0 0
VAL_60 0 0
VAL_61 0 0
VAL_62 0 0
VAL_63 0.02095 0.02095
VAL_64 0 0
VAL_65 0 0
VAL_66 0 0
VAL_67 0 0
VAL_68 0.02095 0.02095
VAL_69 0 0
VAL_70 0 0
VAL_71 0 0
VAL_72 0 0
VAL_73 0 0
VAL_74 0 0
VAL_75 0 0
VAL_76 0 0
VAL_77 0 0
VAL_78 0 0
VAL_79 0 0
VAL_80 0 0
VAL_81 0.76454 0.76454
VAL_82 0.00176 0.00176
VAL_83 0 0
VAL_84 0.00045 0.00045
VAL_85 0.10636 0.10636
VAL_86 0 0
VAL_87 0 0
VAL_88 0.00689 0.00689
VAL_89 0 0
VAL_90 0 0
VAL_91 0 0
VAL_92 0 0
VAL_93 0 0
VAL_94 0 0
VAL_95 0 0
VAL_96 0 0
VAL_97 0 0
VAL_98 0 0
VAL_99 0 0
VAL_100 0 0
VAL_101 0 0
VAL_102 0 0
VAL_103 0 0
VAL_104 0 0
VAL_105 0.00176 0.00176
VAL_106 0 0
VAL_107 0 0
VAL_108 0 0
VAL_109 0 0
VAL:CtermProteinFull_110 0 0
#END_POSE_ENERGIES_TABLE ./out/102.pdb

REMARK 6 13 1 11 17 19 14 8 14 12 12 7 
REMARK VDW             1.880
REMARK RG             13.957
REMARK NCdist         12.442
REMARK HO              0.893
