# Supplementary material for: Design of complicated all-α protein structures
Source: Nat Struct Mol Biol. 2024 Jan 4;31(2):275–82. doi: 10.1038/s41594-023-01147-9 (PMC11377298; doi:10.1038/s41594-023-01147-9)
Supplement: Supplementary file 11 — Statistical source data. [file 41594_2023_1147_MOESM11_ESM.zip › ED_Fig6/16.pdb]

HEADER                                            09-NOV-21   XXXX              
EXPDTA    THEORETICAL MODEL                                                     
REMARK 220                                                                      
REMARK 220 EXPERIMENTAL DETAILS                                                 
REMARK 220  EXPERIMENT TYPE                : THEORETICAL MODELLING              
REMARK 220  DATE OF DATA COLLECTION        : 09-NOV-21                          
REMARK 220                                                                      
REMARK 220 REMARK: MODEL GENERATED BY ROSETTA                                   
REMARK 220  VERSION 2021.16+release.8ee4f02                                     
ATOM      1  N   VAL A   1       0.000   0.000   0.000  1.00  0.00           N  
ATOM      2  CA  VAL A   1       1.458   0.000   0.000  1.00  0.00           C  
ATOM      3  C   VAL A   1       2.009   1.420   0.000  1.00  0.00           C  
ATOM      4  O   VAL A   1       2.934   1.737   0.748  1.00  0.00           O  
ATOM      5  CB  VAL A   1       2.023  -0.759  -1.215  1.00  0.00           C  
ATOM      6  CEN VAL A   1       2.351  -1.334  -1.406  1.00  0.00           X  
ATOM      7  H   VAL A   1      -0.500  -0.433  -0.750  1.00  0.00           H  
ATOM      8  N   VAL A   2       1.435   2.272  -0.843  1.00  0.00           N  
ATOM      9  CA  VAL A   2       1.868   3.661  -0.942  1.00  0.00           C  
ATOM     10  C   VAL A   2       1.711   4.383   0.390  1.00  0.00           C  
ATOM     11  O   VAL A   2       2.608   5.105   0.825  1.00  0.00           O  
ATOM     12  CB  VAL A   2       1.079   4.423  -2.023  1.00  0.00           C  
ATOM     13  CEN VAL A   2       1.129   4.707  -2.649  1.00  0.00           X  
ATOM     14  H   VAL A   2       0.680   1.949  -1.431  1.00  0.00           H  
ATOM     15  N   VAL A   3       0.566   4.183   1.035  1.00  0.00           N  
ATOM     16  CA  VAL A   3       0.290   4.815   2.319  1.00  0.00           C  
ATOM     17  C   VAL A   3       1.317   4.405   3.367  1.00  0.00           C  
ATOM     18  O   VAL A   3       1.823   5.241   4.115  1.00  0.00           O  
ATOM     19  CB  VAL A   3      -1.120   4.462   2.831  1.00  0.00           C  
ATOM     20  CEN VAL A   3      -1.749   4.719   2.941  1.00  0.00           X  
ATOM     21  H   VAL A   3      -0.130   3.577   0.624  1.00  0.00           H  
ATOM     22  N   VAL A   4       1.620   3.112   3.417  1.00  0.00           N  
ATOM     23  CA  VAL A   4       2.588   2.588   4.374  1.00  0.00           C  
ATOM     24  C   VAL A   4       3.957   3.226   4.177  1.00  0.00           C  
ATOM     25  O   VAL A   4       4.612   3.622   5.141  1.00  0.00           O  
ATOM     26  CB  VAL A   4       2.723   1.058   4.261  1.00  0.00           C  
ATOM     27  CEN VAL A   4       2.581   0.464   4.579  1.00  0.00           X  
ATOM     28  H   VAL A   4       1.169   2.476   2.775  1.00  0.00           H  
ATOM     29  N   VAL A   5       4.385   3.322   2.923  1.00  0.00           N  
ATOM     30  CA  VAL A   5       5.678   3.911   2.597  1.00  0.00           C  
ATOM     31  C   VAL A   5       5.758   5.358   3.069  1.00  0.00           C  
ATOM     32  O   VAL A   5       6.758   5.776   3.653  1.00  0.00           O  
ATOM     33  CB  VAL A   5       5.958   3.859   1.084  1.00  0.00           C  
ATOM     34  CEN VAL A   5       6.345   3.555   0.602  1.00  0.00           X  
ATOM     35  H   VAL A   5       3.799   2.977   2.176  1.00  0.00           H  
ATOM     36  N   VAL A   6       4.700   6.118   2.811  1.00  0.00           N  
ATOM     37  CA  VAL A   6       4.648   7.520   3.209  1.00  0.00           C  
ATOM     38  C   VAL A   6       4.783   7.670   4.719  1.00  0.00           C  
ATOM     39  O   VAL A   6       5.528   8.521   5.204  1.00  0.00           O  
ATOM     40  CB  VAL A   6       3.339   8.190   2.752  1.00  0.00           C  
ATOM     41  CEN VAL A   6       3.075   8.647   2.309  1.00  0.00           X  
ATOM     42  H   VAL A   6       3.910   5.715   2.327  1.00  0.00           H  
ATOM     43  N   VAL A   7       4.059   6.836   5.458  1.00  0.00           N  
ATOM     44  CA  VAL A   7       4.096   6.875   6.915  1.00  0.00           C  
ATOM     45  C   VAL A   7       5.504   6.615   7.437  1.00  0.00           C  
ATOM     46  O   VAL A   7       5.983   7.311   8.332  1.00  0.00           O  
ATOM     47  CB  VAL A   7       3.133   5.844   7.532  1.00  0.00           C  
ATOM     48  CEN VAL A   7       2.540   5.776   7.878  1.00  0.00           X  
ATOM     49  H   VAL A   7       3.467   6.159   4.999  1.00  0.00           H  
ATOM     50  N   VAL A   8       6.163   5.609   6.872  1.00  0.00           N  
ATOM     51  CA  VAL A   8       7.517   5.255   7.279  1.00  0.00           C  
ATOM     52  C   VAL A   8       8.478   6.419   7.067  1.00  0.00           C  
ATOM     53  O   VAL A   8       9.293   6.729   7.935  1.00  0.00           O  
ATOM     54  CB  VAL A   8       8.037   4.027   6.508  1.00  0.00           C  
ATOM     55  CEN VAL A   8       8.197   3.360   6.571  1.00  0.00           X  
ATOM     56  H   VAL A   8       5.713   5.075   6.141  1.00  0.00           H  
ATOM     57  N   VAL A   9       8.376   7.060   5.907  1.00  0.00           N  
ATOM     58  CA  VAL A   9       9.235   8.191   5.579  1.00  0.00           C  
ATOM     59  C   VAL A   9       9.061   9.324   6.581  1.00  0.00           C  
ATOM     60  O   VAL A   9      10.039   9.909   7.047  1.00  0.00           O  
ATOM     61  CB  VAL A   9       8.951   8.723   4.162  1.00  0.00           C  
ATOM     62  CEN VAL A   9       9.208   8.766   3.524  1.00  0.00           X  
ATOM     63  H   VAL A   9       7.685   6.755   5.236  1.00  0.00           H  
ATOM     64  N   VAL A  10       7.810   9.630   6.909  1.00  0.00           N  
ATOM     65  CA  VAL A  10       7.506  10.695   7.857  1.00  0.00           C  
ATOM     66  C   VAL A  10       8.128  10.415   9.219  1.00  0.00           C  
ATOM     67  O   VAL A  10       8.719  11.301   9.836  1.00  0.00           O  
ATOM     68  CB  VAL A  10       5.986  10.883   8.028  1.00  0.00           C  
ATOM     69  CEN VAL A  10       5.461  11.306   7.888  1.00  0.00           X  
ATOM     70  H   VAL A  10       7.051   9.112   6.491  1.00  0.00           H  
ATOM     71  N   VAL A  11       7.993   9.177   9.683  1.00  0.00           N  
ATOM     72  CA  VAL A  11       8.542   8.778  10.973  1.00  0.00           C  
ATOM     73  C   VAL A  11      10.054   8.964  11.009  1.00  0.00           C  
ATOM     74  O   VAL A  11      10.602   9.482  11.982  1.00  0.00           O  
ATOM     75  CB  VAL A  11       8.207   7.311  11.300  1.00  0.00           C  
ATOM     76  CEN VAL A  11       7.826   6.907  11.708  1.00  0.00           X  
ATOM     77  H   VAL A  11       7.496   8.495   9.127  1.00  0.00           H  
ATOM     78  N   VAL A  12      10.723   8.537   9.944  1.00  0.00           N  
ATOM     79  CA  VAL A  12      12.173   8.655   9.852  1.00  0.00           C  
ATOM     80  C   VAL A  12      12.613  10.111   9.938  1.00  0.00           C  
ATOM     81  O   VAL A  12      13.562  10.441  10.650  1.00  0.00           O  
ATOM     82  CB  VAL A  12      12.708   8.043   8.543  1.00  0.00           C  
ATOM     83  CEN VAL A  12      13.065   7.514   8.284  1.00  0.00           X  
ATOM     84  H   VAL A  12      10.214   8.119   9.178  1.00  0.00           H  
ATOM     85  N   VAL A  13      11.920  10.977   9.208  1.00  0.00           N  
ATOM     86  CA  VAL A  13      12.238  12.400   9.200  1.00  0.00           C  
ATOM     87  C   VAL A  13      12.120  12.999  10.596  1.00  0.00           C  
ATOM     88  O   VAL A  13      12.988  13.755  11.033  1.00  0.00           O  
ATOM     89  CB  VAL A  13      11.321  13.180   8.239  1.00  0.00           C  
ATOM     90  CEN VAL A  13      11.305  13.516   7.638  1.00  0.00           X  
ATOM     91  H   VAL A  13      11.152  10.642   8.644  1.00  0.00           H  
ATOM     92  N   VAL A  14      11.041  12.656  11.292  1.00  0.00           N  
ATOM     93  CA  VAL A  14      10.808  13.159  12.640  1.00  0.00           C  
ATOM     94  C   VAL A  14      11.933  12.751  13.583  1.00  0.00           C  
ATOM     95  O   VAL A  14      12.426  13.564  14.365  1.00  0.00           O  
ATOM     96  CB  VAL A  14       9.468  12.654  13.208  1.00  0.00           C  
ATOM     97  CEN VAL A  14       8.830  12.848  13.379  1.00  0.00           X  
ATOM     98  H   VAL A  14      10.366  12.031  10.876  1.00  0.00           H  
ATOM     99  N   VAL A  15      12.336  11.488  13.503  1.00  0.00           N  
ATOM    100  CA  VAL A  15      13.405  10.970  14.349  1.00  0.00           C  
ATOM    101  C   VAL A  15      14.705  11.730  14.122  1.00  0.00           C  
ATOM    102  O   VAL A  15      15.394  12.100  15.072  1.00  0.00           O  
ATOM    103  CB  VAL A  15      13.648   9.470  14.098  1.00  0.00           C  
ATOM    104  CEN VAL A  15      13.574   8.842  14.373  1.00  0.00           X  
ATOM    105  H   VAL A  15      11.891  10.870  12.840  1.00  0.00           H  
ATOM    106  N   VAL A  16      15.036  11.960  12.855  1.00  0.00           N  
ATOM    107  CA  VAL A  16      16.255  12.677  12.500  1.00  0.00           C  
ATOM    108  C   VAL A  16      16.138  14.159  12.830  1.00  0.00           C  
ATOM    109  O   VAL A  16      16.979  14.716  13.536  1.00  0.00           O  
ATOM    110  CB  VAL A  16      16.588  12.519  11.005  1.00  0.00           C  
ATOM    111  CEN VAL A  16      17.026  12.223  10.563  1.00  0.00           X  
ATOM    112  H   VAL A  16      14.428  11.630  12.120  1.00  0.00           H  
ATOM    113  N   VAL A  17      15.091  14.794  12.315  1.00  0.00           N  
ATOM    114  CA  VAL A  17      14.976  16.247  12.364  1.00  0.00           C  
ATOM    115  C   VAL A  17      13.923  16.683  13.375  1.00  0.00           C  
ATOM    116  O   VAL A  17      13.713  17.876  13.592  1.00  0.00           O  
ATOM    117  CB  VAL A  17      14.621  16.832  10.984  1.00  0.00           C  
ATOM    118  CEN VAL A  17      14.870  17.199  10.456  1.00  0.00           X  
ATOM    119  H   VAL A  17      14.356  14.257  11.879  1.00  0.00           H  
ATOM    120  N   VAL A  18      13.264  15.708  13.993  1.00  0.00           N  
ATOM    121  CA  VAL A  18      12.240  15.989  14.992  1.00  0.00           C  
ATOM    122  C   VAL A  18      10.866  16.123  14.349  1.00  0.00           C  
ATOM    123  O   VAL A  18      10.752  16.441  13.165  1.00  0.00           O  
ATOM    124  CB  VAL A  18      12.555  17.275  15.778  1.00  0.00           C  
ATOM    125  CEN VAL A  18      12.754  17.515  16.393  1.00  0.00           X  
ATOM    126  H   VAL A  18      13.479  14.748  13.765  1.00  0.00           H  
ATOM    127  N   VAL A  19       9.824  15.877  15.135  1.00  0.00           N  
ATOM    128  CA  VAL A  19       8.453  16.000  14.653  1.00  0.00           C  
ATOM    129  C   VAL A  19       8.230  17.341  13.965  1.00  0.00           C  
ATOM    130  O   VAL A  19       7.778  17.395  12.821  1.00  0.00           O  
ATOM    131  CB  VAL A  19       7.435  15.846  15.798  1.00  0.00           C  
ATOM    132  CEN VAL A  19       6.955  15.426  16.060  1.00  0.00           X  
ATOM    133  H   VAL A  19       9.985  15.599  16.093  1.00  0.00           H  
ATOM    134  N   VAL A  20       8.548  18.422  14.669  1.00  0.00           N  
ATOM    135  CA  VAL A  20       8.289  19.766  14.168  1.00  0.00           C  
ATOM    136  C   VAL A  20       8.999  20.006  12.842  1.00  0.00           C  
ATOM    137  O   VAL A  20       8.430  20.587  11.918  1.00  0.00           O  
ATOM    138  CB  VAL A  20       8.733  20.841  15.178  1.00  0.00           C  
ATOM    139  CEN VAL A  20       8.501  21.317  15.619  1.00  0.00           X  
ATOM    140  H   VAL A  20       8.981  18.309  15.575  1.00  0.00           H  
ATOM    141  N   VAL A  21      10.246  19.555  12.753  1.00  0.00           N  
ATOM    142  CA  VAL A  21      11.035  19.717  11.539  1.00  0.00           C  
ATOM    143  C   VAL A  21      10.368  19.033  10.352  1.00  0.00           C  
ATOM    144  O   VAL A  21      10.284  19.601   9.263  1.00  0.00           O  
ATOM    145  CB  VAL A  21      12.458  19.154  11.710  1.00  0.00           C  
ATOM    146  CEN VAL A  21      13.121  19.331  11.771  1.00  0.00           X  
ATOM    147  H   VAL A  21      10.657  19.087  13.548  1.00  0.00           H  
ATOM    148  N   VAL A  22       9.895  17.811  10.570  1.00  0.00           N  
ATOM    149  CA  VAL A  22       9.234  17.047   9.519  1.00  0.00           C  
ATOM    150  C   VAL A  22       8.000  17.774   9.002  1.00  0.00           C  
ATOM    151  O   VAL A  22       7.779  17.862   7.794  1.00  0.00           O  
ATOM    152  CB  VAL A  22       8.824  15.646  10.011  1.00  0.00           C  
ATOM    153  CEN VAL A  22       8.967  14.974   9.954  1.00  0.00           X  
ATOM    154  H   VAL A  22       9.996  17.400  11.487  1.00  0.00           H  
ATOM    155  N   VAL A  23       7.197  18.295   9.924  1.00  0.00           N  
ATOM    156  CA  VAL A  23       5.983  19.017   9.563  1.00  0.00           C  
ATOM    157  C   VAL A  23       6.299  20.230   8.699  1.00  0.00           C  
ATOM    158  O   VAL A  23       5.635  20.478   7.692  1.00  0.00           O  
ATOM    159  CB  VAL A  23       5.206  19.476  10.811  1.00  0.00           C  
ATOM    160  CEN VAL A  23       4.636  19.364  11.181  1.00  0.00           X  
ATOM    161  H   VAL A  23       7.435  18.189  10.900  1.00  0.00           H  
ATOM    162  N   VAL A  24       7.318  20.985   9.097  1.00  0.00           N  
ATOM    163  CA  VAL A  24       7.724  22.175   8.360  1.00  0.00           C  
ATOM    164  C   VAL A  24       8.130  21.827   6.933  1.00  0.00           C  
ATOM    165  O   VAL A  24       7.739  22.506   5.984  1.00  0.00           O  
ATOM    166  CB  VAL A  24       8.894  22.898   9.054  1.00  0.00           C  
ATOM    167  CEN VAL A  24       9.064  23.462   9.411  1.00  0.00           X  
ATOM    168  H   VAL A  24       7.823  20.727   9.933  1.00  0.00           H  
ATOM    169  N   VAL A  25       8.917  20.766   6.789  1.00  0.00           N  
ATOM    170  CA  VAL A  25       9.377  20.326   5.478  1.00  0.00           C  
ATOM    171  C   VAL A  25       8.204  19.974   4.572  1.00  0.00           C  
ATOM    172  O   VAL A  25       8.172  20.359   3.403  1.00  0.00           O  
ATOM    173  CB  VAL A  25      10.313  19.108   5.587  1.00  0.00           C  
ATOM    174  CEN VAL A  25      10.968  18.904   5.520  1.00  0.00           X  
ATOM    175  H   VAL A  25       9.203  20.251   7.610  1.00  0.00           H  
ATOM    176  N   VAL A  26       7.241  19.239   5.118  1.00  0.00           N  
ATOM    177  CA  VAL A  26       6.064  18.833   4.360  1.00  0.00           C  
ATOM    178  C   VAL A  26       5.289  20.044   3.856  1.00  0.00           C  
ATOM    179  O   VAL A  26       4.873  20.089   2.698  1.00  0.00           O  
ATOM    180  CB  VAL A  26       5.126  17.950   5.204  1.00  0.00           C  
ATOM    181  CEN VAL A  26       4.891  17.307   5.282  1.00  0.00           X  
ATOM    182  H   VAL A  26       7.327  18.955   6.084  1.00  0.00           H  
ATOM    183  N   VAL A  27       5.097  21.024   4.733  1.00  0.00           N  
ATOM    184  CA  VAL A  27       4.371  22.238   4.378  1.00  0.00           C  
ATOM    185  C   VAL A  27       5.052  22.971   3.229  1.00  0.00           C  
ATOM    186  O   VAL A  27       4.395  23.414   2.287  1.00  0.00           O  
ATOM    187  CB  VAL A  27       4.244  23.192   5.580  1.00  0.00           C  
ATOM    188  CEN VAL A  27       3.799  23.453   6.036  1.00  0.00           X  
ATOM    189  H   VAL A  27       5.464  20.926   5.669  1.00  0.00           H  
ATOM    190  N   VAL A  28       6.372  23.096   3.314  1.00  0.00           N  
ATOM    191  CA  VAL A  28       7.144  23.776   2.281  1.00  0.00           C  
ATOM    192  C   VAL A  28       6.978  23.094   0.929  1.00  0.00           C  
ATOM    193  O   VAL A  28       6.780  23.754  -0.090  1.00  0.00           O  
ATOM    194  CB  VAL A  28       8.642  23.829   2.638  1.00  0.00           C  
ATOM    195  CEN VAL A  28       9.151  24.250   2.833  1.00  0.00           X  
ATOM    196  H   VAL A  28       6.852  22.710   4.114  1.00  0.00           H  
ATOM    197  N   VAL A  29       7.061  21.768   0.928  1.00  0.00           N  
ATOM    198  CA  VAL A  29       6.920  20.993  -0.299  1.00  0.00           C  
ATOM    199  C   VAL A  29       5.559  21.224  -0.944  1.00  0.00           C  
ATOM    200  O   VAL A  29       5.461  21.419  -2.155  1.00  0.00           O  
ATOM    201  CB  VAL A  29       7.105  19.486  -0.040  1.00  0.00           C  
ATOM    202  CEN VAL A  29       7.531  18.954  -0.143  1.00  0.00           X  
ATOM    203  H   VAL A  29       7.226  21.284   1.799  1.00  0.00           H  
ATOM    204  N   VAL A  30       4.512  21.200  -0.127  1.00  0.00           N  
ATOM    205  CA  VAL A  30       3.154  21.408  -0.616  1.00  0.00           C  
ATOM    206  C   VAL A  30       3.008  22.773  -1.275  1.00  0.00           C  
ATOM    207  O   VAL A  30       2.421  22.894  -2.350  1.00  0.00           O  
ATOM    208  CB  VAL A  30       2.120  21.283   0.519  1.00  0.00           C  
ATOM    209  CEN VAL A  30       1.616  20.885   0.769  1.00  0.00           X  
ATOM    210  H   VAL A  30       4.660  21.035   0.859  1.00  0.00           H  
ATOM    211  N   VAL A  31       3.547  23.799  -0.625  1.00  0.00           N  
ATOM    212  CA  VAL A  31       3.478  25.158  -1.147  1.00  0.00           C  
ATOM    213  C   VAL A  31       4.152  25.260  -2.509  1.00  0.00           C  
ATOM    214  O   VAL A  31       3.615  25.870  -3.434  1.00  0.00           O  
ATOM    215  CB  VAL A  31       4.132  26.168  -0.184  1.00  0.00           C  
ATOM    216  CEN VAL A  31       3.998  26.681   0.255  1.00  0.00           X  
ATOM    217  H   VAL A  31       4.016  23.633   0.254  1.00  0.00           H  
ATOM    218  N   VAL A  32       5.332  24.660  -2.626  1.00  0.00           N  
ATOM    219  CA  VAL A  32       6.082  24.682  -3.876  1.00  0.00           C  
ATOM    220  C   VAL A  32       5.289  24.040  -5.006  1.00  0.00           C  
ATOM    221  O   VAL A  32       5.225  24.573  -6.114  1.00  0.00           O  
ATOM    222  CB  VAL A  32       7.435  23.959  -3.735  1.00  0.00           C  
ATOM    223  CEN VAL A  32       8.116  24.058  -3.707  1.00  0.00           X  
ATOM    224  H   VAL A  32       5.718  24.176  -1.828  1.00  0.00           H  
ATOM    225  N   VAL A  33       4.685  22.891  -4.720  1.00  0.00           N  
ATOM    226  CA  VAL A  33       3.894  22.173  -5.712  1.00  0.00           C  
ATOM    227  C   VAL A  33       2.733  23.024  -6.211  1.00  0.00           C  
ATOM    228  O   VAL A  33       2.472  23.093  -7.412  1.00  0.00           O  
ATOM    229  CB  VAL A  33       3.342  20.851  -5.146  1.00  0.00           C  
ATOM    230  CEN VAL A  33       3.403  20.166  -5.180  1.00  0.00           X  
ATOM    231  H   VAL A  33       4.776  22.506  -3.790  1.00  0.00           H  
ATOM    232  N   VAL A  34       2.037  23.671  -5.282  1.00  0.00           N  
ATOM    233  CA  VAL A  34       0.902  24.519  -5.626  1.00  0.00           C  
ATOM    234  C   VAL A  34       1.322  25.653  -6.551  1.00  0.00           C  
ATOM    235  O   VAL A  34       0.650  25.941  -7.541  1.00  0.00           O  
ATOM    236  CB  VAL A  34       0.239  25.113  -4.369  1.00  0.00           C  
ATOM    237  CEN VAL A  34      -0.324  25.084  -3.973  1.00  0.00           X  
ATOM    238  H   VAL A  34       2.302  23.573  -4.312  1.00  0.00           H  
ATOM    239  N   VAL A  35       2.439  26.294  -6.224  1.00  0.00           N  
ATOM    240  CA  VAL A  35       2.951  27.399  -7.025  1.00  0.00           C  
ATOM    241  C   VAL A  35       3.251  26.953  -8.450  1.00  0.00           C  
ATOM    242  O   VAL A  35       2.902  27.638  -9.412  1.00  0.00           O  
ATOM    243  CB  VAL A  35       4.227  28.002  -6.407  1.00  0.00           C  
ATOM    244  CEN VAL A  35       4.477  28.555  -6.081  1.00  0.00           X  
ATOM    245  H   VAL A  35       2.946  26.009  -5.398  1.00  0.00           H  
ATOM    246  N   VAL A  36       3.900  25.801  -8.580  1.00  0.00           N  
ATOM    247  CA  VAL A  36       4.249  25.261  -9.889  1.00  0.00           C  
ATOM    248  C   VAL A  36       3.005  25.018 -10.733  1.00  0.00           C  
ATOM    249  O   VAL A  36       2.969  25.361 -11.915  1.00  0.00           O  
ATOM    250  CB  VAL A  36       5.038  23.944  -9.765  1.00  0.00           C  
ATOM    251  CEN VAL A  36       5.661  23.661  -9.848  1.00  0.00           X  
ATOM    252  H   VAL A  36       4.159  25.286  -7.750  1.00  0.00           H  
ATOM    253  N   VAL A  37       1.986  24.425 -10.121  1.00  0.00           N  
ATOM    254  CA  VAL A  37       0.738  24.135 -10.815  1.00  0.00           C  
ATOM    255  C   VAL A  37       0.090  25.410 -11.339  1.00  0.00           C  
ATOM    256  O   VAL A  37      -0.367  25.462 -12.482  1.00  0.00           O  
ATOM    257  CB  VAL A  37      -0.261  23.402  -9.901  1.00  0.00           C  
ATOM    258  CEN VAL A  37      -0.567  22.795  -9.787  1.00  0.00           X  
ATOM    259  H   VAL A  37       2.079  24.168  -9.148  1.00  0.00           H  
ATOM    260  N   VAL A  38       0.053  26.438 -10.498  1.00  0.00           N  
ATOM    261  CA  VAL A  38      -0.539  27.716 -10.875  1.00  0.00           C  
ATOM    262  C   VAL A  38       0.173  28.320 -12.078  1.00  0.00           C  
ATOM    263  O   VAL A  38      -0.466  28.803 -13.013  1.00  0.00           O  
ATOM    264  CB  VAL A  38      -0.501  28.722  -9.710  1.00  0.00           C  
ATOM    265  CEN VAL A  38      -0.892  29.051  -9.248  1.00  0.00           X  
ATOM    266  H   VAL A  38       0.445  26.331  -9.574  1.00  0.00           H  
ATOM    267  N   VAL A  39       1.501  28.289 -12.050  1.00  0.00           N  
ATOM    268  CA  VAL A  39       2.304  28.833 -13.139  1.00  0.00           C  
ATOM    269  C   VAL A  39       2.001  28.126 -14.454  1.00  0.00           C  
ATOM    270  O   VAL A  39       1.838  28.767 -15.491  1.00  0.00           O  
ATOM    271  CB  VAL A  39       3.811  28.720 -12.842  1.00  0.00           C  
ATOM    272  CEN VAL A  39       4.374  29.084 -12.684  1.00  0.00           X  
ATOM    273  H   VAL A  39       1.967  27.878 -11.254  1.00  0.00           H  
ATOM    274  N   VAL A  40       1.926  26.800 -14.403  1.00  0.00           N  
ATOM    275  CA  VAL A  40       1.642  26.003 -15.590  1.00  0.00           C  
ATOM    276  C   VAL A  40       0.292  26.371 -16.191  1.00  0.00           C  
ATOM    277  O   VAL A  40       0.165  26.533 -17.405  1.00  0.00           O  
ATOM    278  CB  VAL A  40       1.659  24.495 -15.276  1.00  0.00           C  
ATOM    279  CEN VAL A  40       2.014  23.913 -15.372  1.00  0.00           X  
ATOM    280  H   VAL A  40       2.070  26.333 -13.519  1.00  0.00           H  
ATOM    281  N   VAL A  41      -0.715  26.504 -15.334  1.00  0.00           N  
ATOM    282  CA  VAL A  41      -2.059  26.854 -15.780  1.00  0.00           C  
ATOM    283  C   VAL A  41      -2.070  28.201 -16.489  1.00  0.00           C  
ATOM    284  O   VAL A  41      -2.685  28.353 -17.545  1.00  0.00           O  
ATOM    285  CB  VAL A  41      -3.051  26.896 -14.602  1.00  0.00           C  
ATOM    286  CEN VAL A  41      -3.586  26.570 -14.316  1.00  0.00           X  
ATOM    287  H   VAL A  41      -0.545  26.358 -14.350  1.00  0.00           H  
ATOM    288  N   VAL A  42      -1.387  29.179 -15.903  1.00  0.00           N  
ATOM    289  CA  VAL A  42      -1.318  30.517 -16.479  1.00  0.00           C  
ATOM    290  C   VAL A  42      -0.544  30.512 -17.791  1.00  0.00           C  
ATOM    291  O   VAL A  42      -0.883  31.240 -18.725  1.00  0.00           O  
ATOM    292  CB  VAL A  42      -0.658  31.515 -15.509  1.00  0.00           C  
ATOM    293  CEN VAL A  42      -0.783  32.055 -15.100  1.00  0.00           X  
ATOM    294  H   VAL A  42      -0.904  28.990 -15.037  1.00  0.00           H  
ATOM    295  N   VAL A  43       0.496  29.688 -17.857  1.00  0.00           N  
ATOM    296  CA  VAL A  43       1.196  29.437 -19.110  1.00  0.00           C  
ATOM    297  C   VAL A  43       0.315  28.673 -20.090  1.00  0.00           C  
ATOM    298  O   VAL A  43       0.565  28.675 -21.296  1.00  0.00           O  
ATOM    299  CB  VAL A  43       2.498  28.646 -18.881  1.00  0.00           C  
ATOM    300  CEN VAL A  43       3.185  28.695 -18.888  1.00  0.00           X  
ATOM    301  H   VAL A  43       0.809  29.223 -17.016  1.00  0.00           H  
ATOM    302  N   VAL A  44      -0.716  28.020 -19.566  1.00  0.00           N  
ATOM    303  CA  VAL A  44      -1.570  27.159 -20.376  1.00  0.00           C  
ATOM    304  C   VAL A  44      -0.955  25.776 -20.547  1.00  0.00           C  
ATOM    305  O   VAL A  44      -1.301  25.042 -21.472  1.00  0.00           O  
ATOM    306  CB  VAL A  44      -1.831  27.769 -21.766  1.00  0.00           C  
ATOM    307  CEN VAL A  44      -2.313  28.063 -22.161  1.00  0.00           X  
ATOM    308  H   VAL A  44      -0.914  28.122 -18.581  1.00  0.00           H  
ATOM    309  N   VAL A  45      -0.041  25.425 -19.648  1.00  0.00           N  
ATOM    310  CA  VAL A  45       0.577  24.105 -19.659  1.00  0.00           C  
ATOM    311  C   VAL A  45      -0.221  23.116 -18.820  1.00  0.00           C  
ATOM    312  O   VAL A  45       0.185  22.753 -17.716  1.00  0.00           O  
ATOM    313  CB  VAL A  45       2.025  24.155 -19.137  1.00  0.00           C  
ATOM    314  CEN VAL A  45       2.685  24.104 -19.327  1.00  0.00           X  
ATOM    315  H   VAL A  45       0.232  26.091 -18.939  1.00  0.00           H  
ATOM    316  N   VAL A  46      -1.360  22.682 -19.350  1.00  0.00           N  
ATOM    317  CA  VAL A  46      -2.276  21.828 -18.603  1.00  0.00           C  
ATOM    318  C   VAL A  46      -1.603  20.526 -18.189  1.00  0.00           C  
ATOM    319  O   VAL A  46      -1.760  20.067 -17.058  1.00  0.00           O  
ATOM    320  CB  VAL A  46      -3.540  21.504 -19.421  1.00  0.00           C  
ATOM    321  CEN VAL A  46      -4.216  21.628 -19.469  1.00  0.00           X  
ATOM    322  H   VAL A  46      -1.597  22.950 -20.294  1.00  0.00           H  
ATOM    323  N   VAL A  47      -0.853  19.934 -19.113  1.00  0.00           N  
ATOM    324  CA  VAL A  47      -0.211  18.648 -18.870  1.00  0.00           C  
ATOM    325  C   VAL A  47       0.714  18.715 -17.661  1.00  0.00           C  
ATOM    326  O   VAL A  47       0.631  17.883 -16.757  1.00  0.00           O  
ATOM    327  CB  VAL A  47       0.595  18.178 -20.095  1.00  0.00           C  
ATOM    328  CEN VAL A  47       0.609  17.717 -20.606  1.00  0.00           X  
ATOM    329  H   VAL A  47      -0.725  20.387 -20.007  1.00  0.00           H  
ATOM    330  N   VAL A  48       1.595  19.709 -17.650  1.00  0.00           N  
ATOM    331  CA  VAL A  48       2.530  19.892 -16.547  1.00  0.00           C  
ATOM    332  C   VAL A  48       1.794  20.110 -15.231  1.00  0.00           C  
ATOM    333  O   VAL A  48       2.144  19.522 -14.208  1.00  0.00           O  
ATOM    334  CB  VAL A  48       3.475  21.082 -16.798  1.00  0.00           C  
ATOM    335  CEN VAL A  48       4.127  21.252 -16.945  1.00  0.00           X  
ATOM    336  H   VAL A  48       1.618  20.355 -18.426  1.00  0.00           H  
ATOM    337  N   VAL A  49       0.772  20.959 -15.264  1.00  0.00           N  
ATOM    338  CA  VAL A  49      -0.016  21.256 -14.074  1.00  0.00           C  
ATOM    339  C   VAL A  49      -0.670  19.998 -13.518  1.00  0.00           C  
ATOM    340  O   VAL A  49      -0.649  19.757 -12.311  1.00  0.00           O  
ATOM    341  CB  VAL A  49      -1.106  22.304 -14.366  1.00  0.00           C  
ATOM    342  CEN VAL A  49      -1.293  22.957 -14.251  1.00  0.00           X  
ATOM    343  H   VAL A  49       0.535  21.410 -16.137  1.00  0.00           H  
ATOM    344  N   VAL A  50      -1.251  19.197 -14.406  1.00  0.00           N  
ATOM    345  CA  VAL A  50      -1.912  17.962 -14.005  1.00  0.00           C  
ATOM    346  C   VAL A  50      -0.939  17.014 -13.316  1.00  0.00           C  
ATOM    347  O   VAL A  50      -1.256  16.428 -12.281  1.00  0.00           O  
ATOM    348  CB  VAL A  50      -2.546  17.243 -15.211  1.00  0.00           C  
ATOM    349  CEN VAL A  50      -3.146  17.082 -15.508  1.00  0.00           X  
ATOM    350  H   VAL A  50      -1.233  19.452 -15.383  1.00  0.00           H  
ATOM    351  N   VAL A  51       0.247  16.868 -13.896  1.00  0.00           N  
ATOM    352  CA  VAL A  51       1.270  15.990 -13.338  1.00  0.00           C  
ATOM    353  C   VAL A  51       1.659  16.423 -11.931  1.00  0.00           C  
ATOM    354  O   VAL A  51       1.775  15.596 -11.026  1.00  0.00           O  
ATOM    355  CB  VAL A  51       2.531  15.959 -14.222  1.00  0.00           C  
ATOM    356  CEN VAL A  51       2.896  15.565 -14.654  1.00  0.00           X  
ATOM    357  H   VAL A  51       0.446  17.377 -14.745  1.00  0.00           H  
ATOM    358  N   VAL A  52       1.859  17.724 -11.751  1.00  0.00           N  
ATOM    359  CA  VAL A  52       2.236  18.270 -10.453  1.00  0.00           C  
ATOM    360  C   VAL A  52       1.178  17.966  -9.400  1.00  0.00           C  
ATOM    361  O   VAL A  52       1.498  17.559  -8.283  1.00  0.00           O  
ATOM    362  CB  VAL A  52       2.456  19.793 -10.521  1.00  0.00           C  
ATOM    363  CEN VAL A  52       2.937  20.285 -10.500  1.00  0.00           X  
ATOM    364  H   VAL A  52       1.748  18.352 -12.535  1.00  0.00           H  
ATOM    365  N   VAL A  53      -0.085  18.167  -9.762  1.00  0.00           N  
ATOM    366  CA  VAL A  53      -1.193  17.915  -8.849  1.00  0.00           C  
ATOM    367  C   VAL A  53      -1.221  16.458  -8.405  1.00  0.00           C  
ATOM    368  O   VAL A  53      -1.397  16.162  -7.223  1.00  0.00           O  
ATOM    369  CB  VAL A  53      -2.547  18.272  -9.491  1.00  0.00           C  
ATOM    370  CEN VAL A  53      -3.067  18.723  -9.474  1.00  0.00           X  
ATOM    371  H   VAL A  53      -0.282  18.503 -10.694  1.00  0.00           H  
ATOM    372  N   VAL A  54      -1.046  15.550  -9.360  1.00  0.00           N  
ATOM    373  CA  VAL A  54      -1.051  14.122  -9.069  1.00  0.00           C  
ATOM    374  C   VAL A  54       0.051  13.757  -8.082  1.00  0.00           C  
ATOM    375  O   VAL A  54      -0.176  13.007  -7.133  1.00  0.00           O  
ATOM    376  CB  VAL A  54      -0.878  13.284 -10.349  1.00  0.00           C  
ATOM    377  CEN VAL A  54      -1.206  12.862 -10.784  1.00  0.00           X  
ATOM    378  H   VAL A  54      -0.906  15.858 -10.312  1.00  0.00           H  
ATOM    379  N   VAL A  55       1.245  14.292  -8.313  1.00  0.00           N  
ATOM    380  CA  VAL A  55       2.385  14.023  -7.444  1.00  0.00           C  
ATOM    381  C   VAL A  55       2.109  14.475  -6.016  1.00  0.00           C  
ATOM    382  O   VAL A  55       2.394  13.753  -5.060  1.00  0.00           O  
ATOM    383  CB  VAL A  55       3.661  14.720  -7.955  1.00  0.00           C  
ATOM    384  CEN VAL A  55       4.275  14.608  -8.245  1.00  0.00           X  
ATOM    385  H   VAL A  55       1.367  14.900  -9.110  1.00  0.00           H  
ATOM    386  N   VAL A  56       1.551  15.673  -5.878  1.00  0.00           N  
ATOM    387  CA  VAL A  56       1.235  16.224  -4.565  1.00  0.00           C  
ATOM    388  C   VAL A  56       0.253  15.331  -3.816  1.00  0.00           C  
ATOM    389  O   VAL A  56       0.432  15.056  -2.629  1.00  0.00           O  
ATOM    390  CB  VAL A  56       0.644  17.642  -4.675  1.00  0.00           C  
ATOM    391  CEN VAL A  56       0.775  18.308  -4.558  1.00  0.00           X  
ATOM    392  H   VAL A  56       1.342  16.217  -6.703  1.00  0.00           H  
ATOM    393  N   VAL A  57      -0.783  14.883  -4.515  1.00  0.00           N  
ATOM    394  CA  VAL A  57      -1.796  14.021  -3.917  1.00  0.00           C  
ATOM    395  C   VAL A  57      -1.181  12.726  -3.400  1.00  0.00           C  
ATOM    396  O   VAL A  57      -1.482  12.284  -2.291  1.00  0.00           O  
ATOM    397  CB  VAL A  57      -2.914  13.681  -4.920  1.00  0.00           C  
ATOM    398  CEN VAL A  57      -3.575  13.797  -5.073  1.00  0.00           X  
ATOM    399  H   VAL A  57      -0.873  15.146  -5.486  1.00  0.00           H  
ATOM    400  N   VAL A  58      -0.318  12.122  -4.210  1.00  0.00           N  
ATOM    401  CA  VAL A  58       0.341  10.876  -3.836  1.00  0.00           C  
ATOM    402  C   VAL A  58       1.168  11.050  -2.568  1.00  0.00           C  
ATOM    403  O   VAL A  58       1.121  10.214  -1.666  1.00  0.00           O  
ATOM    404  CB  VAL A  58       1.251  10.358  -4.964  1.00  0.00           C  
ATOM    405  CEN VAL A  58       1.317   9.865  -5.442  1.00  0.00           X  
ATOM    406  H   VAL A  58      -0.114  12.536  -5.108  1.00  0.00           H  
ATOM    407  N   VAL A  59       1.924  12.140  -2.506  1.00  0.00           N  
ATOM    408  CA  VAL A  59       2.763  12.426  -1.349  1.00  0.00           C  
ATOM    409  C   VAL A  59       1.922  12.818  -0.141  1.00  0.00           C  
ATOM    410  O   VAL A  59       2.195  12.396   0.982  1.00  0.00           O  
ATOM    411  CB  VAL A  59       3.773  13.550  -1.646  1.00  0.00           C  
ATOM    412  CEN VAL A  59       4.441  13.683  -1.750  1.00  0.00           X  
ATOM    413  H   VAL A  59       1.918  12.788  -3.281  1.00  0.00           H  
ATOM    414  N   VAL A  60       0.896  13.629  -0.380  1.00  0.00           N  
ATOM    415  CA  VAL A  60       0.003  14.068   0.686  1.00  0.00           C  
ATOM    416  C   VAL A  60      -0.812  12.904   1.235  1.00  0.00           C  
ATOM    417  O   VAL A  60      -0.907  12.719   2.449  1.00  0.00           O  
ATOM    418  CB  VAL A  60      -0.957  15.170   0.200  1.00  0.00           C  
ATOM    419  CEN VAL A  60      -1.101  15.842   0.251  1.00  0.00           X  
ATOM    420  H   VAL A  60       0.731  13.949  -1.323  1.00  0.00           H  
ATOM    421  N   VAL A  61      -1.400  12.123   0.336  1.00  0.00           N  
ATOM    422  CA  VAL A  61      -2.253  11.008   0.730  1.00  0.00           C  
ATOM    423  C   VAL A  61      -1.424   9.820   1.201  1.00  0.00           C  
ATOM    424  O   VAL A  61      -1.966   8.769   1.543  1.00  0.00           O  
ATOM    425  CB  VAL A  61      -3.165  10.558  -0.427  1.00  0.00           C  
ATOM    426  CEN VAL A  61      -3.817  10.550  -0.648  1.00  0.00           X  
ATOM    427  H   VAL A  61      -1.251  12.306  -0.647  1.00  0.00           H  
ATOM    428  N   VAL A  62      -0.107   9.993   1.217  1.00  0.00           N  
ATOM    429  CA  VAL A  62       0.797   8.952   1.690  1.00  0.00           C  
ATOM    430  C   VAL A  62       0.743   7.724   0.790  1.00  0.00           C  
ATOM    431  O   VAL A  62       1.079   6.618   1.211  1.00  0.00           O  
ATOM    432  CB  VAL A  62       0.468   8.531   3.135  1.00  0.00           C  
ATOM    433  CEN VAL A  62       0.691   8.562   3.786  1.00  0.00           X  
ATOM    434  H   VAL A  62       0.278  10.869   0.893  1.00  0.00           H  
ATOM    435  N   VAL A  63       0.319   7.927  -0.453  1.00  0.00           N  
ATOM    436  CA  VAL A  63       0.305   6.856  -1.442  1.00  0.00           C  
ATOM    437  C   VAL A  63       1.718   6.397  -1.779  1.00  0.00           C  
ATOM    438  O   VAL A  63       1.977   5.201  -1.914  1.00  0.00           O  
ATOM    439  CB  VAL A  63      -0.405   7.292  -2.738  1.00  0.00           C  
ATOM    440  CEN VAL A  63      -0.974   7.202  -3.115  1.00  0.00           X  
ATOM    441  H   VAL A  63      -0.001   8.847  -0.720  1.00  0.00           H  
ATOM    442  N   VAL A  64       2.629   7.355  -1.912  1.00  0.00           N  
ATOM    443  CA  VAL A  64       4.050   7.049  -2.028  1.00  0.00           C  
ATOM    444  C   VAL A  64       4.878   7.917  -1.089  1.00  0.00           C  
ATOM    445  O   VAL A  64       4.389   8.911  -0.554  1.00  0.00           O  
ATOM    446  CB  VAL A  64       4.554   7.245  -3.471  1.00  0.00           C  
ATOM    447  CEN VAL A  64       4.772   6.910  -4.032  1.00  0.00           X  
ATOM    448  H   VAL A  64       2.330   8.319  -1.933  1.00  0.00           H  
ATOM    449  N   VAL A  65       6.136   7.534  -0.893  1.00  0.00           N  
ATOM    450  CA  VAL A  65       7.037   8.279  -0.023  1.00  0.00           C  
ATOM    451  C   VAL A  65       7.817   9.328  -0.806  1.00  0.00           C  
ATOM    452  O   VAL A  65       7.963   9.225  -2.024  1.00  0.00           O  
ATOM    453  CB  VAL A  65       8.029   7.346   0.696  1.00  0.00           C  
ATOM    454  CEN VAL A  65       8.192   7.076   1.308  1.00  0.00           X  
ATOM    455  H   VAL A  65       6.476   6.705  -1.360  1.00  0.00           H  
ATOM    456  N   VAL A  66       8.315  10.337  -0.099  1.00  0.00           N  
ATOM    457  CA  VAL A  66       9.197  11.330  -0.700  1.00  0.00           C  
ATOM    458  C   VAL A  66      10.340  10.667  -1.457  1.00  0.00           C  
ATOM    459  O   VAL A  66      10.660  11.054  -2.581  1.00  0.00           O  
ATOM    460  CB  VAL A  66       9.782  12.282   0.361  1.00  0.00           C  
ATOM    461  CEN VAL A  66       9.759  12.928   0.600  1.00  0.00           X  
ATOM    462  H   VAL A  66       8.078  10.417   0.879  1.00  0.00           H  
ATOM    463  N   VAL A  67      10.952   9.665  -0.836  1.00  0.00           N  
ATOM    464  CA  VAL A  67      12.041   8.925  -1.462  1.00  0.00           C  
ATOM    465  C   VAL A  67      11.617   8.359  -2.812  1.00  0.00           C  
ATOM    466  O   VAL A  67      12.371   8.416  -3.784  1.00  0.00           O  
ATOM    467  CB  VAL A  67      12.533   7.774  -0.565  1.00  0.00           C  
ATOM    468  CEN VAL A  67      13.056   7.564  -0.170  1.00  0.00           X  
ATOM    469  H   VAL A  67      10.656   9.409   0.095  1.00  0.00           H  
ATOM    470  N   VAL A  68      10.407   7.813  -2.865  1.00  0.00           N  
ATOM    471  CA  VAL A  68       9.868   7.265  -4.103  1.00  0.00           C  
ATOM    472  C   VAL A  68       9.780   8.333  -5.186  1.00  0.00           C  
ATOM    473  O   VAL A  68      10.155   8.098  -6.335  1.00  0.00           O  
ATOM    474  CB  VAL A  68       8.473   6.649  -3.888  1.00  0.00           C  
ATOM    475  CEN VAL A  68       8.128   6.053  -3.860  1.00  0.00           X  
ATOM    476  H   VAL A  68       9.846   7.778  -2.026  1.00  0.00           H  
ATOM    477  N   VAL A  69       9.281   9.506  -4.813  1.00  0.00           N  
ATOM    478  CA  VAL A  69       9.142  10.613  -5.753  1.00  0.00           C  
ATOM    479  C   VAL A  69      10.497  11.044  -6.299  1.00  0.00           C  
ATOM    480  O   VAL A  69      10.621  11.389  -7.475  1.00  0.00           O  
ATOM    481  CB  VAL A  69       8.453  11.826  -5.099  1.00  0.00           C  
ATOM    482  CEN VAL A  69       7.871  12.194  -5.089  1.00  0.00           X  
ATOM    483  H   VAL A  69       8.990   9.635  -3.855  1.00  0.00           H  
ATOM    484  N   VAL A  70      11.510  11.024  -5.440  1.00  0.00           N  
ATOM    485  CA  VAL A  70      12.849  11.456  -5.823  1.00  0.00           C  
ATOM    486  C   VAL A  70      13.743  10.265  -6.142  1.00  0.00           C  
ATOM    487  O   VAL A  70      14.941  10.420  -6.374  1.00  0.00           O  
ATOM    488  CB  VAL A  70      13.509  12.299  -4.716  1.00  0.00           C  
ATOM    489  CEN VAL A  70      13.707  12.937  -4.549  1.00  0.00           X  
ATOM    490  H   VAL A  70      11.349  10.700  -4.497  1.00  0.00           H  
ATOM    491  N   VAL A  71      13.152   9.074  -6.151  1.00  0.00           N  
ATOM    492  CA  VAL A  71      13.893   7.854  -6.447  1.00  0.00           C  
ATOM    493  C   VAL A  71      14.647   7.974  -7.765  1.00  0.00           C  
ATOM    494  O   VAL A  71      14.072   8.345  -8.789  1.00  0.00           O  
ATOM    495  CB  VAL A  71      12.962   6.628  -6.508  1.00  0.00           C  
ATOM    496  CEN VAL A  71      12.786   6.049  -6.180  1.00  0.00           X  
ATOM    497  H   VAL A  71      12.165   9.013  -5.947  1.00  0.00           H  
ATOM    498  N   VAL A  72      15.937   7.657  -7.734  1.00  0.00           N  
ATOM    499  CA  VAL A  72      16.765   7.696  -8.934  1.00  0.00           C  
ATOM    500  C   VAL A  72      16.952   9.125  -9.427  1.00  0.00           C  
ATOM    501  O   VAL A  72      17.562   9.356 -10.471  1.00  0.00           O  
ATOM    502  CB  VAL A  72      16.158   6.847 -10.067  1.00  0.00           C  
ATOM    503  CEN VAL A  72      16.239   6.267 -10.429  1.00  0.00           X  
ATOM    504  H   VAL A  72      16.355   7.382  -6.857  1.00  0.00           H  
ATOM    505  N   VAL A  73      16.424  10.081  -8.671  1.00  0.00           N  
ATOM    506  CA  VAL A  73      16.528  11.489  -9.032  1.00  0.00           C  
ATOM    507  C   VAL A  73      17.982  11.944  -9.065  1.00  0.00           C  
ATOM    508  O   VAL A  73      18.773  11.590  -8.191  1.00  0.00           O  
ATOM    509  CB  VAL A  73      15.743  12.384  -8.054  1.00  0.00           C  
ATOM    510  CEN VAL A  73      15.183  12.780  -7.993  1.00  0.00           X  
ATOM    511  H   VAL A  73      15.938   9.825  -7.823  1.00  0.00           H  
ATOM    512  N   VAL A  74      18.328  12.729 -10.079  1.00  0.00           N  
ATOM    513  CA  VAL A  74      19.686  13.241 -10.223  1.00  0.00           C  
ATOM    514  C   VAL A  74      20.113  14.025  -8.989  1.00  0.00           C  
ATOM    515  O   VAL A  74      19.308  14.731  -8.382  1.00  0.00           O  
ATOM    516  CB  VAL A  74      19.822  14.142 -11.465  1.00  0.00           C  
ATOM    517  CEN VAL A  74      20.093  14.178 -12.097  1.00  0.00           X  
ATOM    518  H   VAL A  74      17.633  12.979 -10.768  1.00  0.00           H  
ATOM    519  N   VAL A  75      21.384  13.898  -8.624  1.00  0.00           N  
ATOM    520  CA  VAL A  75      21.920  14.594  -7.461  1.00  0.00           C  
ATOM    521  C   VAL A  75      21.486  16.054  -7.444  1.00  0.00           C  
ATOM    522  O   VAL A  75      20.994  16.554  -6.432  1.00  0.00           O  
ATOM    523  CB  VAL A  75      23.458  14.526  -7.420  1.00  0.00           C  
ATOM    524  CEN VAL A  75      23.992  14.245  -7.088  1.00  0.00           X  
ATOM    525  H   VAL A  75      21.994  13.303  -9.166  1.00  0.00           H  
ATOM    526  N   VAL A  76      21.671  16.734  -8.571  1.00  0.00           N  
ATOM    527  CA  VAL A  76      21.314  18.143  -8.682  1.00  0.00           C  
ATOM    528  C   VAL A  76      19.824  18.355  -8.442  1.00  0.00           C  
ATOM    529  O   VAL A  76      19.418  19.352  -7.846  1.00  0.00           O  
ATOM    530  CB  VAL A  76      21.687  18.713 -10.064  1.00  0.00           C  
ATOM    531  CEN VAL A  76      22.122  19.136 -10.390  1.00  0.00           X  
ATOM    532  H   VAL A  76      22.069  16.262  -9.370  1.00  0.00           H  
ATOM    533  N   VAL A  77      19.015  17.411  -8.910  1.00  0.00           N  
ATOM    534  CA  VAL A  77      17.569  17.488  -8.741  1.00  0.00           C  
ATOM    535  C   VAL A  77      17.189  17.526  -7.266  1.00  0.00           C  
ATOM    536  O   VAL A  77      16.347  18.324  -6.852  1.00  0.00           O  
ATOM    537  CB  VAL A  77      16.856  16.301  -9.414  1.00  0.00           C  
ATOM    538  CEN VAL A  77      16.454  16.124  -9.945  1.00  0.00           X  
ATOM    539  H   VAL A  77      19.411  16.619  -9.397  1.00  0.00           H  
ATOM    540  N   VAL A  78      17.814  16.659  -6.477  1.00  0.00           N  
ATOM    541  CA  VAL A  78      17.542  16.591  -5.046  1.00  0.00           C  
ATOM    542  C   VAL A  78      17.851  17.918  -4.363  1.00  0.00           C  
ATOM    543  O   VAL A  78      17.069  18.404  -3.546  1.00  0.00           O  
ATOM    544  CB  VAL A  78      18.357  15.474  -4.368  1.00  0.00           C  
ATOM    545  CEN VAL A  78      18.308  14.854  -4.072  1.00  0.00           X  
ATOM    546  H   VAL A  78      18.494  16.030  -6.878  1.00  0.00           H  
ATOM    547  N   VAL A  79      18.996  18.499  -4.703  1.00  0.00           N  
ATOM    548  CA  VAL A  79      19.411  19.771  -4.123  1.00  0.00           C  
ATOM    549  C   VAL A  79      18.400  20.869  -4.424  1.00  0.00           C  
ATOM    550  O   VAL A  79      18.034  21.648  -3.543  1.00  0.00           O  
ATOM    551  CB  VAL A  79      20.795  20.205  -4.644  1.00  0.00           C  
ATOM    552  CEN VAL A  79      21.455  20.283  -4.464  1.00  0.00           X  
ATOM    553  H   VAL A  79      19.595  18.049  -5.380  1.00  0.00           H  
ATOM    554  N   VAL A  80      17.950  20.928  -5.673  1.00  0.00           N  
ATOM    555  CA  VAL A  80      16.979  21.931  -6.091  1.00  0.00           C  
ATOM    556  C   VAL A  80      15.685  21.811  -5.297  1.00  0.00           C  
ATOM    557  O   VAL A  80      15.132  22.811  -4.838  1.00  0.00           O  
ATOM    558  CB  VAL A  80      16.660  21.816  -7.594  1.00  0.00           C  
ATOM    559  CEN VAL A  80      16.748  22.123  -8.204  1.00  0.00           X  
ATOM    560  H   VAL A  80      18.290  20.259  -6.349  1.00  0.00           H  
ATOM    561  N   VAL A  81      15.207  20.582  -5.136  1.00  0.00           N  
ATOM    562  CA  VAL A  81      13.977  20.329  -4.396  1.00  0.00           C  
ATOM    563  C   VAL A  81      14.091  20.813  -2.956  1.00  0.00           C  
ATOM    564  O   VAL A  81      13.179  21.452  -2.432  1.00  0.00           O  
ATOM    565  CB  VAL A  81      13.614  18.833  -4.397  1.00  0.00           C  
ATOM    566  CEN VAL A  81      13.169  18.370  -4.648  1.00  0.00           X  
ATOM    567  H   VAL A  81      15.709  19.803  -5.537  1.00  0.00           H  
ATOM    568  N   VAL A  82      15.216  20.504  -2.321  1.00  0.00           N  
ATOM    569  CA  VAL A  82      15.452  20.907  -0.940  1.00  0.00           C  
ATOM    570  C   VAL A  82      15.414  22.423  -0.794  1.00  0.00           C  
ATOM    571  O   VAL A  82      14.800  22.952   0.133  1.00  0.00           O  
ATOM    572  CB  VAL A  82      16.805  20.385  -0.422  1.00  0.00           C  
ATOM    573  CEN VAL A  82      17.097  19.931   0.007  1.00  0.00           X  
ATOM    574  H   VAL A  82      15.927  19.977  -2.808  1.00  0.00           H  
ATOM    575  N   VAL A  83      16.074  23.117  -1.714  1.00  0.00           N  
ATOM    576  CA  VAL A  83      16.117  24.575  -1.690  1.00  0.00           C  
ATOM    577  C   VAL A  83      14.718  25.169  -1.790  1.00  0.00           C  
ATOM    578  O   VAL A  83      14.371  26.092  -1.053  1.00  0.00           O  
ATOM    579  CB  VAL A  83      16.984  25.134  -2.833  1.00  0.00           C  
ATOM    580  CEN VAL A  83      17.582  25.447  -2.974  1.00  0.00           X  
ATOM    581  H   VAL A  83      16.558  22.623  -2.450  1.00  0.00           H  
ATOM    582  N   VAL A  84      13.917  24.634  -2.706  1.00  0.00           N  
ATOM    583  CA  VAL A  84      12.553  25.110  -2.904  1.00  0.00           C  
ATOM    584  C   VAL A  84      11.726  24.956  -1.634  1.00  0.00           C  
ATOM    585  O   VAL A  84      10.999  25.868  -1.241  1.00  0.00           O  
ATOM    586  CB  VAL A  84      11.855  24.361  -4.054  1.00  0.00           C  
ATOM    587  CEN VAL A  84      11.621  24.428  -4.698  1.00  0.00           X  
ATOM    588  H   VAL A  84      14.262  23.877  -3.279  1.00  0.00           H  
ATOM    589  N   VAL A  85      11.842  23.797  -0.995  1.00  0.00           N  
ATOM    590  CA  VAL A  85      11.105  23.521   0.232  1.00  0.00           C  
ATOM    591  C   VAL A  85      11.462  24.520   1.325  1.00  0.00           C  
ATOM    592  O   VAL A  85      10.585  25.041   2.015  1.00  0.00           O  
ATOM    593  CB  VAL A  85      11.375  22.094   0.745  1.00  0.00           C  
ATOM    594  CEN VAL A  85      11.092  21.471   0.825  1.00  0.00           X  
ATOM    595  H   VAL A  85      12.456  23.088  -1.370  1.00  0.00           H  
ATOM    596  N   VAL A  86      12.755  24.783   1.480  1.00  0.00           N  
ATOM    597  CA  VAL A  86      13.232  25.720   2.490  1.00  0.00           C  
ATOM    598  C   VAL A  86      12.652  27.111   2.268  1.00  0.00           C  
ATOM    599  O   VAL A  86      12.202  27.764   3.209  1.00  0.00           O  
ATOM    600  CB  VAL A  86      14.769  25.810   2.497  1.00  0.00           C  
ATOM    601  CEN VAL A  86      15.333  25.645   2.858  1.00  0.00           X  
ATOM    602  H   VAL A  86      13.426  24.321   0.881  1.00  0.00           H  
ATOM    603  N   VAL A  87      12.666  27.559   1.017  1.00  0.00           N  
ATOM    604  CA  VAL A  87      12.142  28.874   0.669  1.00  0.00           C  
ATOM    605  C   VAL A  87      10.666  28.992   1.029  1.00  0.00           C  
ATOM    606  O   VAL A  87      10.234  29.995   1.597  1.00  0.00           O  
ATOM    607  CB  VAL A  87      12.320  29.175  -0.831  1.00  0.00           C  
ATOM    608  CEN VAL A  87      12.671  29.559  -1.282  1.00  0.00           X  
ATOM    609  H   VAL A  87      13.050  26.974   0.289  1.00  0.00           H  
ATOM    610  N   VAL A  88       9.897  27.961   0.696  1.00  0.00           N  
ATOM    611  CA  VAL A  88       8.468  27.947   0.984  1.00  0.00           C  
ATOM    612  C   VAL A  88       8.206  28.065   2.480  1.00  0.00           C  
ATOM    613  O   VAL A  88       7.341  28.828   2.910  1.00  0.00           O  
ATOM    614  CB  VAL A  88       7.797  26.665   0.455  1.00  0.00           C  
ATOM    615  CEN VAL A  88       7.368  26.422  -0.027  1.00  0.00           X  
ATOM    616  H   VAL A  88      10.313  27.167   0.232  1.00  0.00           H  
ATOM    617  N   VAL A  89       8.957  27.304   3.269  1.00  0.00           N  
ATOM    618  CA  VAL A  89       8.808  27.322   4.719  1.00  0.00           C  
ATOM    619  C   VAL A  89       9.067  28.713   5.282  1.00  0.00           C  
ATOM    620  O   VAL A  89       8.318  29.200   6.129  1.00  0.00           O  
ATOM    621  CB  VAL A  89       9.759  26.318   5.397  1.00  0.00           C  
ATOM    622  CEN VAL A  89       9.782  25.719   5.737  1.00  0.00           X  
ATOM    623  H   VAL A  89       9.650  26.698   2.853  1.00  0.00           H  
ATOM    624  N   VAL A  90      10.133  29.349   4.808  1.00  0.00           N  
ATOM    625  CA  VAL A  90      10.494  30.686   5.264  1.00  0.00           C  
ATOM    626  C   VAL A  90       9.379  31.684   4.979  1.00  0.00           C  
ATOM    627  O   VAL A  90       9.027  32.497   5.834  1.00  0.00           O  
ATOM    628  CB  VAL A  90      11.793  31.179   4.599  1.00  0.00           C  
ATOM    629  CEN VAL A  90      12.458  31.317   4.716  1.00  0.00           X  
ATOM    630  H   VAL A  90      10.709  28.894   4.113  1.00  0.00           H  
ATOM    631  N   VAL A  91       8.827  31.619   3.772  1.00  0.00           N  
ATOM    632  CA  VAL A  91       7.751  32.517   3.372  1.00  0.00           C  
ATOM    633  C   VAL A  91       6.436  32.132   4.036  1.00  0.00           C  
ATOM    634  O   VAL A  91       5.439  32.845   3.922  1.00  0.00           O  
ATOM    635  CB  VAL A  91       7.560  32.525   1.843  1.00  0.00           C  
ATOM    636  CEN VAL A  91       7.645  32.906   1.276  1.00  0.00           X  
ATOM    637  H   VAL A  91       9.162  30.929   3.115  1.00  0.00           H  
ATOM    638  N   VAL A  92       6.440  30.999   4.731  1.00  0.00           N  
ATOM    639  CA  VAL A  92       5.303  30.600   5.552  1.00  0.00           C  
ATOM    640  C   VAL A  92       5.642  30.675   7.036  1.00  0.00           C  
ATOM    641  O   VAL A  92       5.095  29.926   7.845  1.00  0.00           O  
ATOM    642  CB  VAL A  92       4.835  29.172   5.214  1.00  0.00           C  
ATOM    643  CEN VAL A  92       4.328  28.810   4.919  1.00  0.00           X  
ATOM    644  H   VAL A  92       7.251  30.399   4.689  1.00  0.00           H  
ATOM    645  N   VAL A  93       6.547  31.582   7.386  1.00  0.00           N  
ATOM    646  CA  VAL A  93       6.820  31.892   8.784  1.00  0.00           C  
ATOM    647  C   VAL A  93       7.463  30.709   9.495  1.00  0.00           C  
ATOM    648  O   VAL A  93       7.270  30.515  10.696  1.00  0.00           O  
ATOM    649  CB  VAL A  93       5.536  32.294   9.534  1.00  0.00           C  
ATOM    650  CEN VAL A  93       5.205  32.825   9.823  1.00  0.00           X  
ATOM    651  H   VAL A  93       7.059  32.070   6.665  1.00  0.00           H  
ATOM    652  N   VAL A  94       8.228  29.921   8.748  1.00  0.00           N  
ATOM    653  CA  VAL A  94       9.061  28.880   9.338  1.00  0.00           C  
ATOM    654  C   VAL A  94      10.458  29.402   9.651  1.00  0.00           C  
ATOM    655  O   VAL A  94      11.080  30.070   8.825  1.00  0.00           O  
ATOM    656  CB  VAL A  94       9.178  27.656   8.409  1.00  0.00           C  
ATOM    657  CEN VAL A  94       8.986  26.999   8.331  1.00  0.00           X  
ATOM    658  H   VAL A  94       8.233  30.046   7.746  1.00  0.00           H  
ATOM    659  N   VAL A  95      10.945  29.094  10.848  1.00  0.00           N  
ATOM    660  CA  VAL A  95      12.242  29.585  11.297  1.00  0.00           C  
ATOM    661  C   VAL A  95      13.380  28.807  10.649  1.00  0.00           C  
ATOM    662  O   VAL A  95      13.156  27.781  10.007  1.00  0.00           O  
ATOM    663  CB  VAL A  95      12.380  29.498  12.828  1.00  0.00           C  
ATOM    664  CEN VAL A  95      12.407  29.874  13.405  1.00  0.00           X  
ATOM    665  H   VAL A  95      10.402  28.505  11.463  1.00  0.00           H  
ATOM    666  N   VAL A  96      14.601  29.301  10.820  1.00  0.00           N  
ATOM    667  CA  VAL A  96      15.738  28.820  10.046  1.00  0.00           C  
ATOM    668  C   VAL A  96      16.100  27.390  10.428  1.00  0.00           C  
ATOM    669  O   VAL A  96      16.602  26.625   9.605  1.00  0.00           O  
ATOM    670  CB  VAL A  96      16.974  29.720  10.236  1.00  0.00           C  
ATOM    671  CEN VAL A  96      17.376  30.183   9.922  1.00  0.00           X  
ATOM    672  H   VAL A  96      14.745  30.030  11.505  1.00  0.00           H  
ATOM    673  N   VAL A  97      15.842  27.036  11.683  1.00  0.00           N  
ATOM    674  CA  VAL A  97      16.100  25.685  12.165  1.00  0.00           C  
ATOM    675  C   VAL A  97      15.185  24.673  11.487  1.00  0.00           C  
ATOM    676  O   VAL A  97      15.616  23.581  11.117  1.00  0.00           O  
ATOM    677  CB  VAL A  97      15.918  25.585  13.691  1.00  0.00           C  
ATOM    678  CEN VAL A  97      16.257  25.508  14.286  1.00  0.00           X  
ATOM    679  H   VAL A  97      15.458  27.720  12.318  1.00  0.00           H  
ATOM    680  N   VAL A  98      13.919  25.043  11.327  1.00  0.00           N  
ATOM    681  CA  VAL A  98      12.941  24.171  10.688  1.00  0.00           C  
ATOM    682  C   VAL A  98      13.353  23.834   9.261  1.00  0.00           C  
ATOM    683  O   VAL A  98      13.279  22.680   8.839  1.00  0.00           O  
ATOM    684  CB  VAL A  98      11.540  24.811  10.670  1.00  0.00           C  
ATOM    685  CEN VAL A  98      10.908  24.771  10.942  1.00  0.00           X  
ATOM    686  H   VAL A  98      13.626  25.952  11.657  1.00  0.00           H  
ATOM    687  N   VAL A  99      13.788  24.848   8.521  1.00  0.00           N  
ATOM    688  CA  VAL A  99      14.213  24.661   7.139  1.00  0.00           C  
ATOM    689  C   VAL A  99      15.377  23.683   7.048  1.00  0.00           C  
ATOM    690  O   VAL A  99      15.390  22.795   6.196  1.00  0.00           O  
ATOM    691  CB  VAL A  99      14.624  25.995   6.488  1.00  0.00           C  
ATOM    692  CEN VAL A  99      14.436  26.465   6.021  1.00  0.00           X  
ATOM    693  H   VAL A  99      13.825  25.773   8.926  1.00  0.00           H  
ATOM    694  N   VAL A 100      16.355  23.853   7.932  1.00  0.00           N  
ATOM    695  CA  VAL A 100      17.527  22.985   7.953  1.00  0.00           C  
ATOM    696  C   VAL A 100      17.133  21.533   8.194  1.00  0.00           C  
ATOM    697  O   VAL A 100      17.625  20.627   7.522  1.00  0.00           O  
ATOM    698  CB  VAL A 100      18.533  23.420   9.035  1.00  0.00           C  
ATOM    699  CEN VAL A 100      19.151  23.707   9.134  1.00  0.00           X  
ATOM    700  H   VAL A 100      16.286  24.602   8.606  1.00  0.00           H  
ATOM    701  N   VAL A 101      16.243  21.319   9.156  1.00  0.00           N  
ATOM    702  CA  VAL A 101      15.781  19.976   9.488  1.00  0.00           C  
ATOM    703  C   VAL A 101      15.115  19.312   8.290  1.00  0.00           C  
ATOM    704  O   VAL A 101      15.373  18.145   7.993  1.00  0.00           O  
ATOM    705  CB  VAL A 101      14.791  19.994  10.668  1.00  0.00           C  
ATOM    706  CEN VAL A 101      14.718  19.828  11.332  1.00  0.00           X  
ATOM    707  H   VAL A 101      15.877  22.107   9.672  1.00  0.00           H  
ATOM    708  N   VAL A 102      14.258  20.060   7.605  1.00  0.00           N  
ATOM    709  CA  VAL A 102      13.554  19.545   6.437  1.00  0.00           C  
ATOM    710  C   VAL A 102      14.530  19.111   5.351  1.00  0.00           C  
ATOM    711  O   VAL A 102      14.380  18.043   4.759  1.00  0.00           O  
ATOM    712  CB  VAL A 102      12.584  20.590   5.854  1.00  0.00           C  
ATOM    713  CEN VAL A 102      11.918  20.747   5.778  1.00  0.00           X  
ATOM    714  H   VAL A 102      14.090  21.011   7.900  1.00  0.00           H  
ATOM    715  N   VAL A 103      15.531  19.946   5.095  1.00  0.00           N  
ATOM    716  CA  VAL A 103      16.535  19.651   4.080  1.00  0.00           C  
ATOM    717  C   VAL A 103      17.277  18.359   4.398  1.00  0.00           C  
ATOM    718  O   VAL A 103      17.487  17.520   3.522  1.00  0.00           O  
ATOM    719  CB  VAL A 103      17.555  20.797   3.942  1.00  0.00           C  
ATOM    720  CEN VAL A 103      17.763  21.307   3.529  1.00  0.00           X  
ATOM    721  H   VAL A 103      15.598  20.809   5.617  1.00  0.00           H  
ATOM    722  N   VAL A 104      17.671  18.205   5.657  1.00  0.00           N  
ATOM    723  CA  VAL A 104      18.391  17.014   6.094  1.00  0.00           C  
ATOM    724  C   VAL A 104      17.563  15.756   5.867  1.00  0.00           C  
ATOM    725  O   VAL A 104      18.070  14.748   5.374  1.00  0.00           O  
ATOM    726  CB  VAL A 104      18.777  17.101   7.583  1.00  0.00           C  
ATOM    727  CEN VAL A 104      19.309  17.179   8.014  1.00  0.00           X  
ATOM    728  H   VAL A 104      17.468  18.931   6.329  1.00  0.00           H  
ATOM    729  N   VAL A 105      16.287  15.820   6.230  1.00  0.00           N  
ATOM    730  CA  VAL A 105      15.386  14.686   6.067  1.00  0.00           C  
ATOM    731  C   VAL A 105      15.277  14.275   4.604  1.00  0.00           C  
ATOM    732  O   VAL A 105      15.332  13.090   4.276  1.00  0.00           O  
ATOM    733  CB  VAL A 105      13.978  14.999   6.608  1.00  0.00           C  
ATOM    734  CEN VAL A 105      13.535  14.856   7.116  1.00  0.00           X  
ATOM    735  H   VAL A 105      15.931  16.677   6.630  1.00  0.00           H  
ATOM    736  N   VAL A 106      15.122  15.262   3.728  1.00  0.00           N  
ATOM    737  CA  VAL A 106      15.004  15.005   2.298  1.00  0.00           C  
ATOM    738  C   VAL A 106      16.243  14.299   1.761  1.00  0.00           C  
ATOM    739  O   VAL A 106      16.141  13.338   1.000  1.00  0.00           O  
ATOM    740  CB  VAL A 106      14.784  16.307   1.505  1.00  0.00           C  
ATOM    741  CEN VAL A 106      14.318  16.665   1.145  1.00  0.00           X  
ATOM    742  H   VAL A 106      15.084  16.214   4.061  1.00  0.00           H  
ATOM    743  N   VAL A 107      17.414  14.783   2.163  1.00  0.00           N  
ATOM    744  CA  VAL A 107      18.676  14.199   1.724  1.00  0.00           C  
ATOM    745  C   VAL A 107      18.780  12.737   2.138  1.00  0.00           C  
ATOM    746  O   VAL A 107      19.178  11.884   1.344  1.00  0.00           O  
ATOM    747  CB  VAL A 107      19.883  14.970   2.290  1.00  0.00           C  
ATOM    748  CEN VAL A 107      20.399  15.394   2.121  1.00  0.00           X  
ATOM    749  H   VAL A 107      17.430  15.575   2.790  1.00  0.00           H  
ATOM    750  N   VAL A 108      18.420  12.453   3.385  1.00  0.00           N  
ATOM    751  CA  VAL A 108      18.473  11.093   3.907  1.00  0.00           C  
ATOM    752  C   VAL A 108      17.579  10.159   3.101  1.00  0.00           C  
ATOM    753  O   VAL A 108      17.981   9.049   2.751  1.00  0.00           O  
ATOM    754  CB  VAL A 108      18.053  11.039   5.388  1.00  0.00           C  
ATOM    755  CEN VAL A 108      18.289  10.942   6.028  1.00  0.00           X  
ATOM    756  H   VAL A 108      18.102  13.199   3.987  1.00  0.00           H  
ATOM    757  N   VAL A 109      16.366  10.615   2.809  1.00  0.00           N  
ATOM    758  CA  VAL A 109      15.413   9.820   2.044  1.00  0.00           C  
ATOM    759  C   VAL A 109      15.961   9.480   0.664  1.00  0.00           C  
ATOM    760  O   VAL A 109      15.861   8.341   0.210  1.00  0.00           O  
ATOM    761  CB  VAL A 109      14.067  10.552   1.885  1.00  0.00           C  
ATOM    762  CEN VAL A 109      13.407  10.550   2.084  1.00  0.00           X  
ATOM    763  H   VAL A 109      16.097  11.535   3.126  1.00  0.00           H  
ATOM    764  N   VAL A 110      16.541  10.476   0.002  1.00  0.00           N  
ATOM    765  CA  VAL A 110      17.107  10.284  -1.328  1.00  0.00           C  
ATOM    766  C   VAL A 110      18.209   9.232  -1.311  1.00  0.00           C  
ATOM    767  O   VAL A 110      18.105   8.243  -1.982  1.00  0.00           O  
ATOM    768  CB  VAL A 110      17.674  11.598  -1.896  1.00  0.00           C  
ATOM    769  CEN VAL A 110      17.571  12.087  -2.370  1.00  0.00           X  
ATOM    770  H   VAL A 110      16.591  11.389   0.431  1.00  0.00           H  
TER                                                                             
# All scores below are weighted scores, not raw scores.
#BEGIN_POSE_ENERGIES_TABLE ./out/16.pdb
label vdw total
weights 0.1 NA
pose 3.97448 3.97448
VAL:NtermProteinFull_1 0 0
VAL_2 0.70266 0.70266
VAL_3 0.01601 0.01601
VAL_4 0 0
VAL_5 0 0
VAL_6 0.16367 0.16367
VAL_7 0 0
VAL_8 0 0
VAL_9 0.02461 0.02461
VAL_10 0 0
VAL_11 0 0
VAL_12 0 0
VAL_13 0.06789 0.06789
VAL_14 0.00113 0.00113
VAL_15 0 0
VAL_16 0 0
VAL_17 0.07382 0.07382
VAL_18 0.00113 0.00113
VAL_19 0 0
VAL_20 0 0
VAL_21 0.427 0.427
VAL_22 0 0
VAL_23 0 0
VAL_24 0.0556 0.0556
VAL_25 0.38363 0.38363
VAL_26 0 0
VAL_27 0 0
VAL_28 0.06391 0.06391
VAL_29 0 0
VAL_30 0 0
VAL_31 0 0
VAL_32 0 0
VAL_33 0.00176 0.00176
VAL_34 0 0
VAL_35 0 0
VAL_36 0 0
VAL_37 0 0
VAL_38 0 0
VAL_39 0 0
VAL_40 0 0
VAL_41 0 0
VAL_42 0 0
VAL_43 0 0
VAL_44 0 0
VAL_45 0 0
VAL_46 0 0
VAL_47 0 0
VAL_48 0 0
VAL_49 0 0
VAL_50 0 0
VAL_51 0 0
VAL_52 0 0
VAL_53 0 0
VAL_54 0 0
VAL_55 0 0
VAL_56 0.00176 0.00176
VAL_57 0 0
VAL_58 0 0
VAL_59 0 0
VAL_60 0 0
VAL_61 0 0
VAL_62 0.1815 0.1815
VAL_63 0.70084 0.70084
VAL_64 0 0
VAL_65 0.02461 0.02461
VAL_66 0 0
VAL_67 0 0
VAL_68 0 0
VAL_69 0 0
VAL_70 0 0
VAL_71 0 0
VAL_72 0 0
VAL_73 0 0
VAL_74 0 0
VAL_75 0 0
VAL_76 0 0
VAL_77 0 0
VAL_78 0.00045 0.00045
VAL_79 0 0
VAL_80 0 0
VAL_81 0 0
VAL_82 0 0
VAL_83 0 0
VAL_84 0 0
VAL_85 0.06316 0.06316
VAL_86 0 0
VAL_87 0 0
VAL_88 0 0
VAL_89 0.0217 0.0217
VAL_90 0 0
VAL_91 0 0
VAL_92 0 0
VAL_93 0 0
VAL_94 0.02095 0.02095
VAL_95 0 0
VAL_96 0 0
VAL_97 0 0
VAL_98 0.0556 0.0556
VAL_99 0 0
VAL_100 0 0
VAL_101 0.46912 0.46912
VAL_102 0.38363 0.38363
VAL_103 0 0
VAL_104 0 0
VAL_105 0.06789 0.06789
VAL_106 0 0
VAL_107 0 0
VAL_108 0 0
VAL_109 0 0
VAL:CtermProteinFull_110 0.00045 0.00045
#END_POSE_ENERGIES_TABLE ./out/16.pdb

REMARK 6 15 21 11 1 14 13 3 7 16 15 12 
REMARK VDW             3.974
REMARK RG             13.989
REMARK NCdist         18.772
REMARK HO              0.316
