# Supplementary material for: Design of complicated all-α protein structures
Source: Nat Struct Mol Biol. 2024 Jan 4;31(2):275–82. doi: 10.1038/s41594-023-01147-9 (PMC11377298; doi:10.1038/s41594-023-01147-9)
Supplement: Supplementary file 11 — Statistical source data. [file 41594_2023_1147_MOESM11_ESM.zip › ED_Fig6/28.pdb]

HEADER                                            09-NOV-21   XXXX              
EXPDTA    THEORETICAL MODEL                                                     
REMARK 220                                                                      
REMARK 220 EXPERIMENTAL DETAILS                                                 
REMARK 220  EXPERIMENT TYPE                : THEORETICAL MODELLING              
REMARK 220  DATE OF DATA COLLECTION        : 09-NOV-21                          
REMARK 220                                                                      
REMARK 220 REMARK: MODEL GENERATED BY ROSETTA                                   
REMARK 220  VERSION 2021.16+release.8ee4f02                                     
ATOM      1  N   VAL A   1       0.000   0.000   0.000  1.00  0.00           N  
ATOM      2  CA  VAL A   1       1.458   0.000   0.000  1.00  0.00           C  
ATOM      3  C   VAL A   1       2.009   1.420   0.000  1.00  0.00           C  
ATOM      4  O   VAL A   1       2.934   1.737   0.748  1.00  0.00           O  
ATOM      5  CB  VAL A   1       2.023  -0.759  -1.215  1.00  0.00           C  
ATOM      6  CEN VAL A   1       2.351  -1.334  -1.406  1.00  0.00           X  
ATOM      7  H   VAL A   1      -0.500  -0.433  -0.750  1.00  0.00           H  
ATOM      8  N   VAL A   2       1.435   2.272  -0.843  1.00  0.00           N  
ATOM      9  CA  VAL A   2       1.868   3.661  -0.942  1.00  0.00           C  
ATOM     10  C   VAL A   2       1.711   4.383   0.390  1.00  0.00           C  
ATOM     11  O   VAL A   2       2.608   5.105   0.825  1.00  0.00           O  
ATOM     12  CB  VAL A   2       1.079   4.423  -2.023  1.00  0.00           C  
ATOM     13  CEN VAL A   2       1.129   4.707  -2.649  1.00  0.00           X  
ATOM     14  H   VAL A   2       0.680   1.949  -1.431  1.00  0.00           H  
ATOM     15  N   VAL A   3       0.566   4.183   1.035  1.00  0.00           N  
ATOM     16  CA  VAL A   3       0.290   4.815   2.319  1.00  0.00           C  
ATOM     17  C   VAL A   3       1.317   4.405   3.367  1.00  0.00           C  
ATOM     18  O   VAL A   3       1.823   5.241   4.115  1.00  0.00           O  
ATOM     19  CB  VAL A   3      -1.120   4.462   2.831  1.00  0.00           C  
ATOM     20  CEN VAL A   3      -1.749   4.719   2.941  1.00  0.00           X  
ATOM     21  H   VAL A   3      -0.130   3.577   0.624  1.00  0.00           H  
ATOM     22  N   VAL A   4       1.620   3.112   3.417  1.00  0.00           N  
ATOM     23  CA  VAL A   4       2.588   2.588   4.374  1.00  0.00           C  
ATOM     24  C   VAL A   4       3.957   3.226   4.177  1.00  0.00           C  
ATOM     25  O   VAL A   4       4.612   3.622   5.141  1.00  0.00           O  
ATOM     26  CB  VAL A   4       2.723   1.058   4.261  1.00  0.00           C  
ATOM     27  CEN VAL A   4       2.581   0.464   4.579  1.00  0.00           X  
ATOM     28  H   VAL A   4       1.169   2.476   2.775  1.00  0.00           H  
ATOM     29  N   VAL A   5       4.385   3.322   2.923  1.00  0.00           N  
ATOM     30  CA  VAL A   5       5.678   3.911   2.597  1.00  0.00           C  
ATOM     31  C   VAL A   5       5.758   5.358   3.069  1.00  0.00           C  
ATOM     32  O   VAL A   5       6.758   5.776   3.653  1.00  0.00           O  
ATOM     33  CB  VAL A   5       5.958   3.859   1.084  1.00  0.00           C  
ATOM     34  CEN VAL A   5       6.345   3.555   0.602  1.00  0.00           X  
ATOM     35  H   VAL A   5       3.799   2.977   2.176  1.00  0.00           H  
ATOM     36  N   VAL A   6       4.700   6.118   2.811  1.00  0.00           N  
ATOM     37  CA  VAL A   6       4.648   7.520   3.209  1.00  0.00           C  
ATOM     38  C   VAL A   6       4.783   7.670   4.719  1.00  0.00           C  
ATOM     39  O   VAL A   6       5.528   8.521   5.204  1.00  0.00           O  
ATOM     40  CB  VAL A   6       3.339   8.190   2.752  1.00  0.00           C  
ATOM     41  CEN VAL A   6       3.075   8.647   2.309  1.00  0.00           X  
ATOM     42  H   VAL A   6       3.910   5.715   2.327  1.00  0.00           H  
ATOM     43  N   VAL A   7       4.059   6.836   5.458  1.00  0.00           N  
ATOM     44  CA  VAL A   7       4.096   6.875   6.915  1.00  0.00           C  
ATOM     45  C   VAL A   7       5.504   6.615   7.437  1.00  0.00           C  
ATOM     46  O   VAL A   7       5.983   7.311   8.332  1.00  0.00           O  
ATOM     47  CB  VAL A   7       3.133   5.844   7.532  1.00  0.00           C  
ATOM     48  CEN VAL A   7       2.540   5.776   7.878  1.00  0.00           X  
ATOM     49  H   VAL A   7       3.467   6.159   4.999  1.00  0.00           H  
ATOM     50  N   VAL A   8       6.163   5.609   6.872  1.00  0.00           N  
ATOM     51  CA  VAL A   8       7.517   5.255   7.279  1.00  0.00           C  
ATOM     52  C   VAL A   8       8.478   6.419   7.067  1.00  0.00           C  
ATOM     53  O   VAL A   8       9.293   6.729   7.935  1.00  0.00           O  
ATOM     54  CB  VAL A   8       8.037   4.027   6.508  1.00  0.00           C  
ATOM     55  CEN VAL A   8       8.197   3.360   6.571  1.00  0.00           X  
ATOM     56  H   VAL A   8       5.713   5.075   6.141  1.00  0.00           H  
ATOM     57  N   VAL A   9       8.376   7.060   5.907  1.00  0.00           N  
ATOM     58  CA  VAL A   9       9.235   8.191   5.579  1.00  0.00           C  
ATOM     59  C   VAL A   9       9.061   9.324   6.581  1.00  0.00           C  
ATOM     60  O   VAL A   9      10.039   9.909   7.047  1.00  0.00           O  
ATOM     61  CB  VAL A   9       8.951   8.723   4.162  1.00  0.00           C  
ATOM     62  CEN VAL A   9       9.208   8.766   3.524  1.00  0.00           X  
ATOM     63  H   VAL A   9       7.685   6.755   5.236  1.00  0.00           H  
ATOM     64  N   VAL A  10       7.810   9.630   6.909  1.00  0.00           N  
ATOM     65  CA  VAL A  10       7.506  10.695   7.857  1.00  0.00           C  
ATOM     66  C   VAL A  10       8.128  10.415   9.219  1.00  0.00           C  
ATOM     67  O   VAL A  10       8.719  11.301   9.836  1.00  0.00           O  
ATOM     68  CB  VAL A  10       5.986  10.883   8.028  1.00  0.00           C  
ATOM     69  CEN VAL A  10       5.461  11.306   7.888  1.00  0.00           X  
ATOM     70  H   VAL A  10       7.051   9.112   6.491  1.00  0.00           H  
ATOM     71  N   VAL A  11       7.993   9.177   9.683  1.00  0.00           N  
ATOM     72  CA  VAL A  11       8.542   8.778  10.973  1.00  0.00           C  
ATOM     73  C   VAL A  11      10.054   8.964  11.009  1.00  0.00           C  
ATOM     74  O   VAL A  11      10.602   9.482  11.982  1.00  0.00           O  
ATOM     75  CB  VAL A  11       8.207   7.311  11.300  1.00  0.00           C  
ATOM     76  CEN VAL A  11       7.826   6.907  11.708  1.00  0.00           X  
ATOM     77  H   VAL A  11       7.496   8.495   9.127  1.00  0.00           H  
ATOM     78  N   VAL A  12      10.723   8.537   9.944  1.00  0.00           N  
ATOM     79  CA  VAL A  12      12.173   8.655   9.852  1.00  0.00           C  
ATOM     80  C   VAL A  12      12.613  10.111   9.938  1.00  0.00           C  
ATOM     81  O   VAL A  12      13.562  10.441  10.650  1.00  0.00           O  
ATOM     82  CB  VAL A  12      12.708   8.043   8.543  1.00  0.00           C  
ATOM     83  CEN VAL A  12      13.065   7.514   8.284  1.00  0.00           X  
ATOM     84  H   VAL A  12      10.214   8.119   9.178  1.00  0.00           H  
ATOM     85  N   VAL A  13      11.920  10.977   9.208  1.00  0.00           N  
ATOM     86  CA  VAL A  13      12.238  12.400   9.200  1.00  0.00           C  
ATOM     87  C   VAL A  13      12.120  12.999  10.596  1.00  0.00           C  
ATOM     88  O   VAL A  13      12.988  13.755  11.033  1.00  0.00           O  
ATOM     89  CB  VAL A  13      11.321  13.180   8.239  1.00  0.00           C  
ATOM     90  CEN VAL A  13      11.305  13.516   7.638  1.00  0.00           X  
ATOM     91  H   VAL A  13      11.152  10.642   8.644  1.00  0.00           H  
ATOM     92  N   VAL A  14      11.041  12.656  11.292  1.00  0.00           N  
ATOM     93  CA  VAL A  14      10.808  13.159  12.640  1.00  0.00           C  
ATOM     94  C   VAL A  14      11.760  12.516  13.641  1.00  0.00           C  
ATOM     95  O   VAL A  14      11.985  13.048  14.728  1.00  0.00           O  
ATOM     96  CB  VAL A  14       9.357  12.908  13.094  1.00  0.00           C  
ATOM     97  CEN VAL A  14       8.757  13.218  13.229  1.00  0.00           X  
ATOM     98  H   VAL A  14      10.366  12.031  10.876  1.00  0.00           H  
ATOM     99  N   VAL A  15      12.318  11.370  13.266  1.00  0.00           N  
ATOM    100  CA  VAL A  15      13.190  10.615  14.158  1.00  0.00           C  
ATOM    101  C   VAL A  15      14.646  10.721  13.726  1.00  0.00           C  
ATOM    102  O   VAL A  15      15.511  10.014  14.244  1.00  0.00           O  
ATOM    103  CB  VAL A  15      12.789   9.129  14.216  1.00  0.00           C  
ATOM    104  CEN VAL A  15      12.507   8.646  14.618  1.00  0.00           X  
ATOM    105  H   VAL A  15      12.134  11.012  12.340  1.00  0.00           H  
ATOM    106  N   VAL A  16      14.912  11.608  12.773  1.00  0.00           N  
ATOM    107  CA  VAL A  16      16.276  11.871  12.330  1.00  0.00           C  
ATOM    108  C   VAL A  16      16.762  13.229  12.820  1.00  0.00           C  
ATOM    109  O   VAL A  16      16.078  14.239  12.658  1.00  0.00           O  
ATOM    110  CB  VAL A  16      16.392  11.819  10.795  1.00  0.00           C  
ATOM    111  CEN VAL A  16      16.643  11.450  10.270  1.00  0.00           X  
ATOM    112  H   VAL A  16      14.150  12.113  12.345  1.00  0.00           H  
ATOM    113  N   VAL A  17      17.948  13.246  13.420  1.00  0.00           N  
ATOM    114  CA  VAL A  17      18.550  14.487  13.892  1.00  0.00           C  
ATOM    115  C   VAL A  17      19.640  14.966  12.941  1.00  0.00           C  
ATOM    116  O   VAL A  17      20.130  16.089  13.059  1.00  0.00           O  
ATOM    117  CB  VAL A  17      19.147  14.325  15.302  1.00  0.00           C  
ATOM    118  CEN VAL A  17      19.063  14.500  15.963  1.00  0.00           X  
ATOM    119  H   VAL A  17      18.444  12.376  13.553  1.00  0.00           H  
ATOM    120  N   VAL A  18      20.016  14.108  11.999  1.00  0.00           N  
ATOM    121  CA  VAL A  18      21.103  14.411  11.076  1.00  0.00           C  
ATOM    122  C   VAL A  18      20.611  15.249   9.903  1.00  0.00           C  
ATOM    123  O   VAL A  18      19.823  14.781   9.081  1.00  0.00           O  
ATOM    124  CB  VAL A  18      21.762  13.128  10.538  1.00  0.00           C  
ATOM    125  CEN VAL A  18      22.333  12.744  10.566  1.00  0.00           X  
ATOM    126  H   VAL A  18      19.536  13.223  11.921  1.00  0.00           H  
ATOM    127  N   VAL A  19      21.081  16.490   9.830  1.00  0.00           N  
ATOM    128  CA  VAL A  19      20.478  17.487   8.954  1.00  0.00           C  
ATOM    129  C   VAL A  19      20.724  17.153   7.488  1.00  0.00           C  
ATOM    130  O   VAL A  19      19.975  17.582   6.610  1.00  0.00           O  
ATOM    131  CB  VAL A  19      21.020  18.898   9.246  1.00  0.00           C  
ATOM    132  CEN VAL A  19      20.855  19.512   9.513  1.00  0.00           X  
ATOM    133  H   VAL A  19      21.876  16.749  10.396  1.00  0.00           H  
ATOM    134  N   VAL A  20      21.777  16.385   7.230  1.00  0.00           N  
ATOM    135  CA  VAL A  20      22.116  15.982   5.870  1.00  0.00           C  
ATOM    136  C   VAL A  20      21.152  14.922   5.353  1.00  0.00           C  
ATOM    137  O   VAL A  20      20.715  14.975   4.203  1.00  0.00           O  
ATOM    138  CB  VAL A  20      23.555  15.438   5.784  1.00  0.00           C  
ATOM    139  CEN VAL A  20      24.187  15.578   5.549  1.00  0.00           X  
ATOM    140  H   VAL A  20      22.357  16.072   7.995  1.00  0.00           H  
ATOM    141  N   VAL A  21      20.824  13.960   6.208  1.00  0.00           N  
ATOM    142  CA  VAL A  21      19.808  12.964   5.888  1.00  0.00           C  
ATOM    143  C   VAL A  21      18.459  13.620   5.620  1.00  0.00           C  
ATOM    144  O   VAL A  21      17.771  13.277   4.659  1.00  0.00           O  
ATOM    145  CB  VAL A  21      19.650  11.934   7.022  1.00  0.00           C  
ATOM    146  CEN VAL A  21      19.768  11.277   7.195  1.00  0.00           X  
ATOM    147  H   VAL A  21      21.290  13.917   7.103  1.00  0.00           H  
ATOM    148  N   VAL A  22      18.087  14.567   6.475  1.00  0.00           N  
ATOM    149  CA  VAL A  22      16.819  15.273   6.332  1.00  0.00           C  
ATOM    150  C   VAL A  22      16.745  16.006   4.999  1.00  0.00           C  
ATOM    151  O   VAL A  22      15.729  15.953   4.306  1.00  0.00           O  
ATOM    152  CB  VAL A  22      16.602  16.282   7.475  1.00  0.00           C  
ATOM    153  CEN VAL A  22      16.231  16.407   8.042  1.00  0.00           X  
ATOM    154  H   VAL A  22      18.697  14.803   7.245  1.00  0.00           H  
ATOM    155  N   VAL A  23      17.827  16.692   4.646  1.00  0.00           N  
ATOM    156  CA  VAL A  23      17.886  17.438   3.395  1.00  0.00           C  
ATOM    157  C   VAL A  23      17.690  16.519   2.196  1.00  0.00           C  
ATOM    158  O   VAL A  23      16.941  16.839   1.273  1.00  0.00           O  
ATOM    159  CB  VAL A  23      19.226  18.184   3.244  1.00  0.00           C  
ATOM    160  CEN VAL A  23      19.516  18.808   3.248  1.00  0.00           X  
ATOM    161  H   VAL A  23      18.629  16.696   5.260  1.00  0.00           H  
ATOM    162  N   VAL A  24      18.368  15.377   2.215  1.00  0.00           N  
ATOM    163  CA  VAL A  24      18.269  14.409   1.129  1.00  0.00           C  
ATOM    164  C   VAL A  24      16.837  13.922   0.953  1.00  0.00           C  
ATOM    165  O   VAL A  24      16.333  13.837  -0.167  1.00  0.00           O  
ATOM    166  CB  VAL A  24      19.188  13.196   1.368  1.00  0.00           C  
ATOM    167  CEN VAL A  24      19.764  12.885   1.152  1.00  0.00           X  
ATOM    168  H   VAL A  24      18.967  15.173   3.002  1.00  0.00           H  
ATOM    169  N   VAL A  25      16.185  13.604   2.066  1.00  0.00           N  
ATOM    170  CA  VAL A  25      14.808  13.125   2.037  1.00  0.00           C  
ATOM    171  C   VAL A  25      13.878  14.157   1.412  1.00  0.00           C  
ATOM    172  O   VAL A  25      13.032  13.823   0.583  1.00  0.00           O  
ATOM    173  CB  VAL A  25      14.300  12.779   3.450  1.00  0.00           C  
ATOM    174  CEN VAL A  25      14.126  12.257   3.864  1.00  0.00           X  
ATOM    175  H   VAL A  25      16.655  13.696   2.955  1.00  0.00           H  
ATOM    176  N   VAL A  26      14.041  15.413   1.815  1.00  0.00           N  
ATOM    177  CA  VAL A  26      13.216  16.497   1.295  1.00  0.00           C  
ATOM    178  C   VAL A  26      13.368  16.629  -0.215  1.00  0.00           C  
ATOM    179  O   VAL A  26      12.382  16.776  -0.937  1.00  0.00           O  
ATOM    180  CB  VAL A  26      13.569  17.842   1.956  1.00  0.00           C  
ATOM    181  CEN VAL A  26      13.340  18.321   2.396  1.00  0.00           X  
ATOM    182  H   VAL A  26      14.754  15.622   2.500  1.00  0.00           H  
ATOM    183  N   VAL A  27      14.609  16.575  -0.686  1.00  0.00           N  
ATOM    184  CA  VAL A  27      14.892  16.688  -2.112  1.00  0.00           C  
ATOM    185  C   VAL A  27      14.207  15.579  -2.900  1.00  0.00           C  
ATOM    186  O   VAL A  27      13.607  15.826  -3.946  1.00  0.00           O  
ATOM    187  CB  VAL A  27      16.406  16.645  -2.393  1.00  0.00           C  
ATOM    188  CEN VAL A  27      16.944  17.026  -2.591  1.00  0.00           X  
ATOM    189  H   VAL A  27      15.376  16.452  -0.041  1.00  0.00           H  
ATOM    190  N   VAL A  28      14.301  14.355  -2.392  1.00  0.00           N  
ATOM    191  CA  VAL A  28      13.691  13.204  -3.047  1.00  0.00           C  
ATOM    192  C   VAL A  28      12.183  13.378  -3.173  1.00  0.00           C  
ATOM    193  O   VAL A  28      11.603  13.113  -4.226  1.00  0.00           O  
ATOM    194  CB  VAL A  28      13.986  11.898  -2.286  1.00  0.00           C  
ATOM    195  CEN VAL A  28      14.342  11.309  -2.313  1.00  0.00           X  
ATOM    196  H   VAL A  28      14.809  14.217  -1.529  1.00  0.00           H  
ATOM    197  N   VAL A  29      11.552  13.824  -2.092  1.00  0.00           N  
ATOM    198  CA  VAL A  29      10.109  14.034  -2.079  1.00  0.00           C  
ATOM    199  C   VAL A  29       9.691  15.053  -3.131  1.00  0.00           C  
ATOM    200  O   VAL A  29       8.720  14.847  -3.859  1.00  0.00           O  
ATOM    201  CB  VAL A  29       9.619  14.506  -0.698  1.00  0.00           C  
ATOM    202  CEN VAL A  29       9.264  14.313  -0.139  1.00  0.00           X  
ATOM    203  H   VAL A  29      12.085  14.023  -1.258  1.00  0.00           H  
ATOM    204  N   VAL A  30      10.431  16.155  -3.207  1.00  0.00           N  
ATOM    205  CA  VAL A  30      10.138  17.209  -4.171  1.00  0.00           C  
ATOM    206  C   VAL A  30      10.191  16.681  -5.598  1.00  0.00           C  
ATOM    207  O   VAL A  30       9.283  16.920  -6.393  1.00  0.00           O  
ATOM    208  CB  VAL A  30      11.120  18.388  -4.033  1.00  0.00           C  
ATOM    209  CEN VAL A  30      11.174  19.044  -3.829  1.00  0.00           X  
ATOM    210  H   VAL A  30      11.216  16.264  -2.581  1.00  0.00           H  
ATOM    211  N   VAL A  31      11.261  15.960  -5.918  1.00  0.00           N  
ATOM    212  CA  VAL A  31      11.458  15.437  -7.264  1.00  0.00           C  
ATOM    213  C   VAL A  31      10.713  14.123  -7.459  1.00  0.00           C  
ATOM    214  O   VAL A  31      10.687  13.570  -8.559  1.00  0.00           O  
ATOM    215  CB  VAL A  31      12.951  15.221  -7.574  1.00  0.00           C  
ATOM    216  CEN VAL A  31      13.481  15.459  -7.944  1.00  0.00           X  
ATOM    217  H   VAL A  31      11.956  15.770  -5.210  1.00  0.00           H  
ATOM    218  N   VAL A  32      10.109  13.626  -6.385  1.00  0.00           N  
ATOM    219  CA  VAL A  32       9.393  12.357  -6.427  1.00  0.00           C  
ATOM    220  C   VAL A  32      10.327  11.209  -6.789  1.00  0.00           C  
ATOM    221  O   VAL A  32      10.005  10.377  -7.636  1.00  0.00           O  
ATOM    222  CB  VAL A  32       8.230  12.396  -7.437  1.00  0.00           C  
ATOM    223  CEN VAL A  32       7.544  12.409  -7.492  1.00  0.00           X  
ATOM    224  H   VAL A  32      10.146  14.142  -5.518  1.00  0.00           H  
ATOM    225  N   VAL A  33      11.487  11.171  -6.141  1.00  0.00           N  
ATOM    226  CA  VAL A  33      12.465  10.116  -6.382  1.00  0.00           C  
ATOM    227  C   VAL A  33      12.767   9.343  -5.105  1.00  0.00           C  
ATOM    228  O   VAL A  33      12.638   9.873  -4.002  1.00  0.00           O  
ATOM    229  CB  VAL A  33      13.779  10.684  -6.951  1.00  0.00           C  
ATOM    230  CEN VAL A  33      14.167  10.720  -7.519  1.00  0.00           X  
ATOM    231  H   VAL A  33      11.696  11.890  -5.464  1.00  0.00           H  
ATOM    232  N   VAL A  34      13.171   8.087  -5.262  1.00  0.00           N  
ATOM    233  CA  VAL A  34      13.598   7.273  -4.130  1.00  0.00           C  
ATOM    234  C   VAL A  34      14.903   7.791  -3.539  1.00  0.00           C  
ATOM    235  O   VAL A  34      15.809   8.194  -4.268  1.00  0.00           O  
ATOM    236  CB  VAL A  34      13.778   5.797  -4.532  1.00  0.00           C  
ATOM    237  CEN VAL A  34      13.509   5.166  -4.462  1.00  0.00           X  
ATOM    238  H   VAL A  34      13.184   7.686  -6.189  1.00  0.00           H  
ATOM    239  N   VAL A  35      14.992   7.778  -2.214  1.00  0.00           N  
ATOM    240  CA  VAL A  35      16.205   8.202  -1.523  1.00  0.00           C  
ATOM    241  C   VAL A  35      17.435   7.510  -2.095  1.00  0.00           C  
ATOM    242  O   VAL A  35      18.509   8.105  -2.185  1.00  0.00           O  
ATOM    243  CB  VAL A  35      16.124   7.918  -0.012  1.00  0.00           C  
ATOM    244  CEN VAL A  35      16.062   8.217   0.606  1.00  0.00           X  
ATOM    245  H   VAL A  35      14.200   7.466  -1.670  1.00  0.00           H  
ATOM    246  N   VAL A  36      17.273   6.248  -2.480  1.00  0.00           N  
ATOM    247  CA  VAL A  36      18.363   5.480  -3.068  1.00  0.00           C  
ATOM    248  C   VAL A  36      18.851   6.118  -4.363  1.00  0.00           C  
ATOM    249  O   VAL A  36      20.032   6.037  -4.699  1.00  0.00           O  
ATOM    250  CB  VAL A  36      17.942   4.026  -3.350  1.00  0.00           C  
ATOM    251  CEN VAL A  36      18.031   3.373  -3.147  1.00  0.00           X  
ATOM    252  H   VAL A  36      16.370   5.810  -2.362  1.00  0.00           H  
ATOM    253  N   VAL A  37      17.934   6.751  -5.086  1.00  0.00           N  
ATOM    254  CA  VAL A  37      18.277   7.446  -6.321  1.00  0.00           C  
ATOM    255  C   VAL A  37      19.295   8.551  -6.066  1.00  0.00           C  
ATOM    256  O   VAL A  37      20.268   8.694  -6.806  1.00  0.00           O  
ATOM    257  CB  VAL A  37      17.032   8.054  -6.993  1.00  0.00           C  
ATOM    258  CEN VAL A  37      16.608   7.994  -7.532  1.00  0.00           X  
ATOM    259  H   VAL A  37      16.973   6.751  -4.773  1.00  0.00           H  
ATOM    260  N   VAL A  38      19.065   9.329  -5.014  1.00  0.00           N  
ATOM    261  CA  VAL A  38      19.962  10.423  -4.659  1.00  0.00           C  
ATOM    262  C   VAL A  38      21.233   9.901  -4.003  1.00  0.00           C  
ATOM    263  O   VAL A  38      22.222  10.625  -3.880  1.00  0.00           O  
ATOM    264  CB  VAL A  38      19.281  11.427  -3.711  1.00  0.00           C  
ATOM    265  CEN VAL A  38      19.021  12.064  -3.672  1.00  0.00           X  
ATOM    266  H   VAL A  38      18.248   9.159  -4.445  1.00  0.00           H  
ATOM    267  N   VAL A  39      21.202   8.641  -3.582  1.00  0.00           N  
ATOM    268  CA  VAL A  39      22.365   8.009  -2.970  1.00  0.00           C  
ATOM    269  C   VAL A  39      23.006   7.002  -3.916  1.00  0.00           C  
ATOM    270  O   VAL A  39      24.209   7.055  -4.172  1.00  0.00           O  
ATOM    271  CB  VAL A  39      21.995   7.299  -1.654  1.00  0.00           C  
ATOM    272  CEN VAL A  39      22.063   7.331  -0.969  1.00  0.00           X  
ATOM    273  H   VAL A  39      20.352   8.108  -3.689  1.00  0.00           H  
ATOM    274  N   VAL A  40      22.196   6.084  -4.433  1.00  0.00           N  
ATOM    275  CA  VAL A  40      22.680   5.069  -5.360  1.00  0.00           C  
ATOM    276  C   VAL A  40      22.613   5.562  -6.800  1.00  0.00           C  
ATOM    277  O   VAL A  40      22.016   4.915  -7.661  1.00  0.00           O  
ATOM    278  CB  VAL A  40      21.876   3.761  -5.238  1.00  0.00           C  
ATOM    279  CEN VAL A  40      21.910   3.108  -5.021  1.00  0.00           X  
ATOM    280  H   VAL A  40      21.219   6.090  -4.176  1.00  0.00           H  
ATOM    281  N   VAL A  41      23.229   6.711  -7.056  1.00  0.00           N  
ATOM    282  CA  VAL A  41      23.215   7.308  -8.386  1.00  0.00           C  
ATOM    283  C   VAL A  41      23.672   6.310  -9.443  1.00  0.00           C  
ATOM    284  O   VAL A  41      23.383   6.471 -10.629  1.00  0.00           O  
ATOM    285  CB  VAL A  41      24.112   8.559  -8.454  1.00  0.00           C  
ATOM    286  CEN VAL A  41      24.102   9.246  -8.505  1.00  0.00           X  
ATOM    287  H   VAL A  41      23.720   7.183  -6.310  1.00  0.00           H  
ATOM    288  N   VAL A  42      24.386   5.279  -9.006  1.00  0.00           N  
ATOM    289  CA  VAL A  42      24.914   4.271  -9.918  1.00  0.00           C  
ATOM    290  C   VAL A  42      24.060   3.010  -9.900  1.00  0.00           C  
ATOM    291  O   VAL A  42      24.242   2.113 -10.723  1.00  0.00           O  
ATOM    292  CB  VAL A  42      26.368   3.900  -9.570  1.00  0.00           C  
ATOM    293  CEN VAL A  42      27.021   3.959  -9.781  1.00  0.00           X  
ATOM    294  H   VAL A  42      24.568   5.191  -8.017  1.00  0.00           H  
ATOM    295  N   VAL A  43      23.127   2.947  -8.956  1.00  0.00           N  
ATOM    296  CA  VAL A  43      22.249   1.790  -8.822  1.00  0.00           C  
ATOM    297  C   VAL A  43      21.127   1.828  -9.850  1.00  0.00           C  
ATOM    298  O   VAL A  43      20.677   2.901 -10.254  1.00  0.00           O  
ATOM    299  CB  VAL A  43      21.637   1.706  -7.411  1.00  0.00           C  
ATOM    300  CEN VAL A  43      21.651   1.351  -6.821  1.00  0.00           X  
ATOM    301  H   VAL A  43      23.022   3.721  -8.315  1.00  0.00           H  
ATOM    302  N   VAL A  44      20.677   0.651 -10.272  1.00  0.00           N  
ATOM    303  CA  VAL A  44      19.606   0.547 -11.256  1.00  0.00           C  
ATOM    304  C   VAL A  44      18.294   1.085 -10.700  1.00  0.00           C  
ATOM    305  O   VAL A  44      18.083   1.105  -9.488  1.00  0.00           O  
ATOM    306  CB  VAL A  44      19.400  -0.908 -11.715  1.00  0.00           C  
ATOM    307  CEN VAL A  44      19.483  -1.339 -12.246  1.00  0.00           X  
ATOM    308  H   VAL A  44      21.088  -0.194  -9.901  1.00  0.00           H  
ATOM    309  N   VAL A  45      17.413   1.521 -11.595  1.00  0.00           N  
ATOM    310  CA  VAL A  45      16.115   2.051 -11.196  1.00  0.00           C  
ATOM    311  C   VAL A  45      15.377   1.075 -10.289  1.00  0.00           C  
ATOM    312  O   VAL A  45      14.874   1.454  -9.231  1.00  0.00           O  
ATOM    313  CB  VAL A  45      15.233   2.366 -12.419  1.00  0.00           C  
ATOM    314  CEN VAL A  45      14.961   2.880 -12.789  1.00  0.00           X  
ATOM    315  H   VAL A  45      17.650   1.485 -12.576  1.00  0.00           H  
ATOM    316  N   VAL A  46      15.315  -0.184 -10.709  1.00  0.00           N  
ATOM    317  CA  VAL A  46      14.635  -1.217  -9.937  1.00  0.00           C  
ATOM    318  C   VAL A  46      15.191  -1.303  -8.521  1.00  0.00           C  
ATOM    319  O   VAL A  46      14.447  -1.518  -7.564  1.00  0.00           O  
ATOM    320  CB  VAL A  46      14.755  -2.598 -10.609  1.00  0.00           C  
ATOM    321  CEN VAL A  46      14.402  -3.082 -10.949  1.00  0.00           X  
ATOM    322  H   VAL A  46      15.750  -0.433 -11.586  1.00  0.00           H  
ATOM    323  N   VAL A  47      16.502  -1.133  -8.395  1.00  0.00           N  
ATOM    324  CA  VAL A  47      17.159  -1.179  -7.094  1.00  0.00           C  
ATOM    325  C   VAL A  47      16.612  -0.105  -6.162  1.00  0.00           C  
ATOM    326  O   VAL A  47      16.331  -0.368  -4.993  1.00  0.00           O  
ATOM    327  CB  VAL A  47      18.684  -1.003  -7.224  1.00  0.00           C  
ATOM    328  CEN VAL A  47      19.286  -1.333  -7.172  1.00  0.00           X  
ATOM    329  H   VAL A  47      17.059  -0.968  -9.221  1.00  0.00           H  
ATOM    330  N   VAL A  48      16.462   1.106  -6.687  1.00  0.00           N  
ATOM    331  CA  VAL A  48      15.948   2.223  -5.903  1.00  0.00           C  
ATOM    332  C   VAL A  48      14.547   1.931  -5.382  1.00  0.00           C  
ATOM    333  O   VAL A  48      14.244   2.180  -4.215  1.00  0.00           O  
ATOM    334  CB  VAL A  48      15.918   3.525  -6.725  1.00  0.00           C  
ATOM    335  CEN VAL A  48      16.216   4.142  -6.798  1.00  0.00           X  
ATOM    336  H   VAL A  48      16.711   1.258  -7.654  1.00  0.00           H  
ATOM    337  N   VAL A  49      13.695   1.401  -6.253  1.00  0.00           N  
ATOM    338  CA  VAL A  49      12.324   1.074  -5.882  1.00  0.00           C  
ATOM    339  C   VAL A  49      12.287   0.056  -4.749  1.00  0.00           C  
ATOM    340  O   VAL A  49      11.527   0.205  -3.792  1.00  0.00           O  
ATOM    341  CB  VAL A  49      11.530   0.520  -7.081  1.00  0.00           C  
ATOM    342  CEN VAL A  49      11.026   0.666  -7.527  1.00  0.00           X  
ATOM    343  H   VAL A  49      14.006   1.221  -7.197  1.00  0.00           H  
ATOM    344  N   VAL A  50      13.113  -0.978  -4.863  1.00  0.00           N  
ATOM    345  CA  VAL A  50      13.177  -2.023  -3.847  1.00  0.00           C  
ATOM    346  C   VAL A  50      13.574  -1.450  -2.492  1.00  0.00           C  
ATOM    347  O   VAL A  50      12.977  -1.783  -1.469  1.00  0.00           O  
ATOM    348  CB  VAL A  50      14.174  -3.130  -4.238  1.00  0.00           C  
ATOM    349  CEN VAL A  50      14.222  -3.785  -4.444  1.00  0.00           X  
ATOM    350  H   VAL A  50      13.713  -1.042  -5.673  1.00  0.00           H  
ATOM    351  N   VAL A  51      14.585  -0.588  -2.493  1.00  0.00           N  
ATOM    352  CA  VAL A  51      15.063   0.032  -1.263  1.00  0.00           C  
ATOM    353  C   VAL A  51      13.962   0.840  -0.589  1.00  0.00           C  
ATOM    354  O   VAL A  51      13.771   0.755   0.625  1.00  0.00           O  
ATOM    355  CB  VAL A  51      16.271   0.951  -1.527  1.00  0.00           C  
ATOM    356  CEN VAL A  51      16.951   1.014  -1.434  1.00  0.00           X  
ATOM    357  H   VAL A  51      15.033  -0.356  -3.368  1.00  0.00           H  
ATOM    358  N   VAL A  52      13.238   1.622  -1.382  1.00  0.00           N  
ATOM    359  CA  VAL A  52      12.153   2.446  -0.863  1.00  0.00           C  
ATOM    360  C   VAL A  52      11.080   1.591  -0.200  1.00  0.00           C  
ATOM    361  O   VAL A  52      10.601   1.912   0.888  1.00  0.00           O  
ATOM    362  CB  VAL A  52      11.506   3.294  -1.974  1.00  0.00           C  
ATOM    363  CEN VAL A  52      11.439   3.936  -2.213  1.00  0.00           X  
ATOM    364  H   VAL A  52      13.444   1.646  -2.371  1.00  0.00           H  
ATOM    365  N   VAL A  53      10.707   0.501  -0.862  1.00  0.00           N  
ATOM    366  CA  VAL A  53       9.689  -0.402  -0.338  1.00  0.00           C  
ATOM    367  C   VAL A  53      10.106  -0.980   1.008  1.00  0.00           C  
ATOM    368  O   VAL A  53       9.310  -1.032   1.946  1.00  0.00           O  
ATOM    369  CB  VAL A  53       9.403  -1.559  -1.315  1.00  0.00           C  
ATOM    370  CEN VAL A  53       8.935  -1.813  -1.751  1.00  0.00           X  
ATOM    371  H   VAL A  53      11.138   0.293  -1.751  1.00  0.00           H  
ATOM    372  N   VAL A  54      11.359  -1.412   1.099  1.00  0.00           N  
ATOM    373  CA  VAL A  54      11.885  -1.986   2.332  1.00  0.00           C  
ATOM    374  C   VAL A  54      11.813  -0.987   3.479  1.00  0.00           C  
ATOM    375  O   VAL A  54      11.403  -1.330   4.588  1.00  0.00           O  
ATOM    376  CB  VAL A  54      13.342  -2.454   2.161  1.00  0.00           C  
ATOM    377  CEN VAL A  54      13.744  -3.012   2.118  1.00  0.00           X  
ATOM    378  H   VAL A  54      11.964  -1.341   0.293  1.00  0.00           H  
ATOM    379  N   VAL A  55      12.214   0.249   3.206  1.00  0.00           N  
ATOM    380  CA  VAL A  55      12.196   1.301   4.216  1.00  0.00           C  
ATOM    381  C   VAL A  55      10.786   1.537   4.741  1.00  0.00           C  
ATOM    382  O   VAL A  55      10.574   1.657   5.948  1.00  0.00           O  
ATOM    383  CB  VAL A  55      12.755   2.626   3.662  1.00  0.00           C  
ATOM    384  CEN VAL A  55      13.290   3.058   3.695  1.00  0.00           X  
ATOM    385  H   VAL A  55      12.540   0.467   2.275  1.00  0.00           H  
ATOM    386  N   VAL A  56       9.823   1.601   3.828  1.00  0.00           N  
ATOM    387  CA  VAL A  56       8.430   1.823   4.197  1.00  0.00           C  
ATOM    388  C   VAL A  56       7.921   0.717   5.113  1.00  0.00           C  
ATOM    389  O   VAL A  56       7.262   0.985   6.118  1.00  0.00           O  
ATOM    390  CB  VAL A  56       7.522   1.906   2.956  1.00  0.00           C  
ATOM    391  CEN VAL A  56       7.145   2.336   2.572  1.00  0.00           X  
ATOM    392  H   VAL A  56      10.062   1.495   2.852  1.00  0.00           H  
ATOM    393  N   VAL A  57       8.230  -0.526   4.761  1.00  0.00           N  
ATOM    394  CA  VAL A  57       7.805  -1.675   5.551  1.00  0.00           C  
ATOM    395  C   VAL A  57       8.356  -1.603   6.969  1.00  0.00           C  
ATOM    396  O   VAL A  57       7.637  -1.844   7.938  1.00  0.00           O  
ATOM    397  CB  VAL A  57       8.248  -3.001   4.905  1.00  0.00           C  
ATOM    398  CEN VAL A  57       8.019  -3.560   4.573  1.00  0.00           X  
ATOM    399  H   VAL A  57       8.775  -0.679   3.924  1.00  0.00           H  
ATOM    400  N   VAL A  58       9.638  -1.271   7.084  1.00  0.00           N  
ATOM    401  CA  VAL A  58      10.289  -1.167   8.384  1.00  0.00           C  
ATOM    402  C   VAL A  58       9.612  -0.117   9.257  1.00  0.00           C  
ATOM    403  O   VAL A  58       9.359  -0.348  10.439  1.00  0.00           O  
ATOM    404  CB  VAL A  58      11.782  -0.817   8.243  1.00  0.00           C  
ATOM    405  CEN VAL A  58      12.419  -1.069   8.311  1.00  0.00           X  
ATOM    406  H   VAL A  58      10.175  -1.086   6.249  1.00  0.00           H  
ATOM    407  N   VAL A  59       9.321   1.037   8.666  1.00  0.00           N  
ATOM    408  CA  VAL A  59       8.673   2.125   9.389  1.00  0.00           C  
ATOM    409  C   VAL A  59       7.314   1.696   9.928  1.00  0.00           C  
ATOM    410  O   VAL A  59       6.977   1.970  11.080  1.00  0.00           O  
ATOM    411  CB  VAL A  59       8.491   3.367   8.496  1.00  0.00           C  
ATOM    412  CEN VAL A  59       8.714   4.010   8.389  1.00  0.00           X  
ATOM    413  H   VAL A  59       9.555   1.164   7.692  1.00  0.00           H  
ATOM    414  N   VAL A  60       6.536   1.021   9.088  1.00  0.00           N  
ATOM    415  CA  VAL A  60       5.212   0.553   9.478  1.00  0.00           C  
ATOM    416  C   VAL A  60       5.292  -0.398  10.665  1.00  0.00           C  
ATOM    417  O   VAL A  60       4.515  -0.289  11.613  1.00  0.00           O  
ATOM    418  CB  VAL A  60       4.497  -0.156   8.312  1.00  0.00           C  
ATOM    419  CEN VAL A  60       3.981  -0.096   7.860  1.00  0.00           X  
ATOM    420  H   VAL A  60       6.871   0.828   8.154  1.00  0.00           H  
ATOM    421  N   VAL A  61       6.237  -1.331  10.607  1.00  0.00           N  
ATOM    422  CA  VAL A  61       6.420  -2.303  11.678  1.00  0.00           C  
ATOM    423  C   VAL A  61       6.738  -1.615  12.999  1.00  0.00           C  
ATOM    424  O   VAL A  61       6.180  -1.960  14.040  1.00  0.00           O  
ATOM    425  CB  VAL A  61       7.544  -3.303  11.347  1.00  0.00           C  
ATOM    426  CEN VAL A  61       7.671  -3.958  11.177  1.00  0.00           X  
ATOM    427  H   VAL A  61       6.843  -1.367   9.801  1.00  0.00           H  
ATOM    428  N   VAL A  62       7.639  -0.639  12.950  1.00  0.00           N  
ATOM    429  CA  VAL A  62       8.033   0.101  14.143  1.00  0.00           C  
ATOM    430  C   VAL A  62       6.839   0.806  14.774  1.00  0.00           C  
ATOM    431  O   VAL A  62       6.654   0.765  15.990  1.00  0.00           O  
ATOM    432  CB  VAL A  62       9.124   1.142  13.828  1.00  0.00           C  
ATOM    433  CEN VAL A  62       9.791   1.290  13.916  1.00  0.00           X  
ATOM    434  H   VAL A  62       8.061  -0.403  12.063  1.00  0.00           H  
ATOM    435  N   VAL A  63       6.031   1.451  13.940  1.00  0.00           N  
ATOM    436  CA  VAL A  63       4.853   2.166  14.415  1.00  0.00           C  
ATOM    437  C   VAL A  63       3.887   1.227  15.125  1.00  0.00           C  
ATOM    438  O   VAL A  63       3.368   1.547  16.194  1.00  0.00           O  
ATOM    439  CB  VAL A  63       4.114   2.869  13.260  1.00  0.00           C  
ATOM    440  CEN VAL A  63       3.972   3.485  12.986  1.00  0.00           X  
ATOM    441  H   VAL A  63       6.238   1.446  12.951  1.00  0.00           H  
ATOM    442  N   VAL A  64       3.650   0.065  14.524  1.00  0.00           N  
ATOM    443  CA  VAL A  64       2.745  -0.924  15.098  1.00  0.00           C  
ATOM    444  C   VAL A  64       3.221  -1.372  16.474  1.00  0.00           C  
ATOM    445  O   VAL A  64       2.432  -1.469  17.414  1.00  0.00           O  
ATOM    446  CB  VAL A  64       2.605  -2.157  14.187  1.00  0.00           C  
ATOM    447  CEN VAL A  64       2.172  -2.489  13.766  1.00  0.00           X  
ATOM    448  H   VAL A  64       4.108  -0.137  13.647  1.00  0.00           H  
ATOM    449  N   VAL A  65       4.517  -1.646  16.586  1.00  0.00           N  
ATOM    450  CA  VAL A  65       5.101  -2.085  17.848  1.00  0.00           C  
ATOM    451  C   VAL A  65       4.904  -1.041  18.939  1.00  0.00           C  
ATOM    452  O   VAL A  65       4.532  -1.369  20.066  1.00  0.00           O  
ATOM    453  CB  VAL A  65       6.605  -2.384  17.701  1.00  0.00           C  
ATOM    454  CEN VAL A  65       7.071  -2.891  17.688  1.00  0.00           X  
ATOM    455  H   VAL A  65       5.112  -1.547  15.776  1.00  0.00           H  
ATOM    456  N   VAL A  66       5.156   0.218  18.598  1.00  0.00           N  
ATOM    457  CA  VAL A  66       5.007   1.314  19.548  1.00  0.00           C  
ATOM    458  C   VAL A  66       3.576   1.407  20.062  1.00  0.00           C  
ATOM    459  O   VAL A  66       3.345   1.567  21.261  1.00  0.00           O  
ATOM    460  CB  VAL A  66       5.406   2.663  18.923  1.00  0.00           C  
ATOM    461  CEN VAL A  66       5.885   3.158  18.931  1.00  0.00           X  
ATOM    462  H   VAL A  66       5.458   0.422  17.656  1.00  0.00           H  
ATOM    463  N   VAL A  67       2.617   1.306  19.148  1.00  0.00           N  
ATOM    464  CA  VAL A  67       1.205   1.378  19.507  1.00  0.00           C  
ATOM    465  C   VAL A  67       0.744   0.097  20.189  1.00  0.00           C  
ATOM    466  O   VAL A  67      -0.383   0.014  20.678  1.00  0.00           O  
ATOM    467  CB  VAL A  67       0.321   1.639  18.273  1.00  0.00           C  
ATOM    468  CEN VAL A  67      -0.072   2.112  17.963  1.00  0.00           X  
ATOM    469  H   VAL A  67       2.872   1.175  18.179  1.00  0.00           H  
ATOM    470  N   VAL A  68       1.621  -0.901  20.217  1.00  0.00           N  
ATOM    471  CA  VAL A  68       1.372  -2.117  20.982  1.00  0.00           C  
ATOM    472  C   VAL A  68       2.304  -2.213  22.183  1.00  0.00           C  
ATOM    473  O   VAL A  68       2.650  -3.308  22.627  1.00  0.00           O  
ATOM    474  CB  VAL A  68       1.542  -3.377  20.111  1.00  0.00           C  
ATOM    475  CEN VAL A  68       1.199  -3.891  19.807  1.00  0.00           X  
ATOM    476  H   VAL A  68       2.482  -0.815  19.696  1.00  0.00           H  
ATOM    477  N   VAL A  69       2.708  -1.060  22.705  1.00  0.00           N  
ATOM    478  CA  VAL A  69       3.438  -1.004  23.966  1.00  0.00           C  
ATOM    479  C   VAL A  69       4.818  -1.637  23.832  1.00  0.00           C  
ATOM    480  O   VAL A  69       5.350  -2.198  24.791  1.00  0.00           O  
ATOM    481  CB  VAL A  69       2.668  -1.711  25.097  1.00  0.00           C  
ATOM    482  CEN VAL A  69       2.313  -1.603  25.678  1.00  0.00           X  
ATOM    483  H   VAL A  69       2.504  -0.200  22.217  1.00  0.00           H  
ATOM    484  N   VAL A  70       5.392  -1.544  22.638  1.00  0.00           N  
ATOM    485  CA  VAL A  70       6.784  -1.922  22.426  1.00  0.00           C  
ATOM    486  C   VAL A  70       7.714  -0.730  22.613  1.00  0.00           C  
ATOM    487  O   VAL A  70       7.455   0.358  22.098  1.00  0.00           O  
ATOM    488  CB  VAL A  70       7.001  -2.515  21.021  1.00  0.00           C  
ATOM    489  CEN VAL A  70       7.134  -3.099  20.680  1.00  0.00           X  
ATOM    490  H   VAL A  70       4.851  -1.202  21.857  1.00  0.00           H  
ATOM    491  N   VAL A  71       8.798  -0.941  23.351  1.00  0.00           N  
ATOM    492  CA  VAL A  71       9.736   0.132  23.660  1.00  0.00           C  
ATOM    493  C   VAL A  71      10.628   0.444  22.466  1.00  0.00           C  
ATOM    494  O   VAL A  71      10.640  -0.291  21.478  1.00  0.00           O  
ATOM    495  CB  VAL A  71      10.620  -0.222  24.870  1.00  0.00           C  
ATOM    496  CEN VAL A  71      10.741  -0.072  25.532  1.00  0.00           X  
ATOM    497  H   VAL A  71       8.977  -1.869  23.708  1.00  0.00           H  
ATOM    498  N   VAL A  72      11.374   1.540  22.561  1.00  0.00           N  
ATOM    499  CA  VAL A  72      12.063   2.100  21.405  1.00  0.00           C  
ATOM    500  C   VAL A  72      13.193   1.190  20.942  1.00  0.00           C  
ATOM    501  O   VAL A  72      13.526   1.151  19.758  1.00  0.00           O  
ATOM    502  CB  VAL A  72      12.636   3.497  21.712  1.00  0.00           C  
ATOM    503  CEN VAL A  72      12.560   4.169  21.579  1.00  0.00           X  
ATOM    504  H   VAL A  72      11.466   1.995  23.458  1.00  0.00           H  
ATOM    505  N   VAL A  73      13.779   0.457  21.883  1.00  0.00           N  
ATOM    506  CA  VAL A  73      14.844  -0.487  21.567  1.00  0.00           C  
ATOM    507  C   VAL A  73      14.322  -1.642  20.721  1.00  0.00           C  
ATOM    508  O   VAL A  73      14.979  -2.076  19.774  1.00  0.00           O  
ATOM    509  CB  VAL A  73      15.496  -1.052  22.842  1.00  0.00           C  
ATOM    510  CEN VAL A  73      16.070  -1.039  23.224  1.00  0.00           X  
ATOM    511  H   VAL A  73      13.479   0.557  22.842  1.00  0.00           H  
ATOM    512  N   VAL A  74      13.139  -2.136  21.068  1.00  0.00           N  
ATOM    513  CA  VAL A  74      12.524  -3.238  20.337  1.00  0.00           C  
ATOM    514  C   VAL A  74      12.296  -2.871  18.877  1.00  0.00           C  
ATOM    515  O   VAL A  74      12.585  -3.659  17.976  1.00  0.00           O  
ATOM    516  CB  VAL A  74      11.182  -3.655  20.967  1.00  0.00           C  
ATOM    517  CEN VAL A  74      10.869  -4.152  21.327  1.00  0.00           X  
ATOM    518  H   VAL A  74      12.652  -1.737  21.858  1.00  0.00           H  
ATOM    519  N   VAL A  75      11.776  -1.670  18.648  1.00  0.00           N  
ATOM    520  CA  VAL A  75      11.508  -1.196  17.295  1.00  0.00           C  
ATOM    521  C   VAL A  75      12.784  -1.150  16.465  1.00  0.00           C  
ATOM    522  O   VAL A  75      12.803  -1.583  15.312  1.00  0.00           O  
ATOM    523  CB  VAL A  75      10.862   0.202  17.303  1.00  0.00           C  
ATOM    524  CEN VAL A  75      10.274   0.542  17.185  1.00  0.00           X  
ATOM    525  H   VAL A  75      11.561  -1.070  19.431  1.00  0.00           H  
ATOM    526  N   VAL A  76      13.850  -0.623  17.057  1.00  0.00           N  
ATOM    527  CA  VAL A  76      15.134  -0.519  16.372  1.00  0.00           C  
ATOM    528  C   VAL A  76      15.650  -1.891  15.959  1.00  0.00           C  
ATOM    529  O   VAL A  76      16.117  -2.076  14.835  1.00  0.00           O  
ATOM    530  CB  VAL A  76      16.191   0.172  17.255  1.00  0.00           C  
ATOM    531  CEN VAL A  76      16.557   0.750  17.331  1.00  0.00           X  
ATOM    532  H   VAL A  76      13.770  -0.285  18.005  1.00  0.00           H  
ATOM    533  N   VAL A  77      15.564  -2.851  16.873  1.00  0.00           N  
ATOM    534  CA  VAL A  77      16.022  -4.208  16.605  1.00  0.00           C  
ATOM    535  C   VAL A  77      15.268  -4.823  15.433  1.00  0.00           C  
ATOM    536  O   VAL A  77      15.867  -5.440  14.552  1.00  0.00           O  
ATOM    537  CB  VAL A  77      15.858  -5.115  17.840  1.00  0.00           C  
ATOM    538  CEN VAL A  77      16.204  -5.447  18.333  1.00  0.00           X  
ATOM    539  H   VAL A  77      15.170  -2.634  17.778  1.00  0.00           H  
ATOM    540  N   VAL A  78      13.951  -4.650  15.427  1.00  0.00           N  
ATOM    541  CA  VAL A  78      13.112  -5.188  14.362  1.00  0.00           C  
ATOM    542  C   VAL A  78      13.510  -4.617  13.007  1.00  0.00           C  
ATOM    543  O   VAL A  78      13.620  -5.349  12.023  1.00  0.00           O  
ATOM    544  CB  VAL A  78      11.622  -4.894  14.614  1.00  0.00           C  
ATOM    545  CEN VAL A  78      11.020  -5.184  14.785  1.00  0.00           X  
ATOM    546  H   VAL A  78      13.519  -4.134  16.180  1.00  0.00           H  
ATOM    547  N   VAL A  79      13.725  -3.307  12.962  1.00  0.00           N  
ATOM    548  CA  VAL A  79      14.111  -2.635  11.727  1.00  0.00           C  
ATOM    549  C   VAL A  79      15.424  -3.188  11.187  1.00  0.00           C  
ATOM    550  O   VAL A  79      15.552  -3.453   9.991  1.00  0.00           O  
ATOM    551  CB  VAL A  79      14.251  -1.115  11.929  1.00  0.00           C  
ATOM    552  CEN VAL A  79      13.962  -0.507  11.782  1.00  0.00           X  
ATOM    553  H   VAL A  79      13.618  -2.762  13.806  1.00  0.00           H  
ATOM    554  N   VAL A  80      16.397  -3.361  12.075  1.00  0.00           N  
ATOM    555  CA  VAL A  80      17.703  -3.883  11.688  1.00  0.00           C  
ATOM    556  C   VAL A  80      17.582  -5.274  11.080  1.00  0.00           C  
ATOM    557  O   VAL A  80      18.194  -5.568  10.053  1.00  0.00           O  
ATOM    558  CB  VAL A  80      18.666  -3.940  12.889  1.00  0.00           C  
ATOM    559  CEN VAL A  80      19.229  -3.652  13.163  1.00  0.00           X  
ATOM    560  H   VAL A  80      16.229  -3.124  13.042  1.00  0.00           H  
ATOM    561  N   VAL A  81      16.789  -6.127  11.719  1.00  0.00           N  
ATOM    562  CA  VAL A  81      16.586  -7.490  11.242  1.00  0.00           C  
ATOM    563  C   VAL A  81      15.993  -7.499   9.839  1.00  0.00           C  
ATOM    564  O   VAL A  81      16.437  -8.251   8.971  1.00  0.00           O  
ATOM    565  CB  VAL A  81      15.665  -8.287  12.184  1.00  0.00           C  
ATOM    566  CEN VAL A  81      15.653  -8.798  12.645  1.00  0.00           X  
ATOM    567  H   VAL A  81      16.315  -5.824  12.558  1.00  0.00           H  
ATOM    568  N   VAL A  82      14.986  -6.659   9.622  1.00  0.00           N  
ATOM    569  CA  VAL A  82      14.329  -6.569   8.324  1.00  0.00           C  
ATOM    570  C   VAL A  82      15.315  -6.167   7.234  1.00  0.00           C  
ATOM    571  O   VAL A  82      15.327  -6.748   6.149  1.00  0.00           O  
ATOM    572  CB  VAL A  82      13.165  -5.561   8.348  1.00  0.00           C  
ATOM    573  CEN VAL A  82      12.479  -5.506   8.330  1.00  0.00           X  
ATOM    574  H   VAL A  82      14.668  -6.068  10.377  1.00  0.00           H  
ATOM    575  N   VAL A  83      16.140  -5.168   7.530  1.00  0.00           N  
ATOM    576  CA  VAL A  83      17.132  -4.686   6.576  1.00  0.00           C  
ATOM    577  C   VAL A  83      18.103  -5.792   6.184  1.00  0.00           C  
ATOM    578  O   VAL A  83      18.416  -5.967   5.007  1.00  0.00           O  
ATOM    579  CB  VAL A  83      17.927  -3.494   7.142  1.00  0.00           C  
ATOM    580  CEN VAL A  83      18.023  -2.814   7.084  1.00  0.00           X  
ATOM    581  H   VAL A  83      16.079  -4.733   8.439  1.00  0.00           H  
ATOM    582  N   VAL A  84      18.577  -6.535   7.178  1.00  0.00           N  
ATOM    583  CA  VAL A  84      19.515  -7.626   6.939  1.00  0.00           C  
ATOM    584  C   VAL A  84      18.911  -8.679   6.019  1.00  0.00           C  
ATOM    585  O   VAL A  84      19.564  -9.151   5.087  1.00  0.00           O  
ATOM    586  CB  VAL A  84      19.949  -8.297   8.256  1.00  0.00           C  
ATOM    587  CEN VAL A  84      20.478  -8.376   8.690  1.00  0.00           X  
ATOM    588  H   VAL A  84      18.281  -6.340   8.124  1.00  0.00           H  
ATOM    589  N   VAL A  85      17.662  -9.044   6.285  1.00  0.00           N  
ATOM    590  CA  VAL A  85      16.967 -10.042   5.480  1.00  0.00           C  
ATOM    591  C   VAL A  85      16.864  -9.603   4.026  1.00  0.00           C  
ATOM    592  O   VAL A  85      17.111 -10.389   3.111  1.00  0.00           O  
ATOM    593  CB  VAL A  85      15.554 -10.322   6.024  1.00  0.00           C  
ATOM    594  CEN VAL A  85      15.167 -10.792   6.347  1.00  0.00           X  
ATOM    595  H   VAL A  85      17.180  -8.619   7.064  1.00  0.00           H  
ATOM    596  N   VAL A  86      16.497  -8.343   3.818  1.00  0.00           N  
ATOM    597  CA  VAL A  86      16.360  -7.796   2.473  1.00  0.00           C  
ATOM    598  C   VAL A  86      17.677  -7.870   1.712  1.00  0.00           C  
ATOM    599  O   VAL A  86      17.710  -8.263   0.546  1.00  0.00           O  
ATOM    600  CB  VAL A  86      15.877  -6.334   2.504  1.00  0.00           C  
ATOM    601  CEN VAL A  86      15.339  -5.925   2.370  1.00  0.00           X  
ATOM    602  H   VAL A  86      16.308  -7.748   4.612  1.00  0.00           H  
ATOM    603  N   VAL A  87      18.762  -7.490   2.378  1.00  0.00           N  
ATOM    604  CA  VAL A  87      20.085  -7.512   1.765  1.00  0.00           C  
ATOM    605  C   VAL A  87      20.464  -8.920   1.324  1.00  0.00           C  
ATOM    606  O   VAL A  87      20.968  -9.120   0.219  1.00  0.00           O  
ATOM    607  CB  VAL A  87      21.162  -6.978   2.727  1.00  0.00           C  
ATOM    608  CEN VAL A  87      21.587  -6.449   2.845  1.00  0.00           X  
ATOM    609  H   VAL A  87      18.668  -7.177   3.334  1.00  0.00           H  
ATOM    610  N   VAL A  88      20.218  -9.893   2.195  1.00  0.00           N  
ATOM    611  CA  VAL A  88      20.534 -11.285   1.897  1.00  0.00           C  
ATOM    612  C   VAL A  88      19.781 -11.768   0.663  1.00  0.00           C  
ATOM    613  O   VAL A  88      20.354 -12.421  -0.209  1.00  0.00           O  
ATOM    614  CB  VAL A  88      20.199 -12.207   3.084  1.00  0.00           C  
ATOM    615  CEN VAL A  88      20.478 -12.594   3.581  1.00  0.00           X  
ATOM    616  H   VAL A  88      19.802  -9.663   3.086  1.00  0.00           H  
ATOM    617  N   VAL A  89      18.494 -11.445   0.597  1.00  0.00           N  
ATOM    618  CA  VAL A  89      17.660 -11.845  -0.530  1.00  0.00           C  
ATOM    619  C   VAL A  89      18.195 -11.280  -1.839  1.00  0.00           C  
ATOM    620  O   VAL A  89      18.275 -11.985  -2.845  1.00  0.00           O  
ATOM    621  CB  VAL A  89      16.201 -11.390  -0.343  1.00  0.00           C  
ATOM    622  CEN VAL A  89      15.562 -11.614  -0.215  1.00  0.00           X  
ATOM    623  H   VAL A  89      18.083 -10.907   1.347  1.00  0.00           H  
ATOM    624  N   VAL A  90      18.559 -10.002  -1.821  1.00  0.00           N  
ATOM    625  CA  VAL A  90      19.087  -9.339  -3.007  1.00  0.00           C  
ATOM    626  C   VAL A  90      20.357 -10.021  -3.501  1.00  0.00           C  
ATOM    627  O   VAL A  90      20.520 -10.258  -4.697  1.00  0.00           O  
ATOM    628  CB  VAL A  90      19.387  -7.852  -2.737  1.00  0.00           C  
ATOM    629  CEN VAL A  90      19.177  -7.211  -2.875  1.00  0.00           X  
ATOM    630  H   VAL A  90      18.468  -9.477  -0.963  1.00  0.00           H  
ATOM    631  N   VAL A  91      21.253 -10.335  -2.572  1.00  0.00           N  
ATOM    632  CA  VAL A  91      22.510 -10.991  -2.911  1.00  0.00           C  
ATOM    633  C   VAL A  91      22.266 -12.325  -3.604  1.00  0.00           C  
ATOM    634  O   VAL A  91      22.919 -12.649  -4.596  1.00  0.00           O  
ATOM    635  CB  VAL A  91      23.381 -11.224  -1.662  1.00  0.00           C  
ATOM    636  CEN VAL A  91      23.955 -11.020  -1.340  1.00  0.00           X  
ATOM    637  H   VAL A  91      21.059 -10.113  -1.606  1.00  0.00           H  
ATOM    638  N   VAL A  92      21.322 -13.096  -3.075  1.00  0.00           N  
ATOM    639  CA  VAL A  92      20.993 -14.400  -3.640  1.00  0.00           C  
ATOM    640  C   VAL A  92      20.416 -14.262  -5.043  1.00  0.00           C  
ATOM    641  O   VAL A  92      20.637 -15.117  -5.902  1.00  0.00           O  
ATOM    642  CB  VAL A  92      19.988 -15.161  -2.755  1.00  0.00           C  
ATOM    643  CEN VAL A  92      19.921 -15.697  -2.327  1.00  0.00           X  
ATOM    644  H   VAL A  92      20.820 -12.771  -2.262  1.00  0.00           H  
ATOM    645  N   VAL A  93      19.676 -13.183  -5.270  1.00  0.00           N  
ATOM    646  CA  VAL A  93      19.184 -12.858  -6.604  1.00  0.00           C  
ATOM    647  C   VAL A  93      20.303 -12.324  -7.489  1.00  0.00           C  
ATOM    648  O   VAL A  93      20.114 -12.121  -8.689  1.00  0.00           O  
ATOM    649  CB  VAL A  93      18.047 -11.821  -6.549  1.00  0.00           C  
ATOM    650  CEN VAL A  93      17.369 -11.736  -6.637  1.00  0.00           X  
ATOM    651  H   VAL A  93      19.449 -12.571  -4.500  1.00  0.00           H  
ATOM    652  N   VAL A  94      21.468 -12.100  -6.891  1.00  0.00           N  
ATOM    653  CA  VAL A  94      22.580 -11.469  -7.593  1.00  0.00           C  
ATOM    654  C   VAL A  94      22.422  -9.955  -7.628  1.00  0.00           C  
ATOM    655  O   VAL A  94      23.174  -9.258  -8.309  1.00  0.00           O  
ATOM    656  CB  VAL A  94      22.710 -11.995  -9.034  1.00  0.00           C  
ATOM    657  CEN VAL A  94      23.098 -12.384  -9.450  1.00  0.00           X  
ATOM    658  H   VAL A  94      21.586 -12.372  -5.926  1.00  0.00           H  
ATOM    659  N   VAL A  95      21.439  -9.450  -6.889  1.00  0.00           N  
ATOM    660  CA  VAL A  95      21.193  -8.015  -6.818  1.00  0.00           C  
ATOM    661  C   VAL A  95      22.072  -7.358  -5.760  1.00  0.00           C  
ATOM    662  O   VAL A  95      21.588  -6.947  -4.706  1.00  0.00           O  
ATOM    663  CB  VAL A  95      19.716  -7.709  -6.506  1.00  0.00           C  
ATOM    664  CEN VAL A  95      19.132  -7.462  -6.776  1.00  0.00           X  
ATOM    665  H   VAL A  95      20.846 -10.078  -6.365  1.00  0.00           H  
ATOM    666  N   VAL A  96      23.365  -7.263  -6.049  1.00  0.00           N  
ATOM    667  CA  VAL A  96      24.328  -6.741  -5.087  1.00  0.00           C  
ATOM    668  C   VAL A  96      24.070  -5.268  -4.794  1.00  0.00           C  
ATOM    669  O   VAL A  96      24.254  -4.808  -3.667  1.00  0.00           O  
ATOM    670  CB  VAL A  96      25.775  -6.908  -5.588  1.00  0.00           C  
ATOM    671  CEN VAL A  96      26.360  -7.257  -5.487  1.00  0.00           X  
ATOM    672  H   VAL A  96      23.690  -7.561  -6.958  1.00  0.00           H  
ATOM    673  N   VAL A  97      23.642  -4.533  -5.815  1.00  0.00           N  
ATOM    674  CA  VAL A  97      23.326  -3.118  -5.660  1.00  0.00           C  
ATOM    675  C   VAL A  97      22.172  -2.914  -4.687  1.00  0.00           C  
ATOM    676  O   VAL A  97      22.230  -2.050  -3.813  1.00  0.00           O  
ATOM    677  CB  VAL A  97      22.967  -2.468  -7.010  1.00  0.00           C  
ATOM    678  CEN VAL A  97      23.191  -2.028  -7.490  1.00  0.00           X  
ATOM    679  H   VAL A  97      23.533  -4.965  -6.721  1.00  0.00           H  
ATOM    680  N   VAL A  98      21.124  -3.716  -4.843  1.00  0.00           N  
ATOM    681  CA  VAL A  98      19.992  -3.684  -3.926  1.00  0.00           C  
ATOM    682  C   VAL A  98      20.426  -4.009  -2.503  1.00  0.00           C  
ATOM    683  O   VAL A  98      20.024  -3.338  -1.552  1.00  0.00           O  
ATOM    684  CB  VAL A  98      18.890  -4.672  -4.354  1.00  0.00           C  
ATOM    685  CEN VAL A  98      18.254  -4.714  -4.616  1.00  0.00           X  
ATOM    686  H   VAL A  98      21.112  -4.364  -5.618  1.00  0.00           H  
ATOM    687  N   VAL A  99      21.250  -5.043  -2.362  1.00  0.00           N  
ATOM    688  CA  VAL A  99      21.741  -5.459  -1.054  1.00  0.00           C  
ATOM    689  C   VAL A  99      22.522  -4.340  -0.377  1.00  0.00           C  
ATOM    690  O   VAL A  99      22.336  -4.069   0.809  1.00  0.00           O  
ATOM    691  CB  VAL A  99      22.637  -6.707  -1.158  1.00  0.00           C  
ATOM    692  CEN VAL A  99      22.668  -7.381  -1.018  1.00  0.00           X  
ATOM    693  H   VAL A  99      21.543  -5.553  -3.183  1.00  0.00           H  
ATOM    694  N   VAL A 100      23.397  -3.691  -1.139  1.00  0.00           N  
ATOM    695  CA  VAL A 100      24.208  -2.599  -0.614  1.00  0.00           C  
ATOM    696  C   VAL A 100      23.335  -1.462  -0.100  1.00  0.00           C  
ATOM    697  O   VAL A 100      23.573  -0.924   0.982  1.00  0.00           O  
ATOM    698  CB  VAL A 100      25.174  -2.049  -1.681  1.00  0.00           C  
ATOM    699  CEN VAL A 100      25.837  -2.017  -1.864  1.00  0.00           X  
ATOM    700  H   VAL A 100      23.502  -3.961  -2.106  1.00  0.00           H  
ATOM    701  N   VAL A 101      22.322  -1.101  -0.880  1.00  0.00           N  
ATOM    702  CA  VAL A 101      21.411  -0.026  -0.504  1.00  0.00           C  
ATOM    703  C   VAL A 101      20.702  -0.339   0.807  1.00  0.00           C  
ATOM    704  O   VAL A 101      20.593   0.518   1.685  1.00  0.00           O  
ATOM    705  CB  VAL A 101      20.357   0.230  -1.598  1.00  0.00           C  
ATOM    706  CEN VAL A 101      20.159   0.677  -2.084  1.00  0.00           X  
ATOM    707  H   VAL A 101      22.180  -1.582  -1.756  1.00  0.00           H  
ATOM    708  N   VAL A 102      20.220  -1.570   0.934  1.00  0.00           N  
ATOM    709  CA  VAL A 102      19.520  -1.998   2.139  1.00  0.00           C  
ATOM    710  C   VAL A 102      20.414  -1.882   3.367  1.00  0.00           C  
ATOM    711  O   VAL A 102      19.988  -1.392   4.413  1.00  0.00           O  
ATOM    712  CB  VAL A 102      19.019  -3.450   2.017  1.00  0.00           C  
ATOM    713  CEN VAL A 102      18.454  -3.838   1.947  1.00  0.00           X  
ATOM    714  H   VAL A 102      20.342  -2.227   0.177  1.00  0.00           H  
ATOM    715  N   VAL A 103      21.656  -2.335   3.233  1.00  0.00           N  
ATOM    716  CA  VAL A 103      22.613  -2.283   4.332  1.00  0.00           C  
ATOM    717  C   VAL A 103      22.849  -0.849   4.788  1.00  0.00           C  
ATOM    718  O   VAL A 103      22.868  -0.564   5.986  1.00  0.00           O  
ATOM    719  CB  VAL A 103      23.961  -2.914   3.937  1.00  0.00           C  
ATOM    720  CEN VAL A 103      24.371  -3.458   4.042  1.00  0.00           X  
ATOM    721  H   VAL A 103      21.944  -2.726   2.348  1.00  0.00           H  
ATOM    722  N   VAL A 104      23.028   0.051   3.827  1.00  0.00           N  
ATOM    723  CA  VAL A 104      23.264   1.458   4.129  1.00  0.00           C  
ATOM    724  C   VAL A 104      22.099   2.056   4.908  1.00  0.00           C  
ATOM    725  O   VAL A 104      22.298   2.771   5.890  1.00  0.00           O  
ATOM    726  CB  VAL A 104      23.489   2.281   2.847  1.00  0.00           C  
ATOM    727  CEN VAL A 104      23.965   2.620   2.482  1.00  0.00           X  
ATOM    728  H   VAL A 104      23.001  -0.247   2.863  1.00  0.00           H  
ATOM    729  N   VAL A 105      20.882   1.761   4.463  1.00  0.00           N  
ATOM    730  CA  VAL A 105      19.683   2.269   5.117  1.00  0.00           C  
ATOM    731  C   VAL A 105      19.608   1.808   6.567  1.00  0.00           C  
ATOM    732  O   VAL A 105      19.307   2.595   7.464  1.00  0.00           O  
ATOM    733  CB  VAL A 105      18.405   1.824   4.380  1.00  0.00           C  
ATOM    734  CEN VAL A 105      17.886   2.047   3.986  1.00  0.00           X  
ATOM    735  H   VAL A 105      20.786   1.168   3.650  1.00  0.00           H  
ATOM    736  N   VAL A 106      19.885   0.528   6.790  1.00  0.00           N  
ATOM    737  CA  VAL A 106      19.849  -0.041   8.132  1.00  0.00           C  
ATOM    738  C   VAL A 106      20.840   0.660   9.053  1.00  0.00           C  
ATOM    739  O   VAL A 106      20.513   0.995  10.192  1.00  0.00           O  
ATOM    740  CB  VAL A 106      20.159  -1.550   8.115  1.00  0.00           C  
ATOM    741  CEN VAL A 106      19.880  -2.174   8.199  1.00  0.00           X  
ATOM    742  H   VAL A 106      20.125  -0.067   6.010  1.00  0.00           H  
ATOM    743  N   VAL A 107      22.051   0.879   8.554  1.00  0.00           N  
ATOM    744  CA  VAL A 107      23.092   1.541   9.332  1.00  0.00           C  
ATOM    745  C   VAL A 107      22.664   2.943   9.745  1.00  0.00           C  
ATOM    746  O   VAL A 107      22.845   3.345  10.894  1.00  0.00           O  
ATOM    747  CB  VAL A 107      24.415   1.629   8.547  1.00  0.00           C  
ATOM    748  CEN VAL A 107      25.057   1.381   8.513  1.00  0.00           X  
ATOM    749  H   VAL A 107      22.257   0.579   7.612  1.00  0.00           H  
ATOM    750  N   VAL A 108      22.094   3.684   8.800  1.00  0.00           N  
ATOM    751  CA  VAL A 108      21.639   5.044   9.064  1.00  0.00           C  
ATOM    752  C   VAL A 108      20.583   5.068  10.162  1.00  0.00           C  
ATOM    753  O   VAL A 108      20.634   5.901  11.067  1.00  0.00           O  
ATOM    754  CB  VAL A 108      21.062   5.703   7.797  1.00  0.00           C  
ATOM    755  CEN VAL A 108      21.180   6.186   7.321  1.00  0.00           X  
ATOM    756  H   VAL A 108      21.974   3.296   7.876  1.00  0.00           H  
ATOM    757  N   VAL A 109      19.627   4.149  10.077  1.00  0.00           N  
ATOM    758  CA  VAL A 109      18.557   4.063  11.064  1.00  0.00           C  
ATOM    759  C   VAL A 109      19.114   3.810  12.459  1.00  0.00           C  
ATOM    760  O   VAL A 109      18.696   4.444  13.429  1.00  0.00           O  
ATOM    761  CB  VAL A 109      17.553   2.949  10.713  1.00  0.00           C  
ATOM    762  CEN VAL A 109      16.912   2.830  10.492  1.00  0.00           X  
ATOM    763  H   VAL A 109      19.642   3.493   9.310  1.00  0.00           H  
ATOM    764  N   VAL A 110      20.058   2.881  12.555  1.00  0.00           N  
ATOM    765  CA  VAL A 110      20.674   2.543  13.833  1.00  0.00           C  
ATOM    766  C   VAL A 110      21.361   3.754  14.451  1.00  0.00           C  
ATOM    767  O   VAL A 110      21.012   4.157  15.526  1.00  0.00           O  
ATOM    768  CB  VAL A 110      21.701   1.405  13.682  1.00  0.00           C  
ATOM    769  CEN VAL A 110      21.818   0.741  13.824  1.00  0.00           X  
ATOM    770  H   VAL A 110      20.358   2.396  11.721  1.00  0.00           H  
TER                                                                             
# All scores below are weighted scores, not raw scores.
#BEGIN_POSE_ENERGIES_TABLE ./out/28.pdb
label vdw total
weights 0.1 NA
pose 2.77314 2.77314
VAL:NtermProteinFull_1 0 0
VAL_2 0 0
VAL_3 0 0
VAL_4 0 0
VAL_5 0.29554 0.29554
VAL_6 0 0
VAL_7 0 0
VAL_8 0.77415 0.77415
VAL_9 0 0
VAL_10 0 0
VAL_11 0 0
VAL_12 0 0
VAL_13 0 0
VAL_14 0 0
VAL_15 0 0
VAL_16 0 0
VAL_17 0 0
VAL_18 0 0
VAL_19 0 0
VAL_20 0 0
VAL_21 0 0
VAL_22 0 0
VAL_23 0 0
VAL_24 0 0
VAL_25 0 0
VAL_26 0 0
VAL_27 0 0
VAL_28 0 0
VAL_29 0 0
VAL_30 0 0
VAL_31 0 0
VAL_32 0 0
VAL_33 0 0
VAL_34 0.00124 0.00124
VAL_35 0 0
VAL_36 0.0111 0.0111
VAL_37 0 0
VAL_38 0 0
VAL_39 0 0
VAL_40 0.09871 0.09871
VAL_41 0 0
VAL_42 0 0
VAL_43 0.09871 0.09871
VAL_44 0 0
VAL_45 0 0
VAL_46 0 0
VAL_47 0 0
VAL_48 0 0
VAL_49 0 0
VAL_50 0 0
VAL_51 0.01245 0.01245
VAL_52 0.00124 0.00124
VAL_53 0 0
VAL_54 0.00045 0.00045
VAL_55 0 0
VAL_56 0.31797 0.31797
VAL_57 0 0
VAL_58 0 0
VAL_59 0.75173 0.75173
VAL_60 0 0
VAL_61 0 0
VAL_62 0 0
VAL_63 0 0
VAL_64 0 0
VAL_65 0.02095 0.02095
VAL_66 0 0
VAL_67 0 0
VAL_68 0 0
VAL_69 0 0
VAL_70 0.02095 0.02095
VAL_71 0 0
VAL_72 0 0
VAL_73 0 0
VAL_74 0 0
VAL_75 0 0
VAL_76 0 0
VAL_77 0 0
VAL_78 0 0
VAL_79 0 0
VAL_80 0 0
VAL_81 0 0
VAL_82 0 0
VAL_83 0.17665 0.17665
VAL_84 0 0
VAL_85 0 0
VAL_86 0.00045 0.00045
VAL_87 0 0
VAL_88 0 0
VAL_89 0 0
VAL_90 0.00643 0.00643
VAL_91 0 0
VAL_92 0 0
VAL_93 0 0
VAL_94 0 0
VAL_95 0 0
VAL_96 0 0
VAL_97 0 0
VAL_98 0.00642 0.00642
VAL_99 2e-05 2e-05
VAL_100 0 0
VAL_101 0.00135 0.00135
VAL_102 0 0
VAL_103 0 0
VAL_104 0 0
VAL_105 0 0
VAL_106 0.17665 0.17665
VAL_107 0 0
VAL_108 0 0
VAL_109 0 0
VAL:CtermProteinFull_110 0 0
#END_POSE_ENERGIES_TABLE ./out/28.pdb

REMARK 6 13 9 1 20 17 13 9 11 17 12 8 
REMARK VDW             2.773
REMARK RG             13.816
REMARK NCdist         23.813
REMARK HO              0.399
