# Supplementary material for: Design of complicated all-α protein structures
Source: Nat Struct Mol Biol. 2024 Jan 4;31(2):275–82. doi: 10.1038/s41594-023-01147-9 (PMC11377298; doi:10.1038/s41594-023-01147-9)
Supplement: Supplementary file 11 — Statistical source data. [file 41594_2023_1147_MOESM11_ESM.zip › ED_Fig6/14.pdb]

HEADER                                            09-NOV-21   XXXX              
EXPDTA    THEORETICAL MODEL                                                     
REMARK 220                                                                      
REMARK 220 EXPERIMENTAL DETAILS                                                 
REMARK 220  EXPERIMENT TYPE                : THEORETICAL MODELLING              
REMARK 220  DATE OF DATA COLLECTION        : 09-NOV-21                          
REMARK 220                                                                      
REMARK 220 REMARK: MODEL GENERATED BY ROSETTA                                   
REMARK 220  VERSION 2021.16+release.8ee4f02                                     
ATOM      1  N   VAL A   1       0.000   0.000   0.000  1.00  0.00           N  
ATOM      2  CA  VAL A   1       1.458   0.000   0.000  1.00  0.00           C  
ATOM      3  C   VAL A   1       2.009   1.420   0.000  1.00  0.00           C  
ATOM      4  O   VAL A   1       2.934   1.737   0.748  1.00  0.00           O  
ATOM      5  CB  VAL A   1       2.023  -0.759  -1.215  1.00  0.00           C  
ATOM      6  CEN VAL A   1       2.351  -1.334  -1.406  1.00  0.00           X  
ATOM      7  H   VAL A   1      -0.500  -0.433  -0.750  1.00  0.00           H  
ATOM      8  N   VAL A   2       1.435   2.272  -0.843  1.00  0.00           N  
ATOM      9  CA  VAL A   2       1.868   3.661  -0.942  1.00  0.00           C  
ATOM     10  C   VAL A   2       1.711   4.383   0.390  1.00  0.00           C  
ATOM     11  O   VAL A   2       2.608   5.105   0.825  1.00  0.00           O  
ATOM     12  CB  VAL A   2       1.079   4.423  -2.023  1.00  0.00           C  
ATOM     13  CEN VAL A   2       1.129   4.707  -2.649  1.00  0.00           X  
ATOM     14  H   VAL A   2       0.680   1.949  -1.431  1.00  0.00           H  
ATOM     15  N   VAL A   3       0.566   4.183   1.035  1.00  0.00           N  
ATOM     16  CA  VAL A   3       0.290   4.815   2.319  1.00  0.00           C  
ATOM     17  C   VAL A   3       1.317   4.405   3.367  1.00  0.00           C  
ATOM     18  O   VAL A   3       1.823   5.241   4.115  1.00  0.00           O  
ATOM     19  CB  VAL A   3      -1.120   4.462   2.831  1.00  0.00           C  
ATOM     20  CEN VAL A   3      -1.749   4.719   2.941  1.00  0.00           X  
ATOM     21  H   VAL A   3      -0.130   3.577   0.624  1.00  0.00           H  
ATOM     22  N   VAL A   4       1.620   3.112   3.417  1.00  0.00           N  
ATOM     23  CA  VAL A   4       2.588   2.588   4.374  1.00  0.00           C  
ATOM     24  C   VAL A   4       3.957   3.226   4.177  1.00  0.00           C  
ATOM     25  O   VAL A   4       4.612   3.622   5.141  1.00  0.00           O  
ATOM     26  CB  VAL A   4       2.723   1.058   4.261  1.00  0.00           C  
ATOM     27  CEN VAL A   4       2.581   0.464   4.579  1.00  0.00           X  
ATOM     28  H   VAL A   4       1.169   2.476   2.775  1.00  0.00           H  
ATOM     29  N   VAL A   5       4.385   3.322   2.923  1.00  0.00           N  
ATOM     30  CA  VAL A   5       5.678   3.911   2.597  1.00  0.00           C  
ATOM     31  C   VAL A   5       5.758   5.358   3.069  1.00  0.00           C  
ATOM     32  O   VAL A   5       6.758   5.776   3.653  1.00  0.00           O  
ATOM     33  CB  VAL A   5       5.958   3.859   1.084  1.00  0.00           C  
ATOM     34  CEN VAL A   5       6.345   3.555   0.602  1.00  0.00           X  
ATOM     35  H   VAL A   5       3.799   2.977   2.176  1.00  0.00           H  
ATOM     36  N   VAL A   6       4.700   6.118   2.811  1.00  0.00           N  
ATOM     37  CA  VAL A   6       4.648   7.520   3.209  1.00  0.00           C  
ATOM     38  C   VAL A   6       4.783   7.670   4.719  1.00  0.00           C  
ATOM     39  O   VAL A   6       5.528   8.521   5.204  1.00  0.00           O  
ATOM     40  CB  VAL A   6       3.339   8.190   2.752  1.00  0.00           C  
ATOM     41  CEN VAL A   6       3.075   8.647   2.309  1.00  0.00           X  
ATOM     42  H   VAL A   6       3.910   5.715   2.327  1.00  0.00           H  
ATOM     43  N   VAL A   7       4.059   6.836   5.458  1.00  0.00           N  
ATOM     44  CA  VAL A   7       4.096   6.875   6.915  1.00  0.00           C  
ATOM     45  C   VAL A   7       5.504   6.615   7.437  1.00  0.00           C  
ATOM     46  O   VAL A   7       5.983   7.311   8.332  1.00  0.00           O  
ATOM     47  CB  VAL A   7       3.133   5.844   7.532  1.00  0.00           C  
ATOM     48  CEN VAL A   7       2.540   5.776   7.878  1.00  0.00           X  
ATOM     49  H   VAL A   7       3.467   6.159   4.999  1.00  0.00           H  
ATOM     50  N   VAL A   8       6.163   5.609   6.872  1.00  0.00           N  
ATOM     51  CA  VAL A   8       7.517   5.255   7.279  1.00  0.00           C  
ATOM     52  C   VAL A   8       8.478   6.419   7.067  1.00  0.00           C  
ATOM     53  O   VAL A   8       9.293   6.729   7.935  1.00  0.00           O  
ATOM     54  CB  VAL A   8       8.037   4.027   6.508  1.00  0.00           C  
ATOM     55  CEN VAL A   8       8.197   3.360   6.571  1.00  0.00           X  
ATOM     56  H   VAL A   8       5.713   5.075   6.141  1.00  0.00           H  
ATOM     57  N   VAL A   9       8.376   7.060   5.907  1.00  0.00           N  
ATOM     58  CA  VAL A   9       9.235   8.191   5.579  1.00  0.00           C  
ATOM     59  C   VAL A   9       9.061   9.324   6.581  1.00  0.00           C  
ATOM     60  O   VAL A   9      10.039   9.909   7.047  1.00  0.00           O  
ATOM     61  CB  VAL A   9       8.951   8.723   4.162  1.00  0.00           C  
ATOM     62  CEN VAL A   9       9.208   8.766   3.524  1.00  0.00           X  
ATOM     63  H   VAL A   9       7.685   6.755   5.236  1.00  0.00           H  
ATOM     64  N   VAL A  10       7.810   9.630   6.909  1.00  0.00           N  
ATOM     65  CA  VAL A  10       7.506  10.695   7.857  1.00  0.00           C  
ATOM     66  C   VAL A  10       8.128  10.415   9.219  1.00  0.00           C  
ATOM     67  O   VAL A  10       8.719  11.301   9.836  1.00  0.00           O  
ATOM     68  CB  VAL A  10       5.986  10.883   8.028  1.00  0.00           C  
ATOM     69  CEN VAL A  10       5.461  11.306   7.888  1.00  0.00           X  
ATOM     70  H   VAL A  10       7.051   9.112   6.491  1.00  0.00           H  
ATOM     71  N   VAL A  11       7.993   9.177   9.683  1.00  0.00           N  
ATOM     72  CA  VAL A  11       8.542   8.778  10.973  1.00  0.00           C  
ATOM     73  C   VAL A  11      10.054   8.964  11.009  1.00  0.00           C  
ATOM     74  O   VAL A  11      10.602   9.482  11.982  1.00  0.00           O  
ATOM     75  CB  VAL A  11       8.207   7.311  11.300  1.00  0.00           C  
ATOM     76  CEN VAL A  11       7.826   6.907  11.708  1.00  0.00           X  
ATOM     77  H   VAL A  11       7.496   8.495   9.127  1.00  0.00           H  
ATOM     78  N   VAL A  12      10.723   8.537   9.944  1.00  0.00           N  
ATOM     79  CA  VAL A  12      12.173   8.655   9.852  1.00  0.00           C  
ATOM     80  C   VAL A  12      12.613  10.111   9.938  1.00  0.00           C  
ATOM     81  O   VAL A  12      13.562  10.441  10.650  1.00  0.00           O  
ATOM     82  CB  VAL A  12      12.708   8.043   8.543  1.00  0.00           C  
ATOM     83  CEN VAL A  12      13.065   7.514   8.284  1.00  0.00           X  
ATOM     84  H   VAL A  12      10.214   8.119   9.178  1.00  0.00           H  
ATOM     85  N   VAL A  13      11.920  10.977   9.208  1.00  0.00           N  
ATOM     86  CA  VAL A  13      12.238  12.400   9.200  1.00  0.00           C  
ATOM     87  C   VAL A  13      12.120  12.999  10.596  1.00  0.00           C  
ATOM     88  O   VAL A  13      12.988  13.755  11.033  1.00  0.00           O  
ATOM     89  CB  VAL A  13      11.321  13.180   8.239  1.00  0.00           C  
ATOM     90  CEN VAL A  13      11.305  13.516   7.638  1.00  0.00           X  
ATOM     91  H   VAL A  13      11.152  10.642   8.644  1.00  0.00           H  
ATOM     92  N   VAL A  14      11.041  12.656  11.292  1.00  0.00           N  
ATOM     93  CA  VAL A  14      10.808  13.159  12.640  1.00  0.00           C  
ATOM     94  C   VAL A  14      11.933  12.751  13.583  1.00  0.00           C  
ATOM     95  O   VAL A  14      12.426  13.564  14.365  1.00  0.00           O  
ATOM     96  CB  VAL A  14       9.468  12.654  13.208  1.00  0.00           C  
ATOM     97  CEN VAL A  14       8.830  12.848  13.379  1.00  0.00           X  
ATOM     98  H   VAL A  14      10.366  12.031  10.876  1.00  0.00           H  
ATOM     99  N   VAL A  15      12.336  11.488  13.503  1.00  0.00           N  
ATOM    100  CA  VAL A  15      13.405  10.970  14.349  1.00  0.00           C  
ATOM    101  C   VAL A  15      14.730  11.659  14.047  1.00  0.00           C  
ATOM    102  O   VAL A  15      15.372  12.210  14.941  1.00  0.00           O  
ATOM    103  CB  VAL A  15      13.577   9.449  14.175  1.00  0.00           C  
ATOM    104  CEN VAL A  15      13.484   8.842  14.486  1.00  0.00           X  
ATOM    105  H   VAL A  15      11.891  10.870  12.840  1.00  0.00           H  
ATOM    106  N   VAL A  16      15.134  11.624  12.782  1.00  0.00           N  
ATOM    107  CA  VAL A  16      16.449  12.112  12.384  1.00  0.00           C  
ATOM    108  C   VAL A  16      16.626  13.580  12.749  1.00  0.00           C  
ATOM    109  O   VAL A  16      17.711  14.005  13.145  1.00  0.00           O  
ATOM    110  CB  VAL A  16      16.683  11.937  10.872  1.00  0.00           C  
ATOM    111  CEN VAL A  16      17.038  11.577  10.403  1.00  0.00           X  
ATOM    112  H   VAL A  16      14.514  11.250  12.078  1.00  0.00           H  
ATOM    113  N   VAL A  17      15.553  14.352  12.612  1.00  0.00           N  
ATOM    114  CA  VAL A  17      15.609  15.790  12.843  1.00  0.00           C  
ATOM    115  C   VAL A  17      15.352  16.123  14.307  1.00  0.00           C  
ATOM    116  O   VAL A  17      15.217  17.291  14.674  1.00  0.00           O  
ATOM    117  CB  VAL A  17      14.589  16.543  11.969  1.00  0.00           C  
ATOM    118  CEN VAL A  17      14.528  16.965  11.427  1.00  0.00           X  
ATOM    119  H   VAL A  17      14.675  13.931  12.341  1.00  0.00           H  
ATOM    120  N   VAL A  18      15.285  15.091  15.141  1.00  0.00           N  
ATOM    121  CA  VAL A  18      15.163  15.276  16.582  1.00  0.00           C  
ATOM    122  C   VAL A  18      13.707  15.444  16.995  1.00  0.00           C  
ATOM    123  O   VAL A  18      13.405  15.658  18.169  1.00  0.00           O  
ATOM    124  CB  VAL A  18      15.967  16.498  17.064  1.00  0.00           C  
ATOM    125  CEN VAL A  18      16.526  16.690  17.418  1.00  0.00           X  
ATOM    126  H   VAL A  18      15.318  14.153  14.766  1.00  0.00           H  
ATOM    127  N   VAL A  19      12.806  15.345  16.023  1.00  0.00           N  
ATOM    128  CA  VAL A  19      11.385  15.555  16.271  1.00  0.00           C  
ATOM    129  C   VAL A  19      10.810  14.450  17.148  1.00  0.00           C  
ATOM    130  O   VAL A  19      10.068  14.718  18.093  1.00  0.00           O  
ATOM    131  CB  VAL A  19      10.585  15.621  14.956  1.00  0.00           C  
ATOM    132  CEN VAL A  19      10.239  16.046  14.538  1.00  0.00           X  
ATOM    133  H   VAL A  19      13.114  15.118  15.088  1.00  0.00           H  
ATOM    134  N   VAL A  20      11.156  13.208  16.830  1.00  0.00           N  
ATOM    135  CA  VAL A  20      10.683  12.061  17.595  1.00  0.00           C  
ATOM    136  C   VAL A  20      11.178  12.115  19.034  1.00  0.00           C  
ATOM    137  O   VAL A  20      10.470  11.720  19.960  1.00  0.00           O  
ATOM    138  CB  VAL A  20      11.132  10.732  16.958  1.00  0.00           C  
ATOM    139  CEN VAL A  20      10.909  10.179  16.614  1.00  0.00           X  
ATOM    140  H   VAL A  20      11.764  13.054  16.038  1.00  0.00           H  
ATOM    141  N   VAL A  21      12.399  12.608  19.216  1.00  0.00           N  
ATOM    142  CA  VAL A  21      12.972  12.763  20.547  1.00  0.00           C  
ATOM    143  C   VAL A  21      12.126  13.693  21.407  1.00  0.00           C  
ATOM    144  O   VAL A  21      11.853  13.400  22.571  1.00  0.00           O  
ATOM    145  CB  VAL A  21      14.412  13.307  20.483  1.00  0.00           C  
ATOM    146  CEN VAL A  21      15.073  13.138  20.577  1.00  0.00           X  
ATOM    147  H   VAL A  21      12.943  12.883  18.411  1.00  0.00           H  
ATOM    148  N   VAL A  22      11.713  14.814  20.827  1.00  0.00           N  
ATOM    149  CA  VAL A  22      10.896  15.790  21.539  1.00  0.00           C  
ATOM    150  C   VAL A  22       9.463  15.298  21.697  1.00  0.00           C  
ATOM    151  O   VAL A  22       8.654  15.925  22.380  1.00  0.00           O  
ATOM    152  CB  VAL A  22      10.885  17.151  20.819  1.00  0.00           C  
ATOM    153  CEN VAL A  22      11.111  17.801  20.858  1.00  0.00           X  
ATOM    154  H   VAL A  22      11.971  14.996  19.867  1.00  0.00           H  
ATOM    155  N   VAL A  23       9.156  14.173  21.062  1.00  0.00           N  
ATOM    156  CA  VAL A  23       7.876  13.504  21.263  1.00  0.00           C  
ATOM    157  C   VAL A  23       8.052  12.191  22.013  1.00  0.00           C  
ATOM    158  O   VAL A  23       7.275  11.253  21.834  1.00  0.00           O  
ATOM    159  CB  VAL A  23       7.166  13.228  19.924  1.00  0.00           C  
ATOM    160  CEN VAL A  23       6.632  13.416  19.530  1.00  0.00           X  
ATOM    161  H   VAL A  23       9.826  13.770  20.422  1.00  0.00           H  
ATOM    162  N   VAL A  24       9.079  12.129  22.855  1.00  0.00           N  
ATOM    163  CA  VAL A  24       9.249  11.011  23.775  1.00  0.00           C  
ATOM    164  C   VAL A  24       9.551   9.721  23.025  1.00  0.00           C  
ATOM    165  O   VAL A  24       9.188   8.632  23.470  1.00  0.00           O  
ATOM    166  CB  VAL A  24       7.998  10.804  24.650  1.00  0.00           C  
ATOM    167  CEN VAL A  24       7.753  10.867  25.291  1.00  0.00           X  
ATOM    168  H   VAL A  24       9.759  12.876  22.857  1.00  0.00           H  
ATOM    169  N   VAL A  25      10.218   9.849  21.882  1.00  0.00           N  
ATOM    170  CA  VAL A  25      10.747   8.692  21.170  1.00  0.00           C  
ATOM    171  C   VAL A  25      12.176   8.386  21.600  1.00  0.00           C  
ATOM    172  O   VAL A  25      13.012   9.285  21.693  1.00  0.00           O  
ATOM    173  CB  VAL A  25      10.714   8.903  19.645  1.00  0.00           C  
ATOM    174  CEN VAL A  25      10.402   8.704  19.064  1.00  0.00           X  
ATOM    175  H   VAL A  25      10.362  10.771  21.498  1.00  0.00           H  
ATOM    176  N   VAL A  26      12.450   7.113  21.862  1.00  0.00           N  
ATOM    177  CA  VAL A  26      13.761   6.695  22.344  1.00  0.00           C  
ATOM    178  C   VAL A  26      14.781   6.668  21.213  1.00  0.00           C  
ATOM    179  O   VAL A  26      14.426   6.791  20.041  1.00  0.00           O  
ATOM    180  CB  VAL A  26      13.704   5.305  23.004  1.00  0.00           C  
ATOM    181  CEN VAL A  26      13.742   4.976  23.608  1.00  0.00           X  
ATOM    182  H   VAL A  26      11.732   6.416  21.724  1.00  0.00           H  
ATOM    183  N   VAL A  27      16.050   6.506  21.571  1.00  0.00           N  
ATOM    184  CA  VAL A  27      17.145   6.726  20.634  1.00  0.00           C  
ATOM    185  C   VAL A  27      17.160   5.662  19.544  1.00  0.00           C  
ATOM    186  O   VAL A  27      17.584   5.919  18.418  1.00  0.00           O  
ATOM    187  CB  VAL A  27      18.509   6.734  21.349  1.00  0.00           C  
ATOM    188  CEN VAL A  27      19.031   7.139  21.543  1.00  0.00           X  
ATOM    189  H   VAL A  27      16.262   6.224  22.517  1.00  0.00           H  
ATOM    190  N   VAL A  28      16.694   4.465  19.887  1.00  0.00           N  
ATOM    191  CA  VAL A  28      16.613   3.371  18.927  1.00  0.00           C  
ATOM    192  C   VAL A  28      15.592   3.670  17.837  1.00  0.00           C  
ATOM    193  O   VAL A  28      15.829   3.398  16.660  1.00  0.00           O  
ATOM    194  CB  VAL A  28      16.242   2.043  19.614  1.00  0.00           C  
ATOM    195  CEN VAL A  28      16.488   1.427  19.798  1.00  0.00           X  
ATOM    196  H   VAL A  28      16.389   4.310  20.837  1.00  0.00           H  
ATOM    197  N   VAL A  29      14.455   4.231  18.235  1.00  0.00           N  
ATOM    198  CA  VAL A  29      13.398   4.573  17.291  1.00  0.00           C  
ATOM    199  C   VAL A  29      13.891   5.568  16.248  1.00  0.00           C  
ATOM    200  O   VAL A  29      13.630   5.411  15.055  1.00  0.00           O  
ATOM    201  CB  VAL A  29      12.170   5.164  18.008  1.00  0.00           C  
ATOM    202  CEN VAL A  29      11.517   5.035  18.187  1.00  0.00           X  
ATOM    203  H   VAL A  29      14.320   4.426  19.217  1.00  0.00           H  
ATOM    204  N   VAL A  30      14.606   6.590  16.704  1.00  0.00           N  
ATOM    205  CA  VAL A  30      15.138   7.613  15.811  1.00  0.00           C  
ATOM    206  C   VAL A  30      16.079   7.006  14.778  1.00  0.00           C  
ATOM    207  O   VAL A  30      16.005   7.328  13.592  1.00  0.00           O  
ATOM    208  CB  VAL A  30      15.885   8.711  16.590  1.00  0.00           C  
ATOM    209  CEN VAL A  30      15.852   9.370  16.789  1.00  0.00           X  
ATOM    210  H   VAL A  30      14.786   6.661  17.696  1.00  0.00           H  
ATOM    211  N   VAL A  31      16.965   6.128  15.236  1.00  0.00           N  
ATOM    212  CA  VAL A  31      17.923   5.475  14.353  1.00  0.00           C  
ATOM    213  C   VAL A  31      17.215   4.672  13.269  1.00  0.00           C  
ATOM    214  O   VAL A  31      17.583   4.735  12.096  1.00  0.00           O  
ATOM    215  CB  VAL A  31      18.867   4.542  15.134  1.00  0.00           C  
ATOM    216  CEN VAL A  31      19.516   4.466  15.352  1.00  0.00           X  
ATOM    217  H   VAL A  31      16.974   5.907  16.222  1.00  0.00           H  
ATOM    218  N   VAL A  32      16.196   3.918  13.668  1.00  0.00           N  
ATOM    219  CA  VAL A  32      15.434   3.102  12.731  1.00  0.00           C  
ATOM    220  C   VAL A  32      14.786   3.960  11.652  1.00  0.00           C  
ATOM    221  O   VAL A  32      14.831   3.625  10.469  1.00  0.00           O  
ATOM    222  CB  VAL A  32      14.342   2.287  13.450  1.00  0.00           C  
ATOM    223  CEN VAL A  32      14.161   1.651  13.641  1.00  0.00           X  
ATOM    224  H   VAL A  32      15.943   3.911  14.646  1.00  0.00           H  
ATOM    225  N   VAL A  33      14.184   5.069  12.068  1.00  0.00           N  
ATOM    226  CA  VAL A  33      13.526   5.979  11.138  1.00  0.00           C  
ATOM    227  C   VAL A  33      14.509   6.521  10.109  1.00  0.00           C  
ATOM    228  O   VAL A  33      14.211   6.568   8.915  1.00  0.00           O  
ATOM    229  CB  VAL A  33      12.865   7.159  11.874  1.00  0.00           C  
ATOM    230  CEN VAL A  33      12.257   7.430  12.054  1.00  0.00           X  
ATOM    231  H   VAL A  33      14.183   5.288  13.054  1.00  0.00           H  
ATOM    232  N   VAL A  34      15.683   6.931  10.578  1.00  0.00           N  
ATOM    233  CA  VAL A  34      16.713   7.472   9.699  1.00  0.00           C  
ATOM    234  C   VAL A  34      17.133   6.451   8.650  1.00  0.00           C  
ATOM    235  O   VAL A  34      17.264   6.777   7.470  1.00  0.00           O  
ATOM    236  CB  VAL A  34      17.955   7.918  10.493  1.00  0.00           C  
ATOM    237  CEN VAL A  34      18.310   8.470  10.703  1.00  0.00           X  
ATOM    238  H   VAL A  34      15.866   6.866  11.569  1.00  0.00           H  
ATOM    239  N   VAL A  35      17.342   5.213   9.086  1.00  0.00           N  
ATOM    240  CA  VAL A  35      17.748   4.141   8.185  1.00  0.00           C  
ATOM    241  C   VAL A  35      16.710   3.919   7.092  1.00  0.00           C  
ATOM    242  O   VAL A  35      17.052   3.777   5.918  1.00  0.00           O  
ATOM    243  CB  VAL A  35      17.972   2.820   8.943  1.00  0.00           C  
ATOM    244  CEN VAL A  35      18.456   2.378   9.156  1.00  0.00           X  
ATOM    245  H   VAL A  35      17.217   5.010  10.067  1.00  0.00           H  
ATOM    246  N   VAL A  36      15.442   3.888   7.485  1.00  0.00           N  
ATOM    247  CA  VAL A  36      14.351   3.682   6.539  1.00  0.00           C  
ATOM    248  C   VAL A  36      14.327   4.777   5.480  1.00  0.00           C  
ATOM    249  O   VAL A  36      14.174   4.500   4.290  1.00  0.00           O  
ATOM    250  CB  VAL A  36      12.986   3.640   7.251  1.00  0.00           C  
ATOM    251  CEN VAL A  36      12.468   3.223   7.432  1.00  0.00           X  
ATOM    252  H   VAL A  36      15.227   4.011   8.464  1.00  0.00           H  
ATOM    253  N   VAL A  37      14.478   6.022   5.919  1.00  0.00           N  
ATOM    254  CA  VAL A  37      14.473   7.161   5.010  1.00  0.00           C  
ATOM    255  C   VAL A  37      15.594   7.052   3.984  1.00  0.00           C  
ATOM    256  O   VAL A  37      15.383   7.284   2.793  1.00  0.00           O  
ATOM    257  CB  VAL A  37      14.616   8.493   5.771  1.00  0.00           C  
ATOM    258  CEN VAL A  37      14.278   9.062   5.960  1.00  0.00           X  
ATOM    259  H   VAL A  37      14.599   6.183   6.909  1.00  0.00           H  
ATOM    260  N   VAL A  38      16.785   6.696   4.452  1.00  0.00           N  
ATOM    261  CA  VAL A  38      17.942   6.555   3.575  1.00  0.00           C  
ATOM    262  C   VAL A  38      17.696   5.499   2.505  1.00  0.00           C  
ATOM    263  O   VAL A  38      17.998   5.710   1.331  1.00  0.00           O  
ATOM    264  CB  VAL A  38      19.209   6.183   4.368  1.00  0.00           C  
ATOM    265  CEN VAL A  38      19.817   6.423   4.586  1.00  0.00           X  
ATOM    266  H   VAL A  38      16.893   6.519   5.440  1.00  0.00           H  
ATOM    267  N   VAL A  39      17.147   4.362   2.918  1.00  0.00           N  
ATOM    268  CA  VAL A  39      16.860   3.270   1.995  1.00  0.00           C  
ATOM    269  C   VAL A  39      15.891   3.710   0.906  1.00  0.00           C  
ATOM    270  O   VAL A  39      16.092   3.418  -0.273  1.00  0.00           O  
ATOM    271  CB  VAL A  39      16.273   2.050   2.729  1.00  0.00           C  
ATOM    272  CEN VAL A  39      16.409   1.405   2.930  1.00  0.00           X  
ATOM    273  H   VAL A  39      16.923   4.251   3.897  1.00  0.00           H  
ATOM    274  N   VAL A  40      14.838   4.415   1.307  1.00  0.00           N  
ATOM    275  CA  VAL A  40      13.835   4.897   0.365  1.00  0.00           C  
ATOM    276  C   VAL A  40      14.454   5.822  -0.674  1.00  0.00           C  
ATOM    277  O   VAL A  40      14.175   5.706  -1.867  1.00  0.00           O  
ATOM    278  CB  VAL A  40      12.694   5.641   1.086  1.00  0.00           C  
ATOM    279  CEN VAL A  40      12.030   5.599   1.264  1.00  0.00           X  
ATOM    280  H   VAL A  40      14.729   4.621   2.290  1.00  0.00           H  
ATOM    281  N   VAL A  41      15.298   6.740  -0.214  1.00  0.00           N  
ATOM    282  CA  VAL A  41      15.959   7.687  -1.103  1.00  0.00           C  
ATOM    283  C   VAL A  41      16.813   6.966  -2.139  1.00  0.00           C  
ATOM    284  O   VAL A  41      16.782   7.299  -3.324  1.00  0.00           O  
ATOM    285  CB  VAL A  41      16.844   8.674  -0.320  1.00  0.00           C  
ATOM    286  CEN VAL A  41      16.898   9.331  -0.118  1.00  0.00           X  
ATOM    287  H   VAL A  41      15.485   6.783   0.777  1.00  0.00           H  
ATOM    288  N   VAL A  42      17.575   5.977  -1.685  1.00  0.00           N  
ATOM    289  CA  VAL A  42      18.439   5.207  -2.572  1.00  0.00           C  
ATOM    290  C   VAL A  42      17.631   4.509  -3.659  1.00  0.00           C  
ATOM    291  O   VAL A  42      18.005   4.527  -4.832  1.00  0.00           O  
ATOM    292  CB  VAL A  42      19.252   4.155  -1.795  1.00  0.00           C  
ATOM    293  CEN VAL A  42      19.886   3.994  -1.577  1.00  0.00           X  
ATOM    294  H   VAL A  42      17.555   5.753  -0.701  1.00  0.00           H  
ATOM    295  N   VAL A  43      16.522   3.894  -3.262  1.00  0.00           N  
ATOM    296  CA  VAL A  43      15.659   3.189  -4.202  1.00  0.00           C  
ATOM    297  C   VAL A  43      15.130   4.129  -5.277  1.00  0.00           C  
ATOM    298  O   VAL A  43      15.130   3.796  -6.462  1.00  0.00           O  
ATOM    299  CB  VAL A  43      14.470   2.522  -3.486  1.00  0.00           C  
ATOM    300  CEN VAL A  43      14.206   1.914  -3.296  1.00  0.00           X  
ATOM    301  H   VAL A  43      16.271   3.916  -2.284  1.00  0.00           H  
ATOM    302  N   VAL A  44      14.679   5.306  -4.856  1.00  0.00           N  
ATOM    303  CA  VAL A  44      14.146   6.298  -5.782  1.00  0.00           C  
ATOM    304  C   VAL A  44      15.192   6.711  -6.809  1.00  0.00           C  
ATOM    305  O   VAL A  44      14.903   6.801  -8.003  1.00  0.00           O  
ATOM    306  CB  VAL A  44      13.646   7.552  -5.041  1.00  0.00           C  
ATOM    307  CEN VAL A  44      13.080   7.900  -4.859  1.00  0.00           X  
ATOM    308  H   VAL A  44      14.707   5.519  -3.869  1.00  0.00           H  
ATOM    309  N   VAL A  45      16.410   6.961  -6.339  1.00  0.00           N  
ATOM    310  CA  VAL A  45      17.502   7.365  -7.216  1.00  0.00           C  
ATOM    311  C   VAL A  45      17.784   6.302  -8.270  1.00  0.00           C  
ATOM    312  O   VAL A  45      17.957   6.613  -9.449  1.00  0.00           O  
ATOM    313  CB  VAL A  45      18.792   7.641  -6.422  1.00  0.00           C  
ATOM    314  CEN VAL A  45      19.216   8.141  -6.209  1.00  0.00           X  
ATOM    315  H   VAL A  45      16.583   6.869  -5.348  1.00  0.00           H  
ATOM    316  N   VAL A  46      17.829   5.046  -7.839  1.00  0.00           N  
ATOM    317  CA  VAL A  46      18.090   3.934  -8.745  1.00  0.00           C  
ATOM    318  C   VAL A  46      17.032   3.854  -9.838  1.00  0.00           C  
ATOM    319  O   VAL A  46      17.352   3.673 -11.013  1.00  0.00           O  
ATOM    320  CB  VAL A  46      18.139   2.591  -7.992  1.00  0.00           C  
ATOM    321  CEN VAL A  46      18.560   2.088  -7.782  1.00  0.00           X  
ATOM    322  H   VAL A  46      17.678   4.856  -6.859  1.00  0.00           H  
ATOM    323  N   VAL A  47      15.770   3.989  -9.445  1.00  0.00           N  
ATOM    324  CA  VAL A  47      14.662   3.932 -10.391  1.00  0.00           C  
ATOM    325  C   VAL A  47      14.796   5.008 -11.461  1.00  0.00           C  
ATOM    326  O   VAL A  47      14.585   4.748 -12.646  1.00  0.00           O  
ATOM    327  CB  VAL A  47      13.305   4.094  -9.682  1.00  0.00           C  
ATOM    328  CEN VAL A  47      12.732   3.758  -9.497  1.00  0.00           X  
ATOM    329  H   VAL A  47      15.574   4.135  -8.465  1.00  0.00           H  
ATOM    330  N   VAL A  48      15.148   6.217 -11.037  1.00  0.00           N  
ATOM    331  CA  VAL A  48      15.307   7.336 -11.958  1.00  0.00           C  
ATOM    332  C   VAL A  48      16.454   7.092 -12.929  1.00  0.00           C  
ATOM    333  O   VAL A  48      16.401   7.510 -14.086  1.00  0.00           O  
ATOM    334  CB  VAL A  48      15.556   8.656 -11.205  1.00  0.00           C  
ATOM    335  CEN VAL A  48      15.273   9.262 -11.038  1.00  0.00           X  
ATOM    336  H   VAL A  48      15.310   6.364 -10.051  1.00  0.00           H  
ATOM    337  N   VAL A  49      17.492   6.412 -12.453  1.00  0.00           N  
ATOM    338  CA  VAL A  49      18.590   5.988 -13.313  1.00  0.00           C  
ATOM    339  C   VAL A  49      18.179   4.816 -14.195  1.00  0.00           C  
ATOM    340  O   VAL A  49      18.925   4.403 -15.082  1.00  0.00           O  
ATOM    341  CB  VAL A  49      19.830   5.589 -12.490  1.00  0.00           C  
ATOM    342  CEN VAL A  49      20.470   5.781 -12.323  1.00  0.00           X  
ATOM    343  H   VAL A  49      17.520   6.183 -11.470  1.00  0.00           H  
ATOM    344  N   VAL A  50      16.987   4.284 -13.945  1.00  0.00           N  
ATOM    345  CA  VAL A  50      16.528   3.080 -14.627  1.00  0.00           C  
ATOM    346  C   VAL A  50      17.109   1.827 -13.984  1.00  0.00           C  
ATOM    347  O   VAL A  50      16.966   0.724 -14.512  1.00  0.00           O  
ATOM    348  CB  VAL A  50      16.902   3.099 -16.121  1.00  0.00           C  
ATOM    349  CEN VAL A  50      16.644   3.161 -16.757  1.00  0.00           X  
ATOM    350  H   VAL A  50      16.384   4.725 -13.266  1.00  0.00           H  
ATOM    351  N   VAL A  51      17.765   2.004 -12.842  1.00  0.00           N  
ATOM    352  CA  VAL A  51      18.350   0.885 -12.114  1.00  0.00           C  
ATOM    353  C   VAL A  51      17.323   0.222 -11.205  1.00  0.00           C  
ATOM    354  O   VAL A  51      17.388   0.350  -9.982  1.00  0.00           O  
ATOM    355  CB  VAL A  51      19.558   1.331 -11.268  1.00  0.00           C  
ATOM    356  CEN VAL A  51      20.244   1.294 -11.220  1.00  0.00           X  
ATOM    357  H   VAL A  51      17.860   2.938 -12.469  1.00  0.00           H  
ATOM    358  N   VAL A  52      16.376  -0.487 -11.809  1.00  0.00           N  
ATOM    359  CA  VAL A  52      15.281  -1.095 -11.062  1.00  0.00           C  
ATOM    360  C   VAL A  52      15.790  -2.182 -10.125  1.00  0.00           C  
ATOM    361  O   VAL A  52      15.268  -2.361  -9.024  1.00  0.00           O  
ATOM    362  CB  VAL A  52      14.221  -1.698 -12.004  1.00  0.00           C  
ATOM    363  CEN VAL A  52      13.579  -1.618 -12.240  1.00  0.00           X  
ATOM    364  H   VAL A  52      16.415  -0.607 -12.811  1.00  0.00           H  
ATOM    365  N   VAL A  53      16.813  -2.906 -10.566  1.00  0.00           N  
ATOM    366  CA  VAL A  53      17.416  -3.955  -9.754  1.00  0.00           C  
ATOM    367  C   VAL A  53      18.029  -3.383  -8.482  1.00  0.00           C  
ATOM    368  O   VAL A  53      17.841  -3.926  -7.393  1.00  0.00           O  
ATOM    369  CB  VAL A  53      18.501  -4.721 -10.534  1.00  0.00           C  
ATOM    370  CEN VAL A  53      18.647  -5.324 -10.834  1.00  0.00           X  
ATOM    371  H   VAL A  53      17.182  -2.725 -11.489  1.00  0.00           H  
ATOM    372  N   VAL A  54      18.762  -2.285  -8.626  1.00  0.00           N  
ATOM    373  CA  VAL A  54      19.332  -1.588  -7.479  1.00  0.00           C  
ATOM    374  C   VAL A  54      18.243  -1.116  -6.525  1.00  0.00           C  
ATOM    375  O   VAL A  54      18.358  -1.274  -5.309  1.00  0.00           O  
ATOM    376  CB  VAL A  54      20.178  -0.377  -7.917  1.00  0.00           C  
ATOM    377  CEN VAL A  54      20.823  -0.140  -7.965  1.00  0.00           X  
ATOM    378  H   VAL A  54      18.930  -1.924  -9.554  1.00  0.00           H  
ATOM    379  N   VAL A  55      17.186  -0.535  -7.082  1.00  0.00           N  
ATOM    380  CA  VAL A  55      16.073  -0.038  -6.281  1.00  0.00           C  
ATOM    381  C   VAL A  55      15.429  -1.160  -5.478  1.00  0.00           C  
ATOM    382  O   VAL A  55      15.141  -1.002  -4.292  1.00  0.00           O  
ATOM    383  CB  VAL A  55      15.001   0.634  -7.159  1.00  0.00           C  
ATOM    384  CEN VAL A  55      14.722   1.241  -7.326  1.00  0.00           X  
ATOM    385  H   VAL A  55      17.152  -0.435  -8.087  1.00  0.00           H  
ATOM    386  N   VAL A  56      15.203  -2.295  -6.132  1.00  0.00           N  
ATOM    387  CA  VAL A  56      14.592  -3.446  -5.480  1.00  0.00           C  
ATOM    388  C   VAL A  56      15.432  -3.923  -4.302  1.00  0.00           C  
ATOM    389  O   VAL A  56      14.906  -4.205  -3.225  1.00  0.00           O  
ATOM    390  CB  VAL A  56      14.395  -4.615  -6.464  1.00  0.00           C  
ATOM    391  CEN VAL A  56      13.920  -4.974  -6.810  1.00  0.00           X  
ATOM    392  H   VAL A  56      15.463  -2.361  -7.106  1.00  0.00           H  
ATOM    393  N   VAL A  57      16.741  -4.011  -4.513  1.00  0.00           N  
ATOM    394  CA  VAL A  57      17.657  -4.454  -3.469  1.00  0.00           C  
ATOM    395  C   VAL A  57      17.595  -3.536  -2.255  1.00  0.00           C  
ATOM    396  O   VAL A  57      17.545  -3.999  -1.116  1.00  0.00           O  
ATOM    397  CB  VAL A  57      19.109  -4.517  -3.980  1.00  0.00           C  
ATOM    398  CEN VAL A  57      19.618  -4.947  -4.152  1.00  0.00           X  
ATOM    399  H   VAL A  57      17.111  -3.765  -5.420  1.00  0.00           H  
ATOM    400  N   VAL A  58      17.599  -2.231  -2.507  1.00  0.00           N  
ATOM    401  CA  VAL A  58      17.543  -1.244  -1.435  1.00  0.00           C  
ATOM    402  C   VAL A  58      16.274  -1.401  -0.607  1.00  0.00           C  
ATOM    403  O   VAL A  58      16.316  -1.368   0.623  1.00  0.00           O  
ATOM    404  CB  VAL A  58      17.611   0.193  -1.985  1.00  0.00           C  
ATOM    405  CEN VAL A  58      18.013   0.750  -2.032  1.00  0.00           X  
ATOM    406  H   VAL A  58      17.642  -1.915  -3.465  1.00  0.00           H  
ATOM    407  N   VAL A  59      15.147  -1.573  -1.288  1.00  0.00           N  
ATOM    408  CA  VAL A  59      13.863  -1.735  -0.617  1.00  0.00           C  
ATOM    409  C   VAL A  59      13.869  -2.956   0.294  1.00  0.00           C  
ATOM    410  O   VAL A  59      13.406  -2.895   1.433  1.00  0.00           O  
ATOM    411  CB  VAL A  59      12.709  -1.867  -1.628  1.00  0.00           C  
ATOM    412  CEN VAL A  59      12.159  -1.542  -1.888  1.00  0.00           X  
ATOM    413  H   VAL A  59      15.180  -1.590  -2.298  1.00  0.00           H  
ATOM    414  N   VAL A  60      14.395  -4.065  -0.214  1.00  0.00           N  
ATOM    415  CA  VAL A  60      14.461  -5.303   0.553  1.00  0.00           C  
ATOM    416  C   VAL A  60      15.281  -5.120   1.824  1.00  0.00           C  
ATOM    417  O   VAL A  60      14.882  -5.564   2.900  1.00  0.00           O  
ATOM    418  CB  VAL A  60      15.068  -6.450  -0.277  1.00  0.00           C  
ATOM    419  CEN VAL A  60      14.920  -7.042  -0.596  1.00  0.00           X  
ATOM    420  H   VAL A  60      14.758  -4.050  -1.157  1.00  0.00           H  
ATOM    421  N   VAL A  61      16.429  -4.464   1.692  1.00  0.00           N  
ATOM    422  CA  VAL A  61      17.307  -4.221   2.830  1.00  0.00           C  
ATOM    423  C   VAL A  61      16.601  -3.407   3.907  1.00  0.00           C  
ATOM    424  O   VAL A  61      16.687  -3.723   5.094  1.00  0.00           O  
ATOM    425  CB  VAL A  61      18.593  -3.486   2.405  1.00  0.00           C  
ATOM    426  CEN VAL A  61      19.272  -3.563   2.318  1.00  0.00           X  
ATOM    427  H   VAL A  61      16.700  -4.125   0.780  1.00  0.00           H  
ATOM    428  N   VAL A  62      15.904  -2.357   3.486  1.00  0.00           N  
ATOM    429  CA  VAL A  62      15.181  -1.496   4.414  1.00  0.00           C  
ATOM    430  C   VAL A  62      14.132  -2.280   5.191  1.00  0.00           C  
ATOM    431  O   VAL A  62      14.004  -2.131   6.406  1.00  0.00           O  
ATOM    432  CB  VAL A  62      14.496  -0.326   3.683  1.00  0.00           C  
ATOM    433  CEN VAL A  62      14.519   0.355   3.583  1.00  0.00           X  
ATOM    434  H   VAL A  62      15.873  -2.151   2.498  1.00  0.00           H  
ATOM    435  N   VAL A  63      13.381  -3.117   4.482  1.00  0.00           N  
ATOM    436  CA  VAL A  63      12.341  -3.927   5.104  1.00  0.00           C  
ATOM    437  C   VAL A  63      12.923  -4.850   6.168  1.00  0.00           C  
ATOM    438  O   VAL A  63      12.377  -4.971   7.264  1.00  0.00           O  
ATOM    439  CB  VAL A  63      11.585  -4.773   4.063  1.00  0.00           C  
ATOM    440  CEN VAL A  63      10.983  -4.842   3.735  1.00  0.00           X  
ATOM    441  H   VAL A  63      13.536  -3.194   3.487  1.00  0.00           H  
ATOM    442  N   VAL A  64      14.034  -5.498   5.837  1.00  0.00           N  
ATOM    443  CA  VAL A  64      14.693  -6.412   6.763  1.00  0.00           C  
ATOM    444  C   VAL A  64      15.115  -5.693   8.038  1.00  0.00           C  
ATOM    445  O   VAL A  64      14.911  -6.197   9.143  1.00  0.00           O  
ATOM    446  CB  VAL A  64      15.929  -7.071   6.124  1.00  0.00           C  
ATOM    447  CEN VAL A  64      16.176  -7.666   5.878  1.00  0.00           X  
ATOM    448  H   VAL A  64      14.433  -5.355   4.920  1.00  0.00           H  
ATOM    449  N   VAL A  65      15.705  -4.513   7.879  1.00  0.00           N  
ATOM    450  CA  VAL A  65      16.158  -3.723   9.018  1.00  0.00           C  
ATOM    451  C   VAL A  65      14.998  -3.373   9.941  1.00  0.00           C  
ATOM    452  O   VAL A  65      15.107  -3.487  11.161  1.00  0.00           O  
ATOM    453  CB  VAL A  65      16.851  -2.424   8.564  1.00  0.00           C  
ATOM    454  CEN VAL A  65      17.461  -2.107   8.522  1.00  0.00           X  
ATOM    455  H   VAL A  65      15.844  -4.155   6.945  1.00  0.00           H  
ATOM    456  N   VAL A  66      13.887  -2.945   9.351  1.00  0.00           N  
ATOM    457  CA  VAL A  66      12.704  -2.577  10.119  1.00  0.00           C  
ATOM    458  C   VAL A  66      12.191  -3.754  10.939  1.00  0.00           C  
ATOM    459  O   VAL A  66      11.862  -3.606  12.116  1.00  0.00           O  
ATOM    460  CB  VAL A  66      11.572  -2.068   9.206  1.00  0.00           C  
ATOM    461  CEN VAL A  66      11.221  -1.506   9.019  1.00  0.00           X  
ATOM    462  H   VAL A  66      13.861  -2.873   8.343  1.00  0.00           H  
ATOM    463  N   VAL A  67      12.126  -4.923  10.311  1.00  0.00           N  
ATOM    464  CA  VAL A  67      11.654  -6.128  10.981  1.00  0.00           C  
ATOM    465  C   VAL A  67      12.524  -6.466  12.185  1.00  0.00           C  
ATOM    466  O   VAL A  67      12.016  -6.788  13.259  1.00  0.00           O  
ATOM    467  CB  VAL A  67      11.628  -7.334  10.024  1.00  0.00           C  
ATOM    468  CEN VAL A  67      11.210  -7.759   9.678  1.00  0.00           X  
ATOM    469  H   VAL A  67      12.412  -4.978   9.343  1.00  0.00           H  
ATOM    470  N   VAL A  68      13.837  -6.390  11.999  1.00  0.00           N  
ATOM    471  CA  VAL A  68      14.781  -6.688  13.070  1.00  0.00           C  
ATOM    472  C   VAL A  68      14.578  -5.757  14.258  1.00  0.00           C  
ATOM    473  O   VAL A  68      14.564  -6.197  15.408  1.00  0.00           O  
ATOM    474  CB  VAL A  68      16.239  -6.575  12.586  1.00  0.00           C  
ATOM    475  CEN VAL A  68      16.803  -6.941  12.434  1.00  0.00           X  
ATOM    476  H   VAL A  68      14.191  -6.119  11.092  1.00  0.00           H  
ATOM    477  N   VAL A  69      14.420  -4.469  13.974  1.00  0.00           N  
ATOM    478  CA  VAL A  69      14.217  -3.473  15.020  1.00  0.00           C  
ATOM    479  C   VAL A  69      12.962  -3.773  15.829  1.00  0.00           C  
ATOM    480  O   VAL A  69      12.974  -3.706  17.058  1.00  0.00           O  
ATOM    481  CB  VAL A  69      14.111  -2.053  14.434  1.00  0.00           C  
ATOM    482  CEN VAL A  69      14.439  -1.449  14.380  1.00  0.00           X  
ATOM    483  H   VAL A  69      14.442  -4.172  13.009  1.00  0.00           H  
ATOM    484  N   VAL A  70      11.879  -4.103  15.133  1.00  0.00           N  
ATOM    485  CA  VAL A  70      10.613  -4.413  15.786  1.00  0.00           C  
ATOM    486  C   VAL A  70      10.756  -5.602  16.727  1.00  0.00           C  
ATOM    487  O   VAL A  70      10.267  -5.575  17.856  1.00  0.00           O  
ATOM    488  CB  VAL A  70       9.506  -4.715  14.758  1.00  0.00           C  
ATOM    489  CEN VAL A  70       8.925  -4.470  14.481  1.00  0.00           X  
ATOM    490  H   VAL A  70      11.935  -4.139  14.125  1.00  0.00           H  
ATOM    491  N   VAL A  71      11.430  -6.646  16.256  1.00  0.00           N  
ATOM    492  CA  VAL A  71      11.639  -7.847  17.055  1.00  0.00           C  
ATOM    493  C   VAL A  71      12.402  -7.532  18.335  1.00  0.00           C  
ATOM    494  O   VAL A  71      12.041  -7.998  19.416  1.00  0.00           O  
ATOM    495  CB  VAL A  71      12.404  -8.926  16.266  1.00  0.00           C  
ATOM    496  CEN VAL A  71      12.339  -9.539  15.959  1.00  0.00           X  
ATOM    497  H   VAL A  71      11.807  -6.606  15.320  1.00  0.00           H  
ATOM    498  N   VAL A  72      13.459  -6.737  18.207  1.00  0.00           N  
ATOM    499  CA  VAL A  72      14.276  -6.357  19.354  1.00  0.00           C  
ATOM    500  C   VAL A  72      13.450  -5.616  20.397  1.00  0.00           C  
ATOM    501  O   VAL A  72      13.551  -5.892  21.593  1.00  0.00           O  
ATOM    502  CB  VAL A  72      15.465  -5.474  18.933  1.00  0.00           C  
ATOM    503  CEN VAL A  72      16.150  -5.464  18.859  1.00  0.00           X  
ATOM    504  H   VAL A  72      13.703  -6.387  17.292  1.00  0.00           H  
ATOM    505  N   VAL A  73      12.633  -4.675  19.938  1.00  0.00           N  
ATOM    506  CA  VAL A  73      11.787  -3.892  20.831  1.00  0.00           C  
ATOM    507  C   VAL A  73      10.831  -4.787  21.609  1.00  0.00           C  
ATOM    508  O   VAL A  73      10.661  -4.627  22.818  1.00  0.00           O  
ATOM    509  CB  VAL A  73      10.973  -2.837  20.059  1.00  0.00           C  
ATOM    510  CEN VAL A  73      10.911  -2.160  19.942  1.00  0.00           X  
ATOM    511  H   VAL A  73      12.596  -4.497  18.944  1.00  0.00           H  
ATOM    512  N   VAL A  74      10.208  -5.729  20.909  1.00  0.00           N  
ATOM    513  CA  VAL A  74       9.267  -6.651  21.533  1.00  0.00           C  
ATOM    514  C   VAL A  74       9.941  -7.467  22.629  1.00  0.00           C  
ATOM    515  O   VAL A  74       9.392  -7.632  23.719  1.00  0.00           O  
ATOM    516  CB  VAL A  74       8.647  -7.611  20.500  1.00  0.00           C  
ATOM    517  CEN VAL A  74       8.065  -7.763  20.164  1.00  0.00           X  
ATOM    518  H   VAL A  74      10.391  -5.808  19.919  1.00  0.00           H  
ATOM    519  N   VAL A  75      11.132  -7.975  22.335  1.00  0.00           N  
ATOM    520  CA  VAL A  75      11.883  -8.775  23.295  1.00  0.00           C  
ATOM    521  C   VAL A  75      12.184  -7.979  24.559  1.00  0.00           C  
ATOM    522  O   VAL A  75      12.023  -8.479  25.672  1.00  0.00           O  
ATOM    523  CB  VAL A  75      13.206  -9.285  22.694  1.00  0.00           C  
ATOM    524  CEN VAL A  75      13.532  -9.848  22.468  1.00  0.00           X  
ATOM    525  H   VAL A  75      11.528  -7.803  21.422  1.00  0.00           H  
ATOM    526  N   VAL A  76      12.622  -6.737  24.380  1.00  0.00           N  
ATOM    527  CA  VAL A  76      12.946  -5.870  25.506  1.00  0.00           C  
ATOM    528  C   VAL A  76      11.686  -5.414  26.231  1.00  0.00           C  
ATOM    529  O   VAL A  76      11.560  -5.588  27.443  1.00  0.00           O  
ATOM    530  CB  VAL A  76      13.742  -4.631  25.053  1.00  0.00           C  
ATOM    531  CEN VAL A  76      14.364  -4.335  25.071  1.00  0.00           X  
ATOM    532  H   VAL A  76      12.732  -6.386  23.439  1.00  0.00           H  
ATOM    533  N   VAL A  77      10.757  -4.831  25.482  1.00  0.00           N  
ATOM    534  CA  VAL A  77       9.610  -4.153  26.075  1.00  0.00           C  
ATOM    535  C   VAL A  77       8.333  -4.961  25.885  1.00  0.00           C  
ATOM    536  O   VAL A  77       7.265  -4.572  26.357  1.00  0.00           O  
ATOM    537  CB  VAL A  77       9.411  -2.749  25.473  1.00  0.00           C  
ATOM    538  CEN VAL A  77       9.463  -2.075  25.609  1.00  0.00           X  
ATOM    539  H   VAL A  77      10.846  -4.858  24.476  1.00  0.00           H  
ATOM    540  N   VAL A  78       8.450  -6.088  25.191  1.00  0.00           N  
ATOM    541  CA  VAL A  78       7.307  -6.960  24.947  1.00  0.00           C  
ATOM    542  C   VAL A  78       6.588  -6.578  23.660  1.00  0.00           C  
ATOM    543  O   VAL A  78       6.667  -5.435  23.209  1.00  0.00           O  
ATOM    544  CB  VAL A  78       6.305  -6.918  26.115  1.00  0.00           C  
ATOM    545  CEN VAL A  78       6.052  -7.282  26.642  1.00  0.00           X  
ATOM    546  H   VAL A  78       9.354  -6.348  24.823  1.00  0.00           H  
ATOM    547  N   VAL A  79       5.887  -7.541  23.071  1.00  0.00           N  
ATOM    548  CA  VAL A  79       5.126  -7.299  21.851  1.00  0.00           C  
ATOM    549  C   VAL A  79       4.233  -6.074  21.993  1.00  0.00           C  
ATOM    550  O   VAL A  79       4.288  -5.155  21.175  1.00  0.00           O  
ATOM    551  CB  VAL A  79       4.258  -8.515  21.476  1.00  0.00           C  
ATOM    552  CEN VAL A  79       4.192  -9.030  21.023  1.00  0.00           X  
ATOM    553  H   VAL A  79       5.880  -8.464  23.480  1.00  0.00           H  
ATOM    554  N   VAL A  80       3.409  -6.066  23.035  1.00  0.00           N  
ATOM    555  CA  VAL A  80       2.431  -5.002  23.231  1.00  0.00           C  
ATOM    556  C   VAL A  80       3.109  -3.641  23.326  1.00  0.00           C  
ATOM    557  O   VAL A  80       2.637  -2.660  22.751  1.00  0.00           O  
ATOM    558  CB  VAL A  80       1.589  -5.235  24.499  1.00  0.00           C  
ATOM    559  CEN VAL A  80       0.960  -5.405  24.724  1.00  0.00           X  
ATOM    560  H   VAL A  80       3.461  -6.816  23.709  1.00  0.00           H  
ATOM    561  N   VAL A  81       4.218  -3.589  24.056  1.00  0.00           N  
ATOM    562  CA  VAL A  81       4.965  -2.348  24.226  1.00  0.00           C  
ATOM    563  C   VAL A  81       5.444  -1.805  22.886  1.00  0.00           C  
ATOM    564  O   VAL A  81       5.327  -0.610  22.612  1.00  0.00           O  
ATOM    565  CB  VAL A  81       6.179  -2.542  25.154  1.00  0.00           C  
ATOM    566  CEN VAL A  81       6.429  -2.393  25.778  1.00  0.00           X  
ATOM    567  H   VAL A  81       4.553  -4.430  24.504  1.00  0.00           H  
ATOM    568  N   VAL A  82       5.982  -2.689  22.053  1.00  0.00           N  
ATOM    569  CA  VAL A  82       6.480  -2.299  20.739  1.00  0.00           C  
ATOM    570  C   VAL A  82       5.370  -1.699  19.886  1.00  0.00           C  
ATOM    571  O   VAL A  82       5.561  -0.671  19.236  1.00  0.00           O  
ATOM    572  CB  VAL A  82       7.099  -3.496  19.992  1.00  0.00           C  
ATOM    573  CEN VAL A  82       7.694  -3.765  19.773  1.00  0.00           X  
ATOM    574  H   VAL A  82       6.049  -3.656  22.338  1.00  0.00           H  
ATOM    575  N   VAL A  83       4.210  -2.346  19.891  1.00  0.00           N  
ATOM    576  CA  VAL A  83       3.067  -1.877  19.117  1.00  0.00           C  
ATOM    577  C   VAL A  83       2.648  -0.477  19.547  1.00  0.00           C  
ATOM    578  O   VAL A  83       2.390   0.388  18.711  1.00  0.00           O  
ATOM    579  CB  VAL A  83       1.863  -2.828  19.254  1.00  0.00           C  
ATOM    580  CEN VAL A  83       1.482  -3.293  18.917  1.00  0.00           X  
ATOM    581  H   VAL A  83       4.118  -3.186  20.446  1.00  0.00           H  
ATOM    582  N   VAL A  84       2.582  -0.261  20.857  1.00  0.00           N  
ATOM    583  CA  VAL A  84       2.194   1.035  21.400  1.00  0.00           C  
ATOM    584  C   VAL A  84       3.150   2.131  20.948  1.00  0.00           C  
ATOM    585  O   VAL A  84       2.724   3.213  20.545  1.00  0.00           O  
ATOM    586  CB  VAL A  84       2.148   1.011  22.940  1.00  0.00           C  
ATOM    587  CEN VAL A  84       1.723   1.025  23.482  1.00  0.00           X  
ATOM    588  H   VAL A  84       2.807  -1.014  21.492  1.00  0.00           H  
ATOM    589  N   VAL A  85       4.446   1.844  21.017  1.00  0.00           N  
ATOM    590  CA  VAL A  85       5.466   2.806  20.615  1.00  0.00           C  
ATOM    591  C   VAL A  85       5.307   3.196  19.151  1.00  0.00           C  
ATOM    592  O   VAL A  85       5.382   4.374  18.801  1.00  0.00           O  
ATOM    593  CB  VAL A  85       6.885   2.250  20.837  1.00  0.00           C  
ATOM    594  CEN VAL A  85       7.450   2.312  21.227  1.00  0.00           X  
ATOM    595  H   VAL A  85       4.732   0.937  21.357  1.00  0.00           H  
ATOM    596  N   VAL A  86       5.089   2.201  18.298  1.00  0.00           N  
ATOM    597  CA  VAL A  86       4.920   2.438  16.870  1.00  0.00           C  
ATOM    598  C   VAL A  86       3.730   3.350  16.600  1.00  0.00           C  
ATOM    599  O   VAL A  86       3.818   4.282  15.801  1.00  0.00           O  
ATOM    600  CB  VAL A  86       4.729   1.120  16.096  1.00  0.00           C  
ATOM    601  CEN VAL A  86       5.033   0.688  15.654  1.00  0.00           X  
ATOM    602  H   VAL A  86       5.039   1.255  18.649  1.00  0.00           H  
ATOM    603  N   VAL A  87       2.617   3.076  17.272  1.00  0.00           N  
ATOM    604  CA  VAL A  87       1.406   3.872  17.107  1.00  0.00           C  
ATOM    605  C   VAL A  87       1.649   5.328  17.480  1.00  0.00           C  
ATOM    606  O   VAL A  87       1.232   6.240  16.766  1.00  0.00           O  
ATOM    607  CB  VAL A  87       0.246   3.320  17.957  1.00  0.00           C  
ATOM    608  CEN VAL A  87      -0.359   2.993  17.924  1.00  0.00           X  
ATOM    609  H   VAL A  87       2.609   2.297  17.915  1.00  0.00           H  
ATOM    610  N   VAL A  88       2.326   5.541  18.604  1.00  0.00           N  
ATOM    611  CA  VAL A  88       2.625   6.888  19.075  1.00  0.00           C  
ATOM    612  C   VAL A  88       3.458   7.655  18.056  1.00  0.00           C  
ATOM    613  O   VAL A  88       3.183   8.819  17.765  1.00  0.00           O  
ATOM    614  CB  VAL A  88       3.374   6.863  20.420  1.00  0.00           C  
ATOM    615  CEN VAL A  88       3.310   6.997  21.093  1.00  0.00           X  
ATOM    616  H   VAL A  88       2.641   4.749  19.146  1.00  0.00           H  
ATOM    617  N   VAL A  89       4.477   6.996  17.515  1.00  0.00           N  
ATOM    618  CA  VAL A  89       5.353   7.615  16.527  1.00  0.00           C  
ATOM    619  C   VAL A  89       4.571   8.050  15.294  1.00  0.00           C  
ATOM    620  O   VAL A  89       4.757   9.157  14.788  1.00  0.00           O  
ATOM    621  CB  VAL A  89       6.482   6.661  16.096  1.00  0.00           C  
ATOM    622  CEN VAL A  89       7.160   6.548  16.142  1.00  0.00           X  
ATOM    623  H   VAL A  89       4.650   6.042  17.797  1.00  0.00           H  
ATOM    624  N   VAL A  90       3.694   7.174  14.816  1.00  0.00           N  
ATOM    625  CA  VAL A  90       2.882   7.466  13.641  1.00  0.00           C  
ATOM    626  C   VAL A  90       2.008   8.693  13.867  1.00  0.00           C  
ATOM    627  O   VAL A  90       1.910   9.565  13.003  1.00  0.00           O  
ATOM    628  CB  VAL A  90       1.986   6.272  13.262  1.00  0.00           C  
ATOM    629  CEN VAL A  90       1.893   5.774  12.795  1.00  0.00           X  
ATOM    630  H   VAL A  90       3.588   6.282  15.278  1.00  0.00           H  
ATOM    631  N   VAL A  91       1.374   8.755  15.033  1.00  0.00           N  
ATOM    632  CA  VAL A  91       0.506   9.875  15.375  1.00  0.00           C  
ATOM    633  C   VAL A  91       1.299  11.171  15.487  1.00  0.00           C  
ATOM    634  O   VAL A  91       0.840  12.230  15.059  1.00  0.00           O  
ATOM    635  CB  VAL A  91      -0.244   9.627  16.697  1.00  0.00           C  
ATOM    636  CEN VAL A  91      -0.863   9.492  16.966  1.00  0.00           X  
ATOM    637  H   VAL A  91       1.496   8.006  15.700  1.00  0.00           H  
ATOM    638  N   VAL A  92       2.491  11.081  16.066  1.00  0.00           N  
ATOM    639  CA  VAL A  92       3.366  12.240  16.205  1.00  0.00           C  
ATOM    640  C   VAL A  92       3.696  12.846  14.847  1.00  0.00           C  
ATOM    641  O   VAL A  92       3.785  14.066  14.707  1.00  0.00           O  
ATOM    642  CB  VAL A  92       4.677  11.875  16.927  1.00  0.00           C  
ATOM    643  CEN VAL A  92       5.026  11.954  17.515  1.00  0.00           X  
ATOM    644  H   VAL A  92       2.800  10.187  16.420  1.00  0.00           H  
ATOM    645  N   VAL A  93       3.878  11.987  13.850  1.00  0.00           N  
ATOM    646  CA  VAL A  93       4.223  12.435  12.506  1.00  0.00           C  
ATOM    647  C   VAL A  93       2.983  12.864  11.733  1.00  0.00           C  
ATOM    648  O   VAL A  93       3.072  13.273  10.575  1.00  0.00           O  
ATOM    649  CB  VAL A  93       4.956  11.336  11.715  1.00  0.00           C  
ATOM    650  CEN VAL A  93       5.568  11.154  11.455  1.00  0.00           X  
ATOM    651  H   VAL A  93       3.774  10.998  14.027  1.00  0.00           H  
ATOM    652  N   VAL A  94       1.826  12.766  12.379  1.00  0.00           N  
ATOM    653  CA  VAL A  94       0.570  13.188  11.769  1.00  0.00           C  
ATOM    654  C   VAL A  94       0.194  12.284  10.602  1.00  0.00           C  
ATOM    655  O   VAL A  94      -0.425  12.729   9.635  1.00  0.00           O  
ATOM    656  CB  VAL A  94       0.643  14.645  11.275  1.00  0.00           C  
ATOM    657  CEN VAL A  94       0.417  15.284  11.398  1.00  0.00           X  
ATOM    658  H   VAL A  94       1.816  12.390  13.316  1.00  0.00           H  
ATOM    659  N   VAL A  95       0.570  11.014  10.699  1.00  0.00           N  
ATOM    660  CA  VAL A  95       0.266  10.043   9.654  1.00  0.00           C  
ATOM    661  C   VAL A  95      -1.212   9.677   9.656  1.00  0.00           C  
ATOM    662  O   VAL A  95      -1.883   9.769  10.684  1.00  0.00           O  
ATOM    663  CB  VAL A  95       1.103   8.760   9.814  1.00  0.00           C  
ATOM    664  CEN VAL A  95       1.622   8.399   9.540  1.00  0.00           X  
ATOM    665  H   VAL A  95       1.080  10.713  11.517  1.00  0.00           H  
ATOM    666  N   VAL A  96      -1.715   9.262   8.498  1.00  0.00           N  
ATOM    667  CA  VAL A  96      -3.121   8.900   8.359  1.00  0.00           C  
ATOM    668  C   VAL A  96      -3.380   7.490   8.874  1.00  0.00           C  
ATOM    669  O   VAL A  96      -2.497   6.633   8.838  1.00  0.00           O  
ATOM    670  CB  VAL A  96      -3.586   8.994   6.894  1.00  0.00           C  
ATOM    671  CEN VAL A  96      -3.977   9.358   6.458  1.00  0.00           X  
ATOM    672  H   VAL A  96      -1.108   9.195   7.693  1.00  0.00           H  
ATOM    673  N   VAL A  97      -4.597   7.256   9.354  1.00  0.00           N  
ATOM    674  CA  VAL A  97      -4.987   5.938   9.841  1.00  0.00           C  
ATOM    675  C   VAL A  97      -4.579   4.846   8.861  1.00  0.00           C  
ATOM    676  O   VAL A  97      -3.896   3.891   9.230  1.00  0.00           O  
ATOM    677  CB  VAL A  97      -6.506   5.853  10.085  1.00  0.00           C  
ATOM    678  CEN VAL A  97      -6.987   5.815  10.577  1.00  0.00           X  
ATOM    679  H   VAL A  97      -5.268   8.010   9.383  1.00  0.00           H  
ATOM    680  N   VAL A  98      -5.001   4.992   7.610  1.00  0.00           N  
ATOM    681  CA  VAL A  98      -4.740   3.983   6.590  1.00  0.00           C  
ATOM    682  C   VAL A  98      -3.245   3.762   6.405  1.00  0.00           C  
ATOM    683  O   VAL A  98      -2.790   2.629   6.248  1.00  0.00           O  
ATOM    684  CB  VAL A  98      -5.363   4.374   5.236  1.00  0.00           C  
ATOM    685  CEN VAL A  98      -5.866   4.218   4.792  1.00  0.00           X  
ATOM    686  H   VAL A  98      -5.517   5.824   7.358  1.00  0.00           H  
ATOM    687  N   VAL A  99      -2.484   4.851   6.423  1.00  0.00           N  
ATOM    688  CA  VAL A  99      -1.042   4.782   6.213  1.00  0.00           C  
ATOM    689  C   VAL A  99      -0.373   3.912   7.269  1.00  0.00           C  
ATOM    690  O   VAL A  99       0.477   3.080   6.954  1.00  0.00           O  
ATOM    691  CB  VAL A  99      -0.401   6.182   6.233  1.00  0.00           C  
ATOM    692  CEN VAL A  99      -0.104   6.662   5.837  1.00  0.00           X  
ATOM    693  H   VAL A  99      -2.914   5.749   6.586  1.00  0.00           H  
ATOM    694  N   VAL A 100      -0.761   4.110   8.524  1.00  0.00           N  
ATOM    695  CA  VAL A 100      -0.199   3.344   9.630  1.00  0.00           C  
ATOM    696  C   VAL A 100      -0.454   1.853   9.453  1.00  0.00           C  
ATOM    697  O   VAL A 100       0.442   1.032   9.649  1.00  0.00           O  
ATOM    698  CB  VAL A 100      -0.777   3.798  10.984  1.00  0.00           C  
ATOM    699  CEN VAL A 100      -0.626   4.129  11.568  1.00  0.00           X  
ATOM    700  H   VAL A 100      -1.464   4.810   8.717  1.00  0.00           H  
ATOM    701  N   VAL A 101      -1.683   1.508   9.083  1.00  0.00           N  
ATOM    702  CA  VAL A 101      -2.059   0.115   8.879  1.00  0.00           C  
ATOM    703  C   VAL A 101      -1.209  -0.532   7.792  1.00  0.00           C  
ATOM    704  O   VAL A 101      -0.727  -1.653   7.953  1.00  0.00           O  
ATOM    705  CB  VAL A 101      -3.546  -0.020   8.502  1.00  0.00           C  
ATOM    706  CEN VAL A 101      -4.160  -0.232   8.733  1.00  0.00           X  
ATOM    707  H   VAL A 101      -2.374   2.231   8.938  1.00  0.00           H  
ATOM    708  N   VAL A 102      -1.029   0.182   6.686  1.00  0.00           N  
ATOM    709  CA  VAL A 102      -0.237  -0.321   5.570  1.00  0.00           C  
ATOM    710  C   VAL A 102       1.197  -0.607   5.997  1.00  0.00           C  
ATOM    711  O   VAL A 102       1.761  -1.647   5.658  1.00  0.00           O  
ATOM    712  CB  VAL A 102      -0.224   0.672   4.393  1.00  0.00           C  
ATOM    713  CEN VAL A 102      -0.456   0.776   3.753  1.00  0.00           X  
ATOM    714  H   VAL A 102      -1.452   1.096   6.616  1.00  0.00           H  
ATOM    715  N   VAL A 103       1.783   0.323   6.743  1.00  0.00           N  
ATOM    716  CA  VAL A 103       3.153   0.173   7.219  1.00  0.00           C  
ATOM    717  C   VAL A 103       3.302  -1.068   8.089  1.00  0.00           C  
ATOM    718  O   VAL A 103       4.255  -1.833   7.938  1.00  0.00           O  
ATOM    719  CB  VAL A 103       3.612   1.407   8.019  1.00  0.00           C  
ATOM    720  CEN VAL A 103       4.028   1.956   8.001  1.00  0.00           X  
ATOM    721  H   VAL A 103       1.266   1.156   6.988  1.00  0.00           H  
ATOM    722  N   VAL A 104       2.354  -1.263   8.999  1.00  0.00           N  
ATOM    723  CA  VAL A 104       2.378  -2.413   9.896  1.00  0.00           C  
ATOM    724  C   VAL A 104       2.339  -3.720   9.116  1.00  0.00           C  
ATOM    725  O   VAL A 104       3.090  -4.651   9.407  1.00  0.00           O  
ATOM    726  CB  VAL A 104       1.199  -2.381  10.886  1.00  0.00           C  
ATOM    727  CEN VAL A 104       1.033  -2.285  11.548  1.00  0.00           X  
ATOM    728  H   VAL A 104       1.598  -0.598   9.072  1.00  0.00           H  
ATOM    729  N   VAL A 105       1.458  -3.785   8.123  1.00  0.00           N  
ATOM    730  CA  VAL A 105       1.319  -4.979   7.298  1.00  0.00           C  
ATOM    731  C   VAL A 105       2.623  -5.311   6.584  1.00  0.00           C  
ATOM    732  O   VAL A 105       3.047  -6.466   6.550  1.00  0.00           O  
ATOM    733  CB  VAL A 105       0.199  -4.818   6.253  1.00  0.00           C  
ATOM    734  CEN VAL A 105      -0.435  -5.027   6.083  1.00  0.00           X  
ATOM    735  H   VAL A 105       0.869  -2.986   7.935  1.00  0.00           H  
ATOM    736  N   VAL A 106       3.255  -4.290   6.014  1.00  0.00           N  
ATOM    737  CA  VAL A 106       4.513  -4.471   5.299  1.00  0.00           C  
ATOM    738  C   VAL A 106       5.590  -5.037   6.215  1.00  0.00           C  
ATOM    739  O   VAL A 106       6.317  -5.957   5.839  1.00  0.00           O  
ATOM    740  CB  VAL A 106       5.013  -3.147   4.691  1.00  0.00           C  
ATOM    741  CEN VAL A 106       5.104  -2.809   4.098  1.00  0.00           X  
ATOM    742  H   VAL A 106       2.854  -3.366   6.078  1.00  0.00           H  
ATOM    743  N   VAL A 107       5.689  -4.482   7.418  1.00  0.00           N  
ATOM    744  CA  VAL A 107       6.679  -4.931   8.390  1.00  0.00           C  
ATOM    745  C   VAL A 107       6.483  -6.401   8.737  1.00  0.00           C  
ATOM    746  O   VAL A 107       7.443  -7.169   8.792  1.00  0.00           O  
ATOM    747  CB  VAL A 107       6.620  -4.096   9.683  1.00  0.00           C  
ATOM    748  CEN VAL A 107       6.956  -3.621  10.052  1.00  0.00           X  
ATOM    749  H   VAL A 107       5.062  -3.730   7.665  1.00  0.00           H  
ATOM    750  N   VAL A 108       5.233  -6.787   8.970  1.00  0.00           N  
ATOM    751  CA  VAL A 108       4.909  -8.167   9.313  1.00  0.00           C  
ATOM    752  C   VAL A 108       5.332  -9.123   8.206  1.00  0.00           C  
ATOM    753  O   VAL A 108       5.918 -10.173   8.469  1.00  0.00           O  
ATOM    754  CB  VAL A 108       3.403  -8.343   9.583  1.00  0.00           C  
ATOM    755  CEN VAL A 108       2.938  -8.457  10.078  1.00  0.00           X  
ATOM    756  H   VAL A 108       4.489  -6.107   8.909  1.00  0.00           H  
ATOM    757  N   VAL A 109       5.032  -8.754   6.965  1.00  0.00           N  
ATOM    758  CA  VAL A 109       5.380  -9.579   5.814  1.00  0.00           C  
ATOM    759  C   VAL A 109       6.886  -9.789   5.724  1.00  0.00           C  
ATOM    760  O   VAL A 109       7.354 -10.905   5.493  1.00  0.00           O  
ATOM    761  CB  VAL A 109       4.879  -8.954   4.499  1.00  0.00           C  
ATOM    762  CEN VAL A 109       4.417  -9.024   3.993  1.00  0.00           X  
ATOM    763  H   VAL A 109       4.549  -7.879   6.815  1.00  0.00           H  
ATOM    764  N   VAL A 110       7.642  -8.712   5.908  1.00  0.00           N  
ATOM    765  CA  VAL A 110       9.097  -8.777   5.847  1.00  0.00           C  
ATOM    766  C   VAL A 110       9.650  -9.731   6.898  1.00  0.00           C  
ATOM    767  O   VAL A 110      10.296 -10.685   6.561  1.00  0.00           O  
ATOM    768  CB  VAL A 110       9.733  -7.388   6.043  1.00  0.00           C  
ATOM    769  CEN VAL A 110      10.071  -6.882   5.720  1.00  0.00           X  
ATOM    770  H   VAL A 110       7.196  -7.825   6.094  1.00  0.00           H  
TER                                                                             
# All scores below are weighted scores, not raw scores.
#BEGIN_POSE_ENERGIES_TABLE ./out/14.pdb
label vdw total
weights 0.1 NA
pose 1.78555 1.78555
VAL:NtermProteinFull_1 0 0
VAL_2 0 0
VAL_3 0 0
VAL_4 0.22413 0.22413
VAL_5 0 0
VAL_6 0 0
VAL_7 0.00324 0.00324
VAL_8 0 0
VAL_9 0 0
VAL_10 0 0
VAL_11 0.00525 0.00525
VAL_12 0.27525 0.27525
VAL_13 0 0
VAL_14 0 0
VAL_15 0.098 0.098
VAL_16 3e-05 3e-05
VAL_17 0 0
VAL_18 0 0
VAL_19 0 0
VAL_20 0.03177 0.03177
VAL_21 0 0
VAL_22 0 0
VAL_23 0.02497 0.02497
VAL_24 0 0
VAL_25 0.03177 0.03177
VAL_26 0 0
VAL_27 0 0
VAL_28 0 0
VAL_29 0 0
VAL_30 0.08345 0.08345
VAL_31 0 0
VAL_32 0.00518 0.00518
VAL_33 0.27842 0.27842
VAL_34 3e-05 3e-05
VAL_35 0 0
VAL_36 0 0
VAL_37 0.01662 0.01662
VAL_38 0 0
VAL_39 0.17665 0.17665
VAL_40 0 0
VAL_41 0 0
VAL_42 0 0
VAL_43 0 0
VAL_44 0 0
VAL_45 0 0
VAL_46 0.00643 0.00643
VAL_47 0 0
VAL_48 0 0
VAL_49 0 0
VAL_50 0 0
VAL_51 0 0
VAL_52 0 0
VAL_53 0 0
VAL_54 0.00642 0.00642
VAL_55 2e-05 2e-05
VAL_56 0 0
VAL_57 0 0
VAL_58 0 0
VAL_59 0 0
VAL_60 0 0
VAL_61 0 0
VAL_62 0.17665 0.17665
VAL_63 0.02211 0.02211
VAL_64 0 0
VAL_65 0 0
VAL_66 0 0
VAL_67 0 0
VAL_68 0 0
VAL_69 0.00518 0.00518
VAL_70 0 0
VAL_71 0 0
VAL_72 0 0
VAL_73 0 0
VAL_74 0.00113 0.00113
VAL_75 0 0
VAL_76 0 0
VAL_77 0.01585 0.01585
VAL_78 0.00113 0.00113
VAL_79 0 0
VAL_80 0 0
VAL_81 0.01585 0.01585
VAL_82 0 0
VAL_83 0 0
VAL_84 0 0
VAL_85 0 0
VAL_86 0 0
VAL_87 0 0
VAL_88 0 0
VAL_89 0 0
VAL_90 0.00277 0.00277
VAL_91 0 0
VAL_92 0.02497 0.02497
VAL_93 0 0
VAL_94 0 0
VAL_95 0.00324 0.00324
VAL_96 0 0
VAL_97 0 0
VAL_98 0 0
VAL_99 0 0
VAL_100 0.00277 0.00277
VAL_101 0 0
VAL_102 0.10888 0.10888
VAL_103 0.11525 0.11525
VAL_104 0 0
VAL_105 0 0
VAL_106 0 0
VAL_107 0 0
VAL_108 0 0
VAL_109 0 0
VAL:CtermProteinFull_110 0.02211 0.02211
#END_POSE_ENERGIES_TABLE ./out/14.pdb

REMARK 6 14 1 18 22 10 12 5 12 8 3 13 
REMARK VDW             1.786
REMARK RG             13.989
REMARK NCdist         13.022
REMARK HO              0.305
