# Supplementary material for: Design of complicated all-α protein structures
Source: Nat Struct Mol Biol. 2024 Jan 4;31(2):275–82. doi: 10.1038/s41594-023-01147-9 (PMC11377298; doi:10.1038/s41594-023-01147-9)
Supplement: Supplementary file 11 — Statistical source data. [file 41594_2023_1147_MOESM11_ESM.zip › ED_Fig6/100.pdb]

HEADER                                            09-NOV-21   XXXX              
EXPDTA    THEORETICAL MODEL                                                     
REMARK 220                                                                      
REMARK 220 EXPERIMENTAL DETAILS                                                 
REMARK 220  EXPERIMENT TYPE                : THEORETICAL MODELLING              
REMARK 220  DATE OF DATA COLLECTION        : 09-NOV-21                          
REMARK 220                                                                      
REMARK 220 REMARK: MODEL GENERATED BY ROSETTA                                   
REMARK 220  VERSION 2021.16+release.8ee4f02                                     
ATOM      1  N   VAL A   1       0.000   0.000   0.000  1.00  0.00           N  
ATOM      2  CA  VAL A   1       1.458   0.000   0.000  1.00  0.00           C  
ATOM      3  C   VAL A   1       2.009   1.420   0.000  1.00  0.00           C  
ATOM      4  O   VAL A   1       2.934   1.737   0.748  1.00  0.00           O  
ATOM      5  CB  VAL A   1       2.023  -0.759  -1.215  1.00  0.00           C  
ATOM      6  CEN VAL A   1       2.351  -1.334  -1.406  1.00  0.00           X  
ATOM      7  H   VAL A   1      -0.500  -0.433  -0.750  1.00  0.00           H  
ATOM      8  N   VAL A   2       1.435   2.272  -0.843  1.00  0.00           N  
ATOM      9  CA  VAL A   2       1.868   3.661  -0.942  1.00  0.00           C  
ATOM     10  C   VAL A   2       1.711   4.383   0.390  1.00  0.00           C  
ATOM     11  O   VAL A   2       2.608   5.105   0.825  1.00  0.00           O  
ATOM     12  CB  VAL A   2       1.079   4.423  -2.023  1.00  0.00           C  
ATOM     13  CEN VAL A   2       1.129   4.707  -2.649  1.00  0.00           X  
ATOM     14  H   VAL A   2       0.680   1.949  -1.431  1.00  0.00           H  
ATOM     15  N   VAL A   3       0.566   4.183   1.035  1.00  0.00           N  
ATOM     16  CA  VAL A   3       0.290   4.815   2.319  1.00  0.00           C  
ATOM     17  C   VAL A   3       1.317   4.405   3.367  1.00  0.00           C  
ATOM     18  O   VAL A   3       1.823   5.241   4.115  1.00  0.00           O  
ATOM     19  CB  VAL A   3      -1.120   4.462   2.831  1.00  0.00           C  
ATOM     20  CEN VAL A   3      -1.749   4.719   2.941  1.00  0.00           X  
ATOM     21  H   VAL A   3      -0.130   3.577   0.624  1.00  0.00           H  
ATOM     22  N   VAL A   4       1.620   3.112   3.417  1.00  0.00           N  
ATOM     23  CA  VAL A   4       2.588   2.588   4.374  1.00  0.00           C  
ATOM     24  C   VAL A   4       3.957   3.226   4.177  1.00  0.00           C  
ATOM     25  O   VAL A   4       4.612   3.622   5.141  1.00  0.00           O  
ATOM     26  CB  VAL A   4       2.723   1.058   4.261  1.00  0.00           C  
ATOM     27  CEN VAL A   4       2.581   0.464   4.579  1.00  0.00           X  
ATOM     28  H   VAL A   4       1.169   2.476   2.775  1.00  0.00           H  
ATOM     29  N   VAL A   5       4.385   3.322   2.923  1.00  0.00           N  
ATOM     30  CA  VAL A   5       5.678   3.911   2.597  1.00  0.00           C  
ATOM     31  C   VAL A   5       5.758   5.358   3.069  1.00  0.00           C  
ATOM     32  O   VAL A   5       6.758   5.776   3.653  1.00  0.00           O  
ATOM     33  CB  VAL A   5       5.958   3.859   1.084  1.00  0.00           C  
ATOM     34  CEN VAL A   5       6.345   3.555   0.602  1.00  0.00           X  
ATOM     35  H   VAL A   5       3.799   2.977   2.176  1.00  0.00           H  
ATOM     36  N   VAL A   6       4.700   6.118   2.811  1.00  0.00           N  
ATOM     37  CA  VAL A   6       4.648   7.520   3.209  1.00  0.00           C  
ATOM     38  C   VAL A   6       4.783   7.670   4.719  1.00  0.00           C  
ATOM     39  O   VAL A   6       5.528   8.521   5.204  1.00  0.00           O  
ATOM     40  CB  VAL A   6       3.339   8.190   2.752  1.00  0.00           C  
ATOM     41  CEN VAL A   6       3.075   8.647   2.309  1.00  0.00           X  
ATOM     42  H   VAL A   6       3.910   5.715   2.327  1.00  0.00           H  
ATOM     43  N   VAL A   7       4.059   6.836   5.458  1.00  0.00           N  
ATOM     44  CA  VAL A   7       4.096   6.875   6.915  1.00  0.00           C  
ATOM     45  C   VAL A   7       5.504   6.615   7.437  1.00  0.00           C  
ATOM     46  O   VAL A   7       5.983   7.311   8.332  1.00  0.00           O  
ATOM     47  CB  VAL A   7       3.133   5.844   7.532  1.00  0.00           C  
ATOM     48  CEN VAL A   7       2.540   5.776   7.878  1.00  0.00           X  
ATOM     49  H   VAL A   7       3.467   6.159   4.999  1.00  0.00           H  
ATOM     50  N   VAL A   8       6.163   5.609   6.872  1.00  0.00           N  
ATOM     51  CA  VAL A   8       7.517   5.255   7.279  1.00  0.00           C  
ATOM     52  C   VAL A   8       8.478   6.419   7.067  1.00  0.00           C  
ATOM     53  O   VAL A   8       9.293   6.729   7.935  1.00  0.00           O  
ATOM     54  CB  VAL A   8       8.037   4.027   6.508  1.00  0.00           C  
ATOM     55  CEN VAL A   8       8.197   3.360   6.571  1.00  0.00           X  
ATOM     56  H   VAL A   8       5.713   5.075   6.141  1.00  0.00           H  
ATOM     57  N   VAL A   9       8.376   7.060   5.907  1.00  0.00           N  
ATOM     58  CA  VAL A   9       9.235   8.191   5.579  1.00  0.00           C  
ATOM     59  C   VAL A   9       9.061   9.324   6.581  1.00  0.00           C  
ATOM     60  O   VAL A   9      10.039   9.909   7.047  1.00  0.00           O  
ATOM     61  CB  VAL A   9       8.951   8.723   4.162  1.00  0.00           C  
ATOM     62  CEN VAL A   9       9.208   8.766   3.524  1.00  0.00           X  
ATOM     63  H   VAL A   9       7.685   6.755   5.236  1.00  0.00           H  
ATOM     64  N   VAL A  10       7.810   9.630   6.909  1.00  0.00           N  
ATOM     65  CA  VAL A  10       7.506  10.695   7.857  1.00  0.00           C  
ATOM     66  C   VAL A  10       8.128  10.415   9.219  1.00  0.00           C  
ATOM     67  O   VAL A  10       8.719  11.301   9.836  1.00  0.00           O  
ATOM     68  CB  VAL A  10       5.986  10.883   8.028  1.00  0.00           C  
ATOM     69  CEN VAL A  10       5.461  11.306   7.888  1.00  0.00           X  
ATOM     70  H   VAL A  10       7.051   9.112   6.491  1.00  0.00           H  
ATOM     71  N   VAL A  11       7.993   9.177   9.683  1.00  0.00           N  
ATOM     72  CA  VAL A  11       8.542   8.778  10.973  1.00  0.00           C  
ATOM     73  C   VAL A  11      10.054   8.964  11.009  1.00  0.00           C  
ATOM     74  O   VAL A  11      10.602   9.482  11.982  1.00  0.00           O  
ATOM     75  CB  VAL A  11       8.207   7.311  11.300  1.00  0.00           C  
ATOM     76  CEN VAL A  11       7.826   6.907  11.708  1.00  0.00           X  
ATOM     77  H   VAL A  11       7.496   8.495   9.127  1.00  0.00           H  
ATOM     78  N   VAL A  12      10.723   8.537   9.944  1.00  0.00           N  
ATOM     79  CA  VAL A  12      12.173   8.655   9.852  1.00  0.00           C  
ATOM     80  C   VAL A  12      12.613  10.111   9.938  1.00  0.00           C  
ATOM     81  O   VAL A  12      13.562  10.441  10.650  1.00  0.00           O  
ATOM     82  CB  VAL A  12      12.708   8.043   8.543  1.00  0.00           C  
ATOM     83  CEN VAL A  12      13.065   7.514   8.284  1.00  0.00           X  
ATOM     84  H   VAL A  12      10.214   8.119   9.178  1.00  0.00           H  
ATOM     85  N   VAL A  13      11.920  10.977   9.208  1.00  0.00           N  
ATOM     86  CA  VAL A  13      12.238  12.400   9.200  1.00  0.00           C  
ATOM     87  C   VAL A  13      12.120  12.999  10.596  1.00  0.00           C  
ATOM     88  O   VAL A  13      12.988  13.755  11.033  1.00  0.00           O  
ATOM     89  CB  VAL A  13      11.321  13.180   8.239  1.00  0.00           C  
ATOM     90  CEN VAL A  13      11.305  13.516   7.638  1.00  0.00           X  
ATOM     91  H   VAL A  13      11.152  10.642   8.644  1.00  0.00           H  
ATOM     92  N   VAL A  14      11.041  12.656  11.292  1.00  0.00           N  
ATOM     93  CA  VAL A  14      10.808  13.159  12.640  1.00  0.00           C  
ATOM     94  C   VAL A  14      11.933  12.751  13.583  1.00  0.00           C  
ATOM     95  O   VAL A  14      12.426  13.564  14.365  1.00  0.00           O  
ATOM     96  CB  VAL A  14       9.468  12.654  13.208  1.00  0.00           C  
ATOM     97  CEN VAL A  14       8.830  12.848  13.379  1.00  0.00           X  
ATOM     98  H   VAL A  14      10.366  12.031  10.876  1.00  0.00           H  
ATOM     99  N   VAL A  15      12.336  11.488  13.503  1.00  0.00           N  
ATOM    100  CA  VAL A  15      13.405  10.970  14.349  1.00  0.00           C  
ATOM    101  C   VAL A  15      14.742  11.612  14.003  1.00  0.00           C  
ATOM    102  O   VAL A  15      15.563  11.872  14.882  1.00  0.00           O  
ATOM    103  CB  VAL A  15      13.534   9.440  14.225  1.00  0.00           C  
ATOM    104  CEN VAL A  15      13.430   8.846  14.557  1.00  0.00           X  
ATOM    105  H   VAL A  15      11.891  10.870  12.840  1.00  0.00           H  
ATOM    106  N   VAL A  16      14.955  11.867  12.716  1.00  0.00           N  
ATOM    107  CA  VAL A  16      16.097  12.656  12.270  1.00  0.00           C  
ATOM    108  C   VAL A  16      15.968  14.109  12.709  1.00  0.00           C  
ATOM    109  O   VAL A  16      16.955  14.843  12.756  1.00  0.00           O  
ATOM    110  CB  VAL A  16      16.255  12.604  10.739  1.00  0.00           C  
ATOM    111  CEN VAL A  16      16.647  12.355  10.230  1.00  0.00           X  
ATOM    112  H   VAL A  16      14.309  11.504  12.030  1.00  0.00           H  
ATOM    113  N   VAL A  17      14.745  14.518  13.029  1.00  0.00           N  
ATOM    114  CA  VAL A  17      14.465  15.911  13.356  1.00  0.00           C  
ATOM    115  C   VAL A  17      14.266  16.743  12.096  1.00  0.00           C  
ATOM    116  O   VAL A  17      14.396  17.967  12.122  1.00  0.00           O  
ATOM    117  CB  VAL A  17      15.595  16.533  14.197  1.00  0.00           C  
ATOM    118  CEN VAL A  17      15.757  16.761  14.827  1.00  0.00           X  
ATOM    119  H   VAL A  17      13.990  13.847  13.047  1.00  0.00           H  
ATOM    120  N   VAL A  18      13.950  16.072  10.994  1.00  0.00           N  
ATOM    121  CA  VAL A  18      13.669  16.754   9.736  1.00  0.00           C  
ATOM    122  C   VAL A  18      12.191  17.098   9.613  1.00  0.00           C  
ATOM    123  O   VAL A  18      11.455  16.459   8.861  1.00  0.00           O  
ATOM    124  CB  VAL A  18      14.090  15.901   8.525  1.00  0.00           C  
ATOM    125  CEN VAL A  18      14.551  15.851   8.015  1.00  0.00           X  
ATOM    126  H   VAL A  18      13.903  15.064  11.028  1.00  0.00           H  
ATOM    127  N   VAL A  19      11.760  18.111  10.358  1.00  0.00           N  
ATOM    128  CA  VAL A  19      10.347  18.465  10.426  1.00  0.00           C  
ATOM    129  C   VAL A  19       9.804  18.830   9.051  1.00  0.00           C  
ATOM    130  O   VAL A  19       8.705  18.418   8.678  1.00  0.00           O  
ATOM    131  CB  VAL A  19      10.106  19.641  11.391  1.00  0.00           C  
ATOM    132  CEN VAL A  19       9.839  19.810  12.004  1.00  0.00           X  
ATOM    133  H   VAL A  19      12.429  18.649  10.890  1.00  0.00           H  
ATOM    134  N   VAL A  20      10.579  19.605   8.300  1.00  0.00           N  
ATOM    135  CA  VAL A  20      10.147  20.083   6.992  1.00  0.00           C  
ATOM    136  C   VAL A  20       9.812  18.923   6.064  1.00  0.00           C  
ATOM    137  O   VAL A  20       8.740  18.889   5.460  1.00  0.00           O  
ATOM    138  CB  VAL A  20      11.223  20.964   6.330  1.00  0.00           C  
ATOM    139  CEN VAL A  20      11.376  21.612   6.150  1.00  0.00           X  
ATOM    140  H   VAL A  20      11.491  19.869   8.644  1.00  0.00           H  
ATOM    141  N   VAL A  21      10.735  17.974   5.954  1.00  0.00           N  
ATOM    142  CA  VAL A  21      10.534  16.804   5.107  1.00  0.00           C  
ATOM    143  C   VAL A  21       9.314  16.007   5.550  1.00  0.00           C  
ATOM    144  O   VAL A  21       8.501  15.590   4.725  1.00  0.00           O  
ATOM    145  CB  VAL A  21      11.768  15.883   5.115  1.00  0.00           C  
ATOM    146  CEN VAL A  21      12.297  15.660   4.733  1.00  0.00           X  
ATOM    147  H   VAL A  21      11.598  18.065   6.471  1.00  0.00           H  
ATOM    148  N   VAL A  22       9.193  15.797   6.856  1.00  0.00           N  
ATOM    149  CA  VAL A  22       8.071  15.049   7.411  1.00  0.00           C  
ATOM    150  C   VAL A  22       6.743  15.716   7.074  1.00  0.00           C  
ATOM    151  O   VAL A  22       5.787  15.051   6.675  1.00  0.00           O  
ATOM    152  CB  VAL A  22       8.188  14.905   8.940  1.00  0.00           C  
ATOM    153  CEN VAL A  22       8.313  14.454   9.446  1.00  0.00           X  
ATOM    154  H   VAL A  22       9.895  16.166   7.481  1.00  0.00           H  
ATOM    155  N   VAL A  23       6.691  17.033   7.237  1.00  0.00           N  
ATOM    156  CA  VAL A  23       5.480  17.793   6.951  1.00  0.00           C  
ATOM    157  C   VAL A  23       5.065  17.639   5.493  1.00  0.00           C  
ATOM    158  O   VAL A  23       3.891  17.429   5.190  1.00  0.00           O  
ATOM    159  CB  VAL A  23       5.663  19.289   7.267  1.00  0.00           C  
ATOM    160  CEN VAL A  23       5.479  19.790   7.703  1.00  0.00           X  
ATOM    161  H   VAL A  23       7.511  17.521   7.568  1.00  0.00           H  
ATOM    162  N   VAL A  24       6.036  17.747   4.592  1.00  0.00           N  
ATOM    163  CA  VAL A  24       5.774  17.620   3.164  1.00  0.00           C  
ATOM    164  C   VAL A  24       5.185  16.255   2.831  1.00  0.00           C  
ATOM    165  O   VAL A  24       4.221  16.153   2.073  1.00  0.00           O  
ATOM    166  CB  VAL A  24       7.053  17.833   2.333  1.00  0.00           C  
ATOM    167  CEN VAL A  24       7.369  18.268   1.902  1.00  0.00           X  
ATOM    168  H   VAL A  24       6.981  17.920   4.906  1.00  0.00           H  
ATOM    169  N   VAL A  25       5.772  15.208   3.402  1.00  0.00           N  
ATOM    170  CA  VAL A  25       5.306  13.847   3.166  1.00  0.00           C  
ATOM    171  C   VAL A  25       3.858  13.676   3.607  1.00  0.00           C  
ATOM    172  O   VAL A  25       3.047  13.086   2.893  1.00  0.00           O  
ATOM    173  CB  VAL A  25       6.182  12.815   3.902  1.00  0.00           C  
ATOM    174  CEN VAL A  25       6.651  12.319   3.809  1.00  0.00           X  
ATOM    175  H   VAL A  25       6.560  15.359   4.014  1.00  0.00           H  
ATOM    176  N   VAL A  26       3.539  14.195   4.788  1.00  0.00           N  
ATOM    177  CA  VAL A  26       2.188  14.101   5.327  1.00  0.00           C  
ATOM    178  C   VAL A  26       1.179  14.773   4.405  1.00  0.00           C  
ATOM    179  O   VAL A  26       0.111  14.225   4.132  1.00  0.00           O  
ATOM    180  CB  VAL A  26       2.092  14.736   6.727  1.00  0.00           C  
ATOM    181  CEN VAL A  26       2.015  14.593   7.396  1.00  0.00           X  
ATOM    182  H   VAL A  26       4.252  14.668   5.326  1.00  0.00           H  
ATOM    183  N   VAL A  27       1.524  15.964   3.926  1.00  0.00           N  
ATOM    184  CA  VAL A  27       0.649  16.713   3.033  1.00  0.00           C  
ATOM    185  C   VAL A  27       0.364  15.932   1.757  1.00  0.00           C  
ATOM    186  O   VAL A  27      -0.779  15.858   1.304  1.00  0.00           O  
ATOM    187  CB  VAL A  27       1.256  18.079   2.661  1.00  0.00           C  
ATOM    188  CEN VAL A  27       1.194  18.759   2.758  1.00  0.00           X  
ATOM    189  H   VAL A  27       2.416  16.359   4.188  1.00  0.00           H  
ATOM    190  N   VAL A  28       1.409  15.349   1.180  1.00  0.00           N  
ATOM    191  CA  VAL A  28       1.273  14.571  -0.046  1.00  0.00           C  
ATOM    192  C   VAL A  28       0.326  13.395   0.151  1.00  0.00           C  
ATOM    193  O   VAL A  28      -0.537  13.133  -0.688  1.00  0.00           O  
ATOM    194  CB  VAL A  28       2.635  14.045  -0.535  1.00  0.00           C  
ATOM    195  CEN VAL A  28       3.115  14.118  -1.025  1.00  0.00           X  
ATOM    196  H   VAL A  28       2.322  15.447   1.601  1.00  0.00           H  
ATOM    197  N   VAL A  29       0.492  12.688   1.263  1.00  0.00           N  
ATOM    198  CA  VAL A  29      -0.349  11.537   1.572  1.00  0.00           C  
ATOM    199  C   VAL A  29      -1.816  11.936   1.668  1.00  0.00           C  
ATOM    200  O   VAL A  29      -2.690  11.258   1.129  1.00  0.00           O  
ATOM    201  CB  VAL A  29       0.077  10.863   2.890  1.00  0.00           C  
ATOM    202  CEN VAL A  29       0.375  10.301   3.155  1.00  0.00           X  
ATOM    203  H   VAL A  29       1.218  12.954   1.912  1.00  0.00           H  
ATOM    204  N   VAL A  30      -2.079  13.041   2.358  1.00  0.00           N  
ATOM    205  CA  VAL A  30      -3.441  13.532   2.526  1.00  0.00           C  
ATOM    206  C   VAL A  30      -4.086  13.840   1.181  1.00  0.00           C  
ATOM    207  O   VAL A  30      -5.237  13.479   0.936  1.00  0.00           O  
ATOM    208  CB  VAL A  30      -3.482  14.797   3.405  1.00  0.00           C  
ATOM    209  CEN VAL A  30      -3.670  15.037   4.023  1.00  0.00           X  
ATOM    210  H   VAL A  30      -1.316  13.553   2.777  1.00  0.00           H  
ATOM    211  N   VAL A  31      -3.337  14.511   0.312  1.00  0.00           N  
ATOM    212  CA  VAL A  31      -3.834  14.869  -1.011  1.00  0.00           C  
ATOM    213  C   VAL A  31      -4.213  13.629  -1.812  1.00  0.00           C  
ATOM    214  O   VAL A  31      -5.266  13.587  -2.447  1.00  0.00           O  
ATOM    215  CB  VAL A  31      -2.794  15.683  -1.805  1.00  0.00           C  
ATOM    216  CEN VAL A  31      -2.651  16.310  -2.050  1.00  0.00           X  
ATOM    217  H   VAL A  31      -2.399  14.779   0.574  1.00  0.00           H  
ATOM    218  N   VAL A  32      -3.347  12.622  -1.778  1.00  0.00           N  
ATOM    219  CA  VAL A  32      -3.589  11.379  -2.500  1.00  0.00           C  
ATOM    220  C   VAL A  32      -4.872  10.708  -2.027  1.00  0.00           C  
ATOM    221  O   VAL A  32      -5.679  10.250  -2.836  1.00  0.00           O  
ATOM    222  CB  VAL A  32      -2.416  10.394  -2.339  1.00  0.00           C  
ATOM    223  CEN VAL A  32      -1.889  10.100  -2.671  1.00  0.00           X  
ATOM    224  H   VAL A  32      -2.499  12.720  -1.237  1.00  0.00           H  
ATOM    225  N   VAL A  33      -5.054  10.652  -0.712  1.00  0.00           N  
ATOM    226  CA  VAL A  33      -6.240  10.036  -0.129  1.00  0.00           C  
ATOM    227  C   VAL A  33      -7.510  10.737  -0.593  1.00  0.00           C  
ATOM    228  O   VAL A  33      -8.491  10.089  -0.959  1.00  0.00           O  
ATOM    229  CB  VAL A  33      -6.188  10.056   1.411  1.00  0.00           C  
ATOM    230  CEN VAL A  33      -6.111   9.659   1.968  1.00  0.00           X  
ATOM    231  H   VAL A  33      -4.354  11.046  -0.101  1.00  0.00           H  
ATOM    232  N   VAL A  34      -7.486  12.066  -0.577  1.00  0.00           N  
ATOM    233  CA  VAL A  34      -8.636  12.858  -0.997  1.00  0.00           C  
ATOM    234  C   VAL A  34      -9.006  12.568  -2.446  1.00  0.00           C  
ATOM    235  O   VAL A  34     -10.179  12.393  -2.774  1.00  0.00           O  
ATOM    236  CB  VAL A  34      -8.372  14.367  -0.837  1.00  0.00           C  
ATOM    237  CEN VAL A  34      -8.540  14.923  -0.467  1.00  0.00           X  
ATOM    238  H   VAL A  34      -6.650  12.539  -0.266  1.00  0.00           H  
ATOM    239  N   VAL A  35      -7.997  12.517  -3.309  1.00  0.00           N  
ATOM    240  CA  VAL A  35      -8.214  12.248  -4.726  1.00  0.00           C  
ATOM    241  C   VAL A  35      -8.875  10.891  -4.934  1.00  0.00           C  
ATOM    242  O   VAL A  35      -9.815  10.761  -5.717  1.00  0.00           O  
ATOM    243  CB  VAL A  35      -6.895  12.293  -5.518  1.00  0.00           C  
ATOM    244  CEN VAL A  35      -6.537  12.658  -5.980  1.00  0.00           X  
ATOM    245  H   VAL A  35      -7.056  12.670  -2.976  1.00  0.00           H  
ATOM    246  N   VAL A  36      -8.376   9.882  -4.227  1.00  0.00           N  
ATOM    247  CA  VAL A  36      -8.917   8.532  -4.333  1.00  0.00           C  
ATOM    248  C   VAL A  36     -10.388   8.496  -3.939  1.00  0.00           C  
ATOM    249  O   VAL A  36     -11.207   7.878  -4.620  1.00  0.00           O  
ATOM    250  CB  VAL A  36      -8.135   7.539  -3.453  1.00  0.00           C  
ATOM    251  CEN VAL A  36      -7.694   7.010  -3.471  1.00  0.00           X  
ATOM    252  H   VAL A  36      -7.603  10.054  -3.601  1.00  0.00           H  
ATOM    253  N   VAL A  37     -10.717   9.161  -2.837  1.00  0.00           N  
ATOM    254  CA  VAL A  37     -12.090   9.205  -2.351  1.00  0.00           C  
ATOM    255  C   VAL A  37     -13.021   9.828  -3.383  1.00  0.00           C  
ATOM    256  O   VAL A  37     -14.110   9.316  -3.641  1.00  0.00           O  
ATOM    257  CB  VAL A  37     -12.198   9.997  -1.034  1.00  0.00           C  
ATOM    258  CEN VAL A  37     -12.308   9.934  -0.356  1.00  0.00           X  
ATOM    259  H   VAL A  37      -9.997   9.648  -2.323  1.00  0.00           H  
ATOM    260  N   VAL A  38     -12.585  10.936  -3.973  1.00  0.00           N  
ATOM    261  CA  VAL A  38     -13.378  11.631  -4.980  1.00  0.00           C  
ATOM    262  C   VAL A  38     -13.664  10.731  -6.174  1.00  0.00           C  
ATOM    263  O   VAL A  38     -14.792  10.674  -6.665  1.00  0.00           O  
ATOM    264  CB  VAL A  38     -12.673  12.910  -5.471  1.00  0.00           C  
ATOM    265  CEN VAL A  38     -12.697  13.598  -5.452  1.00  0.00           X  
ATOM    266  H   VAL A  38     -11.680  11.306  -3.718  1.00  0.00           H  
ATOM    267  N   VAL A  39     -12.636  10.028  -6.639  1.00  0.00           N  
ATOM    268  CA  VAL A  39     -12.776   9.128  -7.777  1.00  0.00           C  
ATOM    269  C   VAL A  39     -13.801   8.037  -7.495  1.00  0.00           C  
ATOM    270  O   VAL A  39     -14.647   7.734  -8.337  1.00  0.00           O  
ATOM    271  CB  VAL A  39     -11.432   8.472  -8.147  1.00  0.00           C  
ATOM    272  CEN VAL A  39     -10.931   8.462  -8.620  1.00  0.00           X  
ATOM    273  H   VAL A  39     -11.736  10.119  -6.191  1.00  0.00           H  
ATOM    274  N   VAL A  40     -13.721   7.450  -6.306  1.00  0.00           N  
ATOM    275  CA  VAL A  40     -14.642   6.391  -5.911  1.00  0.00           C  
ATOM    276  C   VAL A  40     -16.084   6.883  -5.922  1.00  0.00           C  
ATOM    277  O   VAL A  40     -16.979   6.201  -6.422  1.00  0.00           O  
ATOM    278  CB  VAL A  40     -14.308   5.845  -4.510  1.00  0.00           C  
ATOM    279  CEN VAL A  40     -14.056   5.299  -4.173  1.00  0.00           X  
ATOM    280  H   VAL A  40     -13.003   7.744  -5.659  1.00  0.00           H  
ATOM    281  N   VAL A  41     -16.303   8.071  -5.369  1.00  0.00           N  
ATOM    282  CA  VAL A  41     -17.637   8.656  -5.314  1.00  0.00           C  
ATOM    283  C   VAL A  41     -18.211   8.850  -6.712  1.00  0.00           C  
ATOM    284  O   VAL A  41     -19.373   8.531  -6.966  1.00  0.00           O  
ATOM    285  CB  VAL A  41     -17.631  10.011  -4.581  1.00  0.00           C  
ATOM    286  CEN VAL A  41     -17.826  10.328  -4.001  1.00  0.00           X  
ATOM    287  H   VAL A  41     -15.525   8.581  -4.975  1.00  0.00           H  
ATOM    288  N   VAL A  42     -17.391   9.375  -7.616  1.00  0.00           N  
ATOM    289  CA  VAL A  42     -17.815   9.612  -8.990  1.00  0.00           C  
ATOM    290  C   VAL A  42     -18.266   8.319  -9.658  1.00  0.00           C  
ATOM    291  O   VAL A  42     -19.288   8.287 -10.344  1.00  0.00           O  
ATOM    292  CB  VAL A  42     -16.689  10.246  -9.828  1.00  0.00           C  
ATOM    293  CEN VAL A  42     -16.489  10.828 -10.138  1.00  0.00           X  
ATOM    294  H   VAL A  42     -16.448   9.616  -7.343  1.00  0.00           H  
ATOM    295  N   VAL A  43     -17.498   7.254  -9.454  1.00  0.00           N  
ATOM    296  CA  VAL A  43     -17.815   5.958 -10.040  1.00  0.00           C  
ATOM    297  C   VAL A  43     -19.122   5.407  -9.485  1.00  0.00           C  
ATOM    298  O   VAL A  43     -19.872   4.733 -10.191  1.00  0.00           O  
ATOM    299  CB  VAL A  43     -16.691   4.935  -9.790  1.00  0.00           C  
ATOM    300  CEN VAL A  43     -16.185   4.581 -10.095  1.00  0.00           X  
ATOM    301  H   VAL A  43     -16.674   7.346  -8.877  1.00  0.00           H  
ATOM    302  N   VAL A  44     -19.389   5.697  -8.216  1.00  0.00           N  
ATOM    303  CA  VAL A  44     -20.667   5.353  -7.604  1.00  0.00           C  
ATOM    304  C   VAL A  44     -21.776   6.278  -8.088  1.00  0.00           C  
ATOM    305  O   VAL A  44     -22.951   6.064  -7.789  1.00  0.00           O  
ATOM    306  CB  VAL A  44     -20.593   5.418  -6.067  1.00  0.00           C  
ATOM    307  CEN VAL A  44     -20.590   5.033  -5.495  1.00  0.00           X  
ATOM    308  H   VAL A  44     -18.689   6.168  -7.661  1.00  0.00           H  
ATOM    309  N   VAL A  45     -21.397   7.306  -8.839  1.00  0.00           N  
ATOM    310  CA  VAL A  45     -22.338   8.337  -9.260  1.00  0.00           C  
ATOM    311  C   VAL A  45     -22.566   9.360  -8.154  1.00  0.00           C  
ATOM    312  O   VAL A  45     -23.444  10.216  -8.258  1.00  0.00           O  
ATOM    313  CB  VAL A  45     -23.693   7.731  -9.672  1.00  0.00           C  
ATOM    314  CEN VAL A  45     -24.101   7.601 -10.211  1.00  0.00           X  
ATOM    315  H   VAL A  45     -20.431   7.376  -9.126  1.00  0.00           H  
ATOM    316  N   VAL A  46     -21.770   9.265  -7.094  1.00  0.00           N  
ATOM    317  CA  VAL A  46     -21.869  10.195  -5.976  1.00  0.00           C  
ATOM    318  C   VAL A  46     -21.059  11.459  -6.237  1.00  0.00           C  
ATOM    319  O   VAL A  46     -20.014  11.676  -5.623  1.00  0.00           O  
ATOM    320  CB  VAL A  46     -21.388   9.552  -4.661  1.00  0.00           C  
ATOM    321  CEN VAL A  46     -21.601   9.311  -4.052  1.00  0.00           X  
ATOM    322  H   VAL A  46     -21.078   8.529  -7.063  1.00  0.00           H  
ATOM    323  N   VAL A  47     -21.547  12.289  -7.152  1.00  0.00           N  
ATOM    324  CA  VAL A  47     -20.824  13.487  -7.563  1.00  0.00           C  
ATOM    325  C   VAL A  47     -20.709  14.482  -6.415  1.00  0.00           C  
ATOM    326  O   VAL A  47     -19.700  15.174  -6.279  1.00  0.00           O  
ATOM    327  CB  VAL A  47     -21.505  14.176  -8.760  1.00  0.00           C  
ATOM    328  CEN VAL A  47     -21.443  14.306  -9.434  1.00  0.00           X  
ATOM    329  H   VAL A  47     -22.442  12.086  -7.574  1.00  0.00           H  
ATOM    330  N   VAL A  48     -21.750  14.550  -5.592  1.00  0.00           N  
ATOM    331  CA  VAL A  48     -21.754  15.437  -4.435  1.00  0.00           C  
ATOM    332  C   VAL A  48     -20.660  15.058  -3.445  1.00  0.00           C  
ATOM    333  O   VAL A  48     -19.937  15.920  -2.945  1.00  0.00           O  
ATOM    334  CB  VAL A  48     -23.115  15.417  -3.712  1.00  0.00           C  
ATOM    335  CEN VAL A  48     -23.681  15.789  -3.586  1.00  0.00           X  
ATOM    336  H   VAL A  48     -22.558  13.972  -5.772  1.00  0.00           H  
ATOM    337  N   VAL A  49     -20.542  13.764  -3.168  1.00  0.00           N  
ATOM    338  CA  VAL A  49     -19.481  13.259  -2.306  1.00  0.00           C  
ATOM    339  C   VAL A  49     -18.106  13.584  -2.876  1.00  0.00           C  
ATOM    340  O   VAL A  49     -17.213  14.025  -2.153  1.00  0.00           O  
ATOM    341  CB  VAL A  49     -19.594  11.736  -2.103  1.00  0.00           C  
ATOM    342  CEN VAL A  49     -19.750  11.248  -1.642  1.00  0.00           X  
ATOM    343  H   VAL A  49     -21.206  13.114  -3.564  1.00  0.00           H  
ATOM    344  N   VAL A  50     -17.943  13.364  -4.176  1.00  0.00           N  
ATOM    345  CA  VAL A  50     -16.677  13.633  -4.846  1.00  0.00           C  
ATOM    346  C   VAL A  50     -16.291  15.102  -4.725  1.00  0.00           C  
ATOM    347  O   VAL A  50     -15.141  15.429  -4.432  1.00  0.00           O  
ATOM    348  CB  VAL A  50     -16.732  13.248  -6.336  1.00  0.00           C  
ATOM    349  CEN VAL A  50     -16.504  12.793  -6.800  1.00  0.00           X  
ATOM    350  H   VAL A  50     -18.717  13.000  -4.714  1.00  0.00           H  
ATOM    351  N   VAL A  51     -17.259  15.983  -4.952  1.00  0.00           N  
ATOM    352  CA  VAL A  51     -17.023  17.419  -4.869  1.00  0.00           C  
ATOM    353  C   VAL A  51     -16.552  17.820  -3.476  1.00  0.00           C  
ATOM    354  O   VAL A  51     -15.607  18.595  -3.329  1.00  0.00           O  
ATOM    355  CB  VAL A  51     -18.288  18.222  -5.223  1.00  0.00           C  
ATOM    356  CEN VAL A  51     -18.571  18.629  -5.702  1.00  0.00           X  
ATOM    357  H   VAL A  51     -18.183  15.650  -5.188  1.00  0.00           H  
ATOM    358  N   VAL A  52     -17.217  17.288  -2.457  1.00  0.00           N  
ATOM    359  CA  VAL A  52     -16.868  17.590  -1.073  1.00  0.00           C  
ATOM    360  C   VAL A  52     -15.435  17.177  -0.764  1.00  0.00           C  
ATOM    361  O   VAL A  52     -14.682  17.927  -0.143  1.00  0.00           O  
ATOM    362  CB  VAL A  52     -17.818  16.889  -0.085  1.00  0.00           C  
ATOM    363  CEN VAL A  52     -18.328  16.997   0.366  1.00  0.00           X  
ATOM    364  H   VAL A  52     -17.984  16.659  -2.644  1.00  0.00           H  
ATOM    365  N   VAL A  53     -15.062  15.979  -1.202  1.00  0.00           N  
ATOM    366  CA  VAL A  53     -13.718  15.464  -0.973  1.00  0.00           C  
ATOM    367  C   VAL A  53     -12.666  16.369  -1.601  1.00  0.00           C  
ATOM    368  O   VAL A  53     -11.650  16.680  -0.980  1.00  0.00           O  
ATOM    369  CB  VAL A  53     -13.555  14.039  -1.534  1.00  0.00           C  
ATOM    370  CEN VAL A  53     -13.484  13.377  -1.356  1.00  0.00           X  
ATOM    371  H   VAL A  53     -15.727  15.411  -1.707  1.00  0.00           H  
ATOM    372  N   VAL A  54     -12.917  16.790  -2.836  1.00  0.00           N  
ATOM    373  CA  VAL A  54     -11.992  17.661  -3.551  1.00  0.00           C  
ATOM    374  C   VAL A  54     -11.785  18.974  -2.807  1.00  0.00           C  
ATOM    375  O   VAL A  54     -10.657  19.445  -2.661  1.00  0.00           O  
ATOM    376  CB  VAL A  54     -12.488  17.963  -4.978  1.00  0.00           C  
ATOM    377  CEN VAL A  54     -12.368  17.838  -5.645  1.00  0.00           X  
ATOM    378  H   VAL A  54     -13.770  16.499  -3.292  1.00  0.00           H  
ATOM    379  N   VAL A  55     -12.881  19.562  -2.339  1.00  0.00           N  
ATOM    380  CA  VAL A  55     -12.822  20.823  -1.609  1.00  0.00           C  
ATOM    381  C   VAL A  55     -11.973  20.691  -0.351  1.00  0.00           C  
ATOM    382  O   VAL A  55     -11.144  21.552  -0.057  1.00  0.00           O  
ATOM    383  CB  VAL A  55     -14.228  21.316  -1.218  1.00  0.00           C  
ATOM    384  CEN VAL A  55     -14.704  21.795  -1.353  1.00  0.00           X  
ATOM    385  H   VAL A  55     -13.778  19.124  -2.493  1.00  0.00           H  
ATOM    386  N   VAL A  56     -12.185  19.609   0.390  1.00  0.00           N  
ATOM    387  CA  VAL A  56     -11.440  19.363   1.618  1.00  0.00           C  
ATOM    388  C   VAL A  56      -9.944  19.269   1.346  1.00  0.00           C  
ATOM    389  O   VAL A  56      -9.134  19.850   2.068  1.00  0.00           O  
ATOM    390  CB  VAL A  56     -11.906  18.070   2.313  1.00  0.00           C  
ATOM    391  CEN VAL A  56     -12.247  17.826   2.861  1.00  0.00           X  
ATOM    392  H   VAL A  56     -12.881  18.939   0.094  1.00  0.00           H  
ATOM    393  N   VAL A  57      -9.583  18.535   0.299  1.00  0.00           N  
ATOM    394  CA  VAL A  57      -8.183  18.364  -0.071  1.00  0.00           C  
ATOM    395  C   VAL A  57      -7.529  19.703  -0.386  1.00  0.00           C  
ATOM    396  O   VAL A  57      -6.415  19.980   0.057  1.00  0.00           O  
ATOM    397  CB  VAL A  57      -8.030  17.431  -1.287  1.00  0.00           C  
ATOM    398  CEN VAL A  57      -7.816  16.806  -1.483  1.00  0.00           X  
ATOM    399  H   VAL A  57     -10.297  18.083  -0.255  1.00  0.00           H  
ATOM    400  N   VAL A  58      -8.229  20.532  -1.154  1.00  0.00           N  
ATOM    401  CA  VAL A  58      -7.718  21.844  -1.530  1.00  0.00           C  
ATOM    402  C   VAL A  58      -7.451  22.704  -0.301  1.00  0.00           C  
ATOM    403  O   VAL A  58      -6.411  23.355  -0.200  1.00  0.00           O  
ATOM    404  CB  VAL A  58      -8.694  22.587  -2.461  1.00  0.00           C  
ATOM    405  CEN VAL A  58      -8.788  22.802  -3.109  1.00  0.00           X  
ATOM    406  H   VAL A  58      -9.139  20.245  -1.486  1.00  0.00           H  
ATOM    407  N   VAL A  59      -8.396  22.702   0.633  1.00  0.00           N  
ATOM    408  CA  VAL A  59      -8.265  23.482   1.858  1.00  0.00           C  
ATOM    409  C   VAL A  59      -7.037  23.057   2.653  1.00  0.00           C  
ATOM    410  O   VAL A  59      -6.279  23.897   3.138  1.00  0.00           O  
ATOM    411  CB  VAL A  59      -9.514  23.348   2.749  1.00  0.00           C  
ATOM    412  CEN VAL A  59     -10.067  23.686   2.984  1.00  0.00           X  
ATOM    413  H   VAL A  59      -9.227  22.146   0.490  1.00  0.00           H  
ATOM    414  N   VAL A  60      -6.847  21.749   2.782  1.00  0.00           N  
ATOM    415  CA  VAL A  60      -5.710  21.210   3.519  1.00  0.00           C  
ATOM    416  C   VAL A  60      -4.391  21.660   2.904  1.00  0.00           C  
ATOM    417  O   VAL A  60      -3.472  22.068   3.614  1.00  0.00           O  
ATOM    418  CB  VAL A  60      -5.745  19.670   3.564  1.00  0.00           C  
ATOM    419  CEN VAL A  60      -5.849  19.130   3.979  1.00  0.00           X  
ATOM    420  H   VAL A  60      -7.506  21.111   2.360  1.00  0.00           H  
ATOM    421  N   VAL A  61      -4.305  21.585   1.581  1.00  0.00           N  
ATOM    422  CA  VAL A  61      -3.098  21.985   0.867  1.00  0.00           C  
ATOM    423  C   VAL A  61      -2.769  23.450   1.121  1.00  0.00           C  
ATOM    424  O   VAL A  61      -1.617  23.802   1.377  1.00  0.00           O  
ATOM    425  CB  VAL A  61      -3.235  21.755  -0.649  1.00  0.00           C  
ATOM    426  CEN VAL A  61      -3.018  21.363  -1.173  1.00  0.00           X  
ATOM    427  H   VAL A  61      -5.096  21.241   1.055  1.00  0.00           H  
ATOM    428  N   VAL A  62      -3.786  24.302   1.049  1.00  0.00           N  
ATOM    429  CA  VAL A  62      -3.607  25.731   1.271  1.00  0.00           C  
ATOM    430  C   VAL A  62      -3.063  26.008   2.667  1.00  0.00           C  
ATOM    431  O   VAL A  62      -2.144  26.809   2.838  1.00  0.00           O  
ATOM    432  CB  VAL A  62      -4.926  26.503   1.083  1.00  0.00           C  
ATOM    433  CEN VAL A  62      -5.257  26.943   0.669  1.00  0.00           X  
ATOM    434  H   VAL A  62      -4.708  23.949   0.835  1.00  0.00           H  
ATOM    435  N   VAL A  63      -3.636  25.340   3.663  1.00  0.00           N  
ATOM    436  CA  VAL A  63      -3.210  25.513   5.046  1.00  0.00           C  
ATOM    437  C   VAL A  63      -1.743  25.142   5.221  1.00  0.00           C  
ATOM    438  O   VAL A  63      -0.984  25.860   5.873  1.00  0.00           O  
ATOM    439  CB  VAL A  63      -4.062  24.666   6.010  1.00  0.00           C  
ATOM    440  CEN VAL A  63      -4.545  24.702   6.500  1.00  0.00           X  
ATOM    441  H   VAL A  63      -4.386  24.696   3.456  1.00  0.00           H  
ATOM    442  N   VAL A  64      -1.349  24.016   4.636  1.00  0.00           N  
ATOM    443  CA  VAL A  64       0.029  23.547   4.726  1.00  0.00           C  
ATOM    444  C   VAL A  64       0.999  24.575   4.160  1.00  0.00           C  
ATOM    445  O   VAL A  64       2.046  24.845   4.748  1.00  0.00           O  
ATOM    446  CB  VAL A  64       0.221  22.211   3.984  1.00  0.00           C  
ATOM    447  CEN VAL A  64       0.332  21.537   4.074  1.00  0.00           X  
ATOM    448  H   VAL A  64      -2.021  23.471   4.115  1.00  0.00           H  
ATOM    449  N   VAL A  65       0.645  25.148   3.015  1.00  0.00           N  
ATOM    450  CA  VAL A  65       1.486  26.145   2.364  1.00  0.00           C  
ATOM    451  C   VAL A  65       1.612  27.401   3.218  1.00  0.00           C  
ATOM    452  O   VAL A  65       2.654  28.056   3.226  1.00  0.00           O  
ATOM    453  CB  VAL A  65       0.936  26.532   0.978  1.00  0.00           C  
ATOM    454  CEN VAL A  65       1.049  26.474   0.301  1.00  0.00           X  
ATOM    455  H   VAL A  65      -0.230  24.885   2.583  1.00  0.00           H  
ATOM    456  N   VAL A  66       0.544  27.732   3.936  1.00  0.00           N  
ATOM    457  CA  VAL A  66       0.578  28.825   4.900  1.00  0.00           C  
ATOM    458  C   VAL A  66       1.346  28.430   6.154  1.00  0.00           C  
ATOM    459  O   VAL A  66       1.598  29.260   7.027  1.00  0.00           O  
ATOM    460  CB  VAL A  66      -0.842  29.271   5.298  1.00  0.00           C  
ATOM    461  CEN VAL A  66      -1.302  29.780   5.233  1.00  0.00           X  
ATOM    462  H   VAL A  66      -0.313  27.212   3.810  1.00  0.00           H  
ATOM    463  N   VAL A  67       1.715  27.156   6.239  1.00  0.00           N  
ATOM    464  CA  VAL A  67       2.341  26.618   7.441  1.00  0.00           C  
ATOM    465  C   VAL A  67       1.299  26.280   8.500  1.00  0.00           C  
ATOM    466  O   VAL A  67       1.639  25.963   9.640  1.00  0.00           O  
ATOM    467  CB  VAL A  67       3.362  27.605   8.037  1.00  0.00           C  
ATOM    468  CEN VAL A  67       4.035  27.716   8.134  1.00  0.00           X  
ATOM    469  H   VAL A  67       1.559  26.545   5.450  1.00  0.00           H  
ATOM    470  N   VAL A  68       0.029  26.350   8.117  1.00  0.00           N  
ATOM    471  CA  VAL A  68      -1.064  26.030   9.026  1.00  0.00           C  
ATOM    472  C   VAL A  68      -1.347  24.533   9.044  1.00  0.00           C  
ATOM    473  O   VAL A  68      -2.365  24.078   8.523  1.00  0.00           O  
ATOM    474  CB  VAL A  68      -2.354  26.781   8.646  1.00  0.00           C  
ATOM    475  CEN VAL A  68      -2.778  27.288   8.840  1.00  0.00           X  
ATOM    476  H   VAL A  68      -0.184  26.631   7.170  1.00  0.00           H  
ATOM    477  N   VAL A  69      -0.439  23.772   9.646  1.00  0.00           N  
ATOM    478  CA  VAL A  69      -0.542  22.318   9.653  1.00  0.00           C  
ATOM    479  C   VAL A  69      -1.760  21.855  10.441  1.00  0.00           C  
ATOM    480  O   VAL A  69      -2.402  20.866  10.087  1.00  0.00           O  
ATOM    481  CB  VAL A  69       0.721  21.665  10.247  1.00  0.00           C  
ATOM    482  CEN VAL A  69       1.281  21.296  10.089  1.00  0.00           X  
ATOM    483  H   VAL A  69       0.342  24.212  10.111  1.00  0.00           H  
ATOM    484  N   VAL A  70      -2.074  22.576  11.512  1.00  0.00           N  
ATOM    485  CA  VAL A  70      -3.235  22.260  12.335  1.00  0.00           C  
ATOM    486  C   VAL A  70      -4.527  22.395  11.539  1.00  0.00           C  
ATOM    487  O   VAL A  70      -5.400  21.530  11.603  1.00  0.00           O  
ATOM    488  CB  VAL A  70      -3.312  23.168  13.577  1.00  0.00           C  
ATOM    489  CEN VAL A  70      -3.241  23.178  14.262  1.00  0.00           X  
ATOM    490  H   VAL A  70      -1.492  23.363  11.763  1.00  0.00           H  
ATOM    491  N   VAL A  71      -4.643  23.485  10.789  1.00  0.00           N  
ATOM    492  CA  VAL A  71      -5.789  23.694   9.912  1.00  0.00           C  
ATOM    493  C   VAL A  71      -5.898  22.585   8.874  1.00  0.00           C  
ATOM    494  O   VAL A  71      -6.982  22.056   8.627  1.00  0.00           O  
ATOM    495  CB  VAL A  71      -5.709  25.053   9.191  1.00  0.00           C  
ATOM    496  CEN VAL A  71      -5.988  25.682   9.160  1.00  0.00           X  
ATOM    497  H   VAL A  71      -3.918  24.188  10.826  1.00  0.00           H  
ATOM    498  N   VAL A  72      -4.768  22.235   8.268  1.00  0.00           N  
ATOM    499  CA  VAL A  72      -4.734  21.188   7.255  1.00  0.00           C  
ATOM    500  C   VAL A  72      -5.211  19.857   7.822  1.00  0.00           C  
ATOM    501  O   VAL A  72      -6.001  19.151   7.195  1.00  0.00           O  
ATOM    502  CB  VAL A  72      -3.319  21.009   6.673  1.00  0.00           C  
ATOM    503  CEN VAL A  72      -2.934  21.109   6.111  1.00  0.00           X  
ATOM    504  H   VAL A  72      -3.910  22.708   8.516  1.00  0.00           H  
ATOM    505  N   VAL A  73      -4.727  19.520   9.013  1.00  0.00           N  
ATOM    506  CA  VAL A  73      -5.103  18.273   9.668  1.00  0.00           C  
ATOM    507  C   VAL A  73      -6.606  18.209   9.909  1.00  0.00           C  
ATOM    508  O   VAL A  73      -7.242  17.186   9.655  1.00  0.00           O  
ATOM    509  CB  VAL A  73      -4.369  18.095  11.010  1.00  0.00           C  
ATOM    510  CEN VAL A  73      -3.879  17.732  11.330  1.00  0.00           X  
ATOM    511  H   VAL A  73      -4.082  20.144   9.476  1.00  0.00           H  
ATOM    512  N   VAL A  74      -7.168  19.307  10.401  1.00  0.00           N  
ATOM    513  CA  VAL A  74      -8.598  19.378  10.678  1.00  0.00           C  
ATOM    514  C   VAL A  74      -9.416  19.145   9.415  1.00  0.00           C  
ATOM    515  O   VAL A  74     -10.394  18.398   9.426  1.00  0.00           O  
ATOM    516  CB  VAL A  74      -8.989  20.738  11.288  1.00  0.00           C  
ATOM    517  CEN VAL A  74      -9.196  21.047  11.868  1.00  0.00           X  
ATOM    518  H   VAL A  74      -6.590  20.114  10.588  1.00  0.00           H  
ATOM    519  N   VAL A  75      -9.010  19.789   8.326  1.00  0.00           N  
ATOM    520  CA  VAL A  75      -9.705  19.653   7.051  1.00  0.00           C  
ATOM    521  C   VAL A  75      -9.708  18.205   6.578  1.00  0.00           C  
ATOM    522  O   VAL A  75     -10.734  17.689   6.134  1.00  0.00           O  
ATOM    523  CB  VAL A  75      -9.068  20.537   5.963  1.00  0.00           C  
ATOM    524  CEN VAL A  75      -9.165  21.101   5.580  1.00  0.00           X  
ATOM    525  H   VAL A  75      -8.199  20.388   8.382  1.00  0.00           H  
ATOM    526  N   VAL A  76      -8.555  17.553   6.675  1.00  0.00           N  
ATOM    527  CA  VAL A  76      -8.423  16.163   6.257  1.00  0.00           C  
ATOM    528  C   VAL A  76      -9.362  15.259   7.045  1.00  0.00           C  
ATOM    529  O   VAL A  76     -10.031  14.396   6.476  1.00  0.00           O  
ATOM    530  CB  VAL A  76      -6.978  15.656   6.425  1.00  0.00           C  
ATOM    531  CEN VAL A  76      -6.411  15.470   6.079  1.00  0.00           X  
ATOM    532  H   VAL A  76      -7.748  18.033   7.048  1.00  0.00           H  
ATOM    533  N   VAL A  77      -9.407  15.461   8.357  1.00  0.00           N  
ATOM    534  CA  VAL A  77     -10.265  14.665   9.226  1.00  0.00           C  
ATOM    535  C   VAL A  77     -11.730  14.808   8.835  1.00  0.00           C  
ATOM    536  O   VAL A  77     -12.462  13.820   8.760  1.00  0.00           O  
ATOM    537  CB  VAL A  77     -10.097  15.063  10.705  1.00  0.00           C  
ATOM    538  CEN VAL A  77      -9.845  14.852  11.310  1.00  0.00           X  
ATOM    539  H   VAL A  77      -8.832  16.186   8.763  1.00  0.00           H  
ATOM    540  N   VAL A  78     -12.153  16.042   8.587  1.00  0.00           N  
ATOM    541  CA  VAL A  78     -13.533  16.317   8.203  1.00  0.00           C  
ATOM    542  C   VAL A  78     -13.900  15.593   6.914  1.00  0.00           C  
ATOM    543  O   VAL A  78     -14.969  14.991   6.811  1.00  0.00           O  
ATOM    544  CB  VAL A  78     -13.779  17.826   8.020  1.00  0.00           C  
ATOM    545  CEN VAL A  78     -14.093  18.374   8.296  1.00  0.00           X  
ATOM    546  H   VAL A  78     -11.502  16.811   8.666  1.00  0.00           H  
ATOM    547  N   VAL A  79     -13.008  15.655   5.931  1.00  0.00           N  
ATOM    548  CA  VAL A  79     -13.236  15.005   4.646  1.00  0.00           C  
ATOM    549  C   VAL A  79     -13.416  13.502   4.813  1.00  0.00           C  
ATOM    550  O   VAL A  79     -14.319  12.906   4.226  1.00  0.00           O  
ATOM    551  CB  VAL A  79     -12.078  15.268   3.666  1.00  0.00           C  
ATOM    552  CEN VAL A  79     -11.903  15.606   3.092  1.00  0.00           X  
ATOM    553  H   VAL A  79     -12.149  16.166   6.078  1.00  0.00           H  
ATOM    554  N   VAL A  80     -12.552  12.894   5.618  1.00  0.00           N  
ATOM    555  CA  VAL A  80     -12.614  11.458   5.864  1.00  0.00           C  
ATOM    556  C   VAL A  80     -13.949  11.062   6.480  1.00  0.00           C  
ATOM    557  O   VAL A  80     -14.566  10.079   6.069  1.00  0.00           O  
ATOM    558  CB  VAL A  80     -11.474  10.993   6.790  1.00  0.00           C  
ATOM    559  CEN VAL A  80     -10.884  10.638   6.809  1.00  0.00           X  
ATOM    560  H   VAL A  80     -11.833  13.440   6.071  1.00  0.00           H  
ATOM    561  N   VAL A  81     -14.392  11.833   7.467  1.00  0.00           N  
ATOM    562  CA  VAL A  81     -15.656  11.563   8.142  1.00  0.00           C  
ATOM    563  C   VAL A  81     -16.822  11.605   7.164  1.00  0.00           C  
ATOM    564  O   VAL A  81     -17.693  10.736   7.184  1.00  0.00           O  
ATOM    565  CB  VAL A  81     -15.915  12.570   9.279  1.00  0.00           C  
ATOM    566  CEN VAL A  81     -15.942  12.638   9.964  1.00  0.00           X  
ATOM    567  H   VAL A  81     -13.838  12.626   7.758  1.00  0.00           H  
ATOM    568  N   VAL A  82     -16.834  12.622   6.308  1.00  0.00           N  
ATOM    569  CA  VAL A  82     -17.894  12.779   5.319  1.00  0.00           C  
ATOM    570  C   VAL A  82     -17.752  11.763   4.193  1.00  0.00           C  
ATOM    571  O   VAL A  82     -18.730  11.144   3.775  1.00  0.00           O  
ATOM    572  CB  VAL A  82     -17.903  14.198   4.721  1.00  0.00           C  
ATOM    573  CEN VAL A  82     -18.252  14.791   4.706  1.00  0.00           X  
ATOM    574  H   VAL A  82     -16.089  13.303   6.343  1.00  0.00           H  
ATOM    575  N   VAL A  83     -16.527  11.597   3.704  1.00  0.00           N  
ATOM    576  CA  VAL A  83     -16.248  10.631   2.649  1.00  0.00           C  
ATOM    577  C   VAL A  83     -16.368   9.202   3.164  1.00  0.00           C  
ATOM    578  O   VAL A  83     -16.780   8.301   2.433  1.00  0.00           O  
ATOM    579  CB  VAL A  83     -14.843  10.835   2.053  1.00  0.00           C  
ATOM    580  CEN VAL A  83     -14.504  11.050   1.493  1.00  0.00           X  
ATOM    581  H   VAL A  83     -15.770  12.154   4.074  1.00  0.00           H  
ATOM    582  N   VAL A  84     -16.006   9.002   4.426  1.00  0.00           N  
ATOM    583  CA  VAL A  84     -16.085   7.684   5.046  1.00  0.00           C  
ATOM    584  C   VAL A  84     -16.903   7.728   6.331  1.00  0.00           C  
ATOM    585  O   VAL A  84     -16.378   7.493   7.419  1.00  0.00           O  
ATOM    586  CB  VAL A  84     -14.686   7.121   5.358  1.00  0.00           C  
ATOM    587  CEN VAL A  84     -14.227   6.643   5.172  1.00  0.00           X  
ATOM    588  H   VAL A  84     -15.666   9.782   4.971  1.00  0.00           H  
ATOM    589  N   VAL A  85     -18.189   8.031   6.197  1.00  0.00           N  
ATOM    590  CA  VAL A  85     -19.034   8.313   7.352  1.00  0.00           C  
ATOM    591  C   VAL A  85     -19.196   7.079   8.230  1.00  0.00           C  
ATOM    592  O   VAL A  85     -19.566   7.181   9.400  1.00  0.00           O  
ATOM    593  CB  VAL A  85     -20.426   8.814   6.925  1.00  0.00           C  
ATOM    594  CEN VAL A  85     -20.834   9.369   6.906  1.00  0.00           X  
ATOM    595  H   VAL A  85     -18.593   8.067   5.272  1.00  0.00           H  
ATOM    596  N   VAL A  86     -18.918   5.912   7.659  1.00  0.00           N  
ATOM    597  CA  VAL A  86     -19.102   4.650   8.365  1.00  0.00           C  
ATOM    598  C   VAL A  86     -17.775   4.111   8.885  1.00  0.00           C  
ATOM    599  O   VAL A  86     -17.708   2.998   9.407  1.00  0.00           O  
ATOM    600  CB  VAL A  86     -19.758   3.588   7.464  1.00  0.00           C  
ATOM    601  CEN VAL A  86     -20.339   3.234   7.357  1.00  0.00           X  
ATOM    602  H   VAL A  86     -18.569   5.899   6.711  1.00  0.00           H  
ATOM    603  N   VAL A  87     -16.721   4.907   8.739  1.00  0.00           N  
ATOM    604  CA  VAL A  87     -15.386   4.495   9.158  1.00  0.00           C  
ATOM    605  C   VAL A  87     -15.110   4.904  10.599  1.00  0.00           C  
ATOM    606  O   VAL A  87     -14.637   6.009  10.861  1.00  0.00           O  
ATOM    607  CB  VAL A  87     -14.299   5.094   8.247  1.00  0.00           C  
ATOM    608  CEN VAL A  87     -13.836   4.940   7.760  1.00  0.00           X  
ATOM    609  H   VAL A  87     -16.848   5.820   8.328  1.00  0.00           H  
ATOM    610  N   VAL A  88     -15.408   4.005  11.531  1.00  0.00           N  
ATOM    611  CA  VAL A  88     -15.250   4.293  12.951  1.00  0.00           C  
ATOM    612  C   VAL A  88     -13.831   4.750  13.266  1.00  0.00           C  
ATOM    613  O   VAL A  88     -13.627   5.677  14.050  1.00  0.00           O  
ATOM    614  CB  VAL A  88     -15.587   3.065  13.818  1.00  0.00           C  
ATOM    615  CEN VAL A  88     -16.050   2.808  14.259  1.00  0.00           X  
ATOM    616  H   VAL A  88     -15.754   3.099  11.248  1.00  0.00           H  
ATOM    617  N   VAL A  89     -12.854   4.095  12.650  1.00  0.00           N  
ATOM    618  CA  VAL A  89     -11.457   4.487  12.796  1.00  0.00           C  
ATOM    619  C   VAL A  89     -11.241   5.929  12.355  1.00  0.00           C  
ATOM    620  O   VAL A  89     -10.382   6.630  12.889  1.00  0.00           O  
ATOM    621  CB  VAL A  89     -10.524   3.568  11.986  1.00  0.00           C  
ATOM    622  CEN VAL A  89     -10.048   3.073  12.042  1.00  0.00           X  
ATOM    623  H   VAL A  89     -13.084   3.304  12.065  1.00  0.00           H  
ATOM    624  N   VAL A  90     -12.026   6.367  11.376  1.00  0.00           N  
ATOM    625  CA  VAL A  90     -12.013   7.761  10.949  1.00  0.00           C  
ATOM    626  C   VAL A  90     -12.390   8.692  12.094  1.00  0.00           C  
ATOM    627  O   VAL A  90     -11.747   9.719  12.309  1.00  0.00           O  
ATOM    628  CB  VAL A  90     -12.974   7.999   9.769  1.00  0.00           C  
ATOM    629  CEN VAL A  90     -13.001   8.136   9.094  1.00  0.00           X  
ATOM    630  H   VAL A  90     -12.648   5.717  10.916  1.00  0.00           H  
ATOM    631  N   VAL A  91     -13.436   8.326  12.827  1.00  0.00           N  
ATOM    632  CA  VAL A  91     -13.900   9.128  13.953  1.00  0.00           C  
ATOM    633  C   VAL A  91     -12.957   9.005  15.143  1.00  0.00           C  
ATOM    634  O   VAL A  91     -12.611  10.001  15.778  1.00  0.00           O  
ATOM    635  CB  VAL A  91     -15.319   8.719  14.391  1.00  0.00           C  
ATOM    636  CEN VAL A  91     -15.977   8.923  14.399  1.00  0.00           X  
ATOM    637  H   VAL A  91     -13.922   7.470  12.599  1.00  0.00           H  
ATOM    638  N   VAL A  92     -12.544   7.778  15.440  1.00  0.00           N  
ATOM    639  CA  VAL A  92     -11.612   7.527  16.533  1.00  0.00           C  
ATOM    640  C   VAL A  92     -10.220   8.045  16.199  1.00  0.00           C  
ATOM    641  O   VAL A  92      -9.490   8.502  17.079  1.00  0.00           O  
ATOM    642  CB  VAL A  92     -11.524   6.025  16.867  1.00  0.00           C  
ATOM    643  CEN VAL A  92     -11.692   5.551  17.338  1.00  0.00           X  
ATOM    644  H   VAL A  92     -12.885   6.999  14.895  1.00  0.00           H  
ATOM    645  N   VAL A  93      -9.856   7.972  14.923  1.00  0.00           N  
ATOM    646  CA  VAL A  93      -8.555   8.447  14.469  1.00  0.00           C  
ATOM    647  C   VAL A  93      -8.702   9.456  13.337  1.00  0.00           C  
ATOM    648  O   VAL A  93      -8.279   9.204  12.209  1.00  0.00           O  
ATOM    649  CB  VAL A  93      -7.663   7.285  13.994  1.00  0.00           C  
ATOM    650  CEN VAL A  93      -7.105   6.914  14.153  1.00  0.00           X  
ATOM    651  H   VAL A  93     -10.498   7.577  14.251  1.00  0.00           H  
ATOM    652  N   VAL A  94      -9.303  10.600  13.645  1.00  0.00           N  
ATOM    653  CA  VAL A  94      -9.695  11.560  12.620  1.00  0.00           C  
ATOM    654  C   VAL A  94      -8.477  12.144  11.917  1.00  0.00           C  
ATOM    655  O   VAL A  94      -8.584  12.690  10.819  1.00  0.00           O  
ATOM    656  CB  VAL A  94     -10.533  12.709  13.213  1.00  0.00           C  
ATOM    657  CEN VAL A  94     -11.167  12.976  13.239  1.00  0.00           X  
ATOM    658  H   VAL A  94      -9.493  10.810  14.615  1.00  0.00           H  
ATOM    659  N   VAL A  95      -7.318  12.025  12.556  1.00  0.00           N  
ATOM    660  CA  VAL A  95      -6.089  12.604  12.027  1.00  0.00           C  
ATOM    661  C   VAL A  95      -5.223  11.544  11.359  1.00  0.00           C  
ATOM    662  O   VAL A  95      -4.093  11.816  10.954  1.00  0.00           O  
ATOM    663  CB  VAL A  95      -5.270  13.299  13.132  1.00  0.00           C  
ATOM    664  CEN VAL A  95      -5.069  13.913  13.370  1.00  0.00           X  
ATOM    665  H   VAL A  95      -7.287  11.521  13.431  1.00  0.00           H  
ATOM    666  N   VAL A  96      -5.761  10.334  11.245  1.00  0.00           N  
ATOM    667  CA  VAL A  96      -5.023   9.220  10.661  1.00  0.00           C  
ATOM    668  C   VAL A  96      -5.260   9.130   9.159  1.00  0.00           C  
ATOM    669  O   VAL A  96      -6.205   8.484   8.708  1.00  0.00           O  
ATOM    670  CB  VAL A  96      -5.413   7.880  11.314  1.00  0.00           C  
ATOM    671  CEN VAL A  96      -5.189   7.381  11.732  1.00  0.00           X  
ATOM    672  H   VAL A  96      -6.704  10.182  11.572  1.00  0.00           H  
ATOM    673  N   VAL A  97      -4.395   9.781   8.389  1.00  0.00           N  
ATOM    674  CA  VAL A  97      -4.542   9.827   6.939  1.00  0.00           C  
ATOM    675  C   VAL A  97      -4.636   8.425   6.351  1.00  0.00           C  
ATOM    676  O   VAL A  97      -5.435   8.171   5.450  1.00  0.00           O  
ATOM    677  CB  VAL A  97      -3.371  10.575   6.275  1.00  0.00           C  
ATOM    678  CEN VAL A  97      -3.200  11.155   5.946  1.00  0.00           X  
ATOM    679  H   VAL A  97      -3.614  10.257   8.819  1.00  0.00           H  
ATOM    680  N   VAL A  98      -3.814   7.516   6.866  1.00  0.00           N  
ATOM    681  CA  VAL A  98      -3.861   6.119   6.453  1.00  0.00           C  
ATOM    682  C   VAL A  98      -5.240   5.519   6.697  1.00  0.00           C  
ATOM    683  O   VAL A  98      -5.685   4.641   5.958  1.00  0.00           O  
ATOM    684  CB  VAL A  98      -2.807   5.275   7.193  1.00  0.00           C  
ATOM    685  CEN VAL A  98      -2.212   4.936   7.114  1.00  0.00           X  
ATOM    686  H   VAL A  98      -3.139   7.801   7.561  1.00  0.00           H  
ATOM    687  N   VAL A  99      -5.912   5.998   7.739  1.00  0.00           N  
ATOM    688  CA  VAL A  99      -7.291   5.605   8.007  1.00  0.00           C  
ATOM    689  C   VAL A  99      -8.205   5.974   6.846  1.00  0.00           C  
ATOM    690  O   VAL A  99      -9.038   5.174   6.421  1.00  0.00           O  
ATOM    691  CB  VAL A  99      -7.824   6.259   9.295  1.00  0.00           C  
ATOM    692  CEN VAL A  99      -8.008   6.132   9.947  1.00  0.00           X  
ATOM    693  H   VAL A  99      -5.457   6.650   8.360  1.00  0.00           H  
ATOM    694  N   VAL A 100      -8.044   7.190   6.336  1.00  0.00           N  
ATOM    695  CA  VAL A 100      -8.854   7.668   5.222  1.00  0.00           C  
ATOM    696  C   VAL A 100      -8.676   6.785   3.993  1.00  0.00           C  
ATOM    697  O   VAL A 100      -9.649   6.420   3.334  1.00  0.00           O  
ATOM    698  CB  VAL A 100      -8.507   9.122   4.853  1.00  0.00           C  
ATOM    699  CEN VAL A 100      -8.740   9.770   4.871  1.00  0.00           X  
ATOM    700  H   VAL A 100      -7.341   7.800   6.730  1.00  0.00           H  
ATOM    701  N   VAL A 101      -7.428   6.446   3.690  1.00  0.00           N  
ATOM    702  CA  VAL A 101      -7.120   5.606   2.540  1.00  0.00           C  
ATOM    703  C   VAL A 101      -7.797   4.246   2.654  1.00  0.00           C  
ATOM    704  O   VAL A 101      -8.379   3.748   1.690  1.00  0.00           O  
ATOM    705  CB  VAL A 101      -5.602   5.401   2.379  1.00  0.00           C  
ATOM    706  CEN VAL A 101      -5.059   5.566   1.989  1.00  0.00           X  
ATOM    707  H   VAL A 101      -6.673   6.780   4.272  1.00  0.00           H  
ATOM    708  N   VAL A 102      -7.717   3.649   3.838  1.00  0.00           N  
ATOM    709  CA  VAL A 102      -8.322   2.345   4.081  1.00  0.00           C  
ATOM    710  C   VAL A 102      -9.827   2.383   3.849  1.00  0.00           C  
ATOM    711  O   VAL A 102     -10.389   1.492   3.214  1.00  0.00           O  
ATOM    712  CB  VAL A 102      -8.045   1.851   5.514  1.00  0.00           C  
ATOM    713  CEN VAL A 102      -7.692   1.390   5.883  1.00  0.00           X  
ATOM    714  H   VAL A 102      -7.225   4.110   4.590  1.00  0.00           H  
ATOM    715  N   VAL A 103     -10.474   3.421   4.368  1.00  0.00           N  
ATOM    716  CA  VAL A 103     -11.915   3.578   4.218  1.00  0.00           C  
ATOM    717  C   VAL A 103     -12.311   3.663   2.750  1.00  0.00           C  
ATOM    718  O   VAL A 103     -13.270   3.025   2.317  1.00  0.00           O  
ATOM    719  CB  VAL A 103     -12.427   4.833   4.951  1.00  0.00           C  
ATOM    720  CEN VAL A 103     -12.791   5.047   5.494  1.00  0.00           X  
ATOM    721  H   VAL A 103      -9.953   4.120   4.880  1.00  0.00           H  
ATOM    722  N   VAL A 104     -11.565   4.455   1.986  1.00  0.00           N  
ATOM    723  CA  VAL A 104     -11.836   4.625   0.564  1.00  0.00           C  
ATOM    724  C   VAL A 104     -11.745   3.297  -0.177  1.00  0.00           C  
ATOM    725  O   VAL A 104     -12.602   2.974  -1.000  1.00  0.00           O  
ATOM    726  CB  VAL A 104     -10.863   5.629  -0.081  1.00  0.00           C  
ATOM    727  CEN VAL A 104     -10.816   6.261  -0.350  1.00  0.00           X  
ATOM    728  H   VAL A 104     -10.790   4.952   2.402  1.00  0.00           H  
ATOM    729  N   VAL A 105     -10.702   2.529   0.121  1.00  0.00           N  
ATOM    730  CA  VAL A 105     -10.497   1.234  -0.517  1.00  0.00           C  
ATOM    731  C   VAL A 105     -11.666   0.296  -0.245  1.00  0.00           C  
ATOM    732  O   VAL A 105     -12.157  -0.378  -1.151  1.00  0.00           O  
ATOM    733  CB  VAL A 105      -9.194   0.568  -0.036  1.00  0.00           C  
ATOM    734  CEN VAL A 105      -8.556   0.395  -0.230  1.00  0.00           X  
ATOM    735  H   VAL A 105     -10.034   2.852   0.806  1.00  0.00           H  
ATOM    736  N   VAL A 106     -12.107   0.255   1.007  1.00  0.00           N  
ATOM    737  CA  VAL A 106     -13.219  -0.601   1.401  1.00  0.00           C  
ATOM    738  C   VAL A 106     -14.486  -0.247   0.632  1.00  0.00           C  
ATOM    739  O   VAL A 106     -15.193  -1.128   0.142  1.00  0.00           O  
ATOM    740  CB  VAL A 106     -13.503  -0.502   2.911  1.00  0.00           C  
ATOM    741  CEN VAL A 106     -13.458  -0.844   3.508  1.00  0.00           X  
ATOM    742  H   VAL A 106     -11.660   0.833   1.705  1.00  0.00           H  
ATOM    743  N   VAL A 107     -14.767   1.048   0.529  1.00  0.00           N  
ATOM    744  CA  VAL A 107     -15.949   1.521  -0.180  1.00  0.00           C  
ATOM    745  C   VAL A 107     -15.926   1.087  -1.640  1.00  0.00           C  
ATOM    746  O   VAL A 107     -16.932   0.621  -2.176  1.00  0.00           O  
ATOM    747  CB  VAL A 107     -16.073   3.055  -0.113  1.00  0.00           C  
ATOM    748  CEN VAL A 107     -16.437   3.570   0.164  1.00  0.00           X  
ATOM    749  H   VAL A 107     -14.146   1.721   0.954  1.00  0.00           H  
ATOM    750  N   VAL A 108     -14.772   1.243  -2.280  1.00  0.00           N  
ATOM    751  CA  VAL A 108     -14.615   0.868  -3.680  1.00  0.00           C  
ATOM    752  C   VAL A 108     -14.892  -0.616  -3.887  1.00  0.00           C  
ATOM    753  O   VAL A 108     -15.590  -1.002  -4.825  1.00  0.00           O  
ATOM    754  CB  VAL A 108     -13.202   1.194  -4.198  1.00  0.00           C  
ATOM    755  CEN VAL A 108     -12.846   1.614  -4.613  1.00  0.00           X  
ATOM    756  H   VAL A 108     -13.983   1.632  -1.784  1.00  0.00           H  
ATOM    757  N   VAL A 109     -14.341  -1.444  -3.006  1.00  0.00           N  
ATOM    758  CA  VAL A 109     -14.527  -2.887  -3.090  1.00  0.00           C  
ATOM    759  C   VAL A 109     -16.001  -3.259  -2.992  1.00  0.00           C  
ATOM    760  O   VAL A 109     -16.495  -4.085  -3.760  1.00  0.00           O  
ATOM    761  CB  VAL A 109     -13.747  -3.623  -1.985  1.00  0.00           C  
ATOM    762  CEN VAL A 109     -13.205  -4.032  -1.867  1.00  0.00           X  
ATOM    763  H   VAL A 109     -13.778  -1.063  -2.259  1.00  0.00           H  
ATOM    764  N   VAL A 110     -16.699  -2.645  -2.043  1.00  0.00           N  
ATOM    765  CA  VAL A 110     -18.119  -2.910  -1.843  1.00  0.00           C  
ATOM    766  C   VAL A 110     -18.923  -2.575  -3.092  1.00  0.00           C  
ATOM    767  O   VAL A 110     -19.562  -3.430  -3.642  1.00  0.00           O  
ATOM    768  CB  VAL A 110     -18.681  -2.111  -0.652  1.00  0.00           C  
ATOM    769  CEN VAL A 110     -18.916  -2.169  -0.007  1.00  0.00           X  
ATOM    770  H   VAL A 110     -16.234  -1.977  -1.445  1.00  0.00           H  
TER                                                                             
# All scores below are weighted scores, not raw scores.
#BEGIN_POSE_ENERGIES_TABLE ./out/100.pdb
label vdw total
weights 0.1 NA
pose 1.46227 1.46227
VAL:NtermProteinFull_1 0 0
VAL_2 0 0
VAL_3 0 0
VAL_4 0 0
VAL_5 0 0
VAL_6 0.00176 0.00176
VAL_7 0 0
VAL_8 0 0
VAL_9 0 0
VAL_10 0 0
VAL_11 0 0
VAL_12 0 0
VAL_13 0 0
VAL_14 0 0
VAL_15 0 0
VAL_16 0 0
VAL_17 0 0
VAL_18 0 0
VAL_19 0 0
VAL_20 0 0
VAL_21 0 0
VAL_22 0 0
VAL_23 0 0
VAL_24 0 0
VAL_25 0 0
VAL_26 0 0
VAL_27 0.0055 0.0055
VAL_28 0 0
VAL_29 0.00176 0.00176
VAL_30 0 0
VAL_31 0 0
VAL_32 0 0
VAL_33 0 0
VAL_34 0.17665 0.17665
VAL_35 0 0
VAL_36 0 0
VAL_37 0.0135 0.0135
VAL_38 0 0
VAL_39 0 0
VAL_40 0 0
VAL_41 0.00643 0.00643
VAL_42 0 0
VAL_43 0 0
VAL_44 0 0
VAL_45 0 0
VAL_46 0 0
VAL_47 0 0
VAL_48 0 0
VAL_49 0.00642 0.00642
VAL_50 2e-05 2e-05
VAL_51 0 0
VAL_52 0 0
VAL_53 0 0
VAL_54 0 0
VAL_55 0 0
VAL_56 0.17665 0.17665
VAL_57 0.17665 0.17665
VAL_58 0 0
VAL_59 0 0
VAL_60 0 0
VAL_61 0 0
VAL_62 0 0
VAL_63 0.00643 0.00643
VAL_64 0.0055 0.0055
VAL_65 0 0
VAL_66 0 0
VAL_67 0 0
VAL_68 0 0
VAL_69 0 0
VAL_70 0 0
VAL_71 0.00642 0.00642
VAL_72 2e-05 2e-05
VAL_73 0 0
VAL_74 0 0
VAL_75 0 0
VAL_76 0 0
VAL_77 0.02143 0.02143
VAL_78 0 0
VAL_79 0.17665 0.17665
VAL_80 0.01923 0.01923
VAL_81 0 0
VAL_82 0 0
VAL_83 0.0135 0.0135
VAL_84 0.19851 0.19851
VAL_85 0 0
VAL_86 0 0
VAL_87 0.10503 0.10503
VAL_88 0 0
VAL_89 0 0
VAL_90 0 0
VAL_91 0 0
VAL_92 0 0
VAL_93 0.01006 0.01006
VAL_94 0.02143 0.02143
VAL_95 0 0
VAL_96 0.01006 0.01006
VAL_97 0 0
VAL_98 0 0
VAL_99 0 0
VAL_100 0.01923 0.01923
VAL_101 0 0
VAL_102 0 0
VAL_103 0.28341 0.28341
VAL_104 0 0
VAL_105 0 0
VAL_106 0 0
VAL_107 0 0
VAL_108 0 0
VAL_109 0 0
VAL:CtermProteinFull_110 0 0
#END_POSE_ENERGIES_TABLE ./out/100.pdb

REMARK 6 14 21 15 11 1 12 7 8 8 14 14 
REMARK VDW             1.462
REMARK RG             13.927
REMARK NCdist         19.877
REMARK HO              0.877
