# Supplementary material for: Design of complicated all-α protein structures
Source: Nat Struct Mol Biol. 2024 Jan 4;31(2):275–82. doi: 10.1038/s41594-023-01147-9 (PMC11377298; doi:10.1038/s41594-023-01147-9)
Supplement: Supplementary file 11 — Statistical source data. [file 41594_2023_1147_MOESM11_ESM.zip › ED_Fig6/29.pdb]

HEADER                                            09-NOV-21   XXXX              
EXPDTA    THEORETICAL MODEL                                                     
REMARK 220                                                                      
REMARK 220 EXPERIMENTAL DETAILS                                                 
REMARK 220  EXPERIMENT TYPE                : THEORETICAL MODELLING              
REMARK 220  DATE OF DATA COLLECTION        : 09-NOV-21                          
REMARK 220                                                                      
REMARK 220 REMARK: MODEL GENERATED BY ROSETTA                                   
REMARK 220  VERSION 2021.16+release.8ee4f02                                     
ATOM      1  N   VAL A   1       0.000   0.000   0.000  1.00  0.00           N  
ATOM      2  CA  VAL A   1       1.458   0.000   0.000  1.00  0.00           C  
ATOM      3  C   VAL A   1       2.009   1.420   0.000  1.00  0.00           C  
ATOM      4  O   VAL A   1       2.934   1.737   0.748  1.00  0.00           O  
ATOM      5  CB  VAL A   1       2.023  -0.759  -1.215  1.00  0.00           C  
ATOM      6  CEN VAL A   1       2.351  -1.334  -1.406  1.00  0.00           X  
ATOM      7  H   VAL A   1      -0.500  -0.433  -0.750  1.00  0.00           H  
ATOM      8  N   VAL A   2       1.435   2.272  -0.843  1.00  0.00           N  
ATOM      9  CA  VAL A   2       1.868   3.661  -0.942  1.00  0.00           C  
ATOM     10  C   VAL A   2       1.711   4.383   0.390  1.00  0.00           C  
ATOM     11  O   VAL A   2       2.608   5.105   0.825  1.00  0.00           O  
ATOM     12  CB  VAL A   2       1.079   4.423  -2.023  1.00  0.00           C  
ATOM     13  CEN VAL A   2       1.129   4.707  -2.649  1.00  0.00           X  
ATOM     14  H   VAL A   2       0.680   1.949  -1.431  1.00  0.00           H  
ATOM     15  N   VAL A   3       0.566   4.183   1.035  1.00  0.00           N  
ATOM     16  CA  VAL A   3       0.290   4.815   2.319  1.00  0.00           C  
ATOM     17  C   VAL A   3       1.317   4.405   3.367  1.00  0.00           C  
ATOM     18  O   VAL A   3       1.823   5.241   4.115  1.00  0.00           O  
ATOM     19  CB  VAL A   3      -1.120   4.462   2.831  1.00  0.00           C  
ATOM     20  CEN VAL A   3      -1.749   4.719   2.941  1.00  0.00           X  
ATOM     21  H   VAL A   3      -0.130   3.577   0.624  1.00  0.00           H  
ATOM     22  N   VAL A   4       1.620   3.112   3.417  1.00  0.00           N  
ATOM     23  CA  VAL A   4       2.588   2.588   4.374  1.00  0.00           C  
ATOM     24  C   VAL A   4       3.957   3.226   4.177  1.00  0.00           C  
ATOM     25  O   VAL A   4       4.612   3.622   5.141  1.00  0.00           O  
ATOM     26  CB  VAL A   4       2.723   1.058   4.261  1.00  0.00           C  
ATOM     27  CEN VAL A   4       2.581   0.464   4.579  1.00  0.00           X  
ATOM     28  H   VAL A   4       1.169   2.476   2.775  1.00  0.00           H  
ATOM     29  N   VAL A   5       4.385   3.322   2.923  1.00  0.00           N  
ATOM     30  CA  VAL A   5       5.678   3.911   2.597  1.00  0.00           C  
ATOM     31  C   VAL A   5       5.758   5.358   3.069  1.00  0.00           C  
ATOM     32  O   VAL A   5       6.758   5.776   3.653  1.00  0.00           O  
ATOM     33  CB  VAL A   5       5.958   3.859   1.084  1.00  0.00           C  
ATOM     34  CEN VAL A   5       6.345   3.555   0.602  1.00  0.00           X  
ATOM     35  H   VAL A   5       3.799   2.977   2.176  1.00  0.00           H  
ATOM     36  N   VAL A   6       4.700   6.118   2.811  1.00  0.00           N  
ATOM     37  CA  VAL A   6       4.648   7.520   3.209  1.00  0.00           C  
ATOM     38  C   VAL A   6       4.783   7.670   4.719  1.00  0.00           C  
ATOM     39  O   VAL A   6       5.528   8.521   5.204  1.00  0.00           O  
ATOM     40  CB  VAL A   6       3.339   8.190   2.752  1.00  0.00           C  
ATOM     41  CEN VAL A   6       3.075   8.647   2.309  1.00  0.00           X  
ATOM     42  H   VAL A   6       3.910   5.715   2.327  1.00  0.00           H  
ATOM     43  N   VAL A   7       4.059   6.836   5.458  1.00  0.00           N  
ATOM     44  CA  VAL A   7       4.096   6.875   6.915  1.00  0.00           C  
ATOM     45  C   VAL A   7       5.504   6.615   7.437  1.00  0.00           C  
ATOM     46  O   VAL A   7       5.983   7.311   8.332  1.00  0.00           O  
ATOM     47  CB  VAL A   7       3.133   5.844   7.532  1.00  0.00           C  
ATOM     48  CEN VAL A   7       2.540   5.776   7.878  1.00  0.00           X  
ATOM     49  H   VAL A   7       3.467   6.159   4.999  1.00  0.00           H  
ATOM     50  N   VAL A   8       6.163   5.609   6.872  1.00  0.00           N  
ATOM     51  CA  VAL A   8       7.517   5.255   7.279  1.00  0.00           C  
ATOM     52  C   VAL A   8       8.478   6.419   7.067  1.00  0.00           C  
ATOM     53  O   VAL A   8       9.293   6.729   7.935  1.00  0.00           O  
ATOM     54  CB  VAL A   8       8.037   4.027   6.508  1.00  0.00           C  
ATOM     55  CEN VAL A   8       8.197   3.360   6.571  1.00  0.00           X  
ATOM     56  H   VAL A   8       5.713   5.075   6.141  1.00  0.00           H  
ATOM     57  N   VAL A   9       8.376   7.060   5.907  1.00  0.00           N  
ATOM     58  CA  VAL A   9       9.235   8.191   5.579  1.00  0.00           C  
ATOM     59  C   VAL A   9       9.061   9.324   6.581  1.00  0.00           C  
ATOM     60  O   VAL A   9      10.039   9.909   7.047  1.00  0.00           O  
ATOM     61  CB  VAL A   9       8.951   8.723   4.162  1.00  0.00           C  
ATOM     62  CEN VAL A   9       9.208   8.766   3.524  1.00  0.00           X  
ATOM     63  H   VAL A   9       7.685   6.755   5.236  1.00  0.00           H  
ATOM     64  N   VAL A  10       7.810   9.630   6.909  1.00  0.00           N  
ATOM     65  CA  VAL A  10       7.506  10.695   7.857  1.00  0.00           C  
ATOM     66  C   VAL A  10       8.128  10.415   9.219  1.00  0.00           C  
ATOM     67  O   VAL A  10       8.719  11.301   9.836  1.00  0.00           O  
ATOM     68  CB  VAL A  10       5.986  10.883   8.028  1.00  0.00           C  
ATOM     69  CEN VAL A  10       5.461  11.306   7.888  1.00  0.00           X  
ATOM     70  H   VAL A  10       7.051   9.112   6.491  1.00  0.00           H  
ATOM     71  N   VAL A  11       7.993   9.177   9.683  1.00  0.00           N  
ATOM     72  CA  VAL A  11       8.542   8.778  10.973  1.00  0.00           C  
ATOM     73  C   VAL A  11      10.054   8.964  11.009  1.00  0.00           C  
ATOM     74  O   VAL A  11      10.602   9.482  11.982  1.00  0.00           O  
ATOM     75  CB  VAL A  11       8.207   7.311  11.300  1.00  0.00           C  
ATOM     76  CEN VAL A  11       7.826   6.907  11.708  1.00  0.00           X  
ATOM     77  H   VAL A  11       7.496   8.495   9.127  1.00  0.00           H  
ATOM     78  N   VAL A  12      10.723   8.537   9.944  1.00  0.00           N  
ATOM     79  CA  VAL A  12      12.173   8.655   9.852  1.00  0.00           C  
ATOM     80  C   VAL A  12      12.613  10.111   9.938  1.00  0.00           C  
ATOM     81  O   VAL A  12      13.562  10.441  10.650  1.00  0.00           O  
ATOM     82  CB  VAL A  12      12.708   8.043   8.543  1.00  0.00           C  
ATOM     83  CEN VAL A  12      13.065   7.514   8.284  1.00  0.00           X  
ATOM     84  H   VAL A  12      10.214   8.119   9.178  1.00  0.00           H  
ATOM     85  N   VAL A  13      11.920  10.977   9.208  1.00  0.00           N  
ATOM     86  CA  VAL A  13      12.238  12.400   9.200  1.00  0.00           C  
ATOM     87  C   VAL A  13      12.120  12.999  10.596  1.00  0.00           C  
ATOM     88  O   VAL A  13      12.988  13.755  11.033  1.00  0.00           O  
ATOM     89  CB  VAL A  13      11.321  13.180   8.239  1.00  0.00           C  
ATOM     90  CEN VAL A  13      11.305  13.516   7.638  1.00  0.00           X  
ATOM     91  H   VAL A  13      11.152  10.642   8.644  1.00  0.00           H  
ATOM     92  N   VAL A  14      11.041  12.656  11.292  1.00  0.00           N  
ATOM     93  CA  VAL A  14      10.808  13.159  12.640  1.00  0.00           C  
ATOM     94  C   VAL A  14      11.946  12.774  13.577  1.00  0.00           C  
ATOM     95  O   VAL A  14      12.415  13.592  14.368  1.00  0.00           O  
ATOM     96  CB  VAL A  14       9.481  12.632  13.218  1.00  0.00           C  
ATOM     97  CEN VAL A  14       8.841  12.816  13.393  1.00  0.00           X  
ATOM     98  H   VAL A  14      10.366  12.031  10.876  1.00  0.00           H  
ATOM     99  N   VAL A  15      12.387  11.524  13.481  1.00  0.00           N  
ATOM    100  CA  VAL A  15      13.470  11.028  14.323  1.00  0.00           C  
ATOM    101  C   VAL A  15      14.775  11.754  14.027  1.00  0.00           C  
ATOM    102  O   VAL A  15      15.590  11.976  14.923  1.00  0.00           O  
ATOM    103  CB  VAL A  15      13.682   9.514  14.135  1.00  0.00           C  
ATOM    104  CEN VAL A  15      13.605   8.901  14.441  1.00  0.00           X  
ATOM    105  H   VAL A  15      11.962  10.903  12.808  1.00  0.00           H  
ATOM    106  N   VAL A  16      14.969  12.122  12.765  1.00  0.00           N  
ATOM    107  CA  VAL A  16      16.106  12.946  12.373  1.00  0.00           C  
ATOM    108  C   VAL A  16      15.913  14.394  12.806  1.00  0.00           C  
ATOM    109  O   VAL A  16      16.822  15.215  12.684  1.00  0.00           O  
ATOM    110  CB  VAL A  16      16.339  12.902  10.851  1.00  0.00           C  
ATOM    111  CEN VAL A  16      16.761  12.665  10.361  1.00  0.00           X  
ATOM    112  H   VAL A  16      14.311  11.824  12.059  1.00  0.00           H  
ATOM    113  N   VAL A  17      14.724  14.701  13.312  1.00  0.00           N  
ATOM    114  CA  VAL A  17      14.364  16.074  13.644  1.00  0.00           C  
ATOM    115  C   VAL A  17      13.922  16.843  12.405  1.00  0.00           C  
ATOM    116  O   VAL A  17      13.730  18.058  12.452  1.00  0.00           O  
ATOM    117  CB  VAL A  17      15.536  16.821  14.308  1.00  0.00           C  
ATOM    118  CEN VAL A  17      15.759  17.083  14.905  1.00  0.00           X  
ATOM    119  H   VAL A  17      14.051  13.964  13.470  1.00  0.00           H  
ATOM    120  N   VAL A  18      13.763  16.128  11.297  1.00  0.00           N  
ATOM    121  CA  VAL A  18      13.322  16.738  10.048  1.00  0.00           C  
ATOM    122  C   VAL A  18      11.803  16.828   9.985  1.00  0.00           C  
ATOM    123  O   VAL A  18      11.159  16.101   9.228  1.00  0.00           O  
ATOM    124  CB  VAL A  18      13.831  15.952   8.825  1.00  0.00           C  
ATOM    125  CEN VAL A  18      14.273  15.974   8.297  1.00  0.00           X  
ATOM    126  H   VAL A  18      13.951  15.136  11.320  1.00  0.00           H  
ATOM    127  N   VAL A  19      11.235  17.724  10.784  1.00  0.00           N  
ATOM    128  CA  VAL A  19       9.786  17.848  10.889  1.00  0.00           C  
ATOM    129  C   VAL A  19       9.177  18.323   9.576  1.00  0.00           C  
ATOM    130  O   VAL A  19       8.079  17.910   9.204  1.00  0.00           O  
ATOM    131  CB  VAL A  19       9.381  18.821  12.012  1.00  0.00           C  
ATOM    132  CEN VAL A  19       9.100  18.857  12.640  1.00  0.00           X  
ATOM    133  H   VAL A  19      11.822  18.335  11.334  1.00  0.00           H  
ATOM    134  N   VAL A  20       9.898  19.193   8.876  1.00  0.00           N  
ATOM    135  CA  VAL A  20       9.445  19.701   7.586  1.00  0.00           C  
ATOM    136  C   VAL A  20       9.323  18.578   6.564  1.00  0.00           C  
ATOM    137  O   VAL A  20       8.333  18.492   5.839  1.00  0.00           O  
ATOM    138  CB  VAL A  20      10.398  20.780   7.038  1.00  0.00           C  
ATOM    139  CEN VAL A  20      10.458  21.454   6.912  1.00  0.00           X  
ATOM    140  H   VAL A  20      10.782  19.511   9.247  1.00  0.00           H  
ATOM    141  N   VAL A  21      10.336  17.720   6.512  1.00  0.00           N  
ATOM    142  CA  VAL A  21      10.305  16.551   5.641  1.00  0.00           C  
ATOM    143  C   VAL A  21       9.135  15.638   5.984  1.00  0.00           C  
ATOM    144  O   VAL A  21       8.425  15.163   5.098  1.00  0.00           O  
ATOM    145  CB  VAL A  21      11.615  15.746   5.729  1.00  0.00           C  
ATOM    146  CEN VAL A  21      12.188  15.579   5.384  1.00  0.00           X  
ATOM    147  H   VAL A  21      11.147  17.880   7.092  1.00  0.00           H  
ATOM    148  N   VAL A  22       8.940  15.396   7.276  1.00  0.00           N  
ATOM    149  CA  VAL A  22       7.856  14.538   7.739  1.00  0.00           C  
ATOM    150  C   VAL A  22       6.500  15.087   7.313  1.00  0.00           C  
ATOM    151  O   VAL A  22       5.640  14.344   6.838  1.00  0.00           O  
ATOM    152  CB  VAL A  22       7.876  14.379   9.271  1.00  0.00           C  
ATOM    153  CEN VAL A  22       8.005  13.933   9.780  1.00  0.00           X  
ATOM    154  H   VAL A  22       9.559  15.816   7.954  1.00  0.00           H  
ATOM    155  N   VAL A  23       6.314  16.391   7.486  1.00  0.00           N  
ATOM    156  CA  VAL A  23       5.062  17.042   7.120  1.00  0.00           C  
ATOM    157  C   VAL A  23       4.769  16.876   5.634  1.00  0.00           C  
ATOM    158  O   VAL A  23       3.644  16.564   5.245  1.00  0.00           O  
ATOM    159  CB  VAL A  23       5.083  18.543   7.465  1.00  0.00           C  
ATOM    160  CEN VAL A  23       4.823  19.017   7.891  1.00  0.00           X  
ATOM    161  H   VAL A  23       7.060  16.946   7.881  1.00  0.00           H  
ATOM    162  N   VAL A  24       5.788  17.087   4.808  1.00  0.00           N  
ATOM    163  CA  VAL A  24       5.642  16.962   3.363  1.00  0.00           C  
ATOM    164  C   VAL A  24       5.207  15.555   2.974  1.00  0.00           C  
ATOM    165  O   VAL A  24       4.313  15.378   2.146  1.00  0.00           O  
ATOM    166  CB  VAL A  24       6.952  17.305   2.630  1.00  0.00           C  
ATOM    167  CEN VAL A  24       7.256  17.775   2.228  1.00  0.00           X  
ATOM    168  H   VAL A  24       6.687  17.341   5.192  1.00  0.00           H  
ATOM    169  N   VAL A  25       5.845  14.556   3.575  1.00  0.00           N  
ATOM    170  CA  VAL A  25       5.525  13.162   3.291  1.00  0.00           C  
ATOM    171  C   VAL A  25       4.071  12.852   3.624  1.00  0.00           C  
ATOM    172  O   VAL A  25       3.372  12.203   2.846  1.00  0.00           O  
ATOM    173  CB  VAL A  25       6.438  12.202   4.078  1.00  0.00           C  
ATOM    174  CEN VAL A  25       6.956  11.753   4.014  1.00  0.00           X  
ATOM    175  H   VAL A  25       6.570  14.768   4.245  1.00  0.00           H  
ATOM    176  N   VAL A  26       3.622  13.320   4.783  1.00  0.00           N  
ATOM    177  CA  VAL A  26       2.250  13.093   5.221  1.00  0.00           C  
ATOM    178  C   VAL A  26       1.252  13.686   4.235  1.00  0.00           C  
ATOM    179  O   VAL A  26       0.261  13.047   3.879  1.00  0.00           O  
ATOM    180  CB  VAL A  26       1.995  13.692   6.617  1.00  0.00           C  
ATOM    181  CEN VAL A  26       1.884  13.532   7.277  1.00  0.00           X  
ATOM    182  H   VAL A  26       4.247  13.846   5.377  1.00  0.00           H  
ATOM    183  N   VAL A  27       1.519  14.911   3.795  1.00  0.00           N  
ATOM    184  CA  VAL A  27       0.645  15.593   2.848  1.00  0.00           C  
ATOM    185  C   VAL A  27       0.526  14.811   1.547  1.00  0.00           C  
ATOM    186  O   VAL A  27      -0.570  14.641   1.011  1.00  0.00           O  
ATOM    187  CB  VAL A  27       1.149  17.015   2.537  1.00  0.00           C  
ATOM    188  CEN VAL A  27       1.017  17.684   2.636  1.00  0.00           X  
ATOM    189  H   VAL A  27       2.349  15.382   4.125  1.00  0.00           H  
ATOM    190  N   VAL A  28       1.659  14.336   1.042  1.00  0.00           N  
ATOM    191  CA  VAL A  28       1.684  13.571  -0.199  1.00  0.00           C  
ATOM    192  C   VAL A  28       0.838  12.309  -0.085  1.00  0.00           C  
ATOM    193  O   VAL A  28       0.066  11.984  -0.987  1.00  0.00           O  
ATOM    194  CB  VAL A  28       3.121  13.179  -0.593  1.00  0.00           C  
ATOM    195  CEN VAL A  28       3.625  13.304  -1.046  1.00  0.00           X  
ATOM    196  H   VAL A  28       2.526  14.510   1.530  1.00  0.00           H  
ATOM    197  N   VAL A  29       0.988  11.601   1.030  1.00  0.00           N  
ATOM    198  CA  VAL A  29       0.237  10.373   1.264  1.00  0.00           C  
ATOM    199  C   VAL A  29      -1.263  10.635   1.257  1.00  0.00           C  
ATOM    200  O   VAL A  29      -2.030   9.889   0.648  1.00  0.00           O  
ATOM    201  CB  VAL A  29       0.628   9.719   2.602  1.00  0.00           C  
ATOM    202  CEN VAL A  29       0.957   9.182   2.882  1.00  0.00           X  
ATOM    203  H   VAL A  29       1.638  11.922   1.732  1.00  0.00           H  
ATOM    204  N   VAL A  30      -1.677  11.699   1.937  1.00  0.00           N  
ATOM    205  CA  VAL A  30      -3.087  12.061   2.011  1.00  0.00           C  
ATOM    206  C   VAL A  30      -3.589  12.595   0.675  1.00  0.00           C  
ATOM    207  O   VAL A  30      -4.694  12.270   0.242  1.00  0.00           O  
ATOM    208  CB  VAL A  30      -3.344  13.116   3.103  1.00  0.00           C  
ATOM    209  CEN VAL A  30      -3.625  13.214   3.724  1.00  0.00           X  
ATOM    210  H   VAL A  30      -0.996  12.271   2.416  1.00  0.00           H  
ATOM    211  N   VAL A  31      -2.770  13.416   0.027  1.00  0.00           N  
ATOM    212  CA  VAL A  31      -3.123  13.984  -1.269  1.00  0.00           C  
ATOM    213  C   VAL A  31      -3.186  12.907  -2.344  1.00  0.00           C  
ATOM    214  O   VAL A  31      -4.145  12.840  -3.113  1.00  0.00           O  
ATOM    215  CB  VAL A  31      -2.120  15.070  -1.702  1.00  0.00           C  
ATOM    216  CEN VAL A  31      -2.042  15.748  -1.794  1.00  0.00           X  
ATOM    217  H   VAL A  31      -1.880  13.652   0.442  1.00  0.00           H  
ATOM    218  N   VAL A  32      -2.158  12.066  -2.394  1.00  0.00           N  
ATOM    219  CA  VAL A  32      -2.069  11.025  -3.410  1.00  0.00           C  
ATOM    220  C   VAL A  32      -2.992   9.857  -3.084  1.00  0.00           C  
ATOM    221  O   VAL A  32      -3.030   8.863  -3.809  1.00  0.00           O  
ATOM    222  CB  VAL A  32      -0.628  10.501  -3.557  1.00  0.00           C  
ATOM    223  CEN VAL A  32      -0.080  10.497  -3.975  1.00  0.00           X  
ATOM    224  H   VAL A  32      -1.420  12.151  -1.709  1.00  0.00           H  
ATOM    225  N   VAL A  33      -3.734   9.984  -1.990  1.00  0.00           N  
ATOM    226  CA  VAL A  33      -4.692   8.959  -1.591  1.00  0.00           C  
ATOM    227  C   VAL A  33      -3.989   7.656  -1.235  1.00  0.00           C  
ATOM    228  O   VAL A  33      -4.589   6.582  -1.284  1.00  0.00           O  
ATOM    229  CB  VAL A  33      -5.724   8.688  -2.702  1.00  0.00           C  
ATOM    230  CEN VAL A  33      -6.386   8.771  -2.877  1.00  0.00           X  
ATOM    231  H   VAL A  33      -3.632  10.811  -1.419  1.00  0.00           H  
ATOM    232  N   VAL A  34      -2.713   7.756  -0.878  1.00  0.00           N  
ATOM    233  CA  VAL A  34      -1.950   6.598  -0.428  1.00  0.00           C  
ATOM    234  C   VAL A  34      -2.492   6.060   0.890  1.00  0.00           C  
ATOM    235  O   VAL A  34      -2.594   4.848   1.082  1.00  0.00           O  
ATOM    236  CB  VAL A  34      -0.457   6.936  -0.258  1.00  0.00           C  
ATOM    237  CEN VAL A  34       0.169   6.832  -0.526  1.00  0.00           X  
ATOM    238  H   VAL A  34      -2.260   8.658  -0.919  1.00  0.00           H  
ATOM    239  N   VAL A  35      -2.838   6.967   1.796  1.00  0.00           N  
ATOM    240  CA  VAL A  35      -3.557   6.602   3.011  1.00  0.00           C  
ATOM    241  C   VAL A  35      -4.747   7.523   3.245  1.00  0.00           C  
ATOM    242  O   VAL A  35      -4.858   8.580   2.624  1.00  0.00           O  
ATOM    243  CB  VAL A  35      -2.638   6.643   4.246  1.00  0.00           C  
ATOM    244  CEN VAL A  35      -2.316   6.250   4.712  1.00  0.00           X  
ATOM    245  H   VAL A  35      -2.597   7.936   1.640  1.00  0.00           H  
ATOM    246  N   VAL A  36      -5.637   7.115   4.144  1.00  0.00           N  
ATOM    247  CA  VAL A  36      -6.818   7.906   4.466  1.00  0.00           C  
ATOM    248  C   VAL A  36      -6.550   8.848   5.633  1.00  0.00           C  
ATOM    249  O   VAL A  36      -5.632   8.627   6.423  1.00  0.00           O  
ATOM    250  CB  VAL A  36      -8.022   7.010   4.810  1.00  0.00           C  
ATOM    251  CEN VAL A  36      -8.635   6.792   4.582  1.00  0.00           X  
ATOM    252  H   VAL A  36      -5.490   6.235   4.617  1.00  0.00           H  
ATOM    253  N   VAL A  37      -7.355   9.900   5.735  1.00  0.00           N  
ATOM    254  CA  VAL A  37      -7.297  10.801   6.880  1.00  0.00           C  
ATOM    255  C   VAL A  37      -7.351  10.029   8.192  1.00  0.00           C  
ATOM    256  O   VAL A  37      -6.580  10.298   9.113  1.00  0.00           O  
ATOM    257  CB  VAL A  37      -8.446  11.826   6.851  1.00  0.00           C  
ATOM    258  CEN VAL A  37      -8.593  12.492   6.752  1.00  0.00           X  
ATOM    259  H   VAL A  37      -8.024  10.080   5.000  1.00  0.00           H  
ATOM    260  N   VAL A  38      -8.265   9.068   8.270  1.00  0.00           N  
ATOM    261  CA  VAL A  38      -8.401   8.235   9.458  1.00  0.00           C  
ATOM    262  C   VAL A  38      -7.082   7.560   9.812  1.00  0.00           C  
ATOM    263  O   VAL A  38      -6.699   7.499  10.980  1.00  0.00           O  
ATOM    264  CB  VAL A  38      -9.484   7.156   9.271  1.00  0.00           C  
ATOM    265  CEN VAL A  38     -10.117   6.965   9.467  1.00  0.00           X  
ATOM    266  H   VAL A  38      -8.882   8.912   7.486  1.00  0.00           H  
ATOM    267  N   VAL A  39      -6.390   7.056   8.796  1.00  0.00           N  
ATOM    268  CA  VAL A  39      -5.097   6.413   8.994  1.00  0.00           C  
ATOM    269  C   VAL A  39      -4.092   7.378   9.611  1.00  0.00           C  
ATOM    270  O   VAL A  39      -3.368   7.023  10.541  1.00  0.00           O  
ATOM    271  CB  VAL A  39      -4.526   5.871   7.670  1.00  0.00           C  
ATOM    272  CEN VAL A  39      -4.390   5.293   7.320  1.00  0.00           X  
ATOM    273  H   VAL A  39      -6.771   7.119   7.862  1.00  0.00           H  
ATOM    274  N   VAL A  40      -4.052   8.598   9.088  1.00  0.00           N  
ATOM    275  CA  VAL A  40      -3.135   9.616   9.586  1.00  0.00           C  
ATOM    276  C   VAL A  40      -3.390   9.913  11.059  1.00  0.00           C  
ATOM    277  O   VAL A  40      -2.455  10.006  11.854  1.00  0.00           O  
ATOM    278  CB  VAL A  40      -3.251  10.924   8.781  1.00  0.00           C  
ATOM    279  CEN VAL A  40      -2.926  11.325   8.325  1.00  0.00           X  
ATOM    280  H   VAL A  40      -4.673   8.827   8.325  1.00  0.00           H  
ATOM    281  N   VAL A  41      -4.661  10.061  11.416  1.00  0.00           N  
ATOM    282  CA  VAL A  41      -5.041  10.348  12.794  1.00  0.00           C  
ATOM    283  C   VAL A  41      -4.576   9.244  13.735  1.00  0.00           C  
ATOM    284  O   VAL A  41      -4.034   9.515  14.806  1.00  0.00           O  
ATOM    285  CB  VAL A  41      -6.565  10.522  12.936  1.00  0.00           C  
ATOM    286  CEN VAL A  41      -7.062  10.985  13.049  1.00  0.00           X  
ATOM    287  H   VAL A  41      -5.383   9.973  10.715  1.00  0.00           H  
ATOM    288  N   VAL A  42      -4.791   7.997  13.328  1.00  0.00           N  
ATOM    289  CA  VAL A  42      -4.394   6.849  14.134  1.00  0.00           C  
ATOM    290  C   VAL A  42      -2.891   6.844  14.384  1.00  0.00           C  
ATOM    291  O   VAL A  42      -2.439   6.613  15.505  1.00  0.00           O  
ATOM    292  CB  VAL A  42      -4.798   5.522  13.465  1.00  0.00           C  
ATOM    293  CEN VAL A  42      -5.230   4.987  13.509  1.00  0.00           X  
ATOM    294  H   VAL A  42      -5.241   7.841  12.437  1.00  0.00           H  
ATOM    295  N   VAL A  43      -2.121   7.100  13.332  1.00  0.00           N  
ATOM    296  CA  VAL A  43      -0.667   7.126  13.435  1.00  0.00           C  
ATOM    297  C   VAL A  43      -0.204   8.183  14.429  1.00  0.00           C  
ATOM    298  O   VAL A  43       0.669   7.929  15.259  1.00  0.00           O  
ATOM    299  CB  VAL A  43      -0.008   7.396  12.069  1.00  0.00           C  
ATOM    300  CEN VAL A  43       0.362   7.107  11.565  1.00  0.00           X  
ATOM    301  H   VAL A  43      -2.554   7.282  12.438  1.00  0.00           H  
ATOM    302  N   VAL A  44      -0.794   9.370  14.340  1.00  0.00           N  
ATOM    303  CA  VAL A  44      -0.443  10.469  15.232  1.00  0.00           C  
ATOM    304  C   VAL A  44      -0.697  10.099  16.688  1.00  0.00           C  
ATOM    305  O   VAL A  44       0.136  10.355  17.558  1.00  0.00           O  
ATOM    306  CB  VAL A  44      -1.231  11.747  14.892  1.00  0.00           C  
ATOM    307  CEN VAL A  44      -1.174  12.380  14.626  1.00  0.00           X  
ATOM    308  H   VAL A  44      -1.504   9.516  13.637  1.00  0.00           H  
ATOM    309  N   VAL A  45      -1.852   9.497  16.947  1.00  0.00           N  
ATOM    310  CA  VAL A  45      -2.218   9.091  18.299  1.00  0.00           C  
ATOM    311  C   VAL A  45      -1.211   8.099  18.868  1.00  0.00           C  
ATOM    312  O   VAL A  45      -0.787   8.221  20.017  1.00  0.00           O  
ATOM    313  CB  VAL A  45      -3.623   8.461  18.339  1.00  0.00           C  
ATOM    314  CEN VAL A  45      -4.271   8.565  18.548  1.00  0.00           X  
ATOM    315  H   VAL A  45      -2.493   9.315  16.188  1.00  0.00           H  
ATOM    316  N   VAL A  46      -0.832   7.118  18.057  1.00  0.00           N  
ATOM    317  CA  VAL A  46       0.126   6.102  18.478  1.00  0.00           C  
ATOM    318  C   VAL A  46       1.461   6.729  18.858  1.00  0.00           C  
ATOM    319  O   VAL A  46       2.051   6.382  19.881  1.00  0.00           O  
ATOM    320  CB  VAL A  46       0.358   5.053  17.375  1.00  0.00           C  
ATOM    321  CEN VAL A  46       0.240   4.397  17.200  1.00  0.00           X  
ATOM    322  H   VAL A  46      -1.218   7.073  17.124  1.00  0.00           H  
ATOM    323  N   VAL A  47       1.932   7.654  18.029  1.00  0.00           N  
ATOM    324  CA  VAL A  47       3.199   8.332  18.278  1.00  0.00           C  
ATOM    325  C   VAL A  47       3.172   9.082  19.603  1.00  0.00           C  
ATOM    326  O   VAL A  47       4.120   9.013  20.386  1.00  0.00           O  
ATOM    327  CB  VAL A  47       3.543   9.320  17.147  1.00  0.00           C  
ATOM    328  CEN VAL A  47       3.967   9.427  16.615  1.00  0.00           X  
ATOM    329  H   VAL A  47       1.399   7.894  17.206  1.00  0.00           H  
ATOM    330  N   VAL A  48       2.081   9.798  19.850  1.00  0.00           N  
ATOM    331  CA  VAL A  48       1.928  10.562  21.082  1.00  0.00           C  
ATOM    332  C   VAL A  48       1.993   9.656  22.305  1.00  0.00           C  
ATOM    333  O   VAL A  48       2.665   9.970  23.287  1.00  0.00           O  
ATOM    334  CB  VAL A  48       0.600  11.342  21.103  1.00  0.00           C  
ATOM    335  CEN VAL A  48       0.327  11.973  21.066  1.00  0.00           X  
ATOM    336  H   VAL A  48       1.337   9.813  19.167  1.00  0.00           H  
ATOM    337  N   VAL A  49       1.291   8.530  22.238  1.00  0.00           N  
ATOM    338  CA  VAL A  49       1.267   7.575  23.339  1.00  0.00           C  
ATOM    339  C   VAL A  49       2.666   7.056  23.649  1.00  0.00           C  
ATOM    340  O   VAL A  49       3.065   6.974  24.810  1.00  0.00           O  
ATOM    341  CB  VAL A  49       0.344   6.381  23.033  1.00  0.00           C  
ATOM    342  CEN VAL A  49      -0.257   6.088  23.200  1.00  0.00           X  
ATOM    343  H   VAL A  49       0.760   8.330  21.402  1.00  0.00           H  
ATOM    344  N   VAL A  50       3.407   6.707  22.602  1.00  0.00           N  
ATOM    345  CA  VAL A  50       4.763   6.195  22.760  1.00  0.00           C  
ATOM    346  C   VAL A  50       5.658   7.213  23.455  1.00  0.00           C  
ATOM    347  O   VAL A  50       6.418   6.870  24.361  1.00  0.00           O  
ATOM    348  CB  VAL A  50       5.386   5.818  21.404  1.00  0.00           C  
ATOM    349  CEN VAL A  50       5.584   5.286  21.013  1.00  0.00           X  
ATOM    350  H   VAL A  50       3.021   6.798  21.674  1.00  0.00           H  
ATOM    351  N   VAL A  51       5.565   8.467  23.024  1.00  0.00           N  
ATOM    352  CA  VAL A  51       6.367   9.538  23.604  1.00  0.00           C  
ATOM    353  C   VAL A  51       6.084   9.694  25.092  1.00  0.00           C  
ATOM    354  O   VAL A  51       7.004   9.828  25.898  1.00  0.00           O  
ATOM    355  CB  VAL A  51       6.109  10.882  22.898  1.00  0.00           C  
ATOM    356  CEN VAL A  51       6.388  11.349  22.475  1.00  0.00           X  
ATOM    357  H   VAL A  51       4.921   8.683  22.276  1.00  0.00           H  
ATOM    358  N   VAL A  52       4.804   9.676  25.451  1.00  0.00           N  
ATOM    359  CA  VAL A  52       4.397   9.816  26.844  1.00  0.00           C  
ATOM    360  C   VAL A  52       4.981   8.702  27.703  1.00  0.00           C  
ATOM    361  O   VAL A  52       5.491   8.949  28.795  1.00  0.00           O  
ATOM    362  CB  VAL A  52       2.864   9.813  26.988  1.00  0.00           C  
ATOM    363  CEN VAL A  52       2.320  10.210  27.133  1.00  0.00           X  
ATOM    364  H   VAL A  52       4.096   9.563  24.741  1.00  0.00           H  
ATOM    365  N   VAL A  53       4.902   7.473  27.203  1.00  0.00           N  
ATOM    366  CA  VAL A  53       5.422   6.317  27.923  1.00  0.00           C  
ATOM    367  C   VAL A  53       6.916   6.456  28.182  1.00  0.00           C  
ATOM    368  O   VAL A  53       7.392   6.192  29.286  1.00  0.00           O  
ATOM    369  CB  VAL A  53       5.163   5.008  27.154  1.00  0.00           C  
ATOM    370  CEN VAL A  53       4.791   4.428  27.156  1.00  0.00           X  
ATOM    371  H   VAL A  53       4.470   7.337  26.300  1.00  0.00           H  
ATOM    372  N   VAL A  54       7.653   6.872  27.157  1.00  0.00           N  
ATOM    373  CA  VAL A  54       9.096   7.047  27.272  1.00  0.00           C  
ATOM    374  C   VAL A  54       9.443   8.071  28.345  1.00  0.00           C  
ATOM    375  O   VAL A  54      10.340   7.851  29.159  1.00  0.00           O  
ATOM    376  CB  VAL A  54       9.719   7.489  25.935  1.00  0.00           C  
ATOM    377  CEN VAL A  54      10.118   7.279  25.413  1.00  0.00           X  
ATOM    378  H   VAL A  54       7.201   7.073  26.276  1.00  0.00           H  
ATOM    379  N   VAL A  55       8.728   9.191  28.342  1.00  0.00           N  
ATOM    380  CA  VAL A  55       8.959  10.251  29.315  1.00  0.00           C  
ATOM    381  C   VAL A  55       8.749   9.748  30.738  1.00  0.00           C  
ATOM    382  O   VAL A  55       9.551  10.026  31.630  1.00  0.00           O  
ATOM    383  CB  VAL A  55       8.036  11.458  29.066  1.00  0.00           C  
ATOM    384  CEN VAL A  55       8.024  12.112  28.849  1.00  0.00           X  
ATOM    385  H   VAL A  55       8.005   9.310  27.646  1.00  0.00           H  
ATOM    386  N   VAL A  56       7.666   9.006  30.943  1.00  0.00           N  
ATOM    387  CA  VAL A  56       7.348   8.463  32.258  1.00  0.00           C  
ATOM    388  C   VAL A  56       8.272   7.305  32.614  1.00  0.00           C  
ATOM    389  O   VAL A  56       8.780   7.225  33.733  1.00  0.00           O  
ATOM    390  CB  VAL A  56       5.887   7.982  32.333  1.00  0.00           C  
ATOM    391  CEN VAL A  56       5.270   8.123  32.606  1.00  0.00           X  
ATOM    392  H   VAL A  56       7.047   8.814  30.169  1.00  0.00           H  
ATOM    393  N   VAL A  57       8.486   6.410  31.656  1.00  0.00           N  
ATOM    394  CA  VAL A  57       9.378   5.273  31.855  1.00  0.00           C  
ATOM    395  C   VAL A  57      10.832   5.720  31.930  1.00  0.00           C  
ATOM    396  O   VAL A  57      11.635   5.134  32.655  1.00  0.00           O  
ATOM    397  CB  VAL A  57       9.228   4.234  30.729  1.00  0.00           C  
ATOM    398  CEN VAL A  57       8.992   3.603  30.584  1.00  0.00           X  
ATOM    399  H   VAL A  57       8.020   6.519  30.767  1.00  0.00           H  
ATOM    400  N   VAL A  58      11.165   6.763  31.176  1.00  0.00           N  
ATOM    401  CA  VAL A  58      12.521   7.299  31.167  1.00  0.00           C  
ATOM    402  C   VAL A  58      12.525   8.790  31.482  1.00  0.00           C  
ATOM    403  O   VAL A  58      12.890   9.611  30.641  1.00  0.00           O  
ATOM    404  CB  VAL A  58      13.210   7.070  29.809  1.00  0.00           C  
ATOM    405  CEN VAL A  58      13.703   6.709  29.491  1.00  0.00           X  
ATOM    406  H   VAL A  58      10.461   7.194  30.595  1.00  0.00           H  
ATOM    407  N   VAL A  59      12.118   9.133  32.699  1.00  0.00           N  
ATOM    408  CA  VAL A  59      11.874  10.524  33.062  1.00  0.00           C  
ATOM    409  C   VAL A  59      13.162  11.335  33.032  1.00  0.00           C  
ATOM    410  O   VAL A  59      13.132  12.564  32.963  1.00  0.00           O  
ATOM    411  CB  VAL A  59      11.237  10.640  34.459  1.00  0.00           C  
ATOM    412  CEN VAL A  59      10.654  10.795  34.792  1.00  0.00           X  
ATOM    413  H   VAL A  59      11.974   8.412  33.392  1.00  0.00           H  
ATOM    414  N   VAL A  60      14.294  10.641  33.084  1.00  0.00           N  
ATOM    415  CA  VAL A  60      15.594  11.299  33.137  1.00  0.00           C  
ATOM    416  C   VAL A  60      16.271  11.290  31.772  1.00  0.00           C  
ATOM    417  O   VAL A  60      17.426  11.695  31.639  1.00  0.00           O  
ATOM    418  CB  VAL A  60      16.525  10.629  34.165  1.00  0.00           C  
ATOM    419  CEN VAL A  60      16.825  10.714  34.779  1.00  0.00           X  
ATOM    420  H   VAL A  60      14.253   9.632  33.087  1.00  0.00           H  
ATOM    421  N   VAL A  61      15.546  10.827  30.760  1.00  0.00           N  
ATOM    422  CA  VAL A  61      16.089  10.727  29.411  1.00  0.00           C  
ATOM    423  C   VAL A  61      15.825  11.999  28.615  1.00  0.00           C  
ATOM    424  O   VAL A  61      14.783  12.137  27.974  1.00  0.00           O  
ATOM    425  CB  VAL A  61      15.497   9.526  28.650  1.00  0.00           C  
ATOM    426  CEN VAL A  61      15.643   8.900  28.401  1.00  0.00           X  
ATOM    427  H   VAL A  61      14.594  10.536  30.930  1.00  0.00           H  
ATOM    428  N   VAL A  62      16.775  12.927  28.661  1.00  0.00           N  
ATOM    429  CA  VAL A  62      16.621  14.215  27.995  1.00  0.00           C  
ATOM    430  C   VAL A  62      16.298  14.035  26.517  1.00  0.00           C  
ATOM    431  O   VAL A  62      15.458  14.746  25.964  1.00  0.00           O  
ATOM    432  CB  VAL A  62      17.889  15.078  28.132  1.00  0.00           C  
ATOM    433  CEN VAL A  62      18.148  15.638  28.437  1.00  0.00           X  
ATOM    434  H   VAL A  62      17.626  12.735  29.170  1.00  0.00           H  
ATOM    435  N   VAL A  63      16.969  13.081  25.882  1.00  0.00           N  
ATOM    436  CA  VAL A  63      16.694  12.748  24.489  1.00  0.00           C  
ATOM    437  C   VAL A  63      15.240  12.337  24.298  1.00  0.00           C  
ATOM    438  O   VAL A  63      14.652  12.573  23.242  1.00  0.00           O  
ATOM    439  CB  VAL A  63      17.608  11.614  23.988  1.00  0.00           C  
ATOM    440  CEN VAL A  63      18.140  11.473  23.573  1.00  0.00           X  
ATOM    441  H   VAL A  63      17.688  12.573  26.376  1.00  0.00           H  
ATOM    442  N   VAL A  64      14.664  11.721  25.324  1.00  0.00           N  
ATOM    443  CA  VAL A  64      13.244  11.392  25.322  1.00  0.00           C  
ATOM    444  C   VAL A  64      12.388  12.645  25.187  1.00  0.00           C  
ATOM    445  O   VAL A  64      11.433  12.675  24.411  1.00  0.00           O  
ATOM    446  CB  VAL A  64      12.836  10.639  26.603  1.00  0.00           C  
ATOM    447  CEN VAL A  64      12.641  10.025  26.847  1.00  0.00           X  
ATOM    448  H   VAL A  64      15.225  11.475  26.127  1.00  0.00           H  
ATOM    449  N   VAL A  65      12.736  13.678  25.947  1.00  0.00           N  
ATOM    450  CA  VAL A  65      12.000  14.936  25.913  1.00  0.00           C  
ATOM    451  C   VAL A  65      12.021  15.549  24.519  1.00  0.00           C  
ATOM    452  O   VAL A  65      10.995  16.008  24.016  1.00  0.00           O  
ATOM    453  CB  VAL A  65      12.573  15.953  26.919  1.00  0.00           C  
ATOM    454  CEN VAL A  65      12.446  16.274  27.515  1.00  0.00           X  
ATOM    455  H   VAL A  65      13.531  13.589  26.563  1.00  0.00           H  
ATOM    456  N   VAL A  66      13.196  15.555  23.898  1.00  0.00           N  
ATOM    457  CA  VAL A  66      13.353  16.112  22.560  1.00  0.00           C  
ATOM    458  C   VAL A  66      12.469  15.386  21.554  1.00  0.00           C  
ATOM    459  O   VAL A  66      11.804  16.015  20.730  1.00  0.00           O  
ATOM    460  CB  VAL A  66      14.817  16.042  22.086  1.00  0.00           C  
ATOM    461  CEN VAL A  66      15.375  16.422  21.953  1.00  0.00           X  
ATOM    462  H   VAL A  66      14.001  15.163  24.365  1.00  0.00           H  
ATOM    463  N   VAL A  67      12.465  14.060  21.626  1.00  0.00           N  
ATOM    464  CA  VAL A  67      11.662  13.245  20.721  1.00  0.00           C  
ATOM    465  C   VAL A  67      10.180  13.572  20.855  1.00  0.00           C  
ATOM    466  O   VAL A  67       9.475  13.720  19.857  1.00  0.00           O  
ATOM    467  CB  VAL A  67      11.871  11.741  20.979  1.00  0.00           C  
ATOM    468  CEN VAL A  67      12.150  11.168  20.718  1.00  0.00           X  
ATOM    469  H   VAL A  67      13.033  13.603  22.326  1.00  0.00           H  
ATOM    470  N   VAL A  68       9.713  13.684  22.094  1.00  0.00           N  
ATOM    471  CA  VAL A  68       8.313  13.994  22.360  1.00  0.00           C  
ATOM    472  C   VAL A  68       7.921  15.335  21.754  1.00  0.00           C  
ATOM    473  O   VAL A  68       6.867  15.461  21.131  1.00  0.00           O  
ATOM    474  CB  VAL A  68       8.018  14.018  23.871  1.00  0.00           C  
ATOM    475  CEN VAL A  68       7.698  13.680  24.379  1.00  0.00           X  
ATOM    476  H   VAL A  68      10.344  13.551  22.871  1.00  0.00           H  
ATOM    477  N   VAL A  69       8.775  16.335  21.940  1.00  0.00           N  
ATOM    478  CA  VAL A  69       8.520  17.670  21.411  1.00  0.00           C  
ATOM    479  C   VAL A  69       8.389  17.646  19.894  1.00  0.00           C  
ATOM    480  O   VAL A  69       7.483  18.259  19.329  1.00  0.00           O  
ATOM    481  CB  VAL A  69       9.634  18.657  21.805  1.00  0.00           C  
ATOM    482  CEN VAL A  69       9.779  19.200  22.203  1.00  0.00           X  
ATOM    483  H   VAL A  69       9.624  16.167  22.461  1.00  0.00           H  
ATOM    484  N   VAL A  70       9.299  16.934  19.238  1.00  0.00           N  
ATOM    485  CA  VAL A  70       9.287  16.828  17.784  1.00  0.00           C  
ATOM    486  C   VAL A  70       7.986  16.211  17.287  1.00  0.00           C  
ATOM    487  O   VAL A  70       7.384  16.696  16.329  1.00  0.00           O  
ATOM    488  CB  VAL A  70      10.472  15.990  17.268  1.00  0.00           C  
ATOM    489  CEN VAL A  70      11.072  16.026  16.932  1.00  0.00           X  
ATOM    490  H   VAL A  70      10.017  16.453  19.760  1.00  0.00           H  
ATOM    491  N   VAL A  71       7.558  15.138  17.944  1.00  0.00           N  
ATOM    492  CA  VAL A  71       6.327  14.452  17.570  1.00  0.00           C  
ATOM    493  C   VAL A  71       5.125  15.383  17.669  1.00  0.00           C  
ATOM    494  O   VAL A  71       4.280  15.420  16.774  1.00  0.00           O  
ATOM    495  CB  VAL A  71       6.079  13.214  18.452  1.00  0.00           C  
ATOM    496  CEN VAL A  71       6.075  12.525  18.452  1.00  0.00           X  
ATOM    497  H   VAL A  71       8.098  14.789  18.722  1.00  0.00           H  
ATOM    498  N   VAL A  72       5.054  16.134  18.763  1.00  0.00           N  
ATOM    499  CA  VAL A  72       3.955  17.066  18.982  1.00  0.00           C  
ATOM    500  C   VAL A  72       3.893  18.113  17.877  1.00  0.00           C  
ATOM    501  O   VAL A  72       2.819  18.417  17.356  1.00  0.00           O  
ATOM    502  CB  VAL A  72       4.079  17.777  20.342  1.00  0.00           C  
ATOM    503  CEN VAL A  72       3.805  17.819  20.973  1.00  0.00           X  
ATOM    504  H   VAL A  72       5.780  16.056  19.461  1.00  0.00           H  
ATOM    505  N   VAL A  73       5.050  18.662  17.523  1.00  0.00           N  
ATOM    506  CA  VAL A  73       5.129  19.677  16.479  1.00  0.00           C  
ATOM    507  C   VAL A  73       4.616  19.139  15.149  1.00  0.00           C  
ATOM    508  O   VAL A  73       3.856  19.809  14.450  1.00  0.00           O  
ATOM    509  CB  VAL A  73       6.571  20.186  16.294  1.00  0.00           C  
ATOM    510  CEN VAL A  73       6.984  20.728  16.394  1.00  0.00           X  
ATOM    511  H   VAL A  73       5.896  18.370  17.990  1.00  0.00           H  
ATOM    512  N   VAL A  74       5.037  17.927  14.805  1.00  0.00           N  
ATOM    513  CA  VAL A  74       4.621  17.297  13.557  1.00  0.00           C  
ATOM    514  C   VAL A  74       3.108  17.133  13.501  1.00  0.00           C  
ATOM    515  O   VAL A  74       2.480  17.423  12.483  1.00  0.00           O  
ATOM    516  CB  VAL A  74       5.285  15.920  13.370  1.00  0.00           C  
ATOM    517  CEN VAL A  74       5.756  15.577  13.003  1.00  0.00           X  
ATOM    518  H   VAL A  74       5.662  17.429  15.423  1.00  0.00           H  
ATOM    519  N   VAL A  75       2.528  16.665  14.601  1.00  0.00           N  
ATOM    520  CA  VAL A  75       1.086  16.461  14.679  1.00  0.00           C  
ATOM    521  C   VAL A  75       0.332  17.765  14.455  1.00  0.00           C  
ATOM    522  O   VAL A  75      -0.650  17.807  13.714  1.00  0.00           O  
ATOM    523  CB  VAL A  75       0.672  15.867  16.039  1.00  0.00           C  
ATOM    524  CEN VAL A  75       0.438  15.297  16.346  1.00  0.00           X  
ATOM    525  H   VAL A  75       3.100  16.446  15.404  1.00  0.00           H  
ATOM    526  N   VAL A  76       0.797  18.830  15.101  1.00  0.00           N  
ATOM    527  CA  VAL A  76       0.166  20.138  14.973  1.00  0.00           C  
ATOM    528  C   VAL A  76       0.179  20.617  13.528  1.00  0.00           C  
ATOM    529  O   VAL A  76      -0.826  21.115  13.020  1.00  0.00           O  
ATOM    530  CB  VAL A  76       0.863  21.190  15.858  1.00  0.00           C  
ATOM    531  CEN VAL A  76       0.789  21.574  16.425  1.00  0.00           X  
ATOM    532  H   VAL A  76       1.607  18.730  15.695  1.00  0.00           H  
ATOM    533  N   VAL A  77       1.323  20.464  12.869  1.00  0.00           N  
ATOM    534  CA  VAL A  77       1.468  20.881  11.479  1.00  0.00           C  
ATOM    535  C   VAL A  77       0.485  20.145  10.578  1.00  0.00           C  
ATOM    536  O   VAL A  77      -0.160  20.751   9.721  1.00  0.00           O  
ATOM    537  CB  VAL A  77       2.899  20.642  10.964  1.00  0.00           C  
ATOM    538  CEN VAL A  77       3.481  20.959  10.776  1.00  0.00           X  
ATOM    539  H   VAL A  77       2.112  20.049  13.343  1.00  0.00           H  
ATOM    540  N   VAL A  78       0.374  18.836  10.776  1.00  0.00           N  
ATOM    541  CA  VAL A  78      -0.531  18.015   9.981  1.00  0.00           C  
ATOM    542  C   VAL A  78      -1.974  18.479  10.134  1.00  0.00           C  
ATOM    543  O   VAL A  78      -2.706  18.595   9.151  1.00  0.00           O  
ATOM    544  CB  VAL A  78      -0.437  16.528  10.372  1.00  0.00           C  
ATOM    545  CEN VAL A  78      -0.217  15.911  10.158  1.00  0.00           X  
ATOM    546  H   VAL A  78       0.932  18.399  11.495  1.00  0.00           H  
ATOM    547  N   VAL A  79      -2.377  18.744  11.372  1.00  0.00           N  
ATOM    548  CA  VAL A  79      -3.734  19.196  11.656  1.00  0.00           C  
ATOM    549  C   VAL A  79      -4.039  20.505  10.939  1.00  0.00           C  
ATOM    550  O   VAL A  79      -5.105  20.664  10.344  1.00  0.00           O  
ATOM    551  CB  VAL A  79      -3.962  19.385  13.167  1.00  0.00           C  
ATOM    552  CEN VAL A  79      -4.287  19.124  13.716  1.00  0.00           X  
ATOM    553  H   VAL A  79      -1.727  18.629  12.136  1.00  0.00           H  
ATOM    554  N   VAL A  80      -3.098  21.441  10.999  1.00  0.00           N  
ATOM    555  CA  VAL A  80      -3.264  22.738  10.356  1.00  0.00           C  
ATOM    556  C   VAL A  80      -3.461  22.587   8.853  1.00  0.00           C  
ATOM    557  O   VAL A  80      -4.336  23.222   8.265  1.00  0.00           O  
ATOM    558  CB  VAL A  80      -2.056  23.658  10.616  1.00  0.00           C  
ATOM    559  CEN VAL A  80      -1.851  24.221  10.955  1.00  0.00           X  
ATOM    560  H   VAL A  80      -2.244  21.248  11.504  1.00  0.00           H  
ATOM    561  N   VAL A  81      -2.642  21.742   8.237  1.00  0.00           N  
ATOM    562  CA  VAL A  81      -2.724  21.505   6.800  1.00  0.00           C  
ATOM    563  C   VAL A  81      -3.911  20.615   6.456  1.00  0.00           C  
ATOM    564  O   VAL A  81      -4.313  20.520   5.296  1.00  0.00           O  
ATOM    565  CB  VAL A  81      -1.435  20.858   6.259  1.00  0.00           C  
ATOM    566  CEN VAL A  81      -0.876  20.974   5.875  1.00  0.00           X  
ATOM    567  H   VAL A  81      -1.944  21.251   8.777  1.00  0.00           H  
ATOM    568  N   VAL A  82      -4.469  19.962   7.470  1.00  0.00           N  
ATOM    569  CA  VAL A  82      -5.634  19.107   7.283  1.00  0.00           C  
ATOM    570  C   VAL A  82      -6.891  19.756   7.848  1.00  0.00           C  
ATOM    571  O   VAL A  82      -7.904  19.875   7.159  1.00  0.00           O  
ATOM    572  CB  VAL A  82      -5.437  17.730   7.945  1.00  0.00           C  
ATOM    573  CEN VAL A  82      -5.335  17.061   7.814  1.00  0.00           X  
ATOM    574  H   VAL A  82      -4.076  20.062   8.395  1.00  0.00           H  
ATOM    575  N   VAL A  83      -6.819  20.175   9.107  1.00  0.00           N  
ATOM    576  CA  VAL A  83      -7.948  20.823   9.764  1.00  0.00           C  
ATOM    577  C   VAL A  83      -7.927  22.329   9.537  1.00  0.00           C  
ATOM    578  O   VAL A  83      -7.957  23.110  10.488  1.00  0.00           O  
ATOM    579  CB  VAL A  83      -7.958  20.542  11.279  1.00  0.00           C  
ATOM    580  CEN VAL A  83      -8.288  20.200  11.777  1.00  0.00           X  
ATOM    581  H   VAL A  83      -5.961  20.040   9.622  1.00  0.00           H  
ATOM    582  N   VAL A  84      -7.875  22.730   8.272  1.00  0.00           N  
ATOM    583  CA  VAL A  84      -7.820  24.144   7.918  1.00  0.00           C  
ATOM    584  C   VAL A  84      -8.942  24.924   8.590  1.00  0.00           C  
ATOM    585  O   VAL A  84      -8.863  26.144   8.735  1.00  0.00           O  
ATOM    586  CB  VAL A  84      -7.906  24.349   6.394  1.00  0.00           C  
ATOM    587  CEN VAL A  84      -7.543  24.534   5.838  1.00  0.00           X  
ATOM    588  H   VAL A  84      -7.874  22.039   7.536  1.00  0.00           H  
ATOM    589  N   VAL A  85      -9.988  24.213   8.998  1.00  0.00           N  
ATOM    590  CA  VAL A  85     -11.145  24.843   9.624  1.00  0.00           C  
ATOM    591  C   VAL A  85     -11.110  24.678  11.138  1.00  0.00           C  
ATOM    592  O   VAL A  85     -11.906  25.283  11.856  1.00  0.00           O  
ATOM    593  CB  VAL A  85     -12.465  24.261   9.085  1.00  0.00           C  
ATOM    594  CEN VAL A  85     -13.014  24.401   8.693  1.00  0.00           X  
ATOM    595  H   VAL A  85      -9.981  23.211   8.872  1.00  0.00           H  
ATOM    596  N   VAL A  86     -10.183  23.857  11.617  1.00  0.00           N  
ATOM    597  CA  VAL A  86     -10.049  23.603  13.047  1.00  0.00           C  
ATOM    598  C   VAL A  86      -9.318  24.743  13.743  1.00  0.00           C  
ATOM    599  O   VAL A  86      -8.461  25.398  13.149  1.00  0.00           O  
ATOM    600  CB  VAL A  86      -9.301  22.284  13.319  1.00  0.00           C  
ATOM    601  CEN VAL A  86      -9.380  21.639  13.546  1.00  0.00           X  
ATOM    602  H   VAL A  86      -9.554  23.396  10.975  1.00  0.00           H  
ATOM    603  N   VAL A  87      -9.661  24.976  15.005  1.00  0.00           N  
ATOM    604  CA  VAL A  87      -9.039  26.040  15.785  1.00  0.00           C  
ATOM    605  C   VAL A  87      -7.560  25.758  16.019  1.00  0.00           C  
ATOM    606  O   VAL A  87      -7.128  24.605  16.001  1.00  0.00           O  
ATOM    607  CB  VAL A  87      -9.738  26.227  17.145  1.00  0.00           C  
ATOM    608  CEN VAL A  87     -10.144  26.650  17.506  1.00  0.00           X  
ATOM    609  H   VAL A  87     -10.371  24.402  15.436  1.00  0.00           H  
ATOM    610  N   VAL A  88      -6.789  26.817  16.239  1.00  0.00           N  
ATOM    611  CA  VAL A  88      -5.358  26.685  16.488  1.00  0.00           C  
ATOM    612  C   VAL A  88      -5.084  25.697  17.615  1.00  0.00           C  
ATOM    613  O   VAL A  88      -4.252  24.800  17.479  1.00  0.00           O  
ATOM    614  CB  VAL A  88      -4.718  28.041  16.840  1.00  0.00           C  
ATOM    615  CEN VAL A  88      -4.297  28.533  16.604  1.00  0.00           X  
ATOM    616  H   VAL A  88      -7.204  27.738  16.233  1.00  0.00           H  
ATOM    617  N   VAL A  89      -5.790  25.867  18.728  1.00  0.00           N  
ATOM    618  CA  VAL A  89      -5.621  24.993  19.883  1.00  0.00           C  
ATOM    619  C   VAL A  89      -5.832  23.533  19.504  1.00  0.00           C  
ATOM    620  O   VAL A  89      -5.138  22.646  20.002  1.00  0.00           O  
ATOM    621  CB  VAL A  89      -6.592  25.364  21.019  1.00  0.00           C  
ATOM    622  CEN VAL A  89      -6.629  25.642  21.649  1.00  0.00           X  
ATOM    623  H   VAL A  89      -6.460  26.622  18.776  1.00  0.00           H  
ATOM    624  N   VAL A  90      -6.793  23.290  18.620  1.00  0.00           N  
ATOM    625  CA  VAL A  90      -7.090  21.937  18.164  1.00  0.00           C  
ATOM    626  C   VAL A  90      -5.878  21.304  17.493  1.00  0.00           C  
ATOM    627  O   VAL A  90      -5.547  20.147  17.752  1.00  0.00           O  
ATOM    628  CB  VAL A  90      -8.276  21.919  17.181  1.00  0.00           C  
ATOM    629  CEN VAL A  90      -8.936  21.734  17.112  1.00  0.00           X  
ATOM    630  H   VAL A  90      -7.333  24.061  18.255  1.00  0.00           H  
ATOM    631  N   VAL A  91      -5.219  22.069  16.629  1.00  0.00           N  
ATOM    632  CA  VAL A  91      -4.041  21.584  15.919  1.00  0.00           C  
ATOM    633  C   VAL A  91      -2.922  21.226  16.888  1.00  0.00           C  
ATOM    634  O   VAL A  91      -2.200  20.250  16.685  1.00  0.00           O  
ATOM    635  CB  VAL A  91      -3.520  22.626  14.911  1.00  0.00           C  
ATOM    636  CEN VAL A  91      -3.462  22.766  14.239  1.00  0.00           X  
ATOM    637  H   VAL A  91      -5.542  23.011  16.461  1.00  0.00           H  
ATOM    638  N   VAL A  92      -2.782  22.022  17.943  1.00  0.00           N  
ATOM    639  CA  VAL A  92      -1.721  21.818  18.922  1.00  0.00           C  
ATOM    640  C   VAL A  92      -2.244  21.097  20.158  1.00  0.00           C  
ATOM    641  O   VAL A  92      -1.525  20.935  21.144  1.00  0.00           O  
ATOM    642  CB  VAL A  92      -1.082  23.152  19.350  1.00  0.00           C  
ATOM    643  CEN VAL A  92      -0.512  23.535  19.300  1.00  0.00           X  
ATOM    644  H   VAL A  92      -3.428  22.789  18.070  1.00  0.00           H  
ATOM    645  N   VAL A  93      -3.499  20.666  20.099  1.00  0.00           N  
ATOM    646  CA  VAL A  93      -4.119  19.955  21.211  1.00  0.00           C  
ATOM    647  C   VAL A  93      -3.272  18.766  21.645  1.00  0.00           C  
ATOM    648  O   VAL A  93      -2.876  17.941  20.822  1.00  0.00           O  
ATOM    649  CB  VAL A  93      -5.533  19.463  20.850  1.00  0.00           C  
ATOM    650  CEN VAL A  93      -6.203  19.564  20.972  1.00  0.00           X  
ATOM    651  H   VAL A  93      -4.038  20.834  19.262  1.00  0.00           H  
ATOM    652  N   VAL A  94      -2.998  18.682  22.943  1.00  0.00           N  
ATOM    653  CA  VAL A  94      -2.226  17.575  23.493  1.00  0.00           C  
ATOM    654  C   VAL A  94      -0.780  17.621  23.017  1.00  0.00           C  
ATOM    655  O   VAL A  94       0.011  16.727  23.317  1.00  0.00           O  
ATOM    656  CB  VAL A  94      -2.839  16.214  23.112  1.00  0.00           C  
ATOM    657  CEN VAL A  94      -3.179  15.670  23.362  1.00  0.00           X  
ATOM    658  H   VAL A  94      -3.334  19.405  23.564  1.00  0.00           H  
ATOM    659  N   VAL A  95      -0.441  18.668  22.272  1.00  0.00           N  
ATOM    660  CA  VAL A  95       0.910  18.830  21.748  1.00  0.00           C  
ATOM    661  C   VAL A  95       1.926  18.960  22.876  1.00  0.00           C  
ATOM    662  O   VAL A  95       1.684  19.652  23.865  1.00  0.00           O  
ATOM    663  CB  VAL A  95       1.016  20.061  20.830  1.00  0.00           C  
ATOM    664  CEN VAL A  95       1.092  20.259  20.174  1.00  0.00           X  
ATOM    665  H   VAL A  95      -1.137  19.369  22.063  1.00  0.00           H  
ATOM    666  N   VAL A  96       3.064  18.292  22.721  1.00  0.00           N  
ATOM    667  CA  VAL A  96       4.122  18.339  23.722  1.00  0.00           C  
ATOM    668  C   VAL A  96       4.572  19.771  23.982  1.00  0.00           C  
ATOM    669  O   VAL A  96       4.629  20.590  23.064  1.00  0.00           O  
ATOM    670  CB  VAL A  96       5.341  17.498  23.296  1.00  0.00           C  
ATOM    671  CEN VAL A  96       5.690  16.920  23.432  1.00  0.00           X  
ATOM    672  H   VAL A  96       3.198  17.737  21.888  1.00  0.00           H  
ATOM    673  N   VAL A  97       4.890  20.067  25.237  1.00  0.00           N  
ATOM    674  CA  VAL A  97       5.334  21.402  25.620  1.00  0.00           C  
ATOM    675  C   VAL A  97       6.377  21.936  24.647  1.00  0.00           C  
ATOM    676  O   VAL A  97       6.264  23.059  24.156  1.00  0.00           O  
ATOM    677  CB  VAL A  97       5.921  21.416  27.044  1.00  0.00           C  
ATOM    678  CEN VAL A  97       5.805  21.627  27.690  1.00  0.00           X  
ATOM    679  H   VAL A  97       4.822  19.349  25.944  1.00  0.00           H  
ATOM    680  N   VAL A  98       7.392  21.124  24.371  1.00  0.00           N  
ATOM    681  CA  VAL A  98       8.466  21.520  23.468  1.00  0.00           C  
ATOM    682  C   VAL A  98       7.932  21.820  22.074  1.00  0.00           C  
ATOM    683  O   VAL A  98       8.409  22.731  21.398  1.00  0.00           O  
ATOM    684  CB  VAL A  98       9.551  20.431  23.368  1.00  0.00           C  
ATOM    685  CEN VAL A  98      10.199  20.277  23.543  1.00  0.00           X  
ATOM    686  H   VAL A  98       7.421  20.210  24.798  1.00  0.00           H  
ATOM    687  N   VAL A  99       6.938  21.047  21.648  1.00  0.00           N  
ATOM    688  CA  VAL A  99       6.331  21.233  20.336  1.00  0.00           C  
ATOM    689  C   VAL A  99       5.727  22.625  20.201  1.00  0.00           C  
ATOM    690  O   VAL A  99       5.908  23.295  19.184  1.00  0.00           O  
ATOM    691  CB  VAL A  99       5.239  20.182  20.064  1.00  0.00           C  
ATOM    692  CEN VAL A  99       5.088  19.623  19.690  1.00  0.00           X  
ATOM    693  H   VAL A  99       6.595  20.311  22.249  1.00  0.00           H  
ATOM    694  N   VAL A 100       5.008  23.055  21.232  1.00  0.00           N  
ATOM    695  CA  VAL A 100       4.375  24.368  21.230  1.00  0.00           C  
ATOM    696  C   VAL A 100       5.409  25.477  21.084  1.00  0.00           C  
ATOM    697  O   VAL A 100       5.223  26.414  20.306  1.00  0.00           O  
ATOM    698  CB  VAL A 100       3.561  24.606  22.517  1.00  0.00           C  
ATOM    699  CEN VAL A 100       2.921  24.662  22.765  1.00  0.00           X  
ATOM    700  H   VAL A 100       4.896  22.456  22.038  1.00  0.00           H  
ATOM    701  N   VAL A 101       6.499  25.366  21.835  1.00  0.00           N  
ATOM    702  CA  VAL A 101       7.565  26.360  21.790  1.00  0.00           C  
ATOM    703  C   VAL A 101       8.157  26.469  20.391  1.00  0.00           C  
ATOM    704  O   VAL A 101       8.376  27.569  19.883  1.00  0.00           O  
ATOM    705  CB  VAL A 101       8.690  26.028  22.788  1.00  0.00           C  
ATOM    706  CEN VAL A 101       8.981  26.224  23.381  1.00  0.00           X  
ATOM    707  H   VAL A 101       6.592  24.573  22.454  1.00  0.00           H  
ATOM    708  N   VAL A 102       8.415  25.322  19.771  1.00  0.00           N  
ATOM    709  CA  VAL A 102       8.983  25.287  18.429  1.00  0.00           C  
ATOM    710  C   VAL A 102       8.073  25.988  17.428  1.00  0.00           C  
ATOM    711  O   VAL A 102       8.534  26.771  16.598  1.00  0.00           O  
ATOM    712  CB  VAL A 102       9.231  23.842  17.958  1.00  0.00           C  
ATOM    713  CEN VAL A 102       9.724  23.380  17.822  1.00  0.00           X  
ATOM    714  H   VAL A 102       8.213  24.452  20.243  1.00  0.00           H  
ATOM    715  N   VAL A 103       6.778  25.701  17.511  1.00  0.00           N  
ATOM    716  CA  VAL A 103       5.801  26.303  16.612  1.00  0.00           C  
ATOM    717  C   VAL A 103       5.796  27.821  16.741  1.00  0.00           C  
ATOM    718  O   VAL A 103       5.778  28.538  15.740  1.00  0.00           O  
ATOM    719  CB  VAL A 103       4.381  25.771  16.882  1.00  0.00           C  
ATOM    720  CEN VAL A 103       3.881  25.372  16.627  1.00  0.00           X  
ATOM    721  H   VAL A 103       6.463  25.049  18.215  1.00  0.00           H  
ATOM    722  N   VAL A 104       5.813  28.305  17.978  1.00  0.00           N  
ATOM    723  CA  VAL A 104       5.810  29.739  18.240  1.00  0.00           C  
ATOM    724  C   VAL A 104       7.028  30.414  17.622  1.00  0.00           C  
ATOM    725  O   VAL A 104       6.915  31.468  16.996  1.00  0.00           O  
ATOM    726  CB  VAL A 104       5.781  30.038  19.750  1.00  0.00           C  
ATOM    727  CEN VAL A 104       5.385  30.278  20.261  1.00  0.00           X  
ATOM    728  H   VAL A 104       5.827  27.663  18.757  1.00  0.00           H  
ATOM    729  N   VAL A 105       8.193  29.800  17.801  1.00  0.00           N  
ATOM    730  CA  VAL A 105       9.435  30.341  17.261  1.00  0.00           C  
ATOM    731  C   VAL A 105       9.371  30.458  15.743  1.00  0.00           C  
ATOM    732  O   VAL A 105       9.766  31.474  15.173  1.00  0.00           O  
ATOM    733  CB  VAL A 105      10.645  29.471  17.648  1.00  0.00           C  
ATOM    734  CEN VAL A 105      11.210  29.450  18.042  1.00  0.00           X  
ATOM    735  H   VAL A 105       8.218  28.937  18.324  1.00  0.00           H  
ATOM    736  N   VAL A 106       8.870  29.412  15.095  1.00  0.00           N  
ATOM    737  CA  VAL A 106       8.754  29.396  13.642  1.00  0.00           C  
ATOM    738  C   VAL A 106       7.862  30.528  13.148  1.00  0.00           C  
ATOM    739  O   VAL A 106       8.196  31.219  12.185  1.00  0.00           O  
ATOM    740  CB  VAL A 106       8.191  28.055  13.134  1.00  0.00           C  
ATOM    741  CEN VAL A 106       8.355  27.476  12.799  1.00  0.00           X  
ATOM    742  H   VAL A 106       8.563  28.607  15.622  1.00  0.00           H  
ATOM    743  N   VAL A 107       6.727  30.713  13.813  1.00  0.00           N  
ATOM    744  CA  VAL A 107       5.785  31.763  13.443  1.00  0.00           C  
ATOM    745  C   VAL A 107       6.430  33.140  13.533  1.00  0.00           C  
ATOM    746  O   VAL A 107       6.275  33.969  12.636  1.00  0.00           O  
ATOM    747  CB  VAL A 107       4.529  31.736  14.335  1.00  0.00           C  
ATOM    748  CEN VAL A 107       3.856  31.589  14.341  1.00  0.00           X  
ATOM    749  H   VAL A 107       6.511  30.112  14.595  1.00  0.00           H  
ATOM    750  N   VAL A 108       7.156  33.377  14.620  1.00  0.00           N  
ATOM    751  CA  VAL A 108       7.827  34.655  14.830  1.00  0.00           C  
ATOM    752  C   VAL A 108       8.826  34.941  13.716  1.00  0.00           C  
ATOM    753  O   VAL A 108       8.883  36.053  13.191  1.00  0.00           O  
ATOM    754  CB  VAL A 108       8.558  34.693  16.185  1.00  0.00           C  
ATOM    755  CEN VAL A 108       8.544  34.972  16.815  1.00  0.00           X  
ATOM    756  H   VAL A 108       7.245  32.654  15.320  1.00  0.00           H  
ATOM    757  N   VAL A 109       9.613  33.931  13.360  1.00  0.00           N  
ATOM    758  CA  VAL A 109      10.612  34.073  12.307  1.00  0.00           C  
ATOM    759  C   VAL A 109       9.965  34.451  10.981  1.00  0.00           C  
ATOM    760  O   VAL A 109      10.446  35.337  10.275  1.00  0.00           O  
ATOM    761  CB  VAL A 109      11.423  32.777  12.120  1.00  0.00           C  
ATOM    762  CEN VAL A 109      12.043  32.492  12.216  1.00  0.00           X  
ATOM    763  H   VAL A 109       9.516  33.043  13.830  1.00  0.00           H  
ATOM    764  N   VAL A 110       8.872  33.773  10.647  1.00  0.00           N  
ATOM    765  CA  VAL A 110       8.156  34.037   9.404  1.00  0.00           C  
ATOM    766  C   VAL A 110       7.664  35.477   9.347  1.00  0.00           C  
ATOM    767  O   VAL A 110       8.033  36.204   8.466  1.00  0.00           O  
ATOM    768  CB  VAL A 110       6.957  33.087   9.230  1.00  0.00           C  
ATOM    769  CEN VAL A 110       6.722  32.551   8.866  1.00  0.00           X  
ATOM    770  H   VAL A 110       8.527  33.057  11.270  1.00  0.00           H  
TER                                                                             
# All scores below are weighted scores, not raw scores.
#BEGIN_POSE_ENERGIES_TABLE ./out/29.pdb
label vdw total
weights 0.1 NA
pose 3.17536 3.17536
VAL:NtermProteinFull_1 0 0
VAL_2 0.00814 0.00814
VAL_3 0.28756 0.28756
VAL_4 0 0
VAL_5 0 0
VAL_6 0.17665 0.17665
VAL_7 0 0
VAL_8 0 0
VAL_9 0 0
VAL_10 0 0
VAL_11 0 0
VAL_12 0 0
VAL_13 0.00643 0.00643
VAL_14 0 0
VAL_15 0 0
VAL_16 0 0
VAL_17 0 0
VAL_18 0 0
VAL_19 0 0
VAL_20 0 0
VAL_21 0.00642 0.00642
VAL_22 2e-05 2e-05
VAL_23 0 0
VAL_24 0 0
VAL_25 0 0
VAL_26 0 0
VAL_27 0 0
VAL_28 0 0
VAL_29 0.17665 0.17665
VAL_30 0 0
VAL_31 0 0
VAL_32 0 0
VAL_33 0 0
VAL_34 0.08241 0.08241
VAL_35 0.21329 0.21329
VAL_36 0 0
VAL_37 0 0
VAL_38 0 0
VAL_39 0 0
VAL_40 0 0
VAL_41 0 0
VAL_42 0 0
VAL_43 0 0
VAL_44 0 0
VAL_45 0 0
VAL_46 0 0
VAL_47 0 0
VAL_48 0 0
VAL_49 0 0
VAL_50 0 0
VAL_51 0.00157 0.00157
VAL_52 0 0
VAL_53 0 0
VAL_54 0 0
VAL_55 0 0
VAL_56 0 0
VAL_57 0 0
VAL_58 0.01006 0.01006
VAL_59 0 0
VAL_60 0 0
VAL_61 0.01006 0.01006
VAL_62 0 0
VAL_63 0 0
VAL_64 0 0
VAL_65 0 0
VAL_66 0 0
VAL_67 0 0
VAL_68 0.00157 0.00157
VAL_69 0.52285 0.52285
VAL_70 0 0
VAL_71 0 0
VAL_72 0.41624 0.41624
VAL_73 0.05947 0.05947
VAL_74 0 0
VAL_75 0 0
VAL_76 0 0
VAL_77 0 0
VAL_78 0 0
VAL_79 0 0
VAL_80 0 0
VAL_81 0 0
VAL_82 0 0
VAL_83 0.09871 0.09871
VAL_84 0 0
VAL_85 0 0
VAL_86 0.09871 0.09871
VAL_87 0 0
VAL_88 0 0
VAL_89 0 0
VAL_90 0 0
VAL_91 0 0
VAL_92 0 0
VAL_93 0 0
VAL_94 0 0
VAL_95 0.00472 0.00472
VAL_96 0.18458 0.18458
VAL_97 0 0
VAL_98 0.52285 0.52285
VAL_99 0.28641 0.28641
VAL_100 0 0
VAL_101 0 0
VAL_102 0 0
VAL_103 0 0
VAL_104 0 0
VAL_105 0 0
VAL_106 0 0
VAL_107 0 0
VAL_108 0 0
VAL_109 0 0
VAL:CtermProteinFull_110 0 0
#END_POSE_ENERGIES_TABLE ./out/29.pdb

REMARK 6 13 9 17 17 1 12 8 16 14 17 15 
REMARK VDW             3.175
REMARK RG             13.984
REMARK NCdist         35.942
REMARK HO              0.402
