# Supplementary material for: Design of complicated all-α protein structures
Source: Nat Struct Mol Biol. 2024 Jan 4;31(2):275–82. doi: 10.1038/s41594-023-01147-9 (PMC11377298; doi:10.1038/s41594-023-01147-9)
Supplement: Supplementary file 11 — Statistical source data. [file 41594_2023_1147_MOESM11_ESM.zip › ED_Fig6/11.pdb]

HEADER                                            09-NOV-21   XXXX              
EXPDTA    THEORETICAL MODEL                                                     
REMARK 220                                                                      
REMARK 220 EXPERIMENTAL DETAILS                                                 
REMARK 220  EXPERIMENT TYPE                : THEORETICAL MODELLING              
REMARK 220  DATE OF DATA COLLECTION        : 09-NOV-21                          
REMARK 220                                                                      
REMARK 220 REMARK: MODEL GENERATED BY ROSETTA                                   
REMARK 220  VERSION 2021.16+release.8ee4f02                                     
ATOM      1  N   VAL A   1       0.000   0.000   0.000  1.00  0.00           N  
ATOM      2  CA  VAL A   1       1.458   0.000   0.000  1.00  0.00           C  
ATOM      3  C   VAL A   1       2.009   1.420   0.000  1.00  0.00           C  
ATOM      4  O   VAL A   1       2.934   1.737   0.748  1.00  0.00           O  
ATOM      5  CB  VAL A   1       2.023  -0.759  -1.215  1.00  0.00           C  
ATOM      6  CEN VAL A   1       2.351  -1.334  -1.406  1.00  0.00           X  
ATOM      7  H   VAL A   1      -0.500  -0.433  -0.750  1.00  0.00           H  
ATOM      8  N   VAL A   2       1.435   2.272  -0.843  1.00  0.00           N  
ATOM      9  CA  VAL A   2       1.868   3.661  -0.942  1.00  0.00           C  
ATOM     10  C   VAL A   2       1.711   4.383   0.390  1.00  0.00           C  
ATOM     11  O   VAL A   2       2.608   5.105   0.825  1.00  0.00           O  
ATOM     12  CB  VAL A   2       1.079   4.423  -2.023  1.00  0.00           C  
ATOM     13  CEN VAL A   2       1.129   4.707  -2.649  1.00  0.00           X  
ATOM     14  H   VAL A   2       0.680   1.949  -1.431  1.00  0.00           H  
ATOM     15  N   VAL A   3       0.566   4.183   1.035  1.00  0.00           N  
ATOM     16  CA  VAL A   3       0.290   4.815   2.319  1.00  0.00           C  
ATOM     17  C   VAL A   3       1.317   4.405   3.367  1.00  0.00           C  
ATOM     18  O   VAL A   3       1.823   5.241   4.115  1.00  0.00           O  
ATOM     19  CB  VAL A   3      -1.120   4.462   2.831  1.00  0.00           C  
ATOM     20  CEN VAL A   3      -1.749   4.719   2.941  1.00  0.00           X  
ATOM     21  H   VAL A   3      -0.130   3.577   0.624  1.00  0.00           H  
ATOM     22  N   VAL A   4       1.620   3.112   3.417  1.00  0.00           N  
ATOM     23  CA  VAL A   4       2.588   2.588   4.374  1.00  0.00           C  
ATOM     24  C   VAL A   4       3.957   3.226   4.177  1.00  0.00           C  
ATOM     25  O   VAL A   4       4.612   3.622   5.141  1.00  0.00           O  
ATOM     26  CB  VAL A   4       2.723   1.058   4.261  1.00  0.00           C  
ATOM     27  CEN VAL A   4       2.581   0.464   4.579  1.00  0.00           X  
ATOM     28  H   VAL A   4       1.169   2.476   2.775  1.00  0.00           H  
ATOM     29  N   VAL A   5       4.385   3.322   2.923  1.00  0.00           N  
ATOM     30  CA  VAL A   5       5.678   3.911   2.597  1.00  0.00           C  
ATOM     31  C   VAL A   5       5.758   5.358   3.069  1.00  0.00           C  
ATOM     32  O   VAL A   5       6.758   5.776   3.653  1.00  0.00           O  
ATOM     33  CB  VAL A   5       5.958   3.859   1.084  1.00  0.00           C  
ATOM     34  CEN VAL A   5       6.345   3.555   0.602  1.00  0.00           X  
ATOM     35  H   VAL A   5       3.799   2.977   2.176  1.00  0.00           H  
ATOM     36  N   VAL A   6       4.700   6.118   2.811  1.00  0.00           N  
ATOM     37  CA  VAL A   6       4.648   7.520   3.209  1.00  0.00           C  
ATOM     38  C   VAL A   6       4.783   7.670   4.719  1.00  0.00           C  
ATOM     39  O   VAL A   6       5.528   8.521   5.204  1.00  0.00           O  
ATOM     40  CB  VAL A   6       3.339   8.190   2.752  1.00  0.00           C  
ATOM     41  CEN VAL A   6       3.075   8.647   2.309  1.00  0.00           X  
ATOM     42  H   VAL A   6       3.910   5.715   2.327  1.00  0.00           H  
ATOM     43  N   VAL A   7       4.059   6.836   5.458  1.00  0.00           N  
ATOM     44  CA  VAL A   7       4.096   6.875   6.915  1.00  0.00           C  
ATOM     45  C   VAL A   7       5.504   6.615   7.437  1.00  0.00           C  
ATOM     46  O   VAL A   7       5.983   7.311   8.332  1.00  0.00           O  
ATOM     47  CB  VAL A   7       3.133   5.844   7.532  1.00  0.00           C  
ATOM     48  CEN VAL A   7       2.540   5.776   7.878  1.00  0.00           X  
ATOM     49  H   VAL A   7       3.467   6.159   4.999  1.00  0.00           H  
ATOM     50  N   VAL A   8       6.163   5.609   6.872  1.00  0.00           N  
ATOM     51  CA  VAL A   8       7.517   5.255   7.279  1.00  0.00           C  
ATOM     52  C   VAL A   8       8.478   6.419   7.067  1.00  0.00           C  
ATOM     53  O   VAL A   8       9.293   6.729   7.935  1.00  0.00           O  
ATOM     54  CB  VAL A   8       8.037   4.027   6.508  1.00  0.00           C  
ATOM     55  CEN VAL A   8       8.197   3.360   6.571  1.00  0.00           X  
ATOM     56  H   VAL A   8       5.713   5.075   6.141  1.00  0.00           H  
ATOM     57  N   VAL A   9       8.376   7.060   5.907  1.00  0.00           N  
ATOM     58  CA  VAL A   9       9.235   8.191   5.579  1.00  0.00           C  
ATOM     59  C   VAL A   9       9.061   9.324   6.581  1.00  0.00           C  
ATOM     60  O   VAL A   9      10.039   9.909   7.047  1.00  0.00           O  
ATOM     61  CB  VAL A   9       8.951   8.723   4.162  1.00  0.00           C  
ATOM     62  CEN VAL A   9       9.208   8.766   3.524  1.00  0.00           X  
ATOM     63  H   VAL A   9       7.685   6.755   5.236  1.00  0.00           H  
ATOM     64  N   VAL A  10       7.810   9.630   6.909  1.00  0.00           N  
ATOM     65  CA  VAL A  10       7.506  10.695   7.857  1.00  0.00           C  
ATOM     66  C   VAL A  10       8.128  10.415   9.219  1.00  0.00           C  
ATOM     67  O   VAL A  10       8.719  11.301   9.836  1.00  0.00           O  
ATOM     68  CB  VAL A  10       5.986  10.883   8.028  1.00  0.00           C  
ATOM     69  CEN VAL A  10       5.461  11.306   7.888  1.00  0.00           X  
ATOM     70  H   VAL A  10       7.051   9.112   6.491  1.00  0.00           H  
ATOM     71  N   VAL A  11       7.993   9.177   9.683  1.00  0.00           N  
ATOM     72  CA  VAL A  11       8.542   8.778  10.973  1.00  0.00           C  
ATOM     73  C   VAL A  11      10.054   8.964  11.009  1.00  0.00           C  
ATOM     74  O   VAL A  11      10.602   9.482  11.982  1.00  0.00           O  
ATOM     75  CB  VAL A  11       8.207   7.311  11.300  1.00  0.00           C  
ATOM     76  CEN VAL A  11       7.826   6.907  11.708  1.00  0.00           X  
ATOM     77  H   VAL A  11       7.496   8.495   9.127  1.00  0.00           H  
ATOM     78  N   VAL A  12      10.723   8.537   9.944  1.00  0.00           N  
ATOM     79  CA  VAL A  12      12.173   8.655   9.852  1.00  0.00           C  
ATOM     80  C   VAL A  12      12.613  10.111   9.938  1.00  0.00           C  
ATOM     81  O   VAL A  12      13.562  10.441  10.650  1.00  0.00           O  
ATOM     82  CB  VAL A  12      12.708   8.043   8.543  1.00  0.00           C  
ATOM     83  CEN VAL A  12      13.065   7.514   8.284  1.00  0.00           X  
ATOM     84  H   VAL A  12      10.214   8.119   9.178  1.00  0.00           H  
ATOM     85  N   VAL A  13      11.920  10.977   9.208  1.00  0.00           N  
ATOM     86  CA  VAL A  13      12.238  12.400   9.200  1.00  0.00           C  
ATOM     87  C   VAL A  13      12.120  12.999  10.596  1.00  0.00           C  
ATOM     88  O   VAL A  13      12.988  13.755  11.033  1.00  0.00           O  
ATOM     89  CB  VAL A  13      11.321  13.180   8.239  1.00  0.00           C  
ATOM     90  CEN VAL A  13      11.305  13.516   7.638  1.00  0.00           X  
ATOM     91  H   VAL A  13      11.152  10.642   8.644  1.00  0.00           H  
ATOM     92  N   VAL A  14      11.041  12.656  11.292  1.00  0.00           N  
ATOM     93  CA  VAL A  14      10.808  13.159  12.640  1.00  0.00           C  
ATOM     94  C   VAL A  14      11.723  12.476  13.649  1.00  0.00           C  
ATOM     95  O   VAL A  14      11.764  12.854  14.820  1.00  0.00           O  
ATOM     96  CB  VAL A  14       9.343  12.958  13.073  1.00  0.00           C  
ATOM     97  CEN VAL A  14       8.753  13.289  13.202  1.00  0.00           X  
ATOM     98  H   VAL A  14      10.366  12.031  10.876  1.00  0.00           H  
ATOM     99  N   VAL A  15      12.457  11.469  13.188  1.00  0.00           N  
ATOM    100  CA  VAL A  15      13.493  10.842  13.999  1.00  0.00           C  
ATOM    101  C   VAL A  15      14.882  11.159  13.460  1.00  0.00           C  
ATOM    102  O   VAL A  15      15.813  10.369  13.614  1.00  0.00           O  
ATOM    103  CB  VAL A  15      13.314   9.313  14.061  1.00  0.00           C  
ATOM    104  CEN VAL A  15      13.136   8.792  14.475  1.00  0.00           X  
ATOM    105  H   VAL A  15      12.292  11.129  12.251  1.00  0.00           H  
ATOM    106  N   VAL A  16      15.015  12.320  12.829  1.00  0.00           N  
ATOM    107  CA  VAL A  16      16.322  12.834  12.438  1.00  0.00           C  
ATOM    108  C   VAL A  16      16.955  11.966  11.358  1.00  0.00           C  
ATOM    109  O   VAL A  16      18.178  11.845  11.283  1.00  0.00           O  
ATOM    110  CB  VAL A  16      17.279  12.919  13.641  1.00  0.00           C  
ATOM    111  CEN VAL A  16      17.599  13.358  14.065  1.00  0.00           X  
ATOM    112  H   VAL A  16      14.189  12.861  12.614  1.00  0.00           H  
ATOM    113  N   VAL A  17      16.115  11.363  10.523  1.00  0.00           N  
ATOM    114  CA  VAL A  17      16.587  10.673   9.329  1.00  0.00           C  
ATOM    115  C   VAL A  17      16.609  11.606   8.125  1.00  0.00           C  
ATOM    116  O   VAL A  17      15.652  12.340   7.879  1.00  0.00           O  
ATOM    117  CB  VAL A  17      15.710   9.449   9.000  1.00  0.00           C  
ATOM    118  CEN VAL A  17      15.700   8.760   8.994  1.00  0.00           X  
ATOM    119  H   VAL A  17      15.125  11.384  10.721  1.00  0.00           H  
ATOM    120  N   VAL A  18      17.708  11.574   7.378  1.00  0.00           N  
ATOM    121  CA  VAL A  18      17.884  12.463   6.236  1.00  0.00           C  
ATOM    122  C   VAL A  18      17.072  11.987   5.038  1.00  0.00           C  
ATOM    123  O   VAL A  18      16.531  10.881   5.042  1.00  0.00           O  
ATOM    124  CB  VAL A  18      19.365  12.573   5.828  1.00  0.00           C  
ATOM    125  CEN VAL A  18      19.909  12.996   5.823  1.00  0.00           X  
ATOM    126  H   VAL A  18      18.440  10.917   7.608  1.00  0.00           H  
ATOM    127  N   VAL A  19      16.990  12.829   4.013  1.00  0.00           N  
ATOM    128  CA  VAL A  19      16.040  12.623   2.927  1.00  0.00           C  
ATOM    129  C   VAL A  19      16.414  11.406   2.091  1.00  0.00           C  
ATOM    130  O   VAL A  19      15.548  10.741   1.523  1.00  0.00           O  
ATOM    131  CB  VAL A  19      15.954  13.858   2.009  1.00  0.00           C  
ATOM    132  CEN VAL A  19      15.550  14.383   1.823  1.00  0.00           X  
ATOM    133  H   VAL A  19      17.601  13.633   3.987  1.00  0.00           H  
ATOM    134  N   VAL A  20      17.709  11.119   2.020  1.00  0.00           N  
ATOM    135  CA  VAL A  20      18.197   9.956   1.288  1.00  0.00           C  
ATOM    136  C   VAL A  20      17.749   8.660   1.952  1.00  0.00           C  
ATOM    137  O   VAL A  20      17.356   7.709   1.277  1.00  0.00           O  
ATOM    138  CB  VAL A  20      19.734   9.961   1.179  1.00  0.00           C  
ATOM    139  CEN VAL A  20      20.258  10.046   0.740  1.00  0.00           X  
ATOM    140  H   VAL A  20      18.373  11.723   2.484  1.00  0.00           H  
ATOM    141  N   VAL A  21      17.811   8.629   3.279  1.00  0.00           N  
ATOM    142  CA  VAL A  21      17.406   7.452   4.038  1.00  0.00           C  
ATOM    143  C   VAL A  21      15.945   7.108   3.783  1.00  0.00           C  
ATOM    144  O   VAL A  21      15.598   5.946   3.571  1.00  0.00           O  
ATOM    145  CB  VAL A  21      17.620   7.652   5.550  1.00  0.00           C  
ATOM    146  CEN VAL A  21      18.007   7.458   6.086  1.00  0.00           X  
ATOM    147  H   VAL A  21      18.147   9.442   3.775  1.00  0.00           H  
ATOM    148  N   VAL A  22      15.090   8.125   3.803  1.00  0.00           N  
ATOM    149  CA  VAL A  22      13.663   7.932   3.574  1.00  0.00           C  
ATOM    150  C   VAL A  22      13.403   7.331   2.199  1.00  0.00           C  
ATOM    151  O   VAL A  22      12.606   6.403   2.058  1.00  0.00           O  
ATOM    152  CB  VAL A  22      12.887   9.256   3.700  1.00  0.00           C  
ATOM    153  CEN VAL A  22      12.441   9.603   4.095  1.00  0.00           X  
ATOM    154  H   VAL A  22      15.438   9.056   3.982  1.00  0.00           H  
ATOM    155  N   VAL A  23      14.079   7.864   1.188  1.00  0.00           N  
ATOM    156  CA  VAL A  23      13.922   7.380  -0.179  1.00  0.00           C  
ATOM    157  C   VAL A  23      14.299   5.908  -0.289  1.00  0.00           C  
ATOM    158  O   VAL A  23      13.590   5.121  -0.916  1.00  0.00           O  
ATOM    159  CB  VAL A  23      14.777   8.194  -1.168  1.00  0.00           C  
ATOM    160  CEN VAL A  23      14.745   8.656  -1.678  1.00  0.00           X  
ATOM    161  H   VAL A  23      14.719   8.623   1.370  1.00  0.00           H  
ATOM    162  N   VAL A  24      15.420   5.542   0.324  1.00  0.00           N  
ATOM    163  CA  VAL A  24      15.893   4.163   0.296  1.00  0.00           C  
ATOM    164  C   VAL A  24      14.872   3.218   0.915  1.00  0.00           C  
ATOM    165  O   VAL A  24      14.586   2.152   0.368  1.00  0.00           O  
ATOM    166  CB  VAL A  24      17.235   4.011   1.037  1.00  0.00           C  
ATOM    167  CEN VAL A  24      17.908   3.897   0.946  1.00  0.00           X  
ATOM    168  H   VAL A  24      15.957   6.237   0.822  1.00  0.00           H  
ATOM    169  N   VAL A  25      14.325   3.613   2.060  1.00  0.00           N  
ATOM    170  CA  VAL A  25      13.334   2.801   2.756  1.00  0.00           C  
ATOM    171  C   VAL A  25      12.107   2.563   1.886  1.00  0.00           C  
ATOM    172  O   VAL A  25      11.602   1.444   1.800  1.00  0.00           O  
ATOM    173  CB  VAL A  25      12.894   3.457   4.079  1.00  0.00           C  
ATOM    174  CEN VAL A  25      12.936   3.405   4.764  1.00  0.00           X  
ATOM    175  H   VAL A  25      14.602   4.499   2.457  1.00  0.00           H  
ATOM    176  N   VAL A  26      11.630   3.623   1.242  1.00  0.00           N  
ATOM    177  CA  VAL A  26      10.460   3.531   0.377  1.00  0.00           C  
ATOM    178  C   VAL A  26      10.694   2.549  -0.764  1.00  0.00           C  
ATOM    179  O   VAL A  26       9.834   1.724  -1.072  1.00  0.00           O  
ATOM    180  CB  VAL A  26      10.082   4.904  -0.211  1.00  0.00           C  
ATOM    181  CEN VAL A  26       9.614   5.409  -0.184  1.00  0.00           X  
ATOM    182  H   VAL A  26      12.090   4.515   1.355  1.00  0.00           H  
ATOM    183  N   VAL A  27      11.863   2.643  -1.388  1.00  0.00           N  
ATOM    184  CA  VAL A  27      12.213   1.762  -2.496  1.00  0.00           C  
ATOM    185  C   VAL A  27      12.203   0.301  -2.063  1.00  0.00           C  
ATOM    186  O   VAL A  27      11.670  -0.560  -2.764  1.00  0.00           O  
ATOM    187  CB  VAL A  27      13.597   2.106  -3.076  1.00  0.00           C  
ATOM    188  CEN VAL A  27      13.918   2.377  -3.622  1.00  0.00           X  
ATOM    189  H   VAL A  27      12.527   3.342  -1.087  1.00  0.00           H  
ATOM    190  N   VAL A  28      12.794   0.029  -0.905  1.00  0.00           N  
ATOM    191  CA  VAL A  28      12.854  -1.329  -0.377  1.00  0.00           C  
ATOM    192  C   VAL A  28      11.458  -1.898  -0.159  1.00  0.00           C  
ATOM    193  O   VAL A  28      11.181  -3.043  -0.517  1.00  0.00           O  
ATOM    194  CB  VAL A  28      13.633  -1.385   0.950  1.00  0.00           C  
ATOM    195  CEN VAL A  28      14.221  -1.598   1.240  1.00  0.00           X  
ATOM    196  H   VAL A  28      13.212   0.781  -0.377  1.00  0.00           H  
ATOM    197  N   VAL A  29      10.581  -1.091   0.429  1.00  0.00           N  
ATOM    198  CA  VAL A  29       9.211  -1.513   0.696  1.00  0.00           C  
ATOM    199  C   VAL A  29       8.486  -1.878  -0.593  1.00  0.00           C  
ATOM    200  O   VAL A  29       7.802  -2.899  -0.664  1.00  0.00           O  
ATOM    201  CB  VAL A  29       8.415  -0.416   1.428  1.00  0.00           C  
ATOM    202  CEN VAL A  29       8.131  -0.247   2.033  1.00  0.00           X  
ATOM    203  H   VAL A  29      10.871  -0.162   0.699  1.00  0.00           H  
ATOM    204  N   VAL A  30       8.640  -1.038  -1.611  1.00  0.00           N  
ATOM    205  CA  VAL A  30       8.001  -1.271  -2.900  1.00  0.00           C  
ATOM    206  C   VAL A  30       8.455  -2.591  -3.510  1.00  0.00           C  
ATOM    207  O   VAL A  30       7.642  -3.367  -4.012  1.00  0.00           O  
ATOM    208  CB  VAL A  30       8.296  -0.131  -3.892  1.00  0.00           C  
ATOM    209  CEN VAL A  30       8.014   0.406  -4.220  1.00  0.00           X  
ATOM    210  H   VAL A  30       9.215  -0.217  -1.488  1.00  0.00           H  
ATOM    211  N   VAL A  31       9.759  -2.841  -3.463  1.00  0.00           N  
ATOM    212  CA  VAL A  31      10.324  -4.069  -4.010  1.00  0.00           C  
ATOM    213  C   VAL A  31       9.744  -5.297  -3.323  1.00  0.00           C  
ATOM    214  O   VAL A  31       9.377  -6.272  -3.979  1.00  0.00           O  
ATOM    215  CB  VAL A  31      11.859  -4.094  -3.875  1.00  0.00           C  
ATOM    216  CEN VAL A  31      12.447  -4.053  -4.231  1.00  0.00           X  
ATOM    217  H   VAL A  31      10.375  -2.163  -3.036  1.00  0.00           H  
ATOM    218  N   VAL A  32       9.663  -5.245  -1.998  1.00  0.00           N  
ATOM    219  CA  VAL A  32       9.126  -6.354  -1.218  1.00  0.00           C  
ATOM    220  C   VAL A  32       7.685  -6.656  -1.610  1.00  0.00           C  
ATOM    221  O   VAL A  32       7.310  -7.815  -1.787  1.00  0.00           O  
ATOM    222  CB  VAL A  32       9.186  -6.064   0.293  1.00  0.00           C  
ATOM    223  CEN VAL A  32       9.505  -6.237   0.879  1.00  0.00           X  
ATOM    224  H   VAL A  32       9.981  -4.415  -1.518  1.00  0.00           H  
ATOM    225  N   VAL A  33       6.881  -5.607  -1.744  1.00  0.00           N  
ATOM    226  CA  VAL A  33       5.479  -5.758  -2.115  1.00  0.00           C  
ATOM    227  C   VAL A  33       5.339  -6.438  -3.471  1.00  0.00           C  
ATOM    228  O   VAL A  33       4.520  -7.340  -3.642  1.00  0.00           O  
ATOM    229  CB  VAL A  33       4.755  -4.400  -2.155  1.00  0.00           C  
ATOM    230  CEN VAL A  33       4.287  -4.011  -1.832  1.00  0.00           X  
ATOM    231  H   VAL A  33       7.251  -4.680  -1.584  1.00  0.00           H  
ATOM    232  N   VAL A  34       6.143  -5.998  -4.433  1.00  0.00           N  
ATOM    233  CA  VAL A  34       6.110  -6.563  -5.777  1.00  0.00           C  
ATOM    234  C   VAL A  34       6.429  -8.053  -5.756  1.00  0.00           C  
ATOM    235  O   VAL A  34       5.755  -8.850  -6.408  1.00  0.00           O  
ATOM    236  CB  VAL A  34       7.101  -5.849  -6.715  1.00  0.00           C  
ATOM    237  CEN VAL A  34       7.146  -5.420  -7.252  1.00  0.00           X  
ATOM    238  H   VAL A  34       6.794  -5.254  -4.229  1.00  0.00           H  
ATOM    239  N   VAL A  35       7.460  -8.422  -5.004  1.00  0.00           N  
ATOM    240  CA  VAL A  35       7.870  -9.817  -4.897  1.00  0.00           C  
ATOM    241  C   VAL A  35       6.746 -10.679  -4.336  1.00  0.00           C  
ATOM    242  O   VAL A  35       6.472 -11.766  -4.846  1.00  0.00           O  
ATOM    243  CB  VAL A  35       9.117  -9.973  -4.007  1.00  0.00           C  
ATOM    244  CEN VAL A  35       9.790 -10.118  -4.016  1.00  0.00           X  
ATOM    245  H   VAL A  35       7.973  -7.717  -4.493  1.00  0.00           H  
ATOM    246  N   VAL A  36       6.099 -10.189  -3.285  1.00  0.00           N  
ATOM    247  CA  VAL A  36       5.004 -10.915  -2.653  1.00  0.00           C  
ATOM    248  C   VAL A  36       3.867 -11.161  -3.635  1.00  0.00           C  
ATOM    249  O   VAL A  36       3.324 -12.263  -3.708  1.00  0.00           O  
ATOM    250  CB  VAL A  36       4.457 -10.158  -1.428  1.00  0.00           C  
ATOM    251  CEN VAL A  36       4.423 -10.167  -0.740  1.00  0.00           X  
ATOM    252  H   VAL A  36       6.373  -9.291  -2.913  1.00  0.00           H  
ATOM    253  N   VAL A  37       3.510 -10.127  -4.390  1.00  0.00           N  
ATOM    254  CA  VAL A  37       2.436 -10.229  -5.371  1.00  0.00           C  
ATOM    255  C   VAL A  37       2.744 -11.292  -6.418  1.00  0.00           C  
ATOM    256  O   VAL A  37       1.885 -12.101  -6.767  1.00  0.00           O  
ATOM    257  CB  VAL A  37       2.186  -8.884  -6.078  1.00  0.00           C  
ATOM    258  CEN VAL A  37       1.741  -8.360  -6.133  1.00  0.00           X  
ATOM    259  H   VAL A  37       3.996  -9.248  -4.282  1.00  0.00           H  
ATOM    260  N   VAL A  38       3.976 -11.285  -6.915  1.00  0.00           N  
ATOM    261  CA  VAL A  38       4.401 -12.249  -7.923  1.00  0.00           C  
ATOM    262  C   VAL A  38       4.253 -13.678  -7.417  1.00  0.00           C  
ATOM    263  O   VAL A  38       3.776 -14.555  -8.136  1.00  0.00           O  
ATOM    264  CB  VAL A  38       5.863 -12.014  -8.349  1.00  0.00           C  
ATOM    265  CEN VAL A  38       6.261 -11.794  -8.866  1.00  0.00           X  
ATOM    266  H   VAL A  38       4.636 -10.594  -6.586  1.00  0.00           H  
ATOM    267  N   VAL A  39       4.664 -13.905  -6.174  1.00  0.00           N  
ATOM    268  CA  VAL A  39       4.581 -15.229  -5.570  1.00  0.00           C  
ATOM    269  C   VAL A  39       3.133 -15.676  -5.417  1.00  0.00           C  
ATOM    270  O   VAL A  39       2.823 -16.862  -5.534  1.00  0.00           O  
ATOM    271  CB  VAL A  39       5.267 -15.265  -4.191  1.00  0.00           C  
ATOM    272  CEN VAL A  39       5.816 -15.505  -3.851  1.00  0.00           X  
ATOM    273  H   VAL A  39       5.043 -13.140  -5.633  1.00  0.00           H  
ATOM    274  N   VAL A  40       2.249 -14.720  -5.155  1.00  0.00           N  
ATOM    275  CA  VAL A  40       0.816 -14.988  -5.125  1.00  0.00           C  
ATOM    276  C   VAL A  40       0.260 -15.169  -6.531  1.00  0.00           C  
ATOM    277  O   VAL A  40      -0.902 -15.535  -6.707  1.00  0.00           O  
ATOM    278  CB  VAL A  40       0.044 -13.858  -4.419  1.00  0.00           C  
ATOM    279  CEN VAL A  40      -0.308 -13.698  -3.849  1.00  0.00           X  
ATOM    280  H   VAL A  40       2.577 -13.782  -4.971  1.00  0.00           H  
ATOM    281  N   VAL A  41       1.097 -14.911  -7.530  1.00  0.00           N  
ATOM    282  CA  VAL A  41       0.656 -14.920  -8.920  1.00  0.00           C  
ATOM    283  C   VAL A  41      -0.028 -13.609  -9.289  1.00  0.00           C  
ATOM    284  O   VAL A  41      -0.607 -13.483 -10.368  1.00  0.00           O  
ATOM    285  CB  VAL A  41      -0.309 -16.087  -9.200  1.00  0.00           C  
ATOM    286  CEN VAL A  41      -0.367 -16.693  -9.522  1.00  0.00           X  
ATOM    287  H   VAL A  41       2.063 -14.704  -7.322  1.00  0.00           H  
ATOM    288  N   VAL A  42       0.044 -12.636  -8.387  1.00  0.00           N  
ATOM    289  CA  VAL A  42      -0.550 -11.326  -8.626  1.00  0.00           C  
ATOM    290  C   VAL A  42       0.402 -10.423  -9.400  1.00  0.00           C  
ATOM    291  O   VAL A  42       0.957  -9.472  -8.850  1.00  0.00           O  
ATOM    292  CB  VAL A  42      -0.939 -10.633  -7.306  1.00  0.00           C  
ATOM    293  CEN VAL A  42      -1.475 -10.440  -6.918  1.00  0.00           X  
ATOM    294  H   VAL A  42       0.521 -12.808  -7.514  1.00  0.00           H  
ATOM    295  N   VAL A  43       0.586 -10.726 -10.681  1.00  0.00           N  
ATOM    296  CA  VAL A  43       1.541 -10.000 -11.510  1.00  0.00           C  
ATOM    297  C   VAL A  43       1.115  -8.549 -11.697  1.00  0.00           C  
ATOM    298  O   VAL A  43       1.953  -7.649 -11.756  1.00  0.00           O  
ATOM    299  CB  VAL A  43       1.704 -10.659 -12.893  1.00  0.00           C  
ATOM    300  CEN VAL A  43       2.138 -11.021 -13.287  1.00  0.00           X  
ATOM    301  H   VAL A  43       0.052 -11.479 -11.090  1.00  0.00           H  
ATOM    302  N   VAL A  44      -0.191  -8.328 -11.790  1.00  0.00           N  
ATOM    303  CA  VAL A  44      -0.732  -6.982 -11.938  1.00  0.00           C  
ATOM    304  C   VAL A  44      -0.405  -6.121 -10.725  1.00  0.00           C  
ATOM    305  O   VAL A  44       0.014  -4.972 -10.862  1.00  0.00           O  
ATOM    306  CB  VAL A  44      -2.259  -7.006 -12.142  1.00  0.00           C  
ATOM    307  CEN VAL A  44      -2.758  -6.902 -12.605  1.00  0.00           X  
ATOM    308  H   VAL A  44      -0.827  -9.113 -11.758  1.00  0.00           H  
ATOM    309  N   VAL A  45      -0.599  -6.683  -9.537  1.00  0.00           N  
ATOM    310  CA  VAL A  45      -0.244  -6.000  -8.298  1.00  0.00           C  
ATOM    311  C   VAL A  45       1.244  -5.678  -8.255  1.00  0.00           C  
ATOM    312  O   VAL A  45       1.639  -4.571  -7.890  1.00  0.00           O  
ATOM    313  CB  VAL A  45      -0.613  -6.842  -7.063  1.00  0.00           C  
ATOM    314  CEN VAL A  45      -1.048  -6.883  -6.529  1.00  0.00           X  
ATOM    315  H   VAL A  45      -1.003  -7.608  -9.490  1.00  0.00           H  
ATOM    316  N   VAL A  46       2.067  -6.652  -8.629  1.00  0.00           N  
ATOM    317  CA  VAL A  46       3.514  -6.474  -8.633  1.00  0.00           C  
ATOM    318  C   VAL A  46       3.926  -5.339  -9.562  1.00  0.00           C  
ATOM    319  O   VAL A  46       4.756  -4.503  -9.206  1.00  0.00           O  
ATOM    320  CB  VAL A  46       4.241  -7.763  -9.059  1.00  0.00           C  
ATOM    321  CEN VAL A  46       4.636  -8.279  -8.830  1.00  0.00           X  
ATOM    322  H   VAL A  46       1.680  -7.539  -8.918  1.00  0.00           H  
ATOM    323  N   VAL A  47       3.342  -5.316 -10.755  1.00  0.00           N  
ATOM    324  CA  VAL A  47       3.647  -4.283 -11.738  1.00  0.00           C  
ATOM    325  C   VAL A  47       3.320  -2.896 -11.200  1.00  0.00           C  
ATOM    326  O   VAL A  47       4.108  -1.961 -11.345  1.00  0.00           O  
ATOM    327  CB  VAL A  47       2.877  -4.508 -13.053  1.00  0.00           C  
ATOM    328  CEN VAL A  47       2.948  -4.694 -13.712  1.00  0.00           X  
ATOM    329  H   VAL A  47       2.668  -6.032 -10.987  1.00  0.00           H  
ATOM    330  N   VAL A  48       2.153  -2.769 -10.578  1.00  0.00           N  
ATOM    331  CA  VAL A  48       1.719  -1.495 -10.017  1.00  0.00           C  
ATOM    332  C   VAL A  48       2.695  -0.998  -8.959  1.00  0.00           C  
ATOM    333  O   VAL A  48       3.061   0.177  -8.940  1.00  0.00           O  
ATOM    334  CB  VAL A  48       0.314  -1.600  -9.395  1.00  0.00           C  
ATOM    335  CEN VAL A  48      -0.344  -1.413  -9.477  1.00  0.00           X  
ATOM    336  H   VAL A  48       1.551  -3.575 -10.492  1.00  0.00           H  
ATOM    337  N   VAL A  49       3.115  -1.900  -8.078  1.00  0.00           N  
ATOM    338  CA  VAL A  49       4.050  -1.555  -7.014  1.00  0.00           C  
ATOM    339  C   VAL A  49       5.364  -1.036  -7.583  1.00  0.00           C  
ATOM    340  O   VAL A  49       5.902  -0.033  -7.113  1.00  0.00           O  
ATOM    341  CB  VAL A  49       4.338  -2.761  -6.101  1.00  0.00           C  
ATOM    342  CEN VAL A  49       4.229  -3.019  -5.472  1.00  0.00           X  
ATOM    343  H   VAL A  49       2.777  -2.849  -8.147  1.00  0.00           H  
ATOM    344  N   VAL A  50       5.877  -1.724  -8.597  1.00  0.00           N  
ATOM    345  CA  VAL A  50       7.130  -1.334  -9.232  1.00  0.00           C  
ATOM    346  C   VAL A  50       7.036   0.068  -9.820  1.00  0.00           C  
ATOM    347  O   VAL A  50       7.944   0.884  -9.653  1.00  0.00           O  
ATOM    348  CB  VAL A  50       7.531  -2.320 -10.345  1.00  0.00           C  
ATOM    349  CEN VAL A  50       7.981  -2.814 -10.513  1.00  0.00           X  
ATOM    350  H   VAL A  50       5.387  -2.539  -8.936  1.00  0.00           H  
ATOM    351  N   VAL A  51       5.934   0.343 -10.508  1.00  0.00           N  
ATOM    352  CA  VAL A  51       5.719   1.648 -11.122  1.00  0.00           C  
ATOM    353  C   VAL A  51       5.722   2.756 -10.077  1.00  0.00           C  
ATOM    354  O   VAL A  51       6.343   3.802 -10.268  1.00  0.00           O  
ATOM    355  CB  VAL A  51       4.392   1.695 -11.902  1.00  0.00           C  
ATOM    356  CEN VAL A  51       4.121   1.719 -12.535  1.00  0.00           X  
ATOM    357  H   VAL A  51       5.226  -0.370 -10.609  1.00  0.00           H  
ATOM    358  N   VAL A  52       5.024   2.521  -8.971  1.00  0.00           N  
ATOM    359  CA  VAL A  52       4.945   3.498  -7.892  1.00  0.00           C  
ATOM    360  C   VAL A  52       6.326   3.814  -7.332  1.00  0.00           C  
ATOM    361  O   VAL A  52       6.666   4.976  -7.110  1.00  0.00           O  
ATOM    362  CB  VAL A  52       4.038   3.006  -6.749  1.00  0.00           C  
ATOM    363  CEN VAL A  52       3.429   3.107  -6.441  1.00  0.00           X  
ATOM    364  H   VAL A  52       4.536   1.642  -8.875  1.00  0.00           H  
ATOM    365  N   VAL A  53       7.119   2.772  -7.105  1.00  0.00           N  
ATOM    366  CA  VAL A  53       8.465   2.936  -6.569  1.00  0.00           C  
ATOM    367  C   VAL A  53       9.324   3.790  -7.492  1.00  0.00           C  
ATOM    368  O   VAL A  53      10.037   4.686  -7.040  1.00  0.00           O  
ATOM    369  CB  VAL A  53       9.156   1.577  -6.352  1.00  0.00           C  
ATOM    370  CEN VAL A  53       9.373   1.136  -5.869  1.00  0.00           X  
ATOM    371  H   VAL A  53       6.780   1.842  -7.308  1.00  0.00           H  
ATOM    372  N   VAL A  54       9.253   3.508  -8.789  1.00  0.00           N  
ATOM    373  CA  VAL A  54      10.024   4.250  -9.778  1.00  0.00           C  
ATOM    374  C   VAL A  54       9.666   5.730  -9.759  1.00  0.00           C  
ATOM    375  O   VAL A  54      10.545   6.592  -9.790  1.00  0.00           O  
ATOM    376  CB  VAL A  54       9.803   3.697 -11.199  1.00  0.00           C  
ATOM    377  CEN VAL A  54      10.103   3.347 -11.710  1.00  0.00           X  
ATOM    378  H   VAL A  54       8.648   2.759  -9.096  1.00  0.00           H  
ATOM    379  N   VAL A  55       8.371   6.020  -9.706  1.00  0.00           N  
ATOM    380  CA  VAL A  55       7.894   7.397  -9.683  1.00  0.00           C  
ATOM    381  C   VAL A  55       8.433   8.146  -8.470  1.00  0.00           C  
ATOM    382  O   VAL A  55       8.887   9.284  -8.583  1.00  0.00           O  
ATOM    383  CB  VAL A  55       6.355   7.463  -9.672  1.00  0.00           C  
ATOM    384  CEN VAL A  55       5.804   7.626 -10.052  1.00  0.00           X  
ATOM    385  H   VAL A  55       7.699   5.266  -9.683  1.00  0.00           H  
ATOM    386  N   VAL A  56       8.379   7.500  -7.310  1.00  0.00           N  
ATOM    387  CA  VAL A  56       8.862   8.104  -6.074  1.00  0.00           C  
ATOM    388  C   VAL A  56      10.341   8.451  -6.172  1.00  0.00           C  
ATOM    389  O   VAL A  56      10.761   9.539  -5.776  1.00  0.00           O  
ATOM    390  CB  VAL A  56       8.642   7.172  -4.867  1.00  0.00           C  
ATOM    391  CEN VAL A  56       8.271   7.086  -4.293  1.00  0.00           X  
ATOM    392  H   VAL A  56       7.994   6.567  -7.285  1.00  0.00           H  
ATOM    393  N   VAL A  57      11.129   7.522  -6.702  1.00  0.00           N  
ATOM    394  CA  VAL A  57      12.564   7.729  -6.854  1.00  0.00           C  
ATOM    395  C   VAL A  57      12.857   8.932  -7.740  1.00  0.00           C  
ATOM    396  O   VAL A  57      13.711   9.758  -7.420  1.00  0.00           O  
ATOM    397  CB  VAL A  57      13.255   6.486  -7.447  1.00  0.00           C  
ATOM    398  CEN VAL A  57      13.679   5.964  -7.298  1.00  0.00           X  
ATOM    399  H   VAL A  57      10.722   6.649  -7.009  1.00  0.00           H  
ATOM    400  N   VAL A  58      12.143   9.025  -8.857  1.00  0.00           N  
ATOM    401  CA  VAL A  58      12.325  10.129  -9.793  1.00  0.00           C  
ATOM    402  C   VAL A  58      12.043  11.469  -9.126  1.00  0.00           C  
ATOM    403  O   VAL A  58      12.798  12.427  -9.291  1.00  0.00           O  
ATOM    404  CB  VAL A  58      11.416   9.979 -11.027  1.00  0.00           C  
ATOM    405  CEN VAL A  58      11.415   9.840 -11.702  1.00  0.00           X  
ATOM    406  H   VAL A  58      11.456   8.314  -9.063  1.00  0.00           H  
ATOM    407  N   VAL A  59      10.951  11.530  -8.372  1.00  0.00           N  
ATOM    408  CA  VAL A  59      10.567  12.754  -7.678  1.00  0.00           C  
ATOM    409  C   VAL A  59      11.649  13.196  -6.701  1.00  0.00           C  
ATOM    410  O   VAL A  59      12.000  14.375  -6.641  1.00  0.00           O  
ATOM    411  CB  VAL A  59       9.240  12.578  -6.914  1.00  0.00           C  
ATOM    412  CEN VAL A  59       8.575  12.758  -6.910  1.00  0.00           X  
ATOM    413  H   VAL A  59      10.372  10.708  -8.276  1.00  0.00           H  
ATOM    414  N   VAL A  60      12.174  12.245  -5.938  1.00  0.00           N  
ATOM    415  CA  VAL A  60      13.218  12.535  -4.962  1.00  0.00           C  
ATOM    416  C   VAL A  60      14.454  13.117  -5.635  1.00  0.00           C  
ATOM    417  O   VAL A  60      15.029  14.096  -5.158  1.00  0.00           O  
ATOM    418  CB  VAL A  60      13.621  11.274  -4.173  1.00  0.00           C  
ATOM    419  CEN VAL A  60      13.585  10.972  -3.555  1.00  0.00           X  
ATOM    420  H   VAL A  60      11.842  11.296  -6.036  1.00  0.00           H  
ATOM    421  N   VAL A  61      14.860  12.510  -6.745  1.00  0.00           N  
ATOM    422  CA  VAL A  61      16.029  12.968  -7.485  1.00  0.00           C  
ATOM    423  C   VAL A  61      15.854  14.405  -7.959  1.00  0.00           C  
ATOM    424  O   VAL A  61      16.764  15.224  -7.836  1.00  0.00           O  
ATOM    425  CB  VAL A  61      16.315  12.068  -8.702  1.00  0.00           C  
ATOM    426  CEN VAL A  61      16.750  11.596  -8.952  1.00  0.00           X  
ATOM    427  H   VAL A  61      14.344  11.711  -7.084  1.00  0.00           H  
ATOM    428  N   VAL A  62      14.678  14.704  -8.501  1.00  0.00           N  
ATOM    429  CA  VAL A  62      14.381  16.044  -8.994  1.00  0.00           C  
ATOM    430  C   VAL A  62      14.487  17.077  -7.880  1.00  0.00           C  
ATOM    431  O   VAL A  62      15.070  18.145  -8.065  1.00  0.00           O  
ATOM    432  CB  VAL A  62      12.975  16.117  -9.618  1.00  0.00           C  
ATOM    433  CEN VAL A  62      12.635  16.179 -10.214  1.00  0.00           X  
ATOM    434  H   VAL A  62      13.972  13.986  -8.573  1.00  0.00           H  
ATOM    435  N   VAL A  63      13.919  16.753  -6.723  1.00  0.00           N  
ATOM    436  CA  VAL A  63      13.949  17.653  -5.577  1.00  0.00           C  
ATOM    437  C   VAL A  63      15.380  17.970  -5.162  1.00  0.00           C  
ATOM    438  O   VAL A  63      15.735  19.131  -4.962  1.00  0.00           O  
ATOM    439  CB  VAL A  63      13.195  17.058  -4.372  1.00  0.00           C  
ATOM    440  CEN VAL A  63      12.626  17.120  -3.989  1.00  0.00           X  
ATOM    441  H   VAL A  63      13.455  15.860  -6.636  1.00  0.00           H  
ATOM    442  N   VAL A  64      16.197  16.930  -5.033  1.00  0.00           N  
ATOM    443  CA  VAL A  64      17.578  17.091  -4.595  1.00  0.00           C  
ATOM    444  C   VAL A  64      18.487  17.458  -5.760  1.00  0.00           C  
ATOM    445  O   VAL A  64      19.675  17.721  -5.575  1.00  0.00           O  
ATOM    446  CB  VAL A  64      18.111  15.811  -3.923  1.00  0.00           C  
ATOM    447  CEN VAL A  64      18.297  15.538  -3.319  1.00  0.00           X  
ATOM    448  H   VAL A  64      15.853  16.005  -5.245  1.00  0.00           H  
ATOM    449  N   VAL A  65      17.922  17.473  -6.963  1.00  0.00           N  
ATOM    450  CA  VAL A  65      18.689  17.771  -8.166  1.00  0.00           C  
ATOM    451  C   VAL A  65      19.797  16.748  -8.381  1.00  0.00           C  
ATOM    452  O   VAL A  65      20.940  17.107  -8.663  1.00  0.00           O  
ATOM    453  CB  VAL A  65      19.309  19.180  -8.106  1.00  0.00           C  
ATOM    454  CEN VAL A  65      19.270  19.815  -8.371  1.00  0.00           X  
ATOM    455  H   VAL A  65      16.936  17.273  -7.045  1.00  0.00           H  
ATOM    456  N   VAL A  66      19.451  15.472  -8.246  1.00  0.00           N  
ATOM    457  CA  VAL A  66      20.413  14.393  -8.440  1.00  0.00           C  
ATOM    458  C   VAL A  66      19.966  13.450  -9.550  1.00  0.00           C  
ATOM    459  O   VAL A  66      18.773  13.318  -9.823  1.00  0.00           O  
ATOM    460  CB  VAL A  66      20.623  13.585  -7.146  1.00  0.00           C  
ATOM    461  CEN VAL A  66      21.074  13.452  -6.642  1.00  0.00           X  
ATOM    462  H   VAL A  66      18.498  15.244  -8.003  1.00  0.00           H  
ATOM    463  N   VAL A  67      20.931  12.796 -10.187  1.00  0.00           N  
ATOM    464  CA  VAL A  67      20.634  11.783 -11.194  1.00  0.00           C  
ATOM    465  C   VAL A  67      19.992  10.554 -10.565  1.00  0.00           C  
ATOM    466  O   VAL A  67      20.386  10.120  -9.482  1.00  0.00           O  
ATOM    467  CB  VAL A  67      21.902  11.355 -11.955  1.00  0.00           C  
ATOM    468  CEN VAL A  67      22.223  11.393 -12.564  1.00  0.00           X  
ATOM    469  H   VAL A  67      21.894  13.005  -9.969  1.00  0.00           H  
ATOM    470  N   VAL A  68      18.999   9.995 -11.250  1.00  0.00           N  
ATOM    471  CA  VAL A  68      18.331   8.786 -10.783  1.00  0.00           C  
ATOM    472  C   VAL A  68      19.340   7.702 -10.428  1.00  0.00           C  
ATOM    473  O   VAL A  68      19.142   6.944  -9.478  1.00  0.00           O  
ATOM    474  CB  VAL A  68      17.353   8.238 -11.838  1.00  0.00           C  
ATOM    475  CEN VAL A  68      16.685   8.155 -11.985  1.00  0.00           X  
ATOM    476  H   VAL A  68      18.701  10.419 -12.117  1.00  0.00           H  
ATOM    477  N   VAL A  69      20.422   7.632 -11.196  1.00  0.00           N  
ATOM    478  CA  VAL A  69      21.477   6.657 -10.948  1.00  0.00           C  
ATOM    479  C   VAL A  69      22.108   6.864  -9.577  1.00  0.00           C  
ATOM    480  O   VAL A  69      22.541   5.910  -8.931  1.00  0.00           O  
ATOM    481  CB  VAL A  69      22.576   6.727 -12.024  1.00  0.00           C  
ATOM    482  CEN VAL A  69      22.848   6.393 -12.562  1.00  0.00           X  
ATOM    483  H   VAL A  69      20.516   8.272 -11.972  1.00  0.00           H  
ATOM    484  N   VAL A  70      22.157   8.117  -9.137  1.00  0.00           N  
ATOM    485  CA  VAL A  70      22.689   8.447  -7.821  1.00  0.00           C  
ATOM    486  C   VAL A  70      21.898   7.757  -6.717  1.00  0.00           C  
ATOM    487  O   VAL A  70      22.473   7.196  -5.785  1.00  0.00           O  
ATOM    488  CB  VAL A  70      22.681   9.967  -7.572  1.00  0.00           C  
ATOM    489  CEN VAL A  70      23.085  10.522  -7.512  1.00  0.00           X  
ATOM    490  H   VAL A  70      21.816   8.860  -9.730  1.00  0.00           H  
ATOM    491  N   VAL A  71      20.574   7.803  -6.829  1.00  0.00           N  
ATOM    492  CA  VAL A  71      19.701   7.182  -5.840  1.00  0.00           C  
ATOM    493  C   VAL A  71      19.957   5.684  -5.742  1.00  0.00           C  
ATOM    494  O   VAL A  71      20.047   5.130  -4.646  1.00  0.00           O  
ATOM    495  CB  VAL A  71      18.215   7.418  -6.171  1.00  0.00           C  
ATOM    496  CEN VAL A  71      17.650   7.759  -5.973  1.00  0.00           X  
ATOM    497  H   VAL A  71      20.163   8.280  -7.618  1.00  0.00           H  
ATOM    498  N   VAL A  72      20.074   5.032  -6.894  1.00  0.00           N  
ATOM    499  CA  VAL A  72      20.321   3.596  -6.940  1.00  0.00           C  
ATOM    500  C   VAL A  72      21.626   3.238  -6.242  1.00  0.00           C  
ATOM    501  O   VAL A  72      21.686   2.285  -5.466  1.00  0.00           O  
ATOM    502  CB  VAL A  72      20.366   3.076  -8.389  1.00  0.00           C  
ATOM    503  CEN VAL A  72      20.025   2.700  -8.854  1.00  0.00           X  
ATOM    504  H   VAL A  72      19.991   5.545  -7.760  1.00  0.00           H  
ATOM    505  N   VAL A  73      22.672   4.009  -6.522  1.00  0.00           N  
ATOM    506  CA  VAL A  73      23.979   3.775  -5.921  1.00  0.00           C  
ATOM    507  C   VAL A  73      23.913   3.874  -4.402  1.00  0.00           C  
ATOM    508  O   VAL A  73      24.468   3.036  -3.691  1.00  0.00           O  
ATOM    509  CB  VAL A  73      25.029   4.772  -6.446  1.00  0.00           C  
ATOM    510  CEN VAL A  73      25.588   4.830  -6.844  1.00  0.00           X  
ATOM    511  H   VAL A  73      22.558   4.777  -7.168  1.00  0.00           H  
ATOM    512  N   VAL A  74      23.232   4.903  -3.911  1.00  0.00           N  
ATOM    513  CA  VAL A  74      23.092   5.114  -2.475  1.00  0.00           C  
ATOM    514  C   VAL A  74      22.400   3.932  -1.809  1.00  0.00           C  
ATOM    515  O   VAL A  74      22.832   3.458  -0.759  1.00  0.00           O  
ATOM    516  CB  VAL A  74      22.302   6.399  -2.166  1.00  0.00           C  
ATOM    517  CEN VAL A  74      22.360   7.041  -1.922  1.00  0.00           X  
ATOM    518  H   VAL A  74      22.800   5.557  -4.548  1.00  0.00           H  
ATOM    519  N   VAL A  75      21.323   3.459  -2.427  1.00  0.00           N  
ATOM    520  CA  VAL A  75      20.568   2.330  -1.896  1.00  0.00           C  
ATOM    521  C   VAL A  75      21.441   1.086  -1.788  1.00  0.00           C  
ATOM    522  O   VAL A  75      21.415   0.384  -0.777  1.00  0.00           O  
ATOM    523  CB  VAL A  75      19.341   2.010  -2.769  1.00  0.00           C  
ATOM    524  CEN VAL A  75      18.652   2.037  -2.789  1.00  0.00           X  
ATOM    525  H   VAL A  75      21.019   3.892  -3.288  1.00  0.00           H  
ATOM    526  N   VAL A  76      22.213   0.818  -2.835  1.00  0.00           N  
ATOM    527  CA  VAL A  76      23.095  -0.343  -2.860  1.00  0.00           C  
ATOM    528  C   VAL A  76      24.111  -0.286  -1.727  1.00  0.00           C  
ATOM    529  O   VAL A  76      24.349  -1.282  -1.043  1.00  0.00           O  
ATOM    530  CB  VAL A  76      23.843  -0.456  -4.202  1.00  0.00           C  
ATOM    531  CEN VAL A  76      23.886  -0.823  -4.783  1.00  0.00           X  
ATOM    532  H   VAL A  76      22.187   1.434  -3.636  1.00  0.00           H  
ATOM    533  N   VAL A  77      24.708   0.885  -1.532  1.00  0.00           N  
ATOM    534  CA  VAL A  77      25.701   1.073  -0.481  1.00  0.00           C  
ATOM    535  C   VAL A  77      25.108   0.791   0.893  1.00  0.00           C  
ATOM    536  O   VAL A  77      25.722   0.114   1.718  1.00  0.00           O  
ATOM    537  CB  VAL A  77      26.276   2.502  -0.497  1.00  0.00           C  
ATOM    538  CEN VAL A  77      26.840   2.871  -0.641  1.00  0.00           X  
ATOM    539  H   VAL A  77      24.469   1.664  -2.128  1.00  0.00           H  
ATOM    540  N   VAL A  78      23.910   1.313   1.134  1.00  0.00           N  
ATOM    541  CA  VAL A  78      23.232   1.118   2.410  1.00  0.00           C  
ATOM    542  C   VAL A  78      22.991  -0.361   2.685  1.00  0.00           C  
ATOM    543  O   VAL A  78      23.226  -0.843   3.793  1.00  0.00           O  
ATOM    544  CB  VAL A  78      21.885   1.864   2.454  1.00  0.00           C  
ATOM    545  CEN VAL A  78      21.557   2.399   2.736  1.00  0.00           X  
ATOM    546  H   VAL A  78      23.458   1.860   0.415  1.00  0.00           H  
ATOM    547  N   VAL A  79      22.522  -1.078   1.670  1.00  0.00           N  
ATOM    548  CA  VAL A  79      22.248  -2.504   1.800  1.00  0.00           C  
ATOM    549  C   VAL A  79      23.508  -3.275   2.173  1.00  0.00           C  
ATOM    550  O   VAL A  79      23.484  -4.135   3.053  1.00  0.00           O  
ATOM    551  CB  VAL A  79      21.666  -3.090   0.500  1.00  0.00           C  
ATOM    552  CEN VAL A  79      21.093  -3.341   0.213  1.00  0.00           X  
ATOM    553  H   VAL A  79      22.350  -0.623   0.784  1.00  0.00           H  
ATOM    554  N   VAL A  80      24.609  -2.961   1.498  1.00  0.00           N  
ATOM    555  CA  VAL A  80      25.882  -3.623   1.758  1.00  0.00           C  
ATOM    556  C   VAL A  80      26.327  -3.416   3.200  1.00  0.00           C  
ATOM    557  O   VAL A  80      26.762  -4.356   3.866  1.00  0.00           O  
ATOM    558  CB  VAL A  80      26.986  -3.116   0.812  1.00  0.00           C  
ATOM    559  CEN VAL A  80      27.380  -3.291   0.275  1.00  0.00           X  
ATOM    560  H   VAL A  80      24.563  -2.245   0.787  1.00  0.00           H  
ATOM    561  N   VAL A  81      26.215  -2.181   3.676  1.00  0.00           N  
ATOM    562  CA  VAL A  81      26.606  -1.849   5.041  1.00  0.00           C  
ATOM    563  C   VAL A  81      25.570  -2.336   6.045  1.00  0.00           C  
ATOM    564  O   VAL A  81      25.835  -2.399   7.246  1.00  0.00           O  
ATOM    565  CB  VAL A  81      26.804  -0.331   5.218  1.00  0.00           C  
ATOM    566  CEN VAL A  81      27.280   0.158   5.313  1.00  0.00           X  
ATOM    567  H   VAL A  81      25.850  -1.454   3.078  1.00  0.00           H  
ATOM    568  N   VAL A  82      24.387  -2.681   5.547  1.00  0.00           N  
ATOM    569  CA  VAL A  82      23.320  -3.198   6.395  1.00  0.00           C  
ATOM    570  C   VAL A  82      23.125  -4.694   6.184  1.00  0.00           C  
ATOM    571  O   VAL A  82      23.128  -5.471   7.139  1.00  0.00           O  
ATOM    572  CB  VAL A  82      21.986  -2.474   6.131  1.00  0.00           C  
ATOM    573  CEN VAL A  82      21.535  -2.028   6.399  1.00  0.00           X  
ATOM    574  H   VAL A  82      24.223  -2.581   4.556  1.00  0.00           H  
ATOM    575  N   VAL A  83      22.955  -5.092   4.928  1.00  0.00           N  
ATOM    576  CA  VAL A  83      22.769  -6.497   4.587  1.00  0.00           C  
ATOM    577  C   VAL A  83      24.106  -7.188   4.350  1.00  0.00           C  
ATOM    578  O   VAL A  83      24.325  -7.792   3.300  1.00  0.00           O  
ATOM    579  CB  VAL A  83      21.886  -6.664   3.336  1.00  0.00           C  
ATOM    580  CEN VAL A  83      21.266  -6.870   3.119  1.00  0.00           X  
ATOM    581  H   VAL A  83      22.954  -4.403   4.189  1.00  0.00           H  
ATOM    582  N   VAL A  84      24.997  -7.095   5.331  1.00  0.00           N  
ATOM    583  CA  VAL A  84      26.325  -7.685   5.218  1.00  0.00           C  
ATOM    584  C   VAL A  84      26.243  -9.155   4.825  1.00  0.00           C  
ATOM    585  O   VAL A  84      27.209  -9.727   4.319  1.00  0.00           O  
ATOM    586  CB  VAL A  84      27.113  -7.559   6.535  1.00  0.00           C  
ATOM    587  CEN VAL A  84      27.642  -7.236   6.836  1.00  0.00           X  
ATOM    588  H   VAL A  84      24.747  -6.603   6.177  1.00  0.00           H  
ATOM    589  N   VAL A  85      25.085  -9.762   5.061  1.00  0.00           N  
ATOM    590  CA  VAL A  85      24.886 -11.175   4.765  1.00  0.00           C  
ATOM    591  C   VAL A  85      24.117 -11.363   3.464  1.00  0.00           C  
ATOM    592  O   VAL A  85      23.997 -12.478   2.957  1.00  0.00           O  
ATOM    593  CB  VAL A  85      24.134 -11.891   5.903  1.00  0.00           C  
ATOM    594  CEN VAL A  85      24.206 -12.346   6.415  1.00  0.00           X  
ATOM    595  H   VAL A  85      24.323  -9.230   5.456  1.00  0.00           H  
ATOM    596  N   VAL A  86      23.595 -10.265   2.928  1.00  0.00           N  
ATOM    597  CA  VAL A  86      22.826 -10.307   1.690  1.00  0.00           C  
ATOM    598  C   VAL A  86      23.741 -10.399   0.475  1.00  0.00           C  
ATOM    599  O   VAL A  86      24.860  -9.887   0.489  1.00  0.00           O  
ATOM    600  CB  VAL A  86      21.919  -9.071   1.545  1.00  0.00           C  
ATOM    601  CEN VAL A  86      21.264  -8.860   1.559  1.00  0.00           X  
ATOM    602  H   VAL A  86      23.736  -9.377   3.389  1.00  0.00           H  
ATOM    603  N   VAL A  87      23.258 -11.054  -0.575  1.00  0.00           N  
ATOM    604  CA  VAL A  87      24.032 -11.215  -1.800  1.00  0.00           C  
ATOM    605  C   VAL A  87      24.270  -9.874  -2.482  1.00  0.00           C  
ATOM    606  O   VAL A  87      23.502  -8.930  -2.299  1.00  0.00           O  
ATOM    607  CB  VAL A  87      23.333 -12.167  -2.789  1.00  0.00           C  
ATOM    608  CEN VAL A  87      23.368 -12.792  -3.075  1.00  0.00           X  
ATOM    609  H   VAL A  87      22.331 -11.451  -0.523  1.00  0.00           H  
ATOM    610  N   VAL A  88      25.338  -9.797  -3.268  1.00  0.00           N  
ATOM    611  CA  VAL A  88      25.673  -8.574  -3.987  1.00  0.00           C  
ATOM    612  C   VAL A  88      24.488  -8.072  -4.802  1.00  0.00           C  
ATOM    613  O   VAL A  88      24.133  -6.895  -4.739  1.00  0.00           O  
ATOM    614  CB  VAL A  88      26.877  -8.782  -4.926  1.00  0.00           C  
ATOM    615  CEN VAL A  88      27.542  -8.627  -5.017  1.00  0.00           X  
ATOM    616  H   VAL A  88      25.933 -10.606  -3.370  1.00  0.00           H  
ATOM    617  N   VAL A  89      23.878  -8.971  -5.567  1.00  0.00           N  
ATOM    618  CA  VAL A  89      22.734  -8.620  -6.398  1.00  0.00           C  
ATOM    619  C   VAL A  89      21.621  -7.993  -5.568  1.00  0.00           C  
ATOM    620  O   VAL A  89      20.949  -7.063  -6.014  1.00  0.00           O  
ATOM    621  CB  VAL A  89      22.176  -9.849  -7.141  1.00  0.00           C  
ATOM    622  CEN VAL A  89      22.119 -10.143  -7.761  1.00  0.00           X  
ATOM    623  H   VAL A  89      24.217  -9.923  -5.572  1.00  0.00           H  
ATOM    624  N   VAL A  90      21.432  -8.507  -4.358  1.00  0.00           N  
ATOM    625  CA  VAL A  90      20.408  -7.990  -3.457  1.00  0.00           C  
ATOM    626  C   VAL A  90      20.644  -6.519  -3.141  1.00  0.00           C  
ATOM    627  O   VAL A  90      19.714  -5.712  -3.163  1.00  0.00           O  
ATOM    628  CB  VAL A  90      20.358  -8.787  -2.140  1.00  0.00           C  
ATOM    629  CEN VAL A  90      19.983  -9.237  -1.778  1.00  0.00           X  
ATOM    630  H   VAL A  90      22.012  -9.276  -4.053  1.00  0.00           H  
ATOM    631  N   VAL A  91      21.893  -6.176  -2.846  1.00  0.00           N  
ATOM    632  CA  VAL A  91      22.254  -4.800  -2.524  1.00  0.00           C  
ATOM    633  C   VAL A  91      22.032  -3.879  -3.717  1.00  0.00           C  
ATOM    634  O   VAL A  91      21.325  -2.876  -3.616  1.00  0.00           O  
ATOM    635  CB  VAL A  91      23.722  -4.692  -2.071  1.00  0.00           C  
ATOM    636  CEN VAL A  91      24.127  -4.578  -1.526  1.00  0.00           X  
ATOM    637  H   VAL A  91      22.611  -6.886  -2.845  1.00  0.00           H  
ATOM    638  N   VAL A  92      22.639  -4.225  -4.847  1.00  0.00           N  
ATOM    639  CA  VAL A  92      22.633  -3.356  -6.018  1.00  0.00           C  
ATOM    640  C   VAL A  92      21.211  -3.066  -6.481  1.00  0.00           C  
ATOM    641  O   VAL A  92      20.904  -1.956  -6.917  1.00  0.00           O  
ATOM    642  CB  VAL A  92      23.427  -3.974  -7.184  1.00  0.00           C  
ATOM    643  CEN VAL A  92      24.006  -3.916  -7.553  1.00  0.00           X  
ATOM    644  H   VAL A  92      23.118  -5.113  -4.896  1.00  0.00           H  
ATOM    645  N   VAL A  93      20.346  -4.070  -6.384  1.00  0.00           N  
ATOM    646  CA  VAL A  93      18.978  -3.952  -6.873  1.00  0.00           C  
ATOM    647  C   VAL A  93      18.056  -3.386  -5.801  1.00  0.00           C  
ATOM    648  O   VAL A  93      16.838  -3.345  -5.974  1.00  0.00           O  
ATOM    649  CB  VAL A  93      18.427  -5.311  -7.344  1.00  0.00           C  
ATOM    650  CEN VAL A  93      18.246  -5.673  -7.902  1.00  0.00           X  
ATOM    651  H   VAL A  93      20.644  -4.937  -5.960  1.00  0.00           H  
ATOM    652  N   VAL A  94      18.645  -2.951  -4.692  1.00  0.00           N  
ATOM    653  CA  VAL A  94      17.893  -2.278  -3.639  1.00  0.00           C  
ATOM    654  C   VAL A  94      17.276  -3.283  -2.674  1.00  0.00           C  
ATOM    655  O   VAL A  94      16.564  -2.907  -1.743  1.00  0.00           O  
ATOM    656  CB  VAL A  94      16.778  -1.388  -4.221  1.00  0.00           C  
ATOM    657  CEN VAL A  94      16.587  -0.734  -4.322  1.00  0.00           X  
ATOM    658  H   VAL A  94      19.638  -3.090  -4.575  1.00  0.00           H  
ATOM    659  N   VAL A  95      17.553  -4.562  -2.903  1.00  0.00           N  
ATOM    660  CA  VAL A  95      16.969  -5.628  -2.098  1.00  0.00           C  
ATOM    661  C   VAL A  95      17.498  -5.592  -0.670  1.00  0.00           C  
ATOM    662  O   VAL A  95      16.735  -5.712   0.289  1.00  0.00           O  
ATOM    663  CB  VAL A  95      17.252  -7.015  -2.705  1.00  0.00           C  
ATOM    664  CEN VAL A  95      16.960  -7.548  -3.029  1.00  0.00           X  
ATOM    665  H   VAL A  95      18.184  -4.802  -3.654  1.00  0.00           H  
ATOM    666  N   VAL A  96      18.809  -5.426  -0.534  1.00  0.00           N  
ATOM    667  CA  VAL A  96      19.442  -5.365   0.778  1.00  0.00           C  
ATOM    668  C   VAL A  96      18.938  -4.170   1.577  1.00  0.00           C  
ATOM    669  O   VAL A  96      18.784  -4.247   2.796  1.00  0.00           O  
ATOM    670  CB  VAL A  96      20.976  -5.283   0.663  1.00  0.00           C  
ATOM    671  CEN VAL A  96      21.559  -5.636   0.763  1.00  0.00           X  
ATOM    672  H   VAL A  96      19.383  -5.341  -1.361  1.00  0.00           H  
ATOM    673  N   VAL A  97      18.682  -3.066   0.884  1.00  0.00           N  
ATOM    674  CA  VAL A  97      18.147  -1.868   1.520  1.00  0.00           C  
ATOM    675  C   VAL A  97      16.801  -2.147   2.175  1.00  0.00           C  
ATOM    676  O   VAL A  97      16.553  -1.734   3.308  1.00  0.00           O  
ATOM    677  CB  VAL A  97      17.986  -0.716   0.510  1.00  0.00           C  
ATOM    678  CEN VAL A  97      18.240  -0.104   0.323  1.00  0.00           X  
ATOM    679  H   VAL A  97      18.863  -3.057  -0.110  1.00  0.00           H  
ATOM    680  N   VAL A  98      15.933  -2.852   1.457  1.00  0.00           N  
ATOM    681  CA  VAL A  98      14.609  -3.188   1.968  1.00  0.00           C  
ATOM    682  C   VAL A  98      14.705  -4.014   3.244  1.00  0.00           C  
ATOM    683  O   VAL A  98      13.995  -3.755   4.216  1.00  0.00           O  
ATOM    684  CB  VAL A  98      13.782  -3.964   0.926  1.00  0.00           C  
ATOM    685  CEN VAL A  98      13.244  -3.917   0.498  1.00  0.00           X  
ATOM    686  H   VAL A  98      16.197  -3.163   0.533  1.00  0.00           H  
ATOM    687  N   VAL A  99      15.585  -5.008   3.234  1.00  0.00           N  
ATOM    688  CA  VAL A  99      15.775  -5.875   4.392  1.00  0.00           C  
ATOM    689  C   VAL A  99      16.216  -5.076   5.611  1.00  0.00           C  
ATOM    690  O   VAL A  99      15.703  -5.273   6.713  1.00  0.00           O  
ATOM    691  CB  VAL A  99      16.814  -6.976   4.109  1.00  0.00           C  
ATOM    692  CEN VAL A  99      16.890  -7.653   4.003  1.00  0.00           X  
ATOM    693  H   VAL A  99      16.138  -5.169   2.404  1.00  0.00           H  
ATOM    694  N   VAL A 100      17.169  -4.173   5.408  1.00  0.00           N  
ATOM    695  CA  VAL A 100      17.681  -3.342   6.491  1.00  0.00           C  
ATOM    696  C   VAL A 100      16.573  -2.497   7.108  1.00  0.00           C  
ATOM    697  O   VAL A 100      16.462  -2.398   8.330  1.00  0.00           O  
ATOM    698  CB  VAL A 100      18.811  -2.414   6.007  1.00  0.00           C  
ATOM    699  CEN VAL A 100      19.490  -2.303   6.042  1.00  0.00           X  
ATOM    700  H   VAL A 100      17.549  -4.059   4.479  1.00  0.00           H  
ATOM    701  N   VAL A 101      15.756  -1.889   6.255  1.00  0.00           N  
ATOM    702  CA  VAL A 101      14.655  -1.051   6.715  1.00  0.00           C  
ATOM    703  C   VAL A 101      13.679  -1.845   7.574  1.00  0.00           C  
ATOM    704  O   VAL A 101      13.248  -1.382   8.630  1.00  0.00           O  
ATOM    705  CB  VAL A 101      13.890  -0.424   5.534  1.00  0.00           C  
ATOM    706  CEN VAL A 101      13.769   0.169   5.203  1.00  0.00           X  
ATOM    707  H   VAL A 101      15.901  -2.010   5.263  1.00  0.00           H  
ATOM    708  N   VAL A 102      13.335  -3.044   7.115  1.00  0.00           N  
ATOM    709  CA  VAL A 102      12.410  -3.905   7.841  1.00  0.00           C  
ATOM    710  C   VAL A 102      12.942  -4.240   9.229  1.00  0.00           C  
ATOM    711  O   VAL A 102      12.208  -4.185  10.215  1.00  0.00           O  
ATOM    712  CB  VAL A 102      12.138  -5.214   7.077  1.00  0.00           C  
ATOM    713  CEN VAL A 102      11.661  -5.558   6.718  1.00  0.00           X  
ATOM    714  H   VAL A 102      13.725  -3.366   6.241  1.00  0.00           H  
ATOM    715  N   VAL A 103      14.222  -4.586   9.298  1.00  0.00           N  
ATOM    716  CA  VAL A 103      14.856  -4.931  10.566  1.00  0.00           C  
ATOM    717  C   VAL A 103      14.791  -3.768  11.548  1.00  0.00           C  
ATOM    718  O   VAL A 103      14.470  -3.952  12.722  1.00  0.00           O  
ATOM    719  CB  VAL A 103      16.327  -5.343  10.369  1.00  0.00           C  
ATOM    720  CEN VAL A 103      16.759  -5.879  10.385  1.00  0.00           X  
ATOM    721  H   VAL A 103      14.772  -4.612   8.451  1.00  0.00           H  
ATOM    722  N   VAL A 104      15.097  -2.571  11.060  1.00  0.00           N  
ATOM    723  CA  VAL A 104      15.074  -1.375  11.894  1.00  0.00           C  
ATOM    724  C   VAL A 104      13.685  -1.134  12.473  1.00  0.00           C  
ATOM    725  O   VAL A 104      13.540  -0.836  13.658  1.00  0.00           O  
ATOM    726  CB  VAL A 104      15.515  -0.128  11.106  1.00  0.00           C  
ATOM    727  CEN VAL A 104      16.023   0.332  11.034  1.00  0.00           X  
ATOM    728  H   VAL A 104      15.352  -2.487  10.086  1.00  0.00           H  
ATOM    729  N   VAL A 105      12.667  -1.264  11.629  1.00  0.00           N  
ATOM    730  CA  VAL A 105      11.288  -1.061  12.055  1.00  0.00           C  
ATOM    731  C   VAL A 105      10.905  -2.033  13.164  1.00  0.00           C  
ATOM    732  O   VAL A 105      10.292  -1.645  14.158  1.00  0.00           O  
ATOM    733  CB  VAL A 105      10.304  -1.222  10.881  1.00  0.00           C  
ATOM    734  CEN VAL A 105       9.879  -0.878  10.463  1.00  0.00           X  
ATOM    735  H   VAL A 105      12.854  -1.511  10.667  1.00  0.00           H  
ATOM    736  N   VAL A 106      11.270  -3.298  12.987  1.00  0.00           N  
ATOM    737  CA  VAL A 106      10.965  -4.328  13.972  1.00  0.00           C  
ATOM    738  C   VAL A 106      11.595  -4.005  15.320  1.00  0.00           C  
ATOM    739  O   VAL A 106      10.951  -4.127  16.363  1.00  0.00           O  
ATOM    740  CB  VAL A 106      11.450  -5.715  13.509  1.00  0.00           C  
ATOM    741  CEN VAL A 106      11.237  -6.330  13.284  1.00  0.00           X  
ATOM    742  H   VAL A 106      11.771  -3.552  12.148  1.00  0.00           H  
ATOM    743  N   VAL A 107      12.858  -3.592  15.294  1.00  0.00           N  
ATOM    744  CA  VAL A 107      13.578  -3.250  16.515  1.00  0.00           C  
ATOM    745  C   VAL A 107      12.890  -2.113  17.259  1.00  0.00           C  
ATOM    746  O   VAL A 107      12.723  -2.167  18.478  1.00  0.00           O  
ATOM    747  CB  VAL A 107      15.035  -2.850  16.218  1.00  0.00           C  
ATOM    748  CEN VAL A 107      15.690  -3.054  16.281  1.00  0.00           X  
ATOM    749  H   VAL A 107      13.331  -3.513  14.405  1.00  0.00           H  
ATOM    750  N   VAL A 108      12.493  -1.083  16.520  1.00  0.00           N  
ATOM    751  CA  VAL A 108      11.823   0.070  17.109  1.00  0.00           C  
ATOM    752  C   VAL A 108      10.528  -0.339  17.800  1.00  0.00           C  
ATOM    753  O   VAL A 108      10.245   0.096  18.916  1.00  0.00           O  
ATOM    754  CB  VAL A 108      11.511   1.144  16.050  1.00  0.00           C  
ATOM    755  CEN VAL A 108      11.686   1.773  15.830  1.00  0.00           X  
ATOM    756  H   VAL A 108      12.660  -1.099  15.524  1.00  0.00           H  
ATOM    757  N   VAL A 109       9.745  -1.177  17.130  1.00  0.00           N  
ATOM    758  CA  VAL A 109       8.478  -1.647  17.678  1.00  0.00           C  
ATOM    759  C   VAL A 109       8.689  -2.393  18.989  1.00  0.00           C  
ATOM    760  O   VAL A 109       7.964  -2.177  19.961  1.00  0.00           O  
ATOM    761  CB  VAL A 109       7.740  -2.567  16.688  1.00  0.00           C  
ATOM    762  CEN VAL A 109       7.196  -2.607  16.268  1.00  0.00           X  
ATOM    763  H   VAL A 109      10.035  -1.498  16.217  1.00  0.00           H  
ATOM    764  N   VAL A 110       9.684  -3.272  19.011  1.00  0.00           N  
ATOM    765  CA  VAL A 110       9.992  -4.053  20.203  1.00  0.00           C  
ATOM    766  C   VAL A 110      10.345  -3.148  21.377  1.00  0.00           C  
ATOM    767  O   VAL A 110       9.689  -3.184  22.381  1.00  0.00           O  
ATOM    768  CB  VAL A 110      11.155  -5.032  19.954  1.00  0.00           C  
ATOM    769  CEN VAL A 110      11.312  -5.698  19.878  1.00  0.00           X  
ATOM    770  H   VAL A 110      10.243  -3.404  18.179  1.00  0.00           H  
TER                                                                             
# All scores below are weighted scores, not raw scores.
#BEGIN_POSE_ENERGIES_TABLE ./out/11.pdb
label vdw total
weights 0.1 NA
pose 3.28345 3.28345
VAL:NtermProteinFull_1 0.00045 0.00045
VAL_2 0 0
VAL_3 0 0
VAL_4 0 0
VAL_5 0 0
VAL_6 0 0
VAL_7 0 0
VAL_8 0 0
VAL_9 0 0
VAL_10 0 0
VAL_11 0 0
VAL_12 0.02095 0.02095
VAL_13 0 0
VAL_14 0 0
VAL_15 0 0
VAL_16 0 0
VAL_17 0.02095 0.02095
VAL_18 0 0
VAL_19 0 0
VAL_20 0 0
VAL_21 0 0
VAL_22 0 0
VAL_23 0.00518 0.00518
VAL_24 0 0
VAL_25 3e-05 3e-05
VAL_26 0 0
VAL_27 0 0
VAL_28 0.62019 0.62019
VAL_29 0 0
VAL_30 0.17665 0.17665
VAL_31 0 0
VAL_32 0 0
VAL_33 0.00045 0.00045
VAL_34 0 0
VAL_35 0 0
VAL_36 0 0
VAL_37 0.00643 0.00643
VAL_38 0 0
VAL_39 0 0
VAL_40 0 0
VAL_41 0 0
VAL_42 0 0
VAL_43 0 0
VAL_44 0 0
VAL_45 0.00642 0.00642
VAL_46 2e-05 2e-05
VAL_47 0 0
VAL_48 0 0
VAL_49 0 0
VAL_50 0 0
VAL_51 0 0
VAL_52 0 0
VAL_53 0.17665 0.17665
VAL_54 0 0
VAL_55 0 0
VAL_56 0 0
VAL_57 0 0
VAL_58 0 0
VAL_59 0 0
VAL_60 0.00518 0.00518
VAL_61 0 0
VAL_62 0 0
VAL_63 0 0
VAL_64 0 0
VAL_65 0 0
VAL_66 0 0
VAL_67 0 0
VAL_68 0 0
VAL_69 0 0
VAL_70 0 0
VAL_71 0 0
VAL_72 0 0
VAL_73 0 0
VAL_74 0 0
VAL_75 0 0
VAL_76 0.00348 0.00348
VAL_77 0 0
VAL_78 0 0
VAL_79 0.42611 0.42611
VAL_80 0 0
VAL_81 0 0
VAL_82 0.21264 0.21264
VAL_83 0.16923 0.16923
VAL_84 0 0
VAL_85 0 0
VAL_86 0.0991 0.0991
VAL_87 0 0
VAL_88 0 0
VAL_89 0 0
VAL_90 0 0
VAL_91 0 0
VAL_92 0.00348 0.00348
VAL_93 0 0
VAL_94 0 0
VAL_95 0 0
VAL_96 0.45877 0.45877
VAL_97 0.04888 0.04888
VAL_98 0.60956 0.60956
VAL_99 0 0
VAL_100 0.21264 0.21264
VAL_101 3e-05 3e-05
VAL_102 0 0
VAL_103 0 0
VAL_104 0 0
VAL_105 0 0
VAL_106 0 0
VAL_107 0 0
VAL_108 0 0
VAL_109 0 0
VAL:CtermProteinFull_110 0 0
#END_POSE_ENERGIES_TABLE ./out/11.pdb

REMARK 6 13 17 18 11 1 14 12 8 11 17 5 
REMARK VDW             3.283
REMARK RG             13.706
REMARK NCdist         22.303
REMARK HO              0.281
