# Supplementary material for: Design of complicated all-α protein structures
Source: Nat Struct Mol Biol. 2024 Jan 4;31(2):275–82. doi: 10.1038/s41594-023-01147-9 (PMC11377298; doi:10.1038/s41594-023-01147-9)
Supplement: Supplementary file 11 — Statistical source data. [file 41594_2023_1147_MOESM11_ESM.zip › ED_Fig6/39.pdb]

HEADER                                            09-NOV-21   XXXX              
EXPDTA    THEORETICAL MODEL                                                     
REMARK 220                                                                      
REMARK 220 EXPERIMENTAL DETAILS                                                 
REMARK 220  EXPERIMENT TYPE                : THEORETICAL MODELLING              
REMARK 220  DATE OF DATA COLLECTION        : 09-NOV-21                          
REMARK 220                                                                      
REMARK 220 REMARK: MODEL GENERATED BY ROSETTA                                   
REMARK 220  VERSION 2021.16+release.8ee4f02                                     
ATOM      1  N   VAL A   1       0.000   0.000   0.000  1.00  0.00           N  
ATOM      2  CA  VAL A   1       1.458   0.000   0.000  1.00  0.00           C  
ATOM      3  C   VAL A   1       2.009   1.420   0.000  1.00  0.00           C  
ATOM      4  O   VAL A   1       2.934   1.737   0.748  1.00  0.00           O  
ATOM      5  CB  VAL A   1       2.023  -0.759  -1.215  1.00  0.00           C  
ATOM      6  CEN VAL A   1       2.351  -1.334  -1.406  1.00  0.00           X  
ATOM      7  H   VAL A   1      -0.500  -0.433  -0.750  1.00  0.00           H  
ATOM      8  N   VAL A   2       1.435   2.272  -0.843  1.00  0.00           N  
ATOM      9  CA  VAL A   2       1.868   3.661  -0.942  1.00  0.00           C  
ATOM     10  C   VAL A   2       1.711   4.383   0.390  1.00  0.00           C  
ATOM     11  O   VAL A   2       2.608   5.105   0.825  1.00  0.00           O  
ATOM     12  CB  VAL A   2       1.079   4.423  -2.023  1.00  0.00           C  
ATOM     13  CEN VAL A   2       1.129   4.707  -2.649  1.00  0.00           X  
ATOM     14  H   VAL A   2       0.680   1.949  -1.431  1.00  0.00           H  
ATOM     15  N   VAL A   3       0.566   4.183   1.035  1.00  0.00           N  
ATOM     16  CA  VAL A   3       0.290   4.815   2.319  1.00  0.00           C  
ATOM     17  C   VAL A   3       1.317   4.405   3.367  1.00  0.00           C  
ATOM     18  O   VAL A   3       1.823   5.241   4.115  1.00  0.00           O  
ATOM     19  CB  VAL A   3      -1.120   4.462   2.831  1.00  0.00           C  
ATOM     20  CEN VAL A   3      -1.749   4.719   2.941  1.00  0.00           X  
ATOM     21  H   VAL A   3      -0.130   3.577   0.624  1.00  0.00           H  
ATOM     22  N   VAL A   4       1.620   3.112   3.417  1.00  0.00           N  
ATOM     23  CA  VAL A   4       2.588   2.588   4.374  1.00  0.00           C  
ATOM     24  C   VAL A   4       3.957   3.226   4.177  1.00  0.00           C  
ATOM     25  O   VAL A   4       4.612   3.622   5.141  1.00  0.00           O  
ATOM     26  CB  VAL A   4       2.723   1.058   4.261  1.00  0.00           C  
ATOM     27  CEN VAL A   4       2.581   0.464   4.579  1.00  0.00           X  
ATOM     28  H   VAL A   4       1.169   2.476   2.775  1.00  0.00           H  
ATOM     29  N   VAL A   5       4.385   3.322   2.923  1.00  0.00           N  
ATOM     30  CA  VAL A   5       5.678   3.911   2.597  1.00  0.00           C  
ATOM     31  C   VAL A   5       5.758   5.358   3.069  1.00  0.00           C  
ATOM     32  O   VAL A   5       6.758   5.776   3.653  1.00  0.00           O  
ATOM     33  CB  VAL A   5       5.958   3.859   1.084  1.00  0.00           C  
ATOM     34  CEN VAL A   5       6.345   3.555   0.602  1.00  0.00           X  
ATOM     35  H   VAL A   5       3.799   2.977   2.176  1.00  0.00           H  
ATOM     36  N   VAL A   6       4.700   6.118   2.811  1.00  0.00           N  
ATOM     37  CA  VAL A   6       4.648   7.520   3.209  1.00  0.00           C  
ATOM     38  C   VAL A   6       4.783   7.670   4.719  1.00  0.00           C  
ATOM     39  O   VAL A   6       5.528   8.521   5.204  1.00  0.00           O  
ATOM     40  CB  VAL A   6       3.339   8.190   2.752  1.00  0.00           C  
ATOM     41  CEN VAL A   6       3.075   8.647   2.309  1.00  0.00           X  
ATOM     42  H   VAL A   6       3.910   5.715   2.327  1.00  0.00           H  
ATOM     43  N   VAL A   7       4.059   6.836   5.458  1.00  0.00           N  
ATOM     44  CA  VAL A   7       4.096   6.875   6.915  1.00  0.00           C  
ATOM     45  C   VAL A   7       5.504   6.615   7.437  1.00  0.00           C  
ATOM     46  O   VAL A   7       5.983   7.311   8.332  1.00  0.00           O  
ATOM     47  CB  VAL A   7       3.133   5.844   7.532  1.00  0.00           C  
ATOM     48  CEN VAL A   7       2.540   5.776   7.878  1.00  0.00           X  
ATOM     49  H   VAL A   7       3.467   6.159   4.999  1.00  0.00           H  
ATOM     50  N   VAL A   8       6.163   5.609   6.872  1.00  0.00           N  
ATOM     51  CA  VAL A   8       7.517   5.255   7.279  1.00  0.00           C  
ATOM     52  C   VAL A   8       8.478   6.419   7.067  1.00  0.00           C  
ATOM     53  O   VAL A   8       9.293   6.729   7.935  1.00  0.00           O  
ATOM     54  CB  VAL A   8       8.037   4.027   6.508  1.00  0.00           C  
ATOM     55  CEN VAL A   8       8.197   3.360   6.571  1.00  0.00           X  
ATOM     56  H   VAL A   8       5.713   5.075   6.141  1.00  0.00           H  
ATOM     57  N   VAL A   9       8.376   7.060   5.907  1.00  0.00           N  
ATOM     58  CA  VAL A   9       9.235   8.191   5.579  1.00  0.00           C  
ATOM     59  C   VAL A   9       9.061   9.324   6.581  1.00  0.00           C  
ATOM     60  O   VAL A   9      10.039   9.909   7.047  1.00  0.00           O  
ATOM     61  CB  VAL A   9       8.951   8.723   4.162  1.00  0.00           C  
ATOM     62  CEN VAL A   9       9.208   8.766   3.524  1.00  0.00           X  
ATOM     63  H   VAL A   9       7.685   6.755   5.236  1.00  0.00           H  
ATOM     64  N   VAL A  10       7.810   9.630   6.909  1.00  0.00           N  
ATOM     65  CA  VAL A  10       7.506  10.695   7.857  1.00  0.00           C  
ATOM     66  C   VAL A  10       8.128  10.415   9.219  1.00  0.00           C  
ATOM     67  O   VAL A  10       8.719  11.301   9.836  1.00  0.00           O  
ATOM     68  CB  VAL A  10       5.986  10.883   8.028  1.00  0.00           C  
ATOM     69  CEN VAL A  10       5.461  11.306   7.888  1.00  0.00           X  
ATOM     70  H   VAL A  10       7.051   9.112   6.491  1.00  0.00           H  
ATOM     71  N   VAL A  11       7.993   9.177   9.683  1.00  0.00           N  
ATOM     72  CA  VAL A  11       8.542   8.778  10.973  1.00  0.00           C  
ATOM     73  C   VAL A  11      10.054   8.964  11.009  1.00  0.00           C  
ATOM     74  O   VAL A  11      10.602   9.482  11.982  1.00  0.00           O  
ATOM     75  CB  VAL A  11       8.207   7.311  11.300  1.00  0.00           C  
ATOM     76  CEN VAL A  11       7.826   6.907  11.708  1.00  0.00           X  
ATOM     77  H   VAL A  11       7.496   8.495   9.127  1.00  0.00           H  
ATOM     78  N   VAL A  12      10.723   8.537   9.944  1.00  0.00           N  
ATOM     79  CA  VAL A  12      12.173   8.655   9.852  1.00  0.00           C  
ATOM     80  C   VAL A  12      12.613  10.111   9.938  1.00  0.00           C  
ATOM     81  O   VAL A  12      13.562  10.441  10.650  1.00  0.00           O  
ATOM     82  CB  VAL A  12      12.708   8.043   8.543  1.00  0.00           C  
ATOM     83  CEN VAL A  12      13.065   7.514   8.284  1.00  0.00           X  
ATOM     84  H   VAL A  12      10.214   8.119   9.178  1.00  0.00           H  
ATOM     85  N   VAL A  13      11.920  10.977   9.208  1.00  0.00           N  
ATOM     86  CA  VAL A  13      12.238  12.400   9.200  1.00  0.00           C  
ATOM     87  C   VAL A  13      11.999  13.026  10.568  1.00  0.00           C  
ATOM     88  O   VAL A  13      12.777  13.865  11.022  1.00  0.00           O  
ATOM     89  CB  VAL A  13      11.408  13.160   8.148  1.00  0.00           C  
ATOM     90  CEN VAL A  13      11.445  13.484   7.541  1.00  0.00           X  
ATOM     91  H   VAL A  13      11.152  10.642   8.644  1.00  0.00           H  
ATOM     92  N   VAL A  14      10.919  12.612  11.222  1.00  0.00           N  
ATOM     93  CA  VAL A  14      10.595  13.104  12.556  1.00  0.00           C  
ATOM     94  C   VAL A  14      11.718  12.808  13.541  1.00  0.00           C  
ATOM     95  O   VAL A  14      12.018  13.619  14.417  1.00  0.00           O  
ATOM     96  CB  VAL A  14       9.286  12.487  13.084  1.00  0.00           C  
ATOM     97  CEN VAL A  14       8.628  12.626  13.231  1.00  0.00           X  
ATOM     98  H   VAL A  14      10.307  11.938  10.784  1.00  0.00           H  
ATOM     99  N   VAL A  15      12.337  11.642  13.391  1.00  0.00           N  
ATOM    100  CA  VAL A  15      13.413  11.226  14.283  1.00  0.00           C  
ATOM    101  C   VAL A  15      14.745  11.834  13.861  1.00  0.00           C  
ATOM    102  O   VAL A  15      15.774  11.597  14.493  1.00  0.00           O  
ATOM    103  CB  VAL A  15      13.550   9.693  14.326  1.00  0.00           C  
ATOM    104  CEN VAL A  15      13.452   9.138  14.722  1.00  0.00           X  
ATOM    105  H   VAL A  15      12.055  11.028  12.641  1.00  0.00           H  
ATOM    106  N   VAL A  16      14.718  12.618  12.788  1.00  0.00           N  
ATOM    107  CA  VAL A  16      15.914  13.299  12.307  1.00  0.00           C  
ATOM    108  C   VAL A  16      16.935  12.305  11.770  1.00  0.00           C  
ATOM    109  O   VAL A  16      18.142  12.531  11.860  1.00  0.00           O  
ATOM    110  CB  VAL A  16      16.568  14.143  13.417  1.00  0.00           C  
ATOM    111  CEN VAL A  16      16.684  14.789  13.627  1.00  0.00           X  
ATOM    112  H   VAL A  16      13.846  12.745  12.294  1.00  0.00           H  
ATOM    113  N   VAL A  17      16.444  11.205  11.210  1.00  0.00           N  
ATOM    114  CA  VAL A  17      17.314  10.177  10.650  1.00  0.00           C  
ATOM    115  C   VAL A  17      17.946  10.642   9.345  1.00  0.00           C  
ATOM    116  O   VAL A  17      17.394  11.490   8.643  1.00  0.00           O  
ATOM    117  CB  VAL A  17      16.548   8.864  10.399  1.00  0.00           C  
ATOM    118  CEN VAL A  17      16.473   8.216  10.619  1.00  0.00           X  
ATOM    119  H   VAL A  17      15.443  11.077  11.172  1.00  0.00           H  
ATOM    120  N   VAL A  18      19.108  10.082   9.023  1.00  0.00           N  
ATOM    121  CA  VAL A  18      19.828  10.453   7.811  1.00  0.00           C  
ATOM    122  C   VAL A  18      19.252   9.747   6.590  1.00  0.00           C  
ATOM    123  O   VAL A  18      18.710   8.646   6.696  1.00  0.00           O  
ATOM    124  CB  VAL A  18      21.328  10.124   7.922  1.00  0.00           C  
ATOM    125  CEN VAL A  18      21.954  10.405   7.985  1.00  0.00           X  
ATOM    126  H   VAL A  18      19.502   9.381   9.634  1.00  0.00           H  
ATOM    127  N   VAL A  19      19.371  10.386   5.432  1.00  0.00           N  
ATOM    128  CA  VAL A  19      18.899   9.802   4.182  1.00  0.00           C  
ATOM    129  C   VAL A  19      19.354   8.354   4.044  1.00  0.00           C  
ATOM    130  O   VAL A  19      18.539   7.455   3.835  1.00  0.00           O  
ATOM    131  CB  VAL A  19      19.392  10.603   2.962  1.00  0.00           C  
ATOM    132  CEN VAL A  19      19.189  11.026   2.458  1.00  0.00           X  
ATOM    133  H   VAL A  19      19.801  11.300   5.416  1.00  0.00           H  
ATOM    134  N   VAL A  20      20.659   8.135   4.162  1.00  0.00           N  
ATOM    135  CA  VAL A  20      21.232   6.807   3.981  1.00  0.00           C  
ATOM    136  C   VAL A  20      20.644   5.813   4.975  1.00  0.00           C  
ATOM    137  O   VAL A  20      20.359   4.668   4.626  1.00  0.00           O  
ATOM    138  CB  VAL A  20      22.765   6.827   4.137  1.00  0.00           C  
ATOM    139  CEN VAL A  20      23.358   6.771   3.791  1.00  0.00           X  
ATOM    140  H   VAL A  20      21.269   8.909   4.384  1.00  0.00           H  
ATOM    141  N   VAL A  21      20.464   6.258   6.214  1.00  0.00           N  
ATOM    142  CA  VAL A  21      19.951   5.395   7.271  1.00  0.00           C  
ATOM    143  C   VAL A  21      18.566   4.864   6.924  1.00  0.00           C  
ATOM    144  O   VAL A  21      18.285   3.677   7.095  1.00  0.00           O  
ATOM    145  CB  VAL A  21      19.883   6.134   8.620  1.00  0.00           C  
ATOM    146  CEN VAL A  21      20.170   6.175   9.245  1.00  0.00           X  
ATOM    147  H   VAL A  21      20.690   7.219   6.429  1.00  0.00           H  
ATOM    148  N   VAL A  22      17.704   5.748   6.435  1.00  0.00           N  
ATOM    149  CA  VAL A  22      16.346   5.369   6.063  1.00  0.00           C  
ATOM    150  C   VAL A  22      16.350   4.301   4.977  1.00  0.00           C  
ATOM    151  O   VAL A  22      15.609   3.321   5.054  1.00  0.00           O  
ATOM    152  CB  VAL A  22      15.535   6.583   5.572  1.00  0.00           C  
ATOM    153  CEN VAL A  22      15.019   7.009   5.737  1.00  0.00           X  
ATOM    154  H   VAL A  22      17.996   6.708   6.319  1.00  0.00           H  
ATOM    155  N   VAL A  23      17.189   4.497   3.965  1.00  0.00           N  
ATOM    156  CA  VAL A  23      17.291   3.550   2.861  1.00  0.00           C  
ATOM    157  C   VAL A  23      17.709   2.171   3.355  1.00  0.00           C  
ATOM    158  O   VAL A  23      17.140   1.157   2.949  1.00  0.00           O  
ATOM    159  CB  VAL A  23      18.296   4.030   1.797  1.00  0.00           C  
ATOM    160  CEN VAL A  23      18.349   4.277   1.156  1.00  0.00           X  
ATOM    161  H   VAL A  23      17.771   5.322   3.961  1.00  0.00           H  
ATOM    162  N   VAL A  24      18.707   2.139   4.232  1.00  0.00           N  
ATOM    163  CA  VAL A  24      19.203   0.884   4.783  1.00  0.00           C  
ATOM    164  C   VAL A  24      18.104   0.137   5.528  1.00  0.00           C  
ATOM    165  O   VAL A  24      17.942  -1.073   5.366  1.00  0.00           O  
ATOM    166  CB  VAL A  24      20.391   1.115   5.736  1.00  0.00           C  
ATOM    167  CEN VAL A  24      21.071   1.033   5.803  1.00  0.00           X  
ATOM    168  H   VAL A  24      19.132   3.007   4.525  1.00  0.00           H  
ATOM    169  N   VAL A  25      17.351   0.864   6.346  1.00  0.00           N  
ATOM    170  CA  VAL A  25      16.266   0.272   7.118  1.00  0.00           C  
ATOM    171  C   VAL A  25      15.221  -0.359   6.207  1.00  0.00           C  
ATOM    172  O   VAL A  25      14.762  -1.475   6.452  1.00  0.00           O  
ATOM    173  CB  VAL A  25      15.581   1.314   8.023  1.00  0.00           C  
ATOM    174  CEN VAL A  25      15.499   1.511   8.678  1.00  0.00           X  
ATOM    175  H   VAL A  25      17.535   1.854   6.435  1.00  0.00           H  
ATOM    176  N   VAL A  26      14.850   0.362   5.154  1.00  0.00           N  
ATOM    177  CA  VAL A  26      13.858  -0.127   4.203  1.00  0.00           C  
ATOM    178  C   VAL A  26      14.313  -1.426   3.551  1.00  0.00           C  
ATOM    179  O   VAL A  26      13.539  -2.374   3.427  1.00  0.00           O  
ATOM    180  CB  VAL A  26      13.568   0.914   3.105  1.00  0.00           C  
ATOM    181  CEN VAL A  26      13.093   1.355   2.871  1.00  0.00           X  
ATOM    182  H   VAL A  26      15.265   1.271   5.009  1.00  0.00           H  
ATOM    183  N   VAL A  27      15.575  -1.462   3.134  1.00  0.00           N  
ATOM    184  CA  VAL A  27      16.136  -2.645   2.493  1.00  0.00           C  
ATOM    185  C   VAL A  27      16.074  -3.854   3.418  1.00  0.00           C  
ATOM    186  O   VAL A  27      15.694  -4.948   3.001  1.00  0.00           O  
ATOM    187  CB  VAL A  27      17.596  -2.415   2.061  1.00  0.00           C  
ATOM    188  CEN VAL A  27      18.005  -2.329   1.514  1.00  0.00           X  
ATOM    189  H   VAL A  27      16.160  -0.649   3.265  1.00  0.00           H  
ATOM    190  N   VAL A  28      16.451  -3.650   4.676  1.00  0.00           N  
ATOM    191  CA  VAL A  28      16.439  -4.724   5.662  1.00  0.00           C  
ATOM    192  C   VAL A  28      15.037  -5.292   5.841  1.00  0.00           C  
ATOM    193  O   VAL A  28      14.851  -6.508   5.883  1.00  0.00           O  
ATOM    194  CB  VAL A  28      16.965  -4.242   7.027  1.00  0.00           C  
ATOM    195  CEN VAL A  28      17.495  -4.290   7.466  1.00  0.00           X  
ATOM    196  H   VAL A  28      16.752  -2.728   4.955  1.00  0.00           H  
ATOM    197  N   VAL A  29      14.054  -4.405   5.947  1.00  0.00           N  
ATOM    198  CA  VAL A  29      12.666  -4.817   6.122  1.00  0.00           C  
ATOM    199  C   VAL A  29      12.194  -5.673   4.953  1.00  0.00           C  
ATOM    200  O   VAL A  29      11.553  -6.707   5.147  1.00  0.00           O  
ATOM    201  CB  VAL A  29      11.730  -3.603   6.267  1.00  0.00           C  
ATOM    202  CEN VAL A  29      11.338  -3.255   6.714  1.00  0.00           X  
ATOM    203  H   VAL A  29      14.273  -3.420   5.905  1.00  0.00           H  
ATOM    204  N   VAL A  30      12.515  -5.238   3.740  1.00  0.00           N  
ATOM    205  CA  VAL A  30      12.124  -5.964   2.537  1.00  0.00           C  
ATOM    206  C   VAL A  30      12.706  -7.371   2.530  1.00  0.00           C  
ATOM    207  O   VAL A  30      12.012  -8.339   2.218  1.00  0.00           O  
ATOM    208  CB  VAL A  30      12.573  -5.227   1.261  1.00  0.00           C  
ATOM    209  CEN VAL A  30      12.345  -4.866   0.720  1.00  0.00           X  
ATOM    210  H   VAL A  30      13.043  -4.382   3.648  1.00  0.00           H  
ATOM    211  N   VAL A  31      13.984  -7.479   2.876  1.00  0.00           N  
ATOM    212  CA  VAL A  31      14.662  -8.770   2.910  1.00  0.00           C  
ATOM    213  C   VAL A  31      13.989  -9.720   3.892  1.00  0.00           C  
ATOM    214  O   VAL A  31      13.766 -10.891   3.584  1.00  0.00           O  
ATOM    215  CB  VAL A  31      16.147  -8.618   3.292  1.00  0.00           C  
ATOM    216  CEN VAL A  31      16.789  -8.658   3.047  1.00  0.00           X  
ATOM    217  H   VAL A  31      14.500  -6.646   3.121  1.00  0.00           H  
ATOM    218  N   VAL A  32      13.668  -9.209   5.076  1.00  0.00           N  
ATOM    219  CA  VAL A  32      13.020 -10.012   6.106  1.00  0.00           C  
ATOM    220  C   VAL A  32      11.680 -10.551   5.622  1.00  0.00           C  
ATOM    221  O   VAL A  32      11.365 -11.725   5.819  1.00  0.00           O  
ATOM    222  CB  VAL A  32      12.800  -9.202   7.398  1.00  0.00           C  
ATOM    223  CEN VAL A  32      13.010  -9.131   8.050  1.00  0.00           X  
ATOM    224  H   VAL A  32      13.879  -8.240   5.267  1.00  0.00           H  
ATOM    225  N   VAL A  33      10.894  -9.687   4.988  1.00  0.00           N  
ATOM    226  CA  VAL A  33       9.586 -10.076   4.474  1.00  0.00           C  
ATOM    227  C   VAL A  33       9.707 -11.200   3.453  1.00  0.00           C  
ATOM    228  O   VAL A  33       8.949 -12.169   3.490  1.00  0.00           O  
ATOM    229  CB  VAL A  33       8.856  -8.884   3.828  1.00  0.00           C  
ATOM    230  CEN VAL A  33       8.329  -8.447   3.907  1.00  0.00           X  
ATOM    231  H   VAL A  33      11.211  -8.737   4.859  1.00  0.00           H  
ATOM    232  N   VAL A  34      10.664 -11.064   2.542  1.00  0.00           N  
ATOM    233  CA  VAL A  34      10.885 -12.068   1.508  1.00  0.00           C  
ATOM    234  C   VAL A  34      11.223 -13.422   2.119  1.00  0.00           C  
ATOM    235  O   VAL A  34      10.693 -14.451   1.700  1.00  0.00           O  
ATOM    236  CB  VAL A  34      12.017 -11.652   0.549  1.00  0.00           C  
ATOM    237  CEN VAL A  34      12.150 -11.438  -0.092  1.00  0.00           X  
ATOM    238  H   VAL A  34      11.253 -10.244   2.565  1.00  0.00           H  
ATOM    239  N   VAL A  35      12.107 -13.414   3.110  1.00  0.00           N  
ATOM    240  CA  VAL A  35      12.516 -14.643   3.781  1.00  0.00           C  
ATOM    241  C   VAL A  35      11.326 -15.342   4.425  1.00  0.00           C  
ATOM    242  O   VAL A  35      11.169 -16.557   4.307  1.00  0.00           O  
ATOM    243  CB  VAL A  35      13.584 -14.370   4.857  1.00  0.00           C  
ATOM    244  CEN VAL A  35      14.250 -14.453   5.011  1.00  0.00           X  
ATOM    245  H   VAL A  35      12.505 -12.535   3.407  1.00  0.00           H  
ATOM    246  N   VAL A  36      10.490 -14.567   5.108  1.00  0.00           N  
ATOM    247  CA  VAL A  36       9.312 -15.110   5.773  1.00  0.00           C  
ATOM    248  C   VAL A  36       8.377 -15.781   4.775  1.00  0.00           C  
ATOM    249  O   VAL A  36       7.876 -16.879   5.020  1.00  0.00           O  
ATOM    250  CB  VAL A  36       8.538 -14.017   6.533  1.00  0.00           C  
ATOM    251  CEN VAL A  36       8.380 -13.785   7.163  1.00  0.00           X  
ATOM    252  H   VAL A  36      10.675 -13.576   5.167  1.00  0.00           H  
ATOM    253  N   VAL A  37       8.144 -15.114   3.650  1.00  0.00           N  
ATOM    254  CA  VAL A  37       7.267 -15.645   2.612  1.00  0.00           C  
ATOM    255  C   VAL A  37       7.780 -16.979   2.087  1.00  0.00           C  
ATOM    256  O   VAL A  37       7.014 -17.928   1.920  1.00  0.00           O  
ATOM    257  CB  VAL A  37       7.125 -14.661   1.435  1.00  0.00           C  
ATOM    258  CEN VAL A  37       6.688 -14.230   1.123  1.00  0.00           X  
ATOM    259  H   VAL A  37       8.585 -14.217   3.509  1.00  0.00           H  
ATOM    260  N   VAL A  38       9.082 -17.046   1.828  1.00  0.00           N  
ATOM    261  CA  VAL A  38       9.700 -18.266   1.321  1.00  0.00           C  
ATOM    262  C   VAL A  38       9.512 -19.424   2.293  1.00  0.00           C  
ATOM    263  O   VAL A  38       9.171 -20.536   1.889  1.00  0.00           O  
ATOM    264  CB  VAL A  38      11.205 -18.069   1.058  1.00  0.00           C  
ATOM    265  CEN VAL A  38      11.678 -18.014   0.560  1.00  0.00           X  
ATOM    266  H   VAL A  38       9.658 -16.232   1.987  1.00  0.00           H  
ATOM    267  N   VAL A  39       9.737 -19.157   3.575  1.00  0.00           N  
ATOM    268  CA  VAL A  39       9.593 -20.176   4.607  1.00  0.00           C  
ATOM    269  C   VAL A  39       8.172 -20.725   4.644  1.00  0.00           C  
ATOM    270  O   VAL A  39       7.966 -21.936   4.726  1.00  0.00           O  
ATOM    271  CB  VAL A  39       9.958 -19.628   5.999  1.00  0.00           C  
ATOM    272  CEN VAL A  39      10.430 -19.656   6.500  1.00  0.00           X  
ATOM    273  H   VAL A  39      10.015 -18.223   3.841  1.00  0.00           H  
ATOM    274  N   VAL A  40       7.195 -19.827   4.584  1.00  0.00           N  
ATOM    275  CA  VAL A  40       5.791 -20.220   4.611  1.00  0.00           C  
ATOM    276  C   VAL A  40       5.452 -21.133   3.440  1.00  0.00           C  
ATOM    277  O   VAL A  40       4.779 -22.150   3.608  1.00  0.00           O  
ATOM    278  CB  VAL A  40       4.860 -18.993   4.579  1.00  0.00           C  
ATOM    279  CEN VAL A  40       4.422 -18.619   4.958  1.00  0.00           X  
ATOM    280  H   VAL A  40       7.431 -18.847   4.518  1.00  0.00           H  
ATOM    281  N   VAL A  41       5.922 -20.764   2.253  1.00  0.00           N  
ATOM    282  CA  VAL A  41       5.669 -21.549   1.051  1.00  0.00           C  
ATOM    283  C   VAL A  41       6.513 -22.817   1.034  1.00  0.00           C  
ATOM    284  O   VAL A  41       6.349 -23.671   0.163  1.00  0.00           O  
ATOM    285  CB  VAL A  41       5.955 -20.736  -0.226  1.00  0.00           C  
ATOM    286  CEN VAL A  41       5.657 -20.426  -0.764  1.00  0.00           X  
ATOM    287  H   VAL A  41       6.468 -19.917   2.182  1.00  0.00           H  
ATOM    288  N   VAL A  42       7.416 -22.934   2.001  1.00  0.00           N  
ATOM    289  CA  VAL A  42       8.170 -24.166   2.201  1.00  0.00           C  
ATOM    290  C   VAL A  42       7.750 -24.865   3.488  1.00  0.00           C  
ATOM    291  O   VAL A  42       8.548 -25.562   4.115  1.00  0.00           O  
ATOM    292  CB  VAL A  42       9.686 -23.900   2.244  1.00  0.00           C  
ATOM    293  CEN VAL A  42      10.274 -23.985   1.895  1.00  0.00           X  
ATOM    294  H   VAL A  42       7.585 -22.149   2.614  1.00  0.00           H  
ATOM    295  N   VAL A  43       6.494 -24.675   3.876  1.00  0.00           N  
ATOM    296  CA  VAL A  43       5.908 -25.435   4.974  1.00  0.00           C  
ATOM    297  C   VAL A  43       6.565 -25.081   6.302  1.00  0.00           C  
ATOM    298  O   VAL A  43       6.662 -25.918   7.200  1.00  0.00           O  
ATOM    299  CB  VAL A  43       6.032 -26.953   4.739  1.00  0.00           C  
ATOM    300  CEN VAL A  43       5.673 -27.522   4.589  1.00  0.00           X  
ATOM    301  H   VAL A  43       5.931 -23.986   3.399  1.00  0.00           H  
ATOM    302  N   VAL A  44       7.017 -23.837   6.420  1.00  0.00           N  
ATOM    303  CA  VAL A  44       7.480 -23.308   7.697  1.00  0.00           C  
ATOM    304  C   VAL A  44       6.346 -22.630   8.456  1.00  0.00           C  
ATOM    305  O   VAL A  44       5.588 -21.845   7.886  1.00  0.00           O  
ATOM    306  CB  VAL A  44       8.632 -22.304   7.508  1.00  0.00           C  
ATOM    307  CEN VAL A  44       9.309 -22.213   7.600  1.00  0.00           X  
ATOM    308  H   VAL A  44       7.039 -23.243   5.604  1.00  0.00           H  
ATOM    309  N   VAL A  45       6.236 -22.936   9.744  1.00  0.00           N  
ATOM    310  CA  VAL A  45       5.157 -22.406  10.568  1.00  0.00           C  
ATOM    311  C   VAL A  45       5.418 -20.954  10.950  1.00  0.00           C  
ATOM    312  O   VAL A  45       6.511 -20.432  10.732  1.00  0.00           O  
ATOM    313  CB  VAL A  45       4.965 -23.237  11.850  1.00  0.00           C  
ATOM    314  CEN VAL A  45       4.543 -23.682  12.165  1.00  0.00           X  
ATOM    315  H   VAL A  45       6.918 -23.553  10.163  1.00  0.00           H  
ATOM    316  N   VAL A  46       4.408 -20.307  11.521  1.00  0.00           N  
ATOM    317  CA  VAL A  46       4.424 -18.859  11.692  1.00  0.00           C  
ATOM    318  C   VAL A  46       5.470 -18.438  12.716  1.00  0.00           C  
ATOM    319  O   VAL A  46       6.030 -17.345  12.631  1.00  0.00           O  
ATOM    320  CB  VAL A  46       3.047 -18.326  12.130  1.00  0.00           C  
ATOM    321  CEN VAL A  46       2.500 -17.965  11.919  1.00  0.00           X  
ATOM    322  H   VAL A  46       3.608 -20.832  11.845  1.00  0.00           H  
ATOM    323  N   VAL A  47       5.729 -19.311  13.683  1.00  0.00           N  
ATOM    324  CA  VAL A  47       6.740 -19.049  14.701  1.00  0.00           C  
ATOM    325  C   VAL A  47       8.137 -19.013  14.095  1.00  0.00           C  
ATOM    326  O   VAL A  47       8.956 -18.164  14.447  1.00  0.00           O  
ATOM    327  CB  VAL A  47       6.703 -20.107  15.820  1.00  0.00           C  
ATOM    328  CEN VAL A  47       6.538 -20.210  16.480  1.00  0.00           X  
ATOM    329  H   VAL A  47       5.213 -20.178  13.714  1.00  0.00           H  
ATOM    330  N   VAL A  48       8.403 -19.940  13.181  1.00  0.00           N  
ATOM    331  CA  VAL A  48       9.700 -20.013  12.519  1.00  0.00           C  
ATOM    332  C   VAL A  48      10.005 -18.727  11.761  1.00  0.00           C  
ATOM    333  O   VAL A  48      11.113 -18.197  11.838  1.00  0.00           O  
ATOM    334  CB  VAL A  48       9.770 -21.202  11.542  1.00  0.00           C  
ATOM    335  CEN VAL A  48      10.054 -21.822  11.443  1.00  0.00           X  
ATOM    336  H   VAL A  48       7.689 -20.612  12.938  1.00  0.00           H  
ATOM    337  N   VAL A  49       9.014 -18.229  11.029  1.00  0.00           N  
ATOM    338  CA  VAL A  49       9.174 -17.003  10.255  1.00  0.00           C  
ATOM    339  C   VAL A  49       9.524 -15.825  11.156  1.00  0.00           C  
ATOM    340  O   VAL A  49      10.417 -15.038  10.845  1.00  0.00           O  
ATOM    341  CB  VAL A  49       7.900 -16.667   9.458  1.00  0.00           C  
ATOM    342  CEN VAL A  49       7.633 -16.643   8.823  1.00  0.00           X  
ATOM    343  H   VAL A  49       8.127 -18.711  11.008  1.00  0.00           H  
ATOM    344  N   VAL A  50       8.814 -15.710  12.273  1.00  0.00           N  
ATOM    345  CA  VAL A  50       9.047 -14.627  13.221  1.00  0.00           C  
ATOM    346  C   VAL A  50      10.473 -14.662  13.756  1.00  0.00           C  
ATOM    347  O   VAL A  50      11.141 -13.631  13.837  1.00  0.00           O  
ATOM    348  CB  VAL A  50       8.063 -14.690  14.404  1.00  0.00           C  
ATOM    349  CEN VAL A  50       7.518 -14.379  14.689  1.00  0.00           X  
ATOM    350  H   VAL A  50       8.093 -16.390  12.470  1.00  0.00           H  
ATOM    351  N   VAL A  51      10.933 -15.854  14.121  1.00  0.00           N  
ATOM    352  CA  VAL A  51      12.281 -16.025  14.650  1.00  0.00           C  
ATOM    353  C   VAL A  51      13.330 -15.578  13.640  1.00  0.00           C  
ATOM    354  O   VAL A  51      14.283 -14.881  13.987  1.00  0.00           O  
ATOM    355  CB  VAL A  51      12.552 -17.490  15.043  1.00  0.00           C  
ATOM    356  CEN VAL A  51      12.643 -17.912  15.579  1.00  0.00           X  
ATOM    357  H   VAL A  51      10.334 -16.662  14.030  1.00  0.00           H  
ATOM    358  N   VAL A  52      13.149 -15.984  12.388  1.00  0.00           N  
ATOM    359  CA  VAL A  52      14.080 -15.626  11.324  1.00  0.00           C  
ATOM    360  C   VAL A  52      14.169 -14.115  11.155  1.00  0.00           C  
ATOM    361  O   VAL A  52      15.259 -13.558  11.029  1.00  0.00           O  
ATOM    362  CB  VAL A  52      13.674 -16.260   9.980  1.00  0.00           C  
ATOM    363  CEN VAL A  52      13.847 -16.742   9.520  1.00  0.00           X  
ATOM    364  H   VAL A  52      12.346 -16.555  12.167  1.00  0.00           H  
ATOM    365  N   VAL A  53      13.015 -13.456  11.154  1.00  0.00           N  
ATOM    366  CA  VAL A  53      12.960 -12.007  11.001  1.00  0.00           C  
ATOM    367  C   VAL A  53      13.722 -11.306  12.118  1.00  0.00           C  
ATOM    368  O   VAL A  53      14.485 -10.372  11.871  1.00  0.00           O  
ATOM    369  CB  VAL A  53      11.508 -11.495  10.983  1.00  0.00           C  
ATOM    370  CEN VAL A  53      11.020 -11.226  10.578  1.00  0.00           X  
ATOM    371  H   VAL A  53      12.154 -13.972  11.262  1.00  0.00           H  
ATOM    372  N   VAL A  54      13.510 -11.761  13.348  1.00  0.00           N  
ATOM    373  CA  VAL A  54      14.176 -11.178  14.506  1.00  0.00           C  
ATOM    374  C   VAL A  54      15.690 -11.291  14.386  1.00  0.00           C  
ATOM    375  O   VAL A  54      16.417 -10.334  14.650  1.00  0.00           O  
ATOM    376  CB  VAL A  54      13.723 -11.850  15.816  1.00  0.00           C  
ATOM    377  CEN VAL A  54      13.357 -11.753  16.391  1.00  0.00           X  
ATOM    378  H   VAL A  54      12.870 -12.531  13.484  1.00  0.00           H  
ATOM    379  N   VAL A  55      16.160 -12.468  13.985  1.00  0.00           N  
ATOM    380  CA  VAL A  55      17.590 -12.709  13.829  1.00  0.00           C  
ATOM    381  C   VAL A  55      18.199 -11.761  12.804  1.00  0.00           C  
ATOM    382  O   VAL A  55      19.264 -11.187  13.031  1.00  0.00           O  
ATOM    383  CB  VAL A  55      17.875 -14.161  13.404  1.00  0.00           C  
ATOM    384  CEN VAL A  55      18.132 -14.762  13.621  1.00  0.00           X  
ATOM    385  H   VAL A  55      15.511 -13.214  13.784  1.00  0.00           H  
ATOM    386  N   VAL A  56      17.517 -11.601  11.675  1.00  0.00           N  
ATOM    387  CA  VAL A  56      17.990 -10.722  10.612  1.00  0.00           C  
ATOM    388  C   VAL A  56      18.126  -9.286  11.104  1.00  0.00           C  
ATOM    389  O   VAL A  56      19.124  -8.618  10.832  1.00  0.00           O  
ATOM    390  CB  VAL A  56      17.048 -10.749   9.394  1.00  0.00           C  
ATOM    391  CEN VAL A  56      16.991 -10.964   8.742  1.00  0.00           X  
ATOM    392  H   VAL A  56      16.649 -12.101  11.549  1.00  0.00           H  
ATOM    393  N   VAL A  57      17.117  -8.817  11.830  1.00  0.00           N  
ATOM    394  CA  VAL A  57      17.122  -7.460  12.362  1.00  0.00           C  
ATOM    395  C   VAL A  57      18.309  -7.236  13.290  1.00  0.00           C  
ATOM    396  O   VAL A  57      18.989  -6.213  13.209  1.00  0.00           O  
ATOM    397  CB  VAL A  57      15.821  -7.146  13.123  1.00  0.00           C  
ATOM    398  CEN VAL A  57      15.237  -6.781  13.097  1.00  0.00           X  
ATOM    399  H   VAL A  57      16.326  -9.416  12.019  1.00  0.00           H  
ATOM    400  N   VAL A  58      18.553  -8.199  14.173  1.00  0.00           N  
ATOM    401  CA  VAL A  58      19.658  -8.108  15.119  1.00  0.00           C  
ATOM    402  C   VAL A  58      20.994  -7.998  14.396  1.00  0.00           C  
ATOM    403  O   VAL A  58      21.840  -7.179  14.755  1.00  0.00           O  
ATOM    404  CB  VAL A  58      19.695  -9.325  16.063  1.00  0.00           C  
ATOM    405  CEN VAL A  58      19.587  -9.526  16.713  1.00  0.00           X  
ATOM    406  H   VAL A  58      17.957  -9.014  14.189  1.00  0.00           H  
ATOM    407  N   VAL A  59      21.179  -8.829  13.375  1.00  0.00           N  
ATOM    408  CA  VAL A  59      22.414  -8.826  12.599  1.00  0.00           C  
ATOM    409  C   VAL A  59      22.653  -7.470  11.949  1.00  0.00           C  
ATOM    410  O   VAL A  59      23.765  -6.942  11.981  1.00  0.00           O  
ATOM    411  CB  VAL A  59      22.397  -9.912  11.507  1.00  0.00           C  
ATOM    412  CEN VAL A  59      22.670 -10.517  11.323  1.00  0.00           X  
ATOM    413  H   VAL A  59      20.445  -9.478  13.130  1.00  0.00           H  
ATOM    414  N   VAL A  60      21.603  -6.909  11.359  1.00  0.00           N  
ATOM    415  CA  VAL A  60      21.697  -5.612  10.699  1.00  0.00           C  
ATOM    416  C   VAL A  60      22.125  -4.526  11.678  1.00  0.00           C  
ATOM    417  O   VAL A  60      22.989  -3.705  11.370  1.00  0.00           O  
ATOM    418  CB  VAL A  60      20.358  -5.208  10.053  1.00  0.00           C  
ATOM    419  CEN VAL A  60      20.037  -5.123   9.449  1.00  0.00           X  
ATOM    420  H   VAL A  60      20.717  -7.393  11.367  1.00  0.00           H  
ATOM    421  N   VAL A  61      21.515  -4.527  12.858  1.00  0.00           N  
ATOM    422  CA  VAL A  61      21.832  -3.541  13.885  1.00  0.00           C  
ATOM    423  C   VAL A  61      23.298  -3.618  14.289  1.00  0.00           C  
ATOM    424  O   VAL A  61      23.973  -2.596  14.413  1.00  0.00           O  
ATOM    425  CB  VAL A  61      20.954  -3.727  15.137  1.00  0.00           C  
ATOM    426  CEN VAL A  61      20.436  -3.451  15.497  1.00  0.00           X  
ATOM    427  H   VAL A  61      20.813  -5.228  13.049  1.00  0.00           H  
ATOM    428  N   VAL A  62      23.787  -4.837  14.493  1.00  0.00           N  
ATOM    429  CA  VAL A  62      25.176  -5.050  14.883  1.00  0.00           C  
ATOM    430  C   VAL A  62      26.133  -4.498  13.835  1.00  0.00           C  
ATOM    431  O   VAL A  62      27.114  -3.831  14.166  1.00  0.00           O  
ATOM    432  CB  VAL A  62      25.478  -6.544  15.104  1.00  0.00           C  
ATOM    433  CEN VAL A  62      25.614  -7.017  15.586  1.00  0.00           X  
ATOM    434  H   VAL A  62      23.181  -5.636  14.374  1.00  0.00           H  
ATOM    435  N   VAL A  63      25.844  -4.779  12.569  1.00  0.00           N  
ATOM    436  CA  VAL A  63      26.679  -4.311  11.470  1.00  0.00           C  
ATOM    437  C   VAL A  63      26.755  -2.790  11.444  1.00  0.00           C  
ATOM    438  O   VAL A  63      27.831  -2.215  11.280  1.00  0.00           O  
ATOM    439  CB  VAL A  63      26.156  -4.812  10.110  1.00  0.00           C  
ATOM    440  CEN VAL A  63      26.288  -5.245   9.591  1.00  0.00           X  
ATOM    441  H   VAL A  63      25.023  -5.332  12.363  1.00  0.00           H  
ATOM    442  N   VAL A  64      25.606  -2.143  11.608  1.00  0.00           N  
ATOM    443  CA  VAL A  64      25.540  -0.686  11.604  1.00  0.00           C  
ATOM    444  C   VAL A  64      26.397  -0.093  12.715  1.00  0.00           C  
ATOM    445  O   VAL A  64      27.137   0.866  12.497  1.00  0.00           O  
ATOM    446  CB  VAL A  64      24.092  -0.185  11.763  1.00  0.00           C  
ATOM    447  CEN VAL A  64      23.571   0.118  11.431  1.00  0.00           X  
ATOM    448  H   VAL A  64      24.757  -2.673  11.739  1.00  0.00           H  
ATOM    449  N   VAL A  65      26.292  -0.669  13.908  1.00  0.00           N  
ATOM    450  CA  VAL A  65      27.057  -0.198  15.056  1.00  0.00           C  
ATOM    451  C   VAL A  65      28.555  -0.288  14.794  1.00  0.00           C  
ATOM    452  O   VAL A  65      29.303   0.644  15.088  1.00  0.00           O  
ATOM    453  CB  VAL A  65      26.719  -1.000  16.328  1.00  0.00           C  
ATOM    454  CEN VAL A  65      26.404  -0.963  16.939  1.00  0.00           X  
ATOM    455  H   VAL A  65      25.666  -1.453  14.022  1.00  0.00           H  
ATOM    456  N   VAL A  66      28.987  -1.416  14.240  1.00  0.00           N  
ATOM    457  CA  VAL A  66      30.397  -1.630  13.937  1.00  0.00           C  
ATOM    458  C   VAL A  66      30.916  -0.581  12.962  1.00  0.00           C  
ATOM    459  O   VAL A  66      31.998  -0.025  13.152  1.00  0.00           O  
ATOM    460  CB  VAL A  66      30.642  -3.031  13.347  1.00  0.00           C  
ATOM    461  CEN VAL A  66      30.916  -3.649  13.481  1.00  0.00           X  
ATOM    462  H   VAL A  66      28.321  -2.144  14.023  1.00  0.00           H  
ATOM    463  N   VAL A  67      30.139  -0.315  11.918  1.00  0.00           N  
ATOM    464  CA  VAL A  67      30.519   0.668  10.911  1.00  0.00           C  
ATOM    465  C   VAL A  67      30.716   2.045  11.531  1.00  0.00           C  
ATOM    466  O   VAL A  67      31.722   2.710  11.285  1.00  0.00           O  
ATOM    467  CB  VAL A  67      29.466   0.766   9.791  1.00  0.00           C  
ATOM    468  CEN VAL A  67      29.346   0.620   9.128  1.00  0.00           X  
ATOM    469  H   VAL A  67      29.262  -0.807  11.819  1.00  0.00           H  
ATOM    470  N   VAL A  68      29.748   2.468  12.338  1.00  0.00           N  
ATOM    471  CA  VAL A  68      29.790   3.787  12.958  1.00  0.00           C  
ATOM    472  C   VAL A  68      30.625   3.772  14.231  1.00  0.00           C  
ATOM    473  O   VAL A  68      30.851   4.812  14.850  1.00  0.00           O  
ATOM    474  CB  VAL A  68      28.376   4.301  13.289  1.00  0.00           C  
ATOM    475  CEN VAL A  68      27.897   4.763  13.110  1.00  0.00           X  
ATOM    476  H   VAL A  68      28.964   1.860  12.527  1.00  0.00           H  
ATOM    477  N   VAL A  69      31.083   2.586  14.618  1.00  0.00           N  
ATOM    478  CA  VAL A  69      31.864   2.428  15.839  1.00  0.00           C  
ATOM    479  C   VAL A  69      31.060   2.840  17.065  1.00  0.00           C  
ATOM    480  O   VAL A  69      31.554   3.567  17.927  1.00  0.00           O  
ATOM    481  CB  VAL A  69      33.165   3.251  15.789  1.00  0.00           C  
ATOM    482  CEN VAL A  69      33.850   3.203  15.736  1.00  0.00           X  
ATOM    483  H   VAL A  69      30.885   1.774  14.052  1.00  0.00           H  
ATOM    484  N   VAL A  70      29.818   2.373  17.137  1.00  0.00           N  
ATOM    485  CA  VAL A  70      28.948   2.681  18.265  1.00  0.00           C  
ATOM    486  C   VAL A  70      28.494   1.411  18.973  1.00  0.00           C  
ATOM    487  O   VAL A  70      28.423   0.342  18.367  1.00  0.00           O  
ATOM    488  CB  VAL A  70      27.708   3.480  17.821  1.00  0.00           C  
ATOM    489  CEN VAL A  70      27.411   4.101  17.846  1.00  0.00           X  
ATOM    490  H   VAL A  70      29.469   1.789  16.390  1.00  0.00           H  
ATOM    491  N   VAL A  71      28.187   1.534  20.260  1.00  0.00           N  
ATOM    492  CA  VAL A  71      27.636   0.423  21.026  1.00  0.00           C  
ATOM    493  C   VAL A  71      26.230   0.074  20.557  1.00  0.00           C  
ATOM    494  O   VAL A  71      25.426   0.959  20.260  1.00  0.00           O  
ATOM    495  CB  VAL A  71      27.600   0.739  22.533  1.00  0.00           C  
ATOM    496  CEN VAL A  71      27.889   0.583  23.139  1.00  0.00           X  
ATOM    497  H   VAL A  71      28.340   2.421  20.719  1.00  0.00           H  
ATOM    498  N   VAL A  72      25.938  -1.221  20.491  1.00  0.00           N  
ATOM    499  CA  VAL A  72      24.612  -1.688  20.102  1.00  0.00           C  
ATOM    500  C   VAL A  72      23.524  -0.990  20.908  1.00  0.00           C  
ATOM    501  O   VAL A  72      22.447  -0.697  20.390  1.00  0.00           O  
ATOM    502  CB  VAL A  72      24.475  -3.211  20.284  1.00  0.00           C  
ATOM    503  CEN VAL A  72      24.424  -3.808  19.943  1.00  0.00           X  
ATOM    504  H   VAL A  72      26.652  -1.898  20.716  1.00  0.00           H  
ATOM    505  N   VAL A  73      23.812  -0.727  22.178  1.00  0.00           N  
ATOM    506  CA  VAL A  73      22.868  -0.040  23.051  1.00  0.00           C  
ATOM    507  C   VAL A  73      22.552   1.357  22.530  1.00  0.00           C  
ATOM    508  O   VAL A  73      21.443   1.860  22.708  1.00  0.00           O  
ATOM    509  CB  VAL A  73      23.405   0.069  24.490  1.00  0.00           C  
ATOM    510  CEN VAL A  73      23.321  -0.165  25.133  1.00  0.00           X  
ATOM    511  H   VAL A  73      24.708  -1.011  22.548  1.00  0.00           H  
ATOM    512  N   VAL A  74      23.534   1.978  21.886  1.00  0.00           N  
ATOM    513  CA  VAL A  74      23.348   3.298  21.295  1.00  0.00           C  
ATOM    514  C   VAL A  74      22.245   3.280  20.244  1.00  0.00           C  
ATOM    515  O   VAL A  74      21.391   4.166  20.211  1.00  0.00           O  
ATOM    516  CB  VAL A  74      24.647   3.818  20.652  1.00  0.00           C  
ATOM    517  CEN VAL A  74      25.152   4.282  20.719  1.00  0.00           X  
ATOM    518  H   VAL A  74      24.433   1.525  21.805  1.00  0.00           H  
ATOM    519  N   VAL A  75      22.268   2.265  19.387  1.00  0.00           N  
ATOM    520  CA  VAL A  75      21.269   2.130  18.333  1.00  0.00           C  
ATOM    521  C   VAL A  75      19.866   2.019  18.915  1.00  0.00           C  
ATOM    522  O   VAL A  75      18.933   2.663  18.437  1.00  0.00           O  
ATOM    523  CB  VAL A  75      21.546   0.900  17.447  1.00  0.00           C  
ATOM    524  CEN VAL A  75      21.755   0.704  16.821  1.00  0.00           X  
ATOM    525  H   VAL A  75      22.995   1.569  19.468  1.00  0.00           H  
ATOM    526  N   VAL A  76      19.723   1.197  19.950  1.00  0.00           N  
ATOM    527  CA  VAL A  76      18.432   1.001  20.599  1.00  0.00           C  
ATOM    528  C   VAL A  76      17.892   2.310  21.159  1.00  0.00           C  
ATOM    529  O   VAL A  76      16.715   2.629  20.993  1.00  0.00           O  
ATOM    530  CB  VAL A  76      18.524  -0.034  21.736  1.00  0.00           C  
ATOM    531  CEN VAL A  76      18.343  -0.673  21.920  1.00  0.00           X  
ATOM    532  H   VAL A  76      20.529   0.697  20.295  1.00  0.00           H  
ATOM    533  N   VAL A  77      18.759   3.066  21.824  1.00  0.00           N  
ATOM    534  CA  VAL A  77      18.371   4.343  22.411  1.00  0.00           C  
ATOM    535  C   VAL A  77      17.865   5.307  21.345  1.00  0.00           C  
ATOM    536  O   VAL A  77      16.843   5.968  21.528  1.00  0.00           O  
ATOM    537  CB  VAL A  77      19.542   4.997  23.167  1.00  0.00           C  
ATOM    538  CEN VAL A  77      19.778   5.155  23.795  1.00  0.00           X  
ATOM    539  H   VAL A  77      19.713   2.747  21.926  1.00  0.00           H  
ATOM    540  N   VAL A  78      18.587   5.383  20.232  1.00  0.00           N  
ATOM    541  CA  VAL A  78      18.212   6.267  19.135  1.00  0.00           C  
ATOM    542  C   VAL A  78      16.832   5.917  18.592  1.00  0.00           C  
ATOM    543  O   VAL A  78      16.006   6.798  18.355  1.00  0.00           O  
ATOM    544  CB  VAL A  78      19.236   6.206  17.986  1.00  0.00           C  
ATOM    545  CEN VAL A  78      19.732   6.561  17.666  1.00  0.00           X  
ATOM    546  H   VAL A  78      19.416   4.813  20.144  1.00  0.00           H  
ATOM    547  N   VAL A  79      16.589   4.626  18.397  1.00  0.00           N  
ATOM    548  CA  VAL A  79      15.308   4.157  17.882  1.00  0.00           C  
ATOM    549  C   VAL A  79      14.163   4.557  18.804  1.00  0.00           C  
ATOM    550  O   VAL A  79      13.122   5.029  18.347  1.00  0.00           O  
ATOM    551  CB  VAL A  79      15.297   2.627  17.701  1.00  0.00           C  
ATOM    552  CEN VAL A  79      15.297   2.125  17.230  1.00  0.00           X  
ATOM    553  H   VAL A  79      17.309   3.951  18.612  1.00  0.00           H  
ATOM    554  N   VAL A  80      14.363   4.368  20.104  1.00  0.00           N  
ATOM    555  CA  VAL A  80      13.347   4.709  21.093  1.00  0.00           C  
ATOM    556  C   VAL A  80      13.004   6.192  21.040  1.00  0.00           C  
ATOM    557  O   VAL A  80      11.833   6.569  21.071  1.00  0.00           O  
ATOM    558  CB  VAL A  80      13.803   4.348  22.519  1.00  0.00           C  
ATOM    559  CEN VAL A  80      13.696   3.912  23.042  1.00  0.00           X  
ATOM    560  H   VAL A  80      15.241   3.977  20.415  1.00  0.00           H  
ATOM    561  N   VAL A  81      14.032   7.030  20.961  1.00  0.00           N  
ATOM    562  CA  VAL A  81      13.841   8.474  20.904  1.00  0.00           C  
ATOM    563  C   VAL A  81      13.370   8.914  19.524  1.00  0.00           C  
ATOM    564  O   VAL A  81      12.895  10.036  19.348  1.00  0.00           O  
ATOM    565  CB  VAL A  81      15.136   9.230  21.258  1.00  0.00           C  
ATOM    566  CEN VAL A  81      15.436   9.620  21.740  1.00  0.00           X  
ATOM    567  H   VAL A  81      14.971   6.656  20.940  1.00  0.00           H  
ATOM    568  N   VAL A  82      13.503   8.023  18.547  1.00  0.00           N  
ATOM    569  CA  VAL A  82      13.057   8.304  17.188  1.00  0.00           C  
ATOM    570  C   VAL A  82      11.791   7.526  16.852  1.00  0.00           C  
ATOM    571  O   VAL A  82      10.797   8.101  16.409  1.00  0.00           O  
ATOM    572  CB  VAL A  82      14.146   7.963  16.154  1.00  0.00           C  
ATOM    573  CEN VAL A  82      14.596   8.239  15.711  1.00  0.00           X  
ATOM    574  H   VAL A  82      13.925   7.128  18.752  1.00  0.00           H  
ATOM    575  N   VAL A  83      11.833   6.215  17.066  1.00  0.00           N  
ATOM    576  CA  VAL A  83      10.685   5.358  16.797  1.00  0.00           C  
ATOM    577  C   VAL A  83       9.772   5.263  18.012  1.00  0.00           C  
ATOM    578  O   VAL A  83       9.463   4.169  18.485  1.00  0.00           O  
ATOM    579  CB  VAL A  83      11.124   3.940  16.385  1.00  0.00           C  
ATOM    580  CEN VAL A  83      11.159   3.503  15.853  1.00  0.00           X  
ATOM    581  H   VAL A  83      12.683   5.803  17.425  1.00  0.00           H  
ATOM    582  N   VAL A  84       9.342   6.415  18.514  1.00  0.00           N  
ATOM    583  CA  VAL A  84       8.486   6.465  19.694  1.00  0.00           C  
ATOM    584  C   VAL A  84       7.268   5.566  19.530  1.00  0.00           C  
ATOM    585  O   VAL A  84       6.638   5.172  20.511  1.00  0.00           O  
ATOM    586  CB  VAL A  84       8.016   7.901  19.991  1.00  0.00           C  
ATOM    587  CEN VAL A  84       8.089   8.430  20.427  1.00  0.00           X  
ATOM    588  H   VAL A  84       9.614   7.279  18.067  1.00  0.00           H  
ATOM    589  N   VAL A  85       6.941   5.243  18.283  1.00  0.00           N  
ATOM    590  CA  VAL A  85       5.776   4.418  17.986  1.00  0.00           C  
ATOM    591  C   VAL A  85       6.180   2.980  17.691  1.00  0.00           C  
ATOM    592  O   VAL A  85       5.331   2.095  17.585  1.00  0.00           O  
ATOM    593  CB  VAL A  85       4.981   4.973  16.788  1.00  0.00           C  
ATOM    594  CEN VAL A  85       4.394   5.287  16.610  1.00  0.00           X  
ATOM    595  H   VAL A  85       7.514   5.578  17.522  1.00  0.00           H  
ATOM    596  N   VAL A  86       7.483   2.752  17.560  1.00  0.00           N  
ATOM    597  CA  VAL A  86       8.002   1.421  17.267  1.00  0.00           C  
ATOM    598  C   VAL A  86       8.033   0.554  18.518  1.00  0.00           C  
ATOM    599  O   VAL A  86       8.210   1.055  19.629  1.00  0.00           O  
ATOM    600  CB  VAL A  86       9.418   1.487  16.665  1.00  0.00           C  
ATOM    601  CEN VAL A  86       9.779   1.397  16.085  1.00  0.00           X  
ATOM    602  H   VAL A  86       8.130   3.520  17.667  1.00  0.00           H  
ATOM    603  N   VAL A  87       7.860  -0.751  18.332  1.00  0.00           N  
ATOM    604  CA  VAL A  87       7.866  -1.691  19.447  1.00  0.00           C  
ATOM    605  C   VAL A  87       9.238  -1.755  20.106  1.00  0.00           C  
ATOM    606  O   VAL A  87      10.254  -1.463  19.475  1.00  0.00           O  
ATOM    607  CB  VAL A  87       7.458  -3.106  18.995  1.00  0.00           C  
ATOM    608  CEN VAL A  87       6.956  -3.576  19.030  1.00  0.00           X  
ATOM    609  H   VAL A  87       7.720  -1.100  17.395  1.00  0.00           H  
ATOM    610  N   VAL A  88       9.260  -2.138  21.378  1.00  0.00           N  
ATOM    611  CA  VAL A  88      10.509  -2.251  22.122  1.00  0.00           C  
ATOM    612  C   VAL A  88      11.515  -3.122  21.380  1.00  0.00           C  
ATOM    613  O   VAL A  88      12.673  -2.740  21.209  1.00  0.00           O  
ATOM    614  CB  VAL A  88      10.278  -2.835  23.528  1.00  0.00           C  
ATOM    615  CEN VAL A  88      10.275  -2.680  24.200  1.00  0.00           X  
ATOM    616  H   VAL A  88       8.390  -2.357  21.841  1.00  0.00           H  
ATOM    617  N   VAL A  89      11.067  -4.293  20.942  1.00  0.00           N  
ATOM    618  CA  VAL A  89      11.928  -5.222  20.221  1.00  0.00           C  
ATOM    619  C   VAL A  89      12.553  -4.559  19.000  1.00  0.00           C  
ATOM    620  O   VAL A  89      13.714  -4.808  18.672  1.00  0.00           O  
ATOM    621  CB  VAL A  89      11.156  -6.477  19.772  1.00  0.00           C  
ATOM    622  CEN VAL A  89      11.080  -7.152  19.888  1.00  0.00           X  
ATOM    623  H   VAL A  89      10.104  -4.546  21.113  1.00  0.00           H  
ATOM    624  N   VAL A  90      11.777  -3.714  18.330  1.00  0.00           N  
ATOM    625  CA  VAL A  90      12.258  -3.005  17.150  1.00  0.00           C  
ATOM    626  C   VAL A  90      13.460  -2.131  17.484  1.00  0.00           C  
ATOM    627  O   VAL A  90      14.450  -2.115  16.753  1.00  0.00           O  
ATOM    628  CB  VAL A  90      11.154  -2.127  16.530  1.00  0.00           C  
ATOM    629  CEN VAL A  90      10.732  -2.067  15.989  1.00  0.00           X  
ATOM    630  H   VAL A  90      10.831  -3.559  18.645  1.00  0.00           H  
ATOM    631  N   VAL A  91      13.367  -1.404  18.592  1.00  0.00           N  
ATOM    632  CA  VAL A  91      14.447  -0.526  19.025  1.00  0.00           C  
ATOM    633  C   VAL A  91      15.693  -1.323  19.390  1.00  0.00           C  
ATOM    634  O   VAL A  91      16.814  -0.914  19.087  1.00  0.00           O  
ATOM    635  CB  VAL A  91      14.027   0.333  20.233  1.00  0.00           C  
ATOM    636  CEN VAL A  91      13.870   0.975  20.429  1.00  0.00           X  
ATOM    637  H   VAL A  91      12.526  -1.461  19.149  1.00  0.00           H  
ATOM    638  N   VAL A  92      15.489  -2.463  20.042  1.00  0.00           N  
ATOM    639  CA  VAL A  92      16.594  -3.337  20.419  1.00  0.00           C  
ATOM    640  C   VAL A  92      17.383  -3.786  19.196  1.00  0.00           C  
ATOM    641  O   VAL A  92      18.608  -3.901  19.243  1.00  0.00           O  
ATOM    642  CB  VAL A  92      16.096  -4.580  21.181  1.00  0.00           C  
ATOM    643  CEN VAL A  92      16.080  -4.880  21.800  1.00  0.00           X  
ATOM    644  H   VAL A  92      14.546  -2.730  20.283  1.00  0.00           H  
ATOM    645  N   VAL A  93      16.674  -4.038  18.100  1.00  0.00           N  
ATOM    646  CA  VAL A  93      17.305  -4.498  16.869  1.00  0.00           C  
ATOM    647  C   VAL A  93      17.872  -3.331  16.071  1.00  0.00           C  
ATOM    648  O   VAL A  93      18.443  -3.520  14.997  1.00  0.00           O  
ATOM    649  CB  VAL A  93      16.315  -5.279  15.985  1.00  0.00           C  
ATOM    650  CEN VAL A  93      16.157  -5.908  15.750  1.00  0.00           X  
ATOM    651  H   VAL A  93      15.673  -3.907  18.121  1.00  0.00           H  
ATOM    652  N   VAL A  94      17.710  -2.123  16.601  1.00  0.00           N  
ATOM    653  CA  VAL A  94      18.246  -0.928  15.963  1.00  0.00           C  
ATOM    654  C   VAL A  94      17.532  -0.636  14.650  1.00  0.00           C  
ATOM    655  O   VAL A  94      18.128  -0.105  13.713  1.00  0.00           O  
ATOM    656  CB  VAL A  94      19.758  -1.059  15.696  1.00  0.00           C  
ATOM    657  CEN VAL A  94      20.377  -0.832  15.893  1.00  0.00           X  
ATOM    658  H   VAL A  94      17.202  -2.032  17.470  1.00  0.00           H  
ATOM    659  N   VAL A  95      16.252  -0.988  14.588  1.00  0.00           N  
ATOM    660  CA  VAL A  95      15.452  -0.758  13.391  1.00  0.00           C  
ATOM    661  C   VAL A  95      15.126   0.720  13.221  1.00  0.00           C  
ATOM    662  O   VAL A  95      15.083   1.472  14.195  1.00  0.00           O  
ATOM    663  CB  VAL A  95      14.139  -1.563  13.426  1.00  0.00           C  
ATOM    664  CEN VAL A  95      13.809  -2.098  13.144  1.00  0.00           X  
ATOM    665  H   VAL A  95      15.823  -1.425  15.390  1.00  0.00           H  
ATOM    666  N   VAL A  96      14.896   1.131  11.979  1.00  0.00           N  
ATOM    667  CA  VAL A  96      14.593   2.525  11.677  1.00  0.00           C  
ATOM    668  C   VAL A  96      13.130   2.844  11.957  1.00  0.00           C  
ATOM    669  O   VAL A  96      12.266   1.972  11.865  1.00  0.00           O  
ATOM    670  CB  VAL A  96      14.911   2.868  10.209  1.00  0.00           C  
ATOM    671  CEN VAL A  96      15.344   3.217   9.803  1.00  0.00           X  
ATOM    672  H   VAL A  96      14.933   0.461  11.224  1.00  0.00           H  
ATOM    673  N   VAL A  97      12.858   4.099  12.299  1.00  0.00           N  
ATOM    674  CA  VAL A  97      11.494   4.545  12.554  1.00  0.00           C  
ATOM    675  C   VAL A  97      10.546   4.071  11.459  1.00  0.00           C  
ATOM    676  O   VAL A  97       9.531   3.433  11.738  1.00  0.00           O  
ATOM    677  CB  VAL A  97      11.412   6.079  12.662  1.00  0.00           C  
ATOM    678  CEN VAL A  97      11.314   6.600  13.103  1.00  0.00           X  
ATOM    679  H   VAL A  97      13.617   4.761  12.385  1.00  0.00           H  
ATOM    680  N   VAL A  98      10.884   4.388  10.214  1.00  0.00           N  
ATOM    681  CA  VAL A  98      10.028   4.057   9.081  1.00  0.00           C  
ATOM    682  C   VAL A  98       9.799   2.554   8.984  1.00  0.00           C  
ATOM    683  O   VAL A  98       8.690   2.102   8.700  1.00  0.00           O  
ATOM    684  CB  VAL A  98      10.626   4.561   7.754  1.00  0.00           C  
ATOM    685  CEN VAL A  98      10.550   5.028   7.254  1.00  0.00           X  
ATOM    686  H   VAL A  98      11.755   4.870  10.048  1.00  0.00           H  
ATOM    687  N   VAL A  99      10.855   1.783   9.223  1.00  0.00           N  
ATOM    688  CA  VAL A  99      10.782   0.331   9.120  1.00  0.00           C  
ATOM    689  C   VAL A  99       9.751  -0.239  10.086  1.00  0.00           C  
ATOM    690  O   VAL A  99       8.953  -1.101   9.720  1.00  0.00           O  
ATOM    691  CB  VAL A  99      12.148  -0.325   9.396  1.00  0.00           C  
ATOM    692  CEN VAL A  99      12.672  -0.660   9.100  1.00  0.00           X  
ATOM    693  H   VAL A  99      11.730   2.215   9.482  1.00  0.00           H  
ATOM    694  N   VAL A 100       9.774   0.248  11.322  1.00  0.00           N  
ATOM    695  CA  VAL A 100       8.841  -0.211  12.344  1.00  0.00           C  
ATOM    696  C   VAL A 100       7.399   0.048  11.930  1.00  0.00           C  
ATOM    697  O   VAL A 100       6.536  -0.819  12.073  1.00  0.00           O  
ATOM    698  CB  VAL A 100       9.107   0.471  13.700  1.00  0.00           C  
ATOM    699  CEN VAL A 100       9.345   0.364  14.337  1.00  0.00           X  
ATOM    700  H   VAL A 100      10.455   0.956  11.560  1.00  0.00           H  
ATOM    701  N   VAL A 101       7.142   1.246  11.417  1.00  0.00           N  
ATOM    702  CA  VAL A 101       5.802   1.622  10.981  1.00  0.00           C  
ATOM    703  C   VAL A 101       5.300   0.694   9.882  1.00  0.00           C  
ATOM    704  O   VAL A 101       4.156   0.241   9.913  1.00  0.00           O  
ATOM    705  CB  VAL A 101       5.760   3.075  10.471  1.00  0.00           C  
ATOM    706  CEN VAL A 101       5.533   3.708  10.620  1.00  0.00           X  
ATOM    707  H   VAL A 101       7.894   1.914  11.326  1.00  0.00           H  
ATOM    708  N   VAL A 102       6.163   0.415   8.910  1.00  0.00           N  
ATOM    709  CA  VAL A 102       5.808  -0.460   7.799  1.00  0.00           C  
ATOM    710  C   VAL A 102       5.428  -1.850   8.292  1.00  0.00           C  
ATOM    711  O   VAL A 102       4.435  -2.427   7.849  1.00  0.00           O  
ATOM    712  CB  VAL A 102       6.962  -0.582   6.786  1.00  0.00           C  
ATOM    713  CEN VAL A 102       7.164  -0.405   6.152  1.00  0.00           X  
ATOM    714  H   VAL A 102       7.088   0.819   8.943  1.00  0.00           H  
ATOM    715  N   VAL A 103       6.225  -2.385   9.211  1.00  0.00           N  
ATOM    716  CA  VAL A 103       5.974  -3.709   9.766  1.00  0.00           C  
ATOM    717  C   VAL A 103       4.616  -3.770  10.453  1.00  0.00           C  
ATOM    718  O   VAL A 103       3.858  -4.722  10.268  1.00  0.00           O  
ATOM    719  CB  VAL A 103       7.066  -4.117  10.773  1.00  0.00           C  
ATOM    720  CEN VAL A 103       7.602  -4.539  10.869  1.00  0.00           X  
ATOM    721  H   VAL A 103       7.025  -1.860   9.534  1.00  0.00           H  
ATOM    722  N   VAL A 104       4.314  -2.749  11.247  1.00  0.00           N  
ATOM    723  CA  VAL A 104       3.045  -2.684  11.964  1.00  0.00           C  
ATOM    724  C   VAL A 104       1.867  -2.692  10.999  1.00  0.00           C  
ATOM    725  O   VAL A 104       0.885  -3.405  11.209  1.00  0.00           O  
ATOM    726  CB  VAL A 104       2.961  -1.428  12.851  1.00  0.00           C  
ATOM    727  CEN VAL A 104       2.964  -1.210  13.505  1.00  0.00           X  
ATOM    728  H   VAL A 104       4.980  -1.997  11.357  1.00  0.00           H  
ATOM    729  N   VAL A 105       1.969  -1.895   9.941  1.00  0.00           N  
ATOM    730  CA  VAL A 105       0.911  -1.809   8.941  1.00  0.00           C  
ATOM    731  C   VAL A 105       0.655  -3.163   8.292  1.00  0.00           C  
ATOM    732  O   VAL A 105      -0.492  -3.574   8.122  1.00  0.00           O  
ATOM    733  CB  VAL A 105       1.251  -0.781   7.846  1.00  0.00           C  
ATOM    734  CEN VAL A 105       1.085  -0.161   7.597  1.00  0.00           X  
ATOM    735  H   VAL A 105       2.801  -1.334   9.826  1.00  0.00           H  
ATOM    736  N   VAL A 106       1.732  -3.853   7.930  1.00  0.00           N  
ATOM    737  CA  VAL A 106       1.626  -5.162   7.298  1.00  0.00           C  
ATOM    738  C   VAL A 106       0.906  -6.154   8.203  1.00  0.00           C  
ATOM    739  O   VAL A 106       0.033  -6.897   7.755  1.00  0.00           O  
ATOM    740  CB  VAL A 106       3.012  -5.727   6.933  1.00  0.00           C  
ATOM    741  CEN VAL A 106       3.430  -5.872   6.405  1.00  0.00           X  
ATOM    742  H   VAL A 106       2.647  -3.460   8.097  1.00  0.00           H  
ATOM    743  N   VAL A 107       1.278  -6.161   9.479  1.00  0.00           N  
ATOM    744  CA  VAL A 107       0.668  -7.062  10.449  1.00  0.00           C  
ATOM    745  C   VAL A 107      -0.831  -6.819  10.560  1.00  0.00           C  
ATOM    746  O   VAL A 107      -1.623  -7.762  10.577  1.00  0.00           O  
ATOM    747  CB  VAL A 107       1.307  -6.908  11.842  1.00  0.00           C  
ATOM    748  CEN VAL A 107       1.715  -7.218  12.303  1.00  0.00           X  
ATOM    749  H   VAL A 107       2.001  -5.525   9.784  1.00  0.00           H  
ATOM    750  N   VAL A 108      -1.217  -5.550  10.634  1.00  0.00           N  
ATOM    751  CA  VAL A 108      -2.623  -5.181  10.743  1.00  0.00           C  
ATOM    752  C   VAL A 108      -3.418  -5.681   9.544  1.00  0.00           C  
ATOM    753  O   VAL A 108      -4.509  -6.230   9.696  1.00  0.00           O  
ATOM    754  CB  VAL A 108      -2.800  -3.655  10.863  1.00  0.00           C  
ATOM    755  CEN VAL A 108      -2.973  -3.150  11.298  1.00  0.00           X  
ATOM    756  H   VAL A 108      -0.517  -4.821  10.615  1.00  0.00           H  
ATOM    757  N   VAL A 109      -2.865  -5.488   8.352  1.00  0.00           N  
ATOM    758  CA  VAL A 109      -3.522  -5.920   7.123  1.00  0.00           C  
ATOM    759  C   VAL A 109      -3.754  -7.425   7.123  1.00  0.00           C  
ATOM    760  O   VAL A 109      -4.835  -7.896   6.768  1.00  0.00           O  
ATOM    761  CB  VAL A 109      -2.700  -5.536   5.878  1.00  0.00           C  
ATOM    762  CEN VAL A 109      -2.684  -5.116   5.333  1.00  0.00           X  
ATOM    763  H   VAL A 109      -1.966  -5.031   8.294  1.00  0.00           H  
ATOM    764  N   VAL A 110      -2.734  -8.177   7.522  1.00  0.00           N  
ATOM    765  CA  VAL A 110      -2.825  -9.631   7.568  1.00  0.00           C  
ATOM    766  C   VAL A 110      -3.935 -10.084   8.507  1.00  0.00           C  
ATOM    767  O   VAL A 110      -4.845 -10.743   8.087  1.00  0.00           O  
ATOM    768  CB  VAL A 110      -1.496 -10.267   8.017  1.00  0.00           C  
ATOM    769  CEN VAL A 110      -0.956 -10.636   7.799  1.00  0.00           X  
ATOM    770  H   VAL A 110      -1.872  -7.729   7.801  1.00  0.00           H  
TER                                                                             
# All scores below are weighted scores, not raw scores.
#BEGIN_POSE_ENERGIES_TABLE ./out/39.pdb
label vdw total
weights 0.1 NA
pose 3.18559 3.18559
VAL:NtermProteinFull_1 0 0
VAL_2 0 0
VAL_3 0 0
VAL_4 0 0
VAL_5 0 0
VAL_6 0 0
VAL_7 0 0
VAL_8 0.09684 0.09684
VAL_9 0 0
VAL_10 0 0
VAL_11 0 0
VAL_12 0.00277 0.00277
VAL_13 0 0
VAL_14 0 0
VAL_15 0.50561 0.50561
VAL_16 0 0
VAL_17 0 0
VAL_18 0 0
VAL_19 0 0
VAL_20 0 0
VAL_21 0 0
VAL_22 0.00277 0.00277
VAL_23 0 0
VAL_24 0 0
VAL_25 0.30645 0.30645
VAL_26 0 0
VAL_27 0 0
VAL_28 0.00045 0.00045
VAL_29 0 0
VAL_30 0 0
VAL_31 0 0
VAL_32 0 0
VAL_33 0 0
VAL_34 0 0
VAL_35 0 0
VAL_36 0 0
VAL_37 0 0
VAL_38 0 0
VAL_39 0.02095 0.02095
VAL_40 0 0
VAL_41 0 0
VAL_42 0 0
VAL_43 0 0
VAL_44 0.02095 0.02095
VAL_45 0 0
VAL_46 0 0
VAL_47 0 0
VAL_48 0 0
VAL_49 0 0
VAL_50 0 0
VAL_51 0 0
VAL_52 0 0
VAL_53 0 0
VAL_54 0 0
VAL_55 0 0
VAL_56 0 0
VAL_57 0.028 0.028
VAL_58 0 0
VAL_59 0 0
VAL_60 0.00045 0.00045
VAL_61 0.15072 0.15072
VAL_62 0 0
VAL_63 0 0
VAL_64 0 0
VAL_65 0 0
VAL_66 0 0
VAL_67 0 0
VAL_68 0 0
VAL_69 0 0
VAL_70 0 0
VAL_71 0 0
VAL_72 0 0
VAL_73 0 0
VAL_74 0 0
VAL_75 0.16213 0.16213
VAL_76 0 0
VAL_77 0 0
VAL_78 0 0
VAL_79 0 0
VAL_80 0 0
VAL_81 0 0
VAL_82 0.50561 0.50561
VAL_83 0.09871 0.09871
VAL_84 0 0
VAL_85 0 0
VAL_86 0.31611 0.31611
VAL_87 0 0
VAL_88 0 0
VAL_89 0 0
VAL_90 0.00277 0.00277
VAL_91 0 0
VAL_92 0 0
VAL_93 0.0745 0.0745
VAL_94 0.26635 0.26635
VAL_95 0 0
VAL_96 0.30645 0.30645
VAL_97 0 0
VAL_98 0.09684 0.09684
VAL_99 0 0
VAL_100 0.22017 0.22017
VAL_101 0 0
VAL_102 0 0
VAL_103 0 0
VAL_104 0 0
VAL_105 0 0
VAL_106 0 0
VAL_107 0 0
VAL_108 0 0
VAL_109 0 0
VAL:CtermProteinFull_110 0 0
#END_POSE_ENERGIES_TABLE ./out/39.pdb

REMARK 6 12 20 19 7 1 12 13 12 11 17 13 
REMARK VDW             3.186
REMARK RG             13.954
REMARK NCdist         12.976
REMARK HO              0.470
