# Supplementary material for: Design of complicated all-α protein structures
Source: Nat Struct Mol Biol. 2024 Jan 4;31(2):275–82. doi: 10.1038/s41594-023-01147-9 (PMC11377298; doi:10.1038/s41594-023-01147-9)
Supplement: Supplementary file 11 — Statistical source data. [file 41594_2023_1147_MOESM11_ESM.zip › ED_Fig6/110.pdb]

HEADER                                            09-NOV-21   XXXX              
EXPDTA    THEORETICAL MODEL                                                     
REMARK 220                                                                      
REMARK 220 EXPERIMENTAL DETAILS                                                 
REMARK 220  EXPERIMENT TYPE                : THEORETICAL MODELLING              
REMARK 220  DATE OF DATA COLLECTION        : 09-NOV-21                          
REMARK 220                                                                      
REMARK 220 REMARK: MODEL GENERATED BY ROSETTA                                   
REMARK 220  VERSION 2021.16+release.8ee4f02                                     
ATOM      1  N   VAL A   1       0.000   0.000   0.000  1.00  0.00           N  
ATOM      2  CA  VAL A   1       1.458   0.000   0.000  1.00  0.00           C  
ATOM      3  C   VAL A   1       2.009   1.420   0.000  1.00  0.00           C  
ATOM      4  O   VAL A   1       2.934   1.737   0.748  1.00  0.00           O  
ATOM      5  CB  VAL A   1       2.023  -0.759  -1.215  1.00  0.00           C  
ATOM      6  CEN VAL A   1       2.351  -1.334  -1.406  1.00  0.00           X  
ATOM      7  H   VAL A   1      -0.500  -0.433  -0.750  1.00  0.00           H  
ATOM      8  N   VAL A   2       1.435   2.272  -0.843  1.00  0.00           N  
ATOM      9  CA  VAL A   2       1.868   3.661  -0.942  1.00  0.00           C  
ATOM     10  C   VAL A   2       1.711   4.383   0.390  1.00  0.00           C  
ATOM     11  O   VAL A   2       2.608   5.105   0.825  1.00  0.00           O  
ATOM     12  CB  VAL A   2       1.079   4.423  -2.023  1.00  0.00           C  
ATOM     13  CEN VAL A   2       1.129   4.707  -2.649  1.00  0.00           X  
ATOM     14  H   VAL A   2       0.680   1.949  -1.431  1.00  0.00           H  
ATOM     15  N   VAL A   3       0.566   4.183   1.035  1.00  0.00           N  
ATOM     16  CA  VAL A   3       0.290   4.815   2.319  1.00  0.00           C  
ATOM     17  C   VAL A   3       1.317   4.405   3.367  1.00  0.00           C  
ATOM     18  O   VAL A   3       1.823   5.241   4.115  1.00  0.00           O  
ATOM     19  CB  VAL A   3      -1.120   4.462   2.831  1.00  0.00           C  
ATOM     20  CEN VAL A   3      -1.749   4.719   2.941  1.00  0.00           X  
ATOM     21  H   VAL A   3      -0.130   3.577   0.624  1.00  0.00           H  
ATOM     22  N   VAL A   4       1.620   3.112   3.417  1.00  0.00           N  
ATOM     23  CA  VAL A   4       2.588   2.588   4.374  1.00  0.00           C  
ATOM     24  C   VAL A   4       3.957   3.226   4.177  1.00  0.00           C  
ATOM     25  O   VAL A   4       4.612   3.622   5.141  1.00  0.00           O  
ATOM     26  CB  VAL A   4       2.723   1.058   4.261  1.00  0.00           C  
ATOM     27  CEN VAL A   4       2.581   0.464   4.579  1.00  0.00           X  
ATOM     28  H   VAL A   4       1.169   2.476   2.775  1.00  0.00           H  
ATOM     29  N   VAL A   5       4.385   3.322   2.923  1.00  0.00           N  
ATOM     30  CA  VAL A   5       5.678   3.911   2.597  1.00  0.00           C  
ATOM     31  C   VAL A   5       5.758   5.358   3.069  1.00  0.00           C  
ATOM     32  O   VAL A   5       6.758   5.776   3.653  1.00  0.00           O  
ATOM     33  CB  VAL A   5       5.958   3.859   1.084  1.00  0.00           C  
ATOM     34  CEN VAL A   5       6.345   3.555   0.602  1.00  0.00           X  
ATOM     35  H   VAL A   5       3.799   2.977   2.176  1.00  0.00           H  
ATOM     36  N   VAL A   6       4.700   6.118   2.811  1.00  0.00           N  
ATOM     37  CA  VAL A   6       4.648   7.520   3.209  1.00  0.00           C  
ATOM     38  C   VAL A   6       4.783   7.670   4.719  1.00  0.00           C  
ATOM     39  O   VAL A   6       5.528   8.521   5.204  1.00  0.00           O  
ATOM     40  CB  VAL A   6       3.339   8.190   2.752  1.00  0.00           C  
ATOM     41  CEN VAL A   6       3.075   8.647   2.309  1.00  0.00           X  
ATOM     42  H   VAL A   6       3.910   5.715   2.327  1.00  0.00           H  
ATOM     43  N   VAL A   7       4.059   6.836   5.458  1.00  0.00           N  
ATOM     44  CA  VAL A   7       4.096   6.875   6.915  1.00  0.00           C  
ATOM     45  C   VAL A   7       5.504   6.615   7.437  1.00  0.00           C  
ATOM     46  O   VAL A   7       5.983   7.311   8.332  1.00  0.00           O  
ATOM     47  CB  VAL A   7       3.133   5.844   7.532  1.00  0.00           C  
ATOM     48  CEN VAL A   7       2.540   5.776   7.878  1.00  0.00           X  
ATOM     49  H   VAL A   7       3.467   6.159   4.999  1.00  0.00           H  
ATOM     50  N   VAL A   8       6.163   5.609   6.872  1.00  0.00           N  
ATOM     51  CA  VAL A   8       7.517   5.255   7.279  1.00  0.00           C  
ATOM     52  C   VAL A   8       8.478   6.419   7.067  1.00  0.00           C  
ATOM     53  O   VAL A   8       9.293   6.729   7.935  1.00  0.00           O  
ATOM     54  CB  VAL A   8       8.037   4.027   6.508  1.00  0.00           C  
ATOM     55  CEN VAL A   8       8.197   3.360   6.571  1.00  0.00           X  
ATOM     56  H   VAL A   8       5.713   5.075   6.141  1.00  0.00           H  
ATOM     57  N   VAL A   9       8.376   7.060   5.907  1.00  0.00           N  
ATOM     58  CA  VAL A   9       9.235   8.191   5.579  1.00  0.00           C  
ATOM     59  C   VAL A   9       9.061   9.324   6.581  1.00  0.00           C  
ATOM     60  O   VAL A   9      10.039   9.909   7.047  1.00  0.00           O  
ATOM     61  CB  VAL A   9       8.951   8.723   4.162  1.00  0.00           C  
ATOM     62  CEN VAL A   9       9.208   8.766   3.524  1.00  0.00           X  
ATOM     63  H   VAL A   9       7.685   6.755   5.236  1.00  0.00           H  
ATOM     64  N   VAL A  10       7.810   9.630   6.909  1.00  0.00           N  
ATOM     65  CA  VAL A  10       7.506  10.695   7.857  1.00  0.00           C  
ATOM     66  C   VAL A  10       8.128  10.415   9.219  1.00  0.00           C  
ATOM     67  O   VAL A  10       8.719  11.301   9.836  1.00  0.00           O  
ATOM     68  CB  VAL A  10       5.986  10.883   8.028  1.00  0.00           C  
ATOM     69  CEN VAL A  10       5.461  11.306   7.888  1.00  0.00           X  
ATOM     70  H   VAL A  10       7.051   9.112   6.491  1.00  0.00           H  
ATOM     71  N   VAL A  11       7.993   9.177   9.683  1.00  0.00           N  
ATOM     72  CA  VAL A  11       8.542   8.778  10.973  1.00  0.00           C  
ATOM     73  C   VAL A  11      10.054   8.964  11.009  1.00  0.00           C  
ATOM     74  O   VAL A  11      10.602   9.482  11.982  1.00  0.00           O  
ATOM     75  CB  VAL A  11       8.207   7.311  11.300  1.00  0.00           C  
ATOM     76  CEN VAL A  11       7.826   6.907  11.708  1.00  0.00           X  
ATOM     77  H   VAL A  11       7.496   8.495   9.127  1.00  0.00           H  
ATOM     78  N   VAL A  12      10.723   8.537   9.944  1.00  0.00           N  
ATOM     79  CA  VAL A  12      12.173   8.655   9.852  1.00  0.00           C  
ATOM     80  C   VAL A  12      12.613  10.111   9.938  1.00  0.00           C  
ATOM     81  O   VAL A  12      13.562  10.441  10.650  1.00  0.00           O  
ATOM     82  CB  VAL A  12      12.708   8.043   8.543  1.00  0.00           C  
ATOM     83  CEN VAL A  12      13.065   7.514   8.284  1.00  0.00           X  
ATOM     84  H   VAL A  12      10.214   8.119   9.178  1.00  0.00           H  
ATOM     85  N   VAL A  13      11.920  10.977   9.208  1.00  0.00           N  
ATOM     86  CA  VAL A  13      12.238  12.400   9.200  1.00  0.00           C  
ATOM     87  C   VAL A  13      12.120  12.999  10.596  1.00  0.00           C  
ATOM     88  O   VAL A  13      12.988  13.755  11.033  1.00  0.00           O  
ATOM     89  CB  VAL A  13      11.321  13.180   8.239  1.00  0.00           C  
ATOM     90  CEN VAL A  13      11.305  13.516   7.638  1.00  0.00           X  
ATOM     91  H   VAL A  13      11.152  10.642   8.644  1.00  0.00           H  
ATOM     92  N   VAL A  14      11.041  12.656  11.292  1.00  0.00           N  
ATOM     93  CA  VAL A  14      10.808  13.159  12.640  1.00  0.00           C  
ATOM     94  C   VAL A  14      11.946  12.774  13.577  1.00  0.00           C  
ATOM     95  O   VAL A  14      12.415  13.592  14.368  1.00  0.00           O  
ATOM     96  CB  VAL A  14       9.481  12.632  13.218  1.00  0.00           C  
ATOM     97  CEN VAL A  14       8.841  12.816  13.393  1.00  0.00           X  
ATOM     98  H   VAL A  14      10.366  12.031  10.876  1.00  0.00           H  
ATOM     99  N   VAL A  15      12.387  11.524  13.481  1.00  0.00           N  
ATOM    100  CA  VAL A  15      13.470  11.028  14.323  1.00  0.00           C  
ATOM    101  C   VAL A  15      14.775  11.754  14.027  1.00  0.00           C  
ATOM    102  O   VAL A  15      15.590  11.976  14.923  1.00  0.00           O  
ATOM    103  CB  VAL A  15      13.682   9.514  14.135  1.00  0.00           C  
ATOM    104  CEN VAL A  15      13.605   8.901  14.441  1.00  0.00           X  
ATOM    105  H   VAL A  15      11.962  10.903  12.808  1.00  0.00           H  
ATOM    106  N   VAL A  16      14.969  12.122  12.765  1.00  0.00           N  
ATOM    107  CA  VAL A  16      16.106  12.946  12.373  1.00  0.00           C  
ATOM    108  C   VAL A  16      15.913  14.394  12.806  1.00  0.00           C  
ATOM    109  O   VAL A  16      16.822  15.215  12.684  1.00  0.00           O  
ATOM    110  CB  VAL A  16      16.339  12.902  10.851  1.00  0.00           C  
ATOM    111  CEN VAL A  16      16.761  12.665  10.361  1.00  0.00           X  
ATOM    112  H   VAL A  16      14.311  11.824  12.059  1.00  0.00           H  
ATOM    113  N   VAL A  17      14.724  14.701  13.312  1.00  0.00           N  
ATOM    114  CA  VAL A  17      14.364  16.074  13.644  1.00  0.00           C  
ATOM    115  C   VAL A  17      13.922  16.843  12.405  1.00  0.00           C  
ATOM    116  O   VAL A  17      13.730  18.058  12.452  1.00  0.00           O  
ATOM    117  CB  VAL A  17      15.536  16.821  14.308  1.00  0.00           C  
ATOM    118  CEN VAL A  17      15.759  17.083  14.905  1.00  0.00           X  
ATOM    119  H   VAL A  17      14.051  13.964  13.470  1.00  0.00           H  
ATOM    120  N   VAL A  18      13.763  16.128  11.297  1.00  0.00           N  
ATOM    121  CA  VAL A  18      13.322  16.738  10.048  1.00  0.00           C  
ATOM    122  C   VAL A  18      11.803  16.828   9.985  1.00  0.00           C  
ATOM    123  O   VAL A  18      11.159  16.101   9.228  1.00  0.00           O  
ATOM    124  CB  VAL A  18      13.831  15.952   8.825  1.00  0.00           C  
ATOM    125  CEN VAL A  18      14.273  15.974   8.297  1.00  0.00           X  
ATOM    126  H   VAL A  18      13.951  15.136  11.320  1.00  0.00           H  
ATOM    127  N   VAL A  19      11.235  17.724  10.784  1.00  0.00           N  
ATOM    128  CA  VAL A  19       9.786  17.848  10.889  1.00  0.00           C  
ATOM    129  C   VAL A  19       9.177  18.323   9.576  1.00  0.00           C  
ATOM    130  O   VAL A  19       8.079  17.910   9.204  1.00  0.00           O  
ATOM    131  CB  VAL A  19       9.381  18.821  12.012  1.00  0.00           C  
ATOM    132  CEN VAL A  19       9.100  18.857  12.640  1.00  0.00           X  
ATOM    133  H   VAL A  19      11.822  18.335  11.334  1.00  0.00           H  
ATOM    134  N   VAL A  20       9.898  19.193   8.876  1.00  0.00           N  
ATOM    135  CA  VAL A  20       9.445  19.701   7.586  1.00  0.00           C  
ATOM    136  C   VAL A  20       9.323  18.578   6.564  1.00  0.00           C  
ATOM    137  O   VAL A  20       8.333  18.492   5.839  1.00  0.00           O  
ATOM    138  CB  VAL A  20      10.398  20.780   7.038  1.00  0.00           C  
ATOM    139  CEN VAL A  20      10.458  21.454   6.912  1.00  0.00           X  
ATOM    140  H   VAL A  20      10.782  19.511   9.247  1.00  0.00           H  
ATOM    141  N   VAL A  21      10.336  17.720   6.512  1.00  0.00           N  
ATOM    142  CA  VAL A  21      10.305  16.551   5.641  1.00  0.00           C  
ATOM    143  C   VAL A  21       9.135  15.638   5.984  1.00  0.00           C  
ATOM    144  O   VAL A  21       8.425  15.163   5.098  1.00  0.00           O  
ATOM    145  CB  VAL A  21      11.615  15.746   5.729  1.00  0.00           C  
ATOM    146  CEN VAL A  21      12.188  15.579   5.384  1.00  0.00           X  
ATOM    147  H   VAL A  21      11.147  17.880   7.092  1.00  0.00           H  
ATOM    148  N   VAL A  22       8.940  15.396   7.276  1.00  0.00           N  
ATOM    149  CA  VAL A  22       7.856  14.538   7.739  1.00  0.00           C  
ATOM    150  C   VAL A  22       6.500  15.087   7.313  1.00  0.00           C  
ATOM    151  O   VAL A  22       5.640  14.344   6.838  1.00  0.00           O  
ATOM    152  CB  VAL A  22       7.876  14.379   9.271  1.00  0.00           C  
ATOM    153  CEN VAL A  22       8.005  13.933   9.780  1.00  0.00           X  
ATOM    154  H   VAL A  22       9.559  15.816   7.954  1.00  0.00           H  
ATOM    155  N   VAL A  23       6.314  16.391   7.486  1.00  0.00           N  
ATOM    156  CA  VAL A  23       5.062  17.042   7.120  1.00  0.00           C  
ATOM    157  C   VAL A  23       4.769  16.876   5.634  1.00  0.00           C  
ATOM    158  O   VAL A  23       3.644  16.564   5.245  1.00  0.00           O  
ATOM    159  CB  VAL A  23       5.083  18.543   7.465  1.00  0.00           C  
ATOM    160  CEN VAL A  23       4.823  19.017   7.891  1.00  0.00           X  
ATOM    161  H   VAL A  23       7.060  16.946   7.881  1.00  0.00           H  
ATOM    162  N   VAL A  24       5.788  17.087   4.808  1.00  0.00           N  
ATOM    163  CA  VAL A  24       5.642  16.962   3.363  1.00  0.00           C  
ATOM    164  C   VAL A  24       5.207  15.555   2.974  1.00  0.00           C  
ATOM    165  O   VAL A  24       4.313  15.378   2.146  1.00  0.00           O  
ATOM    166  CB  VAL A  24       6.952  17.305   2.630  1.00  0.00           C  
ATOM    167  CEN VAL A  24       7.256  17.775   2.228  1.00  0.00           X  
ATOM    168  H   VAL A  24       6.687  17.341   5.192  1.00  0.00           H  
ATOM    169  N   VAL A  25       5.845  14.556   3.575  1.00  0.00           N  
ATOM    170  CA  VAL A  25       5.525  13.162   3.291  1.00  0.00           C  
ATOM    171  C   VAL A  25       4.071  12.852   3.624  1.00  0.00           C  
ATOM    172  O   VAL A  25       3.372  12.203   2.846  1.00  0.00           O  
ATOM    173  CB  VAL A  25       6.438  12.202   4.078  1.00  0.00           C  
ATOM    174  CEN VAL A  25       6.956  11.753   4.014  1.00  0.00           X  
ATOM    175  H   VAL A  25       6.570  14.768   4.245  1.00  0.00           H  
ATOM    176  N   VAL A  26       3.622  13.320   4.783  1.00  0.00           N  
ATOM    177  CA  VAL A  26       2.250  13.093   5.221  1.00  0.00           C  
ATOM    178  C   VAL A  26       1.252  13.686   4.235  1.00  0.00           C  
ATOM    179  O   VAL A  26       0.261  13.047   3.879  1.00  0.00           O  
ATOM    180  CB  VAL A  26       1.995  13.692   6.617  1.00  0.00           C  
ATOM    181  CEN VAL A  26       1.884  13.532   7.277  1.00  0.00           X  
ATOM    182  H   VAL A  26       4.247  13.846   5.377  1.00  0.00           H  
ATOM    183  N   VAL A  27       1.519  14.911   3.795  1.00  0.00           N  
ATOM    184  CA  VAL A  27       0.645  15.593   2.848  1.00  0.00           C  
ATOM    185  C   VAL A  27       0.526  14.811   1.547  1.00  0.00           C  
ATOM    186  O   VAL A  27      -0.570  14.641   1.011  1.00  0.00           O  
ATOM    187  CB  VAL A  27       1.149  17.015   2.537  1.00  0.00           C  
ATOM    188  CEN VAL A  27       1.017  17.684   2.636  1.00  0.00           X  
ATOM    189  H   VAL A  27       2.349  15.382   4.125  1.00  0.00           H  
ATOM    190  N   VAL A  28       1.659  14.336   1.042  1.00  0.00           N  
ATOM    191  CA  VAL A  28       1.684  13.571  -0.199  1.00  0.00           C  
ATOM    192  C   VAL A  28       0.838  12.309  -0.085  1.00  0.00           C  
ATOM    193  O   VAL A  28       0.066  11.984  -0.987  1.00  0.00           O  
ATOM    194  CB  VAL A  28       3.121  13.179  -0.593  1.00  0.00           C  
ATOM    195  CEN VAL A  28       3.625  13.304  -1.046  1.00  0.00           X  
ATOM    196  H   VAL A  28       2.526  14.510   1.530  1.00  0.00           H  
ATOM    197  N   VAL A  29       0.988  11.601   1.030  1.00  0.00           N  
ATOM    198  CA  VAL A  29       0.237  10.373   1.264  1.00  0.00           C  
ATOM    199  C   VAL A  29      -1.263  10.635   1.257  1.00  0.00           C  
ATOM    200  O   VAL A  29      -2.030   9.889   0.648  1.00  0.00           O  
ATOM    201  CB  VAL A  29       0.628   9.719   2.602  1.00  0.00           C  
ATOM    202  CEN VAL A  29       0.957   9.182   2.882  1.00  0.00           X  
ATOM    203  H   VAL A  29       1.638  11.922   1.732  1.00  0.00           H  
ATOM    204  N   VAL A  30      -1.677  11.699   1.937  1.00  0.00           N  
ATOM    205  CA  VAL A  30      -3.087  12.061   2.011  1.00  0.00           C  
ATOM    206  C   VAL A  30      -3.659  12.332   0.625  1.00  0.00           C  
ATOM    207  O   VAL A  30      -4.751  11.871   0.293  1.00  0.00           O  
ATOM    208  CB  VAL A  30      -3.307  13.301   2.898  1.00  0.00           C  
ATOM    209  CEN VAL A  30      -3.560  13.512   3.503  1.00  0.00           X  
ATOM    210  H   VAL A  30      -0.996  12.271   2.416  1.00  0.00           H  
ATOM    211  N   VAL A  31      -2.915  13.083  -0.180  1.00  0.00           N  
ATOM    212  CA  VAL A  31      -3.346  13.417  -1.532  1.00  0.00           C  
ATOM    213  C   VAL A  31      -3.550  12.162  -2.371  1.00  0.00           C  
ATOM    214  O   VAL A  31      -4.547  12.034  -3.082  1.00  0.00           O  
ATOM    215  CB  VAL A  31      -2.332  14.336  -2.238  1.00  0.00           C  
ATOM    216  CEN VAL A  31      -2.230  14.978  -2.466  1.00  0.00           X  
ATOM    217  H   VAL A  31      -2.027  13.431   0.153  1.00  0.00           H  
ATOM    218  N   VAL A  32      -2.600  11.238  -2.284  1.00  0.00           N  
ATOM    219  CA  VAL A  32      -2.674   9.990  -3.036  1.00  0.00           C  
ATOM    220  C   VAL A  32      -3.920   9.197  -2.665  1.00  0.00           C  
ATOM    221  O   VAL A  32      -4.621   8.681  -3.535  1.00  0.00           O  
ATOM    222  CB  VAL A  32      -1.429   9.114  -2.799  1.00  0.00           C  
ATOM    223  CEN VAL A  32      -0.855   8.875  -3.095  1.00  0.00           X  
ATOM    224  H   VAL A  32      -1.806  11.403  -1.682  1.00  0.00           H  
ATOM    225  N   VAL A  33      -4.190   9.102  -1.367  1.00  0.00           N  
ATOM    226  CA  VAL A  33      -5.353   8.370  -0.879  1.00  0.00           C  
ATOM    227  C   VAL A  33      -6.646   8.960  -1.427  1.00  0.00           C  
ATOM    228  O   VAL A  33      -7.533   8.231  -1.871  1.00  0.00           O  
ATOM    229  CB  VAL A  33      -5.414   8.368   0.660  1.00  0.00           C  
ATOM    230  CEN VAL A  33      -5.340   7.970   1.218  1.00  0.00           X  
ATOM    231  H   VAL A  33      -3.575   9.548  -0.703  1.00  0.00           H  
ATOM    232  N   VAL A  34      -6.746  10.285  -1.395  1.00  0.00           N  
ATOM    233  CA  VAL A  34      -7.931  10.975  -1.889  1.00  0.00           C  
ATOM    234  C   VAL A  34      -8.182  10.657  -3.358  1.00  0.00           C  
ATOM    235  O   VAL A  34      -9.317  10.403  -3.762  1.00  0.00           O  
ATOM    236  CB  VAL A  34      -7.808  12.501  -1.720  1.00  0.00           C  
ATOM    237  CEN VAL A  34      -8.046  13.041  -1.363  1.00  0.00           X  
ATOM    238  H   VAL A  34      -5.982  10.827  -1.019  1.00  0.00           H  
ATOM    239  N   VAL A  35      -7.117  10.671  -4.152  1.00  0.00           N  
ATOM    240  CA  VAL A  35      -7.221  10.387  -5.578  1.00  0.00           C  
ATOM    241  C   VAL A  35      -7.670   8.952  -5.823  1.00  0.00           C  
ATOM    242  O   VAL A  35      -8.386   8.671  -6.784  1.00  0.00           O  
ATOM    243  CB  VAL A  35      -5.882  10.627  -6.301  1.00  0.00           C  
ATOM    244  CEN VAL A  35      -5.557  11.044  -6.743  1.00  0.00           X  
ATOM    245  H   VAL A  35      -6.212  10.883  -3.757  1.00  0.00           H  
ATOM    246  N   VAL A  36      -7.244   8.047  -4.949  1.00  0.00           N  
ATOM    247  CA  VAL A  36      -7.713   6.667  -4.985  1.00  0.00           C  
ATOM    248  C   VAL A  36      -9.140   6.556  -4.464  1.00  0.00           C  
ATOM    249  O   VAL A  36      -9.758   5.494  -4.539  1.00  0.00           O  
ATOM    250  CB  VAL A  36      -6.802   5.739  -4.160  1.00  0.00           C  
ATOM    251  CEN VAL A  36      -6.335   5.235  -4.208  1.00  0.00           X  
ATOM    252  H   VAL A  36      -6.579   8.322  -4.240  1.00  0.00           H  
ATOM    253  N   VAL A  37      -9.659   7.659  -3.934  1.00  0.00           N  
ATOM    254  CA  VAL A  37     -10.963   7.656  -3.283  1.00  0.00           C  
ATOM    255  C   VAL A  37     -10.865   7.139  -1.854  1.00  0.00           C  
ATOM    256  O   VAL A  37     -11.879   6.913  -1.194  1.00  0.00           O  
ATOM    257  CB  VAL A  37     -11.981   6.800  -4.060  1.00  0.00           C  
ATOM    258  CEN VAL A  37     -12.544   6.830  -4.455  1.00  0.00           X  
ATOM    259  H   VAL A  37      -9.135   8.522  -3.983  1.00  0.00           H  
ATOM    260  N   VAL A  38      -9.637   6.953  -1.380  1.00  0.00           N  
ATOM    261  CA  VAL A  38      -9.404   6.482  -0.020  1.00  0.00           C  
ATOM    262  C   VAL A  38      -9.409   7.638   0.971  1.00  0.00           C  
ATOM    263  O   VAL A  38      -8.365   8.019   1.501  1.00  0.00           O  
ATOM    264  CB  VAL A  38      -8.066   5.726   0.094  1.00  0.00           C  
ATOM    265  CEN VAL A  38      -7.788   5.102   0.182  1.00  0.00           X  
ATOM    266  H   VAL A  38      -8.845   7.143  -1.978  1.00  0.00           H  
ATOM    267  N   VAL A  39     -10.590   8.193   1.218  1.00  0.00           N  
ATOM    268  CA  VAL A  39     -10.722   9.365   2.076  1.00  0.00           C  
ATOM    269  C   VAL A  39     -10.337   9.042   3.514  1.00  0.00           C  
ATOM    270  O   VAL A  39      -9.763   9.875   4.215  1.00  0.00           O  
ATOM    271  CB  VAL A  39     -12.156   9.925   2.052  1.00  0.00           C  
ATOM    272  CEN VAL A  39     -12.543  10.451   1.832  1.00  0.00           X  
ATOM    273  H   VAL A  39     -11.419   7.794   0.802  1.00  0.00           H  
ATOM    274  N   VAL A  40     -10.657   7.827   3.948  1.00  0.00           N  
ATOM    275  CA  VAL A  40     -10.316   7.380   5.293  1.00  0.00           C  
ATOM    276  C   VAL A  40      -8.807   7.342   5.495  1.00  0.00           C  
ATOM    277  O   VAL A  40      -8.296   7.804   6.515  1.00  0.00           O  
ATOM    278  CB  VAL A  40     -10.899   5.985   5.589  1.00  0.00           C  
ATOM    279  CEN VAL A  40     -11.377   5.650   5.954  1.00  0.00           X  
ATOM    280  H   VAL A  40     -11.150   7.198   3.330  1.00  0.00           H  
ATOM    281  N   VAL A  41      -8.098   6.790   4.516  1.00  0.00           N  
ATOM    282  CA  VAL A  41      -6.640   6.769   4.545  1.00  0.00           C  
ATOM    283  C   VAL A  41      -6.070   8.181   4.589  1.00  0.00           C  
ATOM    284  O   VAL A  41      -5.155   8.467   5.362  1.00  0.00           O  
ATOM    285  CB  VAL A  41      -6.062   6.031   3.323  1.00  0.00           C  
ATOM    286  CEN VAL A  41      -5.738   5.456   3.125  1.00  0.00           X  
ATOM    287  H   VAL A  41      -8.581   6.375   3.733  1.00  0.00           H  
ATOM    288  N   VAL A  42      -6.615   9.061   3.756  1.00  0.00           N  
ATOM    289  CA  VAL A  42      -6.161  10.445   3.699  1.00  0.00           C  
ATOM    290  C   VAL A  42      -6.334  11.137   5.044  1.00  0.00           C  
ATOM    291  O   VAL A  42      -5.435  11.837   5.514  1.00  0.00           O  
ATOM    292  CB  VAL A  42      -6.917  11.244   2.620  1.00  0.00           C  
ATOM    293  CEN VAL A  42      -6.851  11.542   2.003  1.00  0.00           X  
ATOM    294  H   VAL A  42      -7.363   8.763   3.146  1.00  0.00           H  
ATOM    295  N   VAL A  43      -7.493  10.939   5.661  1.00  0.00           N  
ATOM    296  CA  VAL A  43      -7.786  11.544   6.955  1.00  0.00           C  
ATOM    297  C   VAL A  43      -6.786  11.095   8.013  1.00  0.00           C  
ATOM    298  O   VAL A  43      -6.283  11.906   8.789  1.00  0.00           O  
ATOM    299  CB  VAL A  43      -9.210  11.200   7.431  1.00  0.00           C  
ATOM    300  CEN VAL A  43      -9.839  11.463   7.535  1.00  0.00           X  
ATOM    301  H   VAL A  43      -8.190  10.354   5.223  1.00  0.00           H  
ATOM    302  N   VAL A  44      -6.502   9.797   8.037  1.00  0.00           N  
ATOM    303  CA  VAL A  44      -5.561   9.237   9.000  1.00  0.00           C  
ATOM    304  C   VAL A  44      -4.179   9.859   8.845  1.00  0.00           C  
ATOM    305  O   VAL A  44      -3.538  10.223   9.831  1.00  0.00           O  
ATOM    306  CB  VAL A  44      -5.444   7.708   8.853  1.00  0.00           C  
ATOM    307  CEN VAL A  44      -5.601   7.109   9.154  1.00  0.00           X  
ATOM    308  H   VAL A  44      -6.949   9.183   7.372  1.00  0.00           H  
ATOM    309  N   VAL A  45      -3.725   9.978   7.602  1.00  0.00           N  
ATOM    310  CA  VAL A  45      -2.418  10.557   7.316  1.00  0.00           C  
ATOM    311  C   VAL A  45      -2.327  11.990   7.823  1.00  0.00           C  
ATOM    312  O   VAL A  45      -1.333  12.380   8.437  1.00  0.00           O  
ATOM    313  CB  VAL A  45      -2.109  10.536   5.807  1.00  0.00           C  
ATOM    314  CEN VAL A  45      -1.716  10.238   5.326  1.00  0.00           X  
ATOM    315  H   VAL A  45      -4.301   9.660   6.836  1.00  0.00           H  
ATOM    316  N   VAL A  46      -3.369  12.772   7.564  1.00  0.00           N  
ATOM    317  CA  VAL A  46      -3.409  14.164   7.994  1.00  0.00           C  
ATOM    318  C   VAL A  46      -3.301  14.276   9.509  1.00  0.00           C  
ATOM    319  O   VAL A  46      -2.555  15.106  10.028  1.00  0.00           O  
ATOM    320  CB  VAL A  46      -4.700  14.864   7.527  1.00  0.00           C  
ATOM    321  CEN VAL A  46      -4.948  15.335   7.090  1.00  0.00           X  
ATOM    322  H   VAL A  46      -4.155  12.392   7.055  1.00  0.00           H  
ATOM    323  N   VAL A  47      -4.052  13.437  10.214  1.00  0.00           N  
ATOM    324  CA  VAL A  47      -4.043  13.440  11.672  1.00  0.00           C  
ATOM    325  C   VAL A  47      -2.650  13.148  12.214  1.00  0.00           C  
ATOM    326  O   VAL A  47      -2.179  13.816  13.135  1.00  0.00           O  
ATOM    327  CB  VAL A  47      -5.033  12.409  12.246  1.00  0.00           C  
ATOM    328  CEN VAL A  47      -5.633  12.342  12.578  1.00  0.00           X  
ATOM    329  H   VAL A  47      -4.645  12.779   9.727  1.00  0.00           H  
ATOM    330  N   VAL A  48      -1.994  12.146  11.638  1.00  0.00           N  
ATOM    331  CA  VAL A  48      -0.653  11.763  12.063  1.00  0.00           C  
ATOM    332  C   VAL A  48       0.328  12.917  11.898  1.00  0.00           C  
ATOM    333  O   VAL A  48       1.130  13.195  12.789  1.00  0.00           O  
ATOM    334  CB  VAL A  48      -0.136  10.546  11.274  1.00  0.00           C  
ATOM    335  CEN VAL A  48       0.014   9.875  11.324  1.00  0.00           X  
ATOM    336  H   VAL A  48      -2.436  11.636  10.887  1.00  0.00           H  
ATOM    337  N   VAL A  49       0.258  13.587  10.752  1.00  0.00           N  
ATOM    338  CA  VAL A  49       1.139  14.712  10.467  1.00  0.00           C  
ATOM    339  C   VAL A  49       0.961  15.824  11.493  1.00  0.00           C  
ATOM    340  O   VAL A  49       1.938  16.384  11.992  1.00  0.00           O  
ATOM    341  CB  VAL A  49       0.891  15.283   9.058  1.00  0.00           C  
ATOM    342  CEN VAL A  49       1.161  15.336   8.426  1.00  0.00           X  
ATOM    343  H   VAL A  49      -0.424  13.308  10.060  1.00  0.00           H  
ATOM    344  N   VAL A  50      -0.291  16.141  11.804  1.00  0.00           N  
ATOM    345  CA  VAL A  50      -0.600  17.187  12.771  1.00  0.00           C  
ATOM    346  C   VAL A  50      -0.008  16.866  14.137  1.00  0.00           C  
ATOM    347  O   VAL A  50       0.583  17.729  14.787  1.00  0.00           O  
ATOM    348  CB  VAL A  50      -2.119  17.393  12.916  1.00  0.00           C  
ATOM    349  CEN VAL A  50      -2.636  17.826  12.776  1.00  0.00           X  
ATOM    350  H   VAL A  50      -1.049  15.643  11.358  1.00  0.00           H  
ATOM    351  N   VAL A  51      -0.170  15.620  14.569  1.00  0.00           N  
ATOM    352  CA  VAL A  51       0.348  15.182  15.860  1.00  0.00           C  
ATOM    353  C   VAL A  51       1.861  15.345  15.930  1.00  0.00           C  
ATOM    354  O   VAL A  51       2.397  15.833  16.925  1.00  0.00           O  
ATOM    355  CB  VAL A  51      -0.014  13.713  16.145  1.00  0.00           C  
ATOM    356  CEN VAL A  51      -0.409  13.305  16.536  1.00  0.00           X  
ATOM    357  H   VAL A  51      -0.665  14.959  13.988  1.00  0.00           H  
ATOM    358  N   VAL A  52       2.545  14.934  14.867  1.00  0.00           N  
ATOM    359  CA  VAL A  52       3.998  15.033  14.806  1.00  0.00           C  
ATOM    360  C   VAL A  52       4.457  16.480  14.936  1.00  0.00           C  
ATOM    361  O   VAL A  52       5.396  16.780  15.674  1.00  0.00           O  
ATOM    362  CB  VAL A  52       4.551  14.445  13.495  1.00  0.00           C  
ATOM    363  CEN VAL A  52       4.905  13.917  13.230  1.00  0.00           X  
ATOM    364  H   VAL A  52       2.045  14.542  14.082  1.00  0.00           H  
ATOM    365  N   VAL A  53       3.790  17.374  14.213  1.00  0.00           N  
ATOM    366  CA  VAL A  53       4.129  18.792  14.246  1.00  0.00           C  
ATOM    367  C   VAL A  53       3.991  19.359  15.653  1.00  0.00           C  
ATOM    368  O   VAL A  53       4.861  20.092  16.125  1.00  0.00           O  
ATOM    369  CB  VAL A  53       3.242  19.607  13.286  1.00  0.00           C  
ATOM    370  CEN VAL A  53       3.243  19.957  12.693  1.00  0.00           X  
ATOM    371  H   VAL A  53       3.029  17.063  13.627  1.00  0.00           H  
ATOM    372  N   VAL A  54       2.895  19.015  16.320  1.00  0.00           N  
ATOM    373  CA  VAL A  54       2.642  19.489  17.675  1.00  0.00           C  
ATOM    374  C   VAL A  54       3.742  19.044  18.629  1.00  0.00           C  
ATOM    375  O   VAL A  54       4.231  19.831  19.440  1.00  0.00           O  
ATOM    376  CB  VAL A  54       1.284  18.990  18.204  1.00  0.00           C  
ATOM    377  CEN VAL A  54       0.645  19.190  18.368  1.00  0.00           X  
ATOM    378  H   VAL A  54       2.219  18.410  15.876  1.00  0.00           H  
ATOM    379  N   VAL A  55       4.129  17.777  18.527  1.00  0.00           N  
ATOM    380  CA  VAL A  55       5.173  17.223  19.381  1.00  0.00           C  
ATOM    381  C   VAL A  55       6.489  17.970  19.197  1.00  0.00           C  
ATOM    382  O   VAL A  55       7.163  18.307  20.169  1.00  0.00           O  
ATOM    383  CB  VAL A  55       5.400  15.726  19.099  1.00  0.00           C  
ATOM    384  CEN VAL A  55       5.312  15.094  19.358  1.00  0.00           X  
ATOM    385  H   VAL A  55       3.688  17.181  17.841  1.00  0.00           H  
ATOM    386  N   VAL A  56       6.848  18.225  17.943  1.00  0.00           N  
ATOM    387  CA  VAL A  56       8.083  18.932  17.629  1.00  0.00           C  
ATOM    388  C   VAL A  56       8.094  20.323  18.249  1.00  0.00           C  
ATOM    389  O   VAL A  56       9.093  20.746  18.832  1.00  0.00           O  
ATOM    390  CB  VAL A  56       8.292  19.057  16.108  1.00  0.00           C  
ATOM    391  CEN VAL A  56       8.674  18.831  15.581  1.00  0.00           X  
ATOM    392  H   VAL A  56       6.249  17.921  17.189  1.00  0.00           H  
ATOM    393  N   VAL A  57       6.978  21.033  18.119  1.00  0.00           N  
ATOM    394  CA  VAL A  57       6.858  22.379  18.666  1.00  0.00           C  
ATOM    395  C   VAL A  57       7.057  22.379  20.176  1.00  0.00           C  
ATOM    396  O   VAL A  57       7.769  23.225  20.718  1.00  0.00           O  
ATOM    397  CB  VAL A  57       5.488  23.001  18.338  1.00  0.00           C  
ATOM    398  CEN VAL A  57       5.174  23.483  17.958  1.00  0.00           X  
ATOM    399  H   VAL A  57       6.193  20.629  17.628  1.00  0.00           H  
ATOM    400  N   VAL A  58       6.423  21.426  20.852  1.00  0.00           N  
ATOM    401  CA  VAL A  58       6.529  21.315  22.302  1.00  0.00           C  
ATOM    402  C   VAL A  58       7.974  21.099  22.733  1.00  0.00           C  
ATOM    403  O   VAL A  58       8.451  21.729  23.677  1.00  0.00           O  
ATOM    404  CB  VAL A  58       5.664  20.162  22.845  1.00  0.00           C  
ATOM    405  CEN VAL A  58       5.095  20.018  23.205  1.00  0.00           X  
ATOM    406  H   VAL A  58       5.853  20.762  20.348  1.00  0.00           H  
ATOM    407  N   VAL A  59       8.667  20.204  22.037  1.00  0.00           N  
ATOM    408  CA  VAL A  59      10.060  19.904  22.347  1.00  0.00           C  
ATOM    409  C   VAL A  59      10.933  21.146  22.220  1.00  0.00           C  
ATOM    410  O   VAL A  59      11.768  21.419  23.082  1.00  0.00           O  
ATOM    411  CB  VAL A  59      10.618  18.800  21.428  1.00  0.00           C  
ATOM    412  CEN VAL A  59      10.823  18.143  21.413  1.00  0.00           X  
ATOM    413  H   VAL A  59       8.218  19.720  21.273  1.00  0.00           H  
ATOM    414  N   VAL A  60      10.734  21.895  21.141  1.00  0.00           N  
ATOM    415  CA  VAL A  60      11.503  23.110  20.900  1.00  0.00           C  
ATOM    416  C   VAL A  60      11.306  24.119  22.025  1.00  0.00           C  
ATOM    417  O   VAL A  60      12.266  24.717  22.510  1.00  0.00           O  
ATOM    418  CB  VAL A  60      11.117  23.767  19.562  1.00  0.00           C  
ATOM    419  CEN VAL A  60      11.339  23.893  18.922  1.00  0.00           X  
ATOM    420  H   VAL A  60      10.032  21.616  20.471  1.00  0.00           H  
ATOM    421  N   VAL A  61      10.056  24.303  22.436  1.00  0.00           N  
ATOM    422  CA  VAL A  61       9.731  25.240  23.504  1.00  0.00           C  
ATOM    423  C   VAL A  61      10.457  24.878  24.794  1.00  0.00           C  
ATOM    424  O   VAL A  61      10.998  25.747  25.478  1.00  0.00           O  
ATOM    425  CB  VAL A  61       8.216  25.285  23.775  1.00  0.00           C  
ATOM    426  CEN VAL A  61       7.652  25.675  23.709  1.00  0.00           X  
ATOM    427  H   VAL A  61       9.312  23.780  21.996  1.00  0.00           H  
ATOM    428  N   VAL A  62      10.466  23.591  25.121  1.00  0.00           N  
ATOM    429  CA  VAL A  62      11.122  23.112  26.332  1.00  0.00           C  
ATOM    430  C   VAL A  62      12.626  23.342  26.271  1.00  0.00           C  
ATOM    431  O   VAL A  62      13.265  23.608  27.289  1.00  0.00           O  
ATOM    432  CB  VAL A  62      10.851  21.614  26.567  1.00  0.00           C  
ATOM    433  CEN VAL A  62      10.513  21.168  26.969  1.00  0.00           X  
ATOM    434  H   VAL A  62      10.006  22.926  24.515  1.00  0.00           H  
ATOM    435  N   VAL A  63      13.188  23.239  25.071  1.00  0.00           N  
ATOM    436  CA  VAL A  63      14.589  23.573  24.849  1.00  0.00           C  
ATOM    437  C   VAL A  63      14.805  25.081  24.862  1.00  0.00           C  
ATOM    438  O   VAL A  63      15.941  25.555  24.825  1.00  0.00           O  
ATOM    439  CB  VAL A  63      15.102  23.002  23.513  1.00  0.00           C  
ATOM    440  CEN VAL A  63      15.513  22.524  23.236  1.00  0.00           X  
ATOM    441  H   VAL A  63      12.629  22.921  24.292  1.00  0.00           H  
ATOM    442  N   VAL A  64      13.709  25.830  24.914  1.00  0.00           N  
ATOM    443  CA  VAL A  64      13.768  27.282  24.803  1.00  0.00           C  
ATOM    444  C   VAL A  64      13.873  27.719  23.347  1.00  0.00           C  
ATOM    445  O   VAL A  64      14.092  28.895  23.056  1.00  0.00           O  
ATOM    446  CB  VAL A  64      14.958  27.862  25.590  1.00  0.00           C  
ATOM    447  CEN VAL A  64      15.128  28.227  26.149  1.00  0.00           X  
ATOM    448  H   VAL A  64      12.812  25.381  25.035  1.00  0.00           H  
ATOM    449  N   VAL A  65      13.717  26.765  22.436  1.00  0.00           N  
ATOM    450  CA  VAL A  65      13.772  27.053  21.008  1.00  0.00           C  
ATOM    451  C   VAL A  65      12.418  27.515  20.485  1.00  0.00           C  
ATOM    452  O   VAL A  65      11.739  26.786  19.762  1.00  0.00           O  
ATOM    453  CB  VAL A  65      14.231  25.824  20.200  1.00  0.00           C  
ATOM    454  CEN VAL A  65      14.753  25.565  19.834  1.00  0.00           X  
ATOM    455  H   VAL A  65      13.555  25.816  22.740  1.00  0.00           H  
ATOM    456  N   VAL A  66      12.029  28.730  20.857  1.00  0.00           N  
ATOM    457  CA  VAL A  66      10.716  29.256  20.503  1.00  0.00           C  
ATOM    458  C   VAL A  66      10.586  29.445  18.997  1.00  0.00           C  
ATOM    459  O   VAL A  66       9.514  29.241  18.427  1.00  0.00           O  
ATOM    460  CB  VAL A  66      10.437  30.598  21.205  1.00  0.00           C  
ATOM    461  CEN VAL A  66      10.061  30.899  21.698  1.00  0.00           X  
ATOM    462  H   VAL A  66      12.660  29.304  21.398  1.00  0.00           H  
ATOM    463  N   VAL A  67      11.683  29.836  18.358  1.00  0.00           N  
ATOM    464  CA  VAL A  67      11.702  30.021  16.912  1.00  0.00           C  
ATOM    465  C   VAL A  67      11.426  28.711  16.185  1.00  0.00           C  
ATOM    466  O   VAL A  67      10.635  28.668  15.242  1.00  0.00           O  
ATOM    467  CB  VAL A  67      13.051  30.588  16.432  1.00  0.00           C  
ATOM    468  CEN VAL A  67      13.358  31.150  16.178  1.00  0.00           X  
ATOM    469  H   VAL A  67      12.526  30.009  18.887  1.00  0.00           H  
ATOM    470  N   VAL A  68      12.081  27.644  16.629  1.00  0.00           N  
ATOM    471  CA  VAL A  68      11.843  26.315  16.079  1.00  0.00           C  
ATOM    472  C   VAL A  68      10.392  25.893  16.266  1.00  0.00           C  
ATOM    473  O   VAL A  68       9.763  25.372  15.346  1.00  0.00           O  
ATOM    474  CB  VAL A  68      12.762  25.262  16.727  1.00  0.00           C  
ATOM    475  CEN VAL A  68      13.304  24.853  16.612  1.00  0.00           X  
ATOM    476  H   VAL A  68      12.762  27.757  17.366  1.00  0.00           H  
ATOM    477  N   VAL A  69       9.865  26.121  17.465  1.00  0.00           N  
ATOM    478  CA  VAL A  69       8.486  25.764  17.776  1.00  0.00           C  
ATOM    479  C   VAL A  69       7.509  26.490  16.859  1.00  0.00           C  
ATOM    480  O   VAL A  69       6.569  25.891  16.338  1.00  0.00           O  
ATOM    481  CB  VAL A  69       8.136  26.086  19.241  1.00  0.00           C  
ATOM    482  CEN VAL A  69       8.000  25.802  19.854  1.00  0.00           X  
ATOM    483  H   VAL A  69      10.435  26.552  18.179  1.00  0.00           H  
ATOM    484  N   VAL A  70       7.738  27.785  16.666  1.00  0.00           N  
ATOM    485  CA  VAL A  70       6.878  28.596  15.812  1.00  0.00           C  
ATOM    486  C   VAL A  70       6.860  28.063  14.385  1.00  0.00           C  
ATOM    487  O   VAL A  70       5.801  27.953  13.767  1.00  0.00           O  
ATOM    488  CB  VAL A  70       7.327  30.069  15.794  1.00  0.00           C  
ATOM    489  CEN VAL A  70       7.159  30.703  16.005  1.00  0.00           X  
ATOM    490  H   VAL A  70       8.527  28.219  17.123  1.00  0.00           H  
ATOM    491  N   VAL A  71       8.038  27.734  13.866  1.00  0.00           N  
ATOM    492  CA  VAL A  71       8.160  27.212  12.510  1.00  0.00           C  
ATOM    493  C   VAL A  71       7.371  25.919  12.345  1.00  0.00           C  
ATOM    494  O   VAL A  71       6.660  25.737  11.357  1.00  0.00           O  
ATOM    495  CB  VAL A  71       9.631  26.956  12.133  1.00  0.00           C  
ATOM    496  CEN VAL A  71      10.150  27.181  11.740  1.00  0.00           X  
ATOM    497  H   VAL A  71       8.871  27.848  14.426  1.00  0.00           H  
ATOM    498  N   VAL A  72       7.501  25.024  13.318  1.00  0.00           N  
ATOM    499  CA  VAL A  72       6.800  23.746  13.282  1.00  0.00           C  
ATOM    500  C   VAL A  72       5.291  23.946  13.239  1.00  0.00           C  
ATOM    501  O   VAL A  72       4.591  23.297  12.462  1.00  0.00           O  
ATOM    502  CB  VAL A  72       7.157  22.871  14.499  1.00  0.00           C  
ATOM    503  CEN VAL A  72       7.498  22.305  14.694  1.00  0.00           X  
ATOM    504  H   VAL A  72       8.101  25.234  14.103  1.00  0.00           H  
ATOM    505  N   VAL A  73       4.794  24.849  14.077  1.00  0.00           N  
ATOM    506  CA  VAL A  73       3.366  25.137  14.136  1.00  0.00           C  
ATOM    507  C   VAL A  73       2.850  25.637  12.793  1.00  0.00           C  
ATOM    508  O   VAL A  73       1.799  25.203  12.321  1.00  0.00           O  
ATOM    509  CB  VAL A  73       3.044  26.183  15.220  1.00  0.00           C  
ATOM    510  CEN VAL A  73       2.752  26.269  15.838  1.00  0.00           X  
ATOM    511  H   VAL A  73       5.423  25.350  14.690  1.00  0.00           H  
ATOM    512  N   VAL A  74       3.595  26.552  12.181  1.00  0.00           N  
ATOM    513  CA  VAL A  74       3.213  27.112  10.891  1.00  0.00           C  
ATOM    514  C   VAL A  74       3.111  26.027   9.827  1.00  0.00           C  
ATOM    515  O   VAL A  74       2.157  25.994   9.050  1.00  0.00           O  
ATOM    516  CB  VAL A  74       4.215  28.184  10.422  1.00  0.00           C  
ATOM    517  CEN VAL A  74       4.296  28.861  10.321  1.00  0.00           X  
ATOM    518  H   VAL A  74       4.447  26.866  12.622  1.00  0.00           H  
ATOM    519  N   VAL A  75       4.099  25.140   9.797  1.00  0.00           N  
ATOM    520  CA  VAL A  75       4.122  24.051   8.828  1.00  0.00           C  
ATOM    521  C   VAL A  75       2.900  23.155   8.977  1.00  0.00           C  
ATOM    522  O   VAL A  75       2.267  22.782   7.989  1.00  0.00           O  
ATOM    523  CB  VAL A  75       5.395  23.194   8.970  1.00  0.00           C  
ATOM    524  CEN VAL A  75       5.994  23.037   8.669  1.00  0.00           X  
ATOM    525  H   VAL A  75       4.854  25.222  10.463  1.00  0.00           H  
ATOM    526  N   VAL A  76       2.572  22.812  10.218  1.00  0.00           N  
ATOM    527  CA  VAL A  76       1.423  21.958  10.499  1.00  0.00           C  
ATOM    528  C   VAL A  76       0.132  22.589   9.995  1.00  0.00           C  
ATOM    529  O   VAL A  76      -0.697  21.920   9.377  1.00  0.00           O  
ATOM    530  CB  VAL A  76       1.289  21.670  12.006  1.00  0.00           C  
ATOM    531  CEN VAL A  76       1.354  21.179  12.485  1.00  0.00           X  
ATOM    532  H   VAL A  76       3.132  23.151  10.987  1.00  0.00           H  
ATOM    533  N   VAL A  77      -0.034  23.880  10.263  1.00  0.00           N  
ATOM    534  CA  VAL A  77      -1.226  24.604   9.836  1.00  0.00           C  
ATOM    535  C   VAL A  77      -1.375  24.574   8.321  1.00  0.00           C  
ATOM    536  O   VAL A  77      -2.465  24.337   7.800  1.00  0.00           O  
ATOM    537  CB  VAL A  77      -1.197  26.069  10.311  1.00  0.00           C  
ATOM    538  CEN VAL A  77      -1.484  26.515  10.751  1.00  0.00           X  
ATOM    539  H   VAL A  77       0.684  24.372  10.774  1.00  0.00           H  
ATOM    540  N   VAL A  78      -0.275  24.817   7.618  1.00  0.00           N  
ATOM    541  CA  VAL A  78      -0.282  24.819   6.160  1.00  0.00           C  
ATOM    542  C   VAL A  78      -0.715  23.466   5.609  1.00  0.00           C  
ATOM    543  O   VAL A  78      -1.528  23.392   4.688  1.00  0.00           O  
ATOM    544  CB  VAL A  78       1.104  25.175   5.588  1.00  0.00           C  
ATOM    545  CEN VAL A  78       1.458  25.666   5.259  1.00  0.00           X  
ATOM    546  H   VAL A  78       0.589  25.005   8.106  1.00  0.00           H  
ATOM    547  N   VAL A  79      -0.167  22.399   6.179  1.00  0.00           N  
ATOM    548  CA  VAL A  79      -0.495  21.046   5.746  1.00  0.00           C  
ATOM    549  C   VAL A  79      -1.983  20.761   5.910  1.00  0.00           C  
ATOM    550  O   VAL A  79      -2.621  20.205   5.015  1.00  0.00           O  
ATOM    551  CB  VAL A  79       0.308  19.991   6.529  1.00  0.00           C  
ATOM    552  CEN VAL A  79       0.818  19.530   6.477  1.00  0.00           X  
ATOM    553  H   VAL A  79       0.495  22.527   6.931  1.00  0.00           H  
ATOM    554  N   VAL A  80      -2.531  21.146   7.057  1.00  0.00           N  
ATOM    555  CA  VAL A  80      -3.945  20.932   7.340  1.00  0.00           C  
ATOM    556  C   VAL A  80      -4.817  21.904   6.555  1.00  0.00           C  
ATOM    557  O   VAL A  80      -6.043  21.798   6.563  1.00  0.00           O  
ATOM    558  CB  VAL A  80      -4.250  21.084   8.843  1.00  0.00           C  
ATOM    559  CEN VAL A  80      -4.422  20.736   9.412  1.00  0.00           X  
ATOM    560  H   VAL A  80      -1.953  21.597   7.752  1.00  0.00           H  
ATOM    561  N   VAL A  81      -4.176  22.849   5.876  1.00  0.00           N  
ATOM    562  CA  VAL A  81      -4.874  23.735   4.952  1.00  0.00           C  
ATOM    563  C   VAL A  81      -4.488  23.440   3.508  1.00  0.00           C  
ATOM    564  O   VAL A  81      -4.504  24.329   2.657  1.00  0.00           O  
ATOM    565  CB  VAL A  81      -4.581  25.216   5.258  1.00  0.00           C  
ATOM    566  CEN VAL A  81      -4.858  25.796   5.506  1.00  0.00           X  
ATOM    567  H   VAL A  81      -3.180  22.957   6.003  1.00  0.00           H  
ATOM    568  N   VAL A  82      -4.142  22.185   3.238  1.00  0.00           N  
ATOM    569  CA  VAL A  82      -3.940  21.724   1.870  1.00  0.00           C  
ATOM    570  C   VAL A  82      -2.724  22.389   1.238  1.00  0.00           C  
ATOM    571  O   VAL A  82      -2.683  22.605   0.027  1.00  0.00           O  
ATOM    572  CB  VAL A  82      -5.177  21.997   0.993  1.00  0.00           C  
ATOM    573  CEN VAL A  82      -5.704  21.695   0.668  1.00  0.00           X  
ATOM    574  H   VAL A  82      -4.015  21.535   4.001  1.00  0.00           H  
ATOM    575  N   VAL A  83      -1.735  22.711   2.065  1.00  0.00           N  
ATOM    576  CA  VAL A  83      -0.440  23.162   1.571  1.00  0.00           C  
ATOM    577  C   VAL A  83       0.519  21.993   1.391  1.00  0.00           C  
ATOM    578  O   VAL A  83       0.639  21.135   2.266  1.00  0.00           O  
ATOM    579  CB  VAL A  83       0.198  24.195   2.520  1.00  0.00           C  
ATOM    580  CEN VAL A  83       0.359  24.861   2.586  1.00  0.00           X  
ATOM    581  H   VAL A  83      -1.885  22.641   3.061  1.00  0.00           H  
ATOM    582  N   VAL A  84       1.200  21.963   0.250  1.00  0.00           N  
ATOM    583  CA  VAL A  84       2.103  20.865  -0.075  1.00  0.00           C  
ATOM    584  C   VAL A  84       3.415  20.986   0.690  1.00  0.00           C  
ATOM    585  O   VAL A  84       3.687  22.010   1.318  1.00  0.00           O  
ATOM    586  CB  VAL A  84       2.403  20.809  -1.584  1.00  0.00           C  
ATOM    587  CEN VAL A  84       2.287  20.448  -2.159  1.00  0.00           X  
ATOM    588  H   VAL A  84       1.090  22.721  -0.408  1.00  0.00           H  
ATOM    589  N   VAL A  85       4.226  19.935   0.633  1.00  0.00           N  
ATOM    590  CA  VAL A  85       5.375  19.806   1.521  1.00  0.00           C  
ATOM    591  C   VAL A  85       6.445  20.839   1.191  1.00  0.00           C  
ATOM    592  O   VAL A  85       7.190  21.277   2.068  1.00  0.00           O  
ATOM    593  CB  VAL A  85       5.994  18.397   1.443  1.00  0.00           C  
ATOM    594  CEN VAL A  85       6.076  17.808   1.789  1.00  0.00           X  
ATOM    595  H   VAL A  85       4.041  19.207  -0.042  1.00  0.00           H  
ATOM    596  N   VAL A  86       6.517  21.224  -0.079  1.00  0.00           N  
ATOM    597  CA  VAL A  86       7.467  22.238  -0.519  1.00  0.00           C  
ATOM    598  C   VAL A  86       7.135  23.600   0.077  1.00  0.00           C  
ATOM    599  O   VAL A  86       8.026  24.338   0.499  1.00  0.00           O  
ATOM    600  CB  VAL A  86       7.499  22.354  -2.055  1.00  0.00           C  
ATOM    601  CEN VAL A  86       7.881  22.225  -2.613  1.00  0.00           X  
ATOM    602  H   VAL A  86       5.897  20.803  -0.756  1.00  0.00           H  
ATOM    603  N   VAL A  87       5.848  23.928   0.108  1.00  0.00           N  
ATOM    604  CA  VAL A  87       5.395  25.201   0.658  1.00  0.00           C  
ATOM    605  C   VAL A  87       5.791  25.340   2.122  1.00  0.00           C  
ATOM    606  O   VAL A  87       6.276  26.389   2.547  1.00  0.00           O  
ATOM    607  CB  VAL A  87       3.868  25.359   0.532  1.00  0.00           C  
ATOM    608  CEN VAL A  87       3.372  25.702   0.200  1.00  0.00           X  
ATOM    609  H   VAL A  87       5.166  23.280  -0.258  1.00  0.00           H  
ATOM    610  N   VAL A  88       5.583  24.276   2.890  1.00  0.00           N  
ATOM    611  CA  VAL A  88       5.918  24.278   4.309  1.00  0.00           C  
ATOM    612  C   VAL A  88       7.404  24.535   4.524  1.00  0.00           C  
ATOM    613  O   VAL A  88       7.789  25.329   5.382  1.00  0.00           O  
ATOM    614  CB  VAL A  88       5.534  22.947   4.983  1.00  0.00           C  
ATOM    615  CEN VAL A  88       5.093  22.656   5.424  1.00  0.00           X  
ATOM    616  H   VAL A  88       5.182  23.445   2.481  1.00  0.00           H  
ATOM    617  N   VAL A  89       8.236  23.858   3.739  1.00  0.00           N  
ATOM    618  CA  VAL A  89       9.682  24.012   3.842  1.00  0.00           C  
ATOM    619  C   VAL A  89      10.103  25.452   3.579  1.00  0.00           C  
ATOM    620  O   VAL A  89      10.924  26.011   4.306  1.00  0.00           O  
ATOM    621  CB  VAL A  89      10.420  23.084   2.858  1.00  0.00           C  
ATOM    622  CEN VAL A  89      10.813  22.520   2.817  1.00  0.00           X  
ATOM    623  H   VAL A  89       7.856  23.221   3.053  1.00  0.00           H  
ATOM    624  N   VAL A  90       9.535  26.048   2.536  1.00  0.00           N  
ATOM    625  CA  VAL A  90       9.851  27.425   2.176  1.00  0.00           C  
ATOM    626  C   VAL A  90       9.510  28.384   3.310  1.00  0.00           C  
ATOM    627  O   VAL A  90      10.297  29.270   3.644  1.00  0.00           O  
ATOM    628  CB  VAL A  90       9.100  27.863   0.904  1.00  0.00           C  
ATOM    629  CEN VAL A  90       9.181  28.017   0.238  1.00  0.00           X  
ATOM    630  H   VAL A  90       8.868  25.535   1.979  1.00  0.00           H  
ATOM    631  N   VAL A  91       8.334  28.200   3.900  1.00  0.00           N  
ATOM    632  CA  VAL A  91       7.887  29.048   4.999  1.00  0.00           C  
ATOM    633  C   VAL A  91       8.861  28.992   6.169  1.00  0.00           C  
ATOM    634  O   VAL A  91       9.196  30.019   6.759  1.00  0.00           O  
ATOM    635  CB  VAL A  91       6.485  28.644   5.490  1.00  0.00           C  
ATOM    636  CEN VAL A  91       5.824  28.840   5.506  1.00  0.00           X  
ATOM    637  H   VAL A  91       7.734  27.454   3.579  1.00  0.00           H  
ATOM    638  N   VAL A  92       9.311  27.787   6.500  1.00  0.00           N  
ATOM    639  CA  VAL A  92      10.244  27.594   7.604  1.00  0.00           C  
ATOM    640  C   VAL A  92      11.581  28.267   7.319  1.00  0.00           C  
ATOM    641  O   VAL A  92      12.241  28.767   8.230  1.00  0.00           O  
ATOM    642  CB  VAL A  92      10.484  26.099   7.887  1.00  0.00           C  
ATOM    643  CEN VAL A  92      10.359  25.593   8.337  1.00  0.00           X  
ATOM    644  H   VAL A  92       8.999  26.983   5.973  1.00  0.00           H  
ATOM    645  N   VAL A  93      11.974  28.277   6.050  1.00  0.00           N  
ATOM    646  CA  VAL A  93      13.160  29.010   5.622  1.00  0.00           C  
ATOM    647  C   VAL A  93      12.900  30.510   5.592  1.00  0.00           C  
ATOM    648  O   VAL A  93      13.817  31.305   5.385  1.00  0.00           O  
ATOM    649  CB  VAL A  93      13.633  28.553   4.229  1.00  0.00           C  
ATOM    650  CEN VAL A  93      14.129  28.209   3.897  1.00  0.00           X  
ATOM    651  H   VAL A  93      11.438  27.764   5.365  1.00  0.00           H  
ATOM    652  N   VAL A  94      11.644  30.892   5.801  1.00  0.00           N  
ATOM    653  CA  VAL A  94      11.236  32.286   5.672  1.00  0.00           C  
ATOM    654  C   VAL A  94      10.999  32.658   4.214  1.00  0.00           C  
ATOM    655  O   VAL A  94      10.802  33.828   3.885  1.00  0.00           O  
ATOM    656  CB  VAL A  94      12.287  33.240   6.270  1.00  0.00           C  
ATOM    657  CEN VAL A  94      12.411  33.669   6.795  1.00  0.00           X  
ATOM    658  H   VAL A  94      10.955  30.199   6.056  1.00  0.00           H  
ATOM    659  N   VAL A  95      11.020  31.655   3.342  1.00  0.00           N  
ATOM    660  CA  VAL A  95      10.785  31.872   1.919  1.00  0.00           C  
ATOM    661  C   VAL A  95       9.296  31.872   1.600  1.00  0.00           C  
ATOM    662  O   VAL A  95       8.782  30.934   0.990  1.00  0.00           O  
ATOM    663  CB  VAL A  95      11.484  30.800   1.062  1.00  0.00           C  
ATOM    664  CEN VAL A  95      12.005  30.693   0.624  1.00  0.00           X  
ATOM    665  H   VAL A  95      11.202  30.719   3.674  1.00  0.00           H  
ATOM    666  N   VAL A  96       8.607  32.929   2.016  1.00  0.00           N  
ATOM    667  CA  VAL A  96       7.160  33.011   1.857  1.00  0.00           C  
ATOM    668  C   VAL A  96       6.770  33.073   0.386  1.00  0.00           C  
ATOM    669  O   VAL A  96       5.745  32.524  -0.018  1.00  0.00           O  
ATOM    670  CB  VAL A  96       6.580  34.240   2.583  1.00  0.00           C  
ATOM    671  CEN VAL A  96       6.202  34.437   3.124  1.00  0.00           X  
ATOM    672  H   VAL A  96       9.098  33.695   2.454  1.00  0.00           H  
ATOM    673  N   VAL A  97       7.594  33.745  -0.411  1.00  0.00           N  
ATOM    674  CA  VAL A  97       7.354  33.852  -1.846  1.00  0.00           C  
ATOM    675  C   VAL A  97       7.397  32.484  -2.515  1.00  0.00           C  
ATOM    676  O   VAL A  97       6.536  32.154  -3.330  1.00  0.00           O  
ATOM    677  CB  VAL A  97       8.383  34.777  -2.523  1.00  0.00           C  
ATOM    678  CEN VAL A  97       8.462  35.391  -2.824  1.00  0.00           X  
ATOM    679  H   VAL A  97       8.407  34.193  -0.014  1.00  0.00           H  
ATOM    680  N   VAL A  98       8.405  31.692  -2.165  1.00  0.00           N  
ATOM    681  CA  VAL A  98       8.515  30.326  -2.665  1.00  0.00           C  
ATOM    682  C   VAL A  98       7.305  29.493  -2.262  1.00  0.00           C  
ATOM    683  O   VAL A  98       6.746  28.758  -3.076  1.00  0.00           O  
ATOM    684  CB  VAL A  98       9.794  29.638  -2.152  1.00  0.00           C  
ATOM    685  CEN VAL A  98      10.414  29.408  -2.343  1.00  0.00           X  
ATOM    686  H   VAL A  98       9.113  32.044  -1.537  1.00  0.00           H  
ATOM    687  N   VAL A  99       6.905  29.612  -1.000  1.00  0.00           N  
ATOM    688  CA  VAL A  99       5.760  28.870  -0.486  1.00  0.00           C  
ATOM    689  C   VAL A  99       4.490  29.216  -1.253  1.00  0.00           C  
ATOM    690  O   VAL A  99       3.718  28.332  -1.625  1.00  0.00           O  
ATOM    691  CB  VAL A  99       5.534  29.146   1.012  1.00  0.00           C  
ATOM    692  CEN VAL A  99       5.579  28.866   1.640  1.00  0.00           X  
ATOM    693  H   VAL A  99       7.407  30.233  -0.381  1.00  0.00           H  
ATOM    694  N   VAL A 100       4.279  30.507  -1.487  1.00  0.00           N  
ATOM    695  CA  VAL A 100       3.102  30.972  -2.211  1.00  0.00           C  
ATOM    696  C   VAL A 100       3.051  30.386  -3.615  1.00  0.00           C  
ATOM    697  O   VAL A 100       2.003  29.926  -4.069  1.00  0.00           O  
ATOM    698  CB  VAL A 100       3.067  32.509  -2.305  1.00  0.00           C  
ATOM    699  CEN VAL A 100       2.742  33.072  -2.075  1.00  0.00           X  
ATOM    700  H   VAL A 100       4.952  31.183  -1.155  1.00  0.00           H  
ATOM    701  N   VAL A 101       4.190  30.404  -4.300  1.00  0.00           N  
ATOM    702  CA  VAL A 101       4.277  29.873  -5.655  1.00  0.00           C  
ATOM    703  C   VAL A 101       3.911  28.395  -5.693  1.00  0.00           C  
ATOM    704  O   VAL A 101       3.161  27.954  -6.564  1.00  0.00           O  
ATOM    705  CB  VAL A 101       5.688  30.058  -6.244  1.00  0.00           C  
ATOM    706  CEN VAL A 101       6.053  30.409  -6.711  1.00  0.00           X  
ATOM    707  H   VAL A 101       5.016  30.795  -3.871  1.00  0.00           H  
ATOM    708  N   VAL A 102       4.444  27.634  -4.744  1.00  0.00           N  
ATOM    709  CA  VAL A 102       4.174  26.203  -4.667  1.00  0.00           C  
ATOM    710  C   VAL A 102       2.685  25.933  -4.489  1.00  0.00           C  
ATOM    711  O   VAL A 102       2.119  25.062  -5.149  1.00  0.00           O  
ATOM    712  CB  VAL A 102       4.948  25.543  -3.511  1.00  0.00           C  
ATOM    713  CEN VAL A 102       5.470  25.118  -3.364  1.00  0.00           X  
ATOM    714  H   VAL A 102       5.052  28.057  -4.058  1.00  0.00           H  
ATOM    715  N   VAL A 103       2.056  26.685  -3.592  1.00  0.00           N  
ATOM    716  CA  VAL A 103       0.631  26.527  -3.325  1.00  0.00           C  
ATOM    717  C   VAL A 103      -0.196  26.776  -4.580  1.00  0.00           C  
ATOM    718  O   VAL A 103      -1.116  26.019  -4.889  1.00  0.00           O  
ATOM    719  CB  VAL A 103       0.156  27.480  -2.212  1.00  0.00           C  
ATOM    720  CEN VAL A 103      -0.060  27.505  -1.559  1.00  0.00           X  
ATOM    721  H   VAL A 103       2.577  27.383  -3.083  1.00  0.00           H  
ATOM    722  N   VAL A 104       0.139  27.840  -5.302  1.00  0.00           N  
ATOM    723  CA  VAL A 104      -0.572  28.191  -6.525  1.00  0.00           C  
ATOM    724  C   VAL A 104      -0.481  27.072  -7.555  1.00  0.00           C  
ATOM    725  O   VAL A 104      -1.476  26.710  -8.182  1.00  0.00           O  
ATOM    726  CB  VAL A 104      -0.025  29.490  -7.144  1.00  0.00           C  
ATOM    727  CEN VAL A 104      -0.171  30.154  -7.261  1.00  0.00           X  
ATOM    728  H   VAL A 104       0.905  28.422  -4.994  1.00  0.00           H  
ATOM    729  N   VAL A 105       0.719  26.527  -7.724  1.00  0.00           N  
ATOM    730  CA  VAL A 105       0.942  25.447  -8.679  1.00  0.00           C  
ATOM    731  C   VAL A 105       0.089  24.231  -8.344  1.00  0.00           C  
ATOM    732  O   VAL A 105      -0.529  23.632  -9.225  1.00  0.00           O  
ATOM    733  CB  VAL A 105       2.423  25.027  -8.720  1.00  0.00           C  
ATOM    734  CEN VAL A 105       2.994  25.043  -9.106  1.00  0.00           X  
ATOM    735  H   VAL A 105       1.496  26.869  -7.178  1.00  0.00           H  
ATOM    736  N   VAL A 106       0.058  23.869  -7.066  1.00  0.00           N  
ATOM    737  CA  VAL A 106      -0.721  22.723  -6.613  1.00  0.00           C  
ATOM    738  C   VAL A 106      -2.201  22.904  -6.924  1.00  0.00           C  
ATOM    739  O   VAL A 106      -2.860  21.984  -7.408  1.00  0.00           O  
ATOM    740  CB  VAL A 106      -0.550  22.486  -5.100  1.00  0.00           C  
ATOM    741  CEN VAL A 106      -0.270  22.064  -4.633  1.00  0.00           X  
ATOM    742  H   VAL A 106       0.587  24.403  -6.391  1.00  0.00           H  
ATOM    743  N   VAL A 107      -2.718  24.096  -6.644  1.00  0.00           N  
ATOM    744  CA  VAL A 107      -4.122  24.400  -6.894  1.00  0.00           C  
ATOM    745  C   VAL A 107      -4.464  24.247  -8.371  1.00  0.00           C  
ATOM    746  O   VAL A 107      -5.488  23.663  -8.724  1.00  0.00           O  
ATOM    747  CB  VAL A 107      -4.481  25.826  -6.439  1.00  0.00           C  
ATOM    748  CEN VAL A 107      -4.828  26.186  -5.965  1.00  0.00           X  
ATOM    749  H   VAL A 107      -2.123  24.809  -6.248  1.00  0.00           H  
ATOM    750  N   VAL A 108      -3.600  24.776  -9.231  1.00  0.00           N  
ATOM    751  CA  VAL A 108      -3.809  24.700 -10.672  1.00  0.00           C  
ATOM    752  C   VAL A 108      -3.876  23.253 -11.143  1.00  0.00           C  
ATOM    753  O   VAL A 108      -4.746  22.887 -11.933  1.00  0.00           O  
ATOM    754  CB  VAL A 108      -2.694  25.430 -11.444  1.00  0.00           C  
ATOM    755  CEN VAL A 108      -2.557  25.988 -11.825  1.00  0.00           X  
ATOM    756  H   VAL A 108      -2.777  25.243  -8.877  1.00  0.00           H  
ATOM    757  N   VAL A 109      -2.952  22.434 -10.653  1.00  0.00           N  
ATOM    758  CA  VAL A 109      -2.904  21.024 -11.023  1.00  0.00           C  
ATOM    759  C   VAL A 109      -4.193  20.310 -10.640  1.00  0.00           C  
ATOM    760  O   VAL A 109      -4.746  19.541 -11.426  1.00  0.00           O  
ATOM    761  CB  VAL A 109      -1.714  20.306 -10.360  1.00  0.00           C  
ATOM    762  CEN VAL A 109      -1.099  20.020 -10.484  1.00  0.00           X  
ATOM    763  H   VAL A 109      -2.265  22.796 -10.008  1.00  0.00           H  
ATOM    764  N   VAL A 110      -4.669  20.568  -9.426  1.00  0.00           N  
ATOM    765  CA  VAL A 110      -5.895  19.950  -8.936  1.00  0.00           C  
ATOM    766  C   VAL A 110      -7.082  20.305  -9.821  1.00  0.00           C  
ATOM    767  O   VAL A 110      -7.700  19.436 -10.373  1.00  0.00           O  
ATOM    768  CB  VAL A 110      -6.202  20.375  -7.487  1.00  0.00           C  
ATOM    769  CEN VAL A 110      -6.218  20.152  -6.836  1.00  0.00           X  
ATOM    770  H   VAL A 110      -4.168  21.210  -8.828  1.00  0.00           H  
TER                                                                             
# All scores below are weighted scores, not raw scores.
#BEGIN_POSE_ENERGIES_TABLE ./out/110.pdb
label vdw total
weights 0.1 NA
pose 3.60642 3.60642
VAL:NtermProteinFull_1 0 0
VAL_2 0 0
VAL_3 0 0
VAL_4 0 0
VAL_5 0 0
VAL_6 0.17665 0.17665
VAL_7 0 0
VAL_8 0 0
VAL_9 0 0
VAL_10 0 0
VAL_11 0 0
VAL_12 0 0
VAL_13 0.00643 0.00643
VAL_14 0 0
VAL_15 0 0
VAL_16 0 0
VAL_17 0 0
VAL_18 0 0
VAL_19 0.02401 0.02401
VAL_20 0 0
VAL_21 0.00642 0.00642
VAL_22 2e-05 2e-05
VAL_23 0 0
VAL_24 1.20256 1.20256
VAL_25 0 0
VAL_26 0.17665 0.17665
VAL_27 0 0
VAL_28 0 0
VAL_29 0.17665 0.17665
VAL_30 0 0
VAL_31 0 0
VAL_32 0 0
VAL_33 0.00643 0.00643
VAL_34 0 0
VAL_35 0 0
VAL_36 0 0
VAL_37 0 0
VAL_38 0 0
VAL_39 0 0
VAL_40 0 0
VAL_41 0.00642 0.00642
VAL_42 2e-05 2e-05
VAL_43 0 0
VAL_44 0 0
VAL_45 0 0
VAL_46 0 0
VAL_47 0 0
VAL_48 0 0
VAL_49 0.17665 0.17665
VAL_50 0 0
VAL_51 0 0
VAL_52 0 0
VAL_53 0.17665 0.17665
VAL_54 0 0
VAL_55 0 0
VAL_56 0.02401 0.02401
VAL_57 0 0
VAL_58 0 0
VAL_59 0 0
VAL_60 0.00643 0.00643
VAL_61 0 0
VAL_62 0 0
VAL_63 0 0
VAL_64 0 0
VAL_65 0 0
VAL_66 0 0
VAL_67 0 0
VAL_68 0.00642 0.00642
VAL_69 2e-05 2e-05
VAL_70 0 0
VAL_71 0 0
VAL_72 0 0
VAL_73 0 0
VAL_74 0 0
VAL_75 0 0
VAL_76 0.17665 0.17665
VAL_77 0 0
VAL_78 0.02095 0.02095
VAL_79 0 0
VAL_80 0 0
VAL_81 0 0
VAL_82 0 0
VAL_83 0.02095 0.02095
VAL_84 0 0
VAL_85 1.20256 1.20256
VAL_86 0 0
VAL_87 0 0
VAL_88 0 0
VAL_89 0 0
VAL_90 0.00643 0.00643
VAL_91 0 0
VAL_92 0 0
VAL_93 0 0
VAL_94 0 0
VAL_95 0 0
VAL_96 0 0
VAL_97 0 0
VAL_98 0.00642 0.00642
VAL_99 2e-05 2e-05
VAL_100 0 0
VAL_101 0 0
VAL_102 0 0
VAL_103 0 0
VAL_104 0 0
VAL_105 0 0
VAL_106 0 0
VAL_107 0 0
VAL_108 0 0
VAL_109 0 0
VAL:CtermProteinFull_110 0 0
#END_POSE_ENERGIES_TABLE ./out/110.pdb

REMARK 6 13 13 20 12 4 13 8 8 8 12 8 
REMARK VDW             3.606
REMARK RG             13.910
REMARK NCdist         23.063
REMARK HO              0.946
