# Supplementary material for: Design of complicated all-α protein structures
Source: Nat Struct Mol Biol. 2024 Jan 4;31(2):275–82. doi: 10.1038/s41594-023-01147-9 (PMC11377298; doi:10.1038/s41594-023-01147-9)
Supplement: Supplementary file 11 — Statistical source data. [file 41594_2023_1147_MOESM11_ESM.zip › ED_Fig6/104.pdb]

HEADER                                            09-NOV-21   XXXX              
EXPDTA    THEORETICAL MODEL                                                     
REMARK 220                                                                      
REMARK 220 EXPERIMENTAL DETAILS                                                 
REMARK 220  EXPERIMENT TYPE                : THEORETICAL MODELLING              
REMARK 220  DATE OF DATA COLLECTION        : 09-NOV-21                          
REMARK 220                                                                      
REMARK 220 REMARK: MODEL GENERATED BY ROSETTA                                   
REMARK 220  VERSION 2021.16+release.8ee4f02                                     
ATOM      1  N   VAL A   1       0.000   0.000   0.000  1.00  0.00           N  
ATOM      2  CA  VAL A   1       1.458   0.000   0.000  1.00  0.00           C  
ATOM      3  C   VAL A   1       2.009   1.420   0.000  1.00  0.00           C  
ATOM      4  O   VAL A   1       2.934   1.737   0.748  1.00  0.00           O  
ATOM      5  CB  VAL A   1       2.023  -0.759  -1.215  1.00  0.00           C  
ATOM      6  CEN VAL A   1       2.351  -1.334  -1.406  1.00  0.00           X  
ATOM      7  H   VAL A   1      -0.500  -0.433  -0.750  1.00  0.00           H  
ATOM      8  N   VAL A   2       1.435   2.272  -0.843  1.00  0.00           N  
ATOM      9  CA  VAL A   2       1.868   3.661  -0.942  1.00  0.00           C  
ATOM     10  C   VAL A   2       1.711   4.383   0.390  1.00  0.00           C  
ATOM     11  O   VAL A   2       2.608   5.105   0.825  1.00  0.00           O  
ATOM     12  CB  VAL A   2       1.079   4.423  -2.023  1.00  0.00           C  
ATOM     13  CEN VAL A   2       1.129   4.707  -2.649  1.00  0.00           X  
ATOM     14  H   VAL A   2       0.680   1.949  -1.431  1.00  0.00           H  
ATOM     15  N   VAL A   3       0.566   4.183   1.035  1.00  0.00           N  
ATOM     16  CA  VAL A   3       0.290   4.815   2.319  1.00  0.00           C  
ATOM     17  C   VAL A   3       1.317   4.405   3.367  1.00  0.00           C  
ATOM     18  O   VAL A   3       1.823   5.241   4.115  1.00  0.00           O  
ATOM     19  CB  VAL A   3      -1.120   4.462   2.831  1.00  0.00           C  
ATOM     20  CEN VAL A   3      -1.749   4.719   2.941  1.00  0.00           X  
ATOM     21  H   VAL A   3      -0.130   3.577   0.624  1.00  0.00           H  
ATOM     22  N   VAL A   4       1.620   3.112   3.417  1.00  0.00           N  
ATOM     23  CA  VAL A   4       2.588   2.588   4.374  1.00  0.00           C  
ATOM     24  C   VAL A   4       3.957   3.226   4.177  1.00  0.00           C  
ATOM     25  O   VAL A   4       4.612   3.622   5.141  1.00  0.00           O  
ATOM     26  CB  VAL A   4       2.723   1.058   4.261  1.00  0.00           C  
ATOM     27  CEN VAL A   4       2.581   0.464   4.579  1.00  0.00           X  
ATOM     28  H   VAL A   4       1.169   2.476   2.775  1.00  0.00           H  
ATOM     29  N   VAL A   5       4.385   3.322   2.923  1.00  0.00           N  
ATOM     30  CA  VAL A   5       5.678   3.911   2.597  1.00  0.00           C  
ATOM     31  C   VAL A   5       5.758   5.358   3.069  1.00  0.00           C  
ATOM     32  O   VAL A   5       6.758   5.776   3.653  1.00  0.00           O  
ATOM     33  CB  VAL A   5       5.958   3.859   1.084  1.00  0.00           C  
ATOM     34  CEN VAL A   5       6.345   3.555   0.602  1.00  0.00           X  
ATOM     35  H   VAL A   5       3.799   2.977   2.176  1.00  0.00           H  
ATOM     36  N   VAL A   6       4.700   6.118   2.811  1.00  0.00           N  
ATOM     37  CA  VAL A   6       4.648   7.520   3.209  1.00  0.00           C  
ATOM     38  C   VAL A   6       4.783   7.670   4.719  1.00  0.00           C  
ATOM     39  O   VAL A   6       5.528   8.521   5.204  1.00  0.00           O  
ATOM     40  CB  VAL A   6       3.339   8.190   2.752  1.00  0.00           C  
ATOM     41  CEN VAL A   6       3.075   8.647   2.309  1.00  0.00           X  
ATOM     42  H   VAL A   6       3.910   5.715   2.327  1.00  0.00           H  
ATOM     43  N   VAL A   7       4.059   6.836   5.458  1.00  0.00           N  
ATOM     44  CA  VAL A   7       4.096   6.875   6.915  1.00  0.00           C  
ATOM     45  C   VAL A   7       5.504   6.615   7.437  1.00  0.00           C  
ATOM     46  O   VAL A   7       5.983   7.311   8.332  1.00  0.00           O  
ATOM     47  CB  VAL A   7       3.133   5.844   7.532  1.00  0.00           C  
ATOM     48  CEN VAL A   7       2.540   5.776   7.878  1.00  0.00           X  
ATOM     49  H   VAL A   7       3.467   6.159   4.999  1.00  0.00           H  
ATOM     50  N   VAL A   8       6.163   5.609   6.872  1.00  0.00           N  
ATOM     51  CA  VAL A   8       7.517   5.255   7.279  1.00  0.00           C  
ATOM     52  C   VAL A   8       8.478   6.419   7.067  1.00  0.00           C  
ATOM     53  O   VAL A   8       9.293   6.729   7.935  1.00  0.00           O  
ATOM     54  CB  VAL A   8       8.037   4.027   6.508  1.00  0.00           C  
ATOM     55  CEN VAL A   8       8.197   3.360   6.571  1.00  0.00           X  
ATOM     56  H   VAL A   8       5.713   5.075   6.141  1.00  0.00           H  
ATOM     57  N   VAL A   9       8.376   7.060   5.907  1.00  0.00           N  
ATOM     58  CA  VAL A   9       9.235   8.191   5.579  1.00  0.00           C  
ATOM     59  C   VAL A   9       9.061   9.324   6.581  1.00  0.00           C  
ATOM     60  O   VAL A   9      10.039   9.909   7.047  1.00  0.00           O  
ATOM     61  CB  VAL A   9       8.951   8.723   4.162  1.00  0.00           C  
ATOM     62  CEN VAL A   9       9.208   8.766   3.524  1.00  0.00           X  
ATOM     63  H   VAL A   9       7.685   6.755   5.236  1.00  0.00           H  
ATOM     64  N   VAL A  10       7.810   9.630   6.909  1.00  0.00           N  
ATOM     65  CA  VAL A  10       7.506  10.695   7.857  1.00  0.00           C  
ATOM     66  C   VAL A  10       8.128  10.415   9.219  1.00  0.00           C  
ATOM     67  O   VAL A  10       8.719  11.301   9.836  1.00  0.00           O  
ATOM     68  CB  VAL A  10       5.986  10.883   8.028  1.00  0.00           C  
ATOM     69  CEN VAL A  10       5.461  11.306   7.888  1.00  0.00           X  
ATOM     70  H   VAL A  10       7.051   9.112   6.491  1.00  0.00           H  
ATOM     71  N   VAL A  11       7.993   9.177   9.683  1.00  0.00           N  
ATOM     72  CA  VAL A  11       8.542   8.778  10.973  1.00  0.00           C  
ATOM     73  C   VAL A  11      10.054   8.964  11.009  1.00  0.00           C  
ATOM     74  O   VAL A  11      10.602   9.482  11.982  1.00  0.00           O  
ATOM     75  CB  VAL A  11       8.207   7.311  11.300  1.00  0.00           C  
ATOM     76  CEN VAL A  11       7.826   6.907  11.708  1.00  0.00           X  
ATOM     77  H   VAL A  11       7.496   8.495   9.127  1.00  0.00           H  
ATOM     78  N   VAL A  12      10.723   8.537   9.944  1.00  0.00           N  
ATOM     79  CA  VAL A  12      12.173   8.655   9.852  1.00  0.00           C  
ATOM     80  C   VAL A  12      12.613  10.111   9.938  1.00  0.00           C  
ATOM     81  O   VAL A  12      13.562  10.441  10.650  1.00  0.00           O  
ATOM     82  CB  VAL A  12      12.708   8.043   8.543  1.00  0.00           C  
ATOM     83  CEN VAL A  12      13.065   7.514   8.284  1.00  0.00           X  
ATOM     84  H   VAL A  12      10.214   8.119   9.178  1.00  0.00           H  
ATOM     85  N   VAL A  13      11.920  10.977   9.208  1.00  0.00           N  
ATOM     86  CA  VAL A  13      12.238  12.400   9.200  1.00  0.00           C  
ATOM     87  C   VAL A  13      12.120  12.999  10.596  1.00  0.00           C  
ATOM     88  O   VAL A  13      12.988  13.755  11.033  1.00  0.00           O  
ATOM     89  CB  VAL A  13      11.321  13.180   8.239  1.00  0.00           C  
ATOM     90  CEN VAL A  13      11.305  13.516   7.638  1.00  0.00           X  
ATOM     91  H   VAL A  13      11.152  10.642   8.644  1.00  0.00           H  
ATOM     92  N   VAL A  14      11.041  12.656  11.292  1.00  0.00           N  
ATOM     93  CA  VAL A  14      10.808  13.159  12.640  1.00  0.00           C  
ATOM     94  C   VAL A  14      11.933  12.751  13.583  1.00  0.00           C  
ATOM     95  O   VAL A  14      12.426  13.564  14.365  1.00  0.00           O  
ATOM     96  CB  VAL A  14       9.468  12.654  13.208  1.00  0.00           C  
ATOM     97  CEN VAL A  14       8.830  12.848  13.379  1.00  0.00           X  
ATOM     98  H   VAL A  14      10.366  12.031  10.876  1.00  0.00           H  
ATOM     99  N   VAL A  15      12.336  11.488  13.503  1.00  0.00           N  
ATOM    100  CA  VAL A  15      13.405  10.970  14.349  1.00  0.00           C  
ATOM    101  C   VAL A  15      14.742  11.612  14.003  1.00  0.00           C  
ATOM    102  O   VAL A  15      15.563  11.872  14.882  1.00  0.00           O  
ATOM    103  CB  VAL A  15      13.534   9.440  14.225  1.00  0.00           C  
ATOM    104  CEN VAL A  15      13.430   8.846  14.557  1.00  0.00           X  
ATOM    105  H   VAL A  15      11.891  10.870  12.840  1.00  0.00           H  
ATOM    106  N   VAL A  16      14.955  11.867  12.716  1.00  0.00           N  
ATOM    107  CA  VAL A  16      16.097  12.656  12.270  1.00  0.00           C  
ATOM    108  C   VAL A  16      15.968  14.109  12.709  1.00  0.00           C  
ATOM    109  O   VAL A  16      16.955  14.843  12.756  1.00  0.00           O  
ATOM    110  CB  VAL A  16      16.255  12.604  10.739  1.00  0.00           C  
ATOM    111  CEN VAL A  16      16.647  12.355  10.230  1.00  0.00           X  
ATOM    112  H   VAL A  16      14.309  11.504  12.030  1.00  0.00           H  
ATOM    113  N   VAL A  17      14.745  14.518  13.029  1.00  0.00           N  
ATOM    114  CA  VAL A  17      14.465  15.911  13.356  1.00  0.00           C  
ATOM    115  C   VAL A  17      14.266  16.743  12.096  1.00  0.00           C  
ATOM    116  O   VAL A  17      14.396  17.967  12.122  1.00  0.00           O  
ATOM    117  CB  VAL A  17      15.595  16.533  14.197  1.00  0.00           C  
ATOM    118  CEN VAL A  17      15.757  16.761  14.827  1.00  0.00           X  
ATOM    119  H   VAL A  17      13.990  13.847  13.047  1.00  0.00           H  
ATOM    120  N   VAL A  18      13.950  16.072  10.994  1.00  0.00           N  
ATOM    121  CA  VAL A  18      13.669  16.754   9.736  1.00  0.00           C  
ATOM    122  C   VAL A  18      12.191  17.098   9.613  1.00  0.00           C  
ATOM    123  O   VAL A  18      11.455  16.459   8.861  1.00  0.00           O  
ATOM    124  CB  VAL A  18      14.090  15.901   8.525  1.00  0.00           C  
ATOM    125  CEN VAL A  18      14.551  15.851   8.015  1.00  0.00           X  
ATOM    126  H   VAL A  18      13.903  15.064  11.028  1.00  0.00           H  
ATOM    127  N   VAL A  19      11.760  18.111  10.358  1.00  0.00           N  
ATOM    128  CA  VAL A  19      10.347  18.465  10.426  1.00  0.00           C  
ATOM    129  C   VAL A  19       9.804  18.830   9.051  1.00  0.00           C  
ATOM    130  O   VAL A  19       8.705  18.418   8.678  1.00  0.00           O  
ATOM    131  CB  VAL A  19      10.106  19.641  11.391  1.00  0.00           C  
ATOM    132  CEN VAL A  19       9.839  19.810  12.004  1.00  0.00           X  
ATOM    133  H   VAL A  19      12.429  18.649  10.890  1.00  0.00           H  
ATOM    134  N   VAL A  20      10.579  19.605   8.300  1.00  0.00           N  
ATOM    135  CA  VAL A  20      10.147  20.083   6.992  1.00  0.00           C  
ATOM    136  C   VAL A  20       9.812  18.923   6.064  1.00  0.00           C  
ATOM    137  O   VAL A  20       8.740  18.889   5.460  1.00  0.00           O  
ATOM    138  CB  VAL A  20      11.223  20.964   6.330  1.00  0.00           C  
ATOM    139  CEN VAL A  20      11.376  21.612   6.150  1.00  0.00           X  
ATOM    140  H   VAL A  20      11.491  19.869   8.644  1.00  0.00           H  
ATOM    141  N   VAL A  21      10.735  17.974   5.954  1.00  0.00           N  
ATOM    142  CA  VAL A  21      10.534  16.804   5.107  1.00  0.00           C  
ATOM    143  C   VAL A  21       9.314  16.007   5.550  1.00  0.00           C  
ATOM    144  O   VAL A  21       8.501  15.590   4.725  1.00  0.00           O  
ATOM    145  CB  VAL A  21      11.768  15.883   5.115  1.00  0.00           C  
ATOM    146  CEN VAL A  21      12.297  15.660   4.733  1.00  0.00           X  
ATOM    147  H   VAL A  21      11.598  18.065   6.471  1.00  0.00           H  
ATOM    148  N   VAL A  22       9.193  15.797   6.856  1.00  0.00           N  
ATOM    149  CA  VAL A  22       8.071  15.049   7.411  1.00  0.00           C  
ATOM    150  C   VAL A  22       6.743  15.716   7.074  1.00  0.00           C  
ATOM    151  O   VAL A  22       5.787  15.051   6.675  1.00  0.00           O  
ATOM    152  CB  VAL A  22       8.188  14.905   8.940  1.00  0.00           C  
ATOM    153  CEN VAL A  22       8.313  14.454   9.446  1.00  0.00           X  
ATOM    154  H   VAL A  22       9.895  16.166   7.481  1.00  0.00           H  
ATOM    155  N   VAL A  23       6.691  17.033   7.237  1.00  0.00           N  
ATOM    156  CA  VAL A  23       5.480  17.793   6.951  1.00  0.00           C  
ATOM    157  C   VAL A  23       5.065  17.639   5.493  1.00  0.00           C  
ATOM    158  O   VAL A  23       3.891  17.429   5.190  1.00  0.00           O  
ATOM    159  CB  VAL A  23       5.663  19.289   7.267  1.00  0.00           C  
ATOM    160  CEN VAL A  23       5.479  19.790   7.703  1.00  0.00           X  
ATOM    161  H   VAL A  23       7.511  17.521   7.568  1.00  0.00           H  
ATOM    162  N   VAL A  24       6.036  17.747   4.592  1.00  0.00           N  
ATOM    163  CA  VAL A  24       5.774  17.620   3.164  1.00  0.00           C  
ATOM    164  C   VAL A  24       5.185  16.255   2.831  1.00  0.00           C  
ATOM    165  O   VAL A  24       4.221  16.153   2.073  1.00  0.00           O  
ATOM    166  CB  VAL A  24       7.053  17.833   2.333  1.00  0.00           C  
ATOM    167  CEN VAL A  24       7.369  18.268   1.902  1.00  0.00           X  
ATOM    168  H   VAL A  24       6.981  17.920   4.906  1.00  0.00           H  
ATOM    169  N   VAL A  25       5.772  15.208   3.402  1.00  0.00           N  
ATOM    170  CA  VAL A  25       5.306  13.847   3.166  1.00  0.00           C  
ATOM    171  C   VAL A  25       3.858  13.676   3.607  1.00  0.00           C  
ATOM    172  O   VAL A  25       3.047  13.086   2.893  1.00  0.00           O  
ATOM    173  CB  VAL A  25       6.182  12.815   3.902  1.00  0.00           C  
ATOM    174  CEN VAL A  25       6.651  12.319   3.809  1.00  0.00           X  
ATOM    175  H   VAL A  25       6.560  15.359   4.014  1.00  0.00           H  
ATOM    176  N   VAL A  26       3.539  14.195   4.788  1.00  0.00           N  
ATOM    177  CA  VAL A  26       2.188  14.101   5.327  1.00  0.00           C  
ATOM    178  C   VAL A  26       1.179  14.773   4.405  1.00  0.00           C  
ATOM    179  O   VAL A  26       0.111  14.225   4.132  1.00  0.00           O  
ATOM    180  CB  VAL A  26       2.092  14.736   6.727  1.00  0.00           C  
ATOM    181  CEN VAL A  26       2.015  14.593   7.396  1.00  0.00           X  
ATOM    182  H   VAL A  26       4.252  14.668   5.326  1.00  0.00           H  
ATOM    183  N   VAL A  27       1.524  15.964   3.926  1.00  0.00           N  
ATOM    184  CA  VAL A  27       0.649  16.713   3.033  1.00  0.00           C  
ATOM    185  C   VAL A  27       0.364  15.932   1.757  1.00  0.00           C  
ATOM    186  O   VAL A  27      -0.779  15.858   1.304  1.00  0.00           O  
ATOM    187  CB  VAL A  27       1.256  18.079   2.661  1.00  0.00           C  
ATOM    188  CEN VAL A  27       1.194  18.759   2.758  1.00  0.00           X  
ATOM    189  H   VAL A  27       2.416  16.359   4.188  1.00  0.00           H  
ATOM    190  N   VAL A  28       1.409  15.349   1.180  1.00  0.00           N  
ATOM    191  CA  VAL A  28       1.273  14.571  -0.046  1.00  0.00           C  
ATOM    192  C   VAL A  28       0.326  13.395   0.151  1.00  0.00           C  
ATOM    193  O   VAL A  28      -0.537  13.133  -0.688  1.00  0.00           O  
ATOM    194  CB  VAL A  28       2.635  14.045  -0.535  1.00  0.00           C  
ATOM    195  CEN VAL A  28       3.115  14.118  -1.025  1.00  0.00           X  
ATOM    196  H   VAL A  28       2.322  15.447   1.601  1.00  0.00           H  
ATOM    197  N   VAL A  29       0.492  12.688   1.263  1.00  0.00           N  
ATOM    198  CA  VAL A  29      -0.349  11.537   1.572  1.00  0.00           C  
ATOM    199  C   VAL A  29      -1.816  11.936   1.668  1.00  0.00           C  
ATOM    200  O   VAL A  29      -2.690  11.258   1.129  1.00  0.00           O  
ATOM    201  CB  VAL A  29       0.077  10.863   2.890  1.00  0.00           C  
ATOM    202  CEN VAL A  29       0.375  10.301   3.155  1.00  0.00           X  
ATOM    203  H   VAL A  29       1.218  12.954   1.912  1.00  0.00           H  
ATOM    204  N   VAL A  30      -2.079  13.041   2.358  1.00  0.00           N  
ATOM    205  CA  VAL A  30      -3.441  13.532   2.526  1.00  0.00           C  
ATOM    206  C   VAL A  30      -4.086  13.840   1.181  1.00  0.00           C  
ATOM    207  O   VAL A  30      -5.237  13.479   0.936  1.00  0.00           O  
ATOM    208  CB  VAL A  30      -3.482  14.797   3.405  1.00  0.00           C  
ATOM    209  CEN VAL A  30      -3.670  15.037   4.023  1.00  0.00           X  
ATOM    210  H   VAL A  30      -1.316  13.553   2.777  1.00  0.00           H  
ATOM    211  N   VAL A  31      -3.337  14.511   0.312  1.00  0.00           N  
ATOM    212  CA  VAL A  31      -3.834  14.869  -1.011  1.00  0.00           C  
ATOM    213  C   VAL A  31      -4.213  13.629  -1.812  1.00  0.00           C  
ATOM    214  O   VAL A  31      -5.266  13.587  -2.447  1.00  0.00           O  
ATOM    215  CB  VAL A  31      -2.794  15.683  -1.805  1.00  0.00           C  
ATOM    216  CEN VAL A  31      -2.651  16.310  -2.050  1.00  0.00           X  
ATOM    217  H   VAL A  31      -2.399  14.779   0.574  1.00  0.00           H  
ATOM    218  N   VAL A  32      -3.347  12.622  -1.778  1.00  0.00           N  
ATOM    219  CA  VAL A  32      -3.589  11.379  -2.500  1.00  0.00           C  
ATOM    220  C   VAL A  32      -4.872  10.708  -2.027  1.00  0.00           C  
ATOM    221  O   VAL A  32      -5.679  10.250  -2.836  1.00  0.00           O  
ATOM    222  CB  VAL A  32      -2.416  10.394  -2.339  1.00  0.00           C  
ATOM    223  CEN VAL A  32      -1.889  10.100  -2.671  1.00  0.00           X  
ATOM    224  H   VAL A  32      -2.499  12.720  -1.237  1.00  0.00           H  
ATOM    225  N   VAL A  33      -5.054  10.652  -0.712  1.00  0.00           N  
ATOM    226  CA  VAL A  33      -6.240  10.036  -0.129  1.00  0.00           C  
ATOM    227  C   VAL A  33      -7.510  10.737  -0.593  1.00  0.00           C  
ATOM    228  O   VAL A  33      -8.491  10.089  -0.959  1.00  0.00           O  
ATOM    229  CB  VAL A  33      -6.188  10.056   1.411  1.00  0.00           C  
ATOM    230  CEN VAL A  33      -6.111   9.659   1.968  1.00  0.00           X  
ATOM    231  H   VAL A  33      -4.354  11.046  -0.101  1.00  0.00           H  
ATOM    232  N   VAL A  34      -7.486  12.066  -0.577  1.00  0.00           N  
ATOM    233  CA  VAL A  34      -8.636  12.858  -0.997  1.00  0.00           C  
ATOM    234  C   VAL A  34      -9.006  12.568  -2.446  1.00  0.00           C  
ATOM    235  O   VAL A  34     -10.179  12.393  -2.774  1.00  0.00           O  
ATOM    236  CB  VAL A  34      -8.372  14.367  -0.837  1.00  0.00           C  
ATOM    237  CEN VAL A  34      -8.540  14.923  -0.467  1.00  0.00           X  
ATOM    238  H   VAL A  34      -6.650  12.539  -0.266  1.00  0.00           H  
ATOM    239  N   VAL A  35      -7.997  12.517  -3.309  1.00  0.00           N  
ATOM    240  CA  VAL A  35      -8.214  12.248  -4.726  1.00  0.00           C  
ATOM    241  C   VAL A  35      -8.875  10.891  -4.934  1.00  0.00           C  
ATOM    242  O   VAL A  35      -9.815  10.761  -5.717  1.00  0.00           O  
ATOM    243  CB  VAL A  35      -6.895  12.293  -5.518  1.00  0.00           C  
ATOM    244  CEN VAL A  35      -6.537  12.658  -5.980  1.00  0.00           X  
ATOM    245  H   VAL A  35      -7.056  12.670  -2.976  1.00  0.00           H  
ATOM    246  N   VAL A  36      -8.376   9.882  -4.227  1.00  0.00           N  
ATOM    247  CA  VAL A  36      -8.917   8.532  -4.333  1.00  0.00           C  
ATOM    248  C   VAL A  36     -10.388   8.496  -3.939  1.00  0.00           C  
ATOM    249  O   VAL A  36     -11.207   7.878  -4.620  1.00  0.00           O  
ATOM    250  CB  VAL A  36      -8.135   7.539  -3.453  1.00  0.00           C  
ATOM    251  CEN VAL A  36      -7.694   7.010  -3.471  1.00  0.00           X  
ATOM    252  H   VAL A  36      -7.603  10.054  -3.601  1.00  0.00           H  
ATOM    253  N   VAL A  37     -10.717   9.161  -2.837  1.00  0.00           N  
ATOM    254  CA  VAL A  37     -12.090   9.205  -2.351  1.00  0.00           C  
ATOM    255  C   VAL A  37     -13.021   9.828  -3.383  1.00  0.00           C  
ATOM    256  O   VAL A  37     -14.110   9.316  -3.641  1.00  0.00           O  
ATOM    257  CB  VAL A  37     -12.198   9.997  -1.034  1.00  0.00           C  
ATOM    258  CEN VAL A  37     -12.308   9.934  -0.356  1.00  0.00           X  
ATOM    259  H   VAL A  37      -9.997   9.648  -2.323  1.00  0.00           H  
ATOM    260  N   VAL A  38     -12.585  10.936  -3.973  1.00  0.00           N  
ATOM    261  CA  VAL A  38     -13.378  11.631  -4.980  1.00  0.00           C  
ATOM    262  C   VAL A  38     -13.687  10.722  -6.162  1.00  0.00           C  
ATOM    263  O   VAL A  38     -14.814  10.691  -6.656  1.00  0.00           O  
ATOM    264  CB  VAL A  38     -12.661  12.895  -5.490  1.00  0.00           C  
ATOM    265  CEN VAL A  38     -12.675  13.584  -5.478  1.00  0.00           X  
ATOM    266  H   VAL A  38     -11.680  11.306  -3.718  1.00  0.00           H  
ATOM    267  N   VAL A  39     -12.679   9.983  -6.613  1.00  0.00           N  
ATOM    268  CA  VAL A  39     -12.840   9.074  -7.742  1.00  0.00           C  
ATOM    269  C   VAL A  39     -13.816   7.953  -7.411  1.00  0.00           C  
ATOM    270  O   VAL A  39     -14.552   7.482  -8.278  1.00  0.00           O  
ATOM    271  CB  VAL A  39     -11.493   8.461  -8.170  1.00  0.00           C  
ATOM    272  CEN VAL A  39     -11.015   8.465  -8.665  1.00  0.00           X  
ATOM    273  H   VAL A  39     -11.778  10.052  -6.162  1.00  0.00           H  
ATOM    274  N   VAL A  40     -13.817   7.528  -6.152  1.00  0.00           N  
ATOM    275  CA  VAL A  40     -14.797   6.562  -5.670  1.00  0.00           C  
ATOM    276  C   VAL A  40     -16.166   7.206  -5.494  1.00  0.00           C  
ATOM    277  O   VAL A  40     -17.153   6.524  -5.223  1.00  0.00           O  
ATOM    278  CB  VAL A  40     -14.360   5.933  -4.334  1.00  0.00           C  
ATOM    279  CEN VAL A  40     -14.132   5.352  -4.043  1.00  0.00           X  
ATOM    280  H   VAL A  40     -13.121   7.884  -5.512  1.00  0.00           H  
ATOM    281  N   VAL A  41     -16.217   8.525  -5.649  1.00  0.00           N  
ATOM    282  CA  VAL A  41     -17.435   9.280  -5.382  1.00  0.00           C  
ATOM    283  C   VAL A  41     -17.599   9.552  -3.892  1.00  0.00           C  
ATOM    284  O   VAL A  41     -18.641  10.038  -3.451  1.00  0.00           O  
ATOM    285  CB  VAL A  41     -18.684   8.542  -5.900  1.00  0.00           C  
ATOM    286  CEN VAL A  41     -19.175   8.554  -6.383  1.00  0.00           X  
ATOM    287  H   VAL A  41     -15.392   9.016  -5.961  1.00  0.00           H  
ATOM    288  N   VAL A  42     -16.565   9.236  -3.121  1.00  0.00           N  
ATOM    289  CA  VAL A  42     -16.584   9.465  -1.681  1.00  0.00           C  
ATOM    290  C   VAL A  42     -16.160  10.889  -1.345  1.00  0.00           C  
ATOM    291  O   VAL A  42     -15.070  11.115  -0.821  1.00  0.00           O  
ATOM    292  CB  VAL A  42     -15.665   8.477  -0.939  1.00  0.00           C  
ATOM    293  CEN VAL A  42     -15.662   7.931  -0.520  1.00  0.00           X  
ATOM    294  H   VAL A  42     -15.744   8.826  -3.543  1.00  0.00           H  
ATOM    295  N   VAL A  43     -17.029  11.847  -1.649  1.00  0.00           N  
ATOM    296  CA  VAL A  43     -16.710  13.258  -1.464  1.00  0.00           C  
ATOM    297  C   VAL A  43     -16.534  13.594   0.011  1.00  0.00           C  
ATOM    298  O   VAL A  43     -15.699  14.422   0.373  1.00  0.00           O  
ATOM    299  CB  VAL A  43     -17.800  14.167  -2.062  1.00  0.00           C  
ATOM    300  CEN VAL A  43     -17.936  14.604  -2.577  1.00  0.00           X  
ATOM    301  H   VAL A  43     -17.934  11.592  -2.018  1.00  0.00           H  
ATOM    302  N   VAL A  44     -17.327  12.947   0.858  1.00  0.00           N  
ATOM    303  CA  VAL A  44     -17.239  13.153   2.299  1.00  0.00           C  
ATOM    304  C   VAL A  44     -15.878  12.726   2.834  1.00  0.00           C  
ATOM    305  O   VAL A  44     -15.259  13.438   3.624  1.00  0.00           O  
ATOM    306  CB  VAL A  44     -18.339  12.379   3.049  1.00  0.00           C  
ATOM    307  CEN VAL A  44     -18.924  12.453   3.406  1.00  0.00           X  
ATOM    308  H   VAL A  44     -18.009  12.297   0.495  1.00  0.00           H  
ATOM    309  N   VAL A  45     -15.416  11.559   2.397  1.00  0.00           N  
ATOM    310  CA  VAL A  45     -14.090  11.075   2.762  1.00  0.00           C  
ATOM    311  C   VAL A  45     -13.004  12.037   2.296  1.00  0.00           C  
ATOM    312  O   VAL A  45     -12.078  12.352   3.044  1.00  0.00           O  
ATOM    313  CB  VAL A  45     -13.814   9.680   2.170  1.00  0.00           C  
ATOM    314  CEN VAL A  45     -13.741   9.014   2.330  1.00  0.00           X  
ATOM    315  H   VAL A  45     -15.998  10.993   1.797  1.00  0.00           H  
ATOM    316  N   VAL A  46     -13.125  12.501   1.057  1.00  0.00           N  
ATOM    317  CA  VAL A  46     -12.154  13.429   0.489  1.00  0.00           C  
ATOM    318  C   VAL A  46     -12.080  14.716   1.302  1.00  0.00           C  
ATOM    319  O   VAL A  46     -10.994  15.213   1.597  1.00  0.00           O  
ATOM    320  CB  VAL A  46     -12.492  13.776  -0.973  1.00  0.00           C  
ATOM    321  CEN VAL A  46     -12.291  13.682  -1.625  1.00  0.00           X  
ATOM    322  H   VAL A  46     -13.909  12.204   0.494  1.00  0.00           H  
ATOM    323  N   VAL A  47     -13.243  15.250   1.661  1.00  0.00           N  
ATOM    324  CA  VAL A  47     -13.312  16.480   2.440  1.00  0.00           C  
ATOM    325  C   VAL A  47     -12.611  16.322   3.783  1.00  0.00           C  
ATOM    326  O   VAL A  47     -11.851  17.194   4.204  1.00  0.00           O  
ATOM    327  CB  VAL A  47     -14.770  16.914   2.682  1.00  0.00           C  
ATOM    328  CEN VAL A  47     -15.244  17.384   2.511  1.00  0.00           X  
ATOM    329  H   VAL A  47     -14.100  14.792   1.386  1.00  0.00           H  
ATOM    330  N   VAL A  48     -12.870  15.203   4.452  1.00  0.00           N  
ATOM    331  CA  VAL A  48     -12.263  14.928   5.749  1.00  0.00           C  
ATOM    332  C   VAL A  48     -10.744  14.891   5.650  1.00  0.00           C  
ATOM    333  O   VAL A  48     -10.043  15.465   6.484  1.00  0.00           O  
ATOM    334  CB  VAL A  48     -12.762  13.594   6.335  1.00  0.00           C  
ATOM    335  CEN VAL A  48     -13.155  13.318   6.829  1.00  0.00           X  
ATOM    336  H   VAL A  48     -13.503  14.526   4.051  1.00  0.00           H  
ATOM    337  N   VAL A  49     -10.239  14.213   4.625  1.00  0.00           N  
ATOM    338  CA  VAL A  49      -8.801  14.099   4.415  1.00  0.00           C  
ATOM    339  C   VAL A  49      -8.161  15.470   4.231  1.00  0.00           C  
ATOM    340  O   VAL A  49      -7.116  15.761   4.812  1.00  0.00           O  
ATOM    341  CB  VAL A  49      -8.475  13.223   3.191  1.00  0.00           C  
ATOM    342  CEN VAL A  49      -8.219  12.613   2.998  1.00  0.00           X  
ATOM    343  H   VAL A  49     -10.868  13.763   3.975  1.00  0.00           H  
ATOM    344  N   VAL A  50      -8.796  16.308   3.418  1.00  0.00           N  
ATOM    345  CA  VAL A  50      -8.290  17.650   3.155  1.00  0.00           C  
ATOM    346  C   VAL A  50      -8.197  18.465   4.439  1.00  0.00           C  
ATOM    347  O   VAL A  50      -7.199  19.142   4.685  1.00  0.00           O  
ATOM    348  CB  VAL A  50      -9.177  18.401   2.145  1.00  0.00           C  
ATOM    349  CEN VAL A  50      -9.202  18.640   1.499  1.00  0.00           X  
ATOM    350  H   VAL A  50      -9.650  16.008   2.971  1.00  0.00           H  
ATOM    351  N   VAL A  51      -9.244  18.396   5.254  1.00  0.00           N  
ATOM    352  CA  VAL A  51      -9.282  19.128   6.515  1.00  0.00           C  
ATOM    353  C   VAL A  51      -8.141  18.706   7.431  1.00  0.00           C  
ATOM    354  O   VAL A  51      -7.473  19.547   8.034  1.00  0.00           O  
ATOM    355  CB  VAL A  51     -10.620  18.919   7.249  1.00  0.00           C  
ATOM    356  CEN VAL A  51     -11.208  19.230   7.430  1.00  0.00           X  
ATOM    357  H   VAL A  51     -10.033  17.822   4.994  1.00  0.00           H  
ATOM    358  N   VAL A  52      -7.921  17.400   7.533  1.00  0.00           N  
ATOM    359  CA  VAL A  52      -6.859  16.865   8.376  1.00  0.00           C  
ATOM    360  C   VAL A  52      -5.495  17.380   7.938  1.00  0.00           C  
ATOM    361  O   VAL A  52      -4.678  17.784   8.765  1.00  0.00           O  
ATOM    362  CB  VAL A  52      -6.846  15.325   8.359  1.00  0.00           C  
ATOM    363  CEN VAL A  52      -6.979  14.764   8.737  1.00  0.00           X  
ATOM    364  H   VAL A  52      -8.505  16.761   7.012  1.00  0.00           H  
ATOM    365  N   VAL A  53      -5.253  17.363   6.631  1.00  0.00           N  
ATOM    366  CA  VAL A  53      -3.986  17.828   6.080  1.00  0.00           C  
ATOM    367  C   VAL A  53      -3.739  19.291   6.426  1.00  0.00           C  
ATOM    368  O   VAL A  53      -2.638  19.666   6.828  1.00  0.00           O  
ATOM    369  CB  VAL A  53      -3.939  17.658   4.550  1.00  0.00           C  
ATOM    370  CEN VAL A  53      -3.650  17.295   4.041  1.00  0.00           X  
ATOM    371  H   VAL A  53      -5.966  17.018   6.004  1.00  0.00           H  
ATOM    372  N   VAL A  54      -4.771  20.113   6.268  1.00  0.00           N  
ATOM    373  CA  VAL A  54      -4.668  21.537   6.564  1.00  0.00           C  
ATOM    374  C   VAL A  54      -4.299  21.772   8.024  1.00  0.00           C  
ATOM    375  O   VAL A  54      -3.435  22.592   8.332  1.00  0.00           O  
ATOM    376  CB  VAL A  54      -5.982  22.276   6.252  1.00  0.00           C  
ATOM    377  CEN VAL A  54      -6.278  22.723   5.819  1.00  0.00           X  
ATOM    378  H   VAL A  54      -5.649  19.743   5.935  1.00  0.00           H  
ATOM    379  N   VAL A  55      -4.960  21.046   8.919  1.00  0.00           N  
ATOM    380  CA  VAL A  55      -4.703  21.173  10.349  1.00  0.00           C  
ATOM    381  C   VAL A  55      -3.254  20.839  10.680  1.00  0.00           C  
ATOM    382  O   VAL A  55      -2.601  21.551  11.442  1.00  0.00           O  
ATOM    383  CB  VAL A  55      -5.631  20.262  11.173  1.00  0.00           C  
ATOM    384  CEN VAL A  55      -6.169  20.262  11.604  1.00  0.00           X  
ATOM    385  H   VAL A  55      -5.658  20.389   8.602  1.00  0.00           H  
ATOM    386  N   VAL A  56      -2.756  19.751  10.102  1.00  0.00           N  
ATOM    387  CA  VAL A  56      -1.383  19.320  10.335  1.00  0.00           C  
ATOM    388  C   VAL A  56      -0.389  20.389   9.901  1.00  0.00           C  
ATOM    389  O   VAL A  56       0.566  20.690  10.617  1.00  0.00           O  
ATOM    390  CB  VAL A  56      -1.069  18.008   9.591  1.00  0.00           C  
ATOM    391  CEN VAL A  56      -0.947  17.336   9.680  1.00  0.00           X  
ATOM    392  H   VAL A  56      -3.345  19.208   9.486  1.00  0.00           H  
ATOM    393  N   VAL A  57      -0.619  20.961   8.724  1.00  0.00           N  
ATOM    394  CA  VAL A  57       0.256  21.999   8.192  1.00  0.00           C  
ATOM    395  C   VAL A  57       0.310  23.204   9.122  1.00  0.00           C  
ATOM    396  O   VAL A  57       1.384  23.739   9.398  1.00  0.00           O  
ATOM    397  CB  VAL A  57      -0.199  22.461   6.795  1.00  0.00           C  
ATOM    398  CEN VAL A  57      -0.038  22.443   6.126  1.00  0.00           X  
ATOM    399  H   VAL A  57      -1.421  20.669   8.184  1.00  0.00           H  
ATOM    400  N   VAL A  58      -0.854  23.626   9.603  1.00  0.00           N  
ATOM    401  CA  VAL A  58      -0.942  24.770  10.504  1.00  0.00           C  
ATOM    402  C   VAL A  58      -0.143  24.529  11.779  1.00  0.00           C  
ATOM    403  O   VAL A  58       0.592  25.404  12.237  1.00  0.00           O  
ATOM    404  CB  VAL A  58      -2.402  25.085  10.877  1.00  0.00           C  
ATOM    405  CEN VAL A  58      -2.913  25.538  10.783  1.00  0.00           X  
ATOM    406  H   VAL A  58      -1.700  23.143   9.338  1.00  0.00           H  
ATOM    407  N   VAL A  59      -0.291  23.338  12.348  1.00  0.00           N  
ATOM    408  CA  VAL A  59       0.416  22.980  13.571  1.00  0.00           C  
ATOM    409  C   VAL A  59       1.925  23.049  13.376  1.00  0.00           C  
ATOM    410  O   VAL A  59       2.646  23.584  14.218  1.00  0.00           O  
ATOM    411  CB  VAL A  59       0.035  21.567  14.052  1.00  0.00           C  
ATOM    412  CEN VAL A  59      -0.307  21.220  14.539  1.00  0.00           X  
ATOM    413  H   VAL A  59      -0.910  22.662  11.922  1.00  0.00           H  
ATOM    414  N   VAL A  60       2.398  22.505  12.260  1.00  0.00           N  
ATOM    415  CA  VAL A  60       3.823  22.504  11.951  1.00  0.00           C  
ATOM    416  C   VAL A  60       4.368  23.924  11.864  1.00  0.00           C  
ATOM    417  O   VAL A  60       5.432  24.224  12.406  1.00  0.00           O  
ATOM    418  CB  VAL A  60       4.114  21.771  10.628  1.00  0.00           C  
ATOM    419  CEN VAL A  60       4.392  21.200  10.360  1.00  0.00           X  
ATOM    420  H   VAL A  60       1.753  22.081  11.608  1.00  0.00           H  
ATOM    421  N   VAL A  61       3.633  24.794  11.180  1.00  0.00           N  
ATOM    422  CA  VAL A  61       4.042  26.184  11.021  1.00  0.00           C  
ATOM    423  C   VAL A  61       4.174  26.877  12.371  1.00  0.00           C  
ATOM    424  O   VAL A  61       5.146  27.590  12.621  1.00  0.00           O  
ATOM    425  CB  VAL A  61       3.047  26.970  10.147  1.00  0.00           C  
ATOM    426  CEN VAL A  61       2.964  27.267   9.531  1.00  0.00           X  
ATOM    427  H   VAL A  61       2.769  24.484  10.759  1.00  0.00           H  
ATOM    428  N   VAL A  62       3.191  26.664  13.238  1.00  0.00           N  
ATOM    429  CA  VAL A  62       3.196  27.268  14.565  1.00  0.00           C  
ATOM    430  C   VAL A  62       4.419  26.835  15.363  1.00  0.00           C  
ATOM    431  O   VAL A  62       5.076  27.656  16.004  1.00  0.00           O  
ATOM    432  CB  VAL A  62       1.924  26.906  15.356  1.00  0.00           C  
ATOM    433  CEN VAL A  62       1.333  27.160  15.603  1.00  0.00           X  
ATOM    434  H   VAL A  62       2.420  26.068  12.972  1.00  0.00           H  
ATOM    435  N   VAL A  63       4.719  25.542  15.321  1.00  0.00           N  
ATOM    436  CA  VAL A  63       5.865  24.997  16.040  1.00  0.00           C  
ATOM    437  C   VAL A  63       7.165  25.638  15.572  1.00  0.00           C  
ATOM    438  O   VAL A  63       8.011  26.013  16.383  1.00  0.00           O  
ATOM    439  CB  VAL A  63       5.966  23.470  15.869  1.00  0.00           C  
ATOM    440  CEN VAL A  63       5.891  22.869  16.197  1.00  0.00           X  
ATOM    441  H   VAL A  63       4.139  24.920  14.776  1.00  0.00           H  
ATOM    442  N   VAL A  64       7.318  25.761  14.258  1.00  0.00           N  
ATOM    443  CA  VAL A  64       8.516  26.357  13.678  1.00  0.00           C  
ATOM    444  C   VAL A  64       8.611  27.839  14.014  1.00  0.00           C  
ATOM    445  O   VAL A  64       9.701  28.366  14.241  1.00  0.00           O  
ATOM    446  CB  VAL A  64       8.550  26.184  12.148  1.00  0.00           C  
ATOM    447  CEN VAL A  64       8.866  25.851  11.635  1.00  0.00           X  
ATOM    448  H   VAL A  64       6.586  25.433  13.644  1.00  0.00           H  
ATOM    449  N   VAL A  65       7.464  28.509  14.045  1.00  0.00           N  
ATOM    450  CA  VAL A  65       7.388  29.876  14.545  1.00  0.00           C  
ATOM    451  C   VAL A  65       7.653  29.930  16.044  1.00  0.00           C  
ATOM    452  O   VAL A  65       7.989  30.982  16.588  1.00  0.00           O  
ATOM    453  CB  VAL A  65       6.014  30.509  14.254  1.00  0.00           C  
ATOM    454  CEN VAL A  65       5.692  30.982  13.870  1.00  0.00           X  
ATOM    455  H   VAL A  65       6.623  28.059  13.713  1.00  0.00           H  
ATOM    456  N   VAL A  66       7.500  28.789  16.708  1.00  0.00           N  
ATOM    457  CA  VAL A  66       7.612  28.727  18.160  1.00  0.00           C  
ATOM    458  C   VAL A  66       6.307  29.134  18.832  1.00  0.00           C  
ATOM    459  O   VAL A  66       6.291  29.511  20.003  1.00  0.00           O  
ATOM    460  CB  VAL A  66       8.748  29.629  18.679  1.00  0.00           C  
ATOM    461  CEN VAL A  66       9.377  29.622  18.959  1.00  0.00           X  
ATOM    462  H   VAL A  66       7.302  27.943  16.193  1.00  0.00           H  
ATOM    463  N   VAL A  67       5.213  29.057  18.082  1.00  0.00           N  
ATOM    464  CA  VAL A  67       3.892  29.356  18.621  1.00  0.00           C  
ATOM    465  C   VAL A  67       3.240  28.109  19.206  1.00  0.00           C  
ATOM    466  O   VAL A  67       2.325  27.539  18.611  1.00  0.00           O  
ATOM    467  CB  VAL A  67       2.964  29.952  17.546  1.00  0.00           C  
ATOM    468  CEN VAL A  67       2.650  30.531  17.343  1.00  0.00           X  
ATOM    469  H   VAL A  67       5.298  28.783  17.113  1.00  0.00           H  
ATOM    470  N   VAL A  68       3.717  27.690  20.373  1.00  0.00           N  
ATOM    471  CA  VAL A  68       3.266  26.445  20.982  1.00  0.00           C  
ATOM    472  C   VAL A  68       1.766  26.471  21.244  1.00  0.00           C  
ATOM    473  O   VAL A  68       1.064  25.492  20.989  1.00  0.00           O  
ATOM    474  CB  VAL A  68       4.003  26.163  22.305  1.00  0.00           C  
ATOM    475  CEN VAL A  68       4.472  25.755  22.602  1.00  0.00           X  
ATOM    476  H   VAL A  68       4.409  28.249  20.851  1.00  0.00           H  
ATOM    477  N   VAL A  69       1.279  27.597  21.754  1.00  0.00           N  
ATOM    478  CA  VAL A  69      -0.127  27.728  22.117  1.00  0.00           C  
ATOM    479  C   VAL A  69      -1.032  27.470  20.918  1.00  0.00           C  
ATOM    480  O   VAL A  69      -1.966  26.672  20.994  1.00  0.00           O  
ATOM    481  CB  VAL A  69      -0.435  29.125  22.688  1.00  0.00           C  
ATOM    482  CEN VAL A  69      -0.595  29.465  23.266  1.00  0.00           X  
ATOM    483  H   VAL A  69       1.899  28.382  21.895  1.00  0.00           H  
ATOM    484  N   VAL A  70      -0.748  28.150  19.812  1.00  0.00           N  
ATOM    485  CA  VAL A  70      -1.529  27.987  18.592  1.00  0.00           C  
ATOM    486  C   VAL A  70      -1.483  26.547  18.097  1.00  0.00           C  
ATOM    487  O   VAL A  70      -2.508  25.976  17.723  1.00  0.00           O  
ATOM    488  CB  VAL A  70      -1.029  28.920  17.473  1.00  0.00           C  
ATOM    489  CEN VAL A  70      -1.188  29.482  17.108  1.00  0.00           X  
ATOM    490  H   VAL A  70       0.028  28.796  19.817  1.00  0.00           H  
ATOM    491  N   VAL A  71      -0.289  25.965  18.096  1.00  0.00           N  
ATOM    492  CA  VAL A  71      -0.107  24.589  17.647  1.00  0.00           C  
ATOM    493  C   VAL A  71      -0.929  23.622  18.489  1.00  0.00           C  
ATOM    494  O   VAL A  71      -1.588  22.728  17.958  1.00  0.00           O  
ATOM    495  CB  VAL A  71       1.373  24.169  17.698  1.00  0.00           C  
ATOM    496  CEN VAL A  71       1.922  24.021  17.308  1.00  0.00           X  
ATOM    497  H   VAL A  71       0.514  26.488  18.415  1.00  0.00           H  
ATOM    498  N   VAL A  72      -0.886  23.806  19.804  1.00  0.00           N  
ATOM    499  CA  VAL A  72      -1.627  22.950  20.722  1.00  0.00           C  
ATOM    500  C   VAL A  72      -3.124  23.009  20.445  1.00  0.00           C  
ATOM    501  O   VAL A  72      -3.799  21.981  20.409  1.00  0.00           O  
ATOM    502  CB  VAL A  72      -1.371  23.340  22.190  1.00  0.00           C  
ATOM    503  CEN VAL A  72      -1.062  23.138  22.772  1.00  0.00           X  
ATOM    504  H   VAL A  72      -0.326  24.559  20.177  1.00  0.00           H  
ATOM    505  N   VAL A  73      -3.636  24.219  20.249  1.00  0.00           N  
ATOM    506  CA  VAL A  73      -5.055  24.415  19.974  1.00  0.00           C  
ATOM    507  C   VAL A  73      -5.476  23.685  18.705  1.00  0.00           C  
ATOM    508  O   VAL A  73      -6.512  23.022  18.674  1.00  0.00           O  
ATOM    509  CB  VAL A  73      -5.403  25.909  19.835  1.00  0.00           C  
ATOM    510  CEN VAL A  73      -5.727  26.433  20.142  1.00  0.00           X  
ATOM    511  H   VAL A  73      -3.028  25.024  20.291  1.00  0.00           H  
ATOM    512  N   VAL A  74      -4.666  23.812  17.659  1.00  0.00           N  
ATOM    513  CA  VAL A  74      -4.953  23.165  16.385  1.00  0.00           C  
ATOM    514  C   VAL A  74      -5.031  21.652  16.541  1.00  0.00           C  
ATOM    515  O   VAL A  74      -5.939  21.009  16.013  1.00  0.00           O  
ATOM    516  CB  VAL A  74      -3.890  23.508  15.324  1.00  0.00           C  
ATOM    517  CEN VAL A  74      -3.780  23.863  14.744  1.00  0.00           X  
ATOM    518  H   VAL A  74      -3.830  24.371  17.750  1.00  0.00           H  
ATOM    519  N   VAL A  75      -4.073  21.087  17.268  1.00  0.00           N  
ATOM    520  CA  VAL A  75      -4.032  19.647  17.495  1.00  0.00           C  
ATOM    521  C   VAL A  75      -5.291  19.164  18.203  1.00  0.00           C  
ATOM    522  O   VAL A  75      -5.878  18.151  17.824  1.00  0.00           O  
ATOM    523  CB  VAL A  75      -2.800  19.241  18.325  1.00  0.00           C  
ATOM    524  CEN VAL A  75      -2.190  18.921  18.293  1.00  0.00           X  
ATOM    525  H   VAL A  75      -3.356  21.670  17.674  1.00  0.00           H  
ATOM    526  N   VAL A  76      -5.702  19.896  19.234  1.00  0.00           N  
ATOM    527  CA  VAL A  76      -6.893  19.544  19.997  1.00  0.00           C  
ATOM    528  C   VAL A  76      -8.131  19.527  19.110  1.00  0.00           C  
ATOM    529  O   VAL A  76      -8.945  18.606  19.181  1.00  0.00           O  
ATOM    530  CB  VAL A  76      -7.124  20.520  21.166  1.00  0.00           C  
ATOM    531  CEN VAL A  76      -7.103  20.578  21.852  1.00  0.00           X  
ATOM    532  H   VAL A  76      -5.175  20.717  19.495  1.00  0.00           H  
ATOM    533  N   VAL A  77      -8.267  20.550  18.274  1.00  0.00           N  
ATOM    534  CA  VAL A  77      -9.407  20.655  17.371  1.00  0.00           C  
ATOM    535  C   VAL A  77      -9.470  19.464  16.423  1.00  0.00           C  
ATOM    536  O   VAL A  77     -10.536  18.886  16.207  1.00  0.00           O  
ATOM    537  CB  VAL A  77      -9.356  21.954  16.544  1.00  0.00           C  
ATOM    538  CEN VAL A  77      -9.652  22.570  16.461  1.00  0.00           X  
ATOM    539  H   VAL A  77      -7.563  21.275  18.264  1.00  0.00           H  
ATOM    540  N   VAL A  78      -8.323  19.101  15.860  1.00  0.00           N  
ATOM    541  CA  VAL A  78      -8.246  17.978  14.934  1.00  0.00           C  
ATOM    542  C   VAL A  78      -8.693  16.683  15.600  1.00  0.00           C  
ATOM    543  O   VAL A  78      -9.454  15.907  15.022  1.00  0.00           O  
ATOM    544  CB  VAL A  78      -6.819  17.795  14.384  1.00  0.00           C  
ATOM    545  CEN VAL A  78      -6.429  17.861  13.820  1.00  0.00           X  
ATOM    546  H   VAL A  78      -7.483  19.617  16.078  1.00  0.00           H  
ATOM    547  N   VAL A  79      -8.215  16.456  16.819  1.00  0.00           N  
ATOM    548  CA  VAL A  79      -8.565  15.254  17.567  1.00  0.00           C  
ATOM    549  C   VAL A  79     -10.068  15.165  17.796  1.00  0.00           C  
ATOM    550  O   VAL A  79     -10.672  14.107  17.617  1.00  0.00           O  
ATOM    551  CB  VAL A  79      -7.844  15.205  18.927  1.00  0.00           C  
ATOM    552  CEN VAL A  79      -7.348  14.883  19.281  1.00  0.00           X  
ATOM    553  H   VAL A  79      -7.594  17.133  17.238  1.00  0.00           H  
ATOM    554  N   VAL A  80     -10.668  16.283  18.193  1.00  0.00           N  
ATOM    555  CA  VAL A  80     -12.103  16.333  18.447  1.00  0.00           C  
ATOM    556  C   VAL A  80     -12.897  15.976  17.197  1.00  0.00           C  
ATOM    557  O   VAL A  80     -13.853  15.204  17.257  1.00  0.00           O  
ATOM    558  CB  VAL A  80     -12.540  17.725  18.942  1.00  0.00           C  
ATOM    559  CEN VAL A  80     -12.763  18.072  19.493  1.00  0.00           X  
ATOM    560  H   VAL A  80     -10.116  17.118  18.321  1.00  0.00           H  
ATOM    561  N   VAL A  81     -12.494  16.544  16.065  1.00  0.00           N  
ATOM    562  CA  VAL A  81     -13.168  16.286  14.798  1.00  0.00           C  
ATOM    563  C   VAL A  81     -13.124  14.806  14.441  1.00  0.00           C  
ATOM    564  O   VAL A  81     -14.129  14.227  14.029  1.00  0.00           O  
ATOM    565  CB  VAL A  81     -12.542  17.100  13.649  1.00  0.00           C  
ATOM    566  CEN VAL A  81     -12.649  17.629  13.222  1.00  0.00           X  
ATOM    567  H   VAL A  81     -11.702  17.169  16.082  1.00  0.00           H  
ATOM    568  N   VAL A  82     -11.954  14.198  14.603  1.00  0.00           N  
ATOM    569  CA  VAL A  82     -11.777  12.783  14.298  1.00  0.00           C  
ATOM    570  C   VAL A  82     -12.701  11.918  15.145  1.00  0.00           C  
ATOM    571  O   VAL A  82     -13.338  10.994  14.639  1.00  0.00           O  
ATOM    572  CB  VAL A  82     -10.320  12.335  14.522  1.00  0.00           C  
ATOM    573  CEN VAL A  82      -9.745  12.138  14.199  1.00  0.00           X  
ATOM    574  H   VAL A  82     -11.166  14.730  14.945  1.00  0.00           H  
ATOM    575  N   VAL A  83     -12.769  12.222  16.437  1.00  0.00           N  
ATOM    576  CA  VAL A  83     -13.616  11.472  17.357  1.00  0.00           C  
ATOM    577  C   VAL A  83     -15.075  11.519  16.924  1.00  0.00           C  
ATOM    578  O   VAL A  83     -15.771  10.503  16.945  1.00  0.00           O  
ATOM    579  CB  VAL A  83     -13.499  12.009  18.796  1.00  0.00           C  
ATOM    580  CEN VAL A  83     -13.254  11.864  19.423  1.00  0.00           X  
ATOM    581  H   VAL A  83     -12.221  12.993  16.790  1.00  0.00           H  
ATOM    582  N   VAL A  84     -15.534  12.702  16.533  1.00  0.00           N  
ATOM    583  CA  VAL A  84     -16.914  12.884  16.099  1.00  0.00           C  
ATOM    584  C   VAL A  84     -17.199  12.096  14.826  1.00  0.00           C  
ATOM    585  O   VAL A  84     -18.308  11.599  14.628  1.00  0.00           O  
ATOM    586  CB  VAL A  84     -17.239  14.370  15.854  1.00  0.00           C  
ATOM    587  CEN VAL A  84     -17.592  14.908  16.100  1.00  0.00           X  
ATOM    588  H   VAL A  84     -14.911  13.497  16.536  1.00  0.00           H  
ATOM    589  N   VAL A  85     -16.193  11.987  13.966  1.00  0.00           N  
ATOM    590  CA  VAL A  85     -16.287  11.144  12.780  1.00  0.00           C  
ATOM    591  C   VAL A  85     -16.187   9.668  13.144  1.00  0.00           C  
ATOM    592  O   VAL A  85     -16.378   8.796  12.296  1.00  0.00           O  
ATOM    593  CB  VAL A  85     -15.189  11.486  11.755  1.00  0.00           C  
ATOM    594  CEN VAL A  85     -15.076  11.773  11.139  1.00  0.00           X  
ATOM    595  H   VAL A  85     -15.340  12.501  14.138  1.00  0.00           H  
ATOM    596  N   VAL A  86     -15.886   9.395  14.409  1.00  0.00           N  
ATOM    597  CA  VAL A  86     -15.633   8.031  14.858  1.00  0.00           C  
ATOM    598  C   VAL A  86     -14.209   7.599  14.533  1.00  0.00           C  
ATOM    599  O   VAL A  86     -13.853   6.431  14.691  1.00  0.00           O  
ATOM    600  CB  VAL A  86     -16.619   7.034  14.222  1.00  0.00           C  
ATOM    601  CEN VAL A  86     -17.159   6.627  14.355  1.00  0.00           X  
ATOM    602  H   VAL A  86     -15.831  10.151  15.076  1.00  0.00           H  
ATOM    603  N   VAL A  87     -13.397   8.548  14.078  1.00  0.00           N  
ATOM    604  CA  VAL A  87     -12.004   8.271  13.750  1.00  0.00           C  
ATOM    605  C   VAL A  87     -11.118   8.367  14.985  1.00  0.00           C  
ATOM    606  O   VAL A  87     -10.334   9.306  15.128  1.00  0.00           O  
ATOM    607  CB  VAL A  87     -11.474   9.238  12.674  1.00  0.00           C  
ATOM    608  CEN VAL A  87     -11.278   9.281  12.015  1.00  0.00           X  
ATOM    609  H   VAL A  87     -13.755   9.484  13.956  1.00  0.00           H  
ATOM    610  N   VAL A  88     -11.246   7.390  15.876  1.00  0.00           N  
ATOM    611  CA  VAL A  88     -10.525   7.409  17.144  1.00  0.00           C  
ATOM    612  C   VAL A  88      -9.022   7.297  16.924  1.00  0.00           C  
ATOM    613  O   VAL A  88      -8.232   7.899  17.651  1.00  0.00           O  
ATOM    614  CB  VAL A  88     -10.985   6.270  18.073  1.00  0.00           C  
ATOM    615  CEN VAL A  88     -11.334   6.133  18.651  1.00  0.00           X  
ATOM    616  H   VAL A  88     -11.859   6.614  15.671  1.00  0.00           H  
ATOM    617  N   VAL A  89      -8.633   6.521  15.918  1.00  0.00           N  
ATOM    618  CA  VAL A  89      -7.224   6.354  15.580  1.00  0.00           C  
ATOM    619  C   VAL A  89      -6.600   7.676  15.151  1.00  0.00           C  
ATOM    620  O   VAL A  89      -5.503   8.025  15.585  1.00  0.00           O  
ATOM    621  CB  VAL A  89      -7.031   5.318  14.457  1.00  0.00           C  
ATOM    622  CEN VAL A  89      -6.800   4.683  14.322  1.00  0.00           X  
ATOM    623  H   VAL A  89      -9.330   6.035  15.373  1.00  0.00           H  
ATOM    624  N   VAL A  90      -7.306   8.407  14.295  1.00  0.00           N  
ATOM    625  CA  VAL A  90      -6.864   9.731  13.872  1.00  0.00           C  
ATOM    626  C   VAL A  90      -6.735  10.674  15.061  1.00  0.00           C  
ATOM    627  O   VAL A  90      -5.751  11.404  15.183  1.00  0.00           O  
ATOM    628  CB  VAL A  90      -7.830  10.347  12.843  1.00  0.00           C  
ATOM    629  CEN VAL A  90      -7.897  10.518  12.179  1.00  0.00           X  
ATOM    630  H   VAL A  90      -8.171   8.037  13.928  1.00  0.00           H  
ATOM    631  N   VAL A  91      -7.735  10.656  15.936  1.00  0.00           N  
ATOM    632  CA  VAL A  91      -7.735  11.510  17.118  1.00  0.00           C  
ATOM    633  C   VAL A  91      -6.744  11.008  18.160  1.00  0.00           C  
ATOM    634  O   VAL A  91      -5.990  11.789  18.740  1.00  0.00           O  
ATOM    635  CB  VAL A  91      -9.135  11.595  17.754  1.00  0.00           C  
ATOM    636  CEN VAL A  91      -9.673  12.013  17.856  1.00  0.00           X  
ATOM    637  H   VAL A  91      -8.515  10.034  15.779  1.00  0.00           H  
ATOM    638  N   VAL A  92      -6.750   9.700  18.393  1.00  0.00           N  
ATOM    639  CA  VAL A  92      -5.827   9.087  19.341  1.00  0.00           C  
ATOM    640  C   VAL A  92      -4.399   9.108  18.812  1.00  0.00           C  
ATOM    641  O   VAL A  92      -3.445   9.239  19.579  1.00  0.00           O  
ATOM    642  CB  VAL A  92      -6.225   7.633  19.657  1.00  0.00           C  
ATOM    643  CEN VAL A  92      -6.483   7.222  20.147  1.00  0.00           X  
ATOM    644  H   VAL A  92      -7.411   9.116  17.902  1.00  0.00           H  
ATOM    645  N   VAL A  93      -4.258   8.980  17.497  1.00  0.00           N  
ATOM    646  CA  VAL A  93      -2.946   8.998  16.861  1.00  0.00           C  
ATOM    647  C   VAL A  93      -2.881  10.053  15.764  1.00  0.00           C  
ATOM    648  O   VAL A  93      -2.728   9.728  14.586  1.00  0.00           O  
ATOM    649  CB  VAL A  93      -2.589   7.625  16.263  1.00  0.00           C  
ATOM    650  CEN VAL A  93      -2.179   7.076  16.340  1.00  0.00           X  
ATOM    651  H   VAL A  93      -5.082   8.866  16.923  1.00  0.00           H  
ATOM    652  N   VAL A  94      -2.998  11.316  16.156  1.00  0.00           N  
ATOM    653  CA  VAL A  94      -3.164  12.404  15.199  1.00  0.00           C  
ATOM    654  C   VAL A  94      -1.924  12.566  14.330  1.00  0.00           C  
ATOM    655  O   VAL A  94      -1.979  13.171  13.259  1.00  0.00           O  
ATOM    656  CB  VAL A  94      -3.460  13.739  15.907  1.00  0.00           C  
ATOM    657  CEN VAL A  94      -3.951  14.208  16.025  1.00  0.00           X  
ATOM    658  H   VAL A  94      -2.971  11.529  17.143  1.00  0.00           H  
ATOM    659  N   VAL A  95      -0.805  12.021  14.796  1.00  0.00           N  
ATOM    660  CA  VAL A  95       0.467  12.166  14.097  1.00  0.00           C  
ATOM    661  C   VAL A  95       0.809  10.908  13.310  1.00  0.00           C  
ATOM    662  O   VAL A  95       1.899  10.793  12.748  1.00  0.00           O  
ATOM    663  CB  VAL A  95       1.616  12.478  15.074  1.00  0.00           C  
ATOM    664  CEN VAL A  95       2.049  12.972  15.281  1.00  0.00           X  
ATOM    665  H   VAL A  95      -0.836  11.493  15.656  1.00  0.00           H  
ATOM    666  N   VAL A  96      -0.127   9.966  13.273  1.00  0.00           N  
ATOM    667  CA  VAL A  96       0.089   8.697  12.588  1.00  0.00           C  
ATOM    668  C   VAL A  96      -0.362   8.771  11.135  1.00  0.00           C  
ATOM    669  O   VAL A  96      -1.525   8.516  10.823  1.00  0.00           O  
ATOM    670  CB  VAL A  96      -0.653   7.543  13.288  1.00  0.00           C  
ATOM    671  CEN VAL A  96      -0.563   6.976  13.669  1.00  0.00           X  
ATOM    672  H   VAL A  96      -1.011  10.133  13.731  1.00  0.00           H  
ATOM    673  N   VAL A  97       0.565   9.122  10.250  1.00  0.00           N  
ATOM    674  CA  VAL A  97       0.249   9.290   8.837  1.00  0.00           C  
ATOM    675  C   VAL A  97      -0.406   8.039   8.266  1.00  0.00           C  
ATOM    676  O   VAL A  97      -1.356   8.124   7.488  1.00  0.00           O  
ATOM    677  CB  VAL A  97       1.508   9.620   8.012  1.00  0.00           C  
ATOM    678  CEN VAL A  97       1.826  10.121   7.663  1.00  0.00           X  
ATOM    679  H   VAL A  97       1.512   9.276  10.565  1.00  0.00           H  
ATOM    680  N   VAL A  98       0.108   6.877   8.657  1.00  0.00           N  
ATOM    681  CA  VAL A  98      -0.480   5.605   8.253  1.00  0.00           C  
ATOM    682  C   VAL A  98      -1.935   5.507   8.692  1.00  0.00           C  
ATOM    683  O   VAL A  98      -2.754   4.876   8.023  1.00  0.00           O  
ATOM    684  CB  VAL A  98       0.303   4.412   8.834  1.00  0.00           C  
ATOM    685  CEN VAL A  98       0.725   3.893   8.669  1.00  0.00           X  
ATOM    686  H   VAL A  98       0.926   6.876   9.248  1.00  0.00           H  
ATOM    687  N   VAL A  99      -2.252   6.135   9.819  1.00  0.00           N  
ATOM    688  CA  VAL A  99      -3.631   6.229  10.282  1.00  0.00           C  
ATOM    689  C   VAL A  99      -4.505   6.950   9.264  1.00  0.00           C  
ATOM    690  O   VAL A  99      -5.615   6.511   8.962  1.00  0.00           O  
ATOM    691  CB  VAL A  99      -3.725   6.961  11.634  1.00  0.00           C  
ATOM    692  CEN VAL A  99      -3.853   6.871  12.305  1.00  0.00           X  
ATOM    693  H   VAL A  99      -1.518   6.557  10.370  1.00  0.00           H  
ATOM    694  N   VAL A 100      -3.999   8.061   8.738  1.00  0.00           N  
ATOM    695  CA  VAL A 100      -4.733   8.845   7.752  1.00  0.00           C  
ATOM    696  C   VAL A 100      -5.041   8.020   6.509  1.00  0.00           C  
ATOM    697  O   VAL A 100      -6.160   8.047   5.996  1.00  0.00           O  
ATOM    698  CB  VAL A 100      -3.952  10.107   7.338  1.00  0.00           C  
ATOM    699  CEN VAL A 100      -3.940  10.793   7.391  1.00  0.00           X  
ATOM    700  H   VAL A 100      -3.082   8.369   9.028  1.00  0.00           H  
ATOM    701  N   VAL A 101      -4.042   7.286   6.030  1.00  0.00           N  
ATOM    702  CA  VAL A 101      -4.205   6.451   4.846  1.00  0.00           C  
ATOM    703  C   VAL A 101      -5.292   5.405   5.055  1.00  0.00           C  
ATOM    704  O   VAL A 101      -6.134   5.189   4.184  1.00  0.00           O  
ATOM    705  CB  VAL A 101      -2.890   5.743   4.469  1.00  0.00           C  
ATOM    706  CEN VAL A 101      -2.381   5.729   4.006  1.00  0.00           X  
ATOM    707  H   VAL A 101      -3.148   7.308   6.498  1.00  0.00           H  
ATOM    708  N   VAL A 102      -5.268   4.757   6.215  1.00  0.00           N  
ATOM    709  CA  VAL A 102      -6.252   3.732   6.540  1.00  0.00           C  
ATOM    710  C   VAL A 102      -7.665   4.300   6.526  1.00  0.00           C  
ATOM    711  O   VAL A 102      -8.583   3.692   5.976  1.00  0.00           O  
ATOM    712  CB  VAL A 102      -5.976   3.101   7.918  1.00  0.00           C  
ATOM    713  CEN VAL A 102      -5.760   2.527   8.232  1.00  0.00           X  
ATOM    714  H   VAL A 102      -4.550   4.981   6.888  1.00  0.00           H  
ATOM    715  N   VAL A 103      -7.833   5.470   7.133  1.00  0.00           N  
ATOM    716  CA  VAL A 103      -9.135   6.122   7.192  1.00  0.00           C  
ATOM    717  C   VAL A 103      -9.669   6.414   5.795  1.00  0.00           C  
ATOM    718  O   VAL A 103     -10.840   6.170   5.504  1.00  0.00           O  
ATOM    719  CB  VAL A 103      -9.073   7.437   7.992  1.00  0.00           C  
ATOM    720  CEN VAL A 103      -9.264   7.737   8.582  1.00  0.00           X  
ATOM    721  H   VAL A 103      -7.038   5.918   7.566  1.00  0.00           H  
ATOM    722  N   VAL A 104      -8.803   6.937   4.934  1.00  0.00           N  
ATOM    723  CA  VAL A 104      -9.185   7.263   3.565  1.00  0.00           C  
ATOM    724  C   VAL A 104      -9.664   6.025   2.818  1.00  0.00           C  
ATOM    725  O   VAL A 104     -10.681   6.061   2.125  1.00  0.00           O  
ATOM    726  CB  VAL A 104      -8.018   7.900   2.789  1.00  0.00           C  
ATOM    727  CEN VAL A 104      -7.790   8.491   2.516  1.00  0.00           X  
ATOM    728  H   VAL A 104      -7.855   7.114   5.235  1.00  0.00           H  
ATOM    729  N   VAL A 105      -8.925   4.930   2.962  1.00  0.00           N  
ATOM    730  CA  VAL A 105      -9.272   3.679   2.300  1.00  0.00           C  
ATOM    731  C   VAL A 105     -10.648   3.189   2.735  1.00  0.00           C  
ATOM    732  O   VAL A 105     -11.460   2.775   1.908  1.00  0.00           O  
ATOM    733  CB  VAL A 105      -8.233   2.579   2.587  1.00  0.00           C  
ATOM    734  CEN VAL A 105      -7.727   2.207   2.304  1.00  0.00           X  
ATOM    735  H   VAL A 105      -8.101   4.966   3.545  1.00  0.00           H  
ATOM    736  N   VAL A 106     -10.904   3.240   4.038  1.00  0.00           N  
ATOM    737  CA  VAL A 106     -12.182   2.801   4.585  1.00  0.00           C  
ATOM    738  C   VAL A 106     -13.335   3.610   4.006  1.00  0.00           C  
ATOM    739  O   VAL A 106     -14.365   3.055   3.622  1.00  0.00           O  
ATOM    740  CB  VAL A 106     -12.208   2.915   6.121  1.00  0.00           C  
ATOM    741  CEN VAL A 106     -12.206   2.548   6.704  1.00  0.00           X  
ATOM    742  H   VAL A 106     -10.194   3.591   4.665  1.00  0.00           H  
ATOM    743  N   VAL A 107     -13.158   4.926   3.946  1.00  0.00           N  
ATOM    744  CA  VAL A 107     -14.184   5.814   3.414  1.00  0.00           C  
ATOM    745  C   VAL A 107     -14.509   5.475   1.965  1.00  0.00           C  
ATOM    746  O   VAL A 107     -15.676   5.413   1.579  1.00  0.00           O  
ATOM    747  CB  VAL A 107     -13.753   7.291   3.501  1.00  0.00           C  
ATOM    748  CEN VAL A 107     -13.874   7.885   3.827  1.00  0.00           X  
ATOM    749  H   VAL A 107     -12.289   5.320   4.278  1.00  0.00           H  
ATOM    750  N   VAL A 108     -13.470   5.255   1.167  1.00  0.00           N  
ATOM    751  CA  VAL A 108     -13.643   4.921  -0.242  1.00  0.00           C  
ATOM    752  C   VAL A 108     -14.446   3.637  -0.409  1.00  0.00           C  
ATOM    753  O   VAL A 108     -15.353   3.564  -1.237  1.00  0.00           O  
ATOM    754  CB  VAL A 108     -12.288   4.764  -0.956  1.00  0.00           C  
ATOM    755  CEN VAL A 108     -11.867   5.056  -1.417  1.00  0.00           X  
ATOM    756  H   VAL A 108     -12.536   5.321   1.545  1.00  0.00           H  
ATOM    757  N   VAL A 109     -14.106   2.625   0.383  1.00  0.00           N  
ATOM    758  CA  VAL A 109     -14.794   1.341   0.325  1.00  0.00           C  
ATOM    759  C   VAL A 109     -16.278   1.497   0.633  1.00  0.00           C  
ATOM    760  O   VAL A 109     -17.127   0.934  -0.058  1.00  0.00           O  
ATOM    761  CB  VAL A 109     -14.180   0.326   1.306  1.00  0.00           C  
ATOM    762  CEN VAL A 109     -13.804  -0.250   1.345  1.00  0.00           X  
ATOM    763  H   VAL A 109     -13.351   2.749   1.043  1.00  0.00           H  
ATOM    764  N   VAL A 110     -16.583   2.265   1.673  1.00  0.00           N  
ATOM    765  CA  VAL A 110     -17.966   2.497   2.074  1.00  0.00           C  
ATOM    766  C   VAL A 110     -18.762   3.153   0.954  1.00  0.00           C  
ATOM    767  O   VAL A 110     -19.726   2.601   0.500  1.00  0.00           O  
ATOM    768  CB  VAL A 110     -18.049   3.379   3.334  1.00  0.00           C  
ATOM    769  CEN VAL A 110     -18.200   3.373   4.006  1.00  0.00           X  
ATOM    770  H   VAL A 110     -15.839   2.700   2.199  1.00  0.00           H  
TER                                                                             
# All scores below are weighted scores, not raw scores.
#BEGIN_POSE_ENERGIES_TABLE ./out/104.pdb
label vdw total
weights 0.1 NA
pose 2.66728 2.66728
VAL:NtermProteinFull_1 0 0
VAL_2 0 0
VAL_3 0.46207 0.46207
VAL_4 0 0
VAL_5 0 0
VAL_6 0.00176 0.00176
VAL_7 0.0774 0.0774
VAL_8 0 0
VAL_9 0 0
VAL_10 0 0
VAL_11 0 0
VAL_12 0 0
VAL_13 0 0
VAL_14 0 0
VAL_15 0 0
VAL_16 0 0
VAL_17 0 0
VAL_18 0 0
VAL_19 0 0
VAL_20 0 0
VAL_21 0 0
VAL_22 0 0
VAL_23 0.00518 0.00518
VAL_24 0 0
VAL_25 0 0
VAL_26 0 0
VAL_27 0 0
VAL_28 0 0
VAL_29 0.00176 0.00176
VAL_30 0.17665 0.17665
VAL_31 0 0
VAL_32 0 0
VAL_33 0.21234 0.21234
VAL_34 0 0
VAL_35 0 0
VAL_36 0 0
VAL_37 0.00643 0.00643
VAL_38 0 0
VAL_39 0 0
VAL_40 0 0
VAL_41 0 0
VAL_42 0 0
VAL_43 0 0
VAL_44 0 0
VAL_45 0.3783 0.3783
VAL_46 2e-05 2e-05
VAL_47 0 0
VAL_48 0 0
VAL_49 0 0
VAL_50 0 0
VAL_51 0 0
VAL_52 0 0
VAL_53 0.17665 0.17665
VAL_54 0 0
VAL_55 0.00176 0.00176
VAL_56 0 0
VAL_57 0 0
VAL_58 0 0
VAL_59 0 0
VAL_60 0.00518 0.00518
VAL_61 0 0
VAL_62 0 0
VAL_63 0 0
VAL_64 0 0
VAL_65 0 0
VAL_66 0 0
VAL_67 0 0
VAL_68 0 0
VAL_69 0 0
VAL_70 0 0
VAL_71 0 0
VAL_72 0 0
VAL_73 0 0
VAL_74 0 0
VAL_75 0 0
VAL_76 0 0
VAL_77 0 0
VAL_78 0.00176 0.00176
VAL_79 0.00166 0.00166
VAL_80 0 0
VAL_81 0 0
VAL_82 0.00643 0.00643
VAL_83 0 0
VAL_84 0 0
VAL_85 0 0
VAL_86 0 0
VAL_87 0 0
VAL_88 0 0
VAL_89 0 0
VAL_90 0.00642 0.00642
VAL_91 0.00168 0.00168
VAL_92 0 0
VAL_93 0.01006 0.01006
VAL_94 0 0
VAL_95 0 0
VAL_96 0.01006 0.01006
VAL_97 0 0
VAL_98 0.0774 0.0774
VAL_99 0 0
VAL_100 0 0
VAL_101 0.46207 0.46207
VAL_102 0 0
VAL_103 0 0
VAL_104 0.21234 0.21234
VAL_105 0 0
VAL_106 0 0
VAL_107 0.37188 0.37188
VAL_108 0 0
VAL_109 0 0
VAL:CtermProteinFull_110 0 0
#END_POSE_ENERGIES_TABLE ./out/104.pdb

REMARK 6 14 17 19 13 1 12 7 8 7 8 14 
REMARK VDW             2.667
REMARK RG             13.784
REMARK NCdist         19.693
REMARK HO              0.905
