# Supplementary material for: Design of complicated all-α protein structures
Source: Nat Struct Mol Biol. 2024 Jan 4;31(2):275–82. doi: 10.1038/s41594-023-01147-9 (PMC11377298; doi:10.1038/s41594-023-01147-9)
Supplement: Supplementary file 11 — Statistical source data. [file 41594_2023_1147_MOESM11_ESM.zip › ED_Fig6/105.pdb]

HEADER                                            09-NOV-21   XXXX              
EXPDTA    THEORETICAL MODEL                                                     
REMARK 220                                                                      
REMARK 220 EXPERIMENTAL DETAILS                                                 
REMARK 220  EXPERIMENT TYPE                : THEORETICAL MODELLING              
REMARK 220  DATE OF DATA COLLECTION        : 09-NOV-21                          
REMARK 220                                                                      
REMARK 220 REMARK: MODEL GENERATED BY ROSETTA                                   
REMARK 220  VERSION 2021.16+release.8ee4f02                                     
ATOM      1  N   VAL A   1       0.000   0.000   0.000  1.00  0.00           N  
ATOM      2  CA  VAL A   1       1.458   0.000   0.000  1.00  0.00           C  
ATOM      3  C   VAL A   1       2.009   1.420   0.000  1.00  0.00           C  
ATOM      4  O   VAL A   1       2.934   1.737   0.748  1.00  0.00           O  
ATOM      5  CB  VAL A   1       2.023  -0.759  -1.215  1.00  0.00           C  
ATOM      6  CEN VAL A   1       2.351  -1.334  -1.406  1.00  0.00           X  
ATOM      7  H   VAL A   1      -0.500  -0.433  -0.750  1.00  0.00           H  
ATOM      8  N   VAL A   2       1.435   2.272  -0.843  1.00  0.00           N  
ATOM      9  CA  VAL A   2       1.868   3.661  -0.942  1.00  0.00           C  
ATOM     10  C   VAL A   2       1.711   4.383   0.390  1.00  0.00           C  
ATOM     11  O   VAL A   2       2.608   5.105   0.825  1.00  0.00           O  
ATOM     12  CB  VAL A   2       1.079   4.423  -2.023  1.00  0.00           C  
ATOM     13  CEN VAL A   2       1.129   4.707  -2.649  1.00  0.00           X  
ATOM     14  H   VAL A   2       0.680   1.949  -1.431  1.00  0.00           H  
ATOM     15  N   VAL A   3       0.566   4.183   1.035  1.00  0.00           N  
ATOM     16  CA  VAL A   3       0.290   4.815   2.319  1.00  0.00           C  
ATOM     17  C   VAL A   3       1.317   4.405   3.367  1.00  0.00           C  
ATOM     18  O   VAL A   3       1.823   5.241   4.115  1.00  0.00           O  
ATOM     19  CB  VAL A   3      -1.120   4.462   2.831  1.00  0.00           C  
ATOM     20  CEN VAL A   3      -1.749   4.719   2.941  1.00  0.00           X  
ATOM     21  H   VAL A   3      -0.130   3.577   0.624  1.00  0.00           H  
ATOM     22  N   VAL A   4       1.620   3.112   3.417  1.00  0.00           N  
ATOM     23  CA  VAL A   4       2.588   2.588   4.374  1.00  0.00           C  
ATOM     24  C   VAL A   4       3.957   3.226   4.177  1.00  0.00           C  
ATOM     25  O   VAL A   4       4.612   3.622   5.141  1.00  0.00           O  
ATOM     26  CB  VAL A   4       2.723   1.058   4.261  1.00  0.00           C  
ATOM     27  CEN VAL A   4       2.581   0.464   4.579  1.00  0.00           X  
ATOM     28  H   VAL A   4       1.169   2.476   2.775  1.00  0.00           H  
ATOM     29  N   VAL A   5       4.385   3.322   2.923  1.00  0.00           N  
ATOM     30  CA  VAL A   5       5.678   3.911   2.597  1.00  0.00           C  
ATOM     31  C   VAL A   5       5.758   5.358   3.069  1.00  0.00           C  
ATOM     32  O   VAL A   5       6.758   5.776   3.653  1.00  0.00           O  
ATOM     33  CB  VAL A   5       5.958   3.859   1.084  1.00  0.00           C  
ATOM     34  CEN VAL A   5       6.345   3.555   0.602  1.00  0.00           X  
ATOM     35  H   VAL A   5       3.799   2.977   2.176  1.00  0.00           H  
ATOM     36  N   VAL A   6       4.700   6.118   2.811  1.00  0.00           N  
ATOM     37  CA  VAL A   6       4.648   7.520   3.209  1.00  0.00           C  
ATOM     38  C   VAL A   6       4.783   7.670   4.719  1.00  0.00           C  
ATOM     39  O   VAL A   6       5.528   8.521   5.204  1.00  0.00           O  
ATOM     40  CB  VAL A   6       3.339   8.190   2.752  1.00  0.00           C  
ATOM     41  CEN VAL A   6       3.075   8.647   2.309  1.00  0.00           X  
ATOM     42  H   VAL A   6       3.910   5.715   2.327  1.00  0.00           H  
ATOM     43  N   VAL A   7       4.059   6.836   5.458  1.00  0.00           N  
ATOM     44  CA  VAL A   7       4.096   6.875   6.915  1.00  0.00           C  
ATOM     45  C   VAL A   7       5.504   6.615   7.437  1.00  0.00           C  
ATOM     46  O   VAL A   7       5.983   7.311   8.332  1.00  0.00           O  
ATOM     47  CB  VAL A   7       3.133   5.844   7.532  1.00  0.00           C  
ATOM     48  CEN VAL A   7       2.540   5.776   7.878  1.00  0.00           X  
ATOM     49  H   VAL A   7       3.467   6.159   4.999  1.00  0.00           H  
ATOM     50  N   VAL A   8       6.163   5.609   6.872  1.00  0.00           N  
ATOM     51  CA  VAL A   8       7.517   5.255   7.279  1.00  0.00           C  
ATOM     52  C   VAL A   8       8.478   6.419   7.067  1.00  0.00           C  
ATOM     53  O   VAL A   8       9.293   6.729   7.935  1.00  0.00           O  
ATOM     54  CB  VAL A   8       8.037   4.027   6.508  1.00  0.00           C  
ATOM     55  CEN VAL A   8       8.197   3.360   6.571  1.00  0.00           X  
ATOM     56  H   VAL A   8       5.713   5.075   6.141  1.00  0.00           H  
ATOM     57  N   VAL A   9       8.376   7.060   5.907  1.00  0.00           N  
ATOM     58  CA  VAL A   9       9.235   8.191   5.579  1.00  0.00           C  
ATOM     59  C   VAL A   9       9.061   9.324   6.581  1.00  0.00           C  
ATOM     60  O   VAL A   9      10.039   9.909   7.047  1.00  0.00           O  
ATOM     61  CB  VAL A   9       8.951   8.723   4.162  1.00  0.00           C  
ATOM     62  CEN VAL A   9       9.208   8.766   3.524  1.00  0.00           X  
ATOM     63  H   VAL A   9       7.685   6.755   5.236  1.00  0.00           H  
ATOM     64  N   VAL A  10       7.810   9.630   6.909  1.00  0.00           N  
ATOM     65  CA  VAL A  10       7.506  10.695   7.857  1.00  0.00           C  
ATOM     66  C   VAL A  10       8.128  10.415   9.219  1.00  0.00           C  
ATOM     67  O   VAL A  10       8.719  11.301   9.836  1.00  0.00           O  
ATOM     68  CB  VAL A  10       5.986  10.883   8.028  1.00  0.00           C  
ATOM     69  CEN VAL A  10       5.461  11.306   7.888  1.00  0.00           X  
ATOM     70  H   VAL A  10       7.051   9.112   6.491  1.00  0.00           H  
ATOM     71  N   VAL A  11       7.993   9.177   9.683  1.00  0.00           N  
ATOM     72  CA  VAL A  11       8.542   8.778  10.973  1.00  0.00           C  
ATOM     73  C   VAL A  11      10.054   8.964  11.009  1.00  0.00           C  
ATOM     74  O   VAL A  11      10.602   9.482  11.982  1.00  0.00           O  
ATOM     75  CB  VAL A  11       8.207   7.311  11.300  1.00  0.00           C  
ATOM     76  CEN VAL A  11       7.826   6.907  11.708  1.00  0.00           X  
ATOM     77  H   VAL A  11       7.496   8.495   9.127  1.00  0.00           H  
ATOM     78  N   VAL A  12      10.723   8.537   9.944  1.00  0.00           N  
ATOM     79  CA  VAL A  12      12.173   8.655   9.852  1.00  0.00           C  
ATOM     80  C   VAL A  12      12.613  10.111   9.938  1.00  0.00           C  
ATOM     81  O   VAL A  12      13.562  10.441  10.650  1.00  0.00           O  
ATOM     82  CB  VAL A  12      12.708   8.043   8.543  1.00  0.00           C  
ATOM     83  CEN VAL A  12      13.065   7.514   8.284  1.00  0.00           X  
ATOM     84  H   VAL A  12      10.214   8.119   9.178  1.00  0.00           H  
ATOM     85  N   VAL A  13      11.920  10.977   9.208  1.00  0.00           N  
ATOM     86  CA  VAL A  13      12.238  12.400   9.200  1.00  0.00           C  
ATOM     87  C   VAL A  13      11.806  13.068  10.499  1.00  0.00           C  
ATOM     88  O   VAL A  13      12.552  13.856  11.081  1.00  0.00           O  
ATOM     89  CB  VAL A  13      11.569  13.123   8.015  1.00  0.00           C  
ATOM     90  CEN VAL A  13      11.694  13.428   7.410  1.00  0.00           X  
ATOM     91  H   VAL A  13      11.152  10.642   8.644  1.00  0.00           H  
ATOM     92  N   VAL A  14      10.597  12.750  10.949  1.00  0.00           N  
ATOM     93  CA  VAL A  14      10.077  13.292  12.198  1.00  0.00           C  
ATOM     94  C   VAL A  14      10.810  12.708  13.399  1.00  0.00           C  
ATOM     95  O   VAL A  14      11.005  13.385  14.409  1.00  0.00           O  
ATOM     96  CB  VAL A  14       8.568  13.019  12.348  1.00  0.00           C  
ATOM     97  CEN VAL A  14       7.948  13.318  12.343  1.00  0.00           X  
ATOM     98  H   VAL A  14      10.023  12.116  10.411  1.00  0.00           H  
ATOM     99  N   VAL A  15      11.214  11.448  13.284  1.00  0.00           N  
ATOM    100  CA  VAL A  15      11.939  10.774  14.354  1.00  0.00           C  
ATOM    101  C   VAL A  15      13.256  10.198  13.850  1.00  0.00           C  
ATOM    102  O   VAL A  15      13.448   8.982  13.837  1.00  0.00           O  
ATOM    103  CB  VAL A  15      11.102   9.644  14.980  1.00  0.00           C  
ATOM    104  CEN VAL A  15      10.754   9.459  15.546  1.00  0.00           X  
ATOM    105  H   VAL A  15      11.014  10.943  12.432  1.00  0.00           H  
ATOM    106  N   VAL A  16      14.162  11.078  13.437  1.00  0.00           N  
ATOM    107  CA  VAL A  16      15.372  10.662  12.739  1.00  0.00           C  
ATOM    108  C   VAL A  16      16.276   9.839  13.648  1.00  0.00           C  
ATOM    109  O   VAL A  16      17.153   9.115  13.177  1.00  0.00           O  
ATOM    110  CB  VAL A  16      16.162  11.872  12.206  1.00  0.00           C  
ATOM    111  CEN VAL A  16      16.341  12.207  11.631  1.00  0.00           X  
ATOM    112  H   VAL A  16      14.007  12.061  13.610  1.00  0.00           H  
ATOM    113  N   VAL A  17      16.058   9.956  14.954  1.00  0.00           N  
ATOM    114  CA  VAL A  17      16.899   9.280  15.935  1.00  0.00           C  
ATOM    115  C   VAL A  17      16.221   8.025  16.470  1.00  0.00           C  
ATOM    116  O   VAL A  17      16.722   7.382  17.392  1.00  0.00           O  
ATOM    117  CB  VAL A  17      17.247  10.206  17.115  1.00  0.00           C  
ATOM    118  CEN VAL A  17      17.760  10.562  17.408  1.00  0.00           X  
ATOM    119  H   VAL A  17      15.289  10.527  15.275  1.00  0.00           H  
ATOM    120  N   VAL A  18      15.077   7.682  15.887  1.00  0.00           N  
ATOM    121  CA  VAL A  18      14.308   6.526  16.331  1.00  0.00           C  
ATOM    122  C   VAL A  18      14.716   5.268  15.574  1.00  0.00           C  
ATOM    123  O   VAL A  18      14.177   4.971  14.508  1.00  0.00           O  
ATOM    124  CB  VAL A  18      12.795   6.752  16.152  1.00  0.00           C  
ATOM    125  CEN VAL A  18      12.206   6.861  16.493  1.00  0.00           X  
ATOM    126  H   VAL A  18      14.733   8.235  15.116  1.00  0.00           H  
ATOM    127  N   VAL A  19      15.672   4.533  16.132  1.00  0.00           N  
ATOM    128  CA  VAL A  19      16.198   3.339  15.481  1.00  0.00           C  
ATOM    129  C   VAL A  19      15.081   2.362  15.137  1.00  0.00           C  
ATOM    130  O   VAL A  19      15.076   1.762  14.062  1.00  0.00           O  
ATOM    131  CB  VAL A  19      17.237   2.624  16.365  1.00  0.00           C  
ATOM    132  CEN VAL A  19      17.909   2.485  16.428  1.00  0.00           X  
ATOM    133  H   VAL A  19      16.044   4.808  17.029  1.00  0.00           H  
ATOM    134  N   VAL A  20      14.135   2.205  16.057  1.00  0.00           N  
ATOM    135  CA  VAL A  20      12.966   1.367  15.819  1.00  0.00           C  
ATOM    136  C   VAL A  20      12.189   1.839  14.597  1.00  0.00           C  
ATOM    137  O   VAL A  20      11.579   1.037  13.889  1.00  0.00           O  
ATOM    138  CB  VAL A  20      12.025   1.350  17.038  1.00  0.00           C  
ATOM    139  CEN VAL A  20      11.793   0.956  17.554  1.00  0.00           X  
ATOM    140  H   VAL A  20      14.227   2.680  16.944  1.00  0.00           H  
ATOM    141  N   VAL A  21      12.214   3.145  14.354  1.00  0.00           N  
ATOM    142  CA  VAL A  21      11.622   3.712  13.148  1.00  0.00           C  
ATOM    143  C   VAL A  21      12.278   3.146  11.895  1.00  0.00           C  
ATOM    144  O   VAL A  21      11.596   2.779  10.938  1.00  0.00           O  
ATOM    145  CB  VAL A  21      11.740   5.248  13.129  1.00  0.00           C  
ATOM    146  CEN VAL A  21      11.380   5.832  13.184  1.00  0.00           X  
ATOM    147  H   VAL A  21      12.655   3.761  15.023  1.00  0.00           H  
ATOM    148  N   VAL A  22      13.605   3.079  11.906  1.00  0.00           N  
ATOM    149  CA  VAL A  22      14.355   2.558  10.770  1.00  0.00           C  
ATOM    150  C   VAL A  22      14.227   1.043  10.673  1.00  0.00           C  
ATOM    151  O   VAL A  22      14.012   0.496   9.592  1.00  0.00           O  
ATOM    152  CB  VAL A  22      15.846   2.933  10.857  1.00  0.00           C  
ATOM    153  CEN VAL A  22      16.336   3.329  10.578  1.00  0.00           X  
ATOM    154  H   VAL A  22      14.107   3.398  12.723  1.00  0.00           H  
ATOM    155  N   VAL A  23      14.360   0.370  11.811  1.00  0.00           N  
ATOM    156  CA  VAL A  23      14.225  -1.081  11.863  1.00  0.00           C  
ATOM    157  C   VAL A  23      12.780  -1.508  11.638  1.00  0.00           C  
ATOM    158  O   VAL A  23      12.517  -2.557  11.050  1.00  0.00           O  
ATOM    159  CB  VAL A  23      14.714  -1.647  13.210  1.00  0.00           C  
ATOM    160  CEN VAL A  23      15.215  -2.012  13.508  1.00  0.00           X  
ATOM    161  H   VAL A  23      14.561   0.876  12.662  1.00  0.00           H  
ATOM    162  N   VAL A  24      11.846  -0.689  12.110  1.00  0.00           N  
ATOM    163  CA  VAL A  24      10.425  -0.973  11.949  1.00  0.00           C  
ATOM    164  C   VAL A  24       9.702   0.192  11.286  1.00  0.00           C  
ATOM    165  O   VAL A  24       8.842   0.829  11.895  1.00  0.00           O  
ATOM    166  CB  VAL A  24       9.754  -1.279  13.301  1.00  0.00           C  
ATOM    167  CEN VAL A  24       9.475  -1.782  13.681  1.00  0.00           X  
ATOM    168  H   VAL A  24      12.128   0.153  12.593  1.00  0.00           H  
ATOM    169  N   VAL A  25      10.056   0.467  10.035  1.00  0.00           N  
ATOM    170  CA  VAL A  25       9.601   1.675   9.358  1.00  0.00           C  
ATOM    171  C   VAL A  25       8.091   1.657   9.153  1.00  0.00           C  
ATOM    172  O   VAL A  25       7.473   2.697   8.926  1.00  0.00           O  
ATOM    173  CB  VAL A  25      10.292   1.853   7.993  1.00  0.00           C  
ATOM    174  CEN VAL A  25      10.755   2.231   7.652  1.00  0.00           X  
ATOM    175  H   VAL A  25      10.655  -0.179   9.541  1.00  0.00           H  
ATOM    176  N   VAL A  26       7.503   0.468   9.234  1.00  0.00           N  
ATOM    177  CA  VAL A  26       6.076   0.301   8.986  1.00  0.00           C  
ATOM    178  C   VAL A  26       5.300   0.185  10.291  1.00  0.00           C  
ATOM    179  O   VAL A  26       4.097  -0.078  10.288  1.00  0.00           O  
ATOM    180  CB  VAL A  26       5.794  -0.941   8.120  1.00  0.00           C  
ATOM    181  CEN VAL A  26       5.592  -1.146   7.494  1.00  0.00           X  
ATOM    182  H   VAL A  26       8.058  -0.341   9.474  1.00  0.00           H  
ATOM    183  N   VAL A  27       5.994   0.381  11.407  1.00  0.00           N  
ATOM    184  CA  VAL A  27       5.381   0.259  12.723  1.00  0.00           C  
ATOM    185  C   VAL A  27       4.825   1.595  13.199  1.00  0.00           C  
ATOM    186  O   VAL A  27       5.534   2.387  13.820  1.00  0.00           O  
ATOM    187  CB  VAL A  27       6.382  -0.270  13.767  1.00  0.00           C  
ATOM    188  CEN VAL A  27       6.543  -0.817  14.154  1.00  0.00           X  
ATOM    189  H   VAL A  27       6.973   0.621  11.341  1.00  0.00           H  
ATOM    190  N   VAL A  28       3.553   1.840  12.903  1.00  0.00           N  
ATOM    191  CA  VAL A  28       2.918   3.107  13.246  1.00  0.00           C  
ATOM    192  C   VAL A  28       3.055   3.408  14.733  1.00  0.00           C  
ATOM    193  O   VAL A  28       3.312   4.546  15.125  1.00  0.00           O  
ATOM    194  CB  VAL A  28       1.425   3.111  12.867  1.00  0.00           C  
ATOM    195  CEN VAL A  28       0.964   3.376  12.429  1.00  0.00           X  
ATOM    196  H   VAL A  28       3.013   1.131  12.429  1.00  0.00           H  
ATOM    197  N   VAL A  29       2.883   2.380  15.558  1.00  0.00           N  
ATOM    198  CA  VAL A  29       3.072   2.513  16.997  1.00  0.00           C  
ATOM    199  C   VAL A  29       4.481   2.991  17.326  1.00  0.00           C  
ATOM    200  O   VAL A  29       4.693   3.698  18.311  1.00  0.00           O  
ATOM    201  CB  VAL A  29       2.809   1.183  17.727  1.00  0.00           C  
ATOM    202  CEN VAL A  29       2.370   0.858  18.147  1.00  0.00           X  
ATOM    203  H   VAL A  29       2.614   1.484  15.177  1.00  0.00           H  
ATOM    204  N   VAL A  30       5.441   2.602  16.494  1.00  0.00           N  
ATOM    205  CA  VAL A  30       6.808   3.094  16.619  1.00  0.00           C  
ATOM    206  C   VAL A  30       6.863   4.610  16.476  1.00  0.00           C  
ATOM    207  O   VAL A  30       7.534   5.292  17.251  1.00  0.00           O  
ATOM    208  CB  VAL A  30       7.737   2.456  15.569  1.00  0.00           C  
ATOM    209  CEN VAL A  30       8.255   2.009  15.485  1.00  0.00           X  
ATOM    210  H   VAL A  30       5.219   1.949  15.757  1.00  0.00           H  
ATOM    211  N   VAL A  31       6.154   5.132  15.481  1.00  0.00           N  
ATOM    212  CA  VAL A  31       6.121   6.568  15.235  1.00  0.00           C  
ATOM    213  C   VAL A  31       5.573   7.321  16.440  1.00  0.00           C  
ATOM    214  O   VAL A  31       6.125   8.343  16.850  1.00  0.00           O  
ATOM    215  CB  VAL A  31       5.270   6.910  13.998  1.00  0.00           C  
ATOM    216  CEN VAL A  31       5.302   7.132  13.347  1.00  0.00           X  
ATOM    217  H   VAL A  31       5.624   4.517  14.880  1.00  0.00           H  
ATOM    218  N   VAL A  32       4.484   6.811  17.006  1.00  0.00           N  
ATOM    219  CA  VAL A  32       3.859   7.434  18.166  1.00  0.00           C  
ATOM    220  C   VAL A  32       4.824   7.499  19.343  1.00  0.00           C  
ATOM    221  O   VAL A  32       4.934   8.526  20.012  1.00  0.00           O  
ATOM    222  CB  VAL A  32       2.588   6.679  18.598  1.00  0.00           C  
ATOM    223  CEN VAL A  32       1.901   6.717  18.619  1.00  0.00           X  
ATOM    224  H   VAL A  32       4.079   5.969  16.622  1.00  0.00           H  
ATOM    225  N   VAL A  33       5.522   6.396  19.591  1.00  0.00           N  
ATOM    226  CA  VAL A  33       6.480   6.325  20.688  1.00  0.00           C  
ATOM    227  C   VAL A  33       7.581   7.365  20.526  1.00  0.00           C  
ATOM    228  O   VAL A  33       7.946   8.051  21.481  1.00  0.00           O  
ATOM    229  CB  VAL A  33       7.118   4.927  20.792  1.00  0.00           C  
ATOM    230  CEN VAL A  33       7.138   4.354  21.174  1.00  0.00           X  
ATOM    231  H   VAL A  33       5.386   5.585  19.004  1.00  0.00           H  
ATOM    232  N   VAL A  34       8.108   7.477  19.311  1.00  0.00           N  
ATOM    233  CA  VAL A  34       9.169   8.434  19.021  1.00  0.00           C  
ATOM    234  C   VAL A  34       8.716   9.861  19.300  1.00  0.00           C  
ATOM    235  O   VAL A  34       9.444  10.646  19.907  1.00  0.00           O  
ATOM    236  CB  VAL A  34       9.638   8.331  17.558  1.00  0.00           C  
ATOM    237  CEN VAL A  34      10.160   8.130  17.156  1.00  0.00           X  
ATOM    238  H   VAL A  34       7.764   6.884  18.569  1.00  0.00           H  
ATOM    239  N   VAL A  35       7.508  10.190  18.854  1.00  0.00           N  
ATOM    240  CA  VAL A  35       6.955  11.524  19.055  1.00  0.00           C  
ATOM    241  C   VAL A  35       6.844  11.857  20.538  1.00  0.00           C  
ATOM    242  O   VAL A  35       7.205  12.953  20.966  1.00  0.00           O  
ATOM    243  CB  VAL A  35       5.567  11.665  18.403  1.00  0.00           C  
ATOM    244  CEN VAL A  35       5.227  11.961  17.882  1.00  0.00           X  
ATOM    245  H   VAL A  35       6.960   9.499  18.363  1.00  0.00           H  
ATOM    246  N   VAL A  36       6.343  10.905  21.317  1.00  0.00           N  
ATOM    247  CA  VAL A  36       6.184  11.095  22.754  1.00  0.00           C  
ATOM    248  C   VAL A  36       7.523  11.378  23.423  1.00  0.00           C  
ATOM    249  O   VAL A  36       7.633  12.279  24.255  1.00  0.00           O  
ATOM    250  CB  VAL A  36       5.538   9.865  23.419  1.00  0.00           C  
ATOM    251  CEN VAL A  36       4.962   9.635  23.718  1.00  0.00           X  
ATOM    252  H   VAL A  36       6.065  10.026  20.903  1.00  0.00           H  
ATOM    253  N   VAL A  37       8.538  10.603  23.056  1.00  0.00           N  
ATOM    254  CA  VAL A  37       9.871  10.769  23.621  1.00  0.00           C  
ATOM    255  C   VAL A  37      10.420  12.161  23.338  1.00  0.00           C  
ATOM    256  O   VAL A  37      10.976  12.812  24.224  1.00  0.00           O  
ATOM    257  CB  VAL A  37      10.854   9.719  23.069  1.00  0.00           C  
ATOM    258  CEN VAL A  37      11.212   9.154  23.234  1.00  0.00           X  
ATOM    259  H   VAL A  37       8.381   9.881  22.368  1.00  0.00           H  
ATOM    260  N   VAL A  38      10.262  12.614  22.099  1.00  0.00           N  
ATOM    261  CA  VAL A  38      10.741  13.931  21.697  1.00  0.00           C  
ATOM    262  C   VAL A  38      10.084  15.031  22.521  1.00  0.00           C  
ATOM    263  O   VAL A  38      10.753  15.954  22.987  1.00  0.00           O  
ATOM    264  CB  VAL A  38      10.479  14.196  20.203  1.00  0.00           C  
ATOM    265  CEN VAL A  38      10.786  14.260  19.589  1.00  0.00           X  
ATOM    266  H   VAL A  38       9.797  12.031  21.418  1.00  0.00           H  
ATOM    267  N   VAL A  39       8.771  14.928  22.697  1.00  0.00           N  
ATOM    268  CA  VAL A  39       8.021  15.914  23.465  1.00  0.00           C  
ATOM    269  C   VAL A  39       8.526  15.995  24.900  1.00  0.00           C  
ATOM    270  O   VAL A  39       8.715  17.084  25.441  1.00  0.00           O  
ATOM    271  CB  VAL A  39       6.515  15.594  23.478  1.00  0.00           C  
ATOM    272  CEN VAL A  39       5.902  15.799  23.239  1.00  0.00           X  
ATOM    273  H   VAL A  39       8.280  14.145  22.288  1.00  0.00           H  
ATOM    274  N   VAL A  40       8.743  14.835  25.512  1.00  0.00           N  
ATOM    275  CA  VAL A  40       9.226  14.773  26.886  1.00  0.00           C  
ATOM    276  C   VAL A  40      10.578  15.460  27.026  1.00  0.00           C  
ATOM    277  O   VAL A  40      10.802  16.226  27.964  1.00  0.00           O  
ATOM    278  CB  VAL A  40       9.347  13.318  27.376  1.00  0.00           C  
ATOM    279  CEN VAL A  40       9.070  12.851  27.800  1.00  0.00           X  
ATOM    280  H   VAL A  40       8.568  13.975  25.012  1.00  0.00           H  
ATOM    281  N   VAL A  41      11.477  15.182  26.088  1.00  0.00           N  
ATOM    282  CA  VAL A  41      12.810  15.773  26.105  1.00  0.00           C  
ATOM    283  C   VAL A  41      12.739  17.293  26.033  1.00  0.00           C  
ATOM    284  O   VAL A  41      13.432  17.992  26.773  1.00  0.00           O  
ATOM    285  CB  VAL A  41      13.674  15.254  24.941  1.00  0.00           C  
ATOM    286  CEN VAL A  41      14.213  14.853  24.786  1.00  0.00           X  
ATOM    287  H   VAL A  41      11.231  14.545  25.344  1.00  0.00           H  
ATOM    288  N   VAL A  42      11.899  17.800  25.138  1.00  0.00           N  
ATOM    289  CA  VAL A  42      11.736  19.239  24.967  1.00  0.00           C  
ATOM    290  C   VAL A  42      11.256  19.895  26.255  1.00  0.00           C  
ATOM    291  O   VAL A  42      11.769  20.938  26.660  1.00  0.00           O  
ATOM    292  CB  VAL A  42      10.743  19.565  23.836  1.00  0.00           C  
ATOM    293  CEN VAL A  42      10.694  19.816  23.196  1.00  0.00           X  
ATOM    294  H   VAL A  42      11.358  17.172  24.560  1.00  0.00           H  
ATOM    295  N   VAL A  43      10.270  19.278  26.896  1.00  0.00           N  
ATOM    296  CA  VAL A  43       9.719  19.801  28.141  1.00  0.00           C  
ATOM    297  C   VAL A  43      10.794  19.917  29.214  1.00  0.00           C  
ATOM    298  O   VAL A  43      10.869  20.918  29.926  1.00  0.00           O  
ATOM    299  CB  VAL A  43       8.574  18.917  28.668  1.00  0.00           C  
ATOM    300  CEN VAL A  43       7.892  18.890  28.762  1.00  0.00           X  
ATOM    301  H   VAL A  43       9.891  18.424  26.512  1.00  0.00           H  
ATOM    302  N   VAL A  44      11.625  18.886  29.324  1.00  0.00           N  
ATOM    303  CA  VAL A  44      12.696  18.868  30.314  1.00  0.00           C  
ATOM    304  C   VAL A  44      13.721  19.960  30.036  1.00  0.00           C  
ATOM    305  O   VAL A  44      14.301  20.530  30.961  1.00  0.00           O  
ATOM    306  CB  VAL A  44      13.410  17.504  30.349  1.00  0.00           C  
ATOM    307  CEN VAL A  44      13.499  16.934  30.726  1.00  0.00           X  
ATOM    308  H   VAL A  44      11.513  18.095  28.707  1.00  0.00           H  
ATOM    309  N   VAL A  45      13.941  20.247  28.758  1.00  0.00           N  
ATOM    310  CA  VAL A  45      14.788  21.364  28.358  1.00  0.00           C  
ATOM    311  C   VAL A  45      14.083  22.696  28.575  1.00  0.00           C  
ATOM    312  O   VAL A  45      14.684  23.760  28.423  1.00  0.00           O  
ATOM    313  CB  VAL A  45      15.211  21.253  26.881  1.00  0.00           C  
ATOM    314  CEN VAL A  45      15.745  21.126  26.465  1.00  0.00           X  
ATOM    315  H   VAL A  45      13.509  19.677  28.044  1.00  0.00           H  
ATOM    316  N   VAL A  46      12.805  22.632  28.932  1.00  0.00           N  
ATOM    317  CA  VAL A  46      11.980  23.829  29.046  1.00  0.00           C  
ATOM    318  C   VAL A  46      11.471  24.279  27.682  1.00  0.00           C  
ATOM    319  O   VAL A  46      10.891  25.356  27.550  1.00  0.00           O  
ATOM    320  CB  VAL A  46      12.753  24.988  29.702  1.00  0.00           C  
ATOM    321  CEN VAL A  46      12.803  25.367  30.275  1.00  0.00           X  
ATOM    322  H   VAL A  46      12.394  21.731  29.129  1.00  0.00           H  
ATOM    323  N   VAL A  47      11.692  23.447  26.670  1.00  0.00           N  
ATOM    324  CA  VAL A  47      11.238  23.748  25.318  1.00  0.00           C  
ATOM    325  C   VAL A  47       9.792  23.314  25.113  1.00  0.00           C  
ATOM    326  O   VAL A  47       9.519  22.343  24.408  1.00  0.00           O  
ATOM    327  CB  VAL A  47      12.123  23.065  24.258  1.00  0.00           C  
ATOM    328  CEN VAL A  47      12.596  23.183  23.772  1.00  0.00           X  
ATOM    329  H   VAL A  47      12.189  22.585  26.841  1.00  0.00           H  
ATOM    330  N   VAL A  48       8.868  24.039  25.735  1.00  0.00           N  
ATOM    331  CA  VAL A  48       7.456  23.677  25.697  1.00  0.00           C  
ATOM    332  C   VAL A  48       6.896  23.788  24.285  1.00  0.00           C  
ATOM    333  O   VAL A  48       6.047  22.995  23.880  1.00  0.00           O  
ATOM    334  CB  VAL A  48       6.621  24.561  26.642  1.00  0.00           C  
ATOM    335  CEN VAL A  48       6.267  24.561  27.233  1.00  0.00           X  
ATOM    336  H   VAL A  48       9.151  24.863  26.246  1.00  0.00           H  
ATOM    337  N   VAL A  49       7.376  24.778  23.540  1.00  0.00           N  
ATOM    338  CA  VAL A  49       6.949  24.975  22.160  1.00  0.00           C  
ATOM    339  C   VAL A  49       7.326  23.783  21.291  1.00  0.00           C  
ATOM    340  O   VAL A  49       6.517  23.297  20.501  1.00  0.00           O  
ATOM    341  CB  VAL A  49       7.560  26.253  21.556  1.00  0.00           C  
ATOM    342  CEN VAL A  49       7.413  26.893  21.347  1.00  0.00           X  
ATOM    343  H   VAL A  49       8.055  25.410  23.940  1.00  0.00           H  
ATOM    344  N   VAL A  50       8.561  23.315  21.441  1.00  0.00           N  
ATOM    345  CA  VAL A  50       9.021  22.126  20.733  1.00  0.00           C  
ATOM    346  C   VAL A  50       8.178  20.910  21.095  1.00  0.00           C  
ATOM    347  O   VAL A  50       7.777  20.139  20.222  1.00  0.00           O  
ATOM    348  CB  VAL A  50      10.500  21.823  21.040  1.00  0.00           C  
ATOM    349  CEN VAL A  50      11.134  21.826  20.771  1.00  0.00           X  
ATOM    350  H   VAL A  50       9.197  23.796  22.060  1.00  0.00           H  
ATOM    351  N   VAL A  51       7.912  20.743  22.386  1.00  0.00           N  
ATOM    352  CA  VAL A  51       7.116  19.619  22.865  1.00  0.00           C  
ATOM    353  C   VAL A  51       5.720  19.634  22.255  1.00  0.00           C  
ATOM    354  O   VAL A  51       5.215  18.603  21.812  1.00  0.00           O  
ATOM    355  CB  VAL A  51       6.995  19.626  24.400  1.00  0.00           C  
ATOM    356  CEN VAL A  51       7.197  19.302  24.974  1.00  0.00           X  
ATOM    357  H   VAL A  51       8.271  21.411  23.052  1.00  0.00           H  
ATOM    358  N   VAL A  52       5.101  20.809  22.236  1.00  0.00           N  
ATOM    359  CA  VAL A  52       3.761  20.960  21.680  1.00  0.00           C  
ATOM    360  C   VAL A  52       3.726  20.562  20.211  1.00  0.00           C  
ATOM    361  O   VAL A  52       2.821  19.852  19.771  1.00  0.00           O  
ATOM    362  CB  VAL A  52       3.250  22.406  21.822  1.00  0.00           C  
ATOM    363  CEN VAL A  52       2.799  22.805  22.158  1.00  0.00           X  
ATOM    364  H   VAL A  52       5.570  21.619  22.616  1.00  0.00           H  
ATOM    365  N   VAL A  53       4.716  21.023  19.454  1.00  0.00           N  
ATOM    366  CA  VAL A  53       4.800  20.715  18.031  1.00  0.00           C  
ATOM    367  C   VAL A  53       4.899  19.213  17.797  1.00  0.00           C  
ATOM    368  O   VAL A  53       4.221  18.665  16.928  1.00  0.00           O  
ATOM    369  CB  VAL A  53       6.009  21.407  17.374  1.00  0.00           C  
ATOM    370  CEN VAL A  53       6.192  21.910  16.940  1.00  0.00           X  
ATOM    371  H   VAL A  53       5.429  21.601  19.875  1.00  0.00           H  
ATOM    372  N   VAL A  54       5.746  18.552  18.579  1.00  0.00           N  
ATOM    373  CA  VAL A  54       5.935  17.111  18.458  1.00  0.00           C  
ATOM    374  C   VAL A  54       4.631  16.363  18.703  1.00  0.00           C  
ATOM    375  O   VAL A  54       4.283  15.443  17.963  1.00  0.00           O  
ATOM    376  CB  VAL A  54       7.003  16.597  19.441  1.00  0.00           C  
ATOM    377  CEN VAL A  54       7.643  16.345  19.482  1.00  0.00           X  
ATOM    378  H   VAL A  54       6.273  19.061  19.274  1.00  0.00           H  
ATOM    379  N   VAL A  55       3.913  16.762  19.747  1.00  0.00           N  
ATOM    380  CA  VAL A  55       2.645  16.129  20.093  1.00  0.00           C  
ATOM    381  C   VAL A  55       1.640  16.252  18.954  1.00  0.00           C  
ATOM    382  O   VAL A  55       0.964  15.285  18.604  1.00  0.00           O  
ATOM    383  CB  VAL A  55       2.037  16.741  21.369  1.00  0.00           C  
ATOM    384  CEN VAL A  55       1.902  16.617  22.033  1.00  0.00           X  
ATOM    385  H   VAL A  55       4.253  17.523  20.317  1.00  0.00           H  
ATOM    386  N   VAL A  56       1.548  17.446  18.379  1.00  0.00           N  
ATOM    387  CA  VAL A  56       0.625  17.698  17.279  1.00  0.00           C  
ATOM    388  C   VAL A  56       0.930  16.798  16.088  1.00  0.00           C  
ATOM    389  O   VAL A  56       0.025  16.217  15.489  1.00  0.00           O  
ATOM    390  CB  VAL A  56       0.674  19.168  16.825  1.00  0.00           C  
ATOM    391  CEN VAL A  56       0.321  19.760  16.821  1.00  0.00           X  
ATOM    392  H   VAL A  56       2.132  18.200  18.714  1.00  0.00           H  
ATOM    393  N   VAL A  57       2.210  16.687  15.750  1.00  0.00           N  
ATOM    394  CA  VAL A  57       2.637  15.857  14.629  1.00  0.00           C  
ATOM    395  C   VAL A  57       2.239  14.402  14.838  1.00  0.00           C  
ATOM    396  O   VAL A  57       1.734  13.749  13.925  1.00  0.00           O  
ATOM    397  CB  VAL A  57       4.160  15.937  14.415  1.00  0.00           C  
ATOM    398  CEN VAL A  57       4.649  16.180  13.995  1.00  0.00           X  
ATOM    399  H   VAL A  57       2.905  17.190  16.282  1.00  0.00           H  
ATOM    400  N   VAL A  58       2.470  13.898  16.046  1.00  0.00           N  
ATOM    401  CA  VAL A  58       2.136  12.518  16.377  1.00  0.00           C  
ATOM    402  C   VAL A  58       0.646  12.256  16.207  1.00  0.00           C  
ATOM    403  O   VAL A  58       0.245  11.240  15.640  1.00  0.00           O  
ATOM    404  CB  VAL A  58       2.548  12.168  17.819  1.00  0.00           C  
ATOM    405  CEN VAL A  58       2.996  11.803  18.195  1.00  0.00           X  
ATOM    406  H   VAL A  58       2.888  14.486  16.752  1.00  0.00           H  
ATOM    407  N   VAL A  59      -0.172  13.179  16.701  1.00  0.00           N  
ATOM    408  CA  VAL A  59      -1.621  13.049  16.605  1.00  0.00           C  
ATOM    409  C   VAL A  59      -2.072  12.975  15.152  1.00  0.00           C  
ATOM    410  O   VAL A  59      -2.905  12.143  14.792  1.00  0.00           O  
ATOM    411  CB  VAL A  59      -2.341  14.223  17.296  1.00  0.00           C  
ATOM    412  CEN VAL A  59      -2.723  14.394  17.844  1.00  0.00           X  
ATOM    413  H   VAL A  59       0.220  13.991  17.156  1.00  0.00           H  
ATOM    414  N   VAL A  60      -1.518  13.851  14.320  1.00  0.00           N  
ATOM    415  CA  VAL A  60      -1.862  13.886  12.904  1.00  0.00           C  
ATOM    416  C   VAL A  60      -1.541  12.561  12.225  1.00  0.00           C  
ATOM    417  O   VAL A  60      -2.345  12.036  11.455  1.00  0.00           O  
ATOM    418  CB  VAL A  60      -1.121  15.020  12.170  1.00  0.00           C  
ATOM    419  CEN VAL A  60      -1.206  15.634  11.869  1.00  0.00           X  
ATOM    420  H   VAL A  60      -0.841  14.509  14.678  1.00  0.00           H  
ATOM    421  N   VAL A  61      -0.360  12.024  12.516  1.00  0.00           N  
ATOM    422  CA  VAL A  61       0.070  10.758  11.934  1.00  0.00           C  
ATOM    423  C   VAL A  61      -0.887   9.631  12.300  1.00  0.00           C  
ATOM    424  O   VAL A  61      -1.268   8.827  11.449  1.00  0.00           O  
ATOM    425  CB  VAL A  61       1.491  10.381  12.391  1.00  0.00           C  
ATOM    426  CEN VAL A  61       2.144  10.322  12.180  1.00  0.00           X  
ATOM    427  H   VAL A  61       0.255  12.506  13.156  1.00  0.00           H  
ATOM    428  N   VAL A  62      -1.272   9.577  13.570  1.00  0.00           N  
ATOM    429  CA  VAL A  62      -2.186   8.548  14.051  1.00  0.00           C  
ATOM    430  C   VAL A  62      -3.520   8.611  13.320  1.00  0.00           C  
ATOM    431  O   VAL A  62      -4.060   7.585  12.904  1.00  0.00           O  
ATOM    432  CB  VAL A  62      -2.434   8.675  15.566  1.00  0.00           C  
ATOM    433  CEN VAL A  62      -2.306   8.382  16.176  1.00  0.00           X  
ATOM    434  H   VAL A  62      -0.923  10.268  14.220  1.00  0.00           H  
ATOM    435  N   VAL A  63      -4.049   9.820  13.167  1.00  0.00           N  
ATOM    436  CA  VAL A  63      -5.322  10.019  12.485  1.00  0.00           C  
ATOM    437  C   VAL A  63      -5.262   9.517  11.048  1.00  0.00           C  
ATOM    438  O   VAL A  63      -6.176   8.838  10.579  1.00  0.00           O  
ATOM    439  CB  VAL A  63      -5.737  11.502  12.483  1.00  0.00           C  
ATOM    440  CEN VAL A  63      -6.184  11.953  12.750  1.00  0.00           X  
ATOM    441  H   VAL A  63      -3.555  10.622  13.531  1.00  0.00           H  
ATOM    442  N   VAL A  64      -4.181   9.854  10.354  1.00  0.00           N  
ATOM    443  CA  VAL A  64      -4.000   9.437   8.968  1.00  0.00           C  
ATOM    444  C   VAL A  64      -3.992   7.919   8.846  1.00  0.00           C  
ATOM    445  O   VAL A  64      -4.632   7.355   7.958  1.00  0.00           O  
ATOM    446  CB  VAL A  64      -2.693   9.997   8.376  1.00  0.00           C  
ATOM    447  CEN VAL A  64      -2.438  10.454   7.927  1.00  0.00           X  
ATOM    448  H   VAL A  64      -3.466  10.413  10.797  1.00  0.00           H  
ATOM    449  N   VAL A  65      -3.264   7.262   9.742  1.00  0.00           N  
ATOM    450  CA  VAL A  65      -3.171   5.807   9.736  1.00  0.00           C  
ATOM    451  C   VAL A  65      -4.542   5.167   9.914  1.00  0.00           C  
ATOM    452  O   VAL A  65      -4.892   4.221   9.209  1.00  0.00           O  
ATOM    453  CB  VAL A  65      -2.229   5.296  10.842  1.00  0.00           C  
ATOM    454  CEN VAL A  65      -1.615   5.006  10.957  1.00  0.00           X  
ATOM    455  H   VAL A  65      -2.762   7.784  10.446  1.00  0.00           H  
ATOM    456  N   VAL A  66      -5.315   5.689  10.861  1.00  0.00           N  
ATOM    457  CA  VAL A  66      -6.649   5.169  11.133  1.00  0.00           C  
ATOM    458  C   VAL A  66      -7.543   5.275   9.904  1.00  0.00           C  
ATOM    459  O   VAL A  66      -8.257   4.332   9.561  1.00  0.00           O  
ATOM    460  CB  VAL A  66      -7.316   5.912  12.306  1.00  0.00           C  
ATOM    461  CEN VAL A  66      -7.515   5.847  12.963  1.00  0.00           X  
ATOM    462  H   VAL A  66      -4.968   6.466  11.406  1.00  0.00           H  
ATOM    463  N   VAL A  67      -7.500   6.427   9.244  1.00  0.00           N  
ATOM    464  CA  VAL A  67      -8.306   6.658   8.052  1.00  0.00           C  
ATOM    465  C   VAL A  67      -7.752   5.893   6.856  1.00  0.00           C  
ATOM    466  O   VAL A  67      -8.502   5.266   6.107  1.00  0.00           O  
ATOM    467  CB  VAL A  67      -8.380   8.156   7.700  1.00  0.00           C  
ATOM    468  CEN VAL A  67      -8.799   8.702   7.689  1.00  0.00           X  
ATOM    469  H   VAL A  67      -6.893   7.162   9.578  1.00  0.00           H  
ATOM    470  N   VAL A  68      -6.436   5.948   6.683  1.00  0.00           N  
ATOM    471  CA  VAL A  68      -5.776   5.231   5.598  1.00  0.00           C  
ATOM    472  C   VAL A  68      -5.804   3.727   5.835  1.00  0.00           C  
ATOM    473  O   VAL A  68      -5.893   2.942   4.891  1.00  0.00           O  
ATOM    474  CB  VAL A  68      -4.314   5.687   5.428  1.00  0.00           C  
ATOM    475  CEN VAL A  68      -3.887   6.037   5.016  1.00  0.00           X  
ATOM    476  H   VAL A  68      -5.879   6.500   7.319  1.00  0.00           H  
ATOM    477  N   VAL A  69      -5.726   3.330   7.101  1.00  0.00           N  
ATOM    478  CA  VAL A  69      -5.757   1.919   7.465  1.00  0.00           C  
ATOM    479  C   VAL A  69      -6.853   1.636   8.483  1.00  0.00           C  
ATOM    480  O   VAL A  69      -6.575   1.255   9.620  1.00  0.00           O  
ATOM    481  CB  VAL A  69      -4.405   1.453   8.038  1.00  0.00           C  
ATOM    482  CEN VAL A  69      -3.850   1.068   7.905  1.00  0.00           X  
ATOM    483  H   VAL A  69      -5.644   4.025   7.830  1.00  0.00           H  
ATOM    484  N   VAL A  70      -8.102   1.825   8.069  1.00  0.00           N  
ATOM    485  CA  VAL A  70      -9.228   1.796   8.994  1.00  0.00           C  
ATOM    486  C   VAL A  70      -9.412   0.409   9.596  1.00  0.00           C  
ATOM    487  O   VAL A  70     -10.060   0.252  10.631  1.00  0.00           O  
ATOM    488  CB  VAL A  70     -10.538   2.223   8.304  1.00  0.00           C  
ATOM    489  CEN VAL A  70     -11.006   2.727   8.266  1.00  0.00           X  
ATOM    490  H   VAL A  70      -8.275   1.993   7.089  1.00  0.00           H  
ATOM    491  N   VAL A  71      -8.838  -0.595   8.942  1.00  0.00           N  
ATOM    492  CA  VAL A  71      -8.997  -1.979   9.370  1.00  0.00           C  
ATOM    493  C   VAL A  71      -7.768  -2.467  10.126  1.00  0.00           C  
ATOM    494  O   VAL A  71      -7.664  -3.646  10.467  1.00  0.00           O  
ATOM    495  CB  VAL A  71      -9.257  -2.914   8.174  1.00  0.00           C  
ATOM    496  CEN VAL A  71      -9.738  -3.300   7.866  1.00  0.00           X  
ATOM    497  H   VAL A  71      -8.276  -0.393   8.127  1.00  0.00           H  
ATOM    498  N   VAL A  72      -6.838  -1.554  10.385  1.00  0.00           N  
ATOM    499  CA  VAL A  72      -5.596  -1.898  11.066  1.00  0.00           C  
ATOM    500  C   VAL A  72      -5.733  -1.742  12.575  1.00  0.00           C  
ATOM    501  O   VAL A  72      -5.503  -0.663  13.120  1.00  0.00           O  
ATOM    502  CB  VAL A  72      -4.422  -1.030  10.574  1.00  0.00           C  
ATOM    503  CEN VAL A  72      -3.840  -1.042  10.207  1.00  0.00           X  
ATOM    504  H   VAL A  72      -6.996  -0.597  10.103  1.00  0.00           H  
ATOM    505  N   VAL A  73      -6.109  -2.826  13.245  1.00  0.00           N  
ATOM    506  CA  VAL A  73      -6.337  -2.795  14.685  1.00  0.00           C  
ATOM    507  C   VAL A  73      -5.117  -2.263  15.425  1.00  0.00           C  
ATOM    508  O   VAL A  73      -5.243  -1.484  16.370  1.00  0.00           O  
ATOM    509  CB  VAL A  73      -6.687  -4.192  15.231  1.00  0.00           C  
ATOM    510  CEN VAL A  73      -7.198  -4.574  15.491  1.00  0.00           X  
ATOM    511  H   VAL A  73      -6.240  -3.693  12.744  1.00  0.00           H  
ATOM    512  N   VAL A  74      -3.935  -2.687  14.989  1.00  0.00           N  
ATOM    513  CA  VAL A  74      -2.686  -2.187  15.552  1.00  0.00           C  
ATOM    514  C   VAL A  74      -2.586  -0.674  15.413  1.00  0.00           C  
ATOM    515  O   VAL A  74      -1.991  -0.001  16.256  1.00  0.00           O  
ATOM    516  CB  VAL A  74      -1.463  -2.837  14.879  1.00  0.00           C  
ATOM    517  CEN VAL A  74      -0.947  -3.282  14.979  1.00  0.00           X  
ATOM    518  H   VAL A  74      -3.901  -3.373  14.249  1.00  0.00           H  
ATOM    519  N   VAL A  75      -3.171  -0.143  14.345  1.00  0.00           N  
ATOM    520  CA  VAL A  75      -3.261   1.301  14.159  1.00  0.00           C  
ATOM    521  C   VAL A  75      -4.032   1.956  15.299  1.00  0.00           C  
ATOM    522  O   VAL A  75      -3.616   2.985  15.831  1.00  0.00           O  
ATOM    523  CB  VAL A  75      -3.939   1.657  12.823  1.00  0.00           C  
ATOM    524  CEN VAL A  75      -3.824   1.915  12.194  1.00  0.00           X  
ATOM    525  H   VAL A  75      -3.563  -0.754  13.644  1.00  0.00           H  
ATOM    526  N   VAL A  76      -5.157   1.353  15.668  1.00  0.00           N  
ATOM    527  CA  VAL A  76      -5.988   1.877  16.746  1.00  0.00           C  
ATOM    528  C   VAL A  76      -5.217   1.936  18.058  1.00  0.00           C  
ATOM    529  O   VAL A  76      -5.276   2.931  18.780  1.00  0.00           O  
ATOM    530  CB  VAL A  76      -7.257   1.027  16.945  1.00  0.00           C  
ATOM    531  CEN VAL A  76      -7.941   1.024  16.863  1.00  0.00           X  
ATOM    532  H   VAL A  76      -5.444   0.511  15.191  1.00  0.00           H  
ATOM    533  N   VAL A  77      -4.492   0.864  18.361  1.00  0.00           N  
ATOM    534  CA  VAL A  77      -3.707   0.792  19.588  1.00  0.00           C  
ATOM    535  C   VAL A  77      -2.665   1.901  19.640  1.00  0.00           C  
ATOM    536  O   VAL A  77      -2.493   2.556  20.669  1.00  0.00           O  
ATOM    537  CB  VAL A  77      -3.001  -0.570  19.727  1.00  0.00           C  
ATOM    538  CEN VAL A  77      -3.001  -1.160  20.082  1.00  0.00           X  
ATOM    539  H   VAL A  77      -4.486   0.079  17.726  1.00  0.00           H  
ATOM    540  N   VAL A  78      -1.971   2.108  18.526  1.00  0.00           N  
ATOM    541  CA  VAL A  78      -0.943   3.139  18.444  1.00  0.00           C  
ATOM    542  C   VAL A  78      -1.526   4.520  18.712  1.00  0.00           C  
ATOM    543  O   VAL A  78      -0.950   5.314  19.456  1.00  0.00           O  
ATOM    544  CB  VAL A  78      -0.255   3.141  17.066  1.00  0.00           C  
ATOM    545  CEN VAL A  78       0.333   2.993  16.740  1.00  0.00           X  
ATOM    546  H   VAL A  78      -2.160   1.536  17.716  1.00  0.00           H  
ATOM    547  N   VAL A  79      -2.672   4.802  18.101  1.00  0.00           N  
ATOM    548  CA  VAL A  79      -3.336   6.089  18.273  1.00  0.00           C  
ATOM    549  C   VAL A  79      -3.689   6.336  19.734  1.00  0.00           C  
ATOM    550  O   VAL A  79      -3.469   7.427  20.260  1.00  0.00           O  
ATOM    551  CB  VAL A  79      -4.617   6.182  17.423  1.00  0.00           C  
ATOM    552  CEN VAL A  79      -4.894   6.485  16.870  1.00  0.00           X  
ATOM    553  H   VAL A  79      -3.095   4.107  17.503  1.00  0.00           H  
ATOM    554  N   VAL A  80      -4.237   5.316  20.386  1.00  0.00           N  
ATOM    555  CA  VAL A  80      -4.621   5.421  21.788  1.00  0.00           C  
ATOM    556  C   VAL A  80      -3.420   5.746  22.666  1.00  0.00           C  
ATOM    557  O   VAL A  80      -3.494   6.606  23.543  1.00  0.00           O  
ATOM    558  CB  VAL A  80      -5.277   4.122  22.293  1.00  0.00           C  
ATOM    559  CEN VAL A  80      -5.876   3.843  22.491  1.00  0.00           X  
ATOM    560  H   VAL A  80      -4.391   4.446  19.897  1.00  0.00           H  
ATOM    561  N   VAL A  81      -2.312   5.052  22.425  1.00  0.00           N  
ATOM    562  CA  VAL A  81      -1.092   5.265  23.194  1.00  0.00           C  
ATOM    563  C   VAL A  81      -0.600   6.700  23.058  1.00  0.00           C  
ATOM    564  O   VAL A  81      -0.227   7.335  24.045  1.00  0.00           O  
ATOM    565  CB  VAL A  81       0.029   4.305  22.753  1.00  0.00           C  
ATOM    566  CEN VAL A  81       0.395   3.754  22.946  1.00  0.00           X  
ATOM    567  H   VAL A  81      -2.316   4.359  21.690  1.00  0.00           H  
ATOM    568  N   VAL A  82      -0.601   7.208  21.830  1.00  0.00           N  
ATOM    569  CA  VAL A  82      -0.154   8.570  21.564  1.00  0.00           C  
ATOM    570  C   VAL A  82      -0.998   9.585  22.324  1.00  0.00           C  
ATOM    571  O   VAL A  82      -0.469  10.519  22.926  1.00  0.00           O  
ATOM    572  CB  VAL A  82      -0.206   8.897  20.060  1.00  0.00           C  
ATOM    573  CEN VAL A  82       0.183   9.012  19.503  1.00  0.00           X  
ATOM    574  H   VAL A  82      -0.919   6.635  21.062  1.00  0.00           H  
ATOM    575  N   VAL A  83      -2.312   9.396  22.293  1.00  0.00           N  
ATOM    576  CA  VAL A  83      -3.232  10.295  22.980  1.00  0.00           C  
ATOM    577  C   VAL A  83      -2.954  10.329  24.477  1.00  0.00           C  
ATOM    578  O   VAL A  83      -2.920  11.397  25.087  1.00  0.00           O  
ATOM    579  CB  VAL A  83      -4.699   9.887  22.749  1.00  0.00           C  
ATOM    580  CEN VAL A  83      -5.281  10.068  22.428  1.00  0.00           X  
ATOM    581  H   VAL A  83      -2.684   8.609  21.781  1.00  0.00           H  
ATOM    582  N   VAL A  84      -2.756   9.154  25.064  1.00  0.00           N  
ATOM    583  CA  VAL A  84      -2.480   9.047  26.492  1.00  0.00           C  
ATOM    584  C   VAL A  84      -1.213   9.804  26.866  1.00  0.00           C  
ATOM    585  O   VAL A  84      -1.182  10.530  27.859  1.00  0.00           O  
ATOM    586  CB  VAL A  84      -2.338   7.578  26.931  1.00  0.00           C  
ATOM    587  CEN VAL A  84      -2.644   7.073  27.288  1.00  0.00           X  
ATOM    588  H   VAL A  84      -2.797   8.312  24.506  1.00  0.00           H  
ATOM    589  N   VAL A  85      -0.167   9.629  26.065  1.00  0.00           N  
ATOM    590  CA  VAL A  85       1.106  10.295  26.311  1.00  0.00           C  
ATOM    591  C   VAL A  85       0.948  11.810  26.295  1.00  0.00           C  
ATOM    592  O   VAL A  85       1.474  12.508  27.161  1.00  0.00           O  
ATOM    593  CB  VAL A  85       2.167   9.889  25.271  1.00  0.00           C  
ATOM    594  CEN VAL A  85       2.748   9.529  25.183  1.00  0.00           X  
ATOM    595  H   VAL A  85      -0.256   9.018  25.265  1.00  0.00           H  
ATOM    596  N   VAL A  86       0.219  12.313  25.304  1.00  0.00           N  
ATOM    597  CA  VAL A  86      -0.011  13.747  25.174  1.00  0.00           C  
ATOM    598  C   VAL A  86      -0.720  14.305  26.401  1.00  0.00           C  
ATOM    599  O   VAL A  86      -0.343  15.354  26.924  1.00  0.00           O  
ATOM    600  CB  VAL A  86      -0.843  14.074  23.919  1.00  0.00           C  
ATOM    601  CEN VAL A  86      -0.811  14.355  23.291  1.00  0.00           X  
ATOM    602  H   VAL A  86      -0.187  11.686  24.624  1.00  0.00           H  
ATOM    603  N   VAL A  87      -1.749  13.599  26.856  1.00  0.00           N  
ATOM    604  CA  VAL A  87      -2.513  14.023  28.023  1.00  0.00           C  
ATOM    605  C   VAL A  87      -1.625  14.118  29.258  1.00  0.00           C  
ATOM    606  O   VAL A  87      -1.698  15.087  30.013  1.00  0.00           O  
ATOM    607  CB  VAL A  87      -3.679  13.061  28.315  1.00  0.00           C  
ATOM    608  CEN VAL A  87      -4.366  13.000  28.298  1.00  0.00           X  
ATOM    609  H   VAL A  87      -2.008  12.746  26.382  1.00  0.00           H  
ATOM    610  N   VAL A  88      -0.787  13.107  29.457  1.00  0.00           N  
ATOM    611  CA  VAL A  88       0.117  13.074  30.601  1.00  0.00           C  
ATOM    612  C   VAL A  88       1.062  14.269  30.590  1.00  0.00           C  
ATOM    613  O   VAL A  88       1.277  14.912  31.617  1.00  0.00           O  
ATOM    614  CB  VAL A  88       0.946  11.777  30.630  1.00  0.00           C  
ATOM    615  CEN VAL A  88       1.031  11.180  30.964  1.00  0.00           X  
ATOM    616  H   VAL A  88      -0.775  12.340  28.799  1.00  0.00           H  
ATOM    617  N   VAL A  89       1.624  14.561  29.422  1.00  0.00           N  
ATOM    618  CA  VAL A  89       2.548  15.679  29.275  1.00  0.00           C  
ATOM    619  C   VAL A  89       1.879  16.998  29.640  1.00  0.00           C  
ATOM    620  O   VAL A  89       2.456  17.821  30.351  1.00  0.00           O  
ATOM    621  CB  VAL A  89       3.097  15.774  27.839  1.00  0.00           C  
ATOM    622  CEN VAL A  89       3.661  15.685  27.454  1.00  0.00           X  
ATOM    623  H   VAL A  89       1.406  13.994  28.615  1.00  0.00           H  
ATOM    624  N   VAL A  90       0.660  17.193  29.150  1.00  0.00           N  
ATOM    625  CA  VAL A  90      -0.090  18.413  29.425  1.00  0.00           C  
ATOM    626  C   VAL A  90      -0.319  18.594  30.920  1.00  0.00           C  
ATOM    627  O   VAL A  90      -0.142  19.688  31.457  1.00  0.00           O  
ATOM    628  CB  VAL A  90      -1.451  18.414  28.703  1.00  0.00           C  
ATOM    629  CEN VAL A  90      -1.805  18.704  28.188  1.00  0.00           X  
ATOM    630  H   VAL A  90       0.242  16.478  28.573  1.00  0.00           H  
ATOM    631  N   VAL A  91      -0.714  17.515  31.588  1.00  0.00           N  
ATOM    632  CA  VAL A  91      -0.968  17.554  33.023  1.00  0.00           C  
ATOM    633  C   VAL A  91       0.274  17.987  33.791  1.00  0.00           C  
ATOM    634  O   VAL A  91       0.195  18.803  34.709  1.00  0.00           O  
ATOM    635  CB  VAL A  91      -1.433  16.184  33.551  1.00  0.00           C  
ATOM    636  CEN VAL A  91      -1.978  15.840  33.797  1.00  0.00           X  
ATOM    637  H   VAL A  91      -0.841  16.647  31.089  1.00  0.00           H  
ATOM    638  N   VAL A  92       1.422  17.437  33.410  1.00  0.00           N  
ATOM    639  CA  VAL A  92       2.683  17.762  34.065  1.00  0.00           C  
ATOM    640  C   VAL A  92       3.051  19.226  33.855  1.00  0.00           C  
ATOM    641  O   VAL A  92       3.642  19.859  34.730  1.00  0.00           O  
ATOM    642  CB  VAL A  92       3.833  16.876  33.551  1.00  0.00           C  
ATOM    643  CEN VAL A  92       4.255  16.360  33.724  1.00  0.00           X  
ATOM    644  H   VAL A  92       1.421  16.776  32.646  1.00  0.00           H  
ATOM    645  N   VAL A  93       2.697  19.758  32.690  1.00  0.00           N  
ATOM    646  CA  VAL A  93       2.862  21.181  32.417  1.00  0.00           C  
ATOM    647  C   VAL A  93       1.817  22.008  33.156  1.00  0.00           C  
ATOM    648  O   VAL A  93       1.874  23.238  33.158  1.00  0.00           O  
ATOM    649  CB  VAL A  93       2.768  21.482  30.909  1.00  0.00           C  
ATOM    650  CEN VAL A  93       3.136  21.669  30.358  1.00  0.00           X  
ATOM    651  H   VAL A  93       2.304  19.162  31.976  1.00  0.00           H  
ATOM    652  N   VAL A  94       0.864  21.326  33.781  1.00  0.00           N  
ATOM    653  CA  VAL A  94      -0.266  21.995  34.415  1.00  0.00           C  
ATOM    654  C   VAL A  94      -1.337  22.355  33.394  1.00  0.00           C  
ATOM    655  O   VAL A  94      -2.294  23.063  33.707  1.00  0.00           O  
ATOM    656  CB  VAL A  94       0.175  23.272  35.155  1.00  0.00           C  
ATOM    657  CEN VAL A  94       0.266  23.547  35.780  1.00  0.00           X  
ATOM    658  H   VAL A  94       0.924  20.319  33.819  1.00  0.00           H  
ATOM    659  N   VAL A  95      -1.169  21.864  32.170  1.00  0.00           N  
ATOM    660  CA  VAL A  95      -2.132  22.116  31.105  1.00  0.00           C  
ATOM    661  C   VAL A  95      -3.277  21.112  31.149  1.00  0.00           C  
ATOM    662  O   VAL A  95      -3.376  20.232  30.293  1.00  0.00           O  
ATOM    663  CB  VAL A  95      -1.467  22.062  29.717  1.00  0.00           C  
ATOM    664  CEN VAL A  95      -1.270  22.447  29.181  1.00  0.00           X  
ATOM    665  H   VAL A  95      -0.353  21.302  31.973  1.00  0.00           H  
ATOM    666  N   VAL A  96      -4.139  21.248  32.150  1.00  0.00           N  
ATOM    667  CA  VAL A  96      -5.226  20.299  32.361  1.00  0.00           C  
ATOM    668  C   VAL A  96      -6.227  20.344  31.214  1.00  0.00           C  
ATOM    669  O   VAL A  96      -6.789  19.320  30.826  1.00  0.00           O  
ATOM    670  CB  VAL A  96      -5.964  20.569  33.685  1.00  0.00           C  
ATOM    671  CEN VAL A  96      -6.069  20.326  34.321  1.00  0.00           X  
ATOM    672  H   VAL A  96      -4.040  22.030  32.782  1.00  0.00           H  
ATOM    673  N   VAL A  97      -6.446  21.538  30.674  1.00  0.00           N  
ATOM    674  CA  VAL A  97      -7.356  21.715  29.548  1.00  0.00           C  
ATOM    675  C   VAL A  97      -6.867  20.956  28.321  1.00  0.00           C  
ATOM    676  O   VAL A  97      -7.643  20.275  27.650  1.00  0.00           O  
ATOM    677  CB  VAL A  97      -7.525  23.202  29.186  1.00  0.00           C  
ATOM    678  CEN VAL A  97      -7.968  23.730  29.202  1.00  0.00           X  
ATOM    679  H   VAL A  97      -5.970  22.345  31.053  1.00  0.00           H  
ATOM    680  N   VAL A  98      -5.576  21.078  28.031  1.00  0.00           N  
ATOM    681  CA  VAL A  98      -4.963  20.336  26.936  1.00  0.00           C  
ATOM    682  C   VAL A  98      -5.098  18.833  27.145  1.00  0.00           C  
ATOM    683  O   VAL A  98      -5.441  18.097  26.220  1.00  0.00           O  
ATOM    684  CB  VAL A  98      -3.472  20.691  26.778  1.00  0.00           C  
ATOM    685  CEN VAL A  98      -3.020  21.017  26.374  1.00  0.00           X  
ATOM    686  H   VAL A  98      -5.004  21.701  28.584  1.00  0.00           H  
ATOM    687  N   VAL A  99      -4.826  18.384  28.366  1.00  0.00           N  
ATOM    688  CA  VAL A  99      -4.917  16.968  28.698  1.00  0.00           C  
ATOM    689  C   VAL A  99      -6.328  16.439  28.475  1.00  0.00           C  
ATOM    690  O   VAL A  99      -6.515  15.364  27.904  1.00  0.00           O  
ATOM    691  CB  VAL A  99      -4.504  16.702  30.158  1.00  0.00           C  
ATOM    692  CEN VAL A  99      -4.013  16.426  30.554  1.00  0.00           X  
ATOM    693  H   VAL A  99      -4.549  19.041  29.081  1.00  0.00           H  
ATOM    694  N   VAL A 100      -7.318  17.199  28.929  1.00  0.00           N  
ATOM    695  CA  VAL A 100      -8.715  16.808  28.780  1.00  0.00           C  
ATOM    696  C   VAL A 100      -9.088  16.649  27.312  1.00  0.00           C  
ATOM    697  O   VAL A 100      -9.741  15.678  26.930  1.00  0.00           O  
ATOM    698  CB  VAL A 100      -9.661  17.834  29.432  1.00  0.00           C  
ATOM    699  CEN VAL A 100     -10.088  17.935  29.963  1.00  0.00           X  
ATOM    700  H   VAL A 100      -7.097  18.071  29.390  1.00  0.00           H  
ATOM    701  N   VAL A 101      -8.670  17.608  26.493  1.00  0.00           N  
ATOM    702  CA  VAL A 101      -8.960  17.575  25.064  1.00  0.00           C  
ATOM    703  C   VAL A 101      -8.378  16.328  24.412  1.00  0.00           C  
ATOM    704  O   VAL A 101      -9.043  15.663  23.618  1.00  0.00           O  
ATOM    705  CB  VAL A 101      -8.409  18.822  24.347  1.00  0.00           C  
ATOM    706  CEN VAL A 101      -8.592  19.409  24.037  1.00  0.00           X  
ATOM    707  H   VAL A 101      -8.137  18.379  26.869  1.00  0.00           H  
ATOM    708  N   VAL A 102      -7.132  16.016  24.752  1.00  0.00           N  
ATOM    709  CA  VAL A 102      -6.457  14.847  24.200  1.00  0.00           C  
ATOM    710  C   VAL A 102      -7.207  13.566  24.541  1.00  0.00           C  
ATOM    711  O   VAL A 102      -7.403  12.703  23.685  1.00  0.00           O  
ATOM    712  CB  VAL A 102      -5.009  14.735  24.713  1.00  0.00           C  
ATOM    713  CEN VAL A 102      -4.349  14.795  24.527  1.00  0.00           X  
ATOM    714  H   VAL A 102      -6.639  16.603  25.410  1.00  0.00           H  
ATOM    715  N   VAL A 103      -7.625  13.447  25.797  1.00  0.00           N  
ATOM    716  CA  VAL A 103      -8.354  12.270  26.254  1.00  0.00           C  
ATOM    717  C   VAL A 103      -9.649  12.087  25.473  1.00  0.00           C  
ATOM    718  O   VAL A 103      -9.978  10.980  25.048  1.00  0.00           O  
ATOM    719  CB  VAL A 103      -8.680  12.356  27.757  1.00  0.00           C  
ATOM    720  CEN VAL A 103      -8.524  12.092  28.374  1.00  0.00           X  
ATOM    721  H   VAL A 103      -7.432  14.192  26.452  1.00  0.00           H  
ATOM    722  N   VAL A 104     -10.382  13.180  25.287  1.00  0.00           N  
ATOM    723  CA  VAL A 104     -11.643  13.142  24.557  1.00  0.00           C  
ATOM    724  C   VAL A 104     -11.437  12.655  23.128  1.00  0.00           C  
ATOM    725  O   VAL A 104     -12.194  11.820  22.632  1.00  0.00           O  
ATOM    726  CB  VAL A 104     -12.319  14.526  24.524  1.00  0.00           C  
ATOM    727  CEN VAL A 104     -12.851  14.889  24.769  1.00  0.00           X  
ATOM    728  H   VAL A 104     -10.056  14.060  25.662  1.00  0.00           H  
ATOM    729  N   VAL A 105     -10.409  13.180  22.471  1.00  0.00           N  
ATOM    730  CA  VAL A 105     -10.102  12.799  21.098  1.00  0.00           C  
ATOM    731  C   VAL A 105      -9.814  11.307  20.991  1.00  0.00           C  
ATOM    732  O   VAL A 105     -10.307  10.633  20.086  1.00  0.00           O  
ATOM    733  CB  VAL A 105      -8.897  13.585  20.549  1.00  0.00           C  
ATOM    734  CEN VAL A 105      -8.712  14.078  20.105  1.00  0.00           X  
ATOM    735  H   VAL A 105      -9.825  13.861  22.935  1.00  0.00           H  
ATOM    736  N   VAL A 106      -9.014  10.796  21.921  1.00  0.00           N  
ATOM    737  CA  VAL A 106      -8.659   9.382  21.933  1.00  0.00           C  
ATOM    738  C   VAL A 106      -9.897   8.504  22.067  1.00  0.00           C  
ATOM    739  O   VAL A 106     -10.043   7.508  21.359  1.00  0.00           O  
ATOM    740  CB  VAL A 106      -7.684   9.054  23.079  1.00  0.00           C  
ATOM    741  CEN VAL A 106      -7.032   8.881  23.220  1.00  0.00           X  
ATOM    742  H   VAL A 106      -8.642  11.403  22.637  1.00  0.00           H  
ATOM    743  N   VAL A 107     -10.787   8.880  22.978  1.00  0.00           N  
ATOM    744  CA  VAL A 107     -12.015   8.128  23.206  1.00  0.00           C  
ATOM    745  C   VAL A 107     -12.865   8.065  21.944  1.00  0.00           C  
ATOM    746  O   VAL A 107     -13.382   7.008  21.584  1.00  0.00           O  
ATOM    747  CB  VAL A 107     -12.851   8.741  24.346  1.00  0.00           C  
ATOM    748  CEN VAL A 107     -13.060   8.643  24.995  1.00  0.00           X  
ATOM    749  H   VAL A 107     -10.609   9.709  23.528  1.00  0.00           H  
ATOM    750  N   VAL A 108     -13.006   9.204  21.274  1.00  0.00           N  
ATOM    751  CA  VAL A 108     -13.794   9.281  20.050  1.00  0.00           C  
ATOM    752  C   VAL A 108     -13.238   8.352  18.978  1.00  0.00           C  
ATOM    753  O   VAL A 108     -13.987   7.636  18.314  1.00  0.00           O  
ATOM    754  CB  VAL A 108     -13.841  10.717  19.497  1.00  0.00           C  
ATOM    755  CEN VAL A 108     -14.251  11.263  19.404  1.00  0.00           X  
ATOM    756  H   VAL A 108     -12.556  10.038  21.622  1.00  0.00           H  
ATOM    757  N   VAL A 109     -11.919   8.369  18.814  1.00  0.00           N  
ATOM    758  CA  VAL A 109     -11.260   7.528  17.822  1.00  0.00           C  
ATOM    759  C   VAL A 109     -11.526   6.052  18.087  1.00  0.00           C  
ATOM    760  O   VAL A 109     -11.832   5.292  17.168  1.00  0.00           O  
ATOM    761  CB  VAL A 109      -9.739   7.770  17.797  1.00  0.00           C  
ATOM    762  CEN VAL A 109      -9.227   8.042  17.425  1.00  0.00           X  
ATOM    763  H   VAL A 109     -11.360   8.980  19.391  1.00  0.00           H  
ATOM    764  N   VAL A 110     -11.406   5.652  19.348  1.00  0.00           N  
ATOM    765  CA  VAL A 110     -11.633   4.265  19.737  1.00  0.00           C  
ATOM    766  C   VAL A 110     -13.052   3.823  19.399  1.00  0.00           C  
ATOM    767  O   VAL A 110     -13.231   2.905  18.648  1.00  0.00           O  
ATOM    768  CB  VAL A 110     -11.384   4.052  21.242  1.00  0.00           C  
ATOM    769  CEN VAL A 110     -10.955   3.764  21.698  1.00  0.00           X  
ATOM    770  H   VAL A 110     -11.152   6.326  20.056  1.00  0.00           H  
TER                                                                             
# All scores below are weighted scores, not raw scores.
#BEGIN_POSE_ENERGIES_TABLE ./out/105.pdb
label vdw total
weights 0.1 NA
pose 1.69381 1.69381
VAL:NtermProteinFull_1 0 0
VAL_2 0 0
VAL_3 0.00247 0.00247
VAL_4 0 0
VAL_5 0 0
VAL_6 0 0
VAL_7 0 0
VAL_8 0.02143 0.02143
VAL_9 0 0
VAL_10 0 0
VAL_11 0.01923 0.01923
VAL_12 0 0
VAL_13 0 0
VAL_14 0 0
VAL_15 0.19851 0.19851
VAL_16 0 0
VAL_17 0 0
VAL_18 0.10503 0.10503
VAL_19 0 0
VAL_20 0 0
VAL_21 0 0
VAL_22 0 0
VAL_23 0 0
VAL_24 0.01006 0.01006
VAL_25 0.02143 0.02143
VAL_26 0 0
VAL_27 0.01006 0.01006
VAL_28 0 0
VAL_29 0.03395 0.03395
VAL_30 0 0
VAL_31 0.01923 0.01923
VAL_32 0.02103 0.02103
VAL_33 0 0
VAL_34 0.28341 0.28341
VAL_35 0.17665 0.17665
VAL_36 0.06745 0.06745
VAL_37 0 0
VAL_38 0 0
VAL_39 0 0
VAL_40 0 0
VAL_41 0 0
VAL_42 0.00643 0.00643
VAL_43 0 0
VAL_44 0 0
VAL_45 0 0
VAL_46 0 0
VAL_47 0 0
VAL_48 0 0
VAL_49 0 0
VAL_50 0.00642 0.00642
VAL_51 2e-05 2e-05
VAL_52 0 0
VAL_53 0 0
VAL_54 0 0
VAL_55 0 0
VAL_56 0 0
VAL_57 0 0
VAL_58 0.17665 0.17665
VAL_59 0 0
VAL_60 0 0
VAL_61 0 0
VAL_62 0.00157 0.00157
VAL_63 0 0
VAL_64 0 0
VAL_65 0 0
VAL_66 0 0
VAL_67 0 0
VAL_68 0.00247 0.00247
VAL_69 0.01006 0.01006
VAL_70 0 0
VAL_71 0 0
VAL_72 0.01006 0.01006
VAL_73 0 0
VAL_74 0 0
VAL_75 0 0
VAL_76 0 0
VAL_77 0 0
VAL_78 0.03395 0.03395
VAL_79 0.00157 0.00157
VAL_80 0 0
VAL_81 0 0
VAL_82 0.02103 0.02103
VAL_83 0.17665 0.17665
VAL_84 0 0
VAL_85 0.06745 0.06745
VAL_86 0 0
VAL_87 0 0
VAL_88 0 0
VAL_89 0 0
VAL_90 0.00643 0.00643
VAL_91 0 0
VAL_92 0 0
VAL_93 0 0
VAL_94 0 0
VAL_95 0 0
VAL_96 0 0
VAL_97 0 0
VAL_98 0.00642 0.00642
VAL_99 2e-05 2e-05
VAL_100 0 0
VAL_101 0 0
VAL_102 0 0
VAL_103 0 0
VAL_104 0 0
VAL_105 0 0
VAL_106 0.17665 0.17665
VAL_107 0 0
VAL_108 0 0
VAL_109 0 0
VAL:CtermProteinFull_110 0 0
#END_POSE_ENERGIES_TABLE ./out/105.pdb

REMARK 6 12 1 13 17 16 13 14 14 8 14 8 
REMARK VDW             1.694
REMARK RG             13.825
REMARK NCdist         24.065
REMARK HO              0.911
