# Supplementary material for: Design of complicated all-α protein structures
Source: Nat Struct Mol Biol. 2024 Jan 4;31(2):275–82. doi: 10.1038/s41594-023-01147-9 (PMC11377298; doi:10.1038/s41594-023-01147-9)
Supplement: Supplementary file 11 — Statistical source data. [file 41594_2023_1147_MOESM11_ESM.zip › ED_Fig6/111.pdb]

HEADER                                            09-NOV-21   XXXX              
EXPDTA    THEORETICAL MODEL                                                     
REMARK 220                                                                      
REMARK 220 EXPERIMENTAL DETAILS                                                 
REMARK 220  EXPERIMENT TYPE                : THEORETICAL MODELLING              
REMARK 220  DATE OF DATA COLLECTION        : 09-NOV-21                          
REMARK 220                                                                      
REMARK 220 REMARK: MODEL GENERATED BY ROSETTA                                   
REMARK 220  VERSION 2021.16+release.8ee4f02                                     
ATOM      1  N   VAL A   1       0.000   0.000   0.000  1.00  0.00           N  
ATOM      2  CA  VAL A   1       1.458   0.000   0.000  1.00  0.00           C  
ATOM      3  C   VAL A   1       2.009   1.420   0.000  1.00  0.00           C  
ATOM      4  O   VAL A   1       2.934   1.737   0.748  1.00  0.00           O  
ATOM      5  CB  VAL A   1       2.023  -0.759  -1.215  1.00  0.00           C  
ATOM      6  CEN VAL A   1       2.351  -1.334  -1.406  1.00  0.00           X  
ATOM      7  H   VAL A   1      -0.500  -0.433  -0.750  1.00  0.00           H  
ATOM      8  N   VAL A   2       1.435   2.272  -0.843  1.00  0.00           N  
ATOM      9  CA  VAL A   2       1.868   3.661  -0.942  1.00  0.00           C  
ATOM     10  C   VAL A   2       1.711   4.383   0.390  1.00  0.00           C  
ATOM     11  O   VAL A   2       2.608   5.105   0.825  1.00  0.00           O  
ATOM     12  CB  VAL A   2       1.079   4.423  -2.023  1.00  0.00           C  
ATOM     13  CEN VAL A   2       1.129   4.707  -2.649  1.00  0.00           X  
ATOM     14  H   VAL A   2       0.680   1.949  -1.431  1.00  0.00           H  
ATOM     15  N   VAL A   3       0.566   4.183   1.035  1.00  0.00           N  
ATOM     16  CA  VAL A   3       0.290   4.815   2.319  1.00  0.00           C  
ATOM     17  C   VAL A   3       1.317   4.405   3.367  1.00  0.00           C  
ATOM     18  O   VAL A   3       1.823   5.241   4.115  1.00  0.00           O  
ATOM     19  CB  VAL A   3      -1.120   4.462   2.831  1.00  0.00           C  
ATOM     20  CEN VAL A   3      -1.749   4.719   2.941  1.00  0.00           X  
ATOM     21  H   VAL A   3      -0.130   3.577   0.624  1.00  0.00           H  
ATOM     22  N   VAL A   4       1.620   3.112   3.417  1.00  0.00           N  
ATOM     23  CA  VAL A   4       2.588   2.588   4.374  1.00  0.00           C  
ATOM     24  C   VAL A   4       3.957   3.226   4.177  1.00  0.00           C  
ATOM     25  O   VAL A   4       4.612   3.622   5.141  1.00  0.00           O  
ATOM     26  CB  VAL A   4       2.723   1.058   4.261  1.00  0.00           C  
ATOM     27  CEN VAL A   4       2.581   0.464   4.579  1.00  0.00           X  
ATOM     28  H   VAL A   4       1.169   2.476   2.775  1.00  0.00           H  
ATOM     29  N   VAL A   5       4.385   3.322   2.923  1.00  0.00           N  
ATOM     30  CA  VAL A   5       5.678   3.911   2.597  1.00  0.00           C  
ATOM     31  C   VAL A   5       5.758   5.358   3.069  1.00  0.00           C  
ATOM     32  O   VAL A   5       6.758   5.776   3.653  1.00  0.00           O  
ATOM     33  CB  VAL A   5       5.958   3.859   1.084  1.00  0.00           C  
ATOM     34  CEN VAL A   5       6.345   3.555   0.602  1.00  0.00           X  
ATOM     35  H   VAL A   5       3.799   2.977   2.176  1.00  0.00           H  
ATOM     36  N   VAL A   6       4.700   6.118   2.811  1.00  0.00           N  
ATOM     37  CA  VAL A   6       4.648   7.520   3.209  1.00  0.00           C  
ATOM     38  C   VAL A   6       4.783   7.670   4.719  1.00  0.00           C  
ATOM     39  O   VAL A   6       5.528   8.521   5.204  1.00  0.00           O  
ATOM     40  CB  VAL A   6       3.339   8.190   2.752  1.00  0.00           C  
ATOM     41  CEN VAL A   6       3.075   8.647   2.309  1.00  0.00           X  
ATOM     42  H   VAL A   6       3.910   5.715   2.327  1.00  0.00           H  
ATOM     43  N   VAL A   7       4.059   6.836   5.458  1.00  0.00           N  
ATOM     44  CA  VAL A   7       4.096   6.875   6.915  1.00  0.00           C  
ATOM     45  C   VAL A   7       5.504   6.615   7.437  1.00  0.00           C  
ATOM     46  O   VAL A   7       5.983   7.311   8.332  1.00  0.00           O  
ATOM     47  CB  VAL A   7       3.133   5.844   7.532  1.00  0.00           C  
ATOM     48  CEN VAL A   7       2.540   5.776   7.878  1.00  0.00           X  
ATOM     49  H   VAL A   7       3.467   6.159   4.999  1.00  0.00           H  
ATOM     50  N   VAL A   8       6.163   5.609   6.872  1.00  0.00           N  
ATOM     51  CA  VAL A   8       7.517   5.255   7.279  1.00  0.00           C  
ATOM     52  C   VAL A   8       8.478   6.419   7.067  1.00  0.00           C  
ATOM     53  O   VAL A   8       9.293   6.729   7.935  1.00  0.00           O  
ATOM     54  CB  VAL A   8       8.037   4.027   6.508  1.00  0.00           C  
ATOM     55  CEN VAL A   8       8.197   3.360   6.571  1.00  0.00           X  
ATOM     56  H   VAL A   8       5.713   5.075   6.141  1.00  0.00           H  
ATOM     57  N   VAL A   9       8.376   7.060   5.907  1.00  0.00           N  
ATOM     58  CA  VAL A   9       9.235   8.191   5.579  1.00  0.00           C  
ATOM     59  C   VAL A   9       9.061   9.324   6.581  1.00  0.00           C  
ATOM     60  O   VAL A   9      10.039   9.909   7.047  1.00  0.00           O  
ATOM     61  CB  VAL A   9       8.951   8.723   4.162  1.00  0.00           C  
ATOM     62  CEN VAL A   9       9.208   8.766   3.524  1.00  0.00           X  
ATOM     63  H   VAL A   9       7.685   6.755   5.236  1.00  0.00           H  
ATOM     64  N   VAL A  10       7.810   9.630   6.909  1.00  0.00           N  
ATOM     65  CA  VAL A  10       7.506  10.695   7.857  1.00  0.00           C  
ATOM     66  C   VAL A  10       8.128  10.415   9.219  1.00  0.00           C  
ATOM     67  O   VAL A  10       8.719  11.301   9.836  1.00  0.00           O  
ATOM     68  CB  VAL A  10       5.986  10.883   8.028  1.00  0.00           C  
ATOM     69  CEN VAL A  10       5.461  11.306   7.888  1.00  0.00           X  
ATOM     70  H   VAL A  10       7.051   9.112   6.491  1.00  0.00           H  
ATOM     71  N   VAL A  11       7.993   9.177   9.683  1.00  0.00           N  
ATOM     72  CA  VAL A  11       8.542   8.778  10.973  1.00  0.00           C  
ATOM     73  C   VAL A  11      10.054   8.964  11.009  1.00  0.00           C  
ATOM     74  O   VAL A  11      10.602   9.482  11.982  1.00  0.00           O  
ATOM     75  CB  VAL A  11       8.207   7.311  11.300  1.00  0.00           C  
ATOM     76  CEN VAL A  11       7.826   6.907  11.708  1.00  0.00           X  
ATOM     77  H   VAL A  11       7.496   8.495   9.127  1.00  0.00           H  
ATOM     78  N   VAL A  12      10.723   8.537   9.944  1.00  0.00           N  
ATOM     79  CA  VAL A  12      12.173   8.655   9.852  1.00  0.00           C  
ATOM     80  C   VAL A  12      12.613  10.111   9.938  1.00  0.00           C  
ATOM     81  O   VAL A  12      13.562  10.441  10.650  1.00  0.00           O  
ATOM     82  CB  VAL A  12      12.708   8.043   8.543  1.00  0.00           C  
ATOM     83  CEN VAL A  12      13.065   7.514   8.284  1.00  0.00           X  
ATOM     84  H   VAL A  12      10.214   8.119   9.178  1.00  0.00           H  
ATOM     85  N   VAL A  13      11.920  10.977   9.208  1.00  0.00           N  
ATOM     86  CA  VAL A  13      12.238  12.400   9.200  1.00  0.00           C  
ATOM     87  C   VAL A  13      12.120  12.999  10.596  1.00  0.00           C  
ATOM     88  O   VAL A  13      12.988  13.755  11.033  1.00  0.00           O  
ATOM     89  CB  VAL A  13      11.321  13.180   8.239  1.00  0.00           C  
ATOM     90  CEN VAL A  13      11.305  13.516   7.638  1.00  0.00           X  
ATOM     91  H   VAL A  13      11.152  10.642   8.644  1.00  0.00           H  
ATOM     92  N   VAL A  14      11.041  12.656  11.292  1.00  0.00           N  
ATOM     93  CA  VAL A  14      10.808  13.159  12.640  1.00  0.00           C  
ATOM     94  C   VAL A  14      11.946  12.774  13.577  1.00  0.00           C  
ATOM     95  O   VAL A  14      12.415  13.592  14.368  1.00  0.00           O  
ATOM     96  CB  VAL A  14       9.481  12.632  13.218  1.00  0.00           C  
ATOM     97  CEN VAL A  14       8.841  12.816  13.393  1.00  0.00           X  
ATOM     98  H   VAL A  14      10.366  12.031  10.876  1.00  0.00           H  
ATOM     99  N   VAL A  15      12.387  11.524  13.481  1.00  0.00           N  
ATOM    100  CA  VAL A  15      13.470  11.028  14.323  1.00  0.00           C  
ATOM    101  C   VAL A  15      14.775  11.754  14.027  1.00  0.00           C  
ATOM    102  O   VAL A  15      15.590  11.976  14.923  1.00  0.00           O  
ATOM    103  CB  VAL A  15      13.682   9.514  14.135  1.00  0.00           C  
ATOM    104  CEN VAL A  15      13.605   8.901  14.441  1.00  0.00           X  
ATOM    105  H   VAL A  15      11.962  10.903  12.808  1.00  0.00           H  
ATOM    106  N   VAL A  16      14.969  12.122  12.765  1.00  0.00           N  
ATOM    107  CA  VAL A  16      16.106  12.946  12.373  1.00  0.00           C  
ATOM    108  C   VAL A  16      15.913  14.394  12.806  1.00  0.00           C  
ATOM    109  O   VAL A  16      16.822  15.215  12.684  1.00  0.00           O  
ATOM    110  CB  VAL A  16      16.339  12.902  10.851  1.00  0.00           C  
ATOM    111  CEN VAL A  16      16.761  12.665  10.361  1.00  0.00           X  
ATOM    112  H   VAL A  16      14.311  11.824  12.059  1.00  0.00           H  
ATOM    113  N   VAL A  17      14.724  14.701  13.312  1.00  0.00           N  
ATOM    114  CA  VAL A  17      14.364  16.074  13.644  1.00  0.00           C  
ATOM    115  C   VAL A  17      13.922  16.843  12.405  1.00  0.00           C  
ATOM    116  O   VAL A  17      13.730  18.058  12.452  1.00  0.00           O  
ATOM    117  CB  VAL A  17      15.536  16.821  14.308  1.00  0.00           C  
ATOM    118  CEN VAL A  17      15.759  17.083  14.905  1.00  0.00           X  
ATOM    119  H   VAL A  17      14.051  13.964  13.470  1.00  0.00           H  
ATOM    120  N   VAL A  18      13.763  16.128  11.297  1.00  0.00           N  
ATOM    121  CA  VAL A  18      13.322  16.738  10.048  1.00  0.00           C  
ATOM    122  C   VAL A  18      11.803  16.828   9.985  1.00  0.00           C  
ATOM    123  O   VAL A  18      11.159  16.101   9.228  1.00  0.00           O  
ATOM    124  CB  VAL A  18      13.831  15.952   8.825  1.00  0.00           C  
ATOM    125  CEN VAL A  18      14.273  15.974   8.297  1.00  0.00           X  
ATOM    126  H   VAL A  18      13.951  15.136  11.320  1.00  0.00           H  
ATOM    127  N   VAL A  19      11.235  17.724  10.784  1.00  0.00           N  
ATOM    128  CA  VAL A  19       9.786  17.848  10.889  1.00  0.00           C  
ATOM    129  C   VAL A  19       9.177  18.323   9.576  1.00  0.00           C  
ATOM    130  O   VAL A  19       8.079  17.910   9.204  1.00  0.00           O  
ATOM    131  CB  VAL A  19       9.381  18.821  12.012  1.00  0.00           C  
ATOM    132  CEN VAL A  19       9.100  18.857  12.640  1.00  0.00           X  
ATOM    133  H   VAL A  19      11.822  18.335  11.334  1.00  0.00           H  
ATOM    134  N   VAL A  20       9.898  19.193   8.876  1.00  0.00           N  
ATOM    135  CA  VAL A  20       9.445  19.701   7.586  1.00  0.00           C  
ATOM    136  C   VAL A  20       9.323  18.578   6.564  1.00  0.00           C  
ATOM    137  O   VAL A  20       8.333  18.492   5.839  1.00  0.00           O  
ATOM    138  CB  VAL A  20      10.398  20.780   7.038  1.00  0.00           C  
ATOM    139  CEN VAL A  20      10.458  21.454   6.912  1.00  0.00           X  
ATOM    140  H   VAL A  20      10.782  19.511   9.247  1.00  0.00           H  
ATOM    141  N   VAL A  21      10.336  17.720   6.512  1.00  0.00           N  
ATOM    142  CA  VAL A  21      10.305  16.551   5.641  1.00  0.00           C  
ATOM    143  C   VAL A  21       9.135  15.638   5.984  1.00  0.00           C  
ATOM    144  O   VAL A  21       8.425  15.163   5.098  1.00  0.00           O  
ATOM    145  CB  VAL A  21      11.615  15.746   5.729  1.00  0.00           C  
ATOM    146  CEN VAL A  21      12.188  15.579   5.384  1.00  0.00           X  
ATOM    147  H   VAL A  21      11.147  17.880   7.092  1.00  0.00           H  
ATOM    148  N   VAL A  22       8.940  15.396   7.276  1.00  0.00           N  
ATOM    149  CA  VAL A  22       7.856  14.538   7.739  1.00  0.00           C  
ATOM    150  C   VAL A  22       6.500  15.087   7.313  1.00  0.00           C  
ATOM    151  O   VAL A  22       5.640  14.344   6.838  1.00  0.00           O  
ATOM    152  CB  VAL A  22       7.876  14.379   9.271  1.00  0.00           C  
ATOM    153  CEN VAL A  22       8.005  13.933   9.780  1.00  0.00           X  
ATOM    154  H   VAL A  22       9.559  15.816   7.954  1.00  0.00           H  
ATOM    155  N   VAL A  23       6.314  16.391   7.486  1.00  0.00           N  
ATOM    156  CA  VAL A  23       5.062  17.042   7.120  1.00  0.00           C  
ATOM    157  C   VAL A  23       4.769  16.876   5.634  1.00  0.00           C  
ATOM    158  O   VAL A  23       3.644  16.564   5.245  1.00  0.00           O  
ATOM    159  CB  VAL A  23       5.083  18.543   7.465  1.00  0.00           C  
ATOM    160  CEN VAL A  23       4.823  19.017   7.891  1.00  0.00           X  
ATOM    161  H   VAL A  23       7.060  16.946   7.881  1.00  0.00           H  
ATOM    162  N   VAL A  24       5.788  17.087   4.808  1.00  0.00           N  
ATOM    163  CA  VAL A  24       5.642  16.962   3.363  1.00  0.00           C  
ATOM    164  C   VAL A  24       5.207  15.555   2.974  1.00  0.00           C  
ATOM    165  O   VAL A  24       4.313  15.378   2.146  1.00  0.00           O  
ATOM    166  CB  VAL A  24       6.952  17.305   2.630  1.00  0.00           C  
ATOM    167  CEN VAL A  24       7.256  17.775   2.228  1.00  0.00           X  
ATOM    168  H   VAL A  24       6.687  17.341   5.192  1.00  0.00           H  
ATOM    169  N   VAL A  25       5.845  14.556   3.575  1.00  0.00           N  
ATOM    170  CA  VAL A  25       5.525  13.162   3.291  1.00  0.00           C  
ATOM    171  C   VAL A  25       4.071  12.852   3.624  1.00  0.00           C  
ATOM    172  O   VAL A  25       3.372  12.203   2.846  1.00  0.00           O  
ATOM    173  CB  VAL A  25       6.438  12.202   4.078  1.00  0.00           C  
ATOM    174  CEN VAL A  25       6.956  11.753   4.014  1.00  0.00           X  
ATOM    175  H   VAL A  25       6.570  14.768   4.245  1.00  0.00           H  
ATOM    176  N   VAL A  26       3.622  13.320   4.783  1.00  0.00           N  
ATOM    177  CA  VAL A  26       2.250  13.093   5.221  1.00  0.00           C  
ATOM    178  C   VAL A  26       1.252  13.686   4.235  1.00  0.00           C  
ATOM    179  O   VAL A  26       0.261  13.047   3.879  1.00  0.00           O  
ATOM    180  CB  VAL A  26       1.995  13.692   6.617  1.00  0.00           C  
ATOM    181  CEN VAL A  26       1.884  13.532   7.277  1.00  0.00           X  
ATOM    182  H   VAL A  26       4.247  13.846   5.377  1.00  0.00           H  
ATOM    183  N   VAL A  27       1.519  14.911   3.795  1.00  0.00           N  
ATOM    184  CA  VAL A  27       0.645  15.593   2.848  1.00  0.00           C  
ATOM    185  C   VAL A  27       0.526  14.811   1.547  1.00  0.00           C  
ATOM    186  O   VAL A  27      -0.570  14.641   1.011  1.00  0.00           O  
ATOM    187  CB  VAL A  27       1.149  17.015   2.537  1.00  0.00           C  
ATOM    188  CEN VAL A  27       1.017  17.684   2.636  1.00  0.00           X  
ATOM    189  H   VAL A  27       2.349  15.382   4.125  1.00  0.00           H  
ATOM    190  N   VAL A  28       1.659  14.336   1.042  1.00  0.00           N  
ATOM    191  CA  VAL A  28       1.684  13.571  -0.199  1.00  0.00           C  
ATOM    192  C   VAL A  28       0.838  12.309  -0.085  1.00  0.00           C  
ATOM    193  O   VAL A  28       0.066  11.984  -0.987  1.00  0.00           O  
ATOM    194  CB  VAL A  28       3.121  13.179  -0.593  1.00  0.00           C  
ATOM    195  CEN VAL A  28       3.625  13.304  -1.046  1.00  0.00           X  
ATOM    196  H   VAL A  28       2.526  14.510   1.530  1.00  0.00           H  
ATOM    197  N   VAL A  29       0.988  11.601   1.030  1.00  0.00           N  
ATOM    198  CA  VAL A  29       0.237  10.373   1.264  1.00  0.00           C  
ATOM    199  C   VAL A  29      -1.263  10.635   1.257  1.00  0.00           C  
ATOM    200  O   VAL A  29      -2.030   9.889   0.648  1.00  0.00           O  
ATOM    201  CB  VAL A  29       0.628   9.719   2.602  1.00  0.00           C  
ATOM    202  CEN VAL A  29       0.957   9.182   2.882  1.00  0.00           X  
ATOM    203  H   VAL A  29       1.638  11.922   1.732  1.00  0.00           H  
ATOM    204  N   VAL A  30      -1.677  11.699   1.937  1.00  0.00           N  
ATOM    205  CA  VAL A  30      -3.087  12.061   2.011  1.00  0.00           C  
ATOM    206  C   VAL A  30      -3.659  12.332   0.625  1.00  0.00           C  
ATOM    207  O   VAL A  30      -4.751  11.871   0.293  1.00  0.00           O  
ATOM    208  CB  VAL A  30      -3.307  13.301   2.898  1.00  0.00           C  
ATOM    209  CEN VAL A  30      -3.560  13.512   3.503  1.00  0.00           X  
ATOM    210  H   VAL A  30      -0.996  12.271   2.416  1.00  0.00           H  
ATOM    211  N   VAL A  31      -2.915  13.083  -0.180  1.00  0.00           N  
ATOM    212  CA  VAL A  31      -3.346  13.417  -1.532  1.00  0.00           C  
ATOM    213  C   VAL A  31      -3.550  12.162  -2.371  1.00  0.00           C  
ATOM    214  O   VAL A  31      -4.547  12.034  -3.082  1.00  0.00           O  
ATOM    215  CB  VAL A  31      -2.332  14.336  -2.238  1.00  0.00           C  
ATOM    216  CEN VAL A  31      -2.230  14.978  -2.466  1.00  0.00           X  
ATOM    217  H   VAL A  31      -2.027  13.431   0.153  1.00  0.00           H  
ATOM    218  N   VAL A  32      -2.600  11.238  -2.284  1.00  0.00           N  
ATOM    219  CA  VAL A  32      -2.674   9.990  -3.036  1.00  0.00           C  
ATOM    220  C   VAL A  32      -3.920   9.197  -2.665  1.00  0.00           C  
ATOM    221  O   VAL A  32      -4.621   8.681  -3.535  1.00  0.00           O  
ATOM    222  CB  VAL A  32      -1.429   9.114  -2.799  1.00  0.00           C  
ATOM    223  CEN VAL A  32      -0.855   8.875  -3.095  1.00  0.00           X  
ATOM    224  H   VAL A  32      -1.806  11.403  -1.682  1.00  0.00           H  
ATOM    225  N   VAL A  33      -4.190   9.102  -1.367  1.00  0.00           N  
ATOM    226  CA  VAL A  33      -5.353   8.370  -0.879  1.00  0.00           C  
ATOM    227  C   VAL A  33      -6.646   8.960  -1.427  1.00  0.00           C  
ATOM    228  O   VAL A  33      -7.533   8.231  -1.871  1.00  0.00           O  
ATOM    229  CB  VAL A  33      -5.414   8.368   0.660  1.00  0.00           C  
ATOM    230  CEN VAL A  33      -5.340   7.970   1.218  1.00  0.00           X  
ATOM    231  H   VAL A  33      -3.575   9.548  -0.703  1.00  0.00           H  
ATOM    232  N   VAL A  34      -6.746  10.285  -1.395  1.00  0.00           N  
ATOM    233  CA  VAL A  34      -7.931  10.975  -1.889  1.00  0.00           C  
ATOM    234  C   VAL A  34      -8.167  10.678  -3.365  1.00  0.00           C  
ATOM    235  O   VAL A  34      -9.293  10.402  -3.780  1.00  0.00           O  
ATOM    236  CB  VAL A  34      -7.819  12.499  -1.695  1.00  0.00           C  
ATOM    237  CEN VAL A  34      -8.064  13.031  -1.332  1.00  0.00           X  
ATOM    238  H   VAL A  34      -5.982  10.827  -1.019  1.00  0.00           H  
ATOM    239  N   VAL A  35      -7.099  10.735  -4.153  1.00  0.00           N  
ATOM    240  CA  VAL A  35      -7.188  10.472  -5.584  1.00  0.00           C  
ATOM    241  C   VAL A  35      -7.539   9.014  -5.855  1.00  0.00           C  
ATOM    242  O   VAL A  35      -8.276   8.707  -6.792  1.00  0.00           O  
ATOM    243  CB  VAL A  35      -5.871  10.814  -6.305  1.00  0.00           C  
ATOM    244  CEN VAL A  35      -5.576  11.261  -6.740  1.00  0.00           X  
ATOM    245  H   VAL A  35      -6.202  10.967  -3.750  1.00  0.00           H  
ATOM    246  N   VAL A  36      -7.007   8.119  -5.030  1.00  0.00           N  
ATOM    247  CA  VAL A  36      -7.417   6.720  -5.050  1.00  0.00           C  
ATOM    248  C   VAL A  36      -8.853   6.559  -4.568  1.00  0.00           C  
ATOM    249  O   VAL A  36      -9.499   5.548  -4.841  1.00  0.00           O  
ATOM    250  CB  VAL A  36      -6.493   5.848  -4.179  1.00  0.00           C  
ATOM    251  CEN VAL A  36      -6.003   5.364  -4.202  1.00  0.00           X  
ATOM    252  H   VAL A  36      -6.301   8.416  -4.371  1.00  0.00           H  
ATOM    253  N   VAL A  37      -9.347   7.562  -3.851  1.00  0.00           N  
ATOM    254  CA  VAL A  37     -10.666   7.487  -3.235  1.00  0.00           C  
ATOM    255  C   VAL A  37     -10.612   6.743  -1.907  1.00  0.00           C  
ATOM    256  O   VAL A  37     -11.628   6.245  -1.421  1.00  0.00           O  
ATOM    257  CB  VAL A  37     -11.683   6.793  -4.160  1.00  0.00           C  
ATOM    258  CEN VAL A  37     -12.236   6.901  -4.556  1.00  0.00           X  
ATOM    259  H   VAL A  37      -8.794   8.399  -3.729  1.00  0.00           H  
ATOM    260  N   VAL A  38      -9.421   6.671  -1.323  1.00  0.00           N  
ATOM    261  CA  VAL A  38      -9.244   6.043  -0.019  1.00  0.00           C  
ATOM    262  C   VAL A  38      -9.422   7.053   1.108  1.00  0.00           C  
ATOM    263  O   VAL A  38      -8.451   7.480   1.731  1.00  0.00           O  
ATOM    264  CB  VAL A  38      -7.856   5.387   0.109  1.00  0.00           C  
ATOM    265  CEN VAL A  38      -7.530   4.781   0.140  1.00  0.00           X  
ATOM    266  H   VAL A  38      -8.617   7.060  -1.794  1.00  0.00           H  
ATOM    267  N   VAL A  39     -10.670   7.432   1.363  1.00  0.00           N  
ATOM    268  CA  VAL A  39     -10.969   8.480   2.331  1.00  0.00           C  
ATOM    269  C   VAL A  39     -10.460   8.111   3.719  1.00  0.00           C  
ATOM    270  O   VAL A  39      -9.885   8.942   4.422  1.00  0.00           O  
ATOM    271  CB  VAL A  39     -12.481   8.764   2.409  1.00  0.00           C  
ATOM    272  CEN VAL A  39     -12.967   9.226   2.252  1.00  0.00           X  
ATOM    273  H   VAL A  39     -11.431   6.982   0.875  1.00  0.00           H  
ATOM    274  N   VAL A  40     -10.674   6.859   4.108  1.00  0.00           N  
ATOM    275  CA  VAL A  40     -10.299   6.395   5.438  1.00  0.00           C  
ATOM    276  C   VAL A  40      -8.809   6.587   5.690  1.00  0.00           C  
ATOM    277  O   VAL A  40      -8.410   7.158   6.705  1.00  0.00           O  
ATOM    278  CB  VAL A  40     -10.657   4.911   5.641  1.00  0.00           C  
ATOM    279  CEN VAL A  40     -11.084   4.484   5.972  1.00  0.00           X  
ATOM    280  H   VAL A  40     -11.107   6.211   3.465  1.00  0.00           H  
ATOM    281  N   VAL A  41      -7.991   6.108   4.759  1.00  0.00           N  
ATOM    282  CA  VAL A  41      -6.543   6.236   4.872  1.00  0.00           C  
ATOM    283  C   VAL A  41      -6.123   7.699   4.938  1.00  0.00           C  
ATOM    284  O   VAL A  41      -5.289   8.079   5.760  1.00  0.00           O  
ATOM    285  CB  VAL A  41      -5.821   5.557   3.693  1.00  0.00           C  
ATOM    286  CEN VAL A  41      -5.430   5.018   3.519  1.00  0.00           X  
ATOM    287  H   VAL A  41      -8.382   5.643   3.952  1.00  0.00           H  
ATOM    288  N   VAL A  42      -6.705   8.516   4.067  1.00  0.00           N  
ATOM    289  CA  VAL A  42      -6.392   9.939   4.024  1.00  0.00           C  
ATOM    290  C   VAL A  42      -6.713  10.614   5.351  1.00  0.00           C  
ATOM    291  O   VAL A  42      -5.920  11.403   5.866  1.00  0.00           O  
ATOM    292  CB  VAL A  42      -7.160  10.654   2.897  1.00  0.00           C  
ATOM    293  CEN VAL A  42      -7.089  10.955   2.282  1.00  0.00           X  
ATOM    294  H   VAL A  42      -7.381   8.141   3.417  1.00  0.00           H  
ATOM    295  N   VAL A  43      -7.881  10.300   5.901  1.00  0.00           N  
ATOM    296  CA  VAL A  43      -8.310  10.875   7.171  1.00  0.00           C  
ATOM    297  C   VAL A  43      -7.333  10.533   8.288  1.00  0.00           C  
ATOM    298  O   VAL A  43      -6.962  11.394   9.086  1.00  0.00           O  
ATOM    299  CB  VAL A  43      -9.717  10.389   7.565  1.00  0.00           C  
ATOM    300  CEN VAL A  43     -10.374  10.586   7.630  1.00  0.00           X  
ATOM    301  H   VAL A  43      -8.487   9.645   5.428  1.00  0.00           H  
ATOM    302  N   VAL A  44      -6.920   9.272   8.341  1.00  0.00           N  
ATOM    303  CA  VAL A  44      -5.985   8.813   9.362  1.00  0.00           C  
ATOM    304  C   VAL A  44      -4.667   9.573   9.282  1.00  0.00           C  
ATOM    305  O   VAL A  44      -4.125  10.003  10.301  1.00  0.00           O  
ATOM    306  CB  VAL A  44      -5.705   7.304   9.235  1.00  0.00           C  
ATOM    307  CEN VAL A  44      -5.817   6.692   9.531  1.00  0.00           X  
ATOM    308  H   VAL A  44      -7.262   8.613   7.656  1.00  0.00           H  
ATOM    309  N   VAL A  45      -4.156   9.735   8.067  1.00  0.00           N  
ATOM    310  CA  VAL A  45      -2.899  10.443   7.852  1.00  0.00           C  
ATOM    311  C   VAL A  45      -2.985  11.880   8.352  1.00  0.00           C  
ATOM    312  O   VAL A  45      -2.074  12.370   9.019  1.00  0.00           O  
ATOM    313  CB  VAL A  45      -2.501  10.450   6.364  1.00  0.00           C  
ATOM    314  CEN VAL A  45      -2.053  10.192   5.909  1.00  0.00           X  
ATOM    315  H   VAL A  45      -4.650   9.357   7.271  1.00  0.00           H  
ATOM    316  N   VAL A  46      -4.084  12.550   8.025  1.00  0.00           N  
ATOM    317  CA  VAL A  46      -4.291  13.932   8.440  1.00  0.00           C  
ATOM    318  C   VAL A  46      -4.285  14.058   9.958  1.00  0.00           C  
ATOM    319  O   VAL A  46      -3.658  14.961  10.513  1.00  0.00           O  
ATOM    320  CB  VAL A  46      -5.616  14.494   7.893  1.00  0.00           C  
ATOM    321  CEN VAL A  46      -5.886  14.937   7.438  1.00  0.00           X  
ATOM    322  H   VAL A  46      -4.796  12.090   7.475  1.00  0.00           H  
ATOM    323  N   VAL A  47      -4.986  13.148  10.625  1.00  0.00           N  
ATOM    324  CA  VAL A  47      -5.063  13.156  12.081  1.00  0.00           C  
ATOM    325  C   VAL A  47      -3.682  13.010  12.706  1.00  0.00           C  
ATOM    326  O   VAL A  47      -3.337  13.725  13.647  1.00  0.00           O  
ATOM    327  CB  VAL A  47      -5.975  12.031  12.605  1.00  0.00           C  
ATOM    328  CEN VAL A  47      -6.584  11.904  12.902  1.00  0.00           X  
ATOM    329  H   VAL A  47      -5.479  12.433  10.110  1.00  0.00           H  
ATOM    330  N   VAL A  48      -2.895  12.078  12.178  1.00  0.00           N  
ATOM    331  CA  VAL A  48      -1.549  11.836  12.684  1.00  0.00           C  
ATOM    332  C   VAL A  48      -0.683  13.084  12.565  1.00  0.00           C  
ATOM    333  O   VAL A  48       0.033  13.445  13.499  1.00  0.00           O  
ATOM    334  CB  VAL A  48      -0.865  10.676  11.936  1.00  0.00           C  
ATOM    335  CEN VAL A  48      -0.651  10.024  12.001  1.00  0.00           X  
ATOM    336  H   VAL A  48      -3.238  11.524  11.406  1.00  0.00           H  
ATOM    337  N   VAL A  49      -0.753  13.740  11.412  1.00  0.00           N  
ATOM    338  CA  VAL A  49       0.024  14.949  11.170  1.00  0.00           C  
ATOM    339  C   VAL A  49      -0.326  16.040  12.173  1.00  0.00           C  
ATOM    340  O   VAL A  49       0.557  16.697  12.724  1.00  0.00           O  
ATOM    341  CB  VAL A  49      -0.197  15.487   9.743  1.00  0.00           C  
ATOM    342  CEN VAL A  49       0.102  15.566   9.128  1.00  0.00           X  
ATOM    343  H   VAL A  49      -1.361  13.391  10.684  1.00  0.00           H  
ATOM    344  N   VAL A  50      -1.621  16.227  12.408  1.00  0.00           N  
ATOM    345  CA  VAL A  50      -2.091  17.239  13.347  1.00  0.00           C  
ATOM    346  C   VAL A  50      -1.551  16.984  14.748  1.00  0.00           C  
ATOM    347  O   VAL A  50      -1.090  17.904  15.423  1.00  0.00           O  
ATOM    348  CB  VAL A  50      -3.629  17.288  13.401  1.00  0.00           C  
ATOM    349  CEN VAL A  50      -4.178  17.667  13.228  1.00  0.00           X  
ATOM    350  H   VAL A  50      -2.297  15.654  11.924  1.00  0.00           H  
ATOM    351  N   VAL A  51      -1.610  15.729  15.180  1.00  0.00           N  
ATOM    352  CA  VAL A  51      -1.127  15.350  16.502  1.00  0.00           C  
ATOM    353  C   VAL A  51       0.355  15.667  16.659  1.00  0.00           C  
ATOM    354  O   VAL A  51       0.779  16.209  17.679  1.00  0.00           O  
ATOM    355  CB  VAL A  51      -1.354  13.852  16.779  1.00  0.00           C  
ATOM    356  CEN VAL A  51      -1.727  13.406  17.149  1.00  0.00           X  
ATOM    357  H   VAL A  51      -2.000  15.019  14.577  1.00  0.00           H  
ATOM    358  N   VAL A  52       1.138  15.325  15.642  1.00  0.00           N  
ATOM    359  CA  VAL A  52       2.575  15.572  15.665  1.00  0.00           C  
ATOM    360  C   VAL A  52       2.876  17.058  15.808  1.00  0.00           C  
ATOM    361  O   VAL A  52       3.734  17.455  16.597  1.00  0.00           O  
ATOM    362  CB  VAL A  52       3.261  15.040  14.393  1.00  0.00           C  
ATOM    363  CEN VAL A  52       3.682  14.550  14.153  1.00  0.00           X  
ATOM    364  H   VAL A  52       0.728  14.882  14.832  1.00  0.00           H  
ATOM    365  N   VAL A  53       2.165  17.877  15.041  1.00  0.00           N  
ATOM    366  CA  VAL A  53       2.354  19.322  15.080  1.00  0.00           C  
ATOM    367  C   VAL A  53       2.078  19.876  16.472  1.00  0.00           C  
ATOM    368  O   VAL A  53       2.838  20.695  16.987  1.00  0.00           O  
ATOM    369  CB  VAL A  53       1.447  20.040  14.063  1.00  0.00           C  
ATOM    370  CEN VAL A  53       1.447  20.387  13.468  1.00  0.00           X  
ATOM    371  H   VAL A  53       1.475  17.489  14.413  1.00  0.00           H  
ATOM    372  N   VAL A  54       0.984  19.424  17.077  1.00  0.00           N  
ATOM    373  CA  VAL A  54       0.605  19.873  18.411  1.00  0.00           C  
ATOM    374  C   VAL A  54       1.699  19.569  19.426  1.00  0.00           C  
ATOM    375  O   VAL A  54       2.031  20.407  20.265  1.00  0.00           O  
ATOM    376  CB  VAL A  54      -0.710  19.219  18.875  1.00  0.00           C  
ATOM    377  CEN VAL A  54      -1.376  19.342  19.003  1.00  0.00           X  
ATOM    378  H   VAL A  54       0.401  18.751  16.600  1.00  0.00           H  
ATOM    379  N   VAL A  55       2.256  18.365  19.346  1.00  0.00           N  
ATOM    380  CA  VAL A  55       3.310  17.947  20.261  1.00  0.00           C  
ATOM    381  C   VAL A  55       4.565  18.791  20.079  1.00  0.00           C  
ATOM    382  O   VAL A  55       5.286  19.064  21.039  1.00  0.00           O  
ATOM    383  CB  VAL A  55       3.671  16.462  20.066  1.00  0.00           C  
ATOM    384  CEN VAL A  55       3.626  15.838  20.355  1.00  0.00           X  
ATOM    385  H   VAL A  55       1.940  17.724  18.632  1.00  0.00           H  
ATOM    386  N   VAL A  56       4.820  19.204  18.842  1.00  0.00           N  
ATOM    387  CA  VAL A  56       5.906  20.133  18.553  1.00  0.00           C  
ATOM    388  C   VAL A  56       5.552  21.548  18.993  1.00  0.00           C  
ATOM    389  O   VAL A  56       6.391  22.448  18.955  1.00  0.00           O  
ATOM    390  CB  VAL A  56       6.256  20.145  17.053  1.00  0.00           C  
ATOM    391  CEN VAL A  56       6.735  19.957  16.594  1.00  0.00           X  
ATOM    392  H   VAL A  56       4.247  18.865  18.083  1.00  0.00           H  
ATOM    393  N   VAL A  57       4.305  21.738  19.409  1.00  0.00           N  
ATOM    394  CA  VAL A  57       3.799  23.067  19.734  1.00  0.00           C  
ATOM    395  C   VAL A  57       3.386  23.822  18.477  1.00  0.00           C  
ATOM    396  O   VAL A  57       3.083  25.014  18.529  1.00  0.00           O  
ATOM    397  CB  VAL A  57       4.846  23.898  20.500  1.00  0.00           C  
ATOM    398  CEN VAL A  57       4.999  24.165  21.116  1.00  0.00           X  
ATOM    399  H   VAL A  57       3.691  20.942  19.503  1.00  0.00           H  
ATOM    400  N   VAL A  58       3.376  23.121  17.349  1.00  0.00           N  
ATOM    401  CA  VAL A  58       2.979  23.718  16.079  1.00  0.00           C  
ATOM    402  C   VAL A  58       1.467  23.676  15.900  1.00  0.00           C  
ATOM    403  O   VAL A  58       0.950  22.913  15.083  1.00  0.00           O  
ATOM    404  CB  VAL A  58       3.648  23.008  14.887  1.00  0.00           C  
ATOM    405  CEN VAL A  58       4.125  23.081  14.395  1.00  0.00           X  
ATOM    406  H   VAL A  58       3.650  22.149  17.371  1.00  0.00           H  
ATOM    407  N   VAL A  59       0.762  24.500  16.667  1.00  0.00           N  
ATOM    408  CA  VAL A  59      -0.696  24.494  16.660  1.00  0.00           C  
ATOM    409  C   VAL A  59      -1.243  24.943  15.311  1.00  0.00           C  
ATOM    410  O   VAL A  59      -2.269  24.444  14.849  1.00  0.00           O  
ATOM    411  CB  VAL A  59      -1.270  25.402  17.764  1.00  0.00           C  
ATOM    412  CEN VAL A  59      -1.601  25.398  18.369  1.00  0.00           X  
ATOM    413  H   VAL A  59       1.248  25.148  17.270  1.00  0.00           H  
ATOM    414  N   VAL A  60      -0.552  25.889  14.684  1.00  0.00           N  
ATOM    415  CA  VAL A  60      -0.948  26.385  13.371  1.00  0.00           C  
ATOM    416  C   VAL A  60      -0.892  25.279  12.325  1.00  0.00           C  
ATOM    417  O   VAL A  60      -1.812  25.122  11.523  1.00  0.00           O  
ATOM    418  CB  VAL A  60      -0.057  27.555  12.916  1.00  0.00           C  
ATOM    419  CEN VAL A  60      -0.048  28.235  12.806  1.00  0.00           X  
ATOM    420  H   VAL A  60       0.269  26.275  15.128  1.00  0.00           H  
ATOM    421  N   VAL A  61       0.194  24.514  12.338  1.00  0.00           N  
ATOM    422  CA  VAL A  61       0.335  23.368  11.448  1.00  0.00           C  
ATOM    423  C   VAL A  61      -0.771  22.348  11.685  1.00  0.00           C  
ATOM    424  O   VAL A  61      -1.367  21.833  10.739  1.00  0.00           O  
ATOM    425  CB  VAL A  61       1.701  22.679  11.625  1.00  0.00           C  
ATOM    426  CEN VAL A  61       2.311  22.571  11.323  1.00  0.00           X  
ATOM    427  H   VAL A  61       0.942  24.732  12.981  1.00  0.00           H  
ATOM    428  N   VAL A  62      -1.042  22.059  12.954  1.00  0.00           N  
ATOM    429  CA  VAL A  62      -2.078  21.100  13.317  1.00  0.00           C  
ATOM    430  C   VAL A  62      -3.441  21.537  12.796  1.00  0.00           C  
ATOM    431  O   VAL A  62      -4.192  20.733  12.244  1.00  0.00           O  
ATOM    432  CB  VAL A  62      -2.160  20.908  14.843  1.00  0.00           C  
ATOM    433  CEN VAL A  62      -2.031  20.464  15.354  1.00  0.00           X  
ATOM    434  H   VAL A  62      -0.516  22.517  13.685  1.00  0.00           H  
ATOM    435  N   VAL A  63      -3.755  22.815  12.975  1.00  0.00           N  
ATOM    436  CA  VAL A  63      -5.029  23.362  12.523  1.00  0.00           C  
ATOM    437  C   VAL A  63      -5.192  23.205  11.016  1.00  0.00           C  
ATOM    438  O   VAL A  63      -6.252  22.804  10.535  1.00  0.00           O  
ATOM    439  CB  VAL A  63      -5.168  24.850  12.892  1.00  0.00           C  
ATOM    440  CEN VAL A  63      -5.501  25.290  13.305  1.00  0.00           X  
ATOM    441  H   VAL A  63      -3.094  23.424  13.436  1.00  0.00           H  
ATOM    442  N   VAL A  64      -4.136  23.524  10.276  1.00  0.00           N  
ATOM    443  CA  VAL A  64      -4.160  23.419   8.822  1.00  0.00           C  
ATOM    444  C   VAL A  64      -4.436  21.988   8.377  1.00  0.00           C  
ATOM    445  O   VAL A  64      -5.245  21.752   7.480  1.00  0.00           O  
ATOM    446  CB  VAL A  64      -2.833  23.893   8.199  1.00  0.00           C  
ATOM    447  CEN VAL A  64      -2.543  24.396   7.829  1.00  0.00           X  
ATOM    448  H   VAL A  64      -3.294  23.847  10.732  1.00  0.00           H  
ATOM    449  N   VAL A  65      -3.759  21.036   9.010  1.00  0.00           N  
ATOM    450  CA  VAL A  65      -3.930  19.626   8.680  1.00  0.00           C  
ATOM    451  C   VAL A  65      -5.372  19.182   8.894  1.00  0.00           C  
ATOM    452  O   VAL A  65      -5.949  18.492   8.054  1.00  0.00           O  
ATOM    453  CB  VAL A  65      -2.998  18.732   9.520  1.00  0.00           C  
ATOM    454  CEN VAL A  65      -2.438  18.332   9.490  1.00  0.00           X  
ATOM    455  H   VAL A  65      -3.109  21.296   9.738  1.00  0.00           H  
ATOM    456  N   VAL A  66      -5.948  19.582  10.022  1.00  0.00           N  
ATOM    457  CA  VAL A  66      -7.324  19.225  10.348  1.00  0.00           C  
ATOM    458  C   VAL A  66      -8.293  19.751   9.296  1.00  0.00           C  
ATOM    459  O   VAL A  66      -9.192  19.036   8.855  1.00  0.00           O  
ATOM    460  CB  VAL A  66      -7.736  19.768  11.729  1.00  0.00           C  
ATOM    461  CEN VAL A  66      -7.883  19.583  12.376  1.00  0.00           X  
ATOM    462  H   VAL A  66      -5.419  20.147  10.671  1.00  0.00           H  
ATOM    463  N   VAL A  67      -8.103  21.005   8.899  1.00  0.00           N  
ATOM    464  CA  VAL A  67      -8.961  21.628   7.898  1.00  0.00           C  
ATOM    465  C   VAL A  67      -8.910  20.869   6.579  1.00  0.00           C  
ATOM    466  O   VAL A  67      -9.942  20.616   5.957  1.00  0.00           O  
ATOM    467  CB  VAL A  67      -8.564  23.096   7.649  1.00  0.00           C  
ATOM    468  CEN VAL A  67      -8.762  23.748   7.748  1.00  0.00           X  
ATOM    469  H   VAL A  67      -7.346  21.539   9.300  1.00  0.00           H  
ATOM    470  N   VAL A  68      -7.703  20.507   6.156  1.00  0.00           N  
ATOM    471  CA  VAL A  68      -7.516  19.775   4.909  1.00  0.00           C  
ATOM    472  C   VAL A  68      -8.252  18.442   4.937  1.00  0.00           C  
ATOM    473  O   VAL A  68      -8.922  18.071   3.972  1.00  0.00           O  
ATOM    474  CB  VAL A  68      -6.025  19.521   4.621  1.00  0.00           C  
ATOM    475  CEN VAL A  68      -5.500  19.700   4.211  1.00  0.00           X  
ATOM    476  H   VAL A  68      -6.895  20.745   6.712  1.00  0.00           H  
ATOM    477  N   VAL A  69      -8.125  17.725   6.048  1.00  0.00           N  
ATOM    478  CA  VAL A  69      -8.778  16.431   6.203  1.00  0.00           C  
ATOM    479  C   VAL A  69     -10.292  16.559   6.084  1.00  0.00           C  
ATOM    480  O   VAL A  69     -10.940  15.763   5.405  1.00  0.00           O  
ATOM    481  CB  VAL A  69      -8.434  15.782   7.557  1.00  0.00           C  
ATOM    482  CEN VAL A  69      -8.080  15.270   7.853  1.00  0.00           X  
ATOM    483  H   VAL A  69      -7.561  18.085   6.804  1.00  0.00           H  
ATOM    484  N   VAL A  70     -10.849  17.567   6.747  1.00  0.00           N  
ATOM    485  CA  VAL A  70     -12.287  17.802   6.716  1.00  0.00           C  
ATOM    486  C   VAL A  70     -12.774  18.054   5.295  1.00  0.00           C  
ATOM    487  O   VAL A  70     -13.792  17.506   4.871  1.00  0.00           O  
ATOM    488  CB  VAL A  70     -12.684  18.997   7.603  1.00  0.00           C  
ATOM    489  CEN VAL A  70     -13.000  19.171   8.190  1.00  0.00           X  
ATOM    490  H   VAL A  70     -10.261  18.186   7.286  1.00  0.00           H  
ATOM    491  N   VAL A  71     -12.041  18.885   4.562  1.00  0.00           N  
ATOM    492  CA  VAL A  71     -12.397  19.211   3.186  1.00  0.00           C  
ATOM    493  C   VAL A  71     -12.423  17.962   2.314  1.00  0.00           C  
ATOM    494  O   VAL A  71     -13.348  17.764   1.526  1.00  0.00           O  
ATOM    495  CB  VAL A  71     -11.418  20.231   2.576  1.00  0.00           C  
ATOM    496  CEN VAL A  71     -11.357  20.885   2.367  1.00  0.00           X  
ATOM    497  H   VAL A  71     -11.216  19.302   4.969  1.00  0.00           H  
ATOM    498  N   VAL A  72     -11.403  17.123   2.459  1.00  0.00           N  
ATOM    499  CA  VAL A  72     -11.308  15.892   1.685  1.00  0.00           C  
ATOM    500  C   VAL A  72     -12.503  14.983   1.945  1.00  0.00           C  
ATOM    501  O   VAL A  72     -13.087  14.428   1.014  1.00  0.00           O  
ATOM    502  CB  VAL A  72     -10.012  15.123   2.003  1.00  0.00           C  
ATOM    503  CEN VAL A  72      -9.398  14.942   1.749  1.00  0.00           X  
ATOM    504  H   VAL A  72     -10.676  17.344   3.124  1.00  0.00           H  
ATOM    505  N   VAL A  73     -12.862  14.835   3.215  1.00  0.00           N  
ATOM    506  CA  VAL A  73     -13.988  13.993   3.600  1.00  0.00           C  
ATOM    507  C   VAL A  73     -15.283  14.480   2.962  1.00  0.00           C  
ATOM    508  O   VAL A  73     -16.065  13.686   2.440  1.00  0.00           O  
ATOM    509  CB  VAL A  73     -14.165  13.951   5.130  1.00  0.00           C  
ATOM    510  CEN VAL A  73     -14.099  13.548   5.685  1.00  0.00           X  
ATOM    511  H   VAL A  73     -12.341  15.318   3.933  1.00  0.00           H  
ATOM    512  N   VAL A  74     -15.503  15.789   3.008  1.00  0.00           N  
ATOM    513  CA  VAL A  74     -16.704  16.385   2.434  1.00  0.00           C  
ATOM    514  C   VAL A  74     -16.814  16.079   0.946  1.00  0.00           C  
ATOM    515  O   VAL A  74     -17.887  15.736   0.450  1.00  0.00           O  
ATOM    516  CB  VAL A  74     -16.731  17.911   2.637  1.00  0.00           C  
ATOM    517  CEN VAL A  74     -17.043  18.419   2.983  1.00  0.00           X  
ATOM    518  H   VAL A  74     -14.821  16.388   3.451  1.00  0.00           H  
ATOM    519  N   VAL A  75     -15.697  16.204   0.237  1.00  0.00           N  
ATOM    520  CA  VAL A  75     -15.666  15.946  -1.197  1.00  0.00           C  
ATOM    521  C   VAL A  75     -15.965  14.483  -1.499  1.00  0.00           C  
ATOM    522  O   VAL A  75     -16.577  14.162  -2.518  1.00  0.00           O  
ATOM    523  CB  VAL A  75     -14.303  16.318  -1.810  1.00  0.00           C  
ATOM    524  CEN VAL A  75     -13.984  16.772  -2.218  1.00  0.00           X  
ATOM    525  H   VAL A  75     -14.847  16.487   0.705  1.00  0.00           H  
ATOM    526  N   VAL A  76     -15.528  13.599  -0.609  1.00  0.00           N  
ATOM    527  CA  VAL A  76     -15.868  12.184  -0.704  1.00  0.00           C  
ATOM    528  C   VAL A  76     -17.314  11.936  -0.297  1.00  0.00           C  
ATOM    529  O   VAL A  76     -17.828  10.826  -0.437  1.00  0.00           O  
ATOM    530  CB  VAL A  76     -14.942  11.321   0.174  1.00  0.00           C  
ATOM    531  CEN VAL A  76     -14.430  10.861   0.155  1.00  0.00           X  
ATOM    532  H   VAL A  76     -14.946  13.915   0.154  1.00  0.00           H  
ATOM    533  N   VAL A  77     -17.968  12.977   0.209  1.00  0.00           N  
ATOM    534  CA  VAL A  77     -19.313  12.845   0.756  1.00  0.00           C  
ATOM    535  C   VAL A  77     -19.277  12.305   2.180  1.00  0.00           C  
ATOM    536  O   VAL A  77     -20.315  11.976   2.755  1.00  0.00           O  
ATOM    537  CB  VAL A  77     -20.188  11.920  -0.111  1.00  0.00           C  
ATOM    538  CEN VAL A  77     -20.720  11.910  -0.548  1.00  0.00           X  
ATOM    539  H   VAL A  77     -17.522  13.883   0.214  1.00  0.00           H  
ATOM    540  N   VAL A  78     -18.078  12.217   2.744  1.00  0.00           N  
ATOM    541  CA  VAL A  78     -17.907  11.738   4.111  1.00  0.00           C  
ATOM    542  C   VAL A  78     -18.091  12.866   5.117  1.00  0.00           C  
ATOM    543  O   VAL A  78     -17.129  13.325   5.733  1.00  0.00           O  
ATOM    544  CB  VAL A  78     -16.520  11.100   4.317  1.00  0.00           C  
ATOM    545  CEN VAL A  78     -16.195  10.501   4.416  1.00  0.00           X  
ATOM    546  H   VAL A  78     -17.263  12.489   2.213  1.00  0.00           H  
ATOM    547  N   VAL A  79     -19.333  13.309   5.281  1.00  0.00           N  
ATOM    548  CA  VAL A  79     -19.633  14.445   6.144  1.00  0.00           C  
ATOM    549  C   VAL A  79     -19.332  14.124   7.602  1.00  0.00           C  
ATOM    550  O   VAL A  79     -18.889  14.988   8.359  1.00  0.00           O  
ATOM    551  CB  VAL A  79     -21.106  14.877   6.018  1.00  0.00           C  
ATOM    552  CEN VAL A  79     -21.520  15.372   5.776  1.00  0.00           X  
ATOM    553  H   VAL A  79     -20.088  12.848   4.794  1.00  0.00           H  
ATOM    554  N   VAL A  80     -19.574  12.877   7.990  1.00  0.00           N  
ATOM    555  CA  VAL A  80     -19.298  12.430   9.350  1.00  0.00           C  
ATOM    556  C   VAL A  80     -17.811  12.521   9.669  1.00  0.00           C  
ATOM    557  O   VAL A  80     -17.423  13.002  10.733  1.00  0.00           O  
ATOM    558  CB  VAL A  80     -19.775  10.983   9.578  1.00  0.00           C  
ATOM    559  CEN VAL A  80     -20.248  10.599   9.899  1.00  0.00           X  
ATOM    560  H   VAL A  80     -19.960  12.221   7.326  1.00  0.00           H  
ATOM    561  N   VAL A  81     -16.983  12.056   8.740  1.00  0.00           N  
ATOM    562  CA  VAL A  81     -15.536  12.162   8.881  1.00  0.00           C  
ATOM    563  C   VAL A  81     -15.099  13.617   8.992  1.00  0.00           C  
ATOM    564  O   VAL A  81     -14.275  13.965   9.839  1.00  0.00           O  
ATOM    565  CB  VAL A  81     -14.802  11.505   7.696  1.00  0.00           C  
ATOM    566  CEN VAL A  81     -14.415  10.966   7.515  1.00  0.00           X  
ATOM    567  H   VAL A  81     -17.366  11.617   7.914  1.00  0.00           H  
ATOM    568  N   VAL A  82     -15.655  14.464   8.133  1.00  0.00           N  
ATOM    569  CA  VAL A  82     -15.324  15.884   8.134  1.00  0.00           C  
ATOM    570  C   VAL A  82     -15.660  16.528   9.473  1.00  0.00           C  
ATOM    571  O   VAL A  82     -14.866  17.292  10.022  1.00  0.00           O  
ATOM    572  CB  VAL A  82     -16.064  16.638   7.013  1.00  0.00           C  
ATOM    573  CEN VAL A  82     -15.978  16.955   6.407  1.00  0.00           X  
ATOM    574  H   VAL A  82     -16.325  14.116   7.463  1.00  0.00           H  
ATOM    575  N   VAL A  83     -16.841  16.214   9.995  1.00  0.00           N  
ATOM    576  CA  VAL A  83     -17.284  16.762  11.271  1.00  0.00           C  
ATOM    577  C   VAL A  83     -16.331  16.378  12.396  1.00  0.00           C  
ATOM    578  O   VAL A  83     -15.963  17.213  13.222  1.00  0.00           O  
ATOM    579  CB  VAL A  83     -18.704  16.283  11.629  1.00  0.00           C  
ATOM    580  CEN VAL A  83     -19.359  16.487  11.688  1.00  0.00           X  
ATOM    581  H   VAL A  83     -17.447  15.580   9.494  1.00  0.00           H  
ATOM    582  N   VAL A  84     -15.935  15.110  12.422  1.00  0.00           N  
ATOM    583  CA  VAL A  84     -15.024  14.613  13.446  1.00  0.00           C  
ATOM    584  C   VAL A  84     -13.695  15.357  13.409  1.00  0.00           C  
ATOM    585  O   VAL A  84     -13.166  15.753  14.447  1.00  0.00           O  
ATOM    586  CB  VAL A  84     -14.760  13.104  13.284  1.00  0.00           C  
ATOM    587  CEN VAL A  84     -14.885  12.486  13.562  1.00  0.00           X  
ATOM    588  H   VAL A  84     -16.274  14.474  11.714  1.00  0.00           H  
ATOM    589  N   VAL A  85     -13.161  15.544  12.207  1.00  0.00           N  
ATOM    590  CA  VAL A  85     -11.892  16.242  12.033  1.00  0.00           C  
ATOM    591  C   VAL A  85     -11.968  17.666  12.568  1.00  0.00           C  
ATOM    592  O   VAL A  85     -11.063  18.127  13.264  1.00  0.00           O  
ATOM    593  CB  VAL A  85     -11.468  16.283  10.552  1.00  0.00           C  
ATOM    594  CEN VAL A  85     -11.015  16.031  10.098  1.00  0.00           X  
ATOM    595  H   VAL A  85     -13.645  15.194  11.393  1.00  0.00           H  
ATOM    596  N   VAL A  86     -13.054  18.358  12.241  1.00  0.00           N  
ATOM    597  CA  VAL A  86     -13.250  19.732  12.689  1.00  0.00           C  
ATOM    598  C   VAL A  86     -13.269  19.818  14.209  1.00  0.00           C  
ATOM    599  O   VAL A  86     -12.641  20.698  14.799  1.00  0.00           O  
ATOM    600  CB  VAL A  86     -14.559  20.326  12.134  1.00  0.00           C  
ATOM    601  CEN VAL A  86     -14.815  20.783  11.687  1.00  0.00           X  
ATOM    602  H   VAL A  86     -13.761  17.922  11.667  1.00  0.00           H  
ATOM    603  N   VAL A  87     -13.993  18.900  14.840  1.00  0.00           N  
ATOM    604  CA  VAL A  87     -14.095  18.871  16.294  1.00  0.00           C  
ATOM    605  C   VAL A  87     -12.726  18.690  16.939  1.00  0.00           C  
ATOM    606  O   VAL A  87     -12.388  19.375  17.904  1.00  0.00           O  
ATOM    607  CB  VAL A  87     -15.030  17.744  16.773  1.00  0.00           C  
ATOM    608  CEN VAL A  87     -15.645  17.617  17.056  1.00  0.00           X  
ATOM    609  H   VAL A  87     -14.485  18.204  14.298  1.00  0.00           H  
ATOM    610  N   VAL A  88     -11.942  17.763  16.400  1.00  0.00           N  
ATOM    611  CA  VAL A  88     -10.608  17.490  16.921  1.00  0.00           C  
ATOM    612  C   VAL A  88      -9.725  18.729  16.851  1.00  0.00           C  
ATOM    613  O   VAL A  88      -9.021  19.056  17.806  1.00  0.00           O  
ATOM    614  CB  VAL A  88      -9.926  16.341  16.155  1.00  0.00           C  
ATOM    615  CEN VAL A  88      -9.721  15.685  16.206  1.00  0.00           X  
ATOM    616  H   VAL A  88     -12.278  17.233  15.608  1.00  0.00           H  
ATOM    617  N   VAL A  89      -9.767  19.416  15.714  1.00  0.00           N  
ATOM    618  CA  VAL A  89      -8.971  20.621  15.517  1.00  0.00           C  
ATOM    619  C   VAL A  89      -9.325  21.689  16.544  1.00  0.00           C  
ATOM    620  O   VAL A  89      -8.443  22.321  17.126  1.00  0.00           O  
ATOM    621  CB  VAL A  89      -9.161  21.199  14.102  1.00  0.00           C  
ATOM    622  CEN VAL A  89      -8.850  21.291  13.494  1.00  0.00           X  
ATOM    623  H   VAL A  89     -10.366  19.095  14.967  1.00  0.00           H  
ATOM    624  N   VAL A  90     -10.620  21.887  16.761  1.00  0.00           N  
ATOM    625  CA  VAL A  90     -11.094  22.880  17.718  1.00  0.00           C  
ATOM    626  C   VAL A  90     -10.581  22.581  19.121  1.00  0.00           C  
ATOM    627  O   VAL A  90     -10.121  23.477  19.828  1.00  0.00           O  
ATOM    628  CB  VAL A  90     -12.632  22.948  17.748  1.00  0.00           C  
ATOM    629  CEN VAL A  90     -13.174  23.338  17.575  1.00  0.00           X  
ATOM    630  H   VAL A  90     -11.295  21.335  16.250  1.00  0.00           H  
ATOM    631  N   VAL A  91     -10.664  21.316  19.518  1.00  0.00           N  
ATOM    632  CA  VAL A  91     -10.209  20.896  20.838  1.00  0.00           C  
ATOM    633  C   VAL A  91      -8.687  20.876  20.915  1.00  0.00           C  
ATOM    634  O   VAL A  91      -8.099  21.348  21.888  1.00  0.00           O  
ATOM    635  CB  VAL A  91     -10.750  19.502  21.207  1.00  0.00           C  
ATOM    636  CEN VAL A  91     -11.194  19.170  21.616  1.00  0.00           X  
ATOM    637  H   VAL A  91     -11.052  20.627  18.890  1.00  0.00           H  
ATOM    638  N   VAL A  92      -8.055  20.325  19.885  1.00  0.00           N  
ATOM    639  CA  VAL A  92      -6.600  20.273  19.817  1.00  0.00           C  
ATOM    640  C   VAL A  92      -6.009  21.659  19.595  1.00  0.00           C  
ATOM    641  O   VAL A  92      -4.926  21.970  20.090  1.00  0.00           O  
ATOM    642  CB  VAL A  92      -6.119  19.334  18.695  1.00  0.00           C  
ATOM    643  CEN VAL A  92      -5.818  18.727  18.570  1.00  0.00           X  
ATOM    644  H   VAL A  92      -8.597  19.932  19.128  1.00  0.00           H  
ATOM    645  N   VAL A  93      -6.727  22.490  18.846  1.00  0.00           N  
ATOM    646  CA  VAL A  93      -6.282  23.850  18.568  1.00  0.00           C  
ATOM    647  C   VAL A  93      -7.345  24.868  18.958  1.00  0.00           C  
ATOM    648  O   VAL A  93      -7.893  25.566  18.105  1.00  0.00           O  
ATOM    649  CB  VAL A  93      -5.928  24.036  17.080  1.00  0.00           C  
ATOM    650  CEN VAL A  93      -5.404  24.126  16.642  1.00  0.00           X  
ATOM    651  H   VAL A  93      -7.604  22.170  18.460  1.00  0.00           H  
ATOM    652  N   VAL A  94      -7.633  24.949  20.253  1.00  0.00           N  
ATOM    653  CA  VAL A  94      -8.770  25.723  20.738  1.00  0.00           C  
ATOM    654  C   VAL A  94      -8.578  27.210  20.471  1.00  0.00           C  
ATOM    655  O   VAL A  94      -9.537  27.981  20.480  1.00  0.00           O  
ATOM    656  CB  VAL A  94      -8.997  25.507  22.246  1.00  0.00           C  
ATOM    657  CEN VAL A  94      -9.419  25.217  22.707  1.00  0.00           X  
ATOM    658  H   VAL A  94      -7.050  24.461  20.918  1.00  0.00           H  
ATOM    659  N   VAL A  95      -7.332  27.607  20.232  1.00  0.00           N  
ATOM    660  CA  VAL A  95      -7.001  29.013  20.033  1.00  0.00           C  
ATOM    661  C   VAL A  95      -6.823  29.333  18.555  1.00  0.00           C  
ATOM    662  O   VAL A  95      -6.428  30.442  18.193  1.00  0.00           O  
ATOM    663  CB  VAL A  95      -5.719  29.405  20.792  1.00  0.00           C  
ATOM    664  CEN VAL A  95      -5.480  29.764  21.328  1.00  0.00           X  
ATOM    665  H   VAL A  95      -6.596  26.917  20.187  1.00  0.00           H  
ATOM    666  N   VAL A  96      -7.118  28.357  17.703  1.00  0.00           N  
ATOM    667  CA  VAL A  96      -6.953  28.520  16.264  1.00  0.00           C  
ATOM    668  C   VAL A  96      -8.227  29.050  15.620  1.00  0.00           C  
ATOM    669  O   VAL A  96      -9.106  28.279  15.233  1.00  0.00           O  
ATOM    670  CB  VAL A  96      -6.560  27.193  15.587  1.00  0.00           C  
ATOM    671  CEN VAL A  96      -6.042  26.861  15.276  1.00  0.00           X  
ATOM    672  H   VAL A  96      -7.465  27.479  18.063  1.00  0.00           H  
ATOM    673  N   VAL A  97      -8.322  30.370  15.507  1.00  0.00           N  
ATOM    674  CA  VAL A  97      -9.516  31.009  14.965  1.00  0.00           C  
ATOM    675  C   VAL A  97      -9.859  30.457  13.587  1.00  0.00           C  
ATOM    676  O   VAL A  97     -11.026  30.223  13.275  1.00  0.00           O  
ATOM    677  CB  VAL A  97      -9.344  32.537  14.867  1.00  0.00           C  
ATOM    678  CEN VAL A  97      -9.548  33.136  15.140  1.00  0.00           X  
ATOM    679  H   VAL A  97      -7.548  30.946  15.804  1.00  0.00           H  
ATOM    680  N   VAL A  98      -8.835  30.251  12.767  1.00  0.00           N  
ATOM    681  CA  VAL A  98      -9.016  29.646  11.452  1.00  0.00           C  
ATOM    682  C   VAL A  98      -9.656  28.268  11.564  1.00  0.00           C  
ATOM    683  O   VAL A  98     -10.400  27.845  10.679  1.00  0.00           O  
ATOM    684  CB  VAL A  98      -7.679  29.521  10.698  1.00  0.00           C  
ATOM    685  CEN VAL A  98      -7.315  29.771  10.169  1.00  0.00           X  
ATOM    686  H   VAL A  98      -7.907  30.520  13.060  1.00  0.00           H  
ATOM    687  N   VAL A  99      -9.361  27.571  12.656  1.00  0.00           N  
ATOM    688  CA  VAL A  99     -10.006  26.297  12.949  1.00  0.00           C  
ATOM    689  C   VAL A  99     -11.515  26.459  13.077  1.00  0.00           C  
ATOM    690  O   VAL A  99     -12.283  25.665  12.534  1.00  0.00           O  
ATOM    691  CB  VAL A  99      -9.455  25.669  14.243  1.00  0.00           C  
ATOM    692  CEN VAL A  99      -9.069  25.154  14.489  1.00  0.00           X  
ATOM    693  H   VAL A  99      -8.673  27.934  13.300  1.00  0.00           H  
ATOM    694  N   VAL A 100     -11.934  27.494  13.798  1.00  0.00           N  
ATOM    695  CA  VAL A 100     -13.353  27.763  13.999  1.00  0.00           C  
ATOM    696  C   VAL A 100     -14.063  27.996  12.671  1.00  0.00           C  
ATOM    697  O   VAL A 100     -15.148  27.465  12.434  1.00  0.00           O  
ATOM    698  CB  VAL A 100     -13.573  28.985  14.909  1.00  0.00           C  
ATOM    699  CEN VAL A 100     -13.785  29.179  15.536  1.00  0.00           X  
ATOM    700  H   VAL A 100     -11.253  28.109  14.218  1.00  0.00           H  
ATOM    701  N   VAL A 101     -13.444  28.794  11.808  1.00  0.00           N  
ATOM    702  CA  VAL A 101     -14.016  29.100  10.502  1.00  0.00           C  
ATOM    703  C   VAL A 101     -14.211  27.834   9.676  1.00  0.00           C  
ATOM    704  O   VAL A 101     -15.257  27.642   9.056  1.00  0.00           O  
ATOM    705  CB  VAL A 101     -13.130  30.083   9.713  1.00  0.00           C  
ATOM    706  CEN VAL A 101     -13.092  30.731   9.482  1.00  0.00           X  
ATOM    707  H   VAL A 101     -12.555  29.200  12.063  1.00  0.00           H  
ATOM    708  N   VAL A 102     -13.199  26.974   9.673  1.00  0.00           N  
ATOM    709  CA  VAL A 102     -13.257  25.725   8.923  1.00  0.00           C  
ATOM    710  C   VAL A 102     -14.411  24.851   9.398  1.00  0.00           C  
ATOM    711  O   VAL A 102     -15.152  24.291   8.591  1.00  0.00           O  
ATOM    712  CB  VAL A 102     -11.942  24.932   9.042  1.00  0.00           C  
ATOM    713  CEN VAL A 102     -11.382  24.731   8.695  1.00  0.00           X  
ATOM    714  H   VAL A 102     -12.367  27.191  10.203  1.00  0.00           H  
ATOM    715  N   VAL A 103     -14.558  24.738  10.714  1.00  0.00           N  
ATOM    716  CA  VAL A 103     -15.622  23.932  11.300  1.00  0.00           C  
ATOM    717  C   VAL A 103     -16.994  24.436  10.872  1.00  0.00           C  
ATOM    718  O   VAL A 103     -17.868  23.651  10.505  1.00  0.00           O  
ATOM    719  CB  VAL A 103     -15.545  23.926  12.838  1.00  0.00           C  
ATOM    720  CEN VAL A 103     -15.396  23.533  13.384  1.00  0.00           X  
ATOM    721  H   VAL A 103     -13.916  25.224  11.324  1.00  0.00           H  
ATOM    722  N   VAL A 104     -17.178  25.751  10.921  1.00  0.00           N  
ATOM    723  CA  VAL A 104     -18.444  26.363  10.538  1.00  0.00           C  
ATOM    724  C   VAL A 104     -18.791  26.051   9.088  1.00  0.00           C  
ATOM    725  O   VAL A 104     -19.929  25.702   8.773  1.00  0.00           O  
ATOM    726  CB  VAL A 104     -18.416  27.891  10.732  1.00  0.00           C  
ATOM    727  CEN VAL A 104     -18.661  28.405  11.118  1.00  0.00           X  
ATOM    728  H   VAL A 104     -16.420  26.342  11.231  1.00  0.00           H  
ATOM    729  N   VAL A 105     -17.804  26.178   8.209  1.00  0.00           N  
ATOM    730  CA  VAL A 105     -18.003  25.910   6.789  1.00  0.00           C  
ATOM    731  C   VAL A 105     -18.447  24.471   6.558  1.00  0.00           C  
ATOM    732  O   VAL A 105     -19.371  24.213   5.786  1.00  0.00           O  
ATOM    733  CB  VAL A 105     -16.721  26.178   5.978  1.00  0.00           C  
ATOM    734  CEN VAL A 105     -16.434  26.605   5.520  1.00  0.00           X  
ATOM    735  H   VAL A 105     -16.892  26.468   8.531  1.00  0.00           H  
ATOM    736  N   VAL A 106     -17.784  23.537   7.231  1.00  0.00           N  
ATOM    737  CA  VAL A 106     -18.110  22.122   7.100  1.00  0.00           C  
ATOM    738  C   VAL A 106     -19.550  21.847   7.515  1.00  0.00           C  
ATOM    739  O   VAL A 106     -20.275  21.124   6.832  1.00  0.00           O  
ATOM    740  CB  VAL A 106     -17.166  21.244   7.944  1.00  0.00           C  
ATOM    741  CEN VAL A 106     -16.649  20.791   7.906  1.00  0.00           X  
ATOM    742  H   VAL A 106     -17.036  23.814   7.850  1.00  0.00           H  
ATOM    743  N   VAL A 107     -19.957  22.428   8.638  1.00  0.00           N  
ATOM    744  CA  VAL A 107     -21.312  22.246   9.146  1.00  0.00           C  
ATOM    745  C   VAL A 107     -22.347  22.739   8.143  1.00  0.00           C  
ATOM    746  O   VAL A 107     -23.348  22.069   7.890  1.00  0.00           O  
ATOM    747  CB  VAL A 107     -21.517  22.982  10.484  1.00  0.00           C  
ATOM    748  CEN VAL A 107     -21.603  22.888  11.161  1.00  0.00           X  
ATOM    749  H   VAL A 107     -19.313  23.010   9.153  1.00  0.00           H  
ATOM    750  N   VAL A 108     -22.100  23.914   7.575  1.00  0.00           N  
ATOM    751  CA  VAL A 108     -23.011  24.499   6.598  1.00  0.00           C  
ATOM    752  C   VAL A 108     -23.175  23.592   5.386  1.00  0.00           C  
ATOM    753  O   VAL A 108     -24.289  23.370   4.911  1.00  0.00           O  
ATOM    754  CB  VAL A 108     -22.523  25.883   6.128  1.00  0.00           C  
ATOM    755  CEN VAL A 108     -22.654  26.558   6.165  1.00  0.00           X  
ATOM    756  H   VAL A 108     -21.260  24.415   7.826  1.00  0.00           H  
ATOM    757  N   VAL A 109     -22.060  23.068   4.889  1.00  0.00           N  
ATOM    758  CA  VAL A 109     -22.078  22.183   3.730  1.00  0.00           C  
ATOM    759  C   VAL A 109     -22.916  20.940   4.000  1.00  0.00           C  
ATOM    760  O   VAL A 109     -23.719  20.527   3.164  1.00  0.00           O  
ATOM    761  CB  VAL A 109     -20.656  21.754   3.324  1.00  0.00           C  
ATOM    762  CEN VAL A 109     -20.169  21.833   2.843  1.00  0.00           X  
ATOM    763  H   VAL A 109     -21.176  23.290   5.325  1.00  0.00           H  
ATOM    764  N   VAL A 110     -22.723  20.346   5.173  1.00  0.00           N  
ATOM    765  CA  VAL A 110     -23.460  19.148   5.556  1.00  0.00           C  
ATOM    766  C   VAL A 110     -24.961  19.409   5.578  1.00  0.00           C  
ATOM    767  O   VAL A 110     -25.690  18.776   4.865  1.00  0.00           O  
ATOM    768  CB  VAL A 110     -23.019  18.630   6.937  1.00  0.00           C  
ATOM    769  CEN VAL A 110     -22.678  18.123   7.257  1.00  0.00           X  
ATOM    770  H   VAL A 110     -22.048  20.735   5.816  1.00  0.00           H  
TER                                                                             
# All scores below are weighted scores, not raw scores.
#BEGIN_POSE_ENERGIES_TABLE ./out/111.pdb
label vdw total
weights 0.1 NA
pose 1.37425 1.37425
VAL:NtermProteinFull_1 0 0
VAL_2 0 0
VAL_3 0 0
VAL_4 0 0
VAL_5 0 0
VAL_6 0.17665 0.17665
VAL_7 0 0
VAL_8 0 0
VAL_9 0 0
VAL_10 0 0
VAL_11 0 0
VAL_12 0 0
VAL_13 0.00643 0.00643
VAL_14 0 0
VAL_15 0 0
VAL_16 0 0
VAL_17 0 0
VAL_18 0 0
VAL_19 0 0
VAL_20 0 0
VAL_21 0.00642 0.00642
VAL_22 2e-05 2e-05
VAL_23 0 0
VAL_24 0 0
VAL_25 0 0
VAL_26 0.00176 0.00176
VAL_27 0 0
VAL_28 0 0
VAL_29 0.17665 0.17665
VAL_30 0 0
VAL_31 0 0
VAL_32 0 0
VAL_33 0 0
VAL_34 0 0
VAL_35 0 0
VAL_36 0 0
VAL_37 0 0
VAL_38 0 0
VAL_39 0.01753 0.01753
VAL_40 0 0
VAL_41 0 0
VAL_42 0 0
VAL_43 0 0
VAL_44 0 0
VAL_45 0 0
VAL_46 0.17665 0.17665
VAL_47 0 0
VAL_48 0 0
VAL_49 0.00176 0.00176
VAL_50 0 0
VAL_51 0 0
VAL_52 0 0
VAL_53 0.00643 0.00643
VAL_54 0 0
VAL_55 0 0
VAL_56 0 0
VAL_57 0 0
VAL_58 0 0
VAL_59 0 0
VAL_60 0 0
VAL_61 0.00642 0.00642
VAL_62 2e-05 2e-05
VAL_63 0.08061 0.08061
VAL_64 0 0
VAL_65 0 0
VAL_66 0.17665 0.17665
VAL_67 0.0259 0.0259
VAL_68 0 0
VAL_69 0.17665 0.17665
VAL_70 0 0
VAL_71 0 0
VAL_72 0 0
VAL_73 0.00643 0.00643
VAL_74 0 0
VAL_75 0 0
VAL_76 0.01753 0.01753
VAL_77 0 0
VAL_78 0 0
VAL_79 0.00044 0.00044
VAL_80 0 0
VAL_81 0.00642 0.00642
VAL_82 2e-05 2e-05
VAL_83 0 0
VAL_84 0 0
VAL_85 0 0
VAL_86 0.00157 0.00157
VAL_87 0 0
VAL_88 0 0
VAL_89 0.17665 0.17665
VAL_90 0 0
VAL_91 0 0
VAL_92 0 0
VAL_93 0.01006 0.01006
VAL_94 0 0
VAL_95 0 0
VAL_96 0.09067 0.09067
VAL_97 0 0
VAL_98 0 0
VAL_99 0 0
VAL_100 0 0
VAL_101 0 0
VAL_102 0.0259 0.0259
VAL_103 0.00157 0.00157
VAL_104 0 0
VAL_105 0 0
VAL_106 0 0
VAL_107 0 0
VAL_108 0 0
VAL_109 0 0
VAL:CtermProteinFull_110 0.00044 0.00044
#END_POSE_ENERGIES_TABLE ./out/111.pdb

REMARK 6 13 14 13 13 10 12 8 7 8 8 14 
REMARK VDW             1.374
REMARK RG             13.709
REMARK NCdist         31.913
REMARK HO              0.953
