# Supplementary material for: Design of complicated all-α protein structures
Source: Nat Struct Mol Biol. 2024 Jan 4;31(2):275–82. doi: 10.1038/s41594-023-01147-9 (PMC11377298; doi:10.1038/s41594-023-01147-9)
Supplement: Supplementary file 11 — Statistical source data. [file 41594_2023_1147_MOESM11_ESM.zip › ED_Fig6/38.pdb]

HEADER                                            09-NOV-21   XXXX              
EXPDTA    THEORETICAL MODEL                                                     
REMARK 220                                                                      
REMARK 220 EXPERIMENTAL DETAILS                                                 
REMARK 220  EXPERIMENT TYPE                : THEORETICAL MODELLING              
REMARK 220  DATE OF DATA COLLECTION        : 09-NOV-21                          
REMARK 220                                                                      
REMARK 220 REMARK: MODEL GENERATED BY ROSETTA                                   
REMARK 220  VERSION 2021.16+release.8ee4f02                                     
ATOM      1  N   VAL A   1       0.000   0.000   0.000  1.00  0.00           N  
ATOM      2  CA  VAL A   1       1.458   0.000   0.000  1.00  0.00           C  
ATOM      3  C   VAL A   1       2.009   1.420   0.000  1.00  0.00           C  
ATOM      4  O   VAL A   1       2.934   1.737   0.748  1.00  0.00           O  
ATOM      5  CB  VAL A   1       2.023  -0.759  -1.215  1.00  0.00           C  
ATOM      6  CEN VAL A   1       2.351  -1.334  -1.406  1.00  0.00           X  
ATOM      7  H   VAL A   1      -0.500  -0.433  -0.750  1.00  0.00           H  
ATOM      8  N   VAL A   2       1.435   2.272  -0.843  1.00  0.00           N  
ATOM      9  CA  VAL A   2       1.868   3.661  -0.942  1.00  0.00           C  
ATOM     10  C   VAL A   2       1.711   4.383   0.390  1.00  0.00           C  
ATOM     11  O   VAL A   2       2.608   5.105   0.825  1.00  0.00           O  
ATOM     12  CB  VAL A   2       1.079   4.423  -2.023  1.00  0.00           C  
ATOM     13  CEN VAL A   2       1.129   4.707  -2.649  1.00  0.00           X  
ATOM     14  H   VAL A   2       0.680   1.949  -1.431  1.00  0.00           H  
ATOM     15  N   VAL A   3       0.566   4.183   1.035  1.00  0.00           N  
ATOM     16  CA  VAL A   3       0.290   4.815   2.319  1.00  0.00           C  
ATOM     17  C   VAL A   3       1.317   4.405   3.367  1.00  0.00           C  
ATOM     18  O   VAL A   3       1.823   5.241   4.115  1.00  0.00           O  
ATOM     19  CB  VAL A   3      -1.120   4.462   2.831  1.00  0.00           C  
ATOM     20  CEN VAL A   3      -1.749   4.719   2.941  1.00  0.00           X  
ATOM     21  H   VAL A   3      -0.130   3.577   0.624  1.00  0.00           H  
ATOM     22  N   VAL A   4       1.620   3.112   3.417  1.00  0.00           N  
ATOM     23  CA  VAL A   4       2.588   2.588   4.374  1.00  0.00           C  
ATOM     24  C   VAL A   4       3.957   3.226   4.177  1.00  0.00           C  
ATOM     25  O   VAL A   4       4.612   3.622   5.141  1.00  0.00           O  
ATOM     26  CB  VAL A   4       2.723   1.058   4.261  1.00  0.00           C  
ATOM     27  CEN VAL A   4       2.581   0.464   4.579  1.00  0.00           X  
ATOM     28  H   VAL A   4       1.169   2.476   2.775  1.00  0.00           H  
ATOM     29  N   VAL A   5       4.385   3.322   2.923  1.00  0.00           N  
ATOM     30  CA  VAL A   5       5.678   3.911   2.597  1.00  0.00           C  
ATOM     31  C   VAL A   5       5.758   5.358   3.069  1.00  0.00           C  
ATOM     32  O   VAL A   5       6.758   5.776   3.653  1.00  0.00           O  
ATOM     33  CB  VAL A   5       5.958   3.859   1.084  1.00  0.00           C  
ATOM     34  CEN VAL A   5       6.345   3.555   0.602  1.00  0.00           X  
ATOM     35  H   VAL A   5       3.799   2.977   2.176  1.00  0.00           H  
ATOM     36  N   VAL A   6       4.700   6.118   2.811  1.00  0.00           N  
ATOM     37  CA  VAL A   6       4.648   7.520   3.209  1.00  0.00           C  
ATOM     38  C   VAL A   6       4.783   7.670   4.719  1.00  0.00           C  
ATOM     39  O   VAL A   6       5.528   8.521   5.204  1.00  0.00           O  
ATOM     40  CB  VAL A   6       3.339   8.190   2.752  1.00  0.00           C  
ATOM     41  CEN VAL A   6       3.075   8.647   2.309  1.00  0.00           X  
ATOM     42  H   VAL A   6       3.910   5.715   2.327  1.00  0.00           H  
ATOM     43  N   VAL A   7       4.059   6.836   5.458  1.00  0.00           N  
ATOM     44  CA  VAL A   7       4.096   6.875   6.915  1.00  0.00           C  
ATOM     45  C   VAL A   7       5.504   6.615   7.437  1.00  0.00           C  
ATOM     46  O   VAL A   7       5.983   7.311   8.332  1.00  0.00           O  
ATOM     47  CB  VAL A   7       3.133   5.844   7.532  1.00  0.00           C  
ATOM     48  CEN VAL A   7       2.540   5.776   7.878  1.00  0.00           X  
ATOM     49  H   VAL A   7       3.467   6.159   4.999  1.00  0.00           H  
ATOM     50  N   VAL A   8       6.163   5.609   6.872  1.00  0.00           N  
ATOM     51  CA  VAL A   8       7.517   5.255   7.279  1.00  0.00           C  
ATOM     52  C   VAL A   8       8.478   6.419   7.067  1.00  0.00           C  
ATOM     53  O   VAL A   8       9.293   6.729   7.935  1.00  0.00           O  
ATOM     54  CB  VAL A   8       8.037   4.027   6.508  1.00  0.00           C  
ATOM     55  CEN VAL A   8       8.197   3.360   6.571  1.00  0.00           X  
ATOM     56  H   VAL A   8       5.713   5.075   6.141  1.00  0.00           H  
ATOM     57  N   VAL A   9       8.376   7.060   5.907  1.00  0.00           N  
ATOM     58  CA  VAL A   9       9.235   8.191   5.579  1.00  0.00           C  
ATOM     59  C   VAL A   9       9.061   9.324   6.581  1.00  0.00           C  
ATOM     60  O   VAL A   9      10.039   9.909   7.047  1.00  0.00           O  
ATOM     61  CB  VAL A   9       8.951   8.723   4.162  1.00  0.00           C  
ATOM     62  CEN VAL A   9       9.208   8.766   3.524  1.00  0.00           X  
ATOM     63  H   VAL A   9       7.685   6.755   5.236  1.00  0.00           H  
ATOM     64  N   VAL A  10       7.810   9.630   6.909  1.00  0.00           N  
ATOM     65  CA  VAL A  10       7.506  10.695   7.857  1.00  0.00           C  
ATOM     66  C   VAL A  10       8.128  10.415   9.219  1.00  0.00           C  
ATOM     67  O   VAL A  10       8.719  11.301   9.836  1.00  0.00           O  
ATOM     68  CB  VAL A  10       5.986  10.883   8.028  1.00  0.00           C  
ATOM     69  CEN VAL A  10       5.461  11.306   7.888  1.00  0.00           X  
ATOM     70  H   VAL A  10       7.051   9.112   6.491  1.00  0.00           H  
ATOM     71  N   VAL A  11       7.993   9.177   9.683  1.00  0.00           N  
ATOM     72  CA  VAL A  11       8.542   8.778  10.973  1.00  0.00           C  
ATOM     73  C   VAL A  11      10.054   8.964  11.009  1.00  0.00           C  
ATOM     74  O   VAL A  11      10.602   9.482  11.982  1.00  0.00           O  
ATOM     75  CB  VAL A  11       8.207   7.311  11.300  1.00  0.00           C  
ATOM     76  CEN VAL A  11       7.826   6.907  11.708  1.00  0.00           X  
ATOM     77  H   VAL A  11       7.496   8.495   9.127  1.00  0.00           H  
ATOM     78  N   VAL A  12      10.723   8.537   9.944  1.00  0.00           N  
ATOM     79  CA  VAL A  12      12.173   8.655   9.852  1.00  0.00           C  
ATOM     80  C   VAL A  12      12.591  10.088   9.547  1.00  0.00           C  
ATOM     81  O   VAL A  12      13.757  10.450   9.698  1.00  0.00           O  
ATOM     82  CB  VAL A  12      12.749   7.722   8.770  1.00  0.00           C  
ATOM     83  CEN VAL A  12      13.119   7.149   8.671  1.00  0.00           X  
ATOM     84  H   VAL A  12      10.214   8.119   9.178  1.00  0.00           H  
ATOM     85  N   VAL A  13      11.631  10.900   9.117  1.00  0.00           N  
ATOM     86  CA  VAL A  13      11.889  12.305   8.826  1.00  0.00           C  
ATOM     87  C   VAL A  13      11.289  13.209   9.895  1.00  0.00           C  
ATOM     88  O   VAL A  13      11.976  14.060  10.460  1.00  0.00           O  
ATOM     89  CB  VAL A  13      11.327  12.709   7.450  1.00  0.00           C  
ATOM     90  CEN VAL A  13      11.505  12.884   6.808  1.00  0.00           X  
ATOM     91  H   VAL A  13      10.698  10.534   8.990  1.00  0.00           H  
ATOM     92  N   VAL A  14      10.002  13.020  10.168  1.00  0.00           N  
ATOM     93  CA  VAL A  14       9.309  13.810  11.178  1.00  0.00           C  
ATOM     94  C   VAL A  14       9.427  13.170  12.555  1.00  0.00           C  
ATOM     95  O   VAL A  14       8.422  12.915  13.219  1.00  0.00           O  
ATOM     96  CB  VAL A  14       7.819  13.989  10.831  1.00  0.00           C  
ATOM     97  CEN VAL A  14       7.349  14.448  10.623  1.00  0.00           X  
ATOM     98  H   VAL A  14       9.491  12.310   9.663  1.00  0.00           H  
ATOM     99  N   VAL A  15      10.659  12.913  12.979  1.00  0.00           N  
ATOM    100  CA  VAL A  15      10.909  12.274  14.266  1.00  0.00           C  
ATOM    101  C   VAL A  15      10.192  13.006  15.393  1.00  0.00           C  
ATOM    102  O   VAL A  15       9.959  12.443  16.462  1.00  0.00           O  
ATOM    103  CB  VAL A  15      12.415  12.213  14.583  1.00  0.00           C  
ATOM    104  CEN VAL A  15      12.953  11.786  14.638  1.00  0.00           X  
ATOM    105  H   VAL A  15      11.443  13.166  12.395  1.00  0.00           H  
ATOM    106  N   VAL A  16       9.845  14.265  15.147  1.00  0.00           N  
ATOM    107  CA  VAL A  16       9.185  15.088  16.153  1.00  0.00           C  
ATOM    108  C   VAL A  16       7.687  15.179  15.894  1.00  0.00           C  
ATOM    109  O   VAL A  16       6.933  15.686  16.725  1.00  0.00           O  
ATOM    110  CB  VAL A  16       9.775  16.510  16.196  1.00  0.00           C  
ATOM    111  CEN VAL A  16      10.161  16.939  16.573  1.00  0.00           X  
ATOM    112  H   VAL A  16      10.043  14.662  14.239  1.00  0.00           H  
ATOM    113  N   VAL A  17       7.260  14.684  14.737  1.00  0.00           N  
ATOM    114  CA  VAL A  17       5.852  14.719  14.362  1.00  0.00           C  
ATOM    115  C   VAL A  17       5.069  13.613  15.059  1.00  0.00           C  
ATOM    116  O   VAL A  17       5.606  12.543  15.343  1.00  0.00           O  
ATOM    117  CB  VAL A  17       5.669  14.582  12.839  1.00  0.00           C  
ATOM    118  CEN VAL A  17       5.490  14.925  12.269  1.00  0.00           X  
ATOM    119  H   VAL A  17       7.929  14.274  14.101  1.00  0.00           H  
ATOM    120  N   VAL A  18       3.796  13.879  15.332  1.00  0.00           N  
ATOM    121  CA  VAL A  18       2.936  12.907  15.997  1.00  0.00           C  
ATOM    122  C   VAL A  18       2.711  11.680  15.122  1.00  0.00           C  
ATOM    123  O   VAL A  18       2.809  11.754  13.897  1.00  0.00           O  
ATOM    124  CB  VAL A  18       1.572  13.519  16.368  1.00  0.00           C  
ATOM    125  CEN VAL A  18       1.185  13.731  16.896  1.00  0.00           X  
ATOM    126  H   VAL A  18       3.413  14.776  15.071  1.00  0.00           H  
ATOM    127  N   VAL A  19       2.409  10.554  15.758  1.00  0.00           N  
ATOM    128  CA  VAL A  19       2.158   9.311  15.038  1.00  0.00           C  
ATOM    129  C   VAL A  19       1.104   9.504  13.956  1.00  0.00           C  
ATOM    130  O   VAL A  19       1.297   9.104  12.808  1.00  0.00           O  
ATOM    131  CB  VAL A  19       1.704   8.188  15.989  1.00  0.00           C  
ATOM    132  CEN VAL A  19       1.900   7.595  16.280  1.00  0.00           X  
ATOM    133  H   VAL A  19       2.351  10.558  16.766  1.00  0.00           H  
ATOM    134  N   VAL A  20      -0.013  10.120  14.329  1.00  0.00           N  
ATOM    135  CA  VAL A  20      -1.103  10.364  13.392  1.00  0.00           C  
ATOM    136  C   VAL A  20      -0.618  11.136  12.172  1.00  0.00           C  
ATOM    137  O   VAL A  20      -1.056  10.883  11.050  1.00  0.00           O  
ATOM    138  CB  VAL A  20      -2.255  11.142  14.055  1.00  0.00           C  
ATOM    139  CEN VAL A  20      -2.903  11.086  14.284  1.00  0.00           X  
ATOM    140  H   VAL A  20      -0.110  10.426  15.287  1.00  0.00           H  
ATOM    141  N   VAL A  21       0.289  12.080  12.398  1.00  0.00           N  
ATOM    142  CA  VAL A  21       0.844  12.884  11.316  1.00  0.00           C  
ATOM    143  C   VAL A  21       1.549  12.011  10.287  1.00  0.00           C  
ATOM    144  O   VAL A  21       1.372  12.189   9.082  1.00  0.00           O  
ATOM    145  CB  VAL A  21       1.835  13.938  11.846  1.00  0.00           C  
ATOM    146  CEN VAL A  21       1.923  14.613  11.951  1.00  0.00           X  
ATOM    147  H   VAL A  21       0.602  12.245  13.344  1.00  0.00           H  
ATOM    148  N   VAL A  22       2.350  11.066  10.768  1.00  0.00           N  
ATOM    149  CA  VAL A  22       3.083  10.162   9.891  1.00  0.00           C  
ATOM    150  C   VAL A  22       2.134   9.266   9.105  1.00  0.00           C  
ATOM    151  O   VAL A  22       2.352   8.999   7.924  1.00  0.00           O  
ATOM    152  CB  VAL A  22       4.069   9.282  10.682  1.00  0.00           C  
ATOM    153  CEN VAL A  22       4.737   9.173  10.808  1.00  0.00           X  
ATOM    154  H   VAL A  22       2.453  10.971  11.769  1.00  0.00           H  
ATOM    155  N   VAL A  23       1.081   8.803   9.769  1.00  0.00           N  
ATOM    156  CA  VAL A  23       0.077   7.964   9.125  1.00  0.00           C  
ATOM    157  C   VAL A  23      -0.559   8.678   7.940  1.00  0.00           C  
ATOM    158  O   VAL A  23      -0.852   8.061   6.915  1.00  0.00           O  
ATOM    159  CB  VAL A  23      -1.028   7.545  10.113  1.00  0.00           C  
ATOM    160  CEN VAL A  23      -1.283   7.011  10.465  1.00  0.00           X  
ATOM    161  H   VAL A  23       0.972   9.039  10.745  1.00  0.00           H  
ATOM    162  N   VAL A  24      -0.771   9.982   8.085  1.00  0.00           N  
ATOM    163  CA  VAL A  24      -1.396  10.778   7.035  1.00  0.00           C  
ATOM    164  C   VAL A  24      -0.378  11.198   5.982  1.00  0.00           C  
ATOM    165  O   VAL A  24      -0.716  11.878   5.014  1.00  0.00           O  
ATOM    166  CB  VAL A  24      -2.075  12.036   7.608  1.00  0.00           C  
ATOM    167  CEN VAL A  24      -2.687  12.326   7.737  1.00  0.00           X  
ATOM    168  H   VAL A  24      -0.492  10.433   8.944  1.00  0.00           H  
ATOM    169  N   VAL A  25       0.871  10.787   6.178  1.00  0.00           N  
ATOM    170  CA  VAL A  25       1.932  11.080   5.221  1.00  0.00           C  
ATOM    171  C   VAL A  25       2.243  12.570   5.182  1.00  0.00           C  
ATOM    172  O   VAL A  25       2.620  13.109   4.141  1.00  0.00           O  
ATOM    173  CB  VAL A  25       1.561  10.606   3.803  1.00  0.00           C  
ATOM    174  CEN VAL A  25       1.705  10.136   3.320  1.00  0.00           X  
ATOM    175  H   VAL A  25       1.091  10.260   7.010  1.00  0.00           H  
ATOM    176  N   VAL A  26       2.082  13.233   6.322  1.00  0.00           N  
ATOM    177  CA  VAL A  26       2.353  14.662   6.423  1.00  0.00           C  
ATOM    178  C   VAL A  26       3.850  14.943   6.390  1.00  0.00           C  
ATOM    179  O   VAL A  26       4.659  14.093   6.761  1.00  0.00           O  
ATOM    180  CB  VAL A  26       1.756  15.262   7.710  1.00  0.00           C  
ATOM    181  CEN VAL A  26       1.259  15.673   7.951  1.00  0.00           X  
ATOM    182  H   VAL A  26       1.764  12.734   7.141  1.00  0.00           H  
ATOM    183  N   VAL A  27       4.212  16.141   5.944  1.00  0.00           N  
ATOM    184  CA  VAL A  27       5.614  16.529   5.843  1.00  0.00           C  
ATOM    185  C   VAL A  27       6.163  16.966   7.195  1.00  0.00           C  
ATOM    186  O   VAL A  27       5.425  17.467   8.043  1.00  0.00           O  
ATOM    187  CB  VAL A  27       5.813  17.669   4.826  1.00  0.00           C  
ATOM    188  CEN VAL A  27       6.068  17.818   4.204  1.00  0.00           X  
ATOM    189  H   VAL A  27       3.498  16.800   5.667  1.00  0.00           H  
ATOM    190  N   VAL A  28       7.463  16.774   7.390  1.00  0.00           N  
ATOM    191  CA  VAL A  28       8.122  17.185   8.624  1.00  0.00           C  
ATOM    192  C   VAL A  28       7.727  18.604   9.013  1.00  0.00           C  
ATOM    193  O   VAL A  28       7.265  18.846  10.128  1.00  0.00           O  
ATOM    194  CB  VAL A  28       9.655  17.105   8.500  1.00  0.00           C  
ATOM    195  CEN VAL A  28      10.211  16.755   8.707  1.00  0.00           X  
ATOM    196  H   VAL A  28       8.009  16.331   6.664  1.00  0.00           H  
ATOM    197  N   VAL A  29       7.911  19.539   8.087  1.00  0.00           N  
ATOM    198  CA  VAL A  29       7.641  20.946   8.355  1.00  0.00           C  
ATOM    199  C   VAL A  29       6.185  21.161   8.750  1.00  0.00           C  
ATOM    200  O   VAL A  29       5.886  21.942   9.654  1.00  0.00           O  
ATOM    201  CB  VAL A  29       7.967  21.827   7.134  1.00  0.00           C  
ATOM    202  CEN VAL A  29       8.408  22.297   6.892  1.00  0.00           X  
ATOM    203  H   VAL A  29       8.248  19.267   7.174  1.00  0.00           H  
ATOM    204  N   VAL A  30       5.283  20.465   8.067  1.00  0.00           N  
ATOM    205  CA  VAL A  30       3.854  20.612   8.315  1.00  0.00           C  
ATOM    206  C   VAL A  30       3.505  20.253   9.754  1.00  0.00           C  
ATOM    207  O   VAL A  30       2.749  20.965  10.416  1.00  0.00           O  
ATOM    208  CB  VAL A  30       3.021  19.735   7.361  1.00  0.00           C  
ATOM    209  CEN VAL A  30       2.595  19.754   6.821  1.00  0.00           X  
ATOM    210  H   VAL A  30       5.595  19.818   7.357  1.00  0.00           H  
ATOM    211  N   VAL A  31       4.060  19.145  10.233  1.00  0.00           N  
ATOM    212  CA  VAL A  31       3.808  18.690  11.595  1.00  0.00           C  
ATOM    213  C   VAL A  31       4.252  19.731  12.615  1.00  0.00           C  
ATOM    214  O   VAL A  31       3.533  20.024  13.570  1.00  0.00           O  
ATOM    215  CB  VAL A  31       4.527  17.359  11.888  1.00  0.00           C  
ATOM    216  CEN VAL A  31       4.425  16.686  11.995  1.00  0.00           X  
ATOM    217  H   VAL A  31       4.671  18.605   9.639  1.00  0.00           H  
ATOM    218  N   VAL A  32       5.441  20.287  12.406  1.00  0.00           N  
ATOM    219  CA  VAL A  32       5.983  21.296  13.307  1.00  0.00           C  
ATOM    220  C   VAL A  32       5.073  22.516  13.379  1.00  0.00           C  
ATOM    221  O   VAL A  32       4.798  23.034  14.462  1.00  0.00           O  
ATOM    222  CB  VAL A  32       7.391  21.744  12.873  1.00  0.00           C  
ATOM    223  CEN VAL A  32       8.059  21.711  13.038  1.00  0.00           X  
ATOM    224  H   VAL A  32       5.982  20.002  11.602  1.00  0.00           H  
ATOM    225  N   VAL A  33       4.609  22.971  12.220  1.00  0.00           N  
ATOM    226  CA  VAL A  33       3.729  24.131  12.150  1.00  0.00           C  
ATOM    227  C   VAL A  33       2.444  23.896  12.933  1.00  0.00           C  
ATOM    228  O   VAL A  33       1.995  24.763  13.683  1.00  0.00           O  
ATOM    229  CB  VAL A  33       3.374  24.484  10.693  1.00  0.00           C  
ATOM    230  CEN VAL A  33       3.479  24.945  10.193  1.00  0.00           X  
ATOM    231  H   VAL A  33       4.873  22.501  11.366  1.00  0.00           H  
ATOM    232  N   VAL A  34       1.856  22.718  12.755  1.00  0.00           N  
ATOM    233  CA  VAL A  34       0.620  22.367  13.446  1.00  0.00           C  
ATOM    234  C   VAL A  34       0.805  22.401  14.957  1.00  0.00           C  
ATOM    235  O   VAL A  34      -0.034  22.936  15.682  1.00  0.00           O  
ATOM    236  CB  VAL A  34       0.119  20.971  13.031  1.00  0.00           C  
ATOM    237  CEN VAL A  34      -0.371  20.640  12.678  1.00  0.00           X  
ATOM    238  H   VAL A  34       2.275  22.049  12.126  1.00  0.00           H  
ATOM    239  N   VAL A  35       1.907  21.828  15.427  1.00  0.00           N  
ATOM    240  CA  VAL A  35       2.204  21.792  16.854  1.00  0.00           C  
ATOM    241  C   VAL A  35       2.638  23.162  17.361  1.00  0.00           C  
ATOM    242  O   VAL A  35       2.189  23.615  18.414  1.00  0.00           O  
ATOM    243  CB  VAL A  35       3.305  20.764  17.177  1.00  0.00           C  
ATOM    244  CEN VAL A  35       3.423  20.153  17.472  1.00  0.00           X  
ATOM    245  H   VAL A  35       2.557  21.406  14.779  1.00  0.00           H  
ATOM    246  N   VAL A  36       3.513  23.817  16.606  1.00  0.00           N  
ATOM    247  CA  VAL A  36       3.982  25.151  16.959  1.00  0.00           C  
ATOM    248  C   VAL A  36       2.878  26.186  16.790  1.00  0.00           C  
ATOM    249  O   VAL A  36       2.803  27.157  17.543  1.00  0.00           O  
ATOM    250  CB  VAL A  36       5.197  25.567  16.108  1.00  0.00           C  
ATOM    251  CEN VAL A  36       5.876  25.680  16.130  1.00  0.00           X  
ATOM    252  H   VAL A  36       3.862  23.379  15.765  1.00  0.00           H  
ATOM    253  N   VAL A  37       2.021  25.973  15.797  1.00  0.00           N  
ATOM    254  CA  VAL A  37       0.910  26.880  15.535  1.00  0.00           C  
ATOM    255  C   VAL A  37      -0.417  26.133  15.515  1.00  0.00           C  
ATOM    256  O   VAL A  37      -1.083  26.060  14.482  1.00  0.00           O  
ATOM    257  CB  VAL A  37       1.090  27.624  14.199  1.00  0.00           C  
ATOM    258  CEN VAL A  37       1.228  28.239  13.921  1.00  0.00           X  
ATOM    259  H   VAL A  37       2.143  25.162  15.208  1.00  0.00           H  
ATOM    260  N   VAL A  38      -0.797  25.580  16.661  1.00  0.00           N  
ATOM    261  CA  VAL A  38      -1.931  24.666  16.733  1.00  0.00           C  
ATOM    262  C   VAL A  38      -3.235  25.379  16.398  1.00  0.00           C  
ATOM    263  O   VAL A  38      -4.234  24.741  16.066  1.00  0.00           O  
ATOM    264  CB  VAL A  38      -2.052  24.023  18.127  1.00  0.00           C  
ATOM    265  CEN VAL A  38      -1.976  23.433  18.474  1.00  0.00           X  
ATOM    266  H   VAL A  38      -0.288  25.799  17.506  1.00  0.00           H  
ATOM    267  N   VAL A  39      -3.219  26.704  16.488  1.00  0.00           N  
ATOM    268  CA  VAL A  39      -4.420  27.502  16.266  1.00  0.00           C  
ATOM    269  C   VAL A  39      -4.417  28.125  14.877  1.00  0.00           C  
ATOM    270  O   VAL A  39      -5.290  28.927  14.544  1.00  0.00           O  
ATOM    271  CB  VAL A  39      -4.560  28.617  17.319  1.00  0.00           C  
ATOM    272  CEN VAL A  39      -4.925  28.820  17.867  1.00  0.00           X  
ATOM    273  H   VAL A  39      -2.354  27.171  16.717  1.00  0.00           H  
ATOM    274  N   VAL A  40      -3.431  27.752  14.068  1.00  0.00           N  
ATOM    275  CA  VAL A  40      -3.291  28.304  12.726  1.00  0.00           C  
ATOM    276  C   VAL A  40      -4.038  27.460  11.702  1.00  0.00           C  
ATOM    277  O   VAL A  40      -3.490  26.504  11.153  1.00  0.00           O  
ATOM    278  CB  VAL A  40      -1.811  28.408  12.310  1.00  0.00           C  
ATOM    279  CEN VAL A  40      -1.299  28.853  12.190  1.00  0.00           X  
ATOM    280  H   VAL A  40      -2.762  27.068  14.391  1.00  0.00           H  
ATOM    281  N   VAL A  41      -5.292  27.819  11.448  1.00  0.00           N  
ATOM    282  CA  VAL A  41      -6.137  27.059  10.535  1.00  0.00           C  
ATOM    283  C   VAL A  41      -5.475  26.904   9.172  1.00  0.00           C  
ATOM    284  O   VAL A  41      -5.528  25.836   8.563  1.00  0.00           O  
ATOM    285  CB  VAL A  41      -7.514  27.725  10.353  1.00  0.00           C  
ATOM    286  CEN VAL A  41      -8.184  27.662  10.501  1.00  0.00           X  
ATOM    287  H   VAL A  41      -5.669  28.640  11.900  1.00  0.00           H  
ATOM    288  N   VAL A  42      -4.851  27.977   8.697  1.00  0.00           N  
ATOM    289  CA  VAL A  42      -4.104  27.938   7.446  1.00  0.00           C  
ATOM    290  C   VAL A  42      -3.002  26.887   7.494  1.00  0.00           C  
ATOM    291  O   VAL A  42      -2.660  26.285   6.477  1.00  0.00           O  
ATOM    292  CB  VAL A  42      -3.480  29.307   7.117  1.00  0.00           C  
ATOM    293  CEN VAL A  42      -3.523  29.848   6.692  1.00  0.00           X  
ATOM    294  H   VAL A  42      -4.895  28.842   9.217  1.00  0.00           H  
ATOM    295  N   VAL A  43      -2.449  26.671   8.683  1.00  0.00           N  
ATOM    296  CA  VAL A  43      -1.478  25.605   8.894  1.00  0.00           C  
ATOM    297  C   VAL A  43      -2.077  24.242   8.574  1.00  0.00           C  
ATOM    298  O   VAL A  43      -1.450  23.418   7.909  1.00  0.00           O  
ATOM    299  CB  VAL A  43      -0.953  25.597  10.342  1.00  0.00           C  
ATOM    300  CEN VAL A  43      -0.402  25.728  10.733  1.00  0.00           X  
ATOM    301  H   VAL A  43      -2.709  27.261   9.461  1.00  0.00           H  
ATOM    302  N   VAL A  44      -3.296  24.010   9.050  1.00  0.00           N  
ATOM    303  CA  VAL A  44      -3.983  22.746   8.815  1.00  0.00           C  
ATOM    304  C   VAL A  44      -4.174  22.492   7.325  1.00  0.00           C  
ATOM    305  O   VAL A  44      -3.936  21.386   6.839  1.00  0.00           O  
ATOM    306  CB  VAL A  44      -5.356  22.711   9.512  1.00  0.00           C  
ATOM    307  CEN VAL A  44      -5.707  22.426  10.032  1.00  0.00           X  
ATOM    308  H   VAL A  44      -3.758  24.729   9.589  1.00  0.00           H  
ATOM    309  N   VAL A  45      -4.605  23.522   6.605  1.00  0.00           N  
ATOM    310  CA  VAL A  45      -4.829  23.412   5.168  1.00  0.00           C  
ATOM    311  C   VAL A  45      -3.547  23.031   4.439  1.00  0.00           C  
ATOM    312  O   VAL A  45      -3.552  22.162   3.567  1.00  0.00           O  
ATOM    313  CB  VAL A  45      -5.373  24.726   4.579  1.00  0.00           C  
ATOM    314  CEN VAL A  45      -5.933  25.023   4.310  1.00  0.00           X  
ATOM    315  H   VAL A  45      -4.782  24.404   7.064  1.00  0.00           H  
ATOM    316  N   VAL A  46      -2.449  23.688   4.800  1.00  0.00           N  
ATOM    317  CA  VAL A  46      -1.157  23.420   4.180  1.00  0.00           C  
ATOM    318  C   VAL A  46      -0.738  21.970   4.385  1.00  0.00           C  
ATOM    319  O   VAL A  46      -0.278  21.309   3.454  1.00  0.00           O  
ATOM    320  CB  VAL A  46      -0.060  24.345   4.738  1.00  0.00           C  
ATOM    321  CEN VAL A  46       0.347  24.879   4.583  1.00  0.00           X  
ATOM    322  H   VAL A  46      -2.512  24.391   5.522  1.00  0.00           H  
ATOM    323  N   VAL A  47      -0.900  21.480   5.609  1.00  0.00           N  
ATOM    324  CA  VAL A  47      -0.538  20.106   5.939  1.00  0.00           C  
ATOM    325  C   VAL A  47      -1.326  19.112   5.096  1.00  0.00           C  
ATOM    326  O   VAL A  47      -0.767  18.151   4.568  1.00  0.00           O  
ATOM    327  CB  VAL A  47      -0.776  19.802   7.430  1.00  0.00           C  
ATOM    328  CEN VAL A  47      -0.458  19.681   8.029  1.00  0.00           X  
ATOM    329  H   VAL A  47      -1.283  22.074   6.330  1.00  0.00           H  
ATOM    330  N   VAL A  48      -2.628  19.349   4.972  1.00  0.00           N  
ATOM    331  CA  VAL A  48      -3.495  18.474   4.193  1.00  0.00           C  
ATOM    332  C   VAL A  48      -3.048  18.409   2.738  1.00  0.00           C  
ATOM    333  O   VAL A  48      -2.984  17.332   2.146  1.00  0.00           O  
ATOM    334  CB  VAL A  48      -4.963  18.938   4.248  1.00  0.00           C  
ATOM    335  CEN VAL A  48      -5.585  18.783   4.501  1.00  0.00           X  
ATOM    336  H   VAL A  48      -3.026  20.156   5.431  1.00  0.00           H  
ATOM    337  N   VAL A  49      -2.739  19.569   2.167  1.00  0.00           N  
ATOM    338  CA  VAL A  49      -2.297  19.645   0.780  1.00  0.00           C  
ATOM    339  C   VAL A  49      -1.024  18.838   0.562  1.00  0.00           C  
ATOM    340  O   VAL A  49      -0.907  18.097  -0.414  1.00  0.00           O  
ATOM    341  CB  VAL A  49      -2.050  21.102   0.345  1.00  0.00           C  
ATOM    342  CEN VAL A  49      -2.294  21.612  -0.049  1.00  0.00           X  
ATOM    343  H   VAL A  49      -2.813  20.418   2.708  1.00  0.00           H  
ATOM    344  N   VAL A  50      -0.072  18.986   1.476  1.00  0.00           N  
ATOM    345  CA  VAL A  50       1.196  18.271   1.386  1.00  0.00           C  
ATOM    346  C   VAL A  50       0.979  16.763   1.398  1.00  0.00           C  
ATOM    347  O   VAL A  50       1.575  16.034   0.605  1.00  0.00           O  
ATOM    348  CB  VAL A  50       2.144  18.653   2.538  1.00  0.00           C  
ATOM    349  CEN VAL A  50       2.724  18.993   2.689  1.00  0.00           X  
ATOM    350  H   VAL A  50      -0.230  19.610   2.255  1.00  0.00           H  
ATOM    351  N   VAL A  51       0.123  16.301   2.302  1.00  0.00           N  
ATOM    352  CA  VAL A  51      -0.174  14.878   2.420  1.00  0.00           C  
ATOM    353  C   VAL A  51      -0.757  14.329   1.124  1.00  0.00           C  
ATOM    354  O   VAL A  51      -0.362  13.260   0.658  1.00  0.00           O  
ATOM    355  CB  VAL A  51      -1.157  14.599   3.572  1.00  0.00           C  
ATOM    356  CEN VAL A  51      -1.209  14.325   4.203  1.00  0.00           X  
ATOM    357  H   VAL A  51      -0.335  16.952   2.925  1.00  0.00           H  
ATOM    358  N   VAL A  52      -1.700  15.066   0.546  1.00  0.00           N  
ATOM    359  CA  VAL A  52      -2.339  14.653  -0.698  1.00  0.00           C  
ATOM    360  C   VAL A  52      -1.320  14.509  -1.820  1.00  0.00           C  
ATOM    361  O   VAL A  52      -1.341  13.533  -2.570  1.00  0.00           O  
ATOM    362  CB  VAL A  52      -3.428  15.653  -1.132  1.00  0.00           C  
ATOM    363  CEN VAL A  52      -4.108  15.739  -1.195  1.00  0.00           X  
ATOM    364  H   VAL A  52      -1.980  15.934   0.979  1.00  0.00           H  
ATOM    365  N   VAL A  53      -0.427  15.486  -1.931  1.00  0.00           N  
ATOM    366  CA  VAL A  53       0.604  15.470  -2.963  1.00  0.00           C  
ATOM    367  C   VAL A  53       1.496  14.242  -2.831  1.00  0.00           C  
ATOM    368  O   VAL A  53       1.803  13.577  -3.820  1.00  0.00           O  
ATOM    369  CB  VAL A  53       1.478  16.736  -2.908  1.00  0.00           C  
ATOM    370  CEN VAL A  53       1.624  17.325  -3.236  1.00  0.00           X  
ATOM    371  H   VAL A  53      -0.462  16.261  -1.284  1.00  0.00           H  
ATOM    372  N   VAL A  54       1.908  13.946  -1.603  1.00  0.00           N  
ATOM    373  CA  VAL A  54       2.766  12.797  -1.339  1.00  0.00           C  
ATOM    374  C   VAL A  54       2.095  11.499  -1.767  1.00  0.00           C  
ATOM    375  O   VAL A  54       2.718  10.645  -2.399  1.00  0.00           O  
ATOM    376  CB  VAL A  54       3.142  12.703   0.152  1.00  0.00           C  
ATOM    377  CEN VAL A  54       3.661  12.777   0.598  1.00  0.00           X  
ATOM    378  H   VAL A  54       1.620  14.532  -0.832  1.00  0.00           H  
ATOM    379  N   VAL A  55       0.821  11.355  -1.420  1.00  0.00           N  
ATOM    380  CA  VAL A  55       0.062  10.159  -1.767  1.00  0.00           C  
ATOM    381  C   VAL A  55       0.000   9.966  -3.277  1.00  0.00           C  
ATOM    382  O   VAL A  55       0.197   8.859  -3.779  1.00  0.00           O  
ATOM    383  CB  VAL A  55      -1.372  10.217  -1.208  1.00  0.00           C  
ATOM    384  CEN VAL A  55      -1.794   9.948  -0.735  1.00  0.00           X  
ATOM    385  H   VAL A  55       0.366  12.093  -0.901  1.00  0.00           H  
ATOM    386  N   VAL A  56      -0.274  11.049  -3.997  1.00  0.00           N  
ATOM    387  CA  VAL A  56      -0.362  11.000  -5.451  1.00  0.00           C  
ATOM    388  C   VAL A  56       0.952  10.536  -6.067  1.00  0.00           C  
ATOM    389  O   VAL A  56       0.965   9.697  -6.967  1.00  0.00           O  
ATOM    390  CB  VAL A  56      -0.738  12.372  -6.041  1.00  0.00           C  
ATOM    391  CEN VAL A  56      -1.244  12.722  -6.351  1.00  0.00           X  
ATOM    392  H   VAL A  56      -0.425  11.928  -3.524  1.00  0.00           H  
ATOM    393  N   VAL A  57       2.057  11.089  -5.578  1.00  0.00           N  
ATOM    394  CA  VAL A  57       3.379  10.733  -6.079  1.00  0.00           C  
ATOM    395  C   VAL A  57       3.659   9.248  -5.889  1.00  0.00           C  
ATOM    396  O   VAL A  57       4.155   8.579  -6.796  1.00  0.00           O  
ATOM    397  CB  VAL A  57       4.486  11.547  -5.383  1.00  0.00           C  
ATOM    398  CEN VAL A  57       4.947  12.050  -5.478  1.00  0.00           X  
ATOM    399  H   VAL A  57       1.979  11.773  -4.839  1.00  0.00           H  
ATOM    400  N   VAL A  58       3.338   8.737  -4.706  1.00  0.00           N  
ATOM    401  CA  VAL A  58       3.554   7.329  -4.394  1.00  0.00           C  
ATOM    402  C   VAL A  58       2.777   6.429  -5.346  1.00  0.00           C  
ATOM    403  O   VAL A  58       3.308   5.441  -5.853  1.00  0.00           O  
ATOM    404  CB  VAL A  58       3.146   7.001  -2.946  1.00  0.00           C  
ATOM    405  CEN VAL A  58       3.393   6.837  -2.324  1.00  0.00           X  
ATOM    406  H   VAL A  58       2.933   9.340  -4.003  1.00  0.00           H  
ATOM    407  N   VAL A  59       1.518   6.777  -5.586  1.00  0.00           N  
ATOM    408  CA  VAL A  59       0.665   6.000  -6.478  1.00  0.00           C  
ATOM    409  C   VAL A  59       1.248   5.941  -7.884  1.00  0.00           C  
ATOM    410  O   VAL A  59       1.284   4.880  -8.508  1.00  0.00           O  
ATOM    411  CB  VAL A  59      -0.759   6.582  -6.547  1.00  0.00           C  
ATOM    412  CEN VAL A  59      -1.413   6.471  -6.362  1.00  0.00           X  
ATOM    413  H   VAL A  59       1.141   7.600  -5.138  1.00  0.00           H  
ATOM    414  N   VAL A  60       1.703   7.087  -8.379  1.00  0.00           N  
ATOM    415  CA  VAL A  60       2.286   7.168  -9.713  1.00  0.00           C  
ATOM    416  C   VAL A  60       3.506   6.265  -9.837  1.00  0.00           C  
ATOM    417  O   VAL A  60       3.660   5.546 -10.824  1.00  0.00           O  
ATOM    418  CB  VAL A  60       2.690   8.612 -10.067  1.00  0.00           C  
ATOM    419  CEN VAL A  60       2.528   9.152 -10.463  1.00  0.00           X  
ATOM    420  H   VAL A  60       1.644   7.924  -7.816  1.00  0.00           H  
ATOM    421  N   VAL A  61       4.371   6.307  -8.830  1.00  0.00           N  
ATOM    422  CA  VAL A  61       5.580   5.492  -8.824  1.00  0.00           C  
ATOM    423  C   VAL A  61       5.245   4.007  -8.889  1.00  0.00           C  
ATOM    424  O   VAL A  61       5.857   3.255  -9.648  1.00  0.00           O  
ATOM    425  CB  VAL A  61       6.437   5.760  -7.572  1.00  0.00           C  
ATOM    426  CEN VAL A  61       7.024   6.045  -7.353  1.00  0.00           X  
ATOM    427  H   VAL A  61       4.187   6.918  -8.048  1.00  0.00           H  
ATOM    428  N   VAL A  62       4.268   3.591  -8.090  1.00  0.00           N  
ATOM    429  CA  VAL A  62       3.849   2.195  -8.056  1.00  0.00           C  
ATOM    430  C   VAL A  62       3.356   1.734  -9.421  1.00  0.00           C  
ATOM    431  O   VAL A  62       3.709   0.651  -9.886  1.00  0.00           O  
ATOM    432  CB  VAL A  62       2.738   1.964  -7.015  1.00  0.00           C  
ATOM    433  CEN VAL A  62       2.602   1.678  -6.403  1.00  0.00           X  
ATOM    434  H   VAL A  62       3.805   4.259  -7.491  1.00  0.00           H  
ATOM    435  N   VAL A  63       2.537   2.564 -10.060  1.00  0.00           N  
ATOM    436  CA  VAL A  63       1.994   2.243 -11.374  1.00  0.00           C  
ATOM    437  C   VAL A  63       3.105   2.047 -12.397  1.00  0.00           C  
ATOM    438  O   VAL A  63       3.080   1.099 -13.182  1.00  0.00           O  
ATOM    439  CB  VAL A  63       1.037   3.341 -11.873  1.00  0.00           C  
ATOM    440  CEN VAL A  63       0.375   3.485 -11.998  1.00  0.00           X  
ATOM    441  H   VAL A  63       2.285   3.439  -9.624  1.00  0.00           H  
ATOM    442  N   VAL A  64       4.079   2.950 -12.384  1.00  0.00           N  
ATOM    443  CA  VAL A  64       5.202   2.879 -13.312  1.00  0.00           C  
ATOM    444  C   VAL A  64       5.976   1.578 -13.140  1.00  0.00           C  
ATOM    445  O   VAL A  64       6.327   0.920 -14.119  1.00  0.00           O  
ATOM    446  CB  VAL A  64       6.166   4.067 -13.125  1.00  0.00           C  
ATOM    447  CEN VAL A  64       6.389   4.650 -13.415  1.00  0.00           X  
ATOM    448  H   VAL A  64       4.041   3.706 -11.715  1.00  0.00           H  
ATOM    449  N   VAL A  65       6.240   1.213 -11.890  1.00  0.00           N  
ATOM    450  CA  VAL A  65       6.974  -0.010 -11.588  1.00  0.00           C  
ATOM    451  C   VAL A  65       6.247  -1.236 -12.127  1.00  0.00           C  
ATOM    452  O   VAL A  65       6.860  -2.119 -12.727  1.00  0.00           O  
ATOM    453  CB  VAL A  65       7.190  -0.180 -10.073  1.00  0.00           C  
ATOM    454  CEN VAL A  65       7.667  -0.162  -9.575  1.00  0.00           X  
ATOM    455  H   VAL A  65       5.925   1.798 -11.130  1.00  0.00           H  
ATOM    456  N   VAL A  66       4.937  -1.284 -11.910  1.00  0.00           N  
ATOM    457  CA  VAL A  66       4.124  -2.401 -12.374  1.00  0.00           C  
ATOM    458  C   VAL A  66       3.911  -2.339 -13.881  1.00  0.00           C  
ATOM    459  O   VAL A  66       3.356  -3.262 -14.478  1.00  0.00           O  
ATOM    460  CB  VAL A  66       2.753  -2.432 -11.673  1.00  0.00           C  
ATOM    461  CEN VAL A  66       2.374  -2.776 -11.212  1.00  0.00           X  
ATOM    462  H   VAL A  66       4.493  -0.526 -11.411  1.00  0.00           H  
ATOM    463  N   VAL A  67       4.355  -1.246 -14.492  1.00  0.00           N  
ATOM    464  CA  VAL A  67       4.368  -1.132 -15.946  1.00  0.00           C  
ATOM    465  C   VAL A  67       5.792  -1.146 -16.487  1.00  0.00           C  
ATOM    466  O   VAL A  67       6.076  -0.555 -17.529  1.00  0.00           O  
ATOM    467  CB  VAL A  67       3.662   0.153 -16.418  1.00  0.00           C  
ATOM    468  CEN VAL A  67       3.098   0.392 -16.733  1.00  0.00           X  
ATOM    469  H   VAL A  67       4.692  -0.474 -13.935  1.00  0.00           H  
ATOM    470  N   VAL A  68       6.684  -1.824 -15.773  1.00  0.00           N  
ATOM    471  CA  VAL A  68       8.029  -2.082 -16.273  1.00  0.00           C  
ATOM    472  C   VAL A  68       8.830  -0.791 -16.388  1.00  0.00           C  
ATOM    473  O   VAL A  68       9.697  -0.663 -17.252  1.00  0.00           O  
ATOM    474  CB  VAL A  68       7.998  -2.779 -17.645  1.00  0.00           C  
ATOM    475  CEN VAL A  68       8.120  -3.376 -17.967  1.00  0.00           X  
ATOM    476  H   VAL A  68       6.424  -2.170 -14.860  1.00  0.00           H  
ATOM    477  N   VAL A  69       8.535   0.163 -15.511  1.00  0.00           N  
ATOM    478  CA  VAL A  69       9.356   1.361 -15.378  1.00  0.00           C  
ATOM    479  C   VAL A  69      10.440   1.171 -14.324  1.00  0.00           C  
ATOM    480  O   VAL A  69      10.174   0.676 -13.229  1.00  0.00           O  
ATOM    481  CB  VAL A  69       8.505   2.590 -15.009  1.00  0.00           C  
ATOM    482  CEN VAL A  69       8.257   3.186 -15.251  1.00  0.00           X  
ATOM    483  H   VAL A  69       7.722   0.055 -14.923  1.00  0.00           H  
ATOM    484  N   VAL A  70      11.662   1.567 -14.662  1.00  0.00           N  
ATOM    485  CA  VAL A  70      12.801   1.384 -13.771  1.00  0.00           C  
ATOM    486  C   VAL A  70      12.793   2.413 -12.648  1.00  0.00           C  
ATOM    487  O   VAL A  70      12.017   3.368 -12.674  1.00  0.00           O  
ATOM    488  CB  VAL A  70      14.136   1.480 -14.533  1.00  0.00           C  
ATOM    489  CEN VAL A  70      14.674   1.113 -14.758  1.00  0.00           X  
ATOM    490  H   VAL A  70      11.806   2.007 -15.560  1.00  0.00           H  
ATOM    491  N   VAL A  71      13.661   2.213 -11.662  1.00  0.00           N  
ATOM    492  CA  VAL A  71      13.582   2.955 -10.410  1.00  0.00           C  
ATOM    493  C   VAL A  71      13.928   4.424 -10.617  1.00  0.00           C  
ATOM    494  O   VAL A  71      13.429   5.295  -9.905  1.00  0.00           O  
ATOM    495  CB  VAL A  71      14.522   2.362  -9.342  1.00  0.00           C  
ATOM    496  CEN VAL A  71      14.536   2.010  -8.750  1.00  0.00           X  
ATOM    497  H   VAL A  71      14.394   1.528 -11.784  1.00  0.00           H  
ATOM    498  N   VAL A  72      14.785   4.692 -11.596  1.00  0.00           N  
ATOM    499  CA  VAL A  72      15.166   6.060 -11.927  1.00  0.00           C  
ATOM    500  C   VAL A  72      13.984   6.841 -12.487  1.00  0.00           C  
ATOM    501  O   VAL A  72      13.784   8.008 -12.151  1.00  0.00           O  
ATOM    502  CB  VAL A  72      16.321   6.094 -12.946  1.00  0.00           C  
ATOM    503  CEN VAL A  72      16.990   6.239 -13.021  1.00  0.00           X  
ATOM    504  H   VAL A  72      15.183   3.929 -12.124  1.00  0.00           H  
ATOM    505  N   VAL A  73      13.204   6.190 -13.343  1.00  0.00           N  
ATOM    506  CA  VAL A  73      12.036   6.820 -13.947  1.00  0.00           C  
ATOM    507  C   VAL A  73      11.038   7.263 -12.885  1.00  0.00           C  
ATOM    508  O   VAL A  73      10.511   8.374 -12.939  1.00  0.00           O  
ATOM    509  CB  VAL A  73      11.332   5.874 -14.937  1.00  0.00           C  
ATOM    510  CEN VAL A  73      11.208   5.763 -15.606  1.00  0.00           X  
ATOM    511  H   VAL A  73      13.425   5.234 -13.582  1.00  0.00           H  
ATOM    512  N   VAL A  74      10.782   6.387 -11.919  1.00  0.00           N  
ATOM    513  CA  VAL A  74       9.846   6.686 -10.842  1.00  0.00           C  
ATOM    514  C   VAL A  74      10.291   7.908 -10.049  1.00  0.00           C  
ATOM    515  O   VAL A  74       9.486   8.787  -9.740  1.00  0.00           O  
ATOM    516  CB  VAL A  74       9.689   5.492  -9.882  1.00  0.00           C  
ATOM    517  CEN VAL A  74       9.255   4.998  -9.678  1.00  0.00           X  
ATOM    518  H   VAL A  74      11.248   5.491 -11.932  1.00  0.00           H  
ATOM    519  N   VAL A  75      11.578   7.958  -9.721  1.00  0.00           N  
ATOM    520  CA  VAL A  75      12.133   9.073  -8.963  1.00  0.00           C  
ATOM    521  C   VAL A  75      11.945  10.390  -9.704  1.00  0.00           C  
ATOM    522  O   VAL A  75      11.549  11.395  -9.113  1.00  0.00           O  
ATOM    523  CB  VAL A  75      13.631   8.868  -8.671  1.00  0.00           C  
ATOM    524  CEN VAL A  75      14.085   8.730  -8.171  1.00  0.00           X  
ATOM    525  H   VAL A  75      12.187   7.204 -10.005  1.00  0.00           H  
ATOM    526  N   VAL A  76      12.232  10.380 -11.001  1.00  0.00           N  
ATOM    527  CA  VAL A  76      12.095  11.574 -11.826  1.00  0.00           C  
ATOM    528  C   VAL A  76      10.660  12.083 -11.825  1.00  0.00           C  
ATOM    529  O   VAL A  76      10.416  13.282 -11.684  1.00  0.00           O  
ATOM    530  CB  VAL A  76      12.536  11.312 -13.278  1.00  0.00           C  
ATOM    531  CEN VAL A  76      13.027  11.448 -13.742  1.00  0.00           X  
ATOM    532  H   VAL A  76      12.552   9.522 -11.427  1.00  0.00           H  
ATOM    533  N   VAL A  77       9.712  11.166 -11.983  1.00  0.00           N  
ATOM    534  CA  VAL A  77       8.298  11.520 -12.001  1.00  0.00           C  
ATOM    535  C   VAL A  77       7.879  12.182 -10.694  1.00  0.00           C  
ATOM    536  O   VAL A  77       7.179  13.195 -10.697  1.00  0.00           O  
ATOM    537  CB  VAL A  77       7.409  10.286 -12.247  1.00  0.00           C  
ATOM    538  CEN VAL A  77       7.000   9.981 -12.710  1.00  0.00           X  
ATOM    539  H   VAL A  77       9.978  10.198 -12.094  1.00  0.00           H  
ATOM    540  N   VAL A  78       8.312  11.605  -9.579  1.00  0.00           N  
ATOM    541  CA  VAL A  78       7.983  12.138  -8.262  1.00  0.00           C  
ATOM    542  C   VAL A  78       8.500  13.562  -8.100  1.00  0.00           C  
ATOM    543  O   VAL A  78       7.789  14.438  -7.609  1.00  0.00           O  
ATOM    544  CB  VAL A  78       8.563  11.261  -7.136  1.00  0.00           C  
ATOM    545  CEN VAL A  78       8.394  10.819  -6.636  1.00  0.00           X  
ATOM    546  H   VAL A  78       8.884  10.775  -9.644  1.00  0.00           H  
ATOM    547  N   VAL A  79       9.741  13.787  -8.517  1.00  0.00           N  
ATOM    548  CA  VAL A  79      10.355  15.106  -8.418  1.00  0.00           C  
ATOM    549  C   VAL A  79       9.566  16.141  -9.209  1.00  0.00           C  
ATOM    550  O   VAL A  79       9.314  17.245  -8.726  1.00  0.00           O  
ATOM    551  CB  VAL A  79      11.811  15.090  -8.922  1.00  0.00           C  
ATOM    552  CEN VAL A  79      12.468  15.132  -8.719  1.00  0.00           X  
ATOM    553  H   VAL A  79      10.273  13.025  -8.911  1.00  0.00           H  
ATOM    554  N   VAL A  80       9.178  15.778 -10.427  1.00  0.00           N  
ATOM    555  CA  VAL A  80       8.416  16.676 -11.287  1.00  0.00           C  
ATOM    556  C   VAL A  80       7.094  17.070 -10.639  1.00  0.00           C  
ATOM    557  O   VAL A  80       6.712  18.240 -10.648  1.00  0.00           O  
ATOM    558  CB  VAL A  80       8.133  16.038 -12.660  1.00  0.00           C  
ATOM    559  CEN VAL A  80       8.295  16.067 -13.329  1.00  0.00           X  
ATOM    560  H   VAL A  80       9.416  14.857 -10.765  1.00  0.00           H  
ATOM    561  N   VAL A  81       6.400  16.086 -10.078  1.00  0.00           N  
ATOM    562  CA  VAL A  81       5.119  16.328  -9.425  1.00  0.00           C  
ATOM    563  C   VAL A  81       5.268  17.308  -8.268  1.00  0.00           C  
ATOM    564  O   VAL A  81       4.466  18.230  -8.116  1.00  0.00           O  
ATOM    565  CB  VAL A  81       4.496  15.020  -8.900  1.00  0.00           C  
ATOM    566  CEN VAL A  81       3.986  14.569  -9.002  1.00  0.00           X  
ATOM    567  H   VAL A  81       6.769  15.146 -10.105  1.00  0.00           H  
ATOM    568  N   VAL A  82       6.298  17.103  -7.454  1.00  0.00           N  
ATOM    569  CA  VAL A  82       6.553  17.968  -6.309  1.00  0.00           C  
ATOM    570  C   VAL A  82       6.780  19.409  -6.747  1.00  0.00           C  
ATOM    571  O   VAL A  82       6.238  20.342  -6.153  1.00  0.00           O  
ATOM    572  CB  VAL A  82       7.773  17.490  -5.500  1.00  0.00           C  
ATOM    573  CEN VAL A  82       7.965  17.199  -4.905  1.00  0.00           X  
ATOM    574  H   VAL A  82       6.920  16.328  -7.633  1.00  0.00           H  
ATOM    575  N   VAL A  83       7.584  19.585  -7.790  1.00  0.00           N  
ATOM    576  CA  VAL A  83       7.885  20.914  -8.310  1.00  0.00           C  
ATOM    577  C   VAL A  83       6.618  21.627  -8.766  1.00  0.00           C  
ATOM    578  O   VAL A  83       6.415  22.804  -8.469  1.00  0.00           O  
ATOM    579  CB  VAL A  83       8.877  20.849  -9.487  1.00  0.00           C  
ATOM    580  CEN VAL A  83       9.525  20.989  -9.674  1.00  0.00           X  
ATOM    581  H   VAL A  83       7.998  18.778  -8.234  1.00  0.00           H  
ATOM    582  N   VAL A  84       5.767  20.906  -9.489  1.00  0.00           N  
ATOM    583  CA  VAL A  84       4.518  21.468  -9.987  1.00  0.00           C  
ATOM    584  C   VAL A  84       3.633  21.945  -8.843  1.00  0.00           C  
ATOM    585  O   VAL A  84       3.066  23.036  -8.896  1.00  0.00           O  
ATOM    586  CB  VAL A  84       3.737  20.447 -10.836  1.00  0.00           C  
ATOM    587  CEN VAL A  84       3.542  20.294 -11.479  1.00  0.00           X  
ATOM    588  H   VAL A  84       5.992  19.944  -9.699  1.00  0.00           H  
ATOM    589  N   VAL A  85       3.518  21.120  -7.807  1.00  0.00           N  
ATOM    590  CA  VAL A  85       2.702  21.455  -6.647  1.00  0.00           C  
ATOM    591  C   VAL A  85       3.193  22.733  -5.978  1.00  0.00           C  
ATOM    592  O   VAL A  85       2.399  23.606  -5.627  1.00  0.00           O  
ATOM    593  CB  VAL A  85       2.696  20.315  -5.611  1.00  0.00           C  
ATOM    594  CEN VAL A  85       2.304  19.822  -5.332  1.00  0.00           X  
ATOM    595  H   VAL A  85       4.010  20.238  -7.825  1.00  0.00           H  
ATOM    596  N   VAL A  86       4.506  22.837  -5.805  1.00  0.00           N  
ATOM    597  CA  VAL A  86       5.106  24.008  -5.178  1.00  0.00           C  
ATOM    598  C   VAL A  86       4.791  25.275  -5.963  1.00  0.00           C  
ATOM    599  O   VAL A  86       4.432  26.302  -5.386  1.00  0.00           O  
ATOM    600  CB  VAL A  86       6.634  23.862  -5.051  1.00  0.00           C  
ATOM    601  CEN VAL A  86       7.146  23.766  -4.601  1.00  0.00           X  
ATOM    602  H   VAL A  86       5.104  22.085  -6.116  1.00  0.00           H  
ATOM    603  N   VAL A  87       4.928  25.197  -7.283  1.00  0.00           N  
ATOM    604  CA  VAL A  87       4.658  26.338  -8.150  1.00  0.00           C  
ATOM    605  C   VAL A  87       3.216  26.807  -8.010  1.00  0.00           C  
ATOM    606  O   VAL A  87       2.949  28.004  -7.908  1.00  0.00           O  
ATOM    607  CB  VAL A  87       4.939  26.003  -9.627  1.00  0.00           C  
ATOM    608  CEN VAL A  87       5.368  26.126 -10.151  1.00  0.00           X  
ATOM    609  H   VAL A  87       5.227  24.325  -7.695  1.00  0.00           H  
ATOM    610  N   VAL A  88       2.288  25.856  -8.007  1.00  0.00           N  
ATOM    611  CA  VAL A  88       0.869  26.170  -7.880  1.00  0.00           C  
ATOM    612  C   VAL A  88       0.581  26.896  -6.573  1.00  0.00           C  
ATOM    613  O   VAL A  88      -0.149  27.887  -6.550  1.00  0.00           O  
ATOM    614  CB  VAL A  88       0.000  24.900  -7.954  1.00  0.00           C  
ATOM    615  CEN VAL A  88      -0.448  24.558  -8.349  1.00  0.00           X  
ATOM    616  H   VAL A  88       2.572  24.891  -8.095  1.00  0.00           H  
ATOM    617  N   VAL A  89       1.157  26.396  -5.485  1.00  0.00           N  
ATOM    618  CA  VAL A  89       0.963  26.996  -4.170  1.00  0.00           C  
ATOM    619  C   VAL A  89       1.446  28.440  -4.147  1.00  0.00           C  
ATOM    620  O   VAL A  89       0.767  29.324  -3.625  1.00  0.00           O  
ATOM    621  CB  VAL A  89       1.696  26.202  -3.073  1.00  0.00           C  
ATOM    622  CEN VAL A  89       1.601  25.785  -2.533  1.00  0.00           X  
ATOM    623  H   VAL A  89       1.746  25.579  -5.571  1.00  0.00           H  
ATOM    624  N   VAL A  90       2.624  28.674  -4.716  1.00  0.00           N  
ATOM    625  CA  VAL A  90       3.201  30.012  -4.762  1.00  0.00           C  
ATOM    626  C   VAL A  90       2.292  30.978  -5.511  1.00  0.00           C  
ATOM    627  O   VAL A  90       2.060  32.101  -5.064  1.00  0.00           O  
ATOM    628  CB  VAL A  90       4.589  30.007  -5.429  1.00  0.00           C  
ATOM    629  CEN VAL A  90       5.263  30.078  -5.307  1.00  0.00           X  
ATOM    630  H   VAL A  90       3.133  27.905  -5.128  1.00  0.00           H  
ATOM    631  N   VAL A  91       1.779  30.535  -6.654  1.00  0.00           N  
ATOM    632  CA  VAL A  91       0.894  31.360  -7.468  1.00  0.00           C  
ATOM    633  C   VAL A  91      -0.491  31.464  -6.843  1.00  0.00           C  
ATOM    634  O   VAL A  91      -1.340  32.219  -7.316  1.00  0.00           O  
ATOM    635  CB  VAL A  91       0.761  30.804  -8.898  1.00  0.00           C  
ATOM    636  CEN VAL A  91       0.932  30.918  -9.556  1.00  0.00           X  
ATOM    637  H   VAL A  91       2.009  29.603  -6.967  1.00  0.00           H  
ATOM    638  N   VAL A  92      -0.712  30.703  -5.777  1.00  0.00           N  
ATOM    639  CA  VAL A  92      -1.930  30.829  -4.985  1.00  0.00           C  
ATOM    640  C   VAL A  92      -1.635  31.420  -3.612  1.00  0.00           C  
ATOM    641  O   VAL A  92      -2.334  31.135  -2.640  1.00  0.00           O  
ATOM    642  CB  VAL A  92      -2.633  29.470  -4.808  1.00  0.00           C  
ATOM    643  CEN VAL A  92      -3.185  29.103  -4.994  1.00  0.00           X  
ATOM    644  H   VAL A  92      -0.020  30.018  -5.509  1.00  0.00           H  
ATOM    645  N   VAL A  93      -0.595  32.244  -3.539  1.00  0.00           N  
ATOM    646  CA  VAL A  93      -0.321  33.027  -2.340  1.00  0.00           C  
ATOM    647  C   VAL A  93       0.077  32.129  -1.176  1.00  0.00           C  
ATOM    648  O   VAL A  93      -0.188  32.445  -0.016  1.00  0.00           O  
ATOM    649  CB  VAL A  93      -1.538  33.876  -1.928  1.00  0.00           C  
ATOM    650  CEN VAL A  93      -1.778  34.521  -1.895  1.00  0.00           X  
ATOM    651  H   VAL A  93       0.020  32.331  -4.335  1.00  0.00           H  
ATOM    652  N   VAL A  94       0.716  31.007  -1.492  1.00  0.00           N  
ATOM    653  CA  VAL A  94       1.329  30.162  -0.474  1.00  0.00           C  
ATOM    654  C   VAL A  94       2.784  30.548  -0.242  1.00  0.00           C  
ATOM    655  O   VAL A  94       3.544  30.743  -1.191  1.00  0.00           O  
ATOM    656  CB  VAL A  94       1.259  28.672  -0.858  1.00  0.00           C  
ATOM    657  CEN VAL A  94       0.956  28.074  -0.703  1.00  0.00           X  
ATOM    658  H   VAL A  94       0.777  30.732  -2.462  1.00  0.00           H  
ATOM    659  N   VAL A  95       3.167  30.658   1.026  1.00  0.00           N  
ATOM    660  CA  VAL A  95       4.515  31.083   1.385  1.00  0.00           C  
ATOM    661  C   VAL A  95       5.518  29.953   1.195  1.00  0.00           C  
ATOM    662  O   VAL A  95       5.138  28.804   0.966  1.00  0.00           O  
ATOM    663  CB  VAL A  95       4.582  31.576   2.843  1.00  0.00           C  
ATOM    664  CEN VAL A  95       4.655  32.137   3.236  1.00  0.00           X  
ATOM    665  H   VAL A  95       2.507  30.442   1.760  1.00  0.00           H  
ATOM    666  N   VAL A  96       6.801  30.285   1.290  1.00  0.00           N  
ATOM    667  CA  VAL A  96       7.861  29.375   0.871  1.00  0.00           C  
ATOM    668  C   VAL A  96       7.949  28.168   1.797  1.00  0.00           C  
ATOM    669  O   VAL A  96       8.335  27.078   1.376  1.00  0.00           O  
ATOM    670  CB  VAL A  96       9.229  30.081   0.832  1.00  0.00           C  
ATOM    671  CEN VAL A  96       9.718  30.320   0.410  1.00  0.00           X  
ATOM    672  H   VAL A  96       7.048  31.190   1.662  1.00  0.00           H  
ATOM    673  N   VAL A  97       7.589  28.370   3.060  1.00  0.00           N  
ATOM    674  CA  VAL A  97       7.586  27.289   4.037  1.00  0.00           C  
ATOM    675  C   VAL A  97       6.529  26.245   3.701  1.00  0.00           C  
ATOM    676  O   VAL A  97       6.772  25.043   3.813  1.00  0.00           O  
ATOM    677  CB  VAL A  97       7.336  27.817   5.463  1.00  0.00           C  
ATOM    678  CEN VAL A  97       7.635  27.926   6.074  1.00  0.00           X  
ATOM    679  H   VAL A  97       7.310  29.297   3.350  1.00  0.00           H  
ATOM    680  N   VAL A  98       5.355  26.710   3.287  1.00  0.00           N  
ATOM    681  CA  VAL A  98       4.260  25.817   2.927  1.00  0.00           C  
ATOM    682  C   VAL A  98       4.655  24.896   1.780  1.00  0.00           C  
ATOM    683  O   VAL A  98       4.392  23.694   1.818  1.00  0.00           O  
ATOM    684  CB  VAL A  98       2.997  26.603   2.530  1.00  0.00           C  
ATOM    685  CEN VAL A  98       2.359  26.768   2.732  1.00  0.00           X  
ATOM    686  H   VAL A  98       5.218  27.709   3.220  1.00  0.00           H  
ATOM    687  N   VAL A  99       5.289  25.466   0.761  1.00  0.00           N  
ATOM    688  CA  VAL A  99       5.722  24.697  -0.399  1.00  0.00           C  
ATOM    689  C   VAL A  99       6.696  23.597   0.001  1.00  0.00           C  
ATOM    690  O   VAL A  99       6.580  22.457  -0.449  1.00  0.00           O  
ATOM    691  CB  VAL A  99       6.386  25.597  -1.458  1.00  0.00           C  
ATOM    692  CEN VAL A  99       6.301  25.872  -2.084  1.00  0.00           X  
ATOM    693  H   VAL A  99       5.476  26.459   0.791  1.00  0.00           H  
ATOM    694  N   VAL A 100       7.658  23.945   0.850  1.00  0.00           N  
ATOM    695  CA  VAL A 100       8.655  22.988   1.313  1.00  0.00           C  
ATOM    696  C   VAL A 100       8.001  21.820   2.040  1.00  0.00           C  
ATOM    697  O   VAL A 100       8.347  20.661   1.811  1.00  0.00           O  
ATOM    698  CB  VAL A 100       9.684  23.651   2.248  1.00  0.00           C  
ATOM    699  CEN VAL A 100      10.340  23.857   2.293  1.00  0.00           X  
ATOM    700  H   VAL A 100       7.699  24.898   1.183  1.00  0.00           H  
ATOM    701  N   VAL A 101       7.054  22.132   2.918  1.00  0.00           N  
ATOM    702  CA  VAL A 101       6.350  21.109   3.681  1.00  0.00           C  
ATOM    703  C   VAL A 101       5.618  20.140   2.761  1.00  0.00           C  
ATOM    704  O   VAL A 101       5.675  18.925   2.951  1.00  0.00           O  
ATOM    705  CB  VAL A 101       5.339  21.731   4.663  1.00  0.00           C  
ATOM    706  CEN VAL A 101       5.214  21.847   5.330  1.00  0.00           X  
ATOM    707  H   VAL A 101       6.816  23.103   3.061  1.00  0.00           H  
ATOM    708  N   VAL A 102       4.932  20.686   1.762  1.00  0.00           N  
ATOM    709  CA  VAL A 102       4.188  19.871   0.809  1.00  0.00           C  
ATOM    710  C   VAL A 102       5.109  18.909   0.070  1.00  0.00           C  
ATOM    711  O   VAL A 102       4.792  17.730  -0.090  1.00  0.00           O  
ATOM    712  CB  VAL A 102       3.441  20.742  -0.218  1.00  0.00           C  
ATOM    713  CEN VAL A 102       2.816  20.956  -0.414  1.00  0.00           X  
ATOM    714  H   VAL A 102       4.926  21.690   1.660  1.00  0.00           H  
ATOM    715  N   VAL A 103       6.251  19.419  -0.380  1.00  0.00           N  
ATOM    716  CA  VAL A 103       7.220  18.605  -1.104  1.00  0.00           C  
ATOM    717  C   VAL A 103       7.709  17.442  -0.251  1.00  0.00           C  
ATOM    718  O   VAL A 103       7.797  16.308  -0.722  1.00  0.00           O  
ATOM    719  CB  VAL A 103       8.432  19.441  -1.558  1.00  0.00           C  
ATOM    720  CEN VAL A 103       8.742  19.713  -2.109  1.00  0.00           X  
ATOM    721  H   VAL A 103       6.452  20.395  -0.216  1.00  0.00           H  
ATOM    722  N   VAL A 104       8.027  17.729   1.007  1.00  0.00           N  
ATOM    723  CA  VAL A 104       8.508  16.707   1.929  1.00  0.00           C  
ATOM    724  C   VAL A 104       7.478  15.599   2.109  1.00  0.00           C  
ATOM    725  O   VAL A 104       7.814  14.415   2.083  1.00  0.00           O  
ATOM    726  CB  VAL A 104       8.851  17.304   3.306  1.00  0.00           C  
ATOM    727  CEN VAL A 104       9.373  17.462   3.728  1.00  0.00           X  
ATOM    728  H   VAL A 104       7.932  18.680   1.333  1.00  0.00           H  
ATOM    729  N   VAL A 105       6.221  15.991   2.291  1.00  0.00           N  
ATOM    730  CA  VAL A 105       5.139  15.031   2.476  1.00  0.00           C  
ATOM    731  C   VAL A 105       5.009  14.108   1.272  1.00  0.00           C  
ATOM    732  O   VAL A 105       4.864  12.895   1.420  1.00  0.00           O  
ATOM    733  CB  VAL A 105       3.792  15.738   2.716  1.00  0.00           C  
ATOM    734  CEN VAL A 105       3.313  15.872   3.193  1.00  0.00           X  
ATOM    735  H   VAL A 105       6.010  16.978   2.302  1.00  0.00           H  
ATOM    736  N   VAL A 106       5.062  14.690   0.078  1.00  0.00           N  
ATOM    737  CA  VAL A 106       4.951  13.920  -1.155  1.00  0.00           C  
ATOM    738  C   VAL A 106       6.063  12.884  -1.260  1.00  0.00           C  
ATOM    739  O   VAL A 106       5.818  11.730  -1.611  1.00  0.00           O  
ATOM    740  CB  VAL A 106       4.993  14.831  -2.396  1.00  0.00           C  
ATOM    741  CEN VAL A 106       4.611  15.087  -2.909  1.00  0.00           X  
ATOM    742  H   VAL A 106       5.183  15.691   0.024  1.00  0.00           H  
ATOM    743  N   VAL A 107       7.286  13.303  -0.954  1.00  0.00           N  
ATOM    744  CA  VAL A 107       8.438  12.412  -1.013  1.00  0.00           C  
ATOM    745  C   VAL A 107       8.267  11.226  -0.072  1.00  0.00           C  
ATOM    746  O   VAL A 107       8.534  10.083  -0.443  1.00  0.00           O  
ATOM    747  CB  VAL A 107       9.743  13.150  -0.660  1.00  0.00           C  
ATOM    748  CEN VAL A 107      10.332  13.393  -0.923  1.00  0.00           X  
ATOM    749  H   VAL A 107       7.421  14.263  -0.672  1.00  0.00           H  
ATOM    750  N   VAL A 108       7.819  11.505   1.148  1.00  0.00           N  
ATOM    751  CA  VAL A 108       7.611  10.461   2.144  1.00  0.00           C  
ATOM    752  C   VAL A 108       6.594   9.435   1.663  1.00  0.00           C  
ATOM    753  O   VAL A 108       6.803   8.229   1.798  1.00  0.00           O  
ATOM    754  CB  VAL A 108       7.137  11.049   3.487  1.00  0.00           C  
ATOM    755  CEN VAL A 108       7.330  11.173   4.137  1.00  0.00           X  
ATOM    756  H   VAL A 108       7.618  12.464   1.390  1.00  0.00           H  
ATOM    757  N   VAL A 109       5.492   9.920   1.101  1.00  0.00           N  
ATOM    758  CA  VAL A 109       4.440   9.045   0.599  1.00  0.00           C  
ATOM    759  C   VAL A 109       4.967   8.118  -0.490  1.00  0.00           C  
ATOM    760  O   VAL A 109       4.681   6.921  -0.491  1.00  0.00           O  
ATOM    761  CB  VAL A 109       3.252   9.851   0.042  1.00  0.00           C  
ATOM    762  CEN VAL A 109       2.596  10.026   0.161  1.00  0.00           X  
ATOM    763  H   VAL A 109       5.380  10.920   1.021  1.00  0.00           H  
ATOM    764  N   VAL A 110       5.737   8.680  -1.415  1.00  0.00           N  
ATOM    765  CA  VAL A 110       6.305   7.905  -2.512  1.00  0.00           C  
ATOM    766  C   VAL A 110       7.202   6.789  -1.991  1.00  0.00           C  
ATOM    767  O   VAL A 110       6.946   5.645  -2.248  1.00  0.00           O  
ATOM    768  CB  VAL A 110       7.116   8.795  -3.472  1.00  0.00           C  
ATOM    769  CEN VAL A 110       7.118   9.072  -4.103  1.00  0.00           X  
ATOM    770  H   VAL A 110       5.934   9.669  -1.358  1.00  0.00           H  
TER                                                                             
# All scores below are weighted scores, not raw scores.
#BEGIN_POSE_ENERGIES_TABLE ./out/38.pdb
label vdw total
weights 0.1 NA
pose 3.35213 3.35213
VAL:NtermProteinFull_1 0 0
VAL_2 0.00989 0.00989
VAL_3 0 0
VAL_4 0 0
VAL_5 0 0
VAL_6 0.42273 0.42273
VAL_7 0 0
VAL_8 0 0
VAL_9 0.05321 0.05321
VAL_10 0 0
VAL_11 0 0
VAL_12 0 0
VAL_13 0 0
VAL_14 0.09871 0.09871
VAL_15 0 0
VAL_16 0 0
VAL_17 0.31611 0.31611
VAL_18 0 0
VAL_19 0 0
VAL_20 0 0
VAL_21 0.00277 0.00277
VAL_22 0 0
VAL_23 0 0
VAL_24 0 0
VAL_25 0.16366 0.16366
VAL_26 0 0
VAL_27 0.11233 0.11233
VAL_28 0 0
VAL_29 0 0
VAL_30 0.00157 0.00157
VAL_31 0.22017 0.22017
VAL_32 0 0
VAL_33 0 0
VAL_34 0 0
VAL_35 0 0
VAL_36 0 0
VAL_37 0.01006 0.01006
VAL_38 0 0
VAL_39 0 0
VAL_40 0.01006 0.01006
VAL_41 0 0
VAL_42 0 0
VAL_43 0 0
VAL_44 0 0
VAL_45 0 0
VAL_46 0.00058 0.00058
VAL_47 0.00157 0.00157
VAL_48 0 0
VAL_49 0 0
VAL_50 0.07347 0.07347
VAL_51 0 0
VAL_52 0 0
VAL_53 0.00045 0.00045
VAL_54 0.58912 0.58912
VAL_55 0.01595 0.01595
VAL_56 0 0
VAL_57 0 0
VAL_58 0.03384 0.03384
VAL_59 0 0
VAL_60 0 0
VAL_61 0 0
VAL_62 0 0
VAL_63 0 0
VAL_64 0.02095 0.02095
VAL_65 0 0
VAL_66 0 0
VAL_67 0 0
VAL_68 0 0
VAL_69 0.02095 0.02095
VAL_70 0 0
VAL_71 0 0
VAL_72 0 0
VAL_73 0 0
VAL_74 0 0
VAL_75 0 0
VAL_76 0 0
VAL_77 0 0
VAL_78 0.00045 0.00045
VAL_79 0 0
VAL_80 0 0
VAL_81 0 0
VAL_82 0 0
VAL_83 0 0
VAL_84 0 0
VAL_85 0.00045 0.00045
VAL_86 0 0
VAL_87 0 0
VAL_88 0 0
VAL_89 0.02095 0.02095
VAL_90 0 0
VAL_91 0 0
VAL_92 0 0
VAL_93 0 0
VAL_94 0.02095 0.02095
VAL_95 0 0
VAL_96 0 0
VAL_97 0 0
VAL_98 0.00058 0.00058
VAL_99 0 0
VAL_100 0 0
VAL_101 0.08618 0.08618
VAL_102 0.06915 0.06915
VAL_103 0 0
VAL_104 0.00016 0.00016
VAL_105 0.31223 0.31223
VAL_106 0.19421 0.19421
VAL_107 0 0
VAL_108 0.05321 0.05321
VAL_109 0.41254 0.41254
VAL:CtermProteinFull_110 0.00294 0.00294
#END_POSE_ENERGIES_TABLE ./out/38.pdb

REMARK 6 11 1 5 23 18 13 17 13 14 12 12 
REMARK VDW             3.352
REMARK RG             13.929
REMARK NCdist          9.607
REMARK HO              0.464
