# Supplementary material for: Design of complicated all-α protein structures
Source: Nat Struct Mol Biol. 2024 Jan 4;31(2):275–82. doi: 10.1038/s41594-023-01147-9 (PMC11377298; doi:10.1038/s41594-023-01147-9)
Supplement: Supplementary file 11 — Statistical source data. [file 41594_2023_1147_MOESM11_ESM.zip › ED_Fig6/10.pdb]

HEADER                                            09-NOV-21   XXXX              
EXPDTA    THEORETICAL MODEL                                                     
REMARK 220                                                                      
REMARK 220 EXPERIMENTAL DETAILS                                                 
REMARK 220  EXPERIMENT TYPE                : THEORETICAL MODELLING              
REMARK 220  DATE OF DATA COLLECTION        : 09-NOV-21                          
REMARK 220                                                                      
REMARK 220 REMARK: MODEL GENERATED BY ROSETTA                                   
REMARK 220  VERSION 2021.16+release.8ee4f02                                     
ATOM      1  N   VAL A   1       0.000   0.000   0.000  1.00  0.00           N  
ATOM      2  CA  VAL A   1       1.458   0.000   0.000  1.00  0.00           C  
ATOM      3  C   VAL A   1       2.009   1.420   0.000  1.00  0.00           C  
ATOM      4  O   VAL A   1       2.934   1.737   0.748  1.00  0.00           O  
ATOM      5  CB  VAL A   1       2.023  -0.759  -1.215  1.00  0.00           C  
ATOM      6  CEN VAL A   1       2.351  -1.334  -1.406  1.00  0.00           X  
ATOM      7  H   VAL A   1      -0.500  -0.433  -0.750  1.00  0.00           H  
ATOM      8  N   VAL A   2       1.435   2.272  -0.843  1.00  0.00           N  
ATOM      9  CA  VAL A   2       1.868   3.661  -0.942  1.00  0.00           C  
ATOM     10  C   VAL A   2       1.711   4.383   0.390  1.00  0.00           C  
ATOM     11  O   VAL A   2       2.608   5.105   0.825  1.00  0.00           O  
ATOM     12  CB  VAL A   2       1.079   4.423  -2.023  1.00  0.00           C  
ATOM     13  CEN VAL A   2       1.129   4.707  -2.649  1.00  0.00           X  
ATOM     14  H   VAL A   2       0.680   1.949  -1.431  1.00  0.00           H  
ATOM     15  N   VAL A   3       0.566   4.183   1.035  1.00  0.00           N  
ATOM     16  CA  VAL A   3       0.290   4.815   2.319  1.00  0.00           C  
ATOM     17  C   VAL A   3       1.317   4.405   3.367  1.00  0.00           C  
ATOM     18  O   VAL A   3       1.823   5.241   4.115  1.00  0.00           O  
ATOM     19  CB  VAL A   3      -1.120   4.462   2.831  1.00  0.00           C  
ATOM     20  CEN VAL A   3      -1.749   4.719   2.941  1.00  0.00           X  
ATOM     21  H   VAL A   3      -0.130   3.577   0.624  1.00  0.00           H  
ATOM     22  N   VAL A   4       1.620   3.112   3.417  1.00  0.00           N  
ATOM     23  CA  VAL A   4       2.588   2.588   4.374  1.00  0.00           C  
ATOM     24  C   VAL A   4       3.957   3.226   4.177  1.00  0.00           C  
ATOM     25  O   VAL A   4       4.612   3.622   5.141  1.00  0.00           O  
ATOM     26  CB  VAL A   4       2.723   1.058   4.261  1.00  0.00           C  
ATOM     27  CEN VAL A   4       2.581   0.464   4.579  1.00  0.00           X  
ATOM     28  H   VAL A   4       1.169   2.476   2.775  1.00  0.00           H  
ATOM     29  N   VAL A   5       4.385   3.322   2.923  1.00  0.00           N  
ATOM     30  CA  VAL A   5       5.678   3.911   2.597  1.00  0.00           C  
ATOM     31  C   VAL A   5       5.758   5.358   3.069  1.00  0.00           C  
ATOM     32  O   VAL A   5       6.758   5.776   3.653  1.00  0.00           O  
ATOM     33  CB  VAL A   5       5.958   3.859   1.084  1.00  0.00           C  
ATOM     34  CEN VAL A   5       6.345   3.555   0.602  1.00  0.00           X  
ATOM     35  H   VAL A   5       3.799   2.977   2.176  1.00  0.00           H  
ATOM     36  N   VAL A   6       4.700   6.118   2.811  1.00  0.00           N  
ATOM     37  CA  VAL A   6       4.648   7.520   3.209  1.00  0.00           C  
ATOM     38  C   VAL A   6       4.783   7.670   4.719  1.00  0.00           C  
ATOM     39  O   VAL A   6       5.528   8.521   5.204  1.00  0.00           O  
ATOM     40  CB  VAL A   6       3.339   8.190   2.752  1.00  0.00           C  
ATOM     41  CEN VAL A   6       3.075   8.647   2.309  1.00  0.00           X  
ATOM     42  H   VAL A   6       3.910   5.715   2.327  1.00  0.00           H  
ATOM     43  N   VAL A   7       4.059   6.836   5.458  1.00  0.00           N  
ATOM     44  CA  VAL A   7       4.096   6.875   6.915  1.00  0.00           C  
ATOM     45  C   VAL A   7       5.504   6.615   7.437  1.00  0.00           C  
ATOM     46  O   VAL A   7       5.983   7.311   8.332  1.00  0.00           O  
ATOM     47  CB  VAL A   7       3.133   5.844   7.532  1.00  0.00           C  
ATOM     48  CEN VAL A   7       2.540   5.776   7.878  1.00  0.00           X  
ATOM     49  H   VAL A   7       3.467   6.159   4.999  1.00  0.00           H  
ATOM     50  N   VAL A   8       6.163   5.609   6.872  1.00  0.00           N  
ATOM     51  CA  VAL A   8       7.517   5.255   7.279  1.00  0.00           C  
ATOM     52  C   VAL A   8       8.478   6.419   7.067  1.00  0.00           C  
ATOM     53  O   VAL A   8       9.293   6.729   7.935  1.00  0.00           O  
ATOM     54  CB  VAL A   8       8.037   4.027   6.508  1.00  0.00           C  
ATOM     55  CEN VAL A   8       8.197   3.360   6.571  1.00  0.00           X  
ATOM     56  H   VAL A   8       5.713   5.075   6.141  1.00  0.00           H  
ATOM     57  N   VAL A   9       8.376   7.060   5.907  1.00  0.00           N  
ATOM     58  CA  VAL A   9       9.235   8.191   5.579  1.00  0.00           C  
ATOM     59  C   VAL A   9       9.061   9.324   6.581  1.00  0.00           C  
ATOM     60  O   VAL A   9      10.039   9.909   7.047  1.00  0.00           O  
ATOM     61  CB  VAL A   9       8.951   8.723   4.162  1.00  0.00           C  
ATOM     62  CEN VAL A   9       9.208   8.766   3.524  1.00  0.00           X  
ATOM     63  H   VAL A   9       7.685   6.755   5.236  1.00  0.00           H  
ATOM     64  N   VAL A  10       7.810   9.630   6.909  1.00  0.00           N  
ATOM     65  CA  VAL A  10       7.506  10.695   7.857  1.00  0.00           C  
ATOM     66  C   VAL A  10       8.128  10.415   9.219  1.00  0.00           C  
ATOM     67  O   VAL A  10       8.719  11.301   9.836  1.00  0.00           O  
ATOM     68  CB  VAL A  10       5.986  10.883   8.028  1.00  0.00           C  
ATOM     69  CEN VAL A  10       5.461  11.306   7.888  1.00  0.00           X  
ATOM     70  H   VAL A  10       7.051   9.112   6.491  1.00  0.00           H  
ATOM     71  N   VAL A  11       7.993   9.177   9.683  1.00  0.00           N  
ATOM     72  CA  VAL A  11       8.542   8.778  10.973  1.00  0.00           C  
ATOM     73  C   VAL A  11      10.054   8.964  11.009  1.00  0.00           C  
ATOM     74  O   VAL A  11      10.602   9.482  11.982  1.00  0.00           O  
ATOM     75  CB  VAL A  11       8.207   7.311  11.300  1.00  0.00           C  
ATOM     76  CEN VAL A  11       7.826   6.907  11.708  1.00  0.00           X  
ATOM     77  H   VAL A  11       7.496   8.495   9.127  1.00  0.00           H  
ATOM     78  N   VAL A  12      10.723   8.537   9.944  1.00  0.00           N  
ATOM     79  CA  VAL A  12      12.173   8.655   9.852  1.00  0.00           C  
ATOM     80  C   VAL A  12      12.613  10.111   9.938  1.00  0.00           C  
ATOM     81  O   VAL A  12      13.562  10.441  10.650  1.00  0.00           O  
ATOM     82  CB  VAL A  12      12.708   8.043   8.543  1.00  0.00           C  
ATOM     83  CEN VAL A  12      13.065   7.514   8.284  1.00  0.00           X  
ATOM     84  H   VAL A  12      10.214   8.119   9.178  1.00  0.00           H  
ATOM     85  N   VAL A  13      11.920  10.977   9.208  1.00  0.00           N  
ATOM     86  CA  VAL A  13      12.238  12.400   9.200  1.00  0.00           C  
ATOM     87  C   VAL A  13      12.120  12.999  10.596  1.00  0.00           C  
ATOM     88  O   VAL A  13      12.988  13.755  11.033  1.00  0.00           O  
ATOM     89  CB  VAL A  13      11.321  13.180   8.239  1.00  0.00           C  
ATOM     90  CEN VAL A  13      11.305  13.516   7.638  1.00  0.00           X  
ATOM     91  H   VAL A  13      11.152  10.642   8.644  1.00  0.00           H  
ATOM     92  N   VAL A  14      11.041  12.656  11.292  1.00  0.00           N  
ATOM     93  CA  VAL A  14      10.808  13.159  12.640  1.00  0.00           C  
ATOM     94  C   VAL A  14      11.933  12.751  13.583  1.00  0.00           C  
ATOM     95  O   VAL A  14      12.426  13.564  14.365  1.00  0.00           O  
ATOM     96  CB  VAL A  14       9.468  12.654  13.208  1.00  0.00           C  
ATOM     97  CEN VAL A  14       8.830  12.848  13.379  1.00  0.00           X  
ATOM     98  H   VAL A  14      10.366  12.031  10.876  1.00  0.00           H  
ATOM     99  N   VAL A  15      12.336  11.488  13.503  1.00  0.00           N  
ATOM    100  CA  VAL A  15      13.405  10.970  14.349  1.00  0.00           C  
ATOM    101  C   VAL A  15      14.742  11.612  14.003  1.00  0.00           C  
ATOM    102  O   VAL A  15      15.563  11.872  14.882  1.00  0.00           O  
ATOM    103  CB  VAL A  15      13.534   9.440  14.225  1.00  0.00           C  
ATOM    104  CEN VAL A  15      13.430   8.846  14.557  1.00  0.00           X  
ATOM    105  H   VAL A  15      11.891  10.870  12.840  1.00  0.00           H  
ATOM    106  N   VAL A  16      14.955  11.867  12.716  1.00  0.00           N  
ATOM    107  CA  VAL A  16      16.097  12.656  12.270  1.00  0.00           C  
ATOM    108  C   VAL A  16      15.968  14.109  12.709  1.00  0.00           C  
ATOM    109  O   VAL A  16      16.955  14.843  12.756  1.00  0.00           O  
ATOM    110  CB  VAL A  16      16.255  12.604  10.739  1.00  0.00           C  
ATOM    111  CEN VAL A  16      16.647  12.355  10.230  1.00  0.00           X  
ATOM    112  H   VAL A  16      14.309  11.504  12.030  1.00  0.00           H  
ATOM    113  N   VAL A  17      14.745  14.518  13.029  1.00  0.00           N  
ATOM    114  CA  VAL A  17      14.465  15.911  13.356  1.00  0.00           C  
ATOM    115  C   VAL A  17      14.266  16.743  12.096  1.00  0.00           C  
ATOM    116  O   VAL A  17      14.396  17.967  12.122  1.00  0.00           O  
ATOM    117  CB  VAL A  17      15.595  16.533  14.197  1.00  0.00           C  
ATOM    118  CEN VAL A  17      15.757  16.761  14.827  1.00  0.00           X  
ATOM    119  H   VAL A  17      13.990  13.847  13.047  1.00  0.00           H  
ATOM    120  N   VAL A  18      13.950  16.072  10.994  1.00  0.00           N  
ATOM    121  CA  VAL A  18      13.669  16.754   9.736  1.00  0.00           C  
ATOM    122  C   VAL A  18      12.191  17.098   9.613  1.00  0.00           C  
ATOM    123  O   VAL A  18      11.455  16.459   8.861  1.00  0.00           O  
ATOM    124  CB  VAL A  18      14.090  15.901   8.525  1.00  0.00           C  
ATOM    125  CEN VAL A  18      14.551  15.851   8.015  1.00  0.00           X  
ATOM    126  H   VAL A  18      13.903  15.064  11.028  1.00  0.00           H  
ATOM    127  N   VAL A  19      11.760  18.111  10.358  1.00  0.00           N  
ATOM    128  CA  VAL A  19      10.347  18.465  10.426  1.00  0.00           C  
ATOM    129  C   VAL A  19       9.804  18.830   9.051  1.00  0.00           C  
ATOM    130  O   VAL A  19       8.705  18.418   8.678  1.00  0.00           O  
ATOM    131  CB  VAL A  19      10.106  19.641  11.391  1.00  0.00           C  
ATOM    132  CEN VAL A  19       9.839  19.810  12.004  1.00  0.00           X  
ATOM    133  H   VAL A  19      12.429  18.649  10.890  1.00  0.00           H  
ATOM    134  N   VAL A  20      10.579  19.605   8.300  1.00  0.00           N  
ATOM    135  CA  VAL A  20      10.147  20.083   6.992  1.00  0.00           C  
ATOM    136  C   VAL A  20       9.812  18.923   6.064  1.00  0.00           C  
ATOM    137  O   VAL A  20       8.740  18.889   5.460  1.00  0.00           O  
ATOM    138  CB  VAL A  20      11.223  20.964   6.330  1.00  0.00           C  
ATOM    139  CEN VAL A  20      11.376  21.612   6.150  1.00  0.00           X  
ATOM    140  H   VAL A  20      11.491  19.869   8.644  1.00  0.00           H  
ATOM    141  N   VAL A  21      10.735  17.974   5.954  1.00  0.00           N  
ATOM    142  CA  VAL A  21      10.534  16.804   5.107  1.00  0.00           C  
ATOM    143  C   VAL A  21       9.314  16.007   5.550  1.00  0.00           C  
ATOM    144  O   VAL A  21       8.501  15.590   4.725  1.00  0.00           O  
ATOM    145  CB  VAL A  21      11.768  15.883   5.115  1.00  0.00           C  
ATOM    146  CEN VAL A  21      12.297  15.660   4.733  1.00  0.00           X  
ATOM    147  H   VAL A  21      11.598  18.065   6.471  1.00  0.00           H  
ATOM    148  N   VAL A  22       9.193  15.797   6.856  1.00  0.00           N  
ATOM    149  CA  VAL A  22       8.071  15.049   7.411  1.00  0.00           C  
ATOM    150  C   VAL A  22       6.743  15.716   7.074  1.00  0.00           C  
ATOM    151  O   VAL A  22       5.787  15.051   6.675  1.00  0.00           O  
ATOM    152  CB  VAL A  22       8.188  14.905   8.940  1.00  0.00           C  
ATOM    153  CEN VAL A  22       8.313  14.454   9.446  1.00  0.00           X  
ATOM    154  H   VAL A  22       9.895  16.166   7.481  1.00  0.00           H  
ATOM    155  N   VAL A  23       6.691  17.033   7.237  1.00  0.00           N  
ATOM    156  CA  VAL A  23       5.480  17.793   6.951  1.00  0.00           C  
ATOM    157  C   VAL A  23       5.065  17.639   5.493  1.00  0.00           C  
ATOM    158  O   VAL A  23       3.891  17.429   5.190  1.00  0.00           O  
ATOM    159  CB  VAL A  23       5.663  19.289   7.267  1.00  0.00           C  
ATOM    160  CEN VAL A  23       5.479  19.790   7.703  1.00  0.00           X  
ATOM    161  H   VAL A  23       7.511  17.521   7.568  1.00  0.00           H  
ATOM    162  N   VAL A  24       6.036  17.747   4.592  1.00  0.00           N  
ATOM    163  CA  VAL A  24       5.774  17.620   3.164  1.00  0.00           C  
ATOM    164  C   VAL A  24       5.185  16.255   2.831  1.00  0.00           C  
ATOM    165  O   VAL A  24       4.221  16.153   2.073  1.00  0.00           O  
ATOM    166  CB  VAL A  24       7.053  17.833   2.333  1.00  0.00           C  
ATOM    167  CEN VAL A  24       7.369  18.268   1.902  1.00  0.00           X  
ATOM    168  H   VAL A  24       6.981  17.920   4.906  1.00  0.00           H  
ATOM    169  N   VAL A  25       5.772  15.208   3.402  1.00  0.00           N  
ATOM    170  CA  VAL A  25       5.306  13.847   3.166  1.00  0.00           C  
ATOM    171  C   VAL A  25       3.858  13.676   3.607  1.00  0.00           C  
ATOM    172  O   VAL A  25       3.047  13.086   2.893  1.00  0.00           O  
ATOM    173  CB  VAL A  25       6.182  12.815   3.902  1.00  0.00           C  
ATOM    174  CEN VAL A  25       6.651  12.319   3.809  1.00  0.00           X  
ATOM    175  H   VAL A  25       6.560  15.359   4.014  1.00  0.00           H  
ATOM    176  N   VAL A  26       3.539  14.195   4.788  1.00  0.00           N  
ATOM    177  CA  VAL A  26       2.188  14.101   5.327  1.00  0.00           C  
ATOM    178  C   VAL A  26       1.179  14.773   4.405  1.00  0.00           C  
ATOM    179  O   VAL A  26       0.111  14.225   4.132  1.00  0.00           O  
ATOM    180  CB  VAL A  26       2.092  14.736   6.727  1.00  0.00           C  
ATOM    181  CEN VAL A  26       2.015  14.593   7.396  1.00  0.00           X  
ATOM    182  H   VAL A  26       4.252  14.668   5.326  1.00  0.00           H  
ATOM    183  N   VAL A  27       1.524  15.964   3.926  1.00  0.00           N  
ATOM    184  CA  VAL A  27       0.649  16.713   3.033  1.00  0.00           C  
ATOM    185  C   VAL A  27       0.364  15.932   1.757  1.00  0.00           C  
ATOM    186  O   VAL A  27      -0.779  15.858   1.304  1.00  0.00           O  
ATOM    187  CB  VAL A  27       1.256  18.079   2.661  1.00  0.00           C  
ATOM    188  CEN VAL A  27       1.194  18.759   2.758  1.00  0.00           X  
ATOM    189  H   VAL A  27       2.416  16.359   4.188  1.00  0.00           H  
ATOM    190  N   VAL A  28       1.409  15.349   1.180  1.00  0.00           N  
ATOM    191  CA  VAL A  28       1.273  14.571  -0.046  1.00  0.00           C  
ATOM    192  C   VAL A  28       0.326  13.395   0.151  1.00  0.00           C  
ATOM    193  O   VAL A  28      -0.537  13.133  -0.688  1.00  0.00           O  
ATOM    194  CB  VAL A  28       2.635  14.045  -0.535  1.00  0.00           C  
ATOM    195  CEN VAL A  28       3.115  14.118  -1.025  1.00  0.00           X  
ATOM    196  H   VAL A  28       2.322  15.447   1.601  1.00  0.00           H  
ATOM    197  N   VAL A  29       0.492  12.688   1.263  1.00  0.00           N  
ATOM    198  CA  VAL A  29      -0.349  11.537   1.572  1.00  0.00           C  
ATOM    199  C   VAL A  29      -1.816  11.936   1.668  1.00  0.00           C  
ATOM    200  O   VAL A  29      -2.690  11.258   1.129  1.00  0.00           O  
ATOM    201  CB  VAL A  29       0.077  10.863   2.890  1.00  0.00           C  
ATOM    202  CEN VAL A  29       0.375  10.301   3.155  1.00  0.00           X  
ATOM    203  H   VAL A  29       1.218  12.954   1.912  1.00  0.00           H  
ATOM    204  N   VAL A  30      -2.079  13.041   2.358  1.00  0.00           N  
ATOM    205  CA  VAL A  30      -3.441  13.532   2.526  1.00  0.00           C  
ATOM    206  C   VAL A  30      -4.086  13.840   1.181  1.00  0.00           C  
ATOM    207  O   VAL A  30      -5.237  13.479   0.936  1.00  0.00           O  
ATOM    208  CB  VAL A  30      -3.482  14.797   3.405  1.00  0.00           C  
ATOM    209  CEN VAL A  30      -3.670  15.037   4.023  1.00  0.00           X  
ATOM    210  H   VAL A  30      -1.316  13.553   2.777  1.00  0.00           H  
ATOM    211  N   VAL A  31      -3.337  14.511   0.312  1.00  0.00           N  
ATOM    212  CA  VAL A  31      -3.834  14.869  -1.011  1.00  0.00           C  
ATOM    213  C   VAL A  31      -4.213  13.629  -1.812  1.00  0.00           C  
ATOM    214  O   VAL A  31      -5.266  13.587  -2.447  1.00  0.00           O  
ATOM    215  CB  VAL A  31      -2.794  15.683  -1.805  1.00  0.00           C  
ATOM    216  CEN VAL A  31      -2.651  16.310  -2.050  1.00  0.00           X  
ATOM    217  H   VAL A  31      -2.399  14.779   0.574  1.00  0.00           H  
ATOM    218  N   VAL A  32      -3.347  12.622  -1.778  1.00  0.00           N  
ATOM    219  CA  VAL A  32      -3.589  11.379  -2.500  1.00  0.00           C  
ATOM    220  C   VAL A  32      -4.872  10.708  -2.027  1.00  0.00           C  
ATOM    221  O   VAL A  32      -5.679  10.250  -2.836  1.00  0.00           O  
ATOM    222  CB  VAL A  32      -2.416  10.394  -2.339  1.00  0.00           C  
ATOM    223  CEN VAL A  32      -1.889  10.100  -2.671  1.00  0.00           X  
ATOM    224  H   VAL A  32      -2.499  12.720  -1.237  1.00  0.00           H  
ATOM    225  N   VAL A  33      -5.054  10.652  -0.712  1.00  0.00           N  
ATOM    226  CA  VAL A  33      -6.240  10.036  -0.129  1.00  0.00           C  
ATOM    227  C   VAL A  33      -7.510  10.737  -0.593  1.00  0.00           C  
ATOM    228  O   VAL A  33      -8.491  10.089  -0.959  1.00  0.00           O  
ATOM    229  CB  VAL A  33      -6.188  10.056   1.411  1.00  0.00           C  
ATOM    230  CEN VAL A  33      -6.111   9.659   1.968  1.00  0.00           X  
ATOM    231  H   VAL A  33      -4.354  11.046  -0.101  1.00  0.00           H  
ATOM    232  N   VAL A  34      -7.486  12.066  -0.577  1.00  0.00           N  
ATOM    233  CA  VAL A  34      -8.636  12.858  -0.997  1.00  0.00           C  
ATOM    234  C   VAL A  34      -9.006  12.568  -2.446  1.00  0.00           C  
ATOM    235  O   VAL A  34     -10.179  12.393  -2.774  1.00  0.00           O  
ATOM    236  CB  VAL A  34      -8.372  14.367  -0.837  1.00  0.00           C  
ATOM    237  CEN VAL A  34      -8.540  14.923  -0.467  1.00  0.00           X  
ATOM    238  H   VAL A  34      -6.650  12.539  -0.266  1.00  0.00           H  
ATOM    239  N   VAL A  35      -7.997  12.517  -3.309  1.00  0.00           N  
ATOM    240  CA  VAL A  35      -8.214  12.248  -4.726  1.00  0.00           C  
ATOM    241  C   VAL A  35      -8.875  10.891  -4.934  1.00  0.00           C  
ATOM    242  O   VAL A  35      -9.815  10.761  -5.717  1.00  0.00           O  
ATOM    243  CB  VAL A  35      -6.895  12.293  -5.518  1.00  0.00           C  
ATOM    244  CEN VAL A  35      -6.537  12.658  -5.980  1.00  0.00           X  
ATOM    245  H   VAL A  35      -7.056  12.670  -2.976  1.00  0.00           H  
ATOM    246  N   VAL A  36      -8.376   9.882  -4.227  1.00  0.00           N  
ATOM    247  CA  VAL A  36      -8.917   8.532  -4.333  1.00  0.00           C  
ATOM    248  C   VAL A  36     -10.388   8.496  -3.939  1.00  0.00           C  
ATOM    249  O   VAL A  36     -11.207   7.878  -4.620  1.00  0.00           O  
ATOM    250  CB  VAL A  36      -8.135   7.539  -3.453  1.00  0.00           C  
ATOM    251  CEN VAL A  36      -7.694   7.010  -3.471  1.00  0.00           X  
ATOM    252  H   VAL A  36      -7.603  10.054  -3.601  1.00  0.00           H  
ATOM    253  N   VAL A  37     -10.717   9.161  -2.837  1.00  0.00           N  
ATOM    254  CA  VAL A  37     -12.090   9.205  -2.351  1.00  0.00           C  
ATOM    255  C   VAL A  37     -13.021   9.828  -3.383  1.00  0.00           C  
ATOM    256  O   VAL A  37     -14.110   9.316  -3.641  1.00  0.00           O  
ATOM    257  CB  VAL A  37     -12.198   9.997  -1.034  1.00  0.00           C  
ATOM    258  CEN VAL A  37     -12.308   9.934  -0.356  1.00  0.00           X  
ATOM    259  H   VAL A  37      -9.997   9.648  -2.323  1.00  0.00           H  
ATOM    260  N   VAL A  38     -12.585  10.936  -3.973  1.00  0.00           N  
ATOM    261  CA  VAL A  38     -13.378  11.631  -4.980  1.00  0.00           C  
ATOM    262  C   VAL A  38     -13.558  10.776  -6.227  1.00  0.00           C  
ATOM    263  O   VAL A  38     -14.633  10.751  -6.825  1.00  0.00           O  
ATOM    264  CB  VAL A  38     -12.735  12.973  -5.378  1.00  0.00           C  
ATOM    265  CEN VAL A  38     -12.802  13.657  -5.328  1.00  0.00           X  
ATOM    266  H   VAL A  38     -11.680  11.306  -3.718  1.00  0.00           H  
ATOM    267  N   VAL A  39     -12.498  10.074  -6.615  1.00  0.00           N  
ATOM    268  CA  VAL A  39     -12.548   9.188  -7.772  1.00  0.00           C  
ATOM    269  C   VAL A  39     -13.616   8.116  -7.599  1.00  0.00           C  
ATOM    270  O   VAL A  39     -14.295   7.743  -8.556  1.00  0.00           O  
ATOM    271  CB  VAL A  39     -11.188   8.508  -8.022  1.00  0.00           C  
ATOM    272  CEN VAL A  39     -10.646   8.493  -8.446  1.00  0.00           X  
ATOM    273  H   VAL A  39     -11.636  10.156  -6.095  1.00  0.00           H  
ATOM    274  N   VAL A  40     -13.761   7.624  -6.374  1.00  0.00           N  
ATOM    275  CA  VAL A  40     -14.731   6.576  -6.079  1.00  0.00           C  
ATOM    276  C   VAL A  40     -16.122   7.158  -5.864  1.00  0.00           C  
ATOM    277  O   VAL A  40     -17.078   6.427  -5.602  1.00  0.00           O  
ATOM    278  CB  VAL A  40     -14.326   5.765  -4.833  1.00  0.00           C  
ATOM    279  CEN VAL A  40     -14.093   5.153  -4.622  1.00  0.00           X  
ATOM    280  H   VAL A  40     -13.184   7.985  -5.627  1.00  0.00           H  
ATOM    281  N   VAL A  41     -16.230   8.477  -5.975  1.00  0.00           N  
ATOM    282  CA  VAL A  41     -17.513   9.155  -5.840  1.00  0.00           C  
ATOM    283  C   VAL A  41     -18.040   9.059  -4.414  1.00  0.00           C  
ATOM    284  O   VAL A  41     -19.250   9.015  -4.191  1.00  0.00           O  
ATOM    285  CB  VAL A  41     -18.564   8.575  -6.806  1.00  0.00           C  
ATOM    286  CEN VAL A  41     -18.926   8.708  -7.376  1.00  0.00           X  
ATOM    287  H   VAL A  41     -15.401   9.025  -6.159  1.00  0.00           H  
ATOM    288  N   VAL A  42     -17.125   9.026  -3.452  1.00  0.00           N  
ATOM    289  CA  VAL A  42     -17.496   8.941  -2.044  1.00  0.00           C  
ATOM    290  C   VAL A  42     -18.072  10.261  -1.547  1.00  0.00           C  
ATOM    291  O   VAL A  42     -17.764  11.325  -2.083  1.00  0.00           O  
ATOM    292  CB  VAL A  42     -16.292   8.553  -1.165  1.00  0.00           C  
ATOM    293  CEN VAL A  42     -16.024   8.045  -0.785  1.00  0.00           X  
ATOM    294  H   VAL A  42     -16.147   9.060  -3.702  1.00  0.00           H  
ATOM    295  N   VAL A  43     -18.909  10.184  -0.518  1.00  0.00           N  
ATOM    296  CA  VAL A  43     -19.545  11.371   0.042  1.00  0.00           C  
ATOM    297  C   VAL A  43     -18.601  12.111   0.981  1.00  0.00           C  
ATOM    298  O   VAL A  43     -17.728  11.506   1.602  1.00  0.00           O  
ATOM    299  CB  VAL A  43     -20.836  11.014   0.804  1.00  0.00           C  
ATOM    300  CEN VAL A  43     -21.523  11.059   0.782  1.00  0.00           X  
ATOM    301  H   VAL A  43     -19.110   9.281  -0.113  1.00  0.00           H  
ATOM    302  N   VAL A  44     -18.783  13.424   1.080  1.00  0.00           N  
ATOM    303  CA  VAL A  44     -17.974  14.243   1.974  1.00  0.00           C  
ATOM    304  C   VAL A  44     -17.869  13.612   3.356  1.00  0.00           C  
ATOM    305  O   VAL A  44     -16.771  13.397   3.870  1.00  0.00           O  
ATOM    306  CB  VAL A  44     -18.550  15.665   2.113  1.00  0.00           C  
ATOM    307  CEN VAL A  44     -18.443  16.325   1.946  1.00  0.00           X  
ATOM    308  H   VAL A  44     -19.499  13.865   0.521  1.00  0.00           H  
ATOM    309  N   VAL A  45     -19.018  13.316   3.955  1.00  0.00           N  
ATOM    310  CA  VAL A  45     -19.060  12.773   5.307  1.00  0.00           C  
ATOM    311  C   VAL A  45     -18.298  11.457   5.397  1.00  0.00           C  
ATOM    312  O   VAL A  45     -17.585  11.206   6.369  1.00  0.00           O  
ATOM    313  CB  VAL A  45     -20.508  12.550   5.782  1.00  0.00           C  
ATOM    314  CEN VAL A  45     -20.992  12.782   6.214  1.00  0.00           X  
ATOM    315  H   VAL A  45     -19.885  13.471   3.460  1.00  0.00           H  
ATOM    316  N   VAL A  46     -18.452  10.620   4.377  1.00  0.00           N  
ATOM    317  CA  VAL A  46     -17.814   9.309   4.359  1.00  0.00           C  
ATOM    318  C   VAL A  46     -16.297   9.433   4.437  1.00  0.00           C  
ATOM    319  O   VAL A  46     -15.644   8.712   5.191  1.00  0.00           O  
ATOM    320  CB  VAL A  46     -18.189   8.515   3.093  1.00  0.00           C  
ATOM    321  CEN VAL A  46     -18.553   7.976   2.864  1.00  0.00           X  
ATOM    322  H   VAL A  46     -19.026  10.898   3.594  1.00  0.00           H  
ATOM    323  N   VAL A  47     -15.743  10.352   3.654  1.00  0.00           N  
ATOM    324  CA  VAL A  47     -14.302  10.573   3.633  1.00  0.00           C  
ATOM    325  C   VAL A  47     -13.787  10.979   5.008  1.00  0.00           C  
ATOM    326  O   VAL A  47     -12.767  10.472   5.473  1.00  0.00           O  
ATOM    327  CB  VAL A  47     -13.911  11.655   2.609  1.00  0.00           C  
ATOM    328  CEN VAL A  47     -13.604  11.758   2.001  1.00  0.00           X  
ATOM    329  H   VAL A  47     -16.335  10.913   3.057  1.00  0.00           H  
ATOM    330  N   VAL A  48     -14.499  11.897   5.653  1.00  0.00           N  
ATOM    331  CA  VAL A  48     -14.115  12.373   6.977  1.00  0.00           C  
ATOM    332  C   VAL A  48     -14.084  11.232   7.985  1.00  0.00           C  
ATOM    333  O   VAL A  48     -13.147  11.114   8.775  1.00  0.00           O  
ATOM    334  CB  VAL A  48     -15.073  13.467   7.484  1.00  0.00           C  
ATOM    335  CEN VAL A  48     -15.124  14.141   7.617  1.00  0.00           X  
ATOM    336  H   VAL A  48     -15.327  12.274   5.216  1.00  0.00           H  
ATOM    337  N   VAL A  49     -15.114  10.393   7.954  1.00  0.00           N  
ATOM    338  CA  VAL A  49     -15.207   9.259   8.865  1.00  0.00           C  
ATOM    339  C   VAL A  49     -14.026   8.313   8.690  1.00  0.00           C  
ATOM    340  O   VAL A  49     -13.430   7.861   9.668  1.00  0.00           O  
ATOM    341  CB  VAL A  49     -16.516   8.474   8.659  1.00  0.00           C  
ATOM    342  CEN VAL A  49     -17.127   8.330   8.943  1.00  0.00           X  
ATOM    343  H   VAL A  49     -15.852  10.545   7.281  1.00  0.00           H  
ATOM    344  N   VAL A  50     -13.691   8.018   7.438  1.00  0.00           N  
ATOM    345  CA  VAL A  50     -12.580   7.125   7.133  1.00  0.00           C  
ATOM    346  C   VAL A  50     -11.270   7.666   7.689  1.00  0.00           C  
ATOM    347  O   VAL A  50     -10.485   6.928   8.285  1.00  0.00           O  
ATOM    348  CB  VAL A  50     -12.431   6.907   5.615  1.00  0.00           C  
ATOM    349  CEN VAL A  50     -12.512   6.444   5.111  1.00  0.00           X  
ATOM    350  H   VAL A  50     -14.221   8.422   6.679  1.00  0.00           H  
ATOM    351  N   VAL A  51     -11.038   8.959   7.490  1.00  0.00           N  
ATOM    352  CA  VAL A  51      -9.821   9.602   7.972  1.00  0.00           C  
ATOM    353  C   VAL A  51      -9.701   9.489   9.486  1.00  0.00           C  
ATOM    354  O   VAL A  51      -8.633   9.173  10.012  1.00  0.00           O  
ATOM    355  CB  VAL A  51      -9.771  11.089   7.572  1.00  0.00           C  
ATOM    356  CEN VAL A  51      -9.455  11.542   7.161  1.00  0.00           X  
ATOM    357  H   VAL A  51     -11.722   9.511   6.993  1.00  0.00           H  
ATOM    358  N   VAL A  52     -10.801   9.750  10.183  1.00  0.00           N  
ATOM    359  CA  VAL A  52     -10.821   9.678  11.639  1.00  0.00           C  
ATOM    360  C   VAL A  52     -10.463   8.280  12.127  1.00  0.00           C  
ATOM    361  O   VAL A  52      -9.672   8.120  13.056  1.00  0.00           O  
ATOM    362  CB  VAL A  52     -12.198  10.072  12.206  1.00  0.00           C  
ATOM    363  CEN VAL A  52     -12.535  10.561  12.554  1.00  0.00           X  
ATOM    364  H   VAL A  52     -11.646  10.004   9.692  1.00  0.00           H  
ATOM    365  N   VAL A  53     -11.051   7.270  11.494  1.00  0.00           N  
ATOM    366  CA  VAL A  53     -10.795   5.882  11.863  1.00  0.00           C  
ATOM    367  C   VAL A  53      -9.320   5.535  11.709  1.00  0.00           C  
ATOM    368  O   VAL A  53      -8.726   4.904  12.584  1.00  0.00           O  
ATOM    369  CB  VAL A  53     -11.633   4.908  11.014  1.00  0.00           C  
ATOM    370  CEN VAL A  53     -12.165   4.471  11.035  1.00  0.00           X  
ATOM    371  H   VAL A  53     -11.691   7.468  10.739  1.00  0.00           H  
ATOM    372  N   VAL A  54      -8.733   5.949  10.591  1.00  0.00           N  
ATOM    373  CA  VAL A  54      -7.325   5.683  10.320  1.00  0.00           C  
ATOM    374  C   VAL A  54      -6.432   6.296  11.391  1.00  0.00           C  
ATOM    375  O   VAL A  54      -5.502   5.655  11.879  1.00  0.00           O  
ATOM    376  CB  VAL A  54      -6.903   6.223   8.941  1.00  0.00           C  
ATOM    377  CEN VAL A  54      -6.721   6.035   8.304  1.00  0.00           X  
ATOM    378  H   VAL A  54      -9.276   6.463   9.911  1.00  0.00           H  
ATOM    379  N   VAL A  55      -6.721   7.542  11.752  1.00  0.00           N  
ATOM    380  CA  VAL A  55      -5.944   8.245  12.766  1.00  0.00           C  
ATOM    381  C   VAL A  55      -5.989   7.512  14.101  1.00  0.00           C  
ATOM    382  O   VAL A  55      -4.965   7.344  14.762  1.00  0.00           O  
ATOM    383  CB  VAL A  55      -6.449   9.686  12.966  1.00  0.00           C  
ATOM    384  CEN VAL A  55      -6.293  10.348  12.859  1.00  0.00           X  
ATOM    385  H   VAL A  55      -7.499   8.014  11.313  1.00  0.00           H  
ATOM    386  N   VAL A  56      -7.182   7.076  14.491  1.00  0.00           N  
ATOM    387  CA  VAL A  56      -7.362   6.360  15.748  1.00  0.00           C  
ATOM    388  C   VAL A  56      -6.536   5.081  15.777  1.00  0.00           C  
ATOM    389  O   VAL A  56      -5.877   4.778  16.771  1.00  0.00           O  
ATOM    390  CB  VAL A  56      -8.842   6.009  15.991  1.00  0.00           C  
ATOM    391  CEN VAL A  56      -9.392   6.160  16.379  1.00  0.00           X  
ATOM    392  H   VAL A  56      -7.985   7.246  13.902  1.00  0.00           H  
ATOM    393  N   VAL A  57      -6.575   4.333  14.679  1.00  0.00           N  
ATOM    394  CA  VAL A  57      -5.829   3.084  14.576  1.00  0.00           C  
ATOM    395  C   VAL A  57      -4.333   3.320  14.743  1.00  0.00           C  
ATOM    396  O   VAL A  57      -3.656   2.586  15.462  1.00  0.00           O  
ATOM    397  CB  VAL A  57      -6.081   2.385  13.227  1.00  0.00           C  
ATOM    398  CEN VAL A  57      -6.387   1.843  12.932  1.00  0.00           X  
ATOM    399  H   VAL A  57      -7.135   4.637  13.896  1.00  0.00           H  
ATOM    400  N   VAL A  58      -3.824   4.350  14.076  1.00  0.00           N  
ATOM    401  CA  VAL A  58      -2.407   4.685  14.149  1.00  0.00           C  
ATOM    402  C   VAL A  58      -1.989   4.999  15.580  1.00  0.00           C  
ATOM    403  O   VAL A  58      -0.951   4.533  16.050  1.00  0.00           O  
ATOM    404  CB  VAL A  58      -2.062   5.885  13.248  1.00  0.00           C  
ATOM    405  CEN VAL A  58      -1.738   6.068  12.668  1.00  0.00           X  
ATOM    406  H   VAL A  58      -4.434   4.915  13.502  1.00  0.00           H  
ATOM    407  N   VAL A  59      -2.802   5.793  16.267  1.00  0.00           N  
ATOM    408  CA  VAL A  59      -2.518   6.172  17.646  1.00  0.00           C  
ATOM    409  C   VAL A  59      -2.639   4.977  18.582  1.00  0.00           C  
ATOM    410  O   VAL A  59      -2.226   5.038  19.740  1.00  0.00           O  
ATOM    411  CB  VAL A  59      -3.461   7.289  18.131  1.00  0.00           C  
ATOM    412  CEN VAL A  59      -3.490   7.956  18.301  1.00  0.00           X  
ATOM    413  H   VAL A  59      -3.639   6.143  15.823  1.00  0.00           H  
ATOM    414  N   VAL A  60      -3.209   3.889  18.074  1.00  0.00           N  
ATOM    415  CA  VAL A  60      -3.333   2.658  18.845  1.00  0.00           C  
ATOM    416  C   VAL A  60      -2.361   1.596  18.348  1.00  0.00           C  
ATOM    417  O   VAL A  60      -2.410   0.445  18.780  1.00  0.00           O  
ATOM    418  CB  VAL A  60      -4.766   2.096  18.785  1.00  0.00           C  
ATOM    419  CEN VAL A  60      -5.339   1.997  19.154  1.00  0.00           X  
ATOM    420  H   VAL A  60      -3.565   3.916  17.129  1.00  0.00           H  
ATOM    421  N   VAL A  61      -1.477   1.991  17.438  1.00  0.00           N  
ATOM    422  CA  VAL A  61      -0.491   1.073  16.879  1.00  0.00           C  
ATOM    423  C   VAL A  61       0.486   0.597  17.946  1.00  0.00           C  
ATOM    424  O   VAL A  61       0.766   1.313  18.908  1.00  0.00           O  
ATOM    425  CB  VAL A  61       0.298   1.724  15.728  1.00  0.00           C  
ATOM    426  CEN VAL A  61       0.390   1.717  15.045  1.00  0.00           X  
ATOM    427  H   VAL A  61      -1.488   2.951  17.125  1.00  0.00           H  
ATOM    428  N   VAL A  62       1.003  -0.614  17.771  1.00  0.00           N  
ATOM    429  CA  VAL A  62       1.982  -1.171  18.697  1.00  0.00           C  
ATOM    430  C   VAL A  62       3.284  -0.382  18.662  1.00  0.00           C  
ATOM    431  O   VAL A  62       4.007  -0.314  19.656  1.00  0.00           O  
ATOM    432  CB  VAL A  62       2.280  -2.649  18.382  1.00  0.00           C  
ATOM    433  CEN VAL A  62       2.188  -3.293  18.608  1.00  0.00           X  
ATOM    434  H   VAL A  62       0.710  -1.163  16.975  1.00  0.00           H  
ATOM    435  N   VAL A  63       3.579   0.214  17.511  1.00  0.00           N  
ATOM    436  CA  VAL A  63       4.833   0.932  17.320  1.00  0.00           C  
ATOM    437  C   VAL A  63       4.736   2.360  17.843  1.00  0.00           C  
ATOM    438  O   VAL A  63       3.834   3.109  17.468  1.00  0.00           O  
ATOM    439  CB  VAL A  63       5.243   0.967  15.835  1.00  0.00           C  
ATOM    440  CEN VAL A  63       5.697   0.719  15.380  1.00  0.00           X  
ATOM    441  H   VAL A  63       2.917   0.168  16.750  1.00  0.00           H  
ATOM    442  N   VAL A  64       5.670   2.731  18.712  1.00  0.00           N  
ATOM    443  CA  VAL A  64       5.731   4.089  19.237  1.00  0.00           C  
ATOM    444  C   VAL A  64       5.899   5.107  18.116  1.00  0.00           C  
ATOM    445  O   VAL A  64       5.369   6.216  18.187  1.00  0.00           O  
ATOM    446  CB  VAL A  64       6.885   4.255  20.244  1.00  0.00           C  
ATOM    447  CEN VAL A  64       7.030   4.342  20.912  1.00  0.00           X  
ATOM    448  H   VAL A  64       6.356   2.054  19.016  1.00  0.00           H  
ATOM    449  N   VAL A  65       6.638   4.723  17.082  1.00  0.00           N  
ATOM    450  CA  VAL A  65       6.919   5.619  15.966  1.00  0.00           C  
ATOM    451  C   VAL A  65       5.643   5.989  15.222  1.00  0.00           C  
ATOM    452  O   VAL A  65       5.440   7.146  14.855  1.00  0.00           O  
ATOM    453  CB  VAL A  65       7.916   4.991  14.974  1.00  0.00           C  
ATOM    454  CEN VAL A  65       8.563   5.029  14.739  1.00  0.00           X  
ATOM    455  H   VAL A  65       7.016   3.786  17.067  1.00  0.00           H  
ATOM    456  N   VAL A  66       4.784   4.999  15.001  1.00  0.00           N  
ATOM    457  CA  VAL A  66       3.519   5.222  14.313  1.00  0.00           C  
ATOM    458  C   VAL A  66       2.654   6.227  15.061  1.00  0.00           C  
ATOM    459  O   VAL A  66       2.074   7.132  14.459  1.00  0.00           O  
ATOM    460  CB  VAL A  66       2.731   3.909  14.140  1.00  0.00           C  
ATOM    461  CEN VAL A  66       2.523   3.444  13.677  1.00  0.00           X  
ATOM    462  H   VAL A  66       5.014   4.068  15.319  1.00  0.00           H  
ATOM    463  N   VAL A  67       2.570   6.064  16.377  1.00  0.00           N  
ATOM    464  CA  VAL A  67       1.775   6.958  17.211  1.00  0.00           C  
ATOM    465  C   VAL A  67       2.267   8.395  17.103  1.00  0.00           C  
ATOM    466  O   VAL A  67       1.472   9.325  16.965  1.00  0.00           O  
ATOM    467  CB  VAL A  67       1.803   6.526  18.689  1.00  0.00           C  
ATOM    468  CEN VAL A  67       1.422   6.252  19.194  1.00  0.00           X  
ATOM    469  H   VAL A  67       3.070   5.301  16.811  1.00  0.00           H  
ATOM    470  N   VAL A  68       3.582   8.571  17.165  1.00  0.00           N  
ATOM    471  CA  VAL A  68       4.183   9.897  17.074  1.00  0.00           C  
ATOM    472  C   VAL A  68       3.839  10.568  15.751  1.00  0.00           C  
ATOM    473  O   VAL A  68       3.481  11.746  15.716  1.00  0.00           O  
ATOM    474  CB  VAL A  68       5.715   9.834  17.223  1.00  0.00           C  
ATOM    475  CEN VAL A  68       6.238   9.987  17.645  1.00  0.00           X  
ATOM    476  H   VAL A  68       4.182   7.766  17.278  1.00  0.00           H  
ATOM    477  N   VAL A  69       3.948   9.813  14.664  1.00  0.00           N  
ATOM    478  CA  VAL A  69       3.648  10.334  13.335  1.00  0.00           C  
ATOM    479  C   VAL A  69       2.204  10.810  13.244  1.00  0.00           C  
ATOM    480  O   VAL A  69       1.928  11.885  12.713  1.00  0.00           O  
ATOM    481  CB  VAL A  69       3.900   9.277  12.243  1.00  0.00           C  
ATOM    482  CEN VAL A  69       4.318   9.107  11.722  1.00  0.00           X  
ATOM    483  H   VAL A  69       4.247   8.853  14.760  1.00  0.00           H  
ATOM    484  N   VAL A  70       1.286  10.003  13.764  1.00  0.00           N  
ATOM    485  CA  VAL A  70      -0.132  10.340  13.742  1.00  0.00           C  
ATOM    486  C   VAL A  70      -0.400  11.642  14.485  1.00  0.00           C  
ATOM    487  O   VAL A  70      -1.139  12.502  14.005  1.00  0.00           O  
ATOM    488  CB  VAL A  70      -0.989   9.221  14.362  1.00  0.00           C  
ATOM    489  CEN VAL A  70      -1.443   8.723  14.215  1.00  0.00           X  
ATOM    490  H   VAL A  70       1.578   9.133  14.186  1.00  0.00           H  
ATOM    491  N   VAL A  71       0.205  11.782  15.660  1.00  0.00           N  
ATOM    492  CA  VAL A  71       0.032  12.981  16.473  1.00  0.00           C  
ATOM    493  C   VAL A  71       0.501  14.224  15.727  1.00  0.00           C  
ATOM    494  O   VAL A  71      -0.176  15.252  15.727  1.00  0.00           O  
ATOM    495  CB  VAL A  71       0.797  12.875  17.806  1.00  0.00           C  
ATOM    496  CEN VAL A  71       0.718  12.801  18.486  1.00  0.00           X  
ATOM    497  H   VAL A  71       0.799  11.040  15.999  1.00  0.00           H  
ATOM    498  N   VAL A  72       1.664  14.123  15.092  1.00  0.00           N  
ATOM    499  CA  VAL A  72       2.225  15.240  14.341  1.00  0.00           C  
ATOM    500  C   VAL A  72       1.291  15.675  13.220  1.00  0.00           C  
ATOM    501  O   VAL A  72       1.057  16.867  13.021  1.00  0.00           O  
ATOM    502  CB  VAL A  72       3.599  14.884  13.742  1.00  0.00           C  
ATOM    503  CEN VAL A  72       4.275  15.007  13.794  1.00  0.00           X  
ATOM    504  H   VAL A  72       2.172  13.251  15.131  1.00  0.00           H  
ATOM    505  N   VAL A  73       0.759  14.701  12.489  1.00  0.00           N  
ATOM    506  CA  VAL A  73      -0.152  14.982  11.385  1.00  0.00           C  
ATOM    507  C   VAL A  73      -1.390  15.726  11.868  1.00  0.00           C  
ATOM    508  O   VAL A  73      -1.823  16.699  11.251  1.00  0.00           O  
ATOM    509  CB  VAL A  73      -0.588  13.690  10.669  1.00  0.00           C  
ATOM    510  CEN VAL A  73      -0.519  13.328  10.087  1.00  0.00           X  
ATOM    511  H   VAL A  73       0.991  13.742  12.703  1.00  0.00           H  
ATOM    512  N   VAL A  74      -1.958  15.262  12.977  1.00  0.00           N  
ATOM    513  CA  VAL A  74      -3.148  15.882  13.545  1.00  0.00           C  
ATOM    514  C   VAL A  74      -2.890  17.339  13.910  1.00  0.00           C  
ATOM    515  O   VAL A  74      -3.705  18.215  13.620  1.00  0.00           O  
ATOM    516  CB  VAL A  74      -3.635  15.129  14.797  1.00  0.00           C  
ATOM    517  CEN VAL A  74      -4.134  14.720  15.039  1.00  0.00           X  
ATOM    518  H   VAL A  74      -1.554  14.459  13.437  1.00  0.00           H  
ATOM    519  N   VAL A  75      -1.752  17.591  14.547  1.00  0.00           N  
ATOM    520  CA  VAL A  75      -1.384  18.942  14.952  1.00  0.00           C  
ATOM    521  C   VAL A  75      -1.283  19.870  13.749  1.00  0.00           C  
ATOM    522  O   VAL A  75      -1.781  20.995  13.777  1.00  0.00           O  
ATOM    523  CB  VAL A  75      -0.045  18.959  15.715  1.00  0.00           C  
ATOM    524  CEN VAL A  75       0.238  19.049  16.336  1.00  0.00           X  
ATOM    525  H   VAL A  75      -1.125  16.827  14.756  1.00  0.00           H  
ATOM    526  N   VAL A  76      -0.635  19.392  12.692  1.00  0.00           N  
ATOM    527  CA  VAL A  76      -0.468  20.178  11.475  1.00  0.00           C  
ATOM    528  C   VAL A  76      -1.815  20.556  10.874  1.00  0.00           C  
ATOM    529  O   VAL A  76      -2.029  21.701  10.476  1.00  0.00           O  
ATOM    530  CB  VAL A  76       0.359  19.419  10.421  1.00  0.00           C  
ATOM    531  CEN VAL A  76       0.969  19.402  10.101  1.00  0.00           X  
ATOM    532  H   VAL A  76      -0.249  18.459  12.732  1.00  0.00           H  
ATOM    533  N   VAL A  77      -2.722  19.587  10.811  1.00  0.00           N  
ATOM    534  CA  VAL A  77      -4.052  19.817  10.258  1.00  0.00           C  
ATOM    535  C   VAL A  77      -4.795  20.893  11.039  1.00  0.00           C  
ATOM    536  O   VAL A  77      -5.412  21.783  10.454  1.00  0.00           O  
ATOM    537  CB  VAL A  77      -4.893  18.527  10.253  1.00  0.00           C  
ATOM    538  CEN VAL A  77      -5.165  18.044   9.844  1.00  0.00           X  
ATOM    539  H   VAL A  77      -2.485  18.668  11.155  1.00  0.00           H  
ATOM    540  N   VAL A  78      -4.732  20.806  12.363  1.00  0.00           N  
ATOM    541  CA  VAL A  78      -5.399  21.772  13.227  1.00  0.00           C  
ATOM    542  C   VAL A  78      -4.880  23.183  12.980  1.00  0.00           C  
ATOM    543  O   VAL A  78      -5.658  24.131  12.879  1.00  0.00           O  
ATOM    544  CB  VAL A  78      -5.214  21.421  14.716  1.00  0.00           C  
ATOM    545  CEN VAL A  78      -5.541  21.189  15.276  1.00  0.00           X  
ATOM    546  H   VAL A  78      -4.208  20.050  12.782  1.00  0.00           H  
ATOM    547  N   VAL A  79      -3.562  23.314  12.883  1.00  0.00           N  
ATOM    548  CA  VAL A  79      -2.936  24.610  12.647  1.00  0.00           C  
ATOM    549  C   VAL A  79      -3.411  25.220  11.334  1.00  0.00           C  
ATOM    550  O   VAL A  79      -3.735  26.405  11.271  1.00  0.00           O  
ATOM    551  CB  VAL A  79      -1.400  24.501  12.625  1.00  0.00           C  
ATOM    552  CEN VAL A  79      -0.828  24.657  12.975  1.00  0.00           X  
ATOM    553  H   VAL A  79      -2.977  22.495  12.975  1.00  0.00           H  
ATOM    554  N   VAL A  80      -3.450  24.402  10.287  1.00  0.00           N  
ATOM    555  CA  VAL A  80      -3.885  24.860   8.973  1.00  0.00           C  
ATOM    556  C   VAL A  80      -5.315  25.382   9.018  1.00  0.00           C  
ATOM    557  O   VAL A  80      -5.619  26.436   8.459  1.00  0.00           O  
ATOM    558  CB  VAL A  80      -3.791  23.736   7.924  1.00  0.00           C  
ATOM    559  CEN VAL A  80      -3.442  23.522   7.370  1.00  0.00           X  
ATOM    560  H   VAL A  80      -3.170  23.439  10.405  1.00  0.00           H  
ATOM    561  N   VAL A  81      -6.191  24.638   9.685  1.00  0.00           N  
ATOM    562  CA  VAL A  81      -7.592  25.024   9.804  1.00  0.00           C  
ATOM    563  C   VAL A  81      -7.734  26.374  10.495  1.00  0.00           C  
ATOM    564  O   VAL A  81      -8.497  27.232  10.052  1.00  0.00           O  
ATOM    565  CB  VAL A  81      -8.404  23.972  10.582  1.00  0.00           C  
ATOM    566  CEN VAL A  81      -8.886  23.484  10.516  1.00  0.00           X  
ATOM    567  H   VAL A  81      -5.878  23.782  10.122  1.00  0.00           H  
ATOM    568  N   VAL A  82      -6.994  26.557  11.584  1.00  0.00           N  
ATOM    569  CA  VAL A  82      -7.036  27.804  12.338  1.00  0.00           C  
ATOM    570  C   VAL A  82      -6.315  28.921  11.597  1.00  0.00           C  
ATOM    571  O   VAL A  82      -6.813  30.043  11.508  1.00  0.00           O  
ATOM    572  CB  VAL A  82      -6.410  27.640  13.736  1.00  0.00           C  
ATOM    573  CEN VAL A  82      -6.555  27.611  14.409  1.00  0.00           X  
ATOM    574  H   VAL A  82      -6.387  25.813  11.896  1.00  0.00           H  
ATOM    575  N   VAL A  83      -5.138  28.608  11.065  1.00  0.00           N  
ATOM    576  CA  VAL A  83      -4.361  29.576  10.300  1.00  0.00           C  
ATOM    577  C   VAL A  83      -5.022  29.878   8.961  1.00  0.00           C  
ATOM    578  O   VAL A  83      -4.948  31.000   8.460  1.00  0.00           O  
ATOM    579  CB  VAL A  83      -2.925  29.078  10.052  1.00  0.00           C  
ATOM    580  CEN VAL A  83      -2.265  29.179  10.224  1.00  0.00           X  
ATOM    581  H   VAL A  83      -4.772  27.676  11.195  1.00  0.00           H  
ATOM    582  N   VAL A  84      -5.669  28.870   8.386  1.00  0.00           N  
ATOM    583  CA  VAL A  84      -6.356  29.029   7.110  1.00  0.00           C  
ATOM    584  C   VAL A  84      -7.814  28.599   7.212  1.00  0.00           C  
ATOM    585  O   VAL A  84      -8.232  27.631   6.578  1.00  0.00           O  
ATOM    586  CB  VAL A  84      -5.670  28.220   5.993  1.00  0.00           C  
ATOM    587  CEN VAL A  84      -5.291  28.276   5.421  1.00  0.00           X  
ATOM    588  H   VAL A  84      -5.684  27.970   8.844  1.00  0.00           H  
ATOM    589  N   VAL A  85      -8.584  29.325   8.016  1.00  0.00           N  
ATOM    590  CA  VAL A  85      -9.935  28.904   8.368  1.00  0.00           C  
ATOM    591  C   VAL A  85     -10.847  28.898   7.148  1.00  0.00           C  
ATOM    592  O   VAL A  85     -11.900  28.260   7.151  1.00  0.00           O  
ATOM    593  CB  VAL A  85     -10.547  29.814   9.450  1.00  0.00           C  
ATOM    594  CEN VAL A  85     -10.736  29.839  10.112  1.00  0.00           X  
ATOM    595  H   VAL A  85      -8.225  30.191   8.392  1.00  0.00           H  
ATOM    596  N   VAL A  86     -10.436  29.612   6.105  1.00  0.00           N  
ATOM    597  CA  VAL A  86     -11.249  29.750   4.903  1.00  0.00           C  
ATOM    598  C   VAL A  86     -10.753  28.829   3.795  1.00  0.00           C  
ATOM    599  O   VAL A  86     -11.238  28.886   2.665  1.00  0.00           O  
ATOM    600  CB  VAL A  86     -11.254  31.201   4.387  1.00  0.00           C  
ATOM    601  CEN VAL A  86     -11.645  31.764   4.319  1.00  0.00           X  
ATOM    602  H   VAL A  86      -9.537  30.071   6.147  1.00  0.00           H  
ATOM    603  N   VAL A  87      -9.785  27.982   4.125  1.00  0.00           N  
ATOM    604  CA  VAL A  87      -9.194  27.075   3.148  1.00  0.00           C  
ATOM    605  C   VAL A  87      -9.931  25.742   3.118  1.00  0.00           C  
ATOM    606  O   VAL A  87      -9.606  24.825   3.873  1.00  0.00           O  
ATOM    607  CB  VAL A  87      -7.704  26.820   3.443  1.00  0.00           C  
ATOM    608  CEN VAL A  87      -7.065  26.949   3.220  1.00  0.00           X  
ATOM    609  H   VAL A  87      -9.449  27.965   5.078  1.00  0.00           H  
ATOM    610  N   VAL A  88     -10.924  25.640   2.242  1.00  0.00           N  
ATOM    611  CA  VAL A  88     -11.748  24.441   2.153  1.00  0.00           C  
ATOM    612  C   VAL A  88     -10.892  23.198   1.945  1.00  0.00           C  
ATOM    613  O   VAL A  88     -11.146  22.151   2.539  1.00  0.00           O  
ATOM    614  CB  VAL A  88     -12.775  24.543   1.010  1.00  0.00           C  
ATOM    615  CEN VAL A  88     -13.446  24.616   0.872  1.00  0.00           X  
ATOM    616  H   VAL A  88     -11.113  26.414   1.620  1.00  0.00           H  
ATOM    617  N   VAL A  89      -9.877  23.321   1.096  1.00  0.00           N  
ATOM    618  CA  VAL A  89      -8.931  22.235   0.872  1.00  0.00           C  
ATOM    619  C   VAL A  89      -8.251  21.820   2.171  1.00  0.00           C  
ATOM    620  O   VAL A  89      -7.905  20.653   2.356  1.00  0.00           O  
ATOM    621  CB  VAL A  89      -7.854  22.627  -0.157  1.00  0.00           C  
ATOM    622  CEN VAL A  89      -7.633  22.512  -0.799  1.00  0.00           X  
ATOM    623  H   VAL A  89      -9.758  24.189   0.594  1.00  0.00           H  
ATOM    624  N   VAL A  90      -8.062  22.782   3.067  1.00  0.00           N  
ATOM    625  CA  VAL A  90      -7.543  22.496   4.399  1.00  0.00           C  
ATOM    626  C   VAL A  90      -8.456  21.538   5.153  1.00  0.00           C  
ATOM    627  O   VAL A  90      -7.991  20.586   5.780  1.00  0.00           O  
ATOM    628  CB  VAL A  90      -7.370  23.784   5.227  1.00  0.00           C  
ATOM    629  CEN VAL A  90      -6.902  24.212   5.495  1.00  0.00           X  
ATOM    630  H   VAL A  90      -8.284  23.736   2.820  1.00  0.00           H  
ATOM    631  N   VAL A  91      -9.758  21.795   5.088  1.00  0.00           N  
ATOM    632  CA  VAL A  91     -10.740  20.956   5.764  1.00  0.00           C  
ATOM    633  C   VAL A  91     -10.843  19.588   5.103  1.00  0.00           C  
ATOM    634  O   VAL A  91     -11.385  18.647   5.684  1.00  0.00           O  
ATOM    635  CB  VAL A  91     -12.132  21.615   5.780  1.00  0.00           C  
ATOM    636  CEN VAL A  91     -12.597  21.918   6.187  1.00  0.00           X  
ATOM    637  H   VAL A  91     -10.076  22.593   4.556  1.00  0.00           H  
ATOM    638  N   VAL A  92     -10.321  19.483   3.886  1.00  0.00           N  
ATOM    639  CA  VAL A  92     -10.273  18.209   3.180  1.00  0.00           C  
ATOM    640  C   VAL A  92      -9.060  17.390   3.604  1.00  0.00           C  
ATOM    641  O   VAL A  92      -8.950  16.209   3.274  1.00  0.00           O  
ATOM    642  CB  VAL A  92     -10.236  18.409   1.653  1.00  0.00           C  
ATOM    643  CEN VAL A  92     -10.606  18.340   1.076  1.00  0.00           X  
ATOM    644  H   VAL A  92      -9.948  20.308   3.438  1.00  0.00           H  
ATOM    645  N   VAL A  93      -8.151  18.024   4.336  1.00  0.00           N  
ATOM    646  CA  VAL A  93      -6.877  17.405   4.681  1.00  0.00           C  
ATOM    647  C   VAL A  93      -7.051  16.360   5.776  1.00  0.00           C  
ATOM    648  O   VAL A  93      -7.771  16.581   6.749  1.00  0.00           O  
ATOM    649  CB  VAL A  93      -5.846  18.452   5.143  1.00  0.00           C  
ATOM    650  CEN VAL A  93      -5.265  18.775   4.963  1.00  0.00           X  
ATOM    651  H   VAL A  93      -8.347  18.960   4.662  1.00  0.00           H  
ATOM    652  N   VAL A  94      -6.387  15.221   5.610  1.00  0.00           N  
ATOM    653  CA  VAL A  94      -6.418  14.164   6.614  1.00  0.00           C  
ATOM    654  C   VAL A  94      -6.053  14.700   7.991  1.00  0.00           C  
ATOM    655  O   VAL A  94      -6.689  14.361   8.989  1.00  0.00           O  
ATOM    656  CB  VAL A  94      -5.461  13.013   6.251  1.00  0.00           C  
ATOM    657  CEN VAL A  94      -5.436  12.358   6.039  1.00  0.00           X  
ATOM    658  H   VAL A  94      -5.846  15.084   4.768  1.00  0.00           H  
ATOM    659  N   VAL A  95      -5.024  15.540   8.040  1.00  0.00           N  
ATOM    660  CA  VAL A  95      -4.520  16.062   9.305  1.00  0.00           C  
ATOM    661  C   VAL A  95      -5.514  17.028   9.937  1.00  0.00           C  
ATOM    662  O   VAL A  95      -5.521  17.220  11.153  1.00  0.00           O  
ATOM    663  CB  VAL A  95      -3.168  16.777   9.123  1.00  0.00           C  
ATOM    664  CEN VAL A  95      -2.493  16.728   9.252  1.00  0.00           X  
ATOM    665  H   VAL A  95      -4.579  15.824   7.179  1.00  0.00           H  
ATOM    666  N   VAL A  96      -6.352  17.636   9.104  1.00  0.00           N  
ATOM    667  CA  VAL A  96      -7.499  18.394   9.589  1.00  0.00           C  
ATOM    668  C   VAL A  96      -8.442  17.511  10.396  1.00  0.00           C  
ATOM    669  O   VAL A  96      -8.907  17.900  11.467  1.00  0.00           O  
ATOM    670  CB  VAL A  96      -8.281  19.039   8.430  1.00  0.00           C  
ATOM    671  CEN VAL A  96      -8.429  19.640   8.127  1.00  0.00           X  
ATOM    672  H   VAL A  96      -6.191  17.570   8.109  1.00  0.00           H  
ATOM    673  N   VAL A  97      -8.720  16.321   9.876  1.00  0.00           N  
ATOM    674  CA  VAL A  97      -9.608  15.380  10.547  1.00  0.00           C  
ATOM    675  C   VAL A  97      -9.075  15.005  11.924  1.00  0.00           C  
ATOM    676  O   VAL A  97      -9.821  14.975  12.903  1.00  0.00           O  
ATOM    677  CB  VAL A  97      -9.805  14.098   9.717  1.00  0.00           C  
ATOM    678  CEN VAL A  97     -10.261  13.748   9.337  1.00  0.00           X  
ATOM    679  H   VAL A  97      -8.305  16.061   8.992  1.00  0.00           H  
ATOM    680  N   VAL A  98      -7.779  14.720  11.993  1.00  0.00           N  
ATOM    681  CA  VAL A  98      -7.143  14.346  13.251  1.00  0.00           C  
ATOM    682  C   VAL A  98      -7.276  15.455  14.286  1.00  0.00           C  
ATOM    683  O   VAL A  98      -7.600  15.198  15.446  1.00  0.00           O  
ATOM    684  CB  VAL A  98      -5.651  14.018  13.054  1.00  0.00           C  
ATOM    685  CEN VAL A  98      -5.192  13.505  13.049  1.00  0.00           X  
ATOM    686  H   VAL A  98      -7.220  14.763  11.153  1.00  0.00           H  
ATOM    687  N   VAL A  99      -7.026  16.688  13.861  1.00  0.00           N  
ATOM    688  CA  VAL A  99      -7.118  17.839  14.752  1.00  0.00           C  
ATOM    689  C   VAL A  99      -8.523  17.982  15.323  1.00  0.00           C  
ATOM    690  O   VAL A  99      -8.696  18.215  16.520  1.00  0.00           O  
ATOM    691  CB  VAL A  99      -6.733  19.144  14.030  1.00  0.00           C  
ATOM    692  CEN VAL A  99      -6.248  19.632  13.987  1.00  0.00           X  
ATOM    693  H   VAL A  99      -6.765  16.832  12.896  1.00  0.00           H  
ATOM    694  N   VAL A 100      -9.524  17.842  14.461  1.00  0.00           N  
ATOM    695  CA  VAL A 100     -10.916  17.956  14.879  1.00  0.00           C  
ATOM    696  C   VAL A 100     -11.262  16.913  15.934  1.00  0.00           C  
ATOM    697  O   VAL A 100     -11.904  17.221  16.938  1.00  0.00           O  
ATOM    698  CB  VAL A 100     -11.879  17.803  13.686  1.00  0.00           C  
ATOM    699  CEN VAL A 100     -12.316  18.146  13.279  1.00  0.00           X  
ATOM    700  H   VAL A 100      -9.315  17.652  13.491  1.00  0.00           H  
ATOM    701  N   VAL A 101     -10.832  15.678  15.701  1.00  0.00           N  
ATOM    702  CA  VAL A 101     -11.094  14.587  16.631  1.00  0.00           C  
ATOM    703  C   VAL A 101     -10.496  14.875  18.002  1.00  0.00           C  
ATOM    704  O   VAL A 101     -11.143  14.671  19.029  1.00  0.00           O  
ATOM    705  CB  VAL A 101     -10.535  13.250  16.108  1.00  0.00           C  
ATOM    706  CEN VAL A 101     -10.714  12.637  15.852  1.00  0.00           X  
ATOM    707  H   VAL A 101     -10.309  15.490  14.857  1.00  0.00           H  
ATOM    708  N   VAL A 102      -9.255  15.351  18.012  1.00  0.00           N  
ATOM    709  CA  VAL A 102      -8.566  15.669  19.257  1.00  0.00           C  
ATOM    710  C   VAL A 102      -9.318  16.733  20.046  1.00  0.00           C  
ATOM    711  O   VAL A 102      -9.495  16.611  21.259  1.00  0.00           O  
ATOM    712  CB  VAL A 102      -7.128  16.156  18.999  1.00  0.00           C  
ATOM    713  CEN VAL A 102      -6.464  15.981  19.060  1.00  0.00           X  
ATOM    714  H   VAL A 102      -8.777  15.497  17.134  1.00  0.00           H  
ATOM    715  N   VAL A 103      -9.759  17.776  19.352  1.00  0.00           N  
ATOM    716  CA  VAL A 103     -10.493  18.864  19.987  1.00  0.00           C  
ATOM    717  C   VAL A 103     -11.772  18.358  20.641  1.00  0.00           C  
ATOM    718  O   VAL A 103     -12.089  18.723  21.773  1.00  0.00           O  
ATOM    719  CB  VAL A 103     -10.847  19.972  18.978  1.00  0.00           C  
ATOM    720  CEN VAL A 103     -10.702  20.619  18.791  1.00  0.00           X  
ATOM    721  H   VAL A 103      -9.581  17.817  18.359  1.00  0.00           H  
ATOM    722  N   VAL A 104     -12.505  17.515  19.921  1.00  0.00           N  
ATOM    723  CA  VAL A 104     -13.752  16.956  20.430  1.00  0.00           C  
ATOM    724  C   VAL A 104     -13.518  16.159  21.706  1.00  0.00           C  
ATOM    725  O   VAL A 104     -14.263  16.291  22.678  1.00  0.00           O  
ATOM    726  CB  VAL A 104     -14.432  16.050  19.387  1.00  0.00           C  
ATOM    727  CEN VAL A 104     -14.970  16.004  18.958  1.00  0.00           X  
ATOM    728  H   VAL A 104     -12.190  17.254  18.997  1.00  0.00           H  
ATOM    729  N   VAL A 105     -12.479  15.330  21.698  1.00  0.00           N  
ATOM    730  CA  VAL A 105     -12.145  14.509  22.856  1.00  0.00           C  
ATOM    731  C   VAL A 105     -11.850  15.372  24.076  1.00  0.00           C  
ATOM    732  O   VAL A 105     -12.323  15.089  25.177  1.00  0.00           O  
ATOM    733  CB  VAL A 105     -10.932  13.603  22.575  1.00  0.00           C  
ATOM    734  CEN VAL A 105     -10.741  12.949  22.469  1.00  0.00           X  
ATOM    735  H   VAL A 105     -11.906  15.268  20.869  1.00  0.00           H  
ATOM    736  N   VAL A 106     -11.066  16.425  23.874  1.00  0.00           N  
ATOM    737  CA  VAL A 106     -10.707  17.331  24.958  1.00  0.00           C  
ATOM    738  C   VAL A 106     -11.944  17.973  25.573  1.00  0.00           C  
ATOM    739  O   VAL A 106     -12.072  18.051  26.795  1.00  0.00           O  
ATOM    740  CB  VAL A 106      -9.752  18.439  24.476  1.00  0.00           C  
ATOM    741  CEN VAL A 106      -9.102  18.666  24.512  1.00  0.00           X  
ATOM    742  H   VAL A 106     -10.710  16.603  22.946  1.00  0.00           H  
ATOM    743  N   VAL A 107     -12.852  18.432  24.719  1.00  0.00           N  
ATOM    744  CA  VAL A 107     -14.082  19.068  25.177  1.00  0.00           C  
ATOM    745  C   VAL A 107     -14.907  18.118  26.035  1.00  0.00           C  
ATOM    746  O   VAL A 107     -15.414  18.500  27.090  1.00  0.00           O  
ATOM    747  CB  VAL A 107     -14.941  19.555  23.995  1.00  0.00           C  
ATOM    748  CEN VAL A 107     -15.161  20.118  23.664  1.00  0.00           X  
ATOM    749  H   VAL A 107     -12.687  18.338  23.727  1.00  0.00           H  
ATOM    750  N   VAL A 108     -15.040  16.878  25.575  1.00  0.00           N  
ATOM    751  CA  VAL A 108     -15.805  15.870  26.300  1.00  0.00           C  
ATOM    752  C   VAL A 108     -15.225  15.632  27.688  1.00  0.00           C  
ATOM    753  O   VAL A 108     -15.959  15.559  28.674  1.00  0.00           O  
ATOM    754  CB  VAL A 108     -15.846  14.534  25.535  1.00  0.00           C  
ATOM    755  CEN VAL A 108     -16.256  14.113  25.176  1.00  0.00           X  
ATOM    756  H   VAL A 108     -14.599  16.627  24.702  1.00  0.00           H  
ATOM    757  N   VAL A 109     -13.904  15.510  27.760  1.00  0.00           N  
ATOM    758  CA  VAL A 109     -13.223  15.280  29.028  1.00  0.00           C  
ATOM    759  C   VAL A 109     -13.488  16.414  30.010  1.00  0.00           C  
ATOM    760  O   VAL A 109     -13.774  16.177  31.184  1.00  0.00           O  
ATOM    761  CB  VAL A 109     -11.703  15.127  28.834  1.00  0.00           C  
ATOM    762  CEN VAL A 109     -11.185  14.673  28.850  1.00  0.00           X  
ATOM    763  H   VAL A 109     -13.357  15.580  26.913  1.00  0.00           H  
ATOM    764  N   VAL A 110     -13.392  17.646  29.523  1.00  0.00           N  
ATOM    765  CA  VAL A 110     -13.621  18.820  30.357  1.00  0.00           C  
ATOM    766  C   VAL A 110     -15.031  18.819  30.933  1.00  0.00           C  
ATOM    767  O   VAL A 110     -15.193  18.813  32.122  1.00  0.00           O  
ATOM    768  CB  VAL A 110     -13.400  20.125  29.569  1.00  0.00           C  
ATOM    769  CEN VAL A 110     -12.978  20.665  29.498  1.00  0.00           X  
ATOM    770  H   VAL A 110     -13.153  17.773  28.550  1.00  0.00           H  
TER                                                                             
# All scores below are weighted scores, not raw scores.
#BEGIN_POSE_ENERGIES_TABLE ./out/10.pdb
label vdw total
weights 0.1 NA
pose 3.79748 3.79748
VAL:NtermProteinFull_1 0 0
VAL_2 0 0
VAL_3 0 0
VAL_4 0 0
VAL_5 0 0
VAL_6 0.00176 0.00176
VAL_7 0 0
VAL_8 0 0
VAL_9 0 0
VAL_10 0 0
VAL_11 0 0
VAL_12 0 0
VAL_13 0 0
VAL_14 0 0
VAL_15 0 0
VAL_16 0 0
VAL_17 0 0
VAL_18 0 0
VAL_19 0 0
VAL_20 0 0
VAL_21 0 0
VAL_22 0 0
VAL_23 0 0
VAL_24 0 0
VAL_25 0 0
VAL_26 0 0
VAL_27 0 0
VAL_28 0 0
VAL_29 0.00176 0.00176
VAL_30 0 0
VAL_31 0 0
VAL_32 0 0
VAL_33 0 0
VAL_34 0 0
VAL_35 0 0
VAL_36 0 0
VAL_37 0.00277 0.00277
VAL_38 0 0
VAL_39 0 0
VAL_40 0 0
VAL_41 0 0
VAL_42 0 0
VAL_43 0 0
VAL_44 0 0
VAL_45 0 0
VAL_46 0 0
VAL_47 0.00277 0.00277
VAL_48 0 0
VAL_49 0 0
VAL_50 0 0
VAL_51 0.00504 0.00504
VAL_52 0 0
VAL_53 0 0
VAL_54 0 0
VAL_55 0.0002 0.0002
VAL_56 0 0
VAL_57 0 0
VAL_58 0.01295 0.01295
VAL_59 0 0
VAL_60 0 0
VAL_61 0.01462 0.01462
VAL_62 0 0
VAL_63 0 0
VAL_64 0 0
VAL_65 0 0
VAL_66 0.01462 0.01462
VAL_67 0 0
VAL_68 0 0
VAL_69 0 0
VAL_70 0.01295 0.01295
VAL_71 0 0
VAL_72 0 0
VAL_73 0.01592 0.01592
VAL_74 0.11603 0.11603
VAL_75 0 0
VAL_76 0 0
VAL_77 1.33238 1.33238
VAL_78 0.38702 0.38702
VAL_79 0 0
VAL_80 0 0
VAL_81 0 0
VAL_82 0 0
VAL_83 0 0
VAL_84 0.01006 0.01006
VAL_85 0 0
VAL_86 0 0
VAL_87 0.01006 0.01006
VAL_88 0 0
VAL_89 0 0
VAL_90 0 0
VAL_91 0 0
VAL_92 0 0
VAL_93 0 0
VAL_94 0 0
VAL_95 0.9042 0.9042
VAL_96 0.4441 0.4441
VAL_97 0.00504 0.00504
VAL_98 0.11623 0.11623
VAL_99 0.38702 0.38702
VAL_100 0 0
VAL_101 0 0
VAL_102 0 0
VAL_103 0 0
VAL_104 0 0
VAL_105 0 0
VAL_106 0 0
VAL_107 0 0
VAL_108 0 0
VAL_109 0 0
VAL:CtermProteinFull_110 0 0
#END_POSE_ENERGIES_TABLE ./out/10.pdb

REMARK 6 14 17 13 16 1 15 7 13 10 14 1 
REMARK VDW             3.797
REMARK RG             13.928
REMARK NCdist         38.770
REMARK HO              0.274
