# Supplementary material for: Design of complicated all-α protein structures
Source: Nat Struct Mol Biol. 2024 Jan 4;31(2):275–82. doi: 10.1038/s41594-023-01147-9 (PMC11377298; doi:10.1038/s41594-023-01147-9)
Supplement: Supplementary file 11 — Statistical source data. [file 41594_2023_1147_MOESM11_ESM.zip › ED_Fig6/12.pdb]

HEADER                                            09-NOV-21   XXXX              
EXPDTA    THEORETICAL MODEL                                                     
REMARK 220                                                                      
REMARK 220 EXPERIMENTAL DETAILS                                                 
REMARK 220  EXPERIMENT TYPE                : THEORETICAL MODELLING              
REMARK 220  DATE OF DATA COLLECTION        : 09-NOV-21                          
REMARK 220                                                                      
REMARK 220 REMARK: MODEL GENERATED BY ROSETTA                                   
REMARK 220  VERSION 2021.16+release.8ee4f02                                     
ATOM      1  N   VAL A   1       0.000   0.000   0.000  1.00  0.00           N  
ATOM      2  CA  VAL A   1       1.458   0.000   0.000  1.00  0.00           C  
ATOM      3  C   VAL A   1       2.009   1.420   0.000  1.00  0.00           C  
ATOM      4  O   VAL A   1       2.934   1.737   0.748  1.00  0.00           O  
ATOM      5  CB  VAL A   1       2.023  -0.759  -1.215  1.00  0.00           C  
ATOM      6  CEN VAL A   1       2.351  -1.334  -1.406  1.00  0.00           X  
ATOM      7  H   VAL A   1      -0.500  -0.433  -0.750  1.00  0.00           H  
ATOM      8  N   VAL A   2       1.435   2.272  -0.843  1.00  0.00           N  
ATOM      9  CA  VAL A   2       1.868   3.661  -0.942  1.00  0.00           C  
ATOM     10  C   VAL A   2       1.711   4.383   0.390  1.00  0.00           C  
ATOM     11  O   VAL A   2       2.608   5.105   0.825  1.00  0.00           O  
ATOM     12  CB  VAL A   2       1.079   4.423  -2.023  1.00  0.00           C  
ATOM     13  CEN VAL A   2       1.129   4.707  -2.649  1.00  0.00           X  
ATOM     14  H   VAL A   2       0.680   1.949  -1.431  1.00  0.00           H  
ATOM     15  N   VAL A   3       0.566   4.183   1.035  1.00  0.00           N  
ATOM     16  CA  VAL A   3       0.290   4.815   2.319  1.00  0.00           C  
ATOM     17  C   VAL A   3       1.317   4.405   3.367  1.00  0.00           C  
ATOM     18  O   VAL A   3       1.823   5.241   4.115  1.00  0.00           O  
ATOM     19  CB  VAL A   3      -1.120   4.462   2.831  1.00  0.00           C  
ATOM     20  CEN VAL A   3      -1.749   4.719   2.941  1.00  0.00           X  
ATOM     21  H   VAL A   3      -0.130   3.577   0.624  1.00  0.00           H  
ATOM     22  N   VAL A   4       1.620   3.112   3.417  1.00  0.00           N  
ATOM     23  CA  VAL A   4       2.588   2.588   4.374  1.00  0.00           C  
ATOM     24  C   VAL A   4       3.957   3.226   4.177  1.00  0.00           C  
ATOM     25  O   VAL A   4       4.612   3.622   5.141  1.00  0.00           O  
ATOM     26  CB  VAL A   4       2.723   1.058   4.261  1.00  0.00           C  
ATOM     27  CEN VAL A   4       2.581   0.464   4.579  1.00  0.00           X  
ATOM     28  H   VAL A   4       1.169   2.476   2.775  1.00  0.00           H  
ATOM     29  N   VAL A   5       4.385   3.322   2.923  1.00  0.00           N  
ATOM     30  CA  VAL A   5       5.678   3.911   2.597  1.00  0.00           C  
ATOM     31  C   VAL A   5       5.758   5.358   3.069  1.00  0.00           C  
ATOM     32  O   VAL A   5       6.758   5.776   3.653  1.00  0.00           O  
ATOM     33  CB  VAL A   5       5.958   3.859   1.084  1.00  0.00           C  
ATOM     34  CEN VAL A   5       6.345   3.555   0.602  1.00  0.00           X  
ATOM     35  H   VAL A   5       3.799   2.977   2.176  1.00  0.00           H  
ATOM     36  N   VAL A   6       4.700   6.118   2.811  1.00  0.00           N  
ATOM     37  CA  VAL A   6       4.648   7.520   3.209  1.00  0.00           C  
ATOM     38  C   VAL A   6       4.783   7.670   4.719  1.00  0.00           C  
ATOM     39  O   VAL A   6       5.528   8.521   5.204  1.00  0.00           O  
ATOM     40  CB  VAL A   6       3.339   8.190   2.752  1.00  0.00           C  
ATOM     41  CEN VAL A   6       3.075   8.647   2.309  1.00  0.00           X  
ATOM     42  H   VAL A   6       3.910   5.715   2.327  1.00  0.00           H  
ATOM     43  N   VAL A   7       4.059   6.836   5.458  1.00  0.00           N  
ATOM     44  CA  VAL A   7       4.096   6.875   6.915  1.00  0.00           C  
ATOM     45  C   VAL A   7       5.504   6.615   7.437  1.00  0.00           C  
ATOM     46  O   VAL A   7       5.983   7.311   8.332  1.00  0.00           O  
ATOM     47  CB  VAL A   7       3.133   5.844   7.532  1.00  0.00           C  
ATOM     48  CEN VAL A   7       2.540   5.776   7.878  1.00  0.00           X  
ATOM     49  H   VAL A   7       3.467   6.159   4.999  1.00  0.00           H  
ATOM     50  N   VAL A   8       6.163   5.609   6.872  1.00  0.00           N  
ATOM     51  CA  VAL A   8       7.517   5.255   7.279  1.00  0.00           C  
ATOM     52  C   VAL A   8       8.478   6.419   7.067  1.00  0.00           C  
ATOM     53  O   VAL A   8       9.293   6.729   7.935  1.00  0.00           O  
ATOM     54  CB  VAL A   8       8.037   4.027   6.508  1.00  0.00           C  
ATOM     55  CEN VAL A   8       8.197   3.360   6.571  1.00  0.00           X  
ATOM     56  H   VAL A   8       5.713   5.075   6.141  1.00  0.00           H  
ATOM     57  N   VAL A   9       8.376   7.060   5.907  1.00  0.00           N  
ATOM     58  CA  VAL A   9       9.235   8.191   5.579  1.00  0.00           C  
ATOM     59  C   VAL A   9       9.061   9.324   6.581  1.00  0.00           C  
ATOM     60  O   VAL A   9      10.039   9.909   7.047  1.00  0.00           O  
ATOM     61  CB  VAL A   9       8.951   8.723   4.162  1.00  0.00           C  
ATOM     62  CEN VAL A   9       9.208   8.766   3.524  1.00  0.00           X  
ATOM     63  H   VAL A   9       7.685   6.755   5.236  1.00  0.00           H  
ATOM     64  N   VAL A  10       7.810   9.630   6.909  1.00  0.00           N  
ATOM     65  CA  VAL A  10       7.506  10.695   7.857  1.00  0.00           C  
ATOM     66  C   VAL A  10       8.128  10.415   9.219  1.00  0.00           C  
ATOM     67  O   VAL A  10       8.719  11.301   9.836  1.00  0.00           O  
ATOM     68  CB  VAL A  10       5.986  10.883   8.028  1.00  0.00           C  
ATOM     69  CEN VAL A  10       5.461  11.306   7.888  1.00  0.00           X  
ATOM     70  H   VAL A  10       7.051   9.112   6.491  1.00  0.00           H  
ATOM     71  N   VAL A  11       7.993   9.177   9.683  1.00  0.00           N  
ATOM     72  CA  VAL A  11       8.542   8.778  10.973  1.00  0.00           C  
ATOM     73  C   VAL A  11      10.054   8.964  11.009  1.00  0.00           C  
ATOM     74  O   VAL A  11      10.602   9.482  11.982  1.00  0.00           O  
ATOM     75  CB  VAL A  11       8.207   7.311  11.300  1.00  0.00           C  
ATOM     76  CEN VAL A  11       7.826   6.907  11.708  1.00  0.00           X  
ATOM     77  H   VAL A  11       7.496   8.495   9.127  1.00  0.00           H  
ATOM     78  N   VAL A  12      10.723   8.537   9.944  1.00  0.00           N  
ATOM     79  CA  VAL A  12      12.173   8.655   9.852  1.00  0.00           C  
ATOM     80  C   VAL A  12      12.613  10.111   9.938  1.00  0.00           C  
ATOM     81  O   VAL A  12      13.562  10.441  10.650  1.00  0.00           O  
ATOM     82  CB  VAL A  12      12.708   8.043   8.543  1.00  0.00           C  
ATOM     83  CEN VAL A  12      13.065   7.514   8.284  1.00  0.00           X  
ATOM     84  H   VAL A  12      10.214   8.119   9.178  1.00  0.00           H  
ATOM     85  N   VAL A  13      11.920  10.977   9.208  1.00  0.00           N  
ATOM     86  CA  VAL A  13      12.238  12.400   9.200  1.00  0.00           C  
ATOM     87  C   VAL A  13      12.120  12.999  10.596  1.00  0.00           C  
ATOM     88  O   VAL A  13      12.988  13.755  11.033  1.00  0.00           O  
ATOM     89  CB  VAL A  13      11.321  13.180   8.239  1.00  0.00           C  
ATOM     90  CEN VAL A  13      11.305  13.516   7.638  1.00  0.00           X  
ATOM     91  H   VAL A  13      11.152  10.642   8.644  1.00  0.00           H  
ATOM     92  N   VAL A  14      11.041  12.656  11.292  1.00  0.00           N  
ATOM     93  CA  VAL A  14      10.808  13.159  12.640  1.00  0.00           C  
ATOM     94  C   VAL A  14      11.933  12.751  13.583  1.00  0.00           C  
ATOM     95  O   VAL A  14      12.426  13.564  14.365  1.00  0.00           O  
ATOM     96  CB  VAL A  14       9.468  12.654  13.208  1.00  0.00           C  
ATOM     97  CEN VAL A  14       8.830  12.848  13.379  1.00  0.00           X  
ATOM     98  H   VAL A  14      10.366  12.031  10.876  1.00  0.00           H  
ATOM     99  N   VAL A  15      12.336  11.488  13.503  1.00  0.00           N  
ATOM    100  CA  VAL A  15      13.405  10.970  14.349  1.00  0.00           C  
ATOM    101  C   VAL A  15      14.682  11.783  14.183  1.00  0.00           C  
ATOM    102  O   VAL A  15      15.592  11.704  15.009  1.00  0.00           O  
ATOM    103  CB  VAL A  15      13.705   9.491  14.039  1.00  0.00           C  
ATOM    104  CEN VAL A  15      13.647   8.850  14.285  1.00  0.00           X  
ATOM    105  H   VAL A  15      11.891  10.870  12.840  1.00  0.00           H  
ATOM    106  N   VAL A  16      14.745  12.564  13.110  1.00  0.00           N  
ATOM    107  CA  VAL A  16      15.906  13.404  12.840  1.00  0.00           C  
ATOM    108  C   VAL A  16      15.613  14.866  13.154  1.00  0.00           C  
ATOM    109  O   VAL A  16      16.516  15.702  13.162  1.00  0.00           O  
ATOM    110  CB  VAL A  16      16.361  13.285  11.374  1.00  0.00           C  
ATOM    111  CEN VAL A  16      16.858  13.037  10.966  1.00  0.00           X  
ATOM    112  H   VAL A  16      13.968  12.576  12.464  1.00  0.00           H  
ATOM    113  N   VAL A  17      14.345  15.168  13.410  1.00  0.00           N  
ATOM    114  CA  VAL A  17      13.955  16.483  13.905  1.00  0.00           C  
ATOM    115  C   VAL A  17      14.427  16.694  15.338  1.00  0.00           C  
ATOM    116  O   VAL A  17      14.625  15.735  16.085  1.00  0.00           O  
ATOM    117  CB  VAL A  17      12.429  16.681  13.844  1.00  0.00           C  
ATOM    118  CEN VAL A  17      11.927  17.019  13.515  1.00  0.00           X  
ATOM    119  H   VAL A  17      13.632  14.468  13.259  1.00  0.00           H  
ATOM    120  N   VAL A  18      14.607  17.955  15.717  1.00  0.00           N  
ATOM    121  CA  VAL A  18      14.949  18.301  17.091  1.00  0.00           C  
ATOM    122  C   VAL A  18      13.788  18.017  18.036  1.00  0.00           C  
ATOM    123  O   VAL A  18      12.637  17.924  17.609  1.00  0.00           O  
ATOM    124  CB  VAL A  18      15.351  19.782  17.218  1.00  0.00           C  
ATOM    125  CEN VAL A  18      15.885  20.204  17.327  1.00  0.00           X  
ATOM    126  H   VAL A  18      14.504  18.693  15.035  1.00  0.00           H  
ATOM    127  N   VAL A  19      14.097  17.882  19.321  1.00  0.00           N  
ATOM    128  CA  VAL A  19      13.101  17.491  20.311  1.00  0.00           C  
ATOM    129  C   VAL A  19      11.915  18.448  20.309  1.00  0.00           C  
ATOM    130  O   VAL A  19      10.774  18.037  20.516  1.00  0.00           O  
ATOM    131  CB  VAL A  19      13.702  17.438  21.728  1.00  0.00           C  
ATOM    132  CEN VAL A  19      13.893  17.011  22.234  1.00  0.00           X  
ATOM    133  H   VAL A  19      15.046  18.055  19.620  1.00  0.00           H  
ATOM    134  N   VAL A  20      12.193  19.725  20.072  1.00  0.00           N  
ATOM    135  CA  VAL A  20      11.146  20.737  20.003  1.00  0.00           C  
ATOM    136  C   VAL A  20      10.413  20.681  18.669  1.00  0.00           C  
ATOM    137  O   VAL A  20       9.234  21.025  18.582  1.00  0.00           O  
ATOM    138  CB  VAL A  20      11.715  22.154  20.207  1.00  0.00           C  
ATOM    139  CEN VAL A  20      11.741  22.683  20.647  1.00  0.00           X  
ATOM    140  H   VAL A  20      13.155  20.002  19.937  1.00  0.00           H  
ATOM    141  N   VAL A  21      11.118  20.247  17.630  1.00  0.00           N  
ATOM    142  CA  VAL A  21      10.502  20.012  16.330  1.00  0.00           C  
ATOM    143  C   VAL A  21       9.401  18.964  16.424  1.00  0.00           C  
ATOM    144  O   VAL A  21       8.315  19.138  15.869  1.00  0.00           O  
ATOM    145  CB  VAL A  21      11.540  19.560  15.286  1.00  0.00           C  
ATOM    146  CEN VAL A  21      11.881  19.758  14.721  1.00  0.00           X  
ATOM    147  H   VAL A  21      12.107  20.074  17.744  1.00  0.00           H  
ATOM    148  N   VAL A  22       9.686  17.874  17.128  1.00  0.00           N  
ATOM    149  CA  VAL A  22       8.720  16.795  17.296  1.00  0.00           C  
ATOM    150  C   VAL A  22       7.454  17.291  17.983  1.00  0.00           C  
ATOM    151  O   VAL A  22       6.342  16.971  17.562  1.00  0.00           O  
ATOM    152  CB  VAL A  22       9.311  15.629  18.110  1.00  0.00           C  
ATOM    153  CEN VAL A  22       9.535  14.979  18.066  1.00  0.00           X  
ATOM    154  H   VAL A  22      10.596  17.791  17.559  1.00  0.00           H  
ATOM    155  N   VAL A  23       7.629  18.074  19.042  1.00  0.00           N  
ATOM    156  CA  VAL A  23       6.501  18.616  19.789  1.00  0.00           C  
ATOM    157  C   VAL A  23       5.617  19.481  18.901  1.00  0.00           C  
ATOM    158  O   VAL A  23       4.391  19.372  18.934  1.00  0.00           O  
ATOM    159  CB  VAL A  23       6.970  19.448  20.997  1.00  0.00           C  
ATOM    160  CEN VAL A  23       7.006  19.456  21.685  1.00  0.00           X  
ATOM    161  H   VAL A  23       8.569  18.299  19.337  1.00  0.00           H  
ATOM    162  N   VAL A  24       6.245  20.341  18.107  1.00  0.00           N  
ATOM    163  CA  VAL A  24       5.516  21.228  17.208  1.00  0.00           C  
ATOM    164  C   VAL A  24       4.679  20.435  16.212  1.00  0.00           C  
ATOM    165  O   VAL A  24       3.515  20.756  15.972  1.00  0.00           O  
ATOM    166  CB  VAL A  24       6.470  22.158  16.435  1.00  0.00           C  
ATOM    167  CEN VAL A  24       6.681  22.812  16.377  1.00  0.00           X  
ATOM    168  H   VAL A  24       7.254  20.382  18.127  1.00  0.00           H  
ATOM    169  N   VAL A  25       5.278  19.399  15.635  1.00  0.00           N  
ATOM    170  CA  VAL A  25       4.589  18.559  14.664  1.00  0.00           C  
ATOM    171  C   VAL A  25       3.355  17.908  15.277  1.00  0.00           C  
ATOM    172  O   VAL A  25       2.286  17.885  14.667  1.00  0.00           O  
ATOM    173  CB  VAL A  25       5.515  17.460  14.109  1.00  0.00           C  
ATOM    174  CEN VAL A  25       5.859  17.256  13.548  1.00  0.00           X  
ATOM    175  H   VAL A  25       6.236  19.189  15.876  1.00  0.00           H  
ATOM    176  N   VAL A  26       3.510  17.379  16.486  1.00  0.00           N  
ATOM    177  CA  VAL A  26       2.409  16.726  17.183  1.00  0.00           C  
ATOM    178  C   VAL A  26       1.250  17.690  17.407  1.00  0.00           C  
ATOM    179  O   VAL A  26       0.090  17.343  17.185  1.00  0.00           O  
ATOM    180  CB  VAL A  26       2.859  16.156  18.541  1.00  0.00           C  
ATOM    181  CEN VAL A  26       2.987  15.571  18.882  1.00  0.00           X  
ATOM    182  H   VAL A  26       4.414  17.431  16.933  1.00  0.00           H  
ATOM    183  N   VAL A  27       1.572  18.901  17.849  1.00  0.00           N  
ATOM    184  CA  VAL A  27       0.558  19.917  18.104  1.00  0.00           C  
ATOM    185  C   VAL A  27      -0.227  20.241  16.839  1.00  0.00           C  
ATOM    186  O   VAL A  27      -1.454  20.338  16.867  1.00  0.00           O  
ATOM    187  CB  VAL A  27       1.183  21.213  18.654  1.00  0.00           C  
ATOM    188  CEN VAL A  27       1.244  21.603  19.219  1.00  0.00           X  
ATOM    189  H   VAL A  27       2.543  19.123  18.012  1.00  0.00           H  
ATOM    190  N   VAL A  28       0.487  20.409  15.732  1.00  0.00           N  
ATOM    191  CA  VAL A  28      -0.142  20.722  14.454  1.00  0.00           C  
ATOM    192  C   VAL A  28      -1.117  19.629  14.037  1.00  0.00           C  
ATOM    193  O   VAL A  28      -2.233  19.913  13.600  1.00  0.00           O  
ATOM    194  CB  VAL A  28       0.905  20.915  13.341  1.00  0.00           C  
ATOM    195  CEN VAL A  28       1.203  21.385  12.935  1.00  0.00           X  
ATOM    196  H   VAL A  28       1.492  20.316  15.776  1.00  0.00           H  
ATOM    197  N   VAL A  29      -0.691  18.379  14.175  1.00  0.00           N  
ATOM    198  CA  VAL A  29      -1.526  17.240  13.813  1.00  0.00           C  
ATOM    199  C   VAL A  29      -2.816  17.223  14.623  1.00  0.00           C  
ATOM    200  O   VAL A  29      -3.899  17.006  14.079  1.00  0.00           O  
ATOM    201  CB  VAL A  29      -0.784  15.906  14.020  1.00  0.00           C  
ATOM    202  CEN VAL A  29      -0.492  15.377  13.689  1.00  0.00           X  
ATOM    203  H   VAL A  29       0.236  18.212  14.540  1.00  0.00           H  
ATOM    204  N   VAL A  30      -2.693  17.453  15.926  1.00  0.00           N  
ATOM    205  CA  VAL A  30      -3.850  17.465  16.813  1.00  0.00           C  
ATOM    206  C   VAL A  30      -4.853  18.534  16.398  1.00  0.00           C  
ATOM    207  O   VAL A  30      -6.057  18.284  16.351  1.00  0.00           O  
ATOM    208  CB  VAL A  30      -3.436  17.705  18.277  1.00  0.00           C  
ATOM    209  CEN VAL A  30      -3.379  17.404  18.894  1.00  0.00           X  
ATOM    210  H   VAL A  30      -1.776  17.625  16.311  1.00  0.00           H  
ATOM    211  N   VAL A  31      -4.349  19.726  16.096  1.00  0.00           N  
ATOM    212  CA  VAL A  31      -5.200  20.835  15.683  1.00  0.00           C  
ATOM    213  C   VAL A  31      -5.977  20.493  14.418  1.00  0.00           C  
ATOM    214  O   VAL A  31      -7.176  20.753  14.325  1.00  0.00           O  
ATOM    215  CB  VAL A  31      -4.380  22.116  15.439  1.00  0.00           C  
ATOM    216  CEN VAL A  31      -4.245  22.744  15.689  1.00  0.00           X  
ATOM    217  H   VAL A  31      -3.350  19.867  16.154  1.00  0.00           H  
ATOM    218  N   VAL A  32      -5.286  19.907  13.446  1.00  0.00           N  
ATOM    219  CA  VAL A  32      -5.910  19.527  12.184  1.00  0.00           C  
ATOM    220  C   VAL A  32      -7.044  18.534  12.407  1.00  0.00           C  
ATOM    221  O   VAL A  32      -8.123  18.671  11.831  1.00  0.00           O  
ATOM    222  CB  VAL A  32      -4.887  18.913  11.210  1.00  0.00           C  
ATOM    223  CEN VAL A  32      -4.541  19.027  10.626  1.00  0.00           X  
ATOM    224  H   VAL A  32      -4.303  19.720  13.585  1.00  0.00           H  
ATOM    225  N   VAL A  33      -6.792  17.535  13.246  1.00  0.00           N  
ATOM    226  CA  VAL A  33      -7.792  16.517  13.547  1.00  0.00           C  
ATOM    227  C   VAL A  33      -9.041  17.136  14.160  1.00  0.00           C  
ATOM    228  O   VAL A  33     -10.163  16.800  13.780  1.00  0.00           O  
ATOM    229  CB  VAL A  33      -7.237  15.447  14.506  1.00  0.00           C  
ATOM    230  CEN VAL A  33      -7.034  14.790  14.546  1.00  0.00           X  
ATOM    231  H   VAL A  33      -5.885  17.480  13.687  1.00  0.00           H  
ATOM    232  N   VAL A  34      -8.841  18.042  15.111  1.00  0.00           N  
ATOM    233  CA  VAL A  34      -9.952  18.710  15.779  1.00  0.00           C  
ATOM    234  C   VAL A  34     -10.809  19.482  14.784  1.00  0.00           C  
ATOM    235  O   VAL A  34     -12.037  19.416  14.827  1.00  0.00           O  
ATOM    236  CB  VAL A  34      -9.456  19.675  16.872  1.00  0.00           C  
ATOM    237  CEN VAL A  34      -9.420  19.770  17.554  1.00  0.00           X  
ATOM    238  H   VAL A  34      -7.895  18.274  15.378  1.00  0.00           H  
ATOM    239  N   VAL A  35     -10.154  20.214  13.890  1.00  0.00           N  
ATOM    240  CA  VAL A  35     -10.855  21.001  12.882  1.00  0.00           C  
ATOM    241  C   VAL A  35     -11.717  20.114  11.993  1.00  0.00           C  
ATOM    242  O   VAL A  35     -12.870  20.437  11.709  1.00  0.00           O  
ATOM    243  CB  VAL A  35      -9.872  21.794  12.000  1.00  0.00           C  
ATOM    244  CEN VAL A  35      -9.641  22.428  11.860  1.00  0.00           X  
ATOM    245  H   VAL A  35      -9.144  20.226  13.908  1.00  0.00           H  
ATOM    246  N   VAL A  36     -11.151  18.994  11.555  1.00  0.00           N  
ATOM    247  CA  VAL A  36     -11.867  18.058  10.697  1.00  0.00           C  
ATOM    248  C   VAL A  36     -13.000  17.375  11.451  1.00  0.00           C  
ATOM    249  O   VAL A  36     -13.855  16.724  10.851  1.00  0.00           O  
ATOM    250  CB  VAL A  36     -10.925  16.984  10.122  1.00  0.00           C  
ATOM    251  CEN VAL A  36     -10.617  16.767   9.545  1.00  0.00           X  
ATOM    252  H   VAL A  36     -10.200  18.786  11.824  1.00  0.00           H  
ATOM    253  N   VAL A  37     -13.002  17.528  12.771  1.00  0.00           N  
ATOM    254  CA  VAL A  37     -14.062  16.975  13.605  1.00  0.00           C  
ATOM    255  C   VAL A  37     -14.984  18.072  14.123  1.00  0.00           C  
ATOM    256  O   VAL A  37     -15.856  17.821  14.955  1.00  0.00           O  
ATOM    257  CB  VAL A  37     -13.490  16.191  14.801  1.00  0.00           C  
ATOM    258  CEN VAL A  37     -13.407  15.559  15.061  1.00  0.00           X  
ATOM    259  H   VAL A  37     -12.249  18.040  13.208  1.00  0.00           H  
ATOM    260  N   VAL A  38     -14.785  19.288  13.627  1.00  0.00           N  
ATOM    261  CA  VAL A  38     -15.597  20.426  14.040  1.00  0.00           C  
ATOM    262  C   VAL A  38     -17.050  20.248  13.618  1.00  0.00           C  
ATOM    263  O   VAL A  38     -17.339  19.600  12.612  1.00  0.00           O  
ATOM    264  CB  VAL A  38     -15.061  21.746  13.454  1.00  0.00           C  
ATOM    265  CEN VAL A  38     -14.742  22.335  13.616  1.00  0.00           X  
ATOM    266  H   VAL A  38     -14.053  19.428  12.946  1.00  0.00           H  
ATOM    267  N   VAL A  39     -17.961  20.827  14.392  1.00  0.00           N  
ATOM    268  CA  VAL A  39     -19.384  20.769  14.077  1.00  0.00           C  
ATOM    269  C   VAL A  39     -19.694  21.523  12.791  1.00  0.00           C  
ATOM    270  O   VAL A  39     -20.641  21.189  12.077  1.00  0.00           O  
ATOM    271  CB  VAL A  39     -20.240  21.347  15.219  1.00  0.00           C  
ATOM    272  CEN VAL A  39     -20.680  21.180  15.722  1.00  0.00           X  
ATOM    273  H   VAL A  39     -17.661  21.321  15.221  1.00  0.00           H  
ATOM    274  N   VAL A  40     -18.892  22.541  12.499  1.00  0.00           N  
ATOM    275  CA  VAL A  40     -19.128  23.394  11.341  1.00  0.00           C  
ATOM    276  C   VAL A  40     -18.537  22.782  10.077  1.00  0.00           C  
ATOM    277  O   VAL A  40     -17.355  22.441  10.034  1.00  0.00           O  
ATOM    278  CB  VAL A  40     -18.533  24.800  11.544  1.00  0.00           C  
ATOM    279  CEN VAL A  40     -18.696  25.461  11.652  1.00  0.00           X  
ATOM    280  H   VAL A  40     -18.099  22.728  13.095  1.00  0.00           H  
ATOM    281  N   VAL A  41     -19.367  22.647   9.048  1.00  0.00           N  
ATOM    282  CA  VAL A  41     -18.913  22.138   7.759  1.00  0.00           C  
ATOM    283  C   VAL A  41     -17.807  23.012   7.180  1.00  0.00           C  
ATOM    284  O   VAL A  41     -16.889  22.517   6.526  1.00  0.00           O  
ATOM    285  CB  VAL A  41     -20.069  22.052   6.746  1.00  0.00           C  
ATOM    286  CEN VAL A  41     -20.476  21.614   6.404  1.00  0.00           X  
ATOM    287  H   VAL A  41     -20.337  22.903   9.161  1.00  0.00           H  
ATOM    288  N   VAL A  42     -17.901  24.315   7.425  1.00  0.00           N  
ATOM    289  CA  VAL A  42     -16.937  25.267   6.886  1.00  0.00           C  
ATOM    290  C   VAL A  42     -15.544  25.018   7.449  1.00  0.00           C  
ATOM    291  O   VAL A  42     -14.552  25.061   6.721  1.00  0.00           O  
ATOM    292  CB  VAL A  42     -17.350  26.720   7.186  1.00  0.00           C  
ATOM    293  CEN VAL A  42     -17.587  27.300   6.899  1.00  0.00           X  
ATOM    294  H   VAL A  42     -18.660  24.655   7.999  1.00  0.00           H  
ATOM    295  N   VAL A  43     -15.475  24.759   8.750  1.00  0.00           N  
ATOM    296  CA  VAL A  43     -14.203  24.489   9.411  1.00  0.00           C  
ATOM    297  C   VAL A  43     -13.518  23.269   8.810  1.00  0.00           C  
ATOM    298  O   VAL A  43     -12.316  23.287   8.546  1.00  0.00           O  
ATOM    299  CB  VAL A  43     -14.389  24.267  10.924  1.00  0.00           C  
ATOM    300  CEN VAL A  43     -14.275  24.547  11.544  1.00  0.00           X  
ATOM    301  H   VAL A  43     -16.325  24.748   9.296  1.00  0.00           H  
ATOM    302  N   VAL A  44     -14.290  22.208   8.595  1.00  0.00           N  
ATOM    303  CA  VAL A  44     -13.758  20.977   8.024  1.00  0.00           C  
ATOM    304  C   VAL A  44     -13.167  21.221   6.642  1.00  0.00           C  
ATOM    305  O   VAL A  44     -12.077  20.741   6.328  1.00  0.00           O  
ATOM    306  CB  VAL A  44     -14.841  19.887   7.924  1.00  0.00           C  
ATOM    307  CEN VAL A  44     -15.050  19.286   8.188  1.00  0.00           X  
ATOM    308  H   VAL A  44     -15.270  22.257   8.834  1.00  0.00           H  
ATOM    309  N   VAL A  45     -13.892  21.969   5.817  1.00  0.00           N  
ATOM    310  CA  VAL A  45     -13.441  22.278   4.466  1.00  0.00           C  
ATOM    311  C   VAL A  45     -12.115  23.027   4.486  1.00  0.00           C  
ATOM    312  O   VAL A  45     -11.203  22.714   3.721  1.00  0.00           O  
ATOM    313  CB  VAL A  45     -14.482  23.117   3.701  1.00  0.00           C  
ATOM    314  CEN VAL A  45     -14.942  23.097   3.189  1.00  0.00           X  
ATOM    315  H   VAL A  45     -14.779  22.333   6.135  1.00  0.00           H  
ATOM    316  N   VAL A  46     -12.014  24.018   5.365  1.00  0.00           N  
ATOM    317  CA  VAL A  46     -10.798  24.814   5.486  1.00  0.00           C  
ATOM    318  C   VAL A  46      -9.604  23.943   5.855  1.00  0.00           C  
ATOM    319  O   VAL A  46      -8.525  24.076   5.278  1.00  0.00           O  
ATOM    320  CB  VAL A  46     -10.954  25.927   6.540  1.00  0.00           C  
ATOM    321  CEN VAL A  46     -11.015  26.608   6.622  1.00  0.00           X  
ATOM    322  H   VAL A  46     -12.799  24.225   5.965  1.00  0.00           H  
ATOM    323  N   VAL A  47      -9.804  23.050   6.819  1.00  0.00           N  
ATOM    324  CA  VAL A  47      -8.744  22.155   7.266  1.00  0.00           C  
ATOM    325  C   VAL A  47      -8.244  21.279   6.125  1.00  0.00           C  
ATOM    326  O   VAL A  47      -7.039  21.109   5.942  1.00  0.00           O  
ATOM    327  CB  VAL A  47      -9.215  21.255   8.423  1.00  0.00           C  
ATOM    328  CEN VAL A  47      -9.147  21.139   9.099  1.00  0.00           X  
ATOM    329  H   VAL A  47     -10.714  22.991   7.253  1.00  0.00           H  
ATOM    330  N   VAL A  48      -9.178  20.725   5.359  1.00  0.00           N  
ATOM    331  CA  VAL A  48      -8.834  19.865   4.233  1.00  0.00           C  
ATOM    332  C   VAL A  48      -7.988  20.610   3.209  1.00  0.00           C  
ATOM    333  O   VAL A  48      -6.989  20.086   2.716  1.00  0.00           O  
ATOM    334  CB  VAL A  48     -10.093  19.311   3.540  1.00  0.00           C  
ATOM    335  CEN VAL A  48     -10.464  18.739   3.438  1.00  0.00           X  
ATOM    336  H   VAL A  48     -10.151  20.904   5.562  1.00  0.00           H  
ATOM    337  N   VAL A  49      -8.395  21.834   2.892  1.00  0.00           N  
ATOM    338  CA  VAL A  49      -7.675  22.654   1.925  1.00  0.00           C  
ATOM    339  C   VAL A  49      -6.241  22.905   2.374  1.00  0.00           C  
ATOM    340  O   VAL A  49      -5.304  22.794   1.583  1.00  0.00           O  
ATOM    341  CB  VAL A  49      -8.375  24.007   1.698  1.00  0.00           C  
ATOM    342  CEN VAL A  49      -8.740  24.373   1.243  1.00  0.00           X  
ATOM    343  H   VAL A  49      -9.224  22.207   3.332  1.00  0.00           H  
ATOM    344  N   VAL A  50      -6.076  23.243   3.649  1.00  0.00           N  
ATOM    345  CA  VAL A  50      -4.756  23.510   4.206  1.00  0.00           C  
ATOM    346  C   VAL A  50      -3.850  22.291   4.084  1.00  0.00           C  
ATOM    347  O   VAL A  50      -2.687  22.407   3.695  1.00  0.00           O  
ATOM    348  CB  VAL A  50      -4.841  23.928   5.686  1.00  0.00           C  
ATOM    349  CEN VAL A  50      -4.768  24.461   6.117  1.00  0.00           X  
ATOM    350  H   VAL A  50      -6.887  23.317   4.247  1.00  0.00           H  
ATOM    351  N   VAL A  51      -4.388  21.124   4.419  1.00  0.00           N  
ATOM    352  CA  VAL A  51      -3.629  19.881   4.347  1.00  0.00           C  
ATOM    353  C   VAL A  51      -3.148  19.610   2.927  1.00  0.00           C  
ATOM    354  O   VAL A  51      -1.993  19.243   2.712  1.00  0.00           O  
ATOM    355  CB  VAL A  51      -4.462  18.681   4.834  1.00  0.00           C  
ATOM    356  CEN VAL A  51      -4.531  18.225   5.346  1.00  0.00           X  
ATOM    357  H   VAL A  51      -5.348  21.096   4.731  1.00  0.00           H  
ATOM    358  N   VAL A  52      -4.041  19.794   1.960  1.00  0.00           N  
ATOM    359  CA  VAL A  52      -3.709  19.570   0.559  1.00  0.00           C  
ATOM    360  C   VAL A  52      -2.570  20.475   0.110  1.00  0.00           C  
ATOM    361  O   VAL A  52      -1.638  20.031  -0.560  1.00  0.00           O  
ATOM    362  CB  VAL A  52      -4.927  19.803  -0.355  1.00  0.00           C  
ATOM    363  CEN VAL A  52      -5.390  19.485  -0.755  1.00  0.00           X  
ATOM    364  H   VAL A  52      -4.974  20.096   2.203  1.00  0.00           H  
ATOM    365  N   VAL A  53      -2.650  21.748   0.485  1.00  0.00           N  
ATOM    366  CA  VAL A  53      -1.625  22.719   0.122  1.00  0.00           C  
ATOM    367  C   VAL A  53      -0.263  22.315   0.672  1.00  0.00           C  
ATOM    368  O   VAL A  53       0.745  22.377  -0.032  1.00  0.00           O  
ATOM    369  CB  VAL A  53      -1.976  24.129   0.633  1.00  0.00           C  
ATOM    370  CEN VAL A  53      -2.176  24.757   0.434  1.00  0.00           X  
ATOM    371  H   VAL A  53      -3.441  22.050   1.035  1.00  0.00           H  
ATOM    372  N   VAL A  54      -0.240  21.900   1.934  1.00  0.00           N  
ATOM    373  CA  VAL A  54       0.999  21.484   2.581  1.00  0.00           C  
ATOM    374  C   VAL A  54       1.633  20.307   1.852  1.00  0.00           C  
ATOM    375  O   VAL A  54       2.841  20.290   1.613  1.00  0.00           O  
ATOM    376  CB  VAL A  54       0.765  21.098   4.054  1.00  0.00           C  
ATOM    377  CEN VAL A  54       0.878  21.296   4.704  1.00  0.00           X  
ATOM    378  H   VAL A  54      -1.102  21.873   2.459  1.00  0.00           H  
ATOM    379  N   VAL A  55       0.812  19.324   1.499  1.00  0.00           N  
ATOM    380  CA  VAL A  55       1.291  18.141   0.796  1.00  0.00           C  
ATOM    381  C   VAL A  55       1.928  18.512  -0.537  1.00  0.00           C  
ATOM    382  O   VAL A  55       2.998  18.013  -0.886  1.00  0.00           O  
ATOM    383  CB  VAL A  55       0.155  17.132   0.547  1.00  0.00           C  
ATOM    384  CEN VAL A  55      -0.092  16.516   0.735  1.00  0.00           X  
ATOM    385  H   VAL A  55      -0.170  19.399   1.724  1.00  0.00           H  
ATOM    386  N   VAL A  56       1.264  19.391  -1.280  1.00  0.00           N  
ATOM    387  CA  VAL A  56       1.764  19.831  -2.577  1.00  0.00           C  
ATOM    388  C   VAL A  56       3.127  20.498  -2.444  1.00  0.00           C  
ATOM    389  O   VAL A  56       4.040  20.227  -3.224  1.00  0.00           O  
ATOM    390  CB  VAL A  56       0.788  20.811  -3.256  1.00  0.00           C  
ATOM    391  CEN VAL A  56       0.340  20.877  -3.775  1.00  0.00           X  
ATOM    392  H   VAL A  56       0.390  19.764  -0.937  1.00  0.00           H  
ATOM    393  N   VAL A  57       3.259  21.371  -1.452  1.00  0.00           N  
ATOM    394  CA  VAL A  57       4.512  22.079  -1.215  1.00  0.00           C  
ATOM    395  C   VAL A  57       5.648  21.106  -0.931  1.00  0.00           C  
ATOM    396  O   VAL A  57       6.747  21.246  -1.468  1.00  0.00           O  
ATOM    397  CB  VAL A  57       4.389  23.067  -0.040  1.00  0.00           C  
ATOM    398  CEN VAL A  57       4.362  23.737   0.121  1.00  0.00           X  
ATOM    399  H   VAL A  57       2.471  21.550  -0.846  1.00  0.00           H  
ATOM    400  N   VAL A  58       5.378  20.119  -0.084  1.00  0.00           N  
ATOM    401  CA  VAL A  58       6.378  19.120   0.274  1.00  0.00           C  
ATOM    402  C   VAL A  58       6.858  18.357  -0.954  1.00  0.00           C  
ATOM    403  O   VAL A  58       8.057  18.143  -1.135  1.00  0.00           O  
ATOM    404  CB  VAL A  58       5.831  18.117   1.307  1.00  0.00           C  
ATOM    405  CEN VAL A  58       5.877  17.919   1.965  1.00  0.00           X  
ATOM    406  H   VAL A  58       4.456  20.059   0.324  1.00  0.00           H  
ATOM    407  N   VAL A  59       5.916  17.950  -1.797  1.00  0.00           N  
ATOM    408  CA  VAL A  59       6.241  17.210  -3.011  1.00  0.00           C  
ATOM    409  C   VAL A  59       7.150  18.022  -3.924  1.00  0.00           C  
ATOM    410  O   VAL A  59       8.132  17.506  -4.458  1.00  0.00           O  
ATOM    411  CB  VAL A  59       4.972  16.812  -3.788  1.00  0.00           C  
ATOM    412  CEN VAL A  59       4.573  16.278  -3.963  1.00  0.00           X  
ATOM    413  H   VAL A  59       4.949  18.158  -1.592  1.00  0.00           H  
ATOM    414  N   VAL A  60       6.817  19.296  -4.101  1.00  0.00           N  
ATOM    415  CA  VAL A  60       7.603  20.183  -4.951  1.00  0.00           C  
ATOM    416  C   VAL A  60       9.036  20.299  -4.449  1.00  0.00           C  
ATOM    417  O   VAL A  60       9.985  20.230  -5.230  1.00  0.00           O  
ATOM    418  CB  VAL A  60       6.981  21.590  -5.028  1.00  0.00           C  
ATOM    419  CEN VAL A  60       6.647  22.026  -5.443  1.00  0.00           X  
ATOM    420  H   VAL A  60       5.998  19.660  -3.635  1.00  0.00           H  
ATOM    421  N   VAL A  61       9.187  20.475  -3.141  1.00  0.00           N  
ATOM    422  CA  VAL A  61      10.506  20.601  -2.532  1.00  0.00           C  
ATOM    423  C   VAL A  61      11.216  19.255  -2.471  1.00  0.00           C  
ATOM    424  O   VAL A  61      12.389  19.176  -2.106  1.00  0.00           O  
ATOM    425  CB  VAL A  61      10.419  21.189  -1.111  1.00  0.00           C  
ATOM    426  CEN VAL A  61      10.553  21.749  -0.733  1.00  0.00           X  
ATOM    427  H   VAL A  61       8.367  20.523  -2.553  1.00  0.00           H  
ATOM    428  N   VAL A  62      10.498  18.196  -2.832  1.00  0.00           N  
ATOM    429  CA  VAL A  62      11.100  16.877  -2.982  1.00  0.00           C  
ATOM    430  C   VAL A  62      11.140  16.453  -4.444  1.00  0.00           C  
ATOM    431  O   VAL A  62      11.089  15.263  -4.757  1.00  0.00           O  
ATOM    432  CB  VAL A  62      10.339  15.813  -2.169  1.00  0.00           C  
ATOM    433  CEN VAL A  62      10.378  15.405  -1.615  1.00  0.00           X  
ATOM    434  H   VAL A  62       9.509  18.309  -3.006  1.00  0.00           H  
ATOM    435  N   VAL A  63      11.232  17.432  -5.337  1.00  0.00           N  
ATOM    436  CA  VAL A  63      11.475  17.162  -6.749  1.00  0.00           C  
ATOM    437  C   VAL A  63      10.289  16.447  -7.384  1.00  0.00           C  
ATOM    438  O   VAL A  63      10.454  15.656  -8.313  1.00  0.00           O  
ATOM    439  CB  VAL A  63      12.743  16.312  -6.952  1.00  0.00           C  
ATOM    440  CEN VAL A  63      13.392  16.331  -7.183  1.00  0.00           X  
ATOM    441  H   VAL A  63      11.131  18.389  -5.029  1.00  0.00           H  
ATOM    442  N   VAL A  64       9.093  16.730  -6.878  1.00  0.00           N  
ATOM    443  CA  VAL A  64       7.864  16.277  -7.519  1.00  0.00           C  
ATOM    444  C   VAL A  64       7.340  17.316  -8.502  1.00  0.00           C  
ATOM    445  O   VAL A  64       7.280  18.506  -8.190  1.00  0.00           O  
ATOM    446  CB  VAL A  64       6.768  15.968  -6.482  1.00  0.00           C  
ATOM    447  CEN VAL A  64       6.413  15.457  -6.186  1.00  0.00           X  
ATOM    448  H   VAL A  64       9.035  17.272  -6.029  1.00  0.00           H  
ATOM    449  N   VAL A  65       6.963  16.860  -9.691  1.00  0.00           N  
ATOM    450  CA  VAL A  65       6.503  17.757 -10.745  1.00  0.00           C  
ATOM    451  C   VAL A  65       5.077  18.225 -10.487  1.00  0.00           C  
ATOM    452  O   VAL A  65       4.395  17.710  -9.601  1.00  0.00           O  
ATOM    453  CB  VAL A  65       6.569  17.084 -12.129  1.00  0.00           C  
ATOM    454  CEN VAL A  65       6.906  17.084 -12.730  1.00  0.00           X  
ATOM    455  H   VAL A  65       6.995  15.867  -9.870  1.00  0.00           H  
ATOM    456  N   VAL A  66       4.630  19.205 -11.265  1.00  0.00           N  
ATOM    457  CA  VAL A  66       3.400  19.925 -10.961  1.00  0.00           C  
ATOM    458  C   VAL A  66       2.180  19.030 -11.134  1.00  0.00           C  
ATOM    459  O   VAL A  66       1.169  19.204 -10.454  1.00  0.00           O  
ATOM    460  CB  VAL A  66       3.239  21.172 -11.852  1.00  0.00           C  
ATOM    461  CEN VAL A  66       3.255  21.860 -11.850  1.00  0.00           X  
ATOM    462  H   VAL A  66       5.157  19.457 -12.089  1.00  0.00           H  
ATOM    463  N   VAL A  67       2.282  18.070 -12.047  1.00  0.00           N  
ATOM    464  CA  VAL A  67       1.203  17.117 -12.280  1.00  0.00           C  
ATOM    465  C   VAL A  67       0.996  16.212 -11.072  1.00  0.00           C  
ATOM    466  O   VAL A  67      -0.138  15.923 -10.689  1.00  0.00           O  
ATOM    467  CB  VAL A  67       1.477  16.246 -13.521  1.00  0.00           C  
ATOM    468  CEN VAL A  67       1.279  16.128 -14.170  1.00  0.00           X  
ATOM    469  H   VAL A  67       3.128  17.998 -12.593  1.00  0.00           H  
ATOM    470  N   VAL A  68       2.097  15.768 -10.477  1.00  0.00           N  
ATOM    471  CA  VAL A  68       2.038  14.900  -9.307  1.00  0.00           C  
ATOM    472  C   VAL A  68       1.308  15.577  -8.154  1.00  0.00           C  
ATOM    473  O   VAL A  68       0.465  14.967  -7.497  1.00  0.00           O  
ATOM    474  CB  VAL A  68       3.446  14.487  -8.838  1.00  0.00           C  
ATOM    475  CEN VAL A  68       3.885  13.957  -8.800  1.00  0.00           X  
ATOM    476  H   VAL A  68       2.998  16.039 -10.843  1.00  0.00           H  
ATOM    477  N   VAL A  69       1.637  16.842  -7.914  1.00  0.00           N  
ATOM    478  CA  VAL A  69       1.012  17.605  -6.840  1.00  0.00           C  
ATOM    479  C   VAL A  69      -0.495  17.703  -7.038  1.00  0.00           C  
ATOM    480  O   VAL A  69      -1.268  17.516  -6.098  1.00  0.00           O  
ATOM    481  CB  VAL A  69       1.601  19.025  -6.739  1.00  0.00           C  
ATOM    482  CEN VAL A  69       1.999  19.434  -6.353  1.00  0.00           X  
ATOM    483  H   VAL A  69       2.337  17.286  -8.490  1.00  0.00           H  
ATOM    484  N   VAL A  70      -0.907  17.999  -8.266  1.00  0.00           N  
ATOM    485  CA  VAL A  70      -2.323  18.123  -8.590  1.00  0.00           C  
ATOM    486  C   VAL A  70      -3.068  16.824  -8.312  1.00  0.00           C  
ATOM    487  O   VAL A  70      -4.152  16.831  -7.730  1.00  0.00           O  
ATOM    488  CB  VAL A  70      -2.533  18.519 -10.063  1.00  0.00           C  
ATOM    489  CEN VAL A  70      -2.731  19.034 -10.476  1.00  0.00           X  
ATOM    490  H   VAL A  70      -0.221  18.141  -8.994  1.00  0.00           H  
ATOM    491  N   VAL A  71      -2.479  15.709  -8.732  1.00  0.00           N  
ATOM    492  CA  VAL A  71      -3.085  14.399  -8.529  1.00  0.00           C  
ATOM    493  C   VAL A  71      -3.288  14.109  -7.047  1.00  0.00           C  
ATOM    494  O   VAL A  71      -4.347  13.633  -6.637  1.00  0.00           O  
ATOM    495  CB  VAL A  71      -2.230  13.278  -9.149  1.00  0.00           C  
ATOM    496  CEN VAL A  71      -2.204  12.821  -9.664  1.00  0.00           X  
ATOM    497  H   VAL A  71      -1.588  15.771  -9.203  1.00  0.00           H  
ATOM    498  N   VAL A  72      -2.267  14.399  -6.248  1.00  0.00           N  
ATOM    499  CA  VAL A  72      -2.331  14.169  -4.809  1.00  0.00           C  
ATOM    500  C   VAL A  72      -3.464  14.966  -4.175  1.00  0.00           C  
ATOM    501  O   VAL A  72      -4.219  14.445  -3.354  1.00  0.00           O  
ATOM    502  CB  VAL A  72      -1.006  14.540  -4.118  1.00  0.00           C  
ATOM    503  CEN VAL A  72      -0.452  14.277  -3.803  1.00  0.00           X  
ATOM    504  H   VAL A  72      -1.425  14.787  -6.647  1.00  0.00           H  
ATOM    505  N   VAL A  73      -3.577  16.233  -4.560  1.00  0.00           N  
ATOM    506  CA  VAL A  73      -4.618  17.105  -4.029  1.00  0.00           C  
ATOM    507  C   VAL A  73      -6.006  16.557  -4.337  1.00  0.00           C  
ATOM    508  O   VAL A  73      -6.880  16.533  -3.471  1.00  0.00           O  
ATOM    509  CB  VAL A  73      -4.503  18.533  -4.595  1.00  0.00           C  
ATOM    510  CEN VAL A  73      -4.337  19.181  -4.434  1.00  0.00           X  
ATOM    511  H   VAL A  73      -2.925  16.601  -5.237  1.00  0.00           H  
ATOM    512  N   VAL A  74      -6.201  16.118  -5.576  1.00  0.00           N  
ATOM    513  CA  VAL A  74      -7.483  15.570  -6.001  1.00  0.00           C  
ATOM    514  C   VAL A  74      -7.863  14.350  -5.171  1.00  0.00           C  
ATOM    515  O   VAL A  74      -9.004  14.218  -4.730  1.00  0.00           O  
ATOM    516  CB  VAL A  74      -7.466  15.180  -7.491  1.00  0.00           C  
ATOM    517  CEN VAL A  74      -7.707  15.354  -8.112  1.00  0.00           X  
ATOM    518  H   VAL A  74      -5.442  16.166  -6.240  1.00  0.00           H  
ATOM    519  N   VAL A  75      -6.899  13.460  -4.962  1.00  0.00           N  
ATOM    520  CA  VAL A  75      -7.130  12.248  -4.185  1.00  0.00           C  
ATOM    521  C   VAL A  75      -7.565  12.580  -2.763  1.00  0.00           C  
ATOM    522  O   VAL A  75      -8.504  11.985  -2.236  1.00  0.00           O  
ATOM    523  CB  VAL A  75      -5.871  11.362  -4.132  1.00  0.00           C  
ATOM    524  CEN VAL A  75      -5.600  10.770  -4.358  1.00  0.00           X  
ATOM    525  H   VAL A  75      -5.982  13.627  -5.352  1.00  0.00           H  
ATOM    526  N   VAL A  76      -6.876  13.535  -2.147  1.00  0.00           N  
ATOM    527  CA  VAL A  76      -7.190  13.948  -0.785  1.00  0.00           C  
ATOM    528  C   VAL A  76      -8.616  14.474  -0.683  1.00  0.00           C  
ATOM    529  O   VAL A  76      -9.351  14.129   0.242  1.00  0.00           O  
ATOM    530  CB  VAL A  76      -6.217  15.032  -0.284  1.00  0.00           C  
ATOM    531  CEN VAL A  76      -5.696  15.152   0.150  1.00  0.00           X  
ATOM    532  H   VAL A  76      -6.115  13.986  -2.635  1.00  0.00           H  
ATOM    533  N   VAL A  77      -9.002  15.311  -1.640  1.00  0.00           N  
ATOM    534  CA  VAL A  77     -10.342  15.886  -1.661  1.00  0.00           C  
ATOM    535  C   VAL A  77     -11.406  14.800  -1.744  1.00  0.00           C  
ATOM    536  O   VAL A  77     -12.406  14.841  -1.027  1.00  0.00           O  
ATOM    537  CB  VAL A  77     -10.521  16.859  -2.841  1.00  0.00           C  
ATOM    538  CEN VAL A  77     -10.590  17.525  -3.005  1.00  0.00           X  
ATOM    539  H   VAL A  77      -8.351  15.555  -2.373  1.00  0.00           H  
ATOM    540  N   VAL A  78     -11.186  13.829  -2.623  1.00  0.00           N  
ATOM    541  CA  VAL A  78     -12.126  12.729  -2.802  1.00  0.00           C  
ATOM    542  C   VAL A  78     -12.311  11.946  -1.509  1.00  0.00           C  
ATOM    543  O   VAL A  78     -13.434  11.618  -1.126  1.00  0.00           O  
ATOM    544  CB  VAL A  78     -11.665  11.766  -3.912  1.00  0.00           C  
ATOM    545  CEN VAL A  78     -11.801  11.552  -4.553  1.00  0.00           X  
ATOM    546  H   VAL A  78     -10.345  13.853  -3.182  1.00  0.00           H  
ATOM    547  N   VAL A  79     -11.203  11.650  -0.839  1.00  0.00           N  
ATOM    548  CA  VAL A  79     -11.241  10.905   0.414  1.00  0.00           C  
ATOM    549  C   VAL A  79     -12.058  11.641   1.468  1.00  0.00           C  
ATOM    550  O   VAL A  79     -12.878  11.040   2.162  1.00  0.00           O  
ATOM    551  CB  VAL A  79      -9.825  10.650   0.963  1.00  0.00           C  
ATOM    552  CEN VAL A  79      -9.350  10.161   1.069  1.00  0.00           X  
ATOM    553  H   VAL A  79     -10.311  11.949  -1.207  1.00  0.00           H  
ATOM    554  N   VAL A  80     -11.830  12.945   1.582  1.00  0.00           N  
ATOM    555  CA  VAL A  80     -12.546  13.765   2.552  1.00  0.00           C  
ATOM    556  C   VAL A  80     -14.048  13.729   2.303  1.00  0.00           C  
ATOM    557  O   VAL A  80     -14.838  13.582   3.235  1.00  0.00           O  
ATOM    558  CB  VAL A  80     -12.065  15.228   2.519  1.00  0.00           C  
ATOM    559  CEN VAL A  80     -11.711  15.704   2.871  1.00  0.00           X  
ATOM    560  H   VAL A  80     -11.144  13.379   0.982  1.00  0.00           H  
ATOM    561  N   VAL A  81     -14.436  13.865   1.039  1.00  0.00           N  
ATOM    562  CA  VAL A  81     -15.845  13.848   0.665  1.00  0.00           C  
ATOM    563  C   VAL A  81     -16.405  12.431   0.691  1.00  0.00           C  
ATOM    564  O   VAL A  81     -17.620  12.234   0.675  1.00  0.00           O  
ATOM    565  CB  VAL A  81     -16.065  14.450  -0.736  1.00  0.00           C  
ATOM    566  CEN VAL A  81     -16.322  14.994  -1.071  1.00  0.00           X  
ATOM    567  H   VAL A  81     -13.737  13.982   0.320  1.00  0.00           H  
ATOM    568  N   VAL A  82     -15.513  11.448   0.732  1.00  0.00           N  
ATOM    569  CA  VAL A  82     -15.917  10.049   0.798  1.00  0.00           C  
ATOM    570  C   VAL A  82     -15.666   9.468   2.184  1.00  0.00           C  
ATOM    571  O   VAL A  82     -16.565   8.893   2.798  1.00  0.00           O  
ATOM    572  CB  VAL A  82     -15.173   9.196  -0.247  1.00  0.00           C  
ATOM    573  CEN VAL A  82     -15.252   8.849  -0.837  1.00  0.00           X  
ATOM    574  H   VAL A  82     -14.529  11.676   0.717  1.00  0.00           H  
ATOM    575  N   VAL A  83     -14.440   9.621   2.671  1.00  0.00           N  
ATOM    576  CA  VAL A  83     -14.071   9.122   3.991  1.00  0.00           C  
ATOM    577  C   VAL A  83     -14.348  10.161   5.070  1.00  0.00           C  
ATOM    578  O   VAL A  83     -13.459  10.521   5.841  1.00  0.00           O  
ATOM    579  CB  VAL A  83     -12.586   8.719   4.048  1.00  0.00           C  
ATOM    580  CEN VAL A  83     -12.159   8.180   4.087  1.00  0.00           X  
ATOM    581  H   VAL A  83     -13.744  10.096   2.113  1.00  0.00           H  
ATOM    582  N   VAL A  84     -15.587  10.640   5.119  1.00  0.00           N  
ATOM    583  CA  VAL A  84     -15.975  11.661   6.085  1.00  0.00           C  
ATOM    584  C   VAL A  84     -15.597  11.250   7.502  1.00  0.00           C  
ATOM    585  O   VAL A  84     -15.487  12.092   8.394  1.00  0.00           O  
ATOM    586  CB  VAL A  84     -17.488  11.944   6.029  1.00  0.00           C  
ATOM    587  CEN VAL A  84     -17.958  12.412   5.841  1.00  0.00           X  
ATOM    588  H   VAL A  84     -16.276  10.288   4.471  1.00  0.00           H  
ATOM    589  N   VAL A  85     -15.399   9.952   7.704  1.00  0.00           N  
ATOM    590  CA  VAL A  85     -15.068   9.424   9.022  1.00  0.00           C  
ATOM    591  C   VAL A  85     -13.577   9.131   9.139  1.00  0.00           C  
ATOM    592  O   VAL A  85     -13.075   8.840  10.225  1.00  0.00           O  
ATOM    593  CB  VAL A  85     -15.859   8.139   9.331  1.00  0.00           C  
ATOM    594  CEN VAL A  85     -16.367   7.880   9.718  1.00  0.00           X  
ATOM    595  H   VAL A  85     -15.481   9.315   6.925  1.00  0.00           H  
ATOM    596  N   VAL A  86     -12.874   9.209   8.014  1.00  0.00           N  
ATOM    597  CA  VAL A  86     -11.441   8.941   7.986  1.00  0.00           C  
ATOM    598  C   VAL A  86     -10.648  10.136   8.499  1.00  0.00           C  
ATOM    599  O   VAL A  86     -11.065  11.284   8.343  1.00  0.00           O  
ATOM    600  CB  VAL A  86     -10.960   8.589   6.566  1.00  0.00           C  
ATOM    601  CEN VAL A  86     -10.730   8.074   6.171  1.00  0.00           X  
ATOM    602  H   VAL A  86     -13.345   9.460   7.156  1.00  0.00           H  
ATOM    603  N   VAL A  87      -9.501   9.860   9.111  1.00  0.00           N  
ATOM    604  CA  VAL A  87      -8.647  10.912   9.650  1.00  0.00           C  
ATOM    605  C   VAL A  87      -8.084  11.787   8.538  1.00  0.00           C  
ATOM    606  O   VAL A  87      -7.961  11.351   7.393  1.00  0.00           O  
ATOM    607  CB  VAL A  87      -7.482  10.329  10.471  1.00  0.00           C  
ATOM    608  CEN VAL A  87      -7.236  10.256  11.110  1.00  0.00           X  
ATOM    609  H   VAL A  87      -9.214   8.896   9.206  1.00  0.00           H  
ATOM    610  N   VAL A  88      -7.743  13.025   8.881  1.00  0.00           N  
ATOM    611  CA  VAL A  88      -7.182  13.961   7.914  1.00  0.00           C  
ATOM    612  C   VAL A  88      -5.984  13.357   7.193  1.00  0.00           C  
ATOM    613  O   VAL A  88      -5.899  13.401   5.966  1.00  0.00           O  
ATOM    614  CB  VAL A  88      -6.753  15.278   8.587  1.00  0.00           C  
ATOM    615  CEN VAL A  88      -6.910  15.946   8.648  1.00  0.00           X  
ATOM    616  H   VAL A  88      -7.876  13.325   9.836  1.00  0.00           H  
ATOM    617  N   VAL A  89      -5.060  12.792   7.963  1.00  0.00           N  
ATOM    618  CA  VAL A  89      -3.863  12.181   7.399  1.00  0.00           C  
ATOM    619  C   VAL A  89      -4.220  11.116   6.370  1.00  0.00           C  
ATOM    620  O   VAL A  89      -3.548  10.975   5.348  1.00  0.00           O  
ATOM    621  CB  VAL A  89      -2.982  11.548   8.493  1.00  0.00           C  
ATOM    622  CEN VAL A  89      -2.387  11.616   8.834  1.00  0.00           X  
ATOM    623  H   VAL A  89      -5.190  12.786   8.964  1.00  0.00           H  
ATOM    624  N   VAL A  90      -5.283  10.367   6.646  1.00  0.00           N  
ATOM    625  CA  VAL A  90      -5.739   9.321   5.738  1.00  0.00           C  
ATOM    626  C   VAL A  90      -6.103   9.894   4.375  1.00  0.00           C  
ATOM    627  O   VAL A  90      -5.732   9.341   3.339  1.00  0.00           O  
ATOM    628  CB  VAL A  90      -6.956   8.569   6.309  1.00  0.00           C  
ATOM    629  CEN VAL A  90      -7.160   7.968   6.578  1.00  0.00           X  
ATOM    630  H   VAL A  90      -5.788  10.527   7.506  1.00  0.00           H  
ATOM    631  N   VAL A  91      -6.831  11.006   4.381  1.00  0.00           N  
ATOM    632  CA  VAL A  91      -7.246  11.656   3.144  1.00  0.00           C  
ATOM    633  C   VAL A  91      -6.067  12.328   2.452  1.00  0.00           C  
ATOM    634  O   VAL A  91      -5.796  12.073   1.278  1.00  0.00           O  
ATOM    635  CB  VAL A  91      -8.345  12.705   3.398  1.00  0.00           C  
ATOM    636  CEN VAL A  91      -9.015  12.840   3.308  1.00  0.00           X  
ATOM    637  H   VAL A  91      -7.103  11.410   5.265  1.00  0.00           H  
ATOM    638  N   VAL A  92      -5.369  13.188   3.186  1.00  0.00           N  
ATOM    639  CA  VAL A  92      -4.363  14.061   2.592  1.00  0.00           C  
ATOM    640  C   VAL A  92      -2.955  13.605   2.955  1.00  0.00           C  
ATOM    641  O   VAL A  92      -1.968  14.192   2.510  1.00  0.00           O  
ATOM    642  CB  VAL A  92      -4.549  15.523   3.039  1.00  0.00           C  
ATOM    643  CEN VAL A  92      -4.744  16.148   2.823  1.00  0.00           X  
ATOM    644  H   VAL A  92      -5.539  13.238   4.180  1.00  0.00           H  
ATOM    645  N   VAL A  93      -2.869  12.556   3.766  1.00  0.00           N  
ATOM    646  CA  VAL A  93      -1.581  12.013   4.181  1.00  0.00           C  
ATOM    647  C   VAL A  93      -1.087  12.680   5.458  1.00  0.00           C  
ATOM    648  O   VAL A  93      -1.469  13.809   5.768  1.00  0.00           O  
ATOM    649  CB  VAL A  93      -0.516  12.181   3.081  1.00  0.00           C  
ATOM    650  CEN VAL A  93      -0.139  11.838   2.617  1.00  0.00           X  
ATOM    651  H   VAL A  93      -3.717  12.124   4.103  1.00  0.00           H  
ATOM    652  N   VAL A  94      -0.237  11.975   6.197  1.00  0.00           N  
ATOM    653  CA  VAL A  94       0.335  12.511   7.427  1.00  0.00           C  
ATOM    654  C   VAL A  94       0.929  13.895   7.202  1.00  0.00           C  
ATOM    655  O   VAL A  94       0.589  14.849   7.902  1.00  0.00           O  
ATOM    656  CB  VAL A  94       1.424  11.582   7.995  1.00  0.00           C  
ATOM    657  CEN VAL A  94       1.568  11.144   8.507  1.00  0.00           X  
ATOM    658  H   VAL A  94       0.020  11.045   5.899  1.00  0.00           H  
ATOM    659  N   VAL A  95       1.818  13.999   6.220  1.00  0.00           N  
ATOM    660  CA  VAL A  95       2.535  15.242   5.965  1.00  0.00           C  
ATOM    661  C   VAL A  95       1.571  16.384   5.670  1.00  0.00           C  
ATOM    662  O   VAL A  95       1.749  17.501   6.156  1.00  0.00           O  
ATOM    663  CB  VAL A  95       3.518  15.096   4.788  1.00  0.00           C  
ATOM    664  CEN VAL A  95       4.187  15.062   4.625  1.00  0.00           X  
ATOM    665  H   VAL A  95       2.001  13.196   5.635  1.00  0.00           H  
ATOM    666  N   VAL A  96       0.550  16.098   4.870  1.00  0.00           N  
ATOM    667  CA  VAL A  96      -0.446  17.100   4.510  1.00  0.00           C  
ATOM    668  C   VAL A  96      -1.155  17.640   5.746  1.00  0.00           C  
ATOM    669  O   VAL A  96      -1.344  18.848   5.886  1.00  0.00           O  
ATOM    670  CB  VAL A  96      -1.495  16.531   3.536  1.00  0.00           C  
ATOM    671  CEN VAL A  96      -1.716  16.554   2.884  1.00  0.00           X  
ATOM    672  H   VAL A  96       0.461  15.161   4.502  1.00  0.00           H  
ATOM    673  N   VAL A  97      -1.546  16.738   6.639  1.00  0.00           N  
ATOM    674  CA  VAL A  97      -2.235  17.122   7.865  1.00  0.00           C  
ATOM    675  C   VAL A  97      -1.376  18.052   8.712  1.00  0.00           C  
ATOM    676  O   VAL A  97      -1.857  19.062   9.225  1.00  0.00           O  
ATOM    677  CB  VAL A  97      -2.624  15.891   8.705  1.00  0.00           C  
ATOM    678  CEN VAL A  97      -3.157  15.509   8.915  1.00  0.00           X  
ATOM    679  H   VAL A  97      -1.361  15.760   6.465  1.00  0.00           H  
ATOM    680  N   VAL A  98      -0.102  17.705   8.855  1.00  0.00           N  
ATOM    681  CA  VAL A  98       0.828  18.508   9.640  1.00  0.00           C  
ATOM    682  C   VAL A  98       0.947  19.919   9.079  1.00  0.00           C  
ATOM    683  O   VAL A  98       0.922  20.898   9.824  1.00  0.00           O  
ATOM    684  CB  VAL A  98       2.227  17.866   9.691  1.00  0.00           C  
ATOM    685  CEN VAL A  98       2.674  17.541  10.103  1.00  0.00           X  
ATOM    686  H   VAL A  98       0.232  16.863   8.408  1.00  0.00           H  
ATOM    687  N   VAL A  99       1.077  20.016   7.760  1.00  0.00           N  
ATOM    688  CA  VAL A  99       1.201  21.308   7.096  1.00  0.00           C  
ATOM    689  C   VAL A  99      -0.020  22.181   7.357  1.00  0.00           C  
ATOM    690  O   VAL A  99       0.106  23.368   7.658  1.00  0.00           O  
ATOM    691  CB  VAL A  99       1.388  21.146   5.575  1.00  0.00           C  
ATOM    692  CEN VAL A  99       1.845  21.209   5.063  1.00  0.00           X  
ATOM    693  H   VAL A  99       1.091  19.173   7.203  1.00  0.00           H  
ATOM    694  N   VAL A 100      -1.202  21.586   7.239  1.00  0.00           N  
ATOM    695  CA  VAL A 100      -2.449  22.308   7.463  1.00  0.00           C  
ATOM    696  C   VAL A 100      -2.516  22.866   8.878  1.00  0.00           C  
ATOM    697  O   VAL A 100      -2.893  24.020   9.084  1.00  0.00           O  
ATOM    698  CB  VAL A 100      -3.675  21.409   7.216  1.00  0.00           C  
ATOM    699  CEN VAL A 100      -4.202  21.295   6.787  1.00  0.00           X  
ATOM    700  H   VAL A 100      -1.238  20.608   6.989  1.00  0.00           H  
ATOM    701  N   VAL A 101      -2.150  22.040   9.852  1.00  0.00           N  
ATOM    702  CA  VAL A 101      -2.168  22.449  11.252  1.00  0.00           C  
ATOM    703  C   VAL A 101      -1.251  23.642  11.489  1.00  0.00           C  
ATOM    704  O   VAL A 101      -1.624  24.599  12.168  1.00  0.00           O  
ATOM    705  CB  VAL A 101      -1.746  21.297  12.183  1.00  0.00           C  
ATOM    706  CEN VAL A 101      -1.980  20.850  12.653  1.00  0.00           X  
ATOM    707  H   VAL A 101      -1.850  21.105   9.617  1.00  0.00           H  
ATOM    708  N   VAL A 102      -0.049  23.580  10.925  1.00  0.00           N  
ATOM    709  CA  VAL A 102       0.924  24.655  11.074  1.00  0.00           C  
ATOM    710  C   VAL A 102       0.384  25.967  10.520  1.00  0.00           C  
ATOM    711  O   VAL A 102       0.513  27.018  11.148  1.00  0.00           O  
ATOM    712  CB  VAL A 102       2.251  24.319  10.368  1.00  0.00           C  
ATOM    713  CEN VAL A 102       2.910  24.151  10.477  1.00  0.00           X  
ATOM    714  H   VAL A 102       0.196  22.766  10.379  1.00  0.00           H  
ATOM    715  N   VAL A 103      -0.221  25.901   9.338  1.00  0.00           N  
ATOM    716  CA  VAL A 103      -0.782  27.084   8.697  1.00  0.00           C  
ATOM    717  C   VAL A 103      -1.857  27.724   9.566  1.00  0.00           C  
ATOM    718  O   VAL A 103      -1.887  28.943   9.737  1.00  0.00           O  
ATOM    719  CB  VAL A 103      -1.382  26.748   7.318  1.00  0.00           C  
ATOM    720  CEN VAL A 103      -1.291  26.828   6.640  1.00  0.00           X  
ATOM    721  H   VAL A 103      -0.294  25.007   8.873  1.00  0.00           H  
ATOM    722  N   VAL A 104      -2.740  26.895  10.113  1.00  0.00           N  
ATOM    723  CA  VAL A 104      -3.819  27.379  10.965  1.00  0.00           C  
ATOM    724  C   VAL A 104      -3.272  28.107  12.186  1.00  0.00           C  
ATOM    725  O   VAL A 104      -3.755  29.180  12.549  1.00  0.00           O  
ATOM    726  CB  VAL A 104      -4.730  26.228  11.431  1.00  0.00           C  
ATOM    727  CEN VAL A 104      -5.357  25.951  11.356  1.00  0.00           X  
ATOM    728  H   VAL A 104      -2.661  25.904   9.933  1.00  0.00           H  
ATOM    729  N   VAL A 105      -2.263  27.517  12.818  1.00  0.00           N  
ATOM    730  CA  VAL A 105      -1.648  28.109  14.000  1.00  0.00           C  
ATOM    731  C   VAL A 105      -1.066  29.482  13.690  1.00  0.00           C  
ATOM    732  O   VAL A 105      -1.251  30.432  14.451  1.00  0.00           O  
ATOM    733  CB  VAL A 105      -0.537  27.208  14.570  1.00  0.00           C  
ATOM    734  CEN VAL A 105      -0.373  26.795  15.096  1.00  0.00           X  
ATOM    735  H   VAL A 105      -1.912  26.636  12.470  1.00  0.00           H  
ATOM    736  N   VAL A 106      -0.363  29.581  12.567  1.00  0.00           N  
ATOM    737  CA  VAL A 106       0.248  30.838  12.153  1.00  0.00           C  
ATOM    738  C   VAL A 106      -0.803  31.925  11.963  1.00  0.00           C  
ATOM    739  O   VAL A 106      -0.626  33.058  12.410  1.00  0.00           O  
ATOM    740  CB  VAL A 106       1.047  30.676  10.847  1.00  0.00           C  
ATOM    741  CEN VAL A 106       1.684  30.661  10.585  1.00  0.00           X  
ATOM    742  H   VAL A 106      -0.248  28.763  11.985  1.00  0.00           H  
ATOM    743  N   VAL A 107      -1.897  31.572  11.297  1.00  0.00           N  
ATOM    744  CA  VAL A 107      -2.979  32.516  11.045  1.00  0.00           C  
ATOM    745  C   VAL A 107      -3.561  33.046  12.349  1.00  0.00           C  
ATOM    746  O   VAL A 107      -3.794  34.246  12.494  1.00  0.00           O  
ATOM    747  CB  VAL A 107      -4.106  31.876  10.214  1.00  0.00           C  
ATOM    748  CEN VAL A 107      -4.405  31.875   9.593  1.00  0.00           X  
ATOM    749  H   VAL A 107      -1.981  30.625  10.955  1.00  0.00           H  
ATOM    750  N   VAL A 108      -3.795  32.144  13.297  1.00  0.00           N  
ATOM    751  CA  VAL A 108      -4.352  32.519  14.591  1.00  0.00           C  
ATOM    752  C   VAL A 108      -3.446  33.507  15.314  1.00  0.00           C  
ATOM    753  O   VAL A 108      -3.913  34.503  15.867  1.00  0.00           O  
ATOM    754  CB  VAL A 108      -4.572  31.288  15.490  1.00  0.00           C  
ATOM    755  CEN VAL A 108      -5.056  30.884  15.768  1.00  0.00           X  
ATOM    756  H   VAL A 108      -3.582  31.173  13.115  1.00  0.00           H  
ATOM    757  N   VAL A 109      -2.147  33.226  15.308  1.00  0.00           N  
ATOM    758  CA  VAL A 109      -1.173  34.090  15.963  1.00  0.00           C  
ATOM    759  C   VAL A 109      -1.194  35.493  15.371  1.00  0.00           C  
ATOM    760  O   VAL A 109      -1.180  36.485  16.100  1.00  0.00           O  
ATOM    761  CB  VAL A 109       0.254  33.519  15.853  1.00  0.00           C  
ATOM    762  CEN VAL A 109       0.762  33.225  16.213  1.00  0.00           X  
ATOM    763  H   VAL A 109      -1.827  32.392  14.836  1.00  0.00           H  
ATOM    764  N   VAL A 110      -1.228  35.570  14.045  1.00  0.00           N  
ATOM    765  CA  VAL A 110      -1.252  36.852  13.352  1.00  0.00           C  
ATOM    766  C   VAL A 110      -2.476  37.669  13.746  1.00  0.00           C  
ATOM    767  O   VAL A 110      -2.339  38.746  14.258  1.00  0.00           O  
ATOM    768  CB  VAL A 110      -1.240  36.669  11.823  1.00  0.00           C  
ATOM    769  CEN VAL A 110      -0.852  36.744  11.258  1.00  0.00           X  
ATOM    770  H   VAL A 110      -1.238  34.718  13.503  1.00  0.00           H  
TER                                                                             
# All scores below are weighted scores, not raw scores.
#BEGIN_POSE_ENERGIES_TABLE ./out/12.pdb
label vdw total
weights 0.1 NA
pose 3.87747 3.87747
VAL:NtermProteinFull_1 0 0
VAL_2 0 0
VAL_3 0 0
VAL_4 0 0
VAL_5 0 0
VAL_6 0 0
VAL_7 0 0
VAL_8 0 0
VAL_9 0 0
VAL_10 0 0
VAL_11 0 0
VAL_12 0 0
VAL_13 0 0
VAL_14 0 0
VAL_15 0 0
VAL_16 0 0
VAL_17 0.02173 0.02173
VAL_18 0 0
VAL_19 0 0
VAL_20 0 0
VAL_21 0.02173 0.02173
VAL_22 0 0
VAL_23 0 0
VAL_24 0 0
VAL_25 0 0
VAL_26 0 0
VAL_27 0 0
VAL_28 0.38414 0.38414
VAL_29 0 0
VAL_30 0 0
VAL_31 0 0
VAL_32 0 0
VAL_33 0 0
VAL_34 0 0
VAL_35 0.01295 0.01295
VAL_36 0 0
VAL_37 0 0
VAL_38 0.01462 0.01462
VAL_39 0 0
VAL_40 0 0
VAL_41 0 0
VAL_42 0 0
VAL_43 0.01462 0.01462
VAL_44 0 0
VAL_45 0 0
VAL_46 0 0
VAL_47 0.01295 0.01295
VAL_48 0.00045 0.00045
VAL_49 0 0
VAL_50 0.00631 0.00631
VAL_51 0.07965 0.07965
VAL_52 0 0
VAL_53 0 0
VAL_54 1.19146 1.19146
VAL_55 0.06129 0.06129
VAL_56 0 0
VAL_57 0 0
VAL_58 0 0
VAL_59 0.02095 0.02095
VAL_60 0 0
VAL_61 0 0
VAL_62 0 0
VAL_63 0 0
VAL_64 0.02095 0.02095
VAL_65 0 0
VAL_66 0 0
VAL_67 0 0
VAL_68 0 0
VAL_69 0 0
VAL_70 0 0
VAL_71 0 0
VAL_72 0 0
VAL_73 0 0
VAL_74 0 0
VAL_75 0 0
VAL_76 0.02922 0.02922
VAL_77 0 0
VAL_78 0 0
VAL_79 0 0
VAL_80 0.00045 0.00045
VAL_81 0 0
VAL_82 0 0
VAL_83 0.09871 0.09871
VAL_84 0 0
VAL_85 0 0
VAL_86 0.09871 0.09871
VAL_87 0 0
VAL_88 0 0
VAL_89 0.00142 0.00142
VAL_90 0 0
VAL_91 0 0
VAL_92 0.04694 0.04694
VAL_93 0.00113 0.00113
VAL_94 0.00029 0.00029
VAL_95 0 0
VAL_96 0.07714 0.07714
VAL_97 0 0
VAL_98 0 0
VAL_99 1.19146 1.19146
VAL_100 0.08409 0.08409
VAL_101 0.38414 0.38414
VAL_102 0 0
VAL_103 0 0
VAL_104 0 0
VAL_105 0 0
VAL_106 0 0
VAL_107 0 0
VAL_108 0 0
VAL_109 0 0
VAL:CtermProteinFull_110 0 0
#END_POSE_ENERGIES_TABLE ./out/12.pdb

REMARK 6 14 15 18 13 1 15 6 10 12 17 3 
REMARK VDW             3.877
REMARK RG             13.888
REMARK NCdist         39.290
REMARK HO              0.290
