# Supplementary material for: Design of complicated all-α protein structures
Source: Nat Struct Mol Biol. 2024 Jan 4;31(2):275–82. doi: 10.1038/s41594-023-01147-9 (PMC11377298; doi:10.1038/s41594-023-01147-9)
Supplement: Supplementary file 11 — Statistical source data. [file 41594_2023_1147_MOESM11_ESM.zip › ED_Fig6/107.pdb]

HEADER                                            09-NOV-21   XXXX              
EXPDTA    THEORETICAL MODEL                                                     
REMARK 220                                                                      
REMARK 220 EXPERIMENTAL DETAILS                                                 
REMARK 220  EXPERIMENT TYPE                : THEORETICAL MODELLING              
REMARK 220  DATE OF DATA COLLECTION        : 09-NOV-21                          
REMARK 220                                                                      
REMARK 220 REMARK: MODEL GENERATED BY ROSETTA                                   
REMARK 220  VERSION 2021.16+release.8ee4f02                                     
ATOM      1  N   VAL A   1       0.000   0.000   0.000  1.00  0.00           N  
ATOM      2  CA  VAL A   1       1.458   0.000   0.000  1.00  0.00           C  
ATOM      3  C   VAL A   1       2.009   1.420   0.000  1.00  0.00           C  
ATOM      4  O   VAL A   1       2.934   1.737   0.748  1.00  0.00           O  
ATOM      5  CB  VAL A   1       2.023  -0.759  -1.215  1.00  0.00           C  
ATOM      6  CEN VAL A   1       2.351  -1.334  -1.406  1.00  0.00           X  
ATOM      7  H   VAL A   1      -0.500  -0.433  -0.750  1.00  0.00           H  
ATOM      8  N   VAL A   2       1.435   2.272  -0.843  1.00  0.00           N  
ATOM      9  CA  VAL A   2       1.868   3.661  -0.942  1.00  0.00           C  
ATOM     10  C   VAL A   2       1.711   4.383   0.390  1.00  0.00           C  
ATOM     11  O   VAL A   2       2.608   5.105   0.825  1.00  0.00           O  
ATOM     12  CB  VAL A   2       1.079   4.423  -2.023  1.00  0.00           C  
ATOM     13  CEN VAL A   2       1.129   4.707  -2.649  1.00  0.00           X  
ATOM     14  H   VAL A   2       0.680   1.949  -1.431  1.00  0.00           H  
ATOM     15  N   VAL A   3       0.566   4.183   1.035  1.00  0.00           N  
ATOM     16  CA  VAL A   3       0.290   4.815   2.319  1.00  0.00           C  
ATOM     17  C   VAL A   3       1.317   4.405   3.367  1.00  0.00           C  
ATOM     18  O   VAL A   3       1.823   5.241   4.115  1.00  0.00           O  
ATOM     19  CB  VAL A   3      -1.120   4.462   2.831  1.00  0.00           C  
ATOM     20  CEN VAL A   3      -1.749   4.719   2.941  1.00  0.00           X  
ATOM     21  H   VAL A   3      -0.130   3.577   0.624  1.00  0.00           H  
ATOM     22  N   VAL A   4       1.620   3.112   3.417  1.00  0.00           N  
ATOM     23  CA  VAL A   4       2.588   2.588   4.374  1.00  0.00           C  
ATOM     24  C   VAL A   4       3.957   3.226   4.177  1.00  0.00           C  
ATOM     25  O   VAL A   4       4.612   3.622   5.141  1.00  0.00           O  
ATOM     26  CB  VAL A   4       2.723   1.058   4.261  1.00  0.00           C  
ATOM     27  CEN VAL A   4       2.581   0.464   4.579  1.00  0.00           X  
ATOM     28  H   VAL A   4       1.169   2.476   2.775  1.00  0.00           H  
ATOM     29  N   VAL A   5       4.385   3.322   2.923  1.00  0.00           N  
ATOM     30  CA  VAL A   5       5.678   3.911   2.597  1.00  0.00           C  
ATOM     31  C   VAL A   5       5.758   5.358   3.069  1.00  0.00           C  
ATOM     32  O   VAL A   5       6.758   5.776   3.653  1.00  0.00           O  
ATOM     33  CB  VAL A   5       5.958   3.859   1.084  1.00  0.00           C  
ATOM     34  CEN VAL A   5       6.345   3.555   0.602  1.00  0.00           X  
ATOM     35  H   VAL A   5       3.799   2.977   2.176  1.00  0.00           H  
ATOM     36  N   VAL A   6       4.700   6.118   2.811  1.00  0.00           N  
ATOM     37  CA  VAL A   6       4.648   7.520   3.209  1.00  0.00           C  
ATOM     38  C   VAL A   6       4.783   7.670   4.719  1.00  0.00           C  
ATOM     39  O   VAL A   6       5.528   8.521   5.204  1.00  0.00           O  
ATOM     40  CB  VAL A   6       3.339   8.190   2.752  1.00  0.00           C  
ATOM     41  CEN VAL A   6       3.075   8.647   2.309  1.00  0.00           X  
ATOM     42  H   VAL A   6       3.910   5.715   2.327  1.00  0.00           H  
ATOM     43  N   VAL A   7       4.059   6.836   5.458  1.00  0.00           N  
ATOM     44  CA  VAL A   7       4.096   6.875   6.915  1.00  0.00           C  
ATOM     45  C   VAL A   7       5.504   6.615   7.437  1.00  0.00           C  
ATOM     46  O   VAL A   7       5.983   7.311   8.332  1.00  0.00           O  
ATOM     47  CB  VAL A   7       3.133   5.844   7.532  1.00  0.00           C  
ATOM     48  CEN VAL A   7       2.540   5.776   7.878  1.00  0.00           X  
ATOM     49  H   VAL A   7       3.467   6.159   4.999  1.00  0.00           H  
ATOM     50  N   VAL A   8       6.163   5.609   6.872  1.00  0.00           N  
ATOM     51  CA  VAL A   8       7.517   5.255   7.279  1.00  0.00           C  
ATOM     52  C   VAL A   8       8.478   6.419   7.067  1.00  0.00           C  
ATOM     53  O   VAL A   8       9.293   6.729   7.935  1.00  0.00           O  
ATOM     54  CB  VAL A   8       8.037   4.027   6.508  1.00  0.00           C  
ATOM     55  CEN VAL A   8       8.197   3.360   6.571  1.00  0.00           X  
ATOM     56  H   VAL A   8       5.713   5.075   6.141  1.00  0.00           H  
ATOM     57  N   VAL A   9       8.376   7.060   5.907  1.00  0.00           N  
ATOM     58  CA  VAL A   9       9.235   8.191   5.579  1.00  0.00           C  
ATOM     59  C   VAL A   9       9.061   9.324   6.581  1.00  0.00           C  
ATOM     60  O   VAL A   9      10.039   9.909   7.047  1.00  0.00           O  
ATOM     61  CB  VAL A   9       8.951   8.723   4.162  1.00  0.00           C  
ATOM     62  CEN VAL A   9       9.208   8.766   3.524  1.00  0.00           X  
ATOM     63  H   VAL A   9       7.685   6.755   5.236  1.00  0.00           H  
ATOM     64  N   VAL A  10       7.810   9.630   6.909  1.00  0.00           N  
ATOM     65  CA  VAL A  10       7.506  10.695   7.857  1.00  0.00           C  
ATOM     66  C   VAL A  10       8.128  10.415   9.219  1.00  0.00           C  
ATOM     67  O   VAL A  10       8.719  11.301   9.836  1.00  0.00           O  
ATOM     68  CB  VAL A  10       5.986  10.883   8.028  1.00  0.00           C  
ATOM     69  CEN VAL A  10       5.461  11.306   7.888  1.00  0.00           X  
ATOM     70  H   VAL A  10       7.051   9.112   6.491  1.00  0.00           H  
ATOM     71  N   VAL A  11       7.993   9.177   9.683  1.00  0.00           N  
ATOM     72  CA  VAL A  11       8.542   8.778  10.973  1.00  0.00           C  
ATOM     73  C   VAL A  11      10.054   8.964  11.009  1.00  0.00           C  
ATOM     74  O   VAL A  11      10.602   9.482  11.982  1.00  0.00           O  
ATOM     75  CB  VAL A  11       8.207   7.311  11.300  1.00  0.00           C  
ATOM     76  CEN VAL A  11       7.826   6.907  11.708  1.00  0.00           X  
ATOM     77  H   VAL A  11       7.496   8.495   9.127  1.00  0.00           H  
ATOM     78  N   VAL A  12      10.723   8.537   9.944  1.00  0.00           N  
ATOM     79  CA  VAL A  12      12.173   8.655   9.852  1.00  0.00           C  
ATOM     80  C   VAL A  12      12.613  10.111   9.938  1.00  0.00           C  
ATOM     81  O   VAL A  12      13.562  10.441  10.650  1.00  0.00           O  
ATOM     82  CB  VAL A  12      12.708   8.043   8.543  1.00  0.00           C  
ATOM     83  CEN VAL A  12      13.065   7.514   8.284  1.00  0.00           X  
ATOM     84  H   VAL A  12      10.214   8.119   9.178  1.00  0.00           H  
ATOM     85  N   VAL A  13      11.920  10.977   9.208  1.00  0.00           N  
ATOM     86  CA  VAL A  13      12.238  12.400   9.200  1.00  0.00           C  
ATOM     87  C   VAL A  13      12.120  12.999  10.596  1.00  0.00           C  
ATOM     88  O   VAL A  13      12.988  13.755  11.033  1.00  0.00           O  
ATOM     89  CB  VAL A  13      11.321  13.180   8.239  1.00  0.00           C  
ATOM     90  CEN VAL A  13      11.305  13.516   7.638  1.00  0.00           X  
ATOM     91  H   VAL A  13      11.152  10.642   8.644  1.00  0.00           H  
ATOM     92  N   VAL A  14      11.041  12.656  11.292  1.00  0.00           N  
ATOM     93  CA  VAL A  14      10.808  13.159  12.640  1.00  0.00           C  
ATOM     94  C   VAL A  14      11.946  12.774  13.577  1.00  0.00           C  
ATOM     95  O   VAL A  14      12.415  13.592  14.368  1.00  0.00           O  
ATOM     96  CB  VAL A  14       9.481  12.632  13.218  1.00  0.00           C  
ATOM     97  CEN VAL A  14       8.841  12.816  13.393  1.00  0.00           X  
ATOM     98  H   VAL A  14      10.366  12.031  10.876  1.00  0.00           H  
ATOM     99  N   VAL A  15      12.387  11.524  13.481  1.00  0.00           N  
ATOM    100  CA  VAL A  15      13.470  11.028  14.323  1.00  0.00           C  
ATOM    101  C   VAL A  15      14.775  11.754  14.027  1.00  0.00           C  
ATOM    102  O   VAL A  15      15.590  11.976  14.923  1.00  0.00           O  
ATOM    103  CB  VAL A  15      13.682   9.514  14.135  1.00  0.00           C  
ATOM    104  CEN VAL A  15      13.605   8.901  14.441  1.00  0.00           X  
ATOM    105  H   VAL A  15      11.962  10.903  12.808  1.00  0.00           H  
ATOM    106  N   VAL A  16      14.969  12.122  12.765  1.00  0.00           N  
ATOM    107  CA  VAL A  16      16.106  12.946  12.373  1.00  0.00           C  
ATOM    108  C   VAL A  16      15.913  14.394  12.806  1.00  0.00           C  
ATOM    109  O   VAL A  16      16.822  15.215  12.684  1.00  0.00           O  
ATOM    110  CB  VAL A  16      16.339  12.902  10.851  1.00  0.00           C  
ATOM    111  CEN VAL A  16      16.761  12.665  10.361  1.00  0.00           X  
ATOM    112  H   VAL A  16      14.311  11.824  12.059  1.00  0.00           H  
ATOM    113  N   VAL A  17      14.724  14.701  13.312  1.00  0.00           N  
ATOM    114  CA  VAL A  17      14.364  16.074  13.644  1.00  0.00           C  
ATOM    115  C   VAL A  17      13.922  16.843  12.405  1.00  0.00           C  
ATOM    116  O   VAL A  17      13.730  18.058  12.452  1.00  0.00           O  
ATOM    117  CB  VAL A  17      15.536  16.821  14.308  1.00  0.00           C  
ATOM    118  CEN VAL A  17      15.759  17.083  14.905  1.00  0.00           X  
ATOM    119  H   VAL A  17      14.051  13.964  13.470  1.00  0.00           H  
ATOM    120  N   VAL A  18      13.763  16.128  11.297  1.00  0.00           N  
ATOM    121  CA  VAL A  18      13.322  16.738  10.048  1.00  0.00           C  
ATOM    122  C   VAL A  18      11.803  16.828   9.985  1.00  0.00           C  
ATOM    123  O   VAL A  18      11.159  16.101   9.228  1.00  0.00           O  
ATOM    124  CB  VAL A  18      13.831  15.952   8.825  1.00  0.00           C  
ATOM    125  CEN VAL A  18      14.273  15.974   8.297  1.00  0.00           X  
ATOM    126  H   VAL A  18      13.951  15.136  11.320  1.00  0.00           H  
ATOM    127  N   VAL A  19      11.235  17.724  10.784  1.00  0.00           N  
ATOM    128  CA  VAL A  19       9.786  17.848  10.889  1.00  0.00           C  
ATOM    129  C   VAL A  19       9.177  18.323   9.576  1.00  0.00           C  
ATOM    130  O   VAL A  19       8.079  17.910   9.204  1.00  0.00           O  
ATOM    131  CB  VAL A  19       9.381  18.821  12.012  1.00  0.00           C  
ATOM    132  CEN VAL A  19       9.100  18.857  12.640  1.00  0.00           X  
ATOM    133  H   VAL A  19      11.822  18.335  11.334  1.00  0.00           H  
ATOM    134  N   VAL A  20       9.898  19.193   8.876  1.00  0.00           N  
ATOM    135  CA  VAL A  20       9.445  19.701   7.586  1.00  0.00           C  
ATOM    136  C   VAL A  20       9.323  18.578   6.564  1.00  0.00           C  
ATOM    137  O   VAL A  20       8.333  18.492   5.839  1.00  0.00           O  
ATOM    138  CB  VAL A  20      10.398  20.780   7.038  1.00  0.00           C  
ATOM    139  CEN VAL A  20      10.458  21.454   6.912  1.00  0.00           X  
ATOM    140  H   VAL A  20      10.782  19.511   9.247  1.00  0.00           H  
ATOM    141  N   VAL A  21      10.336  17.720   6.512  1.00  0.00           N  
ATOM    142  CA  VAL A  21      10.305  16.551   5.641  1.00  0.00           C  
ATOM    143  C   VAL A  21       9.135  15.638   5.984  1.00  0.00           C  
ATOM    144  O   VAL A  21       8.425  15.163   5.098  1.00  0.00           O  
ATOM    145  CB  VAL A  21      11.615  15.746   5.729  1.00  0.00           C  
ATOM    146  CEN VAL A  21      12.188  15.579   5.384  1.00  0.00           X  
ATOM    147  H   VAL A  21      11.147  17.880   7.092  1.00  0.00           H  
ATOM    148  N   VAL A  22       8.940  15.396   7.276  1.00  0.00           N  
ATOM    149  CA  VAL A  22       7.856  14.538   7.739  1.00  0.00           C  
ATOM    150  C   VAL A  22       6.500  15.087   7.313  1.00  0.00           C  
ATOM    151  O   VAL A  22       5.640  14.344   6.838  1.00  0.00           O  
ATOM    152  CB  VAL A  22       7.876  14.379   9.271  1.00  0.00           C  
ATOM    153  CEN VAL A  22       8.005  13.933   9.780  1.00  0.00           X  
ATOM    154  H   VAL A  22       9.559  15.816   7.954  1.00  0.00           H  
ATOM    155  N   VAL A  23       6.314  16.391   7.486  1.00  0.00           N  
ATOM    156  CA  VAL A  23       5.062  17.042   7.120  1.00  0.00           C  
ATOM    157  C   VAL A  23       4.769  16.876   5.634  1.00  0.00           C  
ATOM    158  O   VAL A  23       3.644  16.564   5.245  1.00  0.00           O  
ATOM    159  CB  VAL A  23       5.083  18.543   7.465  1.00  0.00           C  
ATOM    160  CEN VAL A  23       4.823  19.017   7.891  1.00  0.00           X  
ATOM    161  H   VAL A  23       7.060  16.946   7.881  1.00  0.00           H  
ATOM    162  N   VAL A  24       5.788  17.087   4.808  1.00  0.00           N  
ATOM    163  CA  VAL A  24       5.642  16.962   3.363  1.00  0.00           C  
ATOM    164  C   VAL A  24       5.207  15.555   2.974  1.00  0.00           C  
ATOM    165  O   VAL A  24       4.313  15.378   2.146  1.00  0.00           O  
ATOM    166  CB  VAL A  24       6.952  17.305   2.630  1.00  0.00           C  
ATOM    167  CEN VAL A  24       7.256  17.775   2.228  1.00  0.00           X  
ATOM    168  H   VAL A  24       6.687  17.341   5.192  1.00  0.00           H  
ATOM    169  N   VAL A  25       5.845  14.556   3.575  1.00  0.00           N  
ATOM    170  CA  VAL A  25       5.525  13.162   3.291  1.00  0.00           C  
ATOM    171  C   VAL A  25       4.071  12.852   3.624  1.00  0.00           C  
ATOM    172  O   VAL A  25       3.372  12.203   2.846  1.00  0.00           O  
ATOM    173  CB  VAL A  25       6.438  12.202   4.078  1.00  0.00           C  
ATOM    174  CEN VAL A  25       6.956  11.753   4.014  1.00  0.00           X  
ATOM    175  H   VAL A  25       6.570  14.768   4.245  1.00  0.00           H  
ATOM    176  N   VAL A  26       3.622  13.320   4.783  1.00  0.00           N  
ATOM    177  CA  VAL A  26       2.250  13.093   5.221  1.00  0.00           C  
ATOM    178  C   VAL A  26       1.252  13.686   4.235  1.00  0.00           C  
ATOM    179  O   VAL A  26       0.261  13.047   3.879  1.00  0.00           O  
ATOM    180  CB  VAL A  26       1.995  13.692   6.617  1.00  0.00           C  
ATOM    181  CEN VAL A  26       1.884  13.532   7.277  1.00  0.00           X  
ATOM    182  H   VAL A  26       4.247  13.846   5.377  1.00  0.00           H  
ATOM    183  N   VAL A  27       1.519  14.911   3.795  1.00  0.00           N  
ATOM    184  CA  VAL A  27       0.645  15.593   2.848  1.00  0.00           C  
ATOM    185  C   VAL A  27       0.526  14.811   1.547  1.00  0.00           C  
ATOM    186  O   VAL A  27      -0.570  14.641   1.011  1.00  0.00           O  
ATOM    187  CB  VAL A  27       1.149  17.015   2.537  1.00  0.00           C  
ATOM    188  CEN VAL A  27       1.017  17.684   2.636  1.00  0.00           X  
ATOM    189  H   VAL A  27       2.349  15.382   4.125  1.00  0.00           H  
ATOM    190  N   VAL A  28       1.659  14.336   1.042  1.00  0.00           N  
ATOM    191  CA  VAL A  28       1.684  13.571  -0.199  1.00  0.00           C  
ATOM    192  C   VAL A  28       0.838  12.309  -0.085  1.00  0.00           C  
ATOM    193  O   VAL A  28       0.066  11.984  -0.987  1.00  0.00           O  
ATOM    194  CB  VAL A  28       3.121  13.179  -0.593  1.00  0.00           C  
ATOM    195  CEN VAL A  28       3.625  13.304  -1.046  1.00  0.00           X  
ATOM    196  H   VAL A  28       2.526  14.510   1.530  1.00  0.00           H  
ATOM    197  N   VAL A  29       0.988  11.601   1.030  1.00  0.00           N  
ATOM    198  CA  VAL A  29       0.237  10.373   1.264  1.00  0.00           C  
ATOM    199  C   VAL A  29      -1.263  10.635   1.257  1.00  0.00           C  
ATOM    200  O   VAL A  29      -2.030   9.889   0.648  1.00  0.00           O  
ATOM    201  CB  VAL A  29       0.628   9.719   2.602  1.00  0.00           C  
ATOM    202  CEN VAL A  29       0.957   9.182   2.882  1.00  0.00           X  
ATOM    203  H   VAL A  29       1.638  11.922   1.732  1.00  0.00           H  
ATOM    204  N   VAL A  30      -1.677  11.699   1.937  1.00  0.00           N  
ATOM    205  CA  VAL A  30      -3.087  12.061   2.011  1.00  0.00           C  
ATOM    206  C   VAL A  30      -3.659  12.332   0.625  1.00  0.00           C  
ATOM    207  O   VAL A  30      -4.751  11.871   0.293  1.00  0.00           O  
ATOM    208  CB  VAL A  30      -3.307  13.301   2.898  1.00  0.00           C  
ATOM    209  CEN VAL A  30      -3.560  13.512   3.503  1.00  0.00           X  
ATOM    210  H   VAL A  30      -0.996  12.271   2.416  1.00  0.00           H  
ATOM    211  N   VAL A  31      -2.915  13.083  -0.180  1.00  0.00           N  
ATOM    212  CA  VAL A  31      -3.346  13.417  -1.532  1.00  0.00           C  
ATOM    213  C   VAL A  31      -3.550  12.162  -2.371  1.00  0.00           C  
ATOM    214  O   VAL A  31      -4.547  12.034  -3.082  1.00  0.00           O  
ATOM    215  CB  VAL A  31      -2.332  14.336  -2.238  1.00  0.00           C  
ATOM    216  CEN VAL A  31      -2.230  14.978  -2.466  1.00  0.00           X  
ATOM    217  H   VAL A  31      -2.027  13.431   0.153  1.00  0.00           H  
ATOM    218  N   VAL A  32      -2.600  11.238  -2.284  1.00  0.00           N  
ATOM    219  CA  VAL A  32      -2.674   9.990  -3.036  1.00  0.00           C  
ATOM    220  C   VAL A  32      -3.920   9.197  -2.665  1.00  0.00           C  
ATOM    221  O   VAL A  32      -4.621   8.681  -3.535  1.00  0.00           O  
ATOM    222  CB  VAL A  32      -1.429   9.114  -2.799  1.00  0.00           C  
ATOM    223  CEN VAL A  32      -0.855   8.875  -3.095  1.00  0.00           X  
ATOM    224  H   VAL A  32      -1.806  11.403  -1.682  1.00  0.00           H  
ATOM    225  N   VAL A  33      -4.190   9.102  -1.367  1.00  0.00           N  
ATOM    226  CA  VAL A  33      -5.353   8.370  -0.879  1.00  0.00           C  
ATOM    227  C   VAL A  33      -6.646   8.960  -1.427  1.00  0.00           C  
ATOM    228  O   VAL A  33      -7.533   8.231  -1.871  1.00  0.00           O  
ATOM    229  CB  VAL A  33      -5.414   8.368   0.660  1.00  0.00           C  
ATOM    230  CEN VAL A  33      -5.340   7.970   1.218  1.00  0.00           X  
ATOM    231  H   VAL A  33      -3.575   9.548  -0.703  1.00  0.00           H  
ATOM    232  N   VAL A  34      -6.746  10.285  -1.395  1.00  0.00           N  
ATOM    233  CA  VAL A  34      -7.931  10.975  -1.889  1.00  0.00           C  
ATOM    234  C   VAL A  34      -8.167  10.678  -3.365  1.00  0.00           C  
ATOM    235  O   VAL A  34      -9.293  10.402  -3.780  1.00  0.00           O  
ATOM    236  CB  VAL A  34      -7.819  12.499  -1.695  1.00  0.00           C  
ATOM    237  CEN VAL A  34      -8.064  13.031  -1.332  1.00  0.00           X  
ATOM    238  H   VAL A  34      -5.982  10.827  -1.019  1.00  0.00           H  
ATOM    239  N   VAL A  35      -7.099  10.735  -4.153  1.00  0.00           N  
ATOM    240  CA  VAL A  35      -7.188  10.472  -5.584  1.00  0.00           C  
ATOM    241  C   VAL A  35      -7.703   9.064  -5.854  1.00  0.00           C  
ATOM    242  O   VAL A  35      -8.569   8.862  -6.705  1.00  0.00           O  
ATOM    243  CB  VAL A  35      -5.824  10.650  -6.278  1.00  0.00           C  
ATOM    244  CEN VAL A  35      -5.470  11.055  -6.708  1.00  0.00           X  
ATOM    245  H   VAL A  35      -6.202  10.967  -3.750  1.00  0.00           H  
ATOM    246  N   VAL A  36      -7.166   8.092  -5.124  1.00  0.00           N  
ATOM    247  CA  VAL A  36      -7.570   6.701  -5.284  1.00  0.00           C  
ATOM    248  C   VAL A  36      -9.056   6.523  -4.999  1.00  0.00           C  
ATOM    249  O   VAL A  36      -9.764   5.845  -5.743  1.00  0.00           O  
ATOM    250  CB  VAL A  36      -6.765   5.768  -4.359  1.00  0.00           C  
ATOM    251  CEN VAL A  36      -6.277   5.282  -4.350  1.00  0.00           X  
ATOM    252  H   VAL A  36      -6.459   8.324  -4.441  1.00  0.00           H  
ATOM    253  N   VAL A  37      -9.523   7.136  -3.916  1.00  0.00           N  
ATOM    254  CA  VAL A  37     -10.927   7.047  -3.531  1.00  0.00           C  
ATOM    255  C   VAL A  37     -11.834   7.600  -4.622  1.00  0.00           C  
ATOM    256  O   VAL A  37     -12.850   6.995  -4.964  1.00  0.00           O  
ATOM    257  CB  VAL A  37     -11.201   7.802  -2.217  1.00  0.00           C  
ATOM    258  CEN VAL A  37     -11.353   7.718  -1.550  1.00  0.00           X  
ATOM    259  H   VAL A  37      -8.890   7.678  -3.346  1.00  0.00           H  
ATOM    260  N   VAL A  38     -11.461   8.753  -5.167  1.00  0.00           N  
ATOM    261  CA  VAL A  38     -12.241   9.390  -6.221  1.00  0.00           C  
ATOM    262  C   VAL A  38     -12.356   8.488  -7.443  1.00  0.00           C  
ATOM    263  O   VAL A  38     -13.435   8.336  -8.016  1.00  0.00           O  
ATOM    264  CB  VAL A  38     -11.624  10.736  -6.646  1.00  0.00           C  
ATOM    265  CEN VAL A  38     -11.712  11.419  -6.621  1.00  0.00           X  
ATOM    266  H   VAL A  38     -10.615   9.199  -4.842  1.00  0.00           H  
ATOM    267  N   VAL A  39     -11.237   7.890  -7.838  1.00  0.00           N  
ATOM    268  CA  VAL A  39     -11.210   7.001  -8.994  1.00  0.00           C  
ATOM    269  C   VAL A  39     -12.148   5.816  -8.799  1.00  0.00           C  
ATOM    270  O   VAL A  39     -12.900   5.452  -9.703  1.00  0.00           O  
ATOM    271  CB  VAL A  39      -9.789   6.477  -9.271  1.00  0.00           C  
ATOM    272  CEN VAL A  39      -9.257   6.521  -9.707  1.00  0.00           X  
ATOM    273  H   VAL A  39     -10.383   8.055  -7.325  1.00  0.00           H  
ATOM    274  N   VAL A  40     -12.100   5.218  -7.613  1.00  0.00           N  
ATOM    275  CA  VAL A  40     -12.945   4.073  -7.298  1.00  0.00           C  
ATOM    276  C   VAL A  40     -14.422   4.431  -7.409  1.00  0.00           C  
ATOM    277  O   VAL A  40     -15.211   3.679  -7.981  1.00  0.00           O  
ATOM    278  CB  VAL A  40     -12.663   3.535  -5.882  1.00  0.00           C  
ATOM    279  CEN VAL A  40     -12.387   3.009  -5.534  1.00  0.00           X  
ATOM    280  H   VAL A  40     -11.461   5.566  -6.913  1.00  0.00           H  
ATOM    281  N   VAL A  41     -14.789   5.584  -6.861  1.00  0.00           N  
ATOM    282  CA  VAL A  41     -16.172   6.044  -6.898  1.00  0.00           C  
ATOM    283  C   VAL A  41     -16.668   6.183  -8.331  1.00  0.00           C  
ATOM    284  O   VAL A  41     -17.785   5.777  -8.654  1.00  0.00           O  
ATOM    285  CB  VAL A  41     -16.338   7.394  -6.175  1.00  0.00           C  
ATOM    286  CEN VAL A  41     -16.600   7.693  -5.612  1.00  0.00           X  
ATOM    287  H   VAL A  41     -14.092   6.157  -6.406  1.00  0.00           H  
ATOM    288  N   VAL A  42     -15.832   6.759  -9.188  1.00  0.00           N  
ATOM    289  CA  VAL A  42     -16.186   6.956 -10.589  1.00  0.00           C  
ATOM    290  C   VAL A  42     -16.365   5.624 -11.305  1.00  0.00           C  
ATOM    291  O   VAL A  42     -17.200   5.497 -12.201  1.00  0.00           O  
ATOM    292  CB  VAL A  42     -15.121   7.786 -11.330  1.00  0.00           C  
ATOM    293  CEN VAL A  42     -14.996   8.401 -11.616  1.00  0.00           X  
ATOM    294  H   VAL A  42     -14.928   7.068  -8.861  1.00  0.00           H  
ATOM    295  N   VAL A  43     -15.577   4.632 -10.905  1.00  0.00           N  
ATOM    296  CA  VAL A  43     -15.741   3.273 -11.406  1.00  0.00           C  
ATOM    297  C   VAL A  43     -16.962   2.602 -10.789  1.00  0.00           C  
ATOM    298  O   VAL A  43     -17.344   1.501 -11.186  1.00  0.00           O  
ATOM    299  CB  VAL A  43     -14.496   2.411 -11.122  1.00  0.00           C  
ATOM    300  CEN VAL A  43     -13.956   2.104 -11.419  1.00  0.00           X  
ATOM    301  H   VAL A  43     -14.845   4.825 -10.236  1.00  0.00           H  
ATOM    302  N   VAL A  44     -17.571   3.272  -9.817  1.00  0.00           N  
ATOM    303  CA  VAL A  44     -18.669   2.689  -9.056  1.00  0.00           C  
ATOM    304  C   VAL A  44     -18.151   1.768  -7.958  1.00  0.00           C  
ATOM    305  O   VAL A  44     -18.924   1.061  -7.312  1.00  0.00           O  
ATOM    306  CB  VAL A  44     -19.629   1.898  -9.964  1.00  0.00           C  
ATOM    307  CEN VAL A  44     -20.259   1.903 -10.242  1.00  0.00           X  
ATOM    308  H   VAL A  44     -17.265   4.209  -9.599  1.00  0.00           H  
ATOM    309  N   VAL A  45     -16.838   1.781  -7.753  1.00  0.00           N  
ATOM    310  CA  VAL A  45     -16.217   0.963  -6.718  1.00  0.00           C  
ATOM    311  C   VAL A  45     -16.246   1.667  -5.367  1.00  0.00           C  
ATOM    312  O   VAL A  45     -15.215   2.120  -4.870  1.00  0.00           O  
ATOM    313  CB  VAL A  45     -14.759   0.615  -7.072  1.00  0.00           C  
ATOM    314  CEN VAL A  45     -14.343   0.101  -7.266  1.00  0.00           X  
ATOM    315  H   VAL A  45     -16.256   2.373  -8.328  1.00  0.00           H  
ATOM    316  N   VAL A  46     -17.434   1.756  -4.778  1.00  0.00           N  
ATOM    317  CA  VAL A  46     -17.617   2.485  -3.529  1.00  0.00           C  
ATOM    318  C   VAL A  46     -16.865   1.815  -2.386  1.00  0.00           C  
ATOM    319  O   VAL A  46     -16.338   2.487  -1.498  1.00  0.00           O  
ATOM    320  CB  VAL A  46     -19.106   2.600  -3.154  1.00  0.00           C  
ATOM    321  CEN VAL A  46     -19.633   3.040  -3.105  1.00  0.00           X  
ATOM    322  H   VAL A  46     -18.231   1.308  -5.207  1.00  0.00           H  
ATOM    323  N   VAL A  47     -16.819   0.488  -2.412  1.00  0.00           N  
ATOM    324  CA  VAL A  47     -16.103  -0.274  -1.396  1.00  0.00           C  
ATOM    325  C   VAL A  47     -14.613   0.042  -1.417  1.00  0.00           C  
ATOM    326  O   VAL A  47     -13.999   0.254  -0.372  1.00  0.00           O  
ATOM    327  CB  VAL A  47     -16.299  -1.790  -1.584  1.00  0.00           C  
ATOM    328  CEN VAL A  47     -16.604  -2.347  -1.317  1.00  0.00           X  
ATOM    329  H   VAL A  47     -17.291  -0.006  -3.155  1.00  0.00           H  
ATOM    330  N   VAL A  48     -14.037   0.072  -2.614  1.00  0.00           N  
ATOM    331  CA  VAL A  48     -12.638   0.447  -2.782  1.00  0.00           C  
ATOM    332  C   VAL A  48     -12.382   1.860  -2.275  1.00  0.00           C  
ATOM    333  O   VAL A  48     -11.401   2.110  -1.574  1.00  0.00           O  
ATOM    334  CB  VAL A  48     -12.201   0.355  -4.257  1.00  0.00           C  
ATOM    335  CEN VAL A  48     -11.816  -0.006  -4.699  1.00  0.00           X  
ATOM    336  H   VAL A  48     -14.582  -0.172  -3.429  1.00  0.00           H  
ATOM    337  N   VAL A  49     -13.270   2.782  -2.631  1.00  0.00           N  
ATOM    338  CA  VAL A  49     -13.142   4.172  -2.212  1.00  0.00           C  
ATOM    339  C   VAL A  49     -13.155   4.293  -0.694  1.00  0.00           C  
ATOM    340  O   VAL A  49     -12.344   5.013  -0.112  1.00  0.00           O  
ATOM    341  CB  VAL A  49     -14.268   5.045  -2.797  1.00  0.00           C  
ATOM    342  CEN VAL A  49     -14.404   5.540  -3.257  1.00  0.00           X  
ATOM    343  H   VAL A  49     -14.054   2.512  -3.208  1.00  0.00           H  
ATOM    344  N   VAL A  50     -14.082   3.585  -0.057  1.00  0.00           N  
ATOM    345  CA  VAL A  50     -14.203   3.612   1.396  1.00  0.00           C  
ATOM    346  C   VAL A  50     -12.923   3.128   2.064  1.00  0.00           C  
ATOM    347  O   VAL A  50     -12.443   3.736   3.021  1.00  0.00           O  
ATOM    348  CB  VAL A  50     -15.382   2.748   1.881  1.00  0.00           C  
ATOM    349  CEN VAL A  50     -16.013   2.775   2.157  1.00  0.00           X  
ATOM    350  H   VAL A  50     -14.719   3.014  -0.593  1.00  0.00           H  
ATOM    351  N   VAL A  51     -12.373   2.031   1.554  1.00  0.00           N  
ATOM    352  CA  VAL A  51     -11.147   1.463   2.101  1.00  0.00           C  
ATOM    353  C   VAL A  51      -9.996   2.457   2.021  1.00  0.00           C  
ATOM    354  O   VAL A  51      -9.244   2.630   2.981  1.00  0.00           O  
ATOM    355  CB  VAL A  51     -10.747   0.169   1.367  1.00  0.00           C  
ATOM    356  CEN VAL A  51     -10.703  -0.515   1.433  1.00  0.00           X  
ATOM    357  H   VAL A  51     -12.817   1.579   0.768  1.00  0.00           H  
ATOM    358  N   VAL A  52      -9.863   3.110   0.871  1.00  0.00           N  
ATOM    359  CA  VAL A  52      -8.803   4.089   0.664  1.00  0.00           C  
ATOM    360  C   VAL A  52      -8.906   5.233   1.665  1.00  0.00           C  
ATOM    361  O   VAL A  52      -7.906   5.651   2.249  1.00  0.00           O  
ATOM    362  CB  VAL A  52      -8.837   4.665  -0.764  1.00  0.00           C  
ATOM    363  CEN VAL A  52      -8.506   4.667  -1.369  1.00  0.00           X  
ATOM    364  H   VAL A  52     -10.513   2.923   0.122  1.00  0.00           H  
ATOM    365  N   VAL A  53     -10.120   5.735   1.859  1.00  0.00           N  
ATOM    366  CA  VAL A  53     -10.356   6.832   2.790  1.00  0.00           C  
ATOM    367  C   VAL A  53      -9.943   6.451   4.206  1.00  0.00           C  
ATOM    368  O   VAL A  53      -9.292   7.229   4.903  1.00  0.00           O  
ATOM    369  CB  VAL A  53     -11.835   7.261   2.795  1.00  0.00           C  
ATOM    370  CEN VAL A  53     -12.268   7.763   2.607  1.00  0.00           X  
ATOM    371  H   VAL A  53     -10.901   5.347   1.348  1.00  0.00           H  
ATOM    372  N   VAL A  54     -10.326   5.250   4.625  1.00  0.00           N  
ATOM    373  CA  VAL A  54      -9.996   4.763   5.960  1.00  0.00           C  
ATOM    374  C   VAL A  54      -8.488   4.703   6.167  1.00  0.00           C  
ATOM    375  O   VAL A  54      -7.977   5.124   7.205  1.00  0.00           O  
ATOM    376  CB  VAL A  54     -10.596   3.368   6.217  1.00  0.00           C  
ATOM    377  CEN VAL A  54     -11.080   3.029   6.571  1.00  0.00           X  
ATOM    378  H   VAL A  54     -10.859   4.658   4.004  1.00  0.00           H  
ATOM    379  N   VAL A  55      -7.780   4.178   5.173  1.00  0.00           N  
ATOM    380  CA  VAL A  55      -6.328   4.062   5.245  1.00  0.00           C  
ATOM    381  C   VAL A  55      -5.674   5.427   5.409  1.00  0.00           C  
ATOM    382  O   VAL A  55      -4.771   5.599   6.229  1.00  0.00           O  
ATOM    383  CB  VAL A  55      -5.754   3.376   3.991  1.00  0.00           C  
ATOM    384  CEN VAL A  55      -5.459   2.797   3.761  1.00  0.00           X  
ATOM    385  H   VAL A  55      -8.260   3.850   4.347  1.00  0.00           H  
ATOM    386  N   VAL A  56      -6.134   6.397   4.626  1.00  0.00           N  
ATOM    387  CA  VAL A  56      -5.594   7.750   4.683  1.00  0.00           C  
ATOM    388  C   VAL A  56      -5.771   8.355   6.070  1.00  0.00           C  
ATOM    389  O   VAL A  56      -4.849   8.960   6.616  1.00  0.00           O  
ATOM    390  CB  VAL A  56      -6.261   8.669   3.643  1.00  0.00           C  
ATOM    391  CEN VAL A  56      -6.155   9.005   3.052  1.00  0.00           X  
ATOM    392  H   VAL A  56      -6.877   6.191   3.973  1.00  0.00           H  
ATOM    393  N   VAL A  57      -6.962   8.188   6.635  1.00  0.00           N  
ATOM    394  CA  VAL A  57      -7.263   8.717   7.960  1.00  0.00           C  
ATOM    395  C   VAL A  57      -6.330   8.132   9.012  1.00  0.00           C  
ATOM    396  O   VAL A  57      -5.806   8.852   9.861  1.00  0.00           O  
ATOM    397  CB  VAL A  57      -8.721   8.433   8.365  1.00  0.00           C  
ATOM    398  CEN VAL A  57      -9.336   8.727   8.469  1.00  0.00           X  
ATOM    399  H   VAL A  57      -7.678   7.681   6.134  1.00  0.00           H  
ATOM    400  N   VAL A  58      -6.127   6.820   8.951  1.00  0.00           N  
ATOM    401  CA  VAL A  58      -5.257   6.134   9.899  1.00  0.00           C  
ATOM    402  C   VAL A  58      -3.835   6.676   9.832  1.00  0.00           C  
ATOM    403  O   VAL A  58      -3.208   6.928  10.861  1.00  0.00           O  
ATOM    404  CB  VAL A  58      -5.230   4.615   9.645  1.00  0.00           C  
ATOM    405  CEN VAL A  58      -5.434   4.007   9.896  1.00  0.00           X  
ATOM    406  H   VAL A  58      -6.588   6.284   8.229  1.00  0.00           H  
ATOM    407  N   VAL A  59      -3.331   6.854   8.616  1.00  0.00           N  
ATOM    408  CA  VAL A  59      -1.982   7.366   8.413  1.00  0.00           C  
ATOM    409  C   VAL A  59      -1.820   8.751   9.026  1.00  0.00           C  
ATOM    410  O   VAL A  59      -0.827   9.032   9.696  1.00  0.00           O  
ATOM    411  CB  VAL A  59      -1.621   7.432   6.917  1.00  0.00           C  
ATOM    412  CEN VAL A  59      -1.231   7.145   6.427  1.00  0.00           X  
ATOM    413  H   VAL A  59      -3.898   6.628   7.811  1.00  0.00           H  
ATOM    414  N   VAL A  60      -2.803   9.615   8.791  1.00  0.00           N  
ATOM    415  CA  VAL A  60      -2.772  10.973   9.320  1.00  0.00           C  
ATOM    416  C   VAL A  60      -2.712  10.970  10.842  1.00  0.00           C  
ATOM    417  O   VAL A  60      -1.934  11.711  11.443  1.00  0.00           O  
ATOM    418  CB  VAL A  60      -4.000  11.784   8.866  1.00  0.00           C  
ATOM    419  CEN VAL A  60      -4.204  12.300   8.458  1.00  0.00           X  
ATOM    420  H   VAL A  60      -3.592   9.322   8.233  1.00  0.00           H  
ATOM    421  N   VAL A  61      -3.537  10.133  11.461  1.00  0.00           N  
ATOM    422  CA  VAL A  61      -3.579  10.032  12.915  1.00  0.00           C  
ATOM    423  C   VAL A  61      -2.226   9.614  13.477  1.00  0.00           C  
ATOM    424  O   VAL A  61      -1.748  10.184  14.458  1.00  0.00           O  
ATOM    425  CB  VAL A  61      -4.650   9.029  13.381  1.00  0.00           C  
ATOM    426  CEN VAL A  61      -5.264   8.976  13.689  1.00  0.00           X  
ATOM    427  H   VAL A  61      -4.151   9.550  10.909  1.00  0.00           H  
ATOM    428  N   VAL A  62      -1.613   8.615  12.850  1.00  0.00           N  
ATOM    429  CA  VAL A  62      -0.314   8.119  13.287  1.00  0.00           C  
ATOM    430  C   VAL A  62       0.741   9.217  13.236  1.00  0.00           C  
ATOM    431  O   VAL A  62       1.527   9.379  14.169  1.00  0.00           O  
ATOM    432  CB  VAL A  62       0.155   6.930  12.428  1.00  0.00           C  
ATOM    433  CEN VAL A  62       0.261   6.249  12.433  1.00  0.00           X  
ATOM    434  H   VAL A  62      -2.059   8.189  12.050  1.00  0.00           H  
ATOM    435  N   VAL A  63       0.752   9.968  12.141  1.00  0.00           N  
ATOM    436  CA  VAL A  63       1.711  11.053  11.966  1.00  0.00           C  
ATOM    437  C   VAL A  63       1.566  12.099  13.064  1.00  0.00           C  
ATOM    438  O   VAL A  63       2.556  12.558  13.632  1.00  0.00           O  
ATOM    439  CB  VAL A  63       1.548  11.736  10.595  1.00  0.00           C  
ATOM    440  CEN VAL A  63       1.843  11.817   9.978  1.00  0.00           X  
ATOM    441  H   VAL A  63       0.080   9.784  11.410  1.00  0.00           H  
ATOM    442  N   VAL A  64       0.325  12.472  13.358  1.00  0.00           N  
ATOM    443  CA  VAL A  64       0.047  13.465  14.389  1.00  0.00           C  
ATOM    444  C   VAL A  64       0.570  13.011  15.746  1.00  0.00           C  
ATOM    445  O   VAL A  64       1.190  13.786  16.474  1.00  0.00           O  
ATOM    446  CB  VAL A  64      -1.461  13.756  14.502  1.00  0.00           C  
ATOM    447  CEN VAL A  64      -1.945  14.231  14.378  1.00  0.00           X  
ATOM    448  H   VAL A  64      -0.446  12.057  12.855  1.00  0.00           H  
ATOM    449  N   VAL A  65       0.316  11.750  16.080  1.00  0.00           N  
ATOM    450  CA  VAL A  65       0.761  11.190  17.351  1.00  0.00           C  
ATOM    451  C   VAL A  65       2.277  11.251  17.479  1.00  0.00           C  
ATOM    452  O   VAL A  65       2.807  11.632  18.523  1.00  0.00           O  
ATOM    453  CB  VAL A  65       0.299   9.730  17.518  1.00  0.00           C  
ATOM    454  CEN VAL A  65      -0.134   9.322  17.865  1.00  0.00           X  
ATOM    455  H   VAL A  65      -0.198  11.164  15.438  1.00  0.00           H  
ATOM    456  N   VAL A  66       2.972  10.873  16.412  1.00  0.00           N  
ATOM    457  CA  VAL A  66       4.430  10.883  16.403  1.00  0.00           C  
ATOM    458  C   VAL A  66       4.972  12.285  16.651  1.00  0.00           C  
ATOM    459  O   VAL A  66       5.900  12.471  17.437  1.00  0.00           O  
ATOM    460  CB  VAL A  66       4.991  10.355  15.069  1.00  0.00           C  
ATOM    461  CEN VAL A  66       5.321   9.825  14.778  1.00  0.00           X  
ATOM    462  H   VAL A  66       2.477  10.570  15.585  1.00  0.00           H  
ATOM    463  N   VAL A  67       4.387  13.268  15.975  1.00  0.00           N  
ATOM    464  CA  VAL A  67       4.810  14.656  16.121  1.00  0.00           C  
ATOM    465  C   VAL A  67       4.659  15.129  17.561  1.00  0.00           C  
ATOM    466  O   VAL A  67       5.554  15.770  18.112  1.00  0.00           O  
ATOM    467  CB  VAL A  67       4.010  15.591  15.197  1.00  0.00           C  
ATOM    468  CEN VAL A  67       4.053  15.982  14.631  1.00  0.00           X  
ATOM    469  H   VAL A  67       3.629  13.049  15.345  1.00  0.00           H  
ATOM    470  N   VAL A  68       3.520  14.810  18.167  1.00  0.00           N  
ATOM    471  CA  VAL A  68       3.249  15.203  19.545  1.00  0.00           C  
ATOM    472  C   VAL A  68       4.301  14.643  20.494  1.00  0.00           C  
ATOM    473  O   VAL A  68       4.784  15.344  21.383  1.00  0.00           O  
ATOM    474  CB  VAL A  68       1.856  14.732  20.003  1.00  0.00           C  
ATOM    475  CEN VAL A  68       1.222  14.949  20.164  1.00  0.00           X  
ATOM    476  H   VAL A  68       2.824  14.282  17.660  1.00  0.00           H  
ATOM    477  N   VAL A  69       4.653  13.377  20.300  1.00  0.00           N  
ATOM    478  CA  VAL A  69       5.645  12.719  21.141  1.00  0.00           C  
ATOM    479  C   VAL A  69       7.016  13.364  20.982  1.00  0.00           C  
ATOM    480  O   VAL A  69       7.793  13.436  21.934  1.00  0.00           O  
ATOM    481  CB  VAL A  69       5.754  11.217  20.818  1.00  0.00           C  
ATOM    482  CEN VAL A  69       5.615  10.587  21.059  1.00  0.00           X  
ATOM    483  H   VAL A  69       4.221  12.856  19.550  1.00  0.00           H  
ATOM    484  N   VAL A  70       7.308  13.831  19.772  1.00  0.00           N  
ATOM    485  CA  VAL A  70       8.524  14.594  19.519  1.00  0.00           C  
ATOM    486  C   VAL A  70       8.415  16.006  20.080  1.00  0.00           C  
ATOM    487  O   VAL A  70       9.388  16.760  20.083  1.00  0.00           O  
ATOM    488  CB  VAL A  70       8.837  14.674  18.013  1.00  0.00           C  
ATOM    489  CEN VAL A  70       9.268  14.451  17.524  1.00  0.00           X  
ATOM    490  H   VAL A  70       6.670  13.653  19.009  1.00  0.00           H  
ATOM    491  N   VAL A  71       7.225  16.359  20.554  1.00  0.00           N  
ATOM    492  CA  VAL A  71       6.951  17.720  20.999  1.00  0.00           C  
ATOM    493  C   VAL A  71       6.638  18.633  19.821  1.00  0.00           C  
ATOM    494  O   VAL A  71       6.535  19.850  19.976  1.00  0.00           O  
ATOM    495  CB  VAL A  71       8.136  18.306  21.790  1.00  0.00           C  
ATOM    496  CEN VAL A  71       8.344  18.493  22.419  1.00  0.00           X  
ATOM    497  H   VAL A  71       6.492  15.667  20.607  1.00  0.00           H  
ATOM    498  N   VAL A  72       6.488  18.039  18.642  1.00  0.00           N  
ATOM    499  CA  VAL A  72       6.166  18.795  17.438  1.00  0.00           C  
ATOM    500  C   VAL A  72       4.663  19.012  17.309  1.00  0.00           C  
ATOM    501  O   VAL A  72       4.011  18.412  16.455  1.00  0.00           O  
ATOM    502  CB  VAL A  72       6.683  18.089  16.171  1.00  0.00           C  
ATOM    503  CEN VAL A  72       7.154  18.124  15.670  1.00  0.00           X  
ATOM    504  H   VAL A  72       6.601  17.037  18.578  1.00  0.00           H  
ATOM    505  N   VAL A  73       4.120  19.872  18.163  1.00  0.00           N  
ATOM    506  CA  VAL A  73       2.680  20.101  18.208  1.00  0.00           C  
ATOM    507  C   VAL A  73       2.184  20.743  16.919  1.00  0.00           C  
ATOM    508  O   VAL A  73       1.081  20.455  16.456  1.00  0.00           O  
ATOM    509  CB  VAL A  73       2.287  20.995  19.399  1.00  0.00           C  
ATOM    510  CEN VAL A  73       1.974  20.995  20.013  1.00  0.00           X  
ATOM    511  H   VAL A  73       4.719  20.381  18.798  1.00  0.00           H  
ATOM    512  N   VAL A  74       3.006  21.614  16.343  1.00  0.00           N  
ATOM    513  CA  VAL A  74       2.666  22.274  15.088  1.00  0.00           C  
ATOM    514  C   VAL A  74       2.518  21.264  13.957  1.00  0.00           C  
ATOM    515  O   VAL A  74       1.567  21.325  13.179  1.00  0.00           O  
ATOM    516  CB  VAL A  74       3.726  23.320  14.694  1.00  0.00           C  
ATOM    517  CEN VAL A  74       3.843  23.996  14.637  1.00  0.00           X  
ATOM    518  H   VAL A  74       3.889  21.825  16.786  1.00  0.00           H  
ATOM    519  N   VAL A  75       3.465  20.336  13.872  1.00  0.00           N  
ATOM    520  CA  VAL A  75       3.397  19.260  12.891  1.00  0.00           C  
ATOM    521  C   VAL A  75       2.145  18.415  13.086  1.00  0.00           C  
ATOM    522  O   VAL A  75       1.452  18.083  12.125  1.00  0.00           O  
ATOM    523  CB  VAL A  75       4.636  18.348  12.965  1.00  0.00           C  
ATOM    524  CEN VAL A  75       5.213  18.169  12.634  1.00  0.00           X  
ATOM    525  H   VAL A  75       4.253  20.377  14.503  1.00  0.00           H  
ATOM    526  N   VAL A  76       1.859  18.070  14.337  1.00  0.00           N  
ATOM    527  CA  VAL A  76       0.689  17.262  14.661  1.00  0.00           C  
ATOM    528  C   VAL A  76      -0.596  17.954  14.225  1.00  0.00           C  
ATOM    529  O   VAL A  76      -1.480  17.330  13.639  1.00  0.00           O  
ATOM    530  CB  VAL A  76       0.611  16.960  16.170  1.00  0.00           C  
ATOM    531  CEN VAL A  76       0.677  16.461  16.639  1.00  0.00           X  
ATOM    532  H   VAL A  76       2.468  18.375  15.083  1.00  0.00           H  
ATOM    533  N   VAL A  77      -0.693  19.247  14.514  1.00  0.00           N  
ATOM    534  CA  VAL A  77      -1.871  20.027  14.152  1.00  0.00           C  
ATOM    535  C   VAL A  77      -2.091  20.024  12.644  1.00  0.00           C  
ATOM    536  O   VAL A  77      -3.212  19.840  12.171  1.00  0.00           O  
ATOM    537  CB  VAL A  77      -1.757  21.483  14.641  1.00  0.00           C  
ATOM    538  CEN VAL A  77      -2.005  21.935  15.098  1.00  0.00           X  
ATOM    539  H   VAL A  77       0.068  19.702  14.997  1.00  0.00           H  
ATOM    540  N   VAL A  78      -1.014  20.229  11.894  1.00  0.00           N  
ATOM    541  CA  VAL A  78      -1.087  20.250  10.438  1.00  0.00           C  
ATOM    542  C   VAL A  78      -1.603  18.925   9.893  1.00  0.00           C  
ATOM    543  O   VAL A  78      -2.460  18.897   9.009  1.00  0.00           O  
ATOM    544  CB  VAL A  78       0.285  20.555   9.807  1.00  0.00           C  
ATOM    545  CEN VAL A  78       0.645  21.034   9.467  1.00  0.00           X  
ATOM    546  H   VAL A  78      -0.121  20.374  12.343  1.00  0.00           H  
ATOM    547  N   VAL A  79      -1.076  17.827  10.425  1.00  0.00           N  
ATOM    548  CA  VAL A  79      -1.482  16.495   9.992  1.00  0.00           C  
ATOM    549  C   VAL A  79      -2.972  16.272  10.221  1.00  0.00           C  
ATOM    550  O   VAL A  79      -3.673  15.756   9.351  1.00  0.00           O  
ATOM    551  CB  VAL A  79      -0.690  15.397  10.726  1.00  0.00           C  
ATOM    552  CEN VAL A  79      -0.204  14.916  10.644  1.00  0.00           X  
ATOM    553  H   VAL A  79      -0.376  17.918  11.147  1.00  0.00           H  
ATOM    554  N   VAL A  80      -3.450  16.664  11.397  1.00  0.00           N  
ATOM    555  CA  VAL A  80      -4.858  16.508  11.743  1.00  0.00           C  
ATOM    556  C   VAL A  80      -5.751  17.268  10.771  1.00  0.00           C  
ATOM    557  O   VAL A  80      -6.765  16.746  10.307  1.00  0.00           O  
ATOM    558  CB  VAL A  80      -5.145  16.994  13.176  1.00  0.00           C  
ATOM    559  CEN VAL A  80      -5.305  16.782  13.812  1.00  0.00           X  
ATOM    560  H   VAL A  80      -2.822  17.082  12.069  1.00  0.00           H  
ATOM    561  N   VAL A  81      -5.369  18.503  10.466  1.00  0.00           N  
ATOM    562  CA  VAL A  81      -6.135  19.338   9.548  1.00  0.00           C  
ATOM    563  C   VAL A  81      -6.239  18.692   8.172  1.00  0.00           C  
ATOM    564  O   VAL A  81      -7.312  18.660   7.570  1.00  0.00           O  
ATOM    565  CB  VAL A  81      -5.510  20.738   9.401  1.00  0.00           C  
ATOM    566  CEN VAL A  81      -5.597  21.403   9.558  1.00  0.00           X  
ATOM    567  H   VAL A  81      -4.526  18.874  10.881  1.00  0.00           H  
ATOM    568  N   VAL A  82      -5.117  18.177   7.680  1.00  0.00           N  
ATOM    569  CA  VAL A  82      -5.080  17.531   6.374  1.00  0.00           C  
ATOM    570  C   VAL A  82      -5.749  16.163   6.417  1.00  0.00           C  
ATOM    571  O   VAL A  82      -6.530  15.816   5.530  1.00  0.00           O  
ATOM    572  CB  VAL A  82      -3.635  17.368   5.865  1.00  0.00           C  
ATOM    573  CEN VAL A  82      -3.182  17.597   5.398  1.00  0.00           X  
ATOM    574  H   VAL A  82      -4.268  18.236   8.225  1.00  0.00           H  
ATOM    575  N   VAL A  83      -5.440  15.391   7.452  1.00  0.00           N  
ATOM    576  CA  VAL A  83      -6.038  14.073   7.631  1.00  0.00           C  
ATOM    577  C   VAL A  83      -7.512  14.183   7.999  1.00  0.00           C  
ATOM    578  O   VAL A  83      -8.323  13.340   7.614  1.00  0.00           O  
ATOM    579  CB  VAL A  83      -5.307  13.263   8.718  1.00  0.00           C  
ATOM    580  CEN VAL A  83      -4.890  12.725   8.822  1.00  0.00           X  
ATOM    581  H   VAL A  83      -4.773  15.724   8.133  1.00  0.00           H  
ATOM    582  N   VAL A  84      -7.855  15.227   8.746  1.00  0.00           N  
ATOM    583  CA  VAL A  84      -9.235  15.457   9.155  1.00  0.00           C  
ATOM    584  C   VAL A  84      -9.703  16.851   8.755  1.00  0.00           C  
ATOM    585  O   VAL A  84      -9.993  17.687   9.611  1.00  0.00           O  
ATOM    586  CB  VAL A  84      -9.410  15.284  10.675  1.00  0.00           C  
ATOM    587  CEN VAL A  84      -9.681  14.875  11.159  1.00  0.00           X  
ATOM    588  H   VAL A  84      -7.140  15.879   9.037  1.00  0.00           H  
ATOM    589  N   VAL A  85      -9.775  17.094   7.451  1.00  0.00           N  
ATOM    590  CA  VAL A  85     -10.003  18.438   6.934  1.00  0.00           C  
ATOM    591  C   VAL A  85     -11.384  18.950   7.322  1.00  0.00           C  
ATOM    592  O   VAL A  85     -11.641  20.154   7.291  1.00  0.00           O  
ATOM    593  CB  VAL A  85      -9.860  18.485   5.401  1.00  0.00           C  
ATOM    594  CEN VAL A  85      -9.460  18.711   4.888  1.00  0.00           X  
ATOM    595  H   VAL A  85      -9.669  16.328   6.801  1.00  0.00           H  
ATOM    596  N   VAL A  86     -12.270  18.030   7.686  1.00  0.00           N  
ATOM    597  CA  VAL A  86     -13.648  18.380   8.011  1.00  0.00           C  
ATOM    598  C   VAL A  86     -13.865  18.423   9.518  1.00  0.00           C  
ATOM    599  O   VAL A  86     -14.991  18.586   9.988  1.00  0.00           O  
ATOM    600  CB  VAL A  86     -14.645  17.385   7.387  1.00  0.00           C  
ATOM    601  CEN VAL A  86     -15.125  17.315   6.898  1.00  0.00           X  
ATOM    602  H   VAL A  86     -11.982  17.064   7.740  1.00  0.00           H  
ATOM    603  N   VAL A  87     -12.780  18.276  10.271  1.00  0.00           N  
ATOM    604  CA  VAL A  87     -12.855  18.258  11.727  1.00  0.00           C  
ATOM    605  C   VAL A  87     -12.691  19.659  12.304  1.00  0.00           C  
ATOM    606  O   VAL A  87     -11.575  20.107  12.563  1.00  0.00           O  
ATOM    607  CB  VAL A  87     -11.784  17.334  12.337  1.00  0.00           C  
ATOM    608  CEN VAL A  87     -11.690  16.735  12.663  1.00  0.00           X  
ATOM    609  H   VAL A  87     -11.880  18.175   9.823  1.00  0.00           H  
ATOM    610  N   VAL A  88     -13.811  20.345  12.504  1.00  0.00           N  
ATOM    611  CA  VAL A  88     -13.791  21.718  12.993  1.00  0.00           C  
ATOM    612  C   VAL A  88     -13.010  21.827  14.296  1.00  0.00           C  
ATOM    613  O   VAL A  88     -12.248  22.773  14.497  1.00  0.00           O  
ATOM    614  CB  VAL A  88     -15.216  22.261  13.214  1.00  0.00           C  
ATOM    615  CEN VAL A  88     -15.684  22.703  12.970  1.00  0.00           X  
ATOM    616  H   VAL A  88     -14.700  19.905  12.311  1.00  0.00           H  
ATOM    617  N   VAL A  89     -13.202  20.853  15.179  1.00  0.00           N  
ATOM    618  CA  VAL A  89     -12.453  20.791  16.428  1.00  0.00           C  
ATOM    619  C   VAL A  89     -10.953  20.733  16.167  1.00  0.00           C  
ATOM    620  O   VAL A  89     -10.156  21.239  16.957  1.00  0.00           O  
ATOM    621  CB  VAL A  89     -12.864  19.572  17.275  1.00  0.00           C  
ATOM    622  CEN VAL A  89     -13.196  19.382  17.848  1.00  0.00           X  
ATOM    623  H   VAL A  89     -13.886  20.137  14.980  1.00  0.00           H  
ATOM    624  N   VAL A  90     -10.574  20.113  15.055  1.00  0.00           N  
ATOM    625  CA  VAL A  90      -9.182  20.099  14.621  1.00  0.00           C  
ATOM    626  C   VAL A  90      -8.665  21.512  14.386  1.00  0.00           C  
ATOM    627  O   VAL A  90      -7.561  21.858  14.808  1.00  0.00           O  
ATOM    628  CB  VAL A  90      -9.000  19.275  13.333  1.00  0.00           C  
ATOM    629  CEN VAL A  90      -8.740  18.688  13.083  1.00  0.00           X  
ATOM    630  H   VAL A  90     -11.269  19.639  14.495  1.00  0.00           H  
ATOM    631  N   VAL A  91      -9.468  22.326  13.710  1.00  0.00           N  
ATOM    632  CA  VAL A  91      -9.092  23.704  13.417  1.00  0.00           C  
ATOM    633  C   VAL A  91      -9.174  24.575  14.664  1.00  0.00           C  
ATOM    634  O   VAL A  91      -8.275  25.370  14.938  1.00  0.00           O  
ATOM    635  CB  VAL A  91      -9.985  24.312  12.319  1.00  0.00           C  
ATOM    636  CEN VAL A  91      -9.992  24.521  11.662  1.00  0.00           X  
ATOM    637  H   VAL A  91     -10.362  21.982  13.390  1.00  0.00           H  
ATOM    638  N   VAL A  92     -10.258  24.420  15.417  1.00  0.00           N  
ATOM    639  CA  VAL A  92     -10.442  25.166  16.656  1.00  0.00           C  
ATOM    640  C   VAL A  92      -9.477  24.692  17.734  1.00  0.00           C  
ATOM    641  O   VAL A  92      -9.017  25.480  18.560  1.00  0.00           O  
ATOM    642  CB  VAL A  92     -11.885  25.040  17.182  1.00  0.00           C  
ATOM    643  CEN VAL A  92     -12.474  25.385  17.272  1.00  0.00           X  
ATOM    644  H   VAL A  92     -10.971  23.768  15.124  1.00  0.00           H  
ATOM    645  N   VAL A  93      -9.172  23.398  17.721  1.00  0.00           N  
ATOM    646  CA  VAL A  93      -8.248  22.819  18.690  1.00  0.00           C  
ATOM    647  C   VAL A  93      -7.116  22.074  17.994  1.00  0.00           C  
ATOM    648  O   VAL A  93      -6.992  20.856  18.120  1.00  0.00           O  
ATOM    649  CB  VAL A  93      -8.969  21.855  19.651  1.00  0.00           C  
ATOM    650  CEN VAL A  93      -9.182  21.777  20.302  1.00  0.00           X  
ATOM    651  H   VAL A  93      -9.590  22.801  17.023  1.00  0.00           H  
ATOM    652  N   VAL A  94      -6.292  22.814  17.259  1.00  0.00           N  
ATOM    653  CA  VAL A  94      -5.301  22.210  16.377  1.00  0.00           C  
ATOM    654  C   VAL A  94      -4.249  21.446  17.172  1.00  0.00           C  
ATOM    655  O   VAL A  94      -3.544  20.596  16.629  1.00  0.00           O  
ATOM    656  CB  VAL A  94      -4.602  23.268  15.503  1.00  0.00           C  
ATOM    657  CEN VAL A  94      -4.547  23.507  14.860  1.00  0.00           X  
ATOM    658  H   VAL A  94      -6.354  23.821  17.313  1.00  0.00           H  
ATOM    659  N   VAL A  95      -4.149  21.755  18.460  1.00  0.00           N  
ATOM    660  CA  VAL A  95      -3.134  21.151  19.316  1.00  0.00           C  
ATOM    661  C   VAL A  95      -3.727  20.040  20.173  1.00  0.00           C  
ATOM    662  O   VAL A  95      -3.054  19.489  21.044  1.00  0.00           O  
ATOM    663  CB  VAL A  95      -2.474  22.197  20.234  1.00  0.00           C  
ATOM    664  CEN VAL A  95      -1.891  22.546  20.347  1.00  0.00           X  
ATOM    665  H   VAL A  95      -4.792  22.425  18.857  1.00  0.00           H  
ATOM    666  N   VAL A  96      -4.991  19.716  19.921  1.00  0.00           N  
ATOM    667  CA  VAL A  96      -5.689  18.697  20.696  1.00  0.00           C  
ATOM    668  C   VAL A  96      -5.531  17.320  20.065  1.00  0.00           C  
ATOM    669  O   VAL A  96      -6.319  16.926  19.205  1.00  0.00           O  
ATOM    670  CB  VAL A  96      -7.189  19.020  20.831  1.00  0.00           C  
ATOM    671  CEN VAL A  96      -7.675  19.222  21.276  1.00  0.00           X  
ATOM    672  H   VAL A  96      -5.480  20.186  19.173  1.00  0.00           H  
ATOM    673  N   VAL A  97      -4.507  16.591  20.496  1.00  0.00           N  
ATOM    674  CA  VAL A  97      -4.207  15.281  19.930  1.00  0.00           C  
ATOM    675  C   VAL A  97      -5.420  14.361  19.999  1.00  0.00           C  
ATOM    676  O   VAL A  97      -5.706  13.624  19.055  1.00  0.00           O  
ATOM    677  CB  VAL A  97      -3.025  14.610  20.654  1.00  0.00           C  
ATOM    678  CEN VAL A  97      -2.364  14.426  20.585  1.00  0.00           X  
ATOM    679  H   VAL A  97      -3.922  16.953  21.235  1.00  0.00           H  
ATOM    680  N   VAL A  98      -6.129  14.408  21.121  1.00  0.00           N  
ATOM    681  CA  VAL A  98      -7.360  13.643  21.281  1.00  0.00           C  
ATOM    682  C   VAL A  98      -8.379  14.008  20.209  1.00  0.00           C  
ATOM    683  O   VAL A  98      -9.176  13.171  19.786  1.00  0.00           O  
ATOM    684  CB  VAL A  98      -7.988  13.868  22.670  1.00  0.00           C  
ATOM    685  CEN VAL A  98      -8.111  13.568  23.278  1.00  0.00           X  
ATOM    686  H   VAL A  98      -5.808  14.988  21.882  1.00  0.00           H  
ATOM    687  N   VAL A  99      -8.349  15.263  19.774  1.00  0.00           N  
ATOM    688  CA  VAL A  99      -9.179  15.708  18.662  1.00  0.00           C  
ATOM    689  C   VAL A  99      -8.865  14.927  17.392  1.00  0.00           C  
ATOM    690  O   VAL A  99      -9.770  14.490  16.681  1.00  0.00           O  
ATOM    691  CB  VAL A  99      -8.996  17.212  18.386  1.00  0.00           C  
ATOM    692  CEN VAL A  99      -9.304  17.826  18.432  1.00  0.00           X  
ATOM    693  H   VAL A  99      -7.734  15.925  20.225  1.00  0.00           H  
ATOM    694  N   VAL A 100      -7.578  14.754  17.114  1.00  0.00           N  
ATOM    695  CA  VAL A 100      -7.142  14.024  15.929  1.00  0.00           C  
ATOM    696  C   VAL A 100      -7.656  12.591  15.944  1.00  0.00           C  
ATOM    697  O   VAL A 100      -8.148  12.087  14.935  1.00  0.00           O  
ATOM    698  CB  VAL A 100      -5.606  14.007  15.809  1.00  0.00           C  
ATOM    699  CEN VAL A 100      -5.076  14.256  15.447  1.00  0.00           X  
ATOM    700  H   VAL A 100      -6.883  15.137  17.739  1.00  0.00           H  
ATOM    701  N   VAL A 101      -7.539  11.938  17.096  1.00  0.00           N  
ATOM    702  CA  VAL A 101      -7.992  10.560  17.245  1.00  0.00           C  
ATOM    703  C   VAL A 101      -9.484  10.437  16.964  1.00  0.00           C  
ATOM    704  O   VAL A 101      -9.920   9.526  16.261  1.00  0.00           O  
ATOM    705  CB  VAL A 101      -7.699  10.018  18.657  1.00  0.00           C  
ATOM    706  CEN VAL A 101      -7.303   9.579  19.011  1.00  0.00           X  
ATOM    707  H   VAL A 101      -7.125  12.408  17.888  1.00  0.00           H  
ATOM    708  N   VAL A 102     -10.263  11.360  17.518  1.00  0.00           N  
ATOM    709  CA  VAL A 102     -11.708  11.357  17.328  1.00  0.00           C  
ATOM    710  C   VAL A 102     -12.071  11.483  15.853  1.00  0.00           C  
ATOM    711  O   VAL A 102     -12.936  10.764  15.354  1.00  0.00           O  
ATOM    712  CB  VAL A 102     -12.384  12.499  18.111  1.00  0.00           C  
ATOM    713  CEN VAL A 102     -12.786  12.637  18.653  1.00  0.00           X  
ATOM    714  H   VAL A 102      -9.843  12.083  18.084  1.00  0.00           H  
ATOM    715  N   VAL A 103     -11.403  12.400  15.161  1.00  0.00           N  
ATOM    716  CA  VAL A 103     -11.653  12.621  13.742  1.00  0.00           C  
ATOM    717  C   VAL A 103     -11.386  11.359  12.932  1.00  0.00           C  
ATOM    718  O   VAL A 103     -12.176  10.988  12.063  1.00  0.00           O  
ATOM    719  CB  VAL A 103     -10.788  13.768  13.187  1.00  0.00           C  
ATOM    720  CEN VAL A 103     -10.809  14.416  12.955  1.00  0.00           X  
ATOM    721  H   VAL A 103     -10.704  12.958  15.630  1.00  0.00           H  
ATOM    722  N   VAL A 104     -10.268  10.702  13.222  1.00  0.00           N  
ATOM    723  CA  VAL A 104      -9.895   9.479  12.521  1.00  0.00           C  
ATOM    724  C   VAL A 104     -10.951   8.397  12.699  1.00  0.00           C  
ATOM    725  O   VAL A 104     -11.335   7.726  11.741  1.00  0.00           O  
ATOM    726  CB  VAL A 104      -8.536   8.941  13.007  1.00  0.00           C  
ATOM    727  CEN VAL A 104      -7.877   8.855  12.826  1.00  0.00           X  
ATOM    728  H   VAL A 104      -9.662  11.058  13.947  1.00  0.00           H  
ATOM    729  N   VAL A 105     -11.419   8.231  13.932  1.00  0.00           N  
ATOM    730  CA  VAL A 105     -12.433   7.229  14.239  1.00  0.00           C  
ATOM    731  C   VAL A 105     -13.711   7.479  13.448  1.00  0.00           C  
ATOM    732  O   VAL A 105     -14.296   6.553  12.887  1.00  0.00           O  
ATOM    733  CB  VAL A 105     -12.767   7.205  15.742  1.00  0.00           C  
ATOM    734  CEN VAL A 105     -12.699   6.836  16.320  1.00  0.00           X  
ATOM    735  H   VAL A 105     -11.063   8.814  14.676  1.00  0.00           H  
ATOM    736  N   VAL A 106     -14.140   8.736  13.408  1.00  0.00           N  
ATOM    737  CA  VAL A 106     -15.350   9.110  12.686  1.00  0.00           C  
ATOM    738  C   VAL A 106     -15.236   8.769  11.206  1.00  0.00           C  
ATOM    739  O   VAL A 106     -16.164   8.222  10.612  1.00  0.00           O  
ATOM    740  CB  VAL A 106     -15.655  10.612  12.835  1.00  0.00           C  
ATOM    741  CEN VAL A 106     -16.085  11.065  13.127  1.00  0.00           X  
ATOM    742  H   VAL A 106     -13.614   9.451  13.891  1.00  0.00           H  
ATOM    743  N   VAL A 107     -14.091   9.096  10.616  1.00  0.00           N  
ATOM    744  CA  VAL A 107     -13.853   8.825   9.203  1.00  0.00           C  
ATOM    745  C   VAL A 107     -13.947   7.334   8.904  1.00  0.00           C  
ATOM    746  O   VAL A 107     -14.568   6.925   7.924  1.00  0.00           O  
ATOM    747  CB  VAL A 107     -12.474   9.343   8.752  1.00  0.00           C  
ATOM    748  CEN VAL A 107     -12.159   9.825   8.374  1.00  0.00           X  
ATOM    749  H   VAL A 107     -13.367   9.543  11.159  1.00  0.00           H  
ATOM    750  N   VAL A 108     -13.326   6.525   9.756  1.00  0.00           N  
ATOM    751  CA  VAL A 108     -13.339   5.077   9.585  1.00  0.00           C  
ATOM    752  C   VAL A 108     -14.761   4.532   9.612  1.00  0.00           C  
ATOM    753  O   VAL A 108     -15.133   3.701   8.783  1.00  0.00           O  
ATOM    754  CB  VAL A 108     -12.508   4.372  10.674  1.00  0.00           C  
ATOM    755  CEN VAL A 108     -11.925   4.024  10.788  1.00  0.00           X  
ATOM    756  H   VAL A 108     -12.833   6.923  10.543  1.00  0.00           H  
ATOM    757  N   VAL A 109     -15.552   5.003  10.570  1.00  0.00           N  
ATOM    758  CA  VAL A 109     -16.935   4.563  10.707  1.00  0.00           C  
ATOM    759  C   VAL A 109     -17.739   4.876   9.452  1.00  0.00           C  
ATOM    760  O   VAL A 109     -18.496   4.037   8.962  1.00  0.00           O  
ATOM    761  CB  VAL A 109     -17.620   5.220  11.920  1.00  0.00           C  
ATOM    762  CEN VAL A 109     -17.864   5.097  12.553  1.00  0.00           X  
ATOM    763  H   VAL A 109     -15.186   5.684  11.220  1.00  0.00           H  
ATOM    764  N   VAL A 110     -17.571   6.088   8.934  1.00  0.00           N  
ATOM    765  CA  VAL A 110     -18.281   6.514   7.734  1.00  0.00           C  
ATOM    766  C   VAL A 110     -17.948   5.617   6.549  1.00  0.00           C  
ATOM    767  O   VAL A 110     -18.820   5.006   5.996  1.00  0.00           O  
ATOM    768  CB  VAL A 110     -17.951   7.974   7.370  1.00  0.00           C  
ATOM    769  CEN VAL A 110     -18.208   8.613   7.351  1.00  0.00           X  
ATOM    770  H   VAL A 110     -16.935   6.731   9.384  1.00  0.00           H  
TER                                                                             
# All scores below are weighted scores, not raw scores.
#BEGIN_POSE_ENERGIES_TABLE ./out/107.pdb
label vdw total
weights 0.1 NA
pose 3.66456 3.66456
VAL:NtermProteinFull_1 0 0
VAL_2 0 0
VAL_3 0 0
VAL_4 0 0
VAL_5 0 0
VAL_6 0.17665 0.17665
VAL_7 0 0
VAL_8 0 0
VAL_9 0 0
VAL_10 0 0
VAL_11 0 0
VAL_12 0 0
VAL_13 0.00643 0.00643
VAL_14 0 0
VAL_15 0 0
VAL_16 0 0
VAL_17 0 0
VAL_18 0 0
VAL_19 0 0
VAL_20 0 0
VAL_21 0.00642 0.00642
VAL_22 2e-05 2e-05
VAL_23 0 0
VAL_24 0 0
VAL_25 0 0
VAL_26 0.00518 0.00518
VAL_27 0 0
VAL_28 0 0
VAL_29 0.17665 0.17665
VAL_30 0 0
VAL_31 0 0
VAL_32 0 0
VAL_33 0.17665 0.17665
VAL_34 0 0
VAL_35 0 0
VAL_36 0 0
VAL_37 0 0
VAL_38 0 0
VAL_39 0 0
VAL_40 0.00643 0.00643
VAL_41 0 0
VAL_42 0 0
VAL_43 0 0
VAL_44 0 0
VAL_45 0 0
VAL_46 0 0
VAL_47 0 0
VAL_48 0.00642 0.00642
VAL_49 2e-05 2e-05
VAL_50 0 0
VAL_51 0 0
VAL_52 0 0
VAL_53 0 0
VAL_54 0 0
VAL_55 0 0
VAL_56 0.17665 0.17665
VAL_57 0.01787 0.01787
VAL_58 0 0
VAL_59 0 0
VAL_60 1.03926 1.03926
VAL_61 0.05227 0.05227
VAL_62 0 0
VAL_63 0.00518 0.00518
VAL_64 0.00089 0.00089
VAL_65 0 0
VAL_66 0 0
VAL_67 0.00643 0.00643
VAL_68 0 0
VAL_69 0 0
VAL_70 0 0
VAL_71 0 0
VAL_72 0 0
VAL_73 0 0
VAL_74 0 0
VAL_75 0.00642 0.00642
VAL_76 2e-05 2e-05
VAL_77 0.02143 0.02143
VAL_78 0 0
VAL_79 0 0
VAL_80 0.01923 0.01923
VAL_81 0 0
VAL_82 0 0
VAL_83 1.03926 1.03926
VAL_84 0.19851 0.19851
VAL_85 0 0
VAL_86 0 0
VAL_87 0.10503 0.10503
VAL_88 0 0
VAL_89 0 0
VAL_90 0 0
VAL_91 0 0
VAL_92 0 0
VAL_93 0.01006 0.01006
VAL_94 0.02143 0.02143
VAL_95 0 0
VAL_96 0.01006 0.01006
VAL_97 0 0
VAL_98 0 0
VAL_99 0 0
VAL_100 0.02012 0.02012
VAL_101 0 0
VAL_102 0 0
VAL_103 0.28341 0.28341
VAL_104 0.05227 0.05227
VAL_105 0 0
VAL_106 0 0
VAL_107 0.01787 0.01787
VAL_108 0 0
VAL_109 0 0
VAL:CtermProteinFull_110 0 0
#END_POSE_ENERGIES_TABLE ./out/107.pdb

REMARK 6 13 20 20 7 1 12 8 8 8 14 14 
REMARK VDW             3.665
REMARK RG             13.923
REMARK NCdist         22.179
REMARK HO              0.926
