# Supplementary material for: Design of complicated all-α protein structures
Source: Nat Struct Mol Biol. 2024 Jan 4;31(2):275–82. doi: 10.1038/s41594-023-01147-9 (PMC11377298; doi:10.1038/s41594-023-01147-9)
Supplement: Supplementary file 11 — Statistical source data. [file 41594_2023_1147_MOESM11_ESM.zip › ED_Fig6/112.pdb]

HEADER                                            09-NOV-21   XXXX              
EXPDTA    THEORETICAL MODEL                                                     
REMARK 220                                                                      
REMARK 220 EXPERIMENTAL DETAILS                                                 
REMARK 220  EXPERIMENT TYPE                : THEORETICAL MODELLING              
REMARK 220  DATE OF DATA COLLECTION        : 09-NOV-21                          
REMARK 220                                                                      
REMARK 220 REMARK: MODEL GENERATED BY ROSETTA                                   
REMARK 220  VERSION 2021.16+release.8ee4f02                                     
ATOM      1  N   VAL A   1       0.000   0.000   0.000  1.00  0.00           N  
ATOM      2  CA  VAL A   1       1.458   0.000   0.000  1.00  0.00           C  
ATOM      3  C   VAL A   1       2.009   1.420   0.000  1.00  0.00           C  
ATOM      4  O   VAL A   1       2.934   1.737   0.748  1.00  0.00           O  
ATOM      5  CB  VAL A   1       2.023  -0.759  -1.215  1.00  0.00           C  
ATOM      6  CEN VAL A   1       2.351  -1.334  -1.406  1.00  0.00           X  
ATOM      7  H   VAL A   1      -0.500  -0.433  -0.750  1.00  0.00           H  
ATOM      8  N   VAL A   2       1.435   2.272  -0.843  1.00  0.00           N  
ATOM      9  CA  VAL A   2       1.868   3.661  -0.942  1.00  0.00           C  
ATOM     10  C   VAL A   2       1.711   4.383   0.390  1.00  0.00           C  
ATOM     11  O   VAL A   2       2.608   5.105   0.825  1.00  0.00           O  
ATOM     12  CB  VAL A   2       1.079   4.423  -2.023  1.00  0.00           C  
ATOM     13  CEN VAL A   2       1.129   4.707  -2.649  1.00  0.00           X  
ATOM     14  H   VAL A   2       0.680   1.949  -1.431  1.00  0.00           H  
ATOM     15  N   VAL A   3       0.566   4.183   1.035  1.00  0.00           N  
ATOM     16  CA  VAL A   3       0.290   4.815   2.319  1.00  0.00           C  
ATOM     17  C   VAL A   3       1.317   4.405   3.367  1.00  0.00           C  
ATOM     18  O   VAL A   3       1.823   5.241   4.115  1.00  0.00           O  
ATOM     19  CB  VAL A   3      -1.120   4.462   2.831  1.00  0.00           C  
ATOM     20  CEN VAL A   3      -1.749   4.719   2.941  1.00  0.00           X  
ATOM     21  H   VAL A   3      -0.130   3.577   0.624  1.00  0.00           H  
ATOM     22  N   VAL A   4       1.620   3.112   3.417  1.00  0.00           N  
ATOM     23  CA  VAL A   4       2.588   2.588   4.374  1.00  0.00           C  
ATOM     24  C   VAL A   4       3.957   3.226   4.177  1.00  0.00           C  
ATOM     25  O   VAL A   4       4.612   3.622   5.141  1.00  0.00           O  
ATOM     26  CB  VAL A   4       2.723   1.058   4.261  1.00  0.00           C  
ATOM     27  CEN VAL A   4       2.581   0.464   4.579  1.00  0.00           X  
ATOM     28  H   VAL A   4       1.169   2.476   2.775  1.00  0.00           H  
ATOM     29  N   VAL A   5       4.385   3.322   2.923  1.00  0.00           N  
ATOM     30  CA  VAL A   5       5.678   3.911   2.597  1.00  0.00           C  
ATOM     31  C   VAL A   5       5.758   5.358   3.069  1.00  0.00           C  
ATOM     32  O   VAL A   5       6.758   5.776   3.653  1.00  0.00           O  
ATOM     33  CB  VAL A   5       5.958   3.859   1.084  1.00  0.00           C  
ATOM     34  CEN VAL A   5       6.345   3.555   0.602  1.00  0.00           X  
ATOM     35  H   VAL A   5       3.799   2.977   2.176  1.00  0.00           H  
ATOM     36  N   VAL A   6       4.700   6.118   2.811  1.00  0.00           N  
ATOM     37  CA  VAL A   6       4.648   7.520   3.209  1.00  0.00           C  
ATOM     38  C   VAL A   6       4.783   7.670   4.719  1.00  0.00           C  
ATOM     39  O   VAL A   6       5.528   8.521   5.204  1.00  0.00           O  
ATOM     40  CB  VAL A   6       3.339   8.190   2.752  1.00  0.00           C  
ATOM     41  CEN VAL A   6       3.075   8.647   2.309  1.00  0.00           X  
ATOM     42  H   VAL A   6       3.910   5.715   2.327  1.00  0.00           H  
ATOM     43  N   VAL A   7       4.059   6.836   5.458  1.00  0.00           N  
ATOM     44  CA  VAL A   7       4.096   6.875   6.915  1.00  0.00           C  
ATOM     45  C   VAL A   7       5.504   6.615   7.437  1.00  0.00           C  
ATOM     46  O   VAL A   7       5.983   7.311   8.332  1.00  0.00           O  
ATOM     47  CB  VAL A   7       3.133   5.844   7.532  1.00  0.00           C  
ATOM     48  CEN VAL A   7       2.540   5.776   7.878  1.00  0.00           X  
ATOM     49  H   VAL A   7       3.467   6.159   4.999  1.00  0.00           H  
ATOM     50  N   VAL A   8       6.163   5.609   6.872  1.00  0.00           N  
ATOM     51  CA  VAL A   8       7.517   5.255   7.279  1.00  0.00           C  
ATOM     52  C   VAL A   8       8.478   6.419   7.067  1.00  0.00           C  
ATOM     53  O   VAL A   8       9.293   6.729   7.935  1.00  0.00           O  
ATOM     54  CB  VAL A   8       8.037   4.027   6.508  1.00  0.00           C  
ATOM     55  CEN VAL A   8       8.197   3.360   6.571  1.00  0.00           X  
ATOM     56  H   VAL A   8       5.713   5.075   6.141  1.00  0.00           H  
ATOM     57  N   VAL A   9       8.376   7.060   5.907  1.00  0.00           N  
ATOM     58  CA  VAL A   9       9.235   8.191   5.579  1.00  0.00           C  
ATOM     59  C   VAL A   9       9.061   9.324   6.581  1.00  0.00           C  
ATOM     60  O   VAL A   9      10.039   9.909   7.047  1.00  0.00           O  
ATOM     61  CB  VAL A   9       8.951   8.723   4.162  1.00  0.00           C  
ATOM     62  CEN VAL A   9       9.208   8.766   3.524  1.00  0.00           X  
ATOM     63  H   VAL A   9       7.685   6.755   5.236  1.00  0.00           H  
ATOM     64  N   VAL A  10       7.810   9.630   6.909  1.00  0.00           N  
ATOM     65  CA  VAL A  10       7.506  10.695   7.857  1.00  0.00           C  
ATOM     66  C   VAL A  10       8.128  10.415   9.219  1.00  0.00           C  
ATOM     67  O   VAL A  10       8.719  11.301   9.836  1.00  0.00           O  
ATOM     68  CB  VAL A  10       5.986  10.883   8.028  1.00  0.00           C  
ATOM     69  CEN VAL A  10       5.461  11.306   7.888  1.00  0.00           X  
ATOM     70  H   VAL A  10       7.051   9.112   6.491  1.00  0.00           H  
ATOM     71  N   VAL A  11       7.993   9.177   9.683  1.00  0.00           N  
ATOM     72  CA  VAL A  11       8.542   8.778  10.973  1.00  0.00           C  
ATOM     73  C   VAL A  11      10.054   8.964  11.009  1.00  0.00           C  
ATOM     74  O   VAL A  11      10.602   9.482  11.982  1.00  0.00           O  
ATOM     75  CB  VAL A  11       8.207   7.311  11.300  1.00  0.00           C  
ATOM     76  CEN VAL A  11       7.826   6.907  11.708  1.00  0.00           X  
ATOM     77  H   VAL A  11       7.496   8.495   9.127  1.00  0.00           H  
ATOM     78  N   VAL A  12      10.723   8.537   9.944  1.00  0.00           N  
ATOM     79  CA  VAL A  12      12.173   8.655   9.852  1.00  0.00           C  
ATOM     80  C   VAL A  12      12.613  10.111   9.938  1.00  0.00           C  
ATOM     81  O   VAL A  12      13.562  10.441  10.650  1.00  0.00           O  
ATOM     82  CB  VAL A  12      12.708   8.043   8.543  1.00  0.00           C  
ATOM     83  CEN VAL A  12      13.065   7.514   8.284  1.00  0.00           X  
ATOM     84  H   VAL A  12      10.214   8.119   9.178  1.00  0.00           H  
ATOM     85  N   VAL A  13      11.920  10.977   9.208  1.00  0.00           N  
ATOM     86  CA  VAL A  13      12.238  12.400   9.200  1.00  0.00           C  
ATOM     87  C   VAL A  13      12.120  12.999  10.596  1.00  0.00           C  
ATOM     88  O   VAL A  13      12.988  13.755  11.033  1.00  0.00           O  
ATOM     89  CB  VAL A  13      11.321  13.180   8.239  1.00  0.00           C  
ATOM     90  CEN VAL A  13      11.305  13.516   7.638  1.00  0.00           X  
ATOM     91  H   VAL A  13      11.152  10.642   8.644  1.00  0.00           H  
ATOM     92  N   VAL A  14      11.041  12.656  11.292  1.00  0.00           N  
ATOM     93  CA  VAL A  14      10.808  13.159  12.640  1.00  0.00           C  
ATOM     94  C   VAL A  14      11.946  12.774  13.577  1.00  0.00           C  
ATOM     95  O   VAL A  14      12.415  13.592  14.368  1.00  0.00           O  
ATOM     96  CB  VAL A  14       9.481  12.632  13.218  1.00  0.00           C  
ATOM     97  CEN VAL A  14       8.841  12.816  13.393  1.00  0.00           X  
ATOM     98  H   VAL A  14      10.366  12.031  10.876  1.00  0.00           H  
ATOM     99  N   VAL A  15      12.387  11.524  13.481  1.00  0.00           N  
ATOM    100  CA  VAL A  15      13.470  11.028  14.323  1.00  0.00           C  
ATOM    101  C   VAL A  15      14.775  11.754  14.027  1.00  0.00           C  
ATOM    102  O   VAL A  15      15.590  11.976  14.923  1.00  0.00           O  
ATOM    103  CB  VAL A  15      13.682   9.514  14.135  1.00  0.00           C  
ATOM    104  CEN VAL A  15      13.605   8.901  14.441  1.00  0.00           X  
ATOM    105  H   VAL A  15      11.962  10.903  12.808  1.00  0.00           H  
ATOM    106  N   VAL A  16      14.969  12.122  12.765  1.00  0.00           N  
ATOM    107  CA  VAL A  16      16.106  12.946  12.373  1.00  0.00           C  
ATOM    108  C   VAL A  16      15.913  14.394  12.806  1.00  0.00           C  
ATOM    109  O   VAL A  16      16.822  15.215  12.684  1.00  0.00           O  
ATOM    110  CB  VAL A  16      16.339  12.902  10.851  1.00  0.00           C  
ATOM    111  CEN VAL A  16      16.761  12.665  10.361  1.00  0.00           X  
ATOM    112  H   VAL A  16      14.311  11.824  12.059  1.00  0.00           H  
ATOM    113  N   VAL A  17      14.724  14.701  13.312  1.00  0.00           N  
ATOM    114  CA  VAL A  17      14.364  16.074  13.644  1.00  0.00           C  
ATOM    115  C   VAL A  17      13.922  16.843  12.405  1.00  0.00           C  
ATOM    116  O   VAL A  17      13.730  18.058  12.452  1.00  0.00           O  
ATOM    117  CB  VAL A  17      15.536  16.821  14.308  1.00  0.00           C  
ATOM    118  CEN VAL A  17      15.759  17.083  14.905  1.00  0.00           X  
ATOM    119  H   VAL A  17      14.051  13.964  13.470  1.00  0.00           H  
ATOM    120  N   VAL A  18      13.763  16.128  11.297  1.00  0.00           N  
ATOM    121  CA  VAL A  18      13.322  16.738  10.048  1.00  0.00           C  
ATOM    122  C   VAL A  18      11.803  16.828   9.985  1.00  0.00           C  
ATOM    123  O   VAL A  18      11.159  16.101   9.228  1.00  0.00           O  
ATOM    124  CB  VAL A  18      13.831  15.952   8.825  1.00  0.00           C  
ATOM    125  CEN VAL A  18      14.273  15.974   8.297  1.00  0.00           X  
ATOM    126  H   VAL A  18      13.951  15.136  11.320  1.00  0.00           H  
ATOM    127  N   VAL A  19      11.235  17.724  10.784  1.00  0.00           N  
ATOM    128  CA  VAL A  19       9.786  17.848  10.889  1.00  0.00           C  
ATOM    129  C   VAL A  19       9.177  18.323   9.576  1.00  0.00           C  
ATOM    130  O   VAL A  19       8.079  17.910   9.204  1.00  0.00           O  
ATOM    131  CB  VAL A  19       9.381  18.821  12.012  1.00  0.00           C  
ATOM    132  CEN VAL A  19       9.100  18.857  12.640  1.00  0.00           X  
ATOM    133  H   VAL A  19      11.822  18.335  11.334  1.00  0.00           H  
ATOM    134  N   VAL A  20       9.898  19.193   8.876  1.00  0.00           N  
ATOM    135  CA  VAL A  20       9.445  19.701   7.586  1.00  0.00           C  
ATOM    136  C   VAL A  20       9.323  18.578   6.564  1.00  0.00           C  
ATOM    137  O   VAL A  20       8.333  18.492   5.839  1.00  0.00           O  
ATOM    138  CB  VAL A  20      10.398  20.780   7.038  1.00  0.00           C  
ATOM    139  CEN VAL A  20      10.458  21.454   6.912  1.00  0.00           X  
ATOM    140  H   VAL A  20      10.782  19.511   9.247  1.00  0.00           H  
ATOM    141  N   VAL A  21      10.336  17.720   6.512  1.00  0.00           N  
ATOM    142  CA  VAL A  21      10.305  16.551   5.641  1.00  0.00           C  
ATOM    143  C   VAL A  21       9.135  15.638   5.984  1.00  0.00           C  
ATOM    144  O   VAL A  21       8.425  15.163   5.098  1.00  0.00           O  
ATOM    145  CB  VAL A  21      11.615  15.746   5.729  1.00  0.00           C  
ATOM    146  CEN VAL A  21      12.188  15.579   5.384  1.00  0.00           X  
ATOM    147  H   VAL A  21      11.147  17.880   7.092  1.00  0.00           H  
ATOM    148  N   VAL A  22       8.940  15.396   7.276  1.00  0.00           N  
ATOM    149  CA  VAL A  22       7.856  14.538   7.739  1.00  0.00           C  
ATOM    150  C   VAL A  22       6.500  15.087   7.313  1.00  0.00           C  
ATOM    151  O   VAL A  22       5.640  14.344   6.838  1.00  0.00           O  
ATOM    152  CB  VAL A  22       7.876  14.379   9.271  1.00  0.00           C  
ATOM    153  CEN VAL A  22       8.005  13.933   9.780  1.00  0.00           X  
ATOM    154  H   VAL A  22       9.559  15.816   7.954  1.00  0.00           H  
ATOM    155  N   VAL A  23       6.314  16.391   7.486  1.00  0.00           N  
ATOM    156  CA  VAL A  23       5.062  17.042   7.120  1.00  0.00           C  
ATOM    157  C   VAL A  23       4.769  16.876   5.634  1.00  0.00           C  
ATOM    158  O   VAL A  23       3.644  16.564   5.245  1.00  0.00           O  
ATOM    159  CB  VAL A  23       5.083  18.543   7.465  1.00  0.00           C  
ATOM    160  CEN VAL A  23       4.823  19.017   7.891  1.00  0.00           X  
ATOM    161  H   VAL A  23       7.060  16.946   7.881  1.00  0.00           H  
ATOM    162  N   VAL A  24       5.788  17.087   4.808  1.00  0.00           N  
ATOM    163  CA  VAL A  24       5.642  16.962   3.363  1.00  0.00           C  
ATOM    164  C   VAL A  24       5.207  15.555   2.974  1.00  0.00           C  
ATOM    165  O   VAL A  24       4.313  15.378   2.146  1.00  0.00           O  
ATOM    166  CB  VAL A  24       6.952  17.305   2.630  1.00  0.00           C  
ATOM    167  CEN VAL A  24       7.256  17.775   2.228  1.00  0.00           X  
ATOM    168  H   VAL A  24       6.687  17.341   5.192  1.00  0.00           H  
ATOM    169  N   VAL A  25       5.845  14.556   3.575  1.00  0.00           N  
ATOM    170  CA  VAL A  25       5.525  13.162   3.291  1.00  0.00           C  
ATOM    171  C   VAL A  25       4.071  12.852   3.624  1.00  0.00           C  
ATOM    172  O   VAL A  25       3.372  12.203   2.846  1.00  0.00           O  
ATOM    173  CB  VAL A  25       6.438  12.202   4.078  1.00  0.00           C  
ATOM    174  CEN VAL A  25       6.956  11.753   4.014  1.00  0.00           X  
ATOM    175  H   VAL A  25       6.570  14.768   4.245  1.00  0.00           H  
ATOM    176  N   VAL A  26       3.622  13.320   4.783  1.00  0.00           N  
ATOM    177  CA  VAL A  26       2.250  13.093   5.221  1.00  0.00           C  
ATOM    178  C   VAL A  26       1.252  13.686   4.235  1.00  0.00           C  
ATOM    179  O   VAL A  26       0.261  13.047   3.879  1.00  0.00           O  
ATOM    180  CB  VAL A  26       1.995  13.692   6.617  1.00  0.00           C  
ATOM    181  CEN VAL A  26       1.884  13.532   7.277  1.00  0.00           X  
ATOM    182  H   VAL A  26       4.247  13.846   5.377  1.00  0.00           H  
ATOM    183  N   VAL A  27       1.519  14.911   3.795  1.00  0.00           N  
ATOM    184  CA  VAL A  27       0.645  15.593   2.848  1.00  0.00           C  
ATOM    185  C   VAL A  27       0.526  14.811   1.547  1.00  0.00           C  
ATOM    186  O   VAL A  27      -0.570  14.641   1.011  1.00  0.00           O  
ATOM    187  CB  VAL A  27       1.149  17.015   2.537  1.00  0.00           C  
ATOM    188  CEN VAL A  27       1.017  17.684   2.636  1.00  0.00           X  
ATOM    189  H   VAL A  27       2.349  15.382   4.125  1.00  0.00           H  
ATOM    190  N   VAL A  28       1.659  14.336   1.042  1.00  0.00           N  
ATOM    191  CA  VAL A  28       1.684  13.571  -0.199  1.00  0.00           C  
ATOM    192  C   VAL A  28       0.838  12.309  -0.085  1.00  0.00           C  
ATOM    193  O   VAL A  28       0.066  11.984  -0.987  1.00  0.00           O  
ATOM    194  CB  VAL A  28       3.121  13.179  -0.593  1.00  0.00           C  
ATOM    195  CEN VAL A  28       3.625  13.304  -1.046  1.00  0.00           X  
ATOM    196  H   VAL A  28       2.526  14.510   1.530  1.00  0.00           H  
ATOM    197  N   VAL A  29       0.988  11.601   1.030  1.00  0.00           N  
ATOM    198  CA  VAL A  29       0.237  10.373   1.264  1.00  0.00           C  
ATOM    199  C   VAL A  29      -1.263  10.635   1.257  1.00  0.00           C  
ATOM    200  O   VAL A  29      -2.030   9.889   0.648  1.00  0.00           O  
ATOM    201  CB  VAL A  29       0.628   9.719   2.602  1.00  0.00           C  
ATOM    202  CEN VAL A  29       0.957   9.182   2.882  1.00  0.00           X  
ATOM    203  H   VAL A  29       1.638  11.922   1.732  1.00  0.00           H  
ATOM    204  N   VAL A  30      -1.677  11.699   1.937  1.00  0.00           N  
ATOM    205  CA  VAL A  30      -3.087  12.061   2.011  1.00  0.00           C  
ATOM    206  C   VAL A  30      -3.659  12.332   0.625  1.00  0.00           C  
ATOM    207  O   VAL A  30      -4.751  11.871   0.293  1.00  0.00           O  
ATOM    208  CB  VAL A  30      -3.307  13.301   2.898  1.00  0.00           C  
ATOM    209  CEN VAL A  30      -3.560  13.512   3.503  1.00  0.00           X  
ATOM    210  H   VAL A  30      -0.996  12.271   2.416  1.00  0.00           H  
ATOM    211  N   VAL A  31      -2.915  13.083  -0.180  1.00  0.00           N  
ATOM    212  CA  VAL A  31      -3.346  13.417  -1.532  1.00  0.00           C  
ATOM    213  C   VAL A  31      -3.550  12.162  -2.371  1.00  0.00           C  
ATOM    214  O   VAL A  31      -4.547  12.034  -3.082  1.00  0.00           O  
ATOM    215  CB  VAL A  31      -2.332  14.336  -2.238  1.00  0.00           C  
ATOM    216  CEN VAL A  31      -2.230  14.978  -2.466  1.00  0.00           X  
ATOM    217  H   VAL A  31      -2.027  13.431   0.153  1.00  0.00           H  
ATOM    218  N   VAL A  32      -2.600  11.238  -2.284  1.00  0.00           N  
ATOM    219  CA  VAL A  32      -2.674   9.990  -3.036  1.00  0.00           C  
ATOM    220  C   VAL A  32      -3.920   9.197  -2.665  1.00  0.00           C  
ATOM    221  O   VAL A  32      -4.621   8.681  -3.535  1.00  0.00           O  
ATOM    222  CB  VAL A  32      -1.429   9.114  -2.799  1.00  0.00           C  
ATOM    223  CEN VAL A  32      -0.855   8.875  -3.095  1.00  0.00           X  
ATOM    224  H   VAL A  32      -1.806  11.403  -1.682  1.00  0.00           H  
ATOM    225  N   VAL A  33      -4.190   9.102  -1.367  1.00  0.00           N  
ATOM    226  CA  VAL A  33      -5.353   8.370  -0.879  1.00  0.00           C  
ATOM    227  C   VAL A  33      -6.646   8.960  -1.427  1.00  0.00           C  
ATOM    228  O   VAL A  33      -7.533   8.231  -1.871  1.00  0.00           O  
ATOM    229  CB  VAL A  33      -5.414   8.368   0.660  1.00  0.00           C  
ATOM    230  CEN VAL A  33      -5.340   7.970   1.218  1.00  0.00           X  
ATOM    231  H   VAL A  33      -3.575   9.548  -0.703  1.00  0.00           H  
ATOM    232  N   VAL A  34      -6.746  10.285  -1.395  1.00  0.00           N  
ATOM    233  CA  VAL A  34      -7.931  10.975  -1.889  1.00  0.00           C  
ATOM    234  C   VAL A  34      -8.182  10.657  -3.358  1.00  0.00           C  
ATOM    235  O   VAL A  34      -9.317  10.403  -3.762  1.00  0.00           O  
ATOM    236  CB  VAL A  34      -7.808  12.501  -1.720  1.00  0.00           C  
ATOM    237  CEN VAL A  34      -8.046  13.041  -1.363  1.00  0.00           X  
ATOM    238  H   VAL A  34      -5.982  10.827  -1.019  1.00  0.00           H  
ATOM    239  N   VAL A  35      -7.117  10.671  -4.152  1.00  0.00           N  
ATOM    240  CA  VAL A  35      -7.221  10.387  -5.578  1.00  0.00           C  
ATOM    241  C   VAL A  35      -7.670   8.952  -5.823  1.00  0.00           C  
ATOM    242  O   VAL A  35      -8.386   8.671  -6.784  1.00  0.00           O  
ATOM    243  CB  VAL A  35      -5.882  10.627  -6.301  1.00  0.00           C  
ATOM    244  CEN VAL A  35      -5.557  11.044  -6.743  1.00  0.00           X  
ATOM    245  H   VAL A  35      -6.212  10.883  -3.757  1.00  0.00           H  
ATOM    246  N   VAL A  36      -7.244   8.047  -4.949  1.00  0.00           N  
ATOM    247  CA  VAL A  36      -7.713   6.667  -4.985  1.00  0.00           C  
ATOM    248  C   VAL A  36      -9.140   6.556  -4.464  1.00  0.00           C  
ATOM    249  O   VAL A  36      -9.758   5.494  -4.539  1.00  0.00           O  
ATOM    250  CB  VAL A  36      -6.802   5.739  -4.160  1.00  0.00           C  
ATOM    251  CEN VAL A  36      -6.335   5.235  -4.208  1.00  0.00           X  
ATOM    252  H   VAL A  36      -6.579   8.322  -4.240  1.00  0.00           H  
ATOM    253  N   VAL A  37      -9.659   7.659  -3.934  1.00  0.00           N  
ATOM    254  CA  VAL A  37     -10.963   7.656  -3.283  1.00  0.00           C  
ATOM    255  C   VAL A  37     -10.865   7.139  -1.854  1.00  0.00           C  
ATOM    256  O   VAL A  37     -11.879   6.913  -1.194  1.00  0.00           O  
ATOM    257  CB  VAL A  37     -11.981   6.800  -4.060  1.00  0.00           C  
ATOM    258  CEN VAL A  37     -12.544   6.830  -4.455  1.00  0.00           X  
ATOM    259  H   VAL A  37      -9.135   8.522  -3.983  1.00  0.00           H  
ATOM    260  N   VAL A  38      -9.637   6.953  -1.380  1.00  0.00           N  
ATOM    261  CA  VAL A  38      -9.404   6.482  -0.020  1.00  0.00           C  
ATOM    262  C   VAL A  38      -9.409   7.638   0.971  1.00  0.00           C  
ATOM    263  O   VAL A  38      -8.365   8.019   1.501  1.00  0.00           O  
ATOM    264  CB  VAL A  38      -8.066   5.726   0.094  1.00  0.00           C  
ATOM    265  CEN VAL A  38      -7.788   5.102   0.182  1.00  0.00           X  
ATOM    266  H   VAL A  38      -8.845   7.143  -1.978  1.00  0.00           H  
ATOM    267  N   VAL A  39     -10.590   8.193   1.218  1.00  0.00           N  
ATOM    268  CA  VAL A  39     -10.722   9.365   2.076  1.00  0.00           C  
ATOM    269  C   VAL A  39     -10.337   9.042   3.514  1.00  0.00           C  
ATOM    270  O   VAL A  39      -9.763   9.875   4.215  1.00  0.00           O  
ATOM    271  CB  VAL A  39     -12.156   9.925   2.052  1.00  0.00           C  
ATOM    272  CEN VAL A  39     -12.543  10.451   1.832  1.00  0.00           X  
ATOM    273  H   VAL A  39     -11.419   7.794   0.802  1.00  0.00           H  
ATOM    274  N   VAL A  40     -10.657   7.827   3.948  1.00  0.00           N  
ATOM    275  CA  VAL A  40     -10.316   7.380   5.293  1.00  0.00           C  
ATOM    276  C   VAL A  40      -8.807   7.342   5.495  1.00  0.00           C  
ATOM    277  O   VAL A  40      -8.296   7.804   6.515  1.00  0.00           O  
ATOM    278  CB  VAL A  40     -10.899   5.985   5.589  1.00  0.00           C  
ATOM    279  CEN VAL A  40     -11.377   5.650   5.954  1.00  0.00           X  
ATOM    280  H   VAL A  40     -11.150   7.198   3.330  1.00  0.00           H  
ATOM    281  N   VAL A  41      -8.098   6.790   4.516  1.00  0.00           N  
ATOM    282  CA  VAL A  41      -6.640   6.769   4.545  1.00  0.00           C  
ATOM    283  C   VAL A  41      -6.070   8.181   4.589  1.00  0.00           C  
ATOM    284  O   VAL A  41      -5.155   8.467   5.362  1.00  0.00           O  
ATOM    285  CB  VAL A  41      -6.062   6.031   3.323  1.00  0.00           C  
ATOM    286  CEN VAL A  41      -5.738   5.456   3.125  1.00  0.00           X  
ATOM    287  H   VAL A  41      -8.581   6.375   3.733  1.00  0.00           H  
ATOM    288  N   VAL A  42      -6.615   9.061   3.756  1.00  0.00           N  
ATOM    289  CA  VAL A  42      -6.161  10.445   3.699  1.00  0.00           C  
ATOM    290  C   VAL A  42      -6.334  11.137   5.044  1.00  0.00           C  
ATOM    291  O   VAL A  42      -5.435  11.837   5.514  1.00  0.00           O  
ATOM    292  CB  VAL A  42      -6.917  11.244   2.620  1.00  0.00           C  
ATOM    293  CEN VAL A  42      -6.851  11.542   2.003  1.00  0.00           X  
ATOM    294  H   VAL A  42      -7.363   8.763   3.146  1.00  0.00           H  
ATOM    295  N   VAL A  43      -7.493  10.939   5.661  1.00  0.00           N  
ATOM    296  CA  VAL A  43      -7.786  11.544   6.955  1.00  0.00           C  
ATOM    297  C   VAL A  43      -6.786  11.095   8.013  1.00  0.00           C  
ATOM    298  O   VAL A  43      -6.283  11.906   8.789  1.00  0.00           O  
ATOM    299  CB  VAL A  43      -9.210  11.200   7.431  1.00  0.00           C  
ATOM    300  CEN VAL A  43      -9.839  11.463   7.535  1.00  0.00           X  
ATOM    301  H   VAL A  43      -8.190  10.354   5.223  1.00  0.00           H  
ATOM    302  N   VAL A  44      -6.502   9.797   8.037  1.00  0.00           N  
ATOM    303  CA  VAL A  44      -5.561   9.237   9.000  1.00  0.00           C  
ATOM    304  C   VAL A  44      -4.179   9.859   8.845  1.00  0.00           C  
ATOM    305  O   VAL A  44      -3.538  10.223   9.831  1.00  0.00           O  
ATOM    306  CB  VAL A  44      -5.444   7.708   8.853  1.00  0.00           C  
ATOM    307  CEN VAL A  44      -5.601   7.109   9.154  1.00  0.00           X  
ATOM    308  H   VAL A  44      -6.949   9.183   7.372  1.00  0.00           H  
ATOM    309  N   VAL A  45      -3.725   9.978   7.602  1.00  0.00           N  
ATOM    310  CA  VAL A  45      -2.418  10.557   7.316  1.00  0.00           C  
ATOM    311  C   VAL A  45      -2.327  11.990   7.823  1.00  0.00           C  
ATOM    312  O   VAL A  45      -1.333  12.380   8.437  1.00  0.00           O  
ATOM    313  CB  VAL A  45      -2.109  10.536   5.807  1.00  0.00           C  
ATOM    314  CEN VAL A  45      -1.716  10.238   5.326  1.00  0.00           X  
ATOM    315  H   VAL A  45      -4.301   9.660   6.836  1.00  0.00           H  
ATOM    316  N   VAL A  46      -3.369  12.772   7.564  1.00  0.00           N  
ATOM    317  CA  VAL A  46      -3.409  14.164   7.994  1.00  0.00           C  
ATOM    318  C   VAL A  46      -3.301  14.276   9.509  1.00  0.00           C  
ATOM    319  O   VAL A  46      -2.555  15.106  10.028  1.00  0.00           O  
ATOM    320  CB  VAL A  46      -4.700  14.864   7.527  1.00  0.00           C  
ATOM    321  CEN VAL A  46      -4.948  15.335   7.090  1.00  0.00           X  
ATOM    322  H   VAL A  46      -4.155  12.392   7.055  1.00  0.00           H  
ATOM    323  N   VAL A  47      -4.052  13.437  10.214  1.00  0.00           N  
ATOM    324  CA  VAL A  47      -4.043  13.440  11.672  1.00  0.00           C  
ATOM    325  C   VAL A  47      -2.650  13.148  12.214  1.00  0.00           C  
ATOM    326  O   VAL A  47      -2.179  13.816  13.135  1.00  0.00           O  
ATOM    327  CB  VAL A  47      -5.033  12.409  12.246  1.00  0.00           C  
ATOM    328  CEN VAL A  47      -5.633  12.342  12.578  1.00  0.00           X  
ATOM    329  H   VAL A  47      -4.645  12.779   9.727  1.00  0.00           H  
ATOM    330  N   VAL A  48      -1.994  12.146  11.638  1.00  0.00           N  
ATOM    331  CA  VAL A  48      -0.653  11.763  12.063  1.00  0.00           C  
ATOM    332  C   VAL A  48       0.328  12.917  11.898  1.00  0.00           C  
ATOM    333  O   VAL A  48       1.130  13.195  12.789  1.00  0.00           O  
ATOM    334  CB  VAL A  48      -0.136  10.546  11.274  1.00  0.00           C  
ATOM    335  CEN VAL A  48       0.014   9.875  11.324  1.00  0.00           X  
ATOM    336  H   VAL A  48      -2.436  11.636  10.887  1.00  0.00           H  
ATOM    337  N   VAL A  49       0.258  13.587  10.752  1.00  0.00           N  
ATOM    338  CA  VAL A  49       1.139  14.712  10.467  1.00  0.00           C  
ATOM    339  C   VAL A  49       0.961  15.824  11.493  1.00  0.00           C  
ATOM    340  O   VAL A  49       1.938  16.384  11.992  1.00  0.00           O  
ATOM    341  CB  VAL A  49       0.891  15.283   9.058  1.00  0.00           C  
ATOM    342  CEN VAL A  49       1.161  15.336   8.426  1.00  0.00           X  
ATOM    343  H   VAL A  49      -0.424  13.308  10.060  1.00  0.00           H  
ATOM    344  N   VAL A  50      -0.291  16.141  11.804  1.00  0.00           N  
ATOM    345  CA  VAL A  50      -0.600  17.187  12.771  1.00  0.00           C  
ATOM    346  C   VAL A  50      -0.008  16.866  14.137  1.00  0.00           C  
ATOM    347  O   VAL A  50       0.583  17.729  14.787  1.00  0.00           O  
ATOM    348  CB  VAL A  50      -2.119  17.393  12.916  1.00  0.00           C  
ATOM    349  CEN VAL A  50      -2.636  17.826  12.776  1.00  0.00           X  
ATOM    350  H   VAL A  50      -1.049  15.643  11.358  1.00  0.00           H  
ATOM    351  N   VAL A  51      -0.170  15.620  14.569  1.00  0.00           N  
ATOM    352  CA  VAL A  51       0.348  15.182  15.860  1.00  0.00           C  
ATOM    353  C   VAL A  51       1.861  15.345  15.930  1.00  0.00           C  
ATOM    354  O   VAL A  51       2.397  15.833  16.925  1.00  0.00           O  
ATOM    355  CB  VAL A  51      -0.014  13.713  16.145  1.00  0.00           C  
ATOM    356  CEN VAL A  51      -0.409  13.305  16.536  1.00  0.00           X  
ATOM    357  H   VAL A  51      -0.665  14.959  13.988  1.00  0.00           H  
ATOM    358  N   VAL A  52       2.545  14.934  14.867  1.00  0.00           N  
ATOM    359  CA  VAL A  52       3.998  15.033  14.806  1.00  0.00           C  
ATOM    360  C   VAL A  52       4.457  16.480  14.936  1.00  0.00           C  
ATOM    361  O   VAL A  52       5.396  16.780  15.674  1.00  0.00           O  
ATOM    362  CB  VAL A  52       4.551  14.445  13.495  1.00  0.00           C  
ATOM    363  CEN VAL A  52       4.905  13.917  13.230  1.00  0.00           X  
ATOM    364  H   VAL A  52       2.045  14.542  14.082  1.00  0.00           H  
ATOM    365  N   VAL A  53       3.790  17.374  14.213  1.00  0.00           N  
ATOM    366  CA  VAL A  53       4.129  18.792  14.246  1.00  0.00           C  
ATOM    367  C   VAL A  53       3.991  19.359  15.653  1.00  0.00           C  
ATOM    368  O   VAL A  53       4.861  20.092  16.125  1.00  0.00           O  
ATOM    369  CB  VAL A  53       3.242  19.607  13.286  1.00  0.00           C  
ATOM    370  CEN VAL A  53       3.243  19.957  12.693  1.00  0.00           X  
ATOM    371  H   VAL A  53       3.029  17.063  13.627  1.00  0.00           H  
ATOM    372  N   VAL A  54       2.895  19.015  16.320  1.00  0.00           N  
ATOM    373  CA  VAL A  54       2.642  19.489  17.675  1.00  0.00           C  
ATOM    374  C   VAL A  54       3.756  19.066  18.623  1.00  0.00           C  
ATOM    375  O   VAL A  54       4.220  19.858  19.443  1.00  0.00           O  
ATOM    376  CB  VAL A  54       1.296  18.968  18.214  1.00  0.00           C  
ATOM    377  CEN VAL A  54       0.655  19.157  18.381  1.00  0.00           X  
ATOM    378  H   VAL A  54       2.219  18.410  15.876  1.00  0.00           H  
ATOM    379  N   VAL A  55       4.181  17.813  18.507  1.00  0.00           N  
ATOM    380  CA  VAL A  55       5.239  17.281  19.357  1.00  0.00           C  
ATOM    381  C   VAL A  55       6.561  17.995  19.104  1.00  0.00           C  
ATOM    382  O   VAL A  55       7.361  18.184  20.021  1.00  0.00           O  
ATOM    383  CB  VAL A  55       5.434  15.769  19.138  1.00  0.00           C  
ATOM    384  CEN VAL A  55       5.342  15.150  19.427  1.00  0.00           X  
ATOM    385  H   VAL A  55       3.761  17.213  17.811  1.00  0.00           H  
ATOM    386  N   VAL A  56       6.784  18.390  17.856  1.00  0.00           N  
ATOM    387  CA  VAL A  56       7.941  19.206  17.506  1.00  0.00           C  
ATOM    388  C   VAL A  56       7.759  20.646  17.969  1.00  0.00           C  
ATOM    389  O   VAL A  56       8.682  21.456  17.885  1.00  0.00           O  
ATOM    390  CB  VAL A  56       8.202  19.195  15.988  1.00  0.00           C  
ATOM    391  CEN VAL A  56       8.631  18.964  15.501  1.00  0.00           X  
ATOM    392  H   VAL A  56       6.137  18.118  17.130  1.00  0.00           H  
ATOM    393  N   VAL A  57       6.565  20.958  18.459  1.00  0.00           N  
ATOM    394  CA  VAL A  57       6.218  22.329  18.816  1.00  0.00           C  
ATOM    395  C   VAL A  57       5.811  23.133  17.588  1.00  0.00           C  
ATOM    396  O   VAL A  57       5.635  24.349  17.661  1.00  0.00           O  
ATOM    397  CB  VAL A  57       7.387  23.042  19.521  1.00  0.00           C  
ATOM    398  CEN VAL A  57       7.602  23.287  20.128  1.00  0.00           X  
ATOM    399  H   VAL A  57       5.879  20.228  18.586  1.00  0.00           H  
ATOM    400  N   VAL A  58       5.664  22.446  16.460  1.00  0.00           N  
ATOM    401  CA  VAL A  58       5.257  23.092  15.218  1.00  0.00           C  
ATOM    402  C   VAL A  58       3.740  23.206  15.127  1.00  0.00           C  
ATOM    403  O   VAL A  58       3.102  22.506  14.341  1.00  0.00           O  
ATOM    404  CB  VAL A  58       5.779  22.328  13.986  1.00  0.00           C  
ATOM    405  CEN VAL A  58       6.231  22.356  13.468  1.00  0.00           X  
ATOM    406  H   VAL A  58       5.838  21.451  16.463  1.00  0.00           H  
ATOM    407  N   VAL A  59       3.169  24.091  15.937  1.00  0.00           N  
ATOM    408  CA  VAL A  59       1.720  24.233  16.016  1.00  0.00           C  
ATOM    409  C   VAL A  59       1.145  24.748  14.703  1.00  0.00           C  
ATOM    410  O   VAL A  59       0.048  24.360  14.300  1.00  0.00           O  
ATOM    411  CB  VAL A  59       1.307  25.185  17.154  1.00  0.00           C  
ATOM    412  CEN VAL A  59       1.014  25.210  17.777  1.00  0.00           X  
ATOM    413  H   VAL A  59       3.754  24.680  16.512  1.00  0.00           H  
ATOM    414  N   VAL A  60       1.891  25.624  14.039  1.00  0.00           N  
ATOM    415  CA  VAL A  60       1.471  26.168  12.753  1.00  0.00           C  
ATOM    416  C   VAL A  60       1.353  25.072  11.702  1.00  0.00           C  
ATOM    417  O   VAL A  60       0.376  25.017  10.955  1.00  0.00           O  
ATOM    418  CB  VAL A  60       2.450  27.246  12.249  1.00  0.00           C  
ATOM    419  CEN VAL A  60       2.522  27.922  12.140  1.00  0.00           X  
ATOM    420  H   VAL A  60       2.772  25.920  14.434  1.00  0.00           H  
ATOM    421  N   VAL A  61       2.355  24.200  11.649  1.00  0.00           N  
ATOM    422  CA  VAL A  61       2.325  23.053  10.750  1.00  0.00           C  
ATOM    423  C   VAL A  61       1.136  22.149  11.049  1.00  0.00           C  
ATOM    424  O   VAL A  61       0.437  21.706  10.138  1.00  0.00           O  
ATOM    425  CB  VAL A  61       3.622  22.227  10.844  1.00  0.00           C  
ATOM    426  CEN VAL A  61       4.199  22.060  10.506  1.00  0.00           X  
ATOM    427  H   VAL A  61       3.157  24.335  12.248  1.00  0.00           H  
ATOM    428  N   VAL A  62       0.912  21.879  12.330  1.00  0.00           N  
ATOM    429  CA  VAL A  62      -0.194  21.027  12.751  1.00  0.00           C  
ATOM    430  C   VAL A  62      -1.533  21.605  12.313  1.00  0.00           C  
ATOM    431  O   VAL A  62      -2.393  20.886  11.804  1.00  0.00           O  
ATOM    432  CB  VAL A  62      -0.206  20.831  14.279  1.00  0.00           C  
ATOM    433  CEN VAL A  62      -0.093  20.372  14.780  1.00  0.00           X  
ATOM    434  H   VAL A  62       1.523  22.274  13.030  1.00  0.00           H  
ATOM    435  N   VAL A  63      -1.704  22.907  12.513  1.00  0.00           N  
ATOM    436  CA  VAL A  63      -2.939  23.584  12.138  1.00  0.00           C  
ATOM    437  C   VAL A  63      -3.205  23.458  10.643  1.00  0.00           C  
ATOM    438  O   VAL A  63      -4.327  23.172  10.225  1.00  0.00           O  
ATOM    439  CB  VAL A  63      -2.904  25.076  12.519  1.00  0.00           C  
ATOM    440  CEN VAL A  63      -3.166  25.544  12.952  1.00  0.00           X  
ATOM    441  H   VAL A  63      -0.958  23.442  12.936  1.00  0.00           H  
ATOM    442  N   VAL A  64      -2.167  23.674   9.843  1.00  0.00           N  
ATOM    443  CA  VAL A  64      -2.286  23.585   8.392  1.00  0.00           C  
ATOM    444  C   VAL A  64      -2.733  22.194   7.961  1.00  0.00           C  
ATOM    445  O   VAL A  64      -3.613  22.049   7.112  1.00  0.00           O  
ATOM    446  CB  VAL A  64      -0.957  23.926   7.694  1.00  0.00           C  
ATOM    447  CEN VAL A  64      -0.639  24.401   7.309  1.00  0.00           X  
ATOM    448  H   VAL A  64      -1.272  23.906  10.249  1.00  0.00           H  
ATOM    449  N   VAL A  65      -2.121  21.172   8.550  1.00  0.00           N  
ATOM    450  CA  VAL A  65      -2.455  19.790   8.228  1.00  0.00           C  
ATOM    451  C   VAL A  65      -3.919  19.493   8.524  1.00  0.00           C  
ATOM    452  O   VAL A  65      -4.612  18.873   7.718  1.00  0.00           O  
ATOM    453  CB  VAL A  65      -1.572  18.798   9.009  1.00  0.00           C  
ATOM    454  CEN VAL A  65      -1.058  18.344   8.944  1.00  0.00           X  
ATOM    455  H   VAL A  65      -1.406  21.358   9.239  1.00  0.00           H  
ATOM    456  N   VAL A  66      -4.384  19.940   9.686  1.00  0.00           N  
ATOM    457  CA  VAL A  66      -5.768  19.723  10.091  1.00  0.00           C  
ATOM    458  C   VAL A  66      -6.738  20.353   9.100  1.00  0.00           C  
ATOM    459  O   VAL A  66      -7.730  19.738   8.710  1.00  0.00           O  
ATOM    460  CB  VAL A  66      -6.042  20.293  11.495  1.00  0.00           C  
ATOM    461  CEN VAL A  66      -6.168  20.118  12.150  1.00  0.00           X  
ATOM    462  H   VAL A  66      -3.764  20.442  10.304  1.00  0.00           H  
ATOM    463  N   VAL A  67      -6.445  21.584   8.695  1.00  0.00           N  
ATOM    464  CA  VAL A  67      -7.291  22.301   7.748  1.00  0.00           C  
ATOM    465  C   VAL A  67      -7.395  21.551   6.426  1.00  0.00           C  
ATOM    466  O   VAL A  67      -8.482  21.410   5.866  1.00  0.00           O  
ATOM    467  CB  VAL A  67      -6.761  23.722   7.481  1.00  0.00           C  
ATOM    468  CEN VAL A  67      -6.886  24.391   7.593  1.00  0.00           X  
ATOM    469  H   VAL A  67      -5.615  22.035   9.053  1.00  0.00           H  
ATOM    470  N   VAL A  68      -6.259  21.072   5.932  1.00  0.00           N  
ATOM    471  CA  VAL A  68      -6.220  20.336   4.674  1.00  0.00           C  
ATOM    472  C   VAL A  68      -7.086  19.085   4.742  1.00  0.00           C  
ATOM    473  O   VAL A  68      -7.845  18.792   3.817  1.00  0.00           O  
ATOM    474  CB  VAL A  68      -4.782  19.933   4.299  1.00  0.00           C  
ATOM    475  CEN VAL A  68      -4.267  20.062   3.859  1.00  0.00           X  
ATOM    476  H   VAL A  68      -5.399  21.222   6.441  1.00  0.00           H  
ATOM    477  N   VAL A  69      -6.968  18.348   5.842  1.00  0.00           N  
ATOM    478  CA  VAL A  69      -7.740  17.126   6.032  1.00  0.00           C  
ATOM    479  C   VAL A  69      -9.236  17.410   6.002  1.00  0.00           C  
ATOM    480  O   VAL A  69     -10.002  16.690   5.360  1.00  0.00           O  
ATOM    481  CB  VAL A  69      -7.385  16.435   7.362  1.00  0.00           C  
ATOM    482  CEN VAL A  69      -7.069  15.887   7.635  1.00  0.00           X  
ATOM    483  H   VAL A  69      -6.327  18.643   6.564  1.00  0.00           H  
ATOM    484  N   VAL A  70      -9.648  18.463   6.699  1.00  0.00           N  
ATOM    485  CA  VAL A  70     -11.054  18.844   6.754  1.00  0.00           C  
ATOM    486  C   VAL A  70     -11.595  19.156   5.364  1.00  0.00           C  
ATOM    487  O   VAL A  70     -12.686  18.719   5.000  1.00  0.00           O  
ATOM    488  CB  VAL A  70     -11.274  20.066   7.666  1.00  0.00           C  
ATOM    489  CEN VAL A  70     -11.537  20.266   8.271  1.00  0.00           X  
ATOM    490  H   VAL A  70      -8.969  19.014   7.205  1.00  0.00           H  
ATOM    491  N   VAL A  71     -10.825  19.915   4.592  1.00  0.00           N  
ATOM    492  CA  VAL A  71     -11.225  20.287   3.240  1.00  0.00           C  
ATOM    493  C   VAL A  71     -11.430  19.055   2.368  1.00  0.00           C  
ATOM    494  O   VAL A  71     -12.414  18.959   1.635  1.00  0.00           O  
ATOM    495  CB  VAL A  71     -10.184  21.207   2.576  1.00  0.00           C  
ATOM    496  CEN VAL A  71     -10.069  21.853   2.366  1.00  0.00           X  
ATOM    497  H   VAL A  71      -9.939  20.242   4.951  1.00  0.00           H  
ATOM    498  N   VAL A  72     -10.494  18.115   2.451  1.00  0.00           N  
ATOM    499  CA  VAL A  72     -10.570  16.887   1.669  1.00  0.00           C  
ATOM    500  C   VAL A  72     -11.835  16.103   1.996  1.00  0.00           C  
ATOM    501  O   VAL A  72     -12.526  15.619   1.100  1.00  0.00           O  
ATOM    502  CB  VAL A  72      -9.344  15.987   1.908  1.00  0.00           C  
ATOM    503  CEN VAL A  72      -8.767  15.747   1.618  1.00  0.00           X  
ATOM    504  H   VAL A  72      -9.710  18.255   3.072  1.00  0.00           H  
ATOM    505  N   VAL A  73     -12.132  15.981   3.285  1.00  0.00           N  
ATOM    506  CA  VAL A  73     -13.314  15.256   3.734  1.00  0.00           C  
ATOM    507  C   VAL A  73     -14.588  15.877   3.174  1.00  0.00           C  
ATOM    508  O   VAL A  73     -15.476  15.172   2.697  1.00  0.00           O  
ATOM    509  CB  VAL A  73     -13.405  15.218   5.271  1.00  0.00           C  
ATOM    510  CEN VAL A  73     -13.349  14.806   5.820  1.00  0.00           X  
ATOM    511  H   VAL A  73     -11.524  16.403   3.973  1.00  0.00           H  
ATOM    512  N   VAL A  74     -14.670  17.202   3.236  1.00  0.00           N  
ATOM    513  CA  VAL A  74     -15.835  17.921   2.736  1.00  0.00           C  
ATOM    514  C   VAL A  74     -16.046  17.662   1.250  1.00  0.00           C  
ATOM    515  O   VAL A  74     -17.167  17.412   0.806  1.00  0.00           O  
ATOM    516  CB  VAL A  74     -15.706  19.438   2.969  1.00  0.00           C  
ATOM    517  CEN VAL A  74     -15.950  19.965   3.339  1.00  0.00           X  
ATOM    518  H   VAL A  74     -13.906  17.724   3.640  1.00  0.00           H  
ATOM    519  N   VAL A  75     -14.962  17.722   0.484  1.00  0.00           N  
ATOM    520  CA  VAL A  75     -15.026  17.494  -0.955  1.00  0.00           C  
ATOM    521  C   VAL A  75     -15.393  16.049  -1.267  1.00  0.00           C  
ATOM    522  O   VAL A  75     -16.115  15.775  -2.225  1.00  0.00           O  
ATOM    523  CB  VAL A  75     -13.691  17.834  -1.642  1.00  0.00           C  
ATOM    524  CEN VAL A  75     -13.381  18.287  -2.060  1.00  0.00           X  
ATOM    525  H   VAL A  75     -14.070  17.931   0.909  1.00  0.00           H  
ATOM    526  N   VAL A  76     -14.890  15.127  -0.453  1.00  0.00           N  
ATOM    527  CA  VAL A  76     -15.318  13.734  -0.515  1.00  0.00           C  
ATOM    528  C   VAL A  76     -16.766  13.583  -0.065  1.00  0.00           C  
ATOM    529  O   VAL A  76     -17.421  12.588  -0.374  1.00  0.00           O  
ATOM    530  CB  VAL A  76     -14.424  12.829   0.353  1.00  0.00           C  
ATOM    531  CEN VAL A  76     -13.941  12.338   0.328  1.00  0.00           X  
ATOM    532  H   VAL A  76     -14.193  15.397   0.226  1.00  0.00           H  
ATOM    533  N   VAL A  77     -17.260  14.576   0.666  1.00  0.00           N  
ATOM    534  CA  VAL A  77     -18.592  14.505   1.255  1.00  0.00           C  
ATOM    535  C   VAL A  77     -18.574  13.729   2.565  1.00  0.00           C  
ATOM    536  O   VAL A  77     -19.607  13.235   3.019  1.00  0.00           O  
ATOM    537  CB  VAL A  77     -19.600  13.848   0.294  1.00  0.00           C  
ATOM    538  CEN VAL A  77     -20.144  13.973  -0.110  1.00  0.00           X  
ATOM    539  H   VAL A  77     -16.698  15.401   0.819  1.00  0.00           H  
ATOM    540  N   VAL A  78     -17.396  13.626   3.171  1.00  0.00           N  
ATOM    541  CA  VAL A  78     -17.254  12.966   4.462  1.00  0.00           C  
ATOM    542  C   VAL A  78     -17.440  13.951   5.609  1.00  0.00           C  
ATOM    543  O   VAL A  78     -16.475  14.349   6.261  1.00  0.00           O  
ATOM    544  CB  VAL A  78     -15.878  12.286   4.601  1.00  0.00           C  
ATOM    545  CEN VAL A  78     -15.561  11.675   4.624  1.00  0.00           X  
ATOM    546  H   VAL A  78     -16.578  14.015   2.724  1.00  0.00           H  
ATOM    547  N   VAL A  79     -18.687  14.342   5.849  1.00  0.00           N  
ATOM    548  CA  VAL A  79     -18.991  15.371   6.836  1.00  0.00           C  
ATOM    549  C   VAL A  79     -18.514  14.962   8.224  1.00  0.00           C  
ATOM    550  O   VAL A  79     -17.942  15.768   8.957  1.00  0.00           O  
ATOM    551  CB  VAL A  79     -20.500  15.675   6.891  1.00  0.00           C  
ATOM    552  CEN VAL A  79     -20.976  16.147   6.736  1.00  0.00           X  
ATOM    553  H   VAL A  79     -19.444  13.915   5.335  1.00  0.00           H  
ATOM    554  N   VAL A  80     -18.753  13.704   8.579  1.00  0.00           N  
ATOM    555  CA  VAL A  80     -18.412  13.204   9.905  1.00  0.00           C  
ATOM    556  C   VAL A  80     -16.925  13.369  10.189  1.00  0.00           C  
ATOM    557  O   VAL A  80     -16.537  13.909  11.225  1.00  0.00           O  
ATOM    558  CB  VAL A  80     -18.794  11.721  10.065  1.00  0.00           C  
ATOM    559  CEN VAL A  80     -19.234  11.292  10.377  1.00  0.00           X  
ATOM    560  H   VAL A  80     -19.183  13.078   7.912  1.00  0.00           H  
ATOM    561  N   VAL A  81     -16.095  12.900   9.264  1.00  0.00           N  
ATOM    562  CA  VAL A  81     -14.648  13.004   9.408  1.00  0.00           C  
ATOM    563  C   VAL A  81     -14.208  14.459   9.517  1.00  0.00           C  
ATOM    564  O   VAL A  81     -13.386  14.807  10.364  1.00  0.00           O  
ATOM    565  CB  VAL A  81     -13.913  12.343   8.227  1.00  0.00           C  
ATOM    566  CEN VAL A  81     -13.525  11.802   8.048  1.00  0.00           X  
ATOM    567  H   VAL A  81     -16.476  12.460   8.439  1.00  0.00           H  
ATOM    568  N   VAL A  82     -14.761  15.304   8.654  1.00  0.00           N  
ATOM    569  CA  VAL A  82     -14.428  16.724   8.652  1.00  0.00           C  
ATOM    570  C   VAL A  82     -14.766  17.371   9.988  1.00  0.00           C  
ATOM    571  O   VAL A  82     -13.972  18.136  10.537  1.00  0.00           O  
ATOM    572  CB  VAL A  82     -15.164  17.475   7.527  1.00  0.00           C  
ATOM    573  CEN VAL A  82     -15.076  17.791   6.921  1.00  0.00           X  
ATOM    574  H   VAL A  82     -15.430  14.955   7.983  1.00  0.00           H  
ATOM    575  N   VAL A  83     -15.949  17.061  10.508  1.00  0.00           N  
ATOM    576  CA  VAL A  83     -16.394  17.613  11.782  1.00  0.00           C  
ATOM    577  C   VAL A  83     -15.445  17.230  12.910  1.00  0.00           C  
ATOM    578  O   VAL A  83     -15.077  18.067  13.735  1.00  0.00           O  
ATOM    579  CB  VAL A  83     -17.816  17.138  12.137  1.00  0.00           C  
ATOM    580  CEN VAL A  83     -18.471  17.343  12.194  1.00  0.00           X  
ATOM    581  H   VAL A  83     -16.555  16.427  10.007  1.00  0.00           H  
ATOM    582  N   VAL A  84     -15.051  15.962  12.940  1.00  0.00           N  
ATOM    583  CA  VAL A  84     -14.143  15.466  13.968  1.00  0.00           C  
ATOM    584  C   VAL A  84     -12.813  16.208  13.932  1.00  0.00           C  
ATOM    585  O   VAL A  84     -12.285  16.606  14.971  1.00  0.00           O  
ATOM    586  CB  VAL A  84     -13.881  13.956  13.810  1.00  0.00           C  
ATOM    587  CEN VAL A  84     -14.008  13.340  14.090  1.00  0.00           X  
ATOM    588  H   VAL A  84     -15.389  15.325  12.233  1.00  0.00           H  
ATOM    589  N   VAL A  85     -12.275  16.391  12.731  1.00  0.00           N  
ATOM    590  CA  VAL A  85     -11.005  17.086  12.558  1.00  0.00           C  
ATOM    591  C   VAL A  85     -11.080  18.512  13.090  1.00  0.00           C  
ATOM    592  O   VAL A  85     -10.176  18.973  13.786  1.00  0.00           O  
ATOM    593  CB  VAL A  85     -10.577  17.122  11.079  1.00  0.00           C  
ATOM    594  CEN VAL A  85     -10.124  16.869  10.626  1.00  0.00           X  
ATOM    595  H   VAL A  85     -12.759  16.040  11.917  1.00  0.00           H  
ATOM    596  N   VAL A  86     -12.164  19.205  12.758  1.00  0.00           N  
ATOM    597  CA  VAL A  86     -12.359  20.580  13.201  1.00  0.00           C  
ATOM    598  C   VAL A  86     -12.381  20.671  14.722  1.00  0.00           C  
ATOM    599  O   VAL A  86     -11.753  21.551  15.310  1.00  0.00           O  
ATOM    600  CB  VAL A  86     -13.665  21.174  12.642  1.00  0.00           C  
ATOM    601  CEN VAL A  86     -13.919  21.631  12.193  1.00  0.00           X  
ATOM    602  H   VAL A  86     -12.870  18.769  12.183  1.00  0.00           H  
ATOM    603  N   VAL A  87     -13.108  19.755  15.353  1.00  0.00           N  
ATOM    604  CA  VAL A  87     -13.214  19.730  16.807  1.00  0.00           C  
ATOM    605  C   VAL A  87     -11.847  19.549  17.455  1.00  0.00           C  
ATOM    606  O   VAL A  87     -11.511  20.236  18.419  1.00  0.00           O  
ATOM    607  CB  VAL A  87     -14.152  18.606  17.286  1.00  0.00           C  
ATOM    608  CEN VAL A  87     -14.768  18.481  17.568  1.00  0.00           X  
ATOM    609  H   VAL A  87     -13.601  19.059  14.812  1.00  0.00           H  
ATOM    610  N   VAL A  88     -11.063  18.619  16.921  1.00  0.00           N  
ATOM    611  CA  VAL A  88      -9.731  18.345  17.446  1.00  0.00           C  
ATOM    612  C   VAL A  88      -8.846  19.583  17.375  1.00  0.00           C  
ATOM    613  O   VAL A  88      -8.143  19.911  18.331  1.00  0.00           O  
ATOM    614  CB  VAL A  88      -9.049  17.193  16.685  1.00  0.00           C  
ATOM    615  CEN VAL A  88      -8.845  16.537  16.738  1.00  0.00           X  
ATOM    616  H   VAL A  88     -11.398  18.088  16.130  1.00  0.00           H  
ATOM    617  N   VAL A  89      -8.884  20.266  16.236  1.00  0.00           N  
ATOM    618  CA  VAL A  89      -8.085  21.470  16.038  1.00  0.00           C  
ATOM    619  C   VAL A  89      -8.440  22.541  17.060  1.00  0.00           C  
ATOM    620  O   VAL A  89      -7.559  23.173  17.643  1.00  0.00           O  
ATOM    621  CB  VAL A  89      -8.271  22.044  14.621  1.00  0.00           C  
ATOM    622  CEN VAL A  89      -7.958  22.134  14.014  1.00  0.00           X  
ATOM    623  H   VAL A  89      -9.482  19.944  15.489  1.00  0.00           H  
ATOM    624  N   VAL A  90      -9.736  22.742  17.274  1.00  0.00           N  
ATOM    625  CA  VAL A  90     -10.210  23.738  18.227  1.00  0.00           C  
ATOM    626  C   VAL A  90      -9.701  23.442  19.632  1.00  0.00           C  
ATOM    627  O   VAL A  90      -9.241  24.340  20.338  1.00  0.00           O  
ATOM    628  CB  VAL A  90     -11.748  23.809  18.253  1.00  0.00           C  
ATOM    629  CEN VAL A  90     -12.289  24.199  18.078  1.00  0.00           X  
ATOM    630  H   VAL A  90     -10.410  22.190  16.763  1.00  0.00           H  
ATOM    631  N   VAL A  91      -9.787  22.178  20.033  1.00  0.00           N  
ATOM    632  CA  VAL A  91      -9.335  21.761  21.355  1.00  0.00           C  
ATOM    633  C   VAL A  91      -7.814  21.738  21.436  1.00  0.00           C  
ATOM    634  O   VAL A  91      -7.228  22.213  22.409  1.00  0.00           O  
ATOM    635  CB  VAL A  91      -9.880  20.369  21.726  1.00  0.00           C  
ATOM    636  CEN VAL A  91     -10.325  20.039  22.135  1.00  0.00           X  
ATOM    637  H   VAL A  91     -10.175  21.488  19.406  1.00  0.00           H  
ATOM    638  N   VAL A  92      -7.181  21.184  20.408  1.00  0.00           N  
ATOM    639  CA  VAL A  92      -5.725  21.129  20.345  1.00  0.00           C  
ATOM    640  C   VAL A  92      -5.132  22.514  20.120  1.00  0.00           C  
ATOM    641  O   VAL A  92      -4.049  22.824  20.617  1.00  0.00           O  
ATOM    642  CB  VAL A  92      -5.243  20.187  19.226  1.00  0.00           C  
ATOM    643  CEN VAL A  92      -4.943  19.579  19.104  1.00  0.00           X  
ATOM    644  H   VAL A  92      -7.721  20.790  19.652  1.00  0.00           H  
ATOM    645  N   VAL A  93      -5.846  23.344  19.367  1.00  0.00           N  
ATOM    646  CA  VAL A  93      -5.398  24.702  19.086  1.00  0.00           C  
ATOM    647  C   VAL A  93      -6.461  25.724  19.471  1.00  0.00           C  
ATOM    648  O   VAL A  93      -7.005  26.420  18.615  1.00  0.00           O  
ATOM    649  CB  VAL A  93      -5.041  24.884  17.599  1.00  0.00           C  
ATOM    650  CEN VAL A  93      -4.516  24.972  17.162  1.00  0.00           X  
ATOM    651  H   VAL A  93      -6.723  23.025  18.980  1.00  0.00           H  
ATOM    652  N   VAL A  94      -6.752  25.808  20.765  1.00  0.00           N  
ATOM    653  CA  VAL A  94      -7.888  26.585  21.245  1.00  0.00           C  
ATOM    654  C   VAL A  94      -7.693  28.071  20.975  1.00  0.00           C  
ATOM    655  O   VAL A  94      -8.652  28.844  20.980  1.00  0.00           O  
ATOM    656  CB  VAL A  94      -8.120  26.374  22.753  1.00  0.00           C  
ATOM    657  CEN VAL A  94      -8.543  26.086  23.214  1.00  0.00           X  
ATOM    658  H   VAL A  94      -6.171  25.321  21.433  1.00  0.00           H  
ATOM    659  N   VAL A  95      -6.447  28.466  20.738  1.00  0.00           N  
ATOM    660  CA  VAL A  95      -6.113  29.871  20.537  1.00  0.00           C  
ATOM    661  C   VAL A  95      -5.931  30.187  19.058  1.00  0.00           C  
ATOM    662  O   VAL A  95      -5.532  31.293  18.694  1.00  0.00           O  
ATOM    663  CB  VAL A  95      -4.832  30.262  21.297  1.00  0.00           C  
ATOM    664  CEN VAL A  95      -4.594  30.623  21.833  1.00  0.00           X  
ATOM    665  H   VAL A  95      -5.711  27.775  20.697  1.00  0.00           H  
ATOM    666  N   VAL A  96      -6.225  29.209  18.208  1.00  0.00           N  
ATOM    667  CA  VAL A  96      -6.056  29.367  16.769  1.00  0.00           C  
ATOM    668  C   VAL A  96      -7.328  29.898  16.120  1.00  0.00           C  
ATOM    669  O   VAL A  96      -8.207  29.127  15.733  1.00  0.00           O  
ATOM    670  CB  VAL A  96      -5.664  28.039  16.096  1.00  0.00           C  
ATOM    671  CEN VAL A  96      -5.146  27.705  15.787  1.00  0.00           X  
ATOM    672  H   VAL A  96      -6.575  28.332  18.569  1.00  0.00           H  
ATOM    673  N   VAL A  97      -7.421  31.218  16.003  1.00  0.00           N  
ATOM    674  CA  VAL A  97      -8.612  31.857  15.457  1.00  0.00           C  
ATOM    675  C   VAL A  97      -8.952  31.302  14.080  1.00  0.00           C  
ATOM    676  O   VAL A  97     -10.119  31.069  13.765  1.00  0.00           O  
ATOM    677  CB  VAL A  97      -8.437  33.384  15.355  1.00  0.00           C  
ATOM    678  CEN VAL A  97      -8.640  33.985  15.625  1.00  0.00           X  
ATOM    679  H   VAL A  97      -6.646  31.794  16.301  1.00  0.00           H  
ATOM    680  N   VAL A  98      -7.926  31.092  13.262  1.00  0.00           N  
ATOM    681  CA  VAL A  98      -8.105  30.484  11.949  1.00  0.00           C  
ATOM    682  C   VAL A  98      -8.748  29.107  12.062  1.00  0.00           C  
ATOM    683  O   VAL A  98      -9.491  28.684  11.177  1.00  0.00           O  
ATOM    684  CB  VAL A  98      -6.767  30.355  11.199  1.00  0.00           C  
ATOM    685  CEN VAL A  98      -6.401  30.602  10.670  1.00  0.00           X  
ATOM    686  H   VAL A  98      -6.999  31.361  13.557  1.00  0.00           H  
ATOM    687  N   VAL A  99      -8.457  28.413  13.157  1.00  0.00           N  
ATOM    688  CA  VAL A  99      -9.105  27.140  13.452  1.00  0.00           C  
ATOM    689  C   VAL A  99     -10.614  27.306  13.576  1.00  0.00           C  
ATOM    690  O   VAL A  99     -11.382  26.511  13.033  1.00  0.00           O  
ATOM    691  CB  VAL A  99      -8.558  26.515  14.749  1.00  0.00           C  
ATOM    692  CEN VAL A  99      -8.173  26.001  14.997  1.00  0.00           X  
ATOM    693  H   VAL A  99      -7.770  28.776  13.802  1.00  0.00           H  
ATOM    694  N   VAL A 100     -11.033  28.343  14.293  1.00  0.00           N  
ATOM    695  CA  VAL A 100     -12.452  28.614  14.490  1.00  0.00           C  
ATOM    696  C   VAL A 100     -13.158  28.846  13.160  1.00  0.00           C  
ATOM    697  O   VAL A 100     -14.243  28.315  12.922  1.00  0.00           O  
ATOM    698  CB  VAL A 100     -12.673  29.840  15.396  1.00  0.00           C  
ATOM    699  CEN VAL A 100     -12.885  30.036  16.022  1.00  0.00           X  
ATOM    700  H   VAL A 100     -10.352  28.958  14.713  1.00  0.00           H  
ATOM    701  N   VAL A 101     -12.536  29.640  12.296  1.00  0.00           N  
ATOM    702  CA  VAL A 101     -13.104  29.943  10.987  1.00  0.00           C  
ATOM    703  C   VAL A 101     -13.299  28.676  10.165  1.00  0.00           C  
ATOM    704  O   VAL A 101     -14.344  28.483   9.543  1.00  0.00           O  
ATOM    705  CB  VAL A 101     -12.215  30.923  10.199  1.00  0.00           C  
ATOM    706  CEN VAL A 101     -12.175  31.570   9.965  1.00  0.00           X  
ATOM    707  H   VAL A 101     -11.647  30.045  12.552  1.00  0.00           H  
ATOM    708  N   VAL A 102     -12.288  27.814  10.166  1.00  0.00           N  
ATOM    709  CA  VAL A 102     -12.347  26.563   9.420  1.00  0.00           C  
ATOM    710  C   VAL A 102     -13.503  25.692   9.895  1.00  0.00           C  
ATOM    711  O   VAL A 102     -14.243  25.131   9.086  1.00  0.00           O  
ATOM    712  CB  VAL A 102     -11.034  25.768   9.544  1.00  0.00           C  
ATOM    713  CEN VAL A 102     -10.473  25.566   9.199  1.00  0.00           X  
ATOM    714  H   VAL A 102     -11.457  28.031  10.697  1.00  0.00           H  
ATOM    715  N   VAL A 103     -13.654  25.583  11.210  1.00  0.00           N  
ATOM    716  CA  VAL A 103     -14.721  24.780  11.795  1.00  0.00           C  
ATOM    717  C   VAL A 103     -16.091  25.286  11.363  1.00  0.00           C  
ATOM    718  O   VAL A 103     -16.965  24.500  10.996  1.00  0.00           O  
ATOM    719  CB  VAL A 103     -14.647  24.778  13.334  1.00  0.00           C  
ATOM    720  CEN VAL A 103     -14.500  24.386  13.881  1.00  0.00           X  
ATOM    721  H   VAL A 103     -13.012  26.069  11.821  1.00  0.00           H  
ATOM    722  N   VAL A 104     -16.272  26.601  11.408  1.00  0.00           N  
ATOM    723  CA  VAL A 104     -17.537  27.214  11.021  1.00  0.00           C  
ATOM    724  C   VAL A 104     -17.881  26.898   9.571  1.00  0.00           C  
ATOM    725  O   VAL A 104     -19.018  26.551   9.254  1.00  0.00           O  
ATOM    726  CB  VAL A 104     -17.506  28.742  11.210  1.00  0.00           C  
ATOM    727  CEN VAL A 104     -17.752  29.258  11.594  1.00  0.00           X  
ATOM    728  H   VAL A 104     -15.514  27.192  11.719  1.00  0.00           H  
ATOM    729  N   VAL A 105     -16.891  27.022   8.693  1.00  0.00           N  
ATOM    730  CA  VAL A 105     -17.087  26.750   7.274  1.00  0.00           C  
ATOM    731  C   VAL A 105     -17.533  25.311   7.045  1.00  0.00           C  
ATOM    732  O   VAL A 105     -18.455  25.053   6.271  1.00  0.00           O  
ATOM    733  CB  VAL A 105     -15.803  27.013   6.465  1.00  0.00           C  
ATOM    734  CEN VAL A 105     -15.514  27.439   6.007  1.00  0.00           X  
ATOM    735  H   VAL A 105     -15.979  27.311   9.017  1.00  0.00           H  
ATOM    736  N   VAL A 106     -16.873  24.378   7.722  1.00  0.00           N  
ATOM    737  CA  VAL A 106     -17.201  22.963   7.594  1.00  0.00           C  
ATOM    738  C   VAL A 106     -18.642  22.692   8.006  1.00  0.00           C  
ATOM    739  O   VAL A 106     -19.367  21.968   7.324  1.00  0.00           O  
ATOM    740  CB  VAL A 106     -16.261  22.086   8.443  1.00  0.00           C  
ATOM    741  CEN VAL A 106     -15.744  21.632   8.407  1.00  0.00           X  
ATOM    742  H   VAL A 106     -16.126  24.656   8.342  1.00  0.00           H  
ATOM    743  N   VAL A 107     -19.052  23.276   9.127  1.00  0.00           N  
ATOM    744  CA  VAL A 107     -20.408  23.098   9.632  1.00  0.00           C  
ATOM    745  C   VAL A 107     -21.440  23.590   8.625  1.00  0.00           C  
ATOM    746  O   VAL A 107     -22.441  22.921   8.372  1.00  0.00           O  
ATOM    747  CB  VAL A 107     -20.615  23.838  10.967  1.00  0.00           C  
ATOM    748  CEN VAL A 107     -20.703  23.746  11.645  1.00  0.00           X  
ATOM    749  H   VAL A 107     -18.407  23.859   9.642  1.00  0.00           H  
ATOM    750  N   VAL A 108     -21.189  24.763   8.054  1.00  0.00           N  
ATOM    751  CA  VAL A 108     -22.097  25.347   7.074  1.00  0.00           C  
ATOM    752  C   VAL A 108     -22.260  24.437   5.863  1.00  0.00           C  
ATOM    753  O   VAL A 108     -23.373  24.215   5.386  1.00  0.00           O  
ATOM    754  CB  VAL A 108     -21.606  26.729   6.602  1.00  0.00           C  
ATOM    755  CEN VAL A 108     -21.735  27.405   6.636  1.00  0.00           X  
ATOM    756  H   VAL A 108     -20.349  25.264   8.306  1.00  0.00           H  
ATOM    757  N   VAL A 109     -21.144  23.910   5.371  1.00  0.00           N  
ATOM    758  CA  VAL A 109     -21.161  23.022   4.215  1.00  0.00           C  
ATOM    759  C   VAL A 109     -22.001  21.781   4.486  1.00  0.00           C  
ATOM    760  O   VAL A 109     -22.804  21.367   3.649  1.00  0.00           O  
ATOM    761  CB  VAL A 109     -19.738  22.589   3.813  1.00  0.00           C  
ATOM    762  CEN VAL A 109     -19.250  22.666   3.333  1.00  0.00           X  
ATOM    763  H   VAL A 109     -20.261  24.131   5.808  1.00  0.00           H  
ATOM    764  N   VAL A 110     -21.812  21.190   5.661  1.00  0.00           N  
ATOM    765  CA  VAL A 110     -22.552  19.994   6.045  1.00  0.00           C  
ATOM    766  C   VAL A 110     -24.053  20.257   6.063  1.00  0.00           C  
ATOM    767  O   VAL A 110     -24.781  19.624   5.350  1.00  0.00           O  
ATOM    768  CB  VAL A 110     -22.115  19.478   7.429  1.00  0.00           C  
ATOM    769  CEN VAL A 110     -21.776  18.972   7.750  1.00  0.00           X  
ATOM    770  H   VAL A 110     -21.138  21.579   6.305  1.00  0.00           H  
TER                                                                             
# All scores below are weighted scores, not raw scores.
#BEGIN_POSE_ENERGIES_TABLE ./out/112.pdb
label vdw total
weights 0.1 NA
pose 1.30666 1.30666
VAL:NtermProteinFull_1 0 0
VAL_2 0 0
VAL_3 0 0
VAL_4 0 0
VAL_5 0 0
VAL_6 0.17665 0.17665
VAL_7 0 0
VAL_8 0 0
VAL_9 0 0
VAL_10 0 0
VAL_11 0 0
VAL_12 0 0
VAL_13 0.00643 0.00643
VAL_14 0 0
VAL_15 0 0
VAL_16 0 0
VAL_17 0 0
VAL_18 0 0
VAL_19 0.03219 0.03219
VAL_20 0 0
VAL_21 0.00642 0.00642
VAL_22 2e-05 2e-05
VAL_23 0 0
VAL_24 0 0
VAL_25 0 0
VAL_26 0.17665 0.17665
VAL_27 0 0
VAL_28 0 0
VAL_29 0.17665 0.17665
VAL_30 0 0
VAL_31 0 0
VAL_32 0 0
VAL_33 0.00643 0.00643
VAL_34 0 0
VAL_35 0 0
VAL_36 0 0
VAL_37 0 0
VAL_38 0 0
VAL_39 0.04714 0.04714
VAL_40 0 0
VAL_41 0.00642 0.00642
VAL_42 2e-05 2e-05
VAL_43 0 0
VAL_44 0 0
VAL_45 0 0
VAL_46 0.17665 0.17665
VAL_47 0 0
VAL_48 0 0
VAL_49 0.17665 0.17665
VAL_50 0 0
VAL_51 0 0
VAL_52 0 0
VAL_53 0.00643 0.00643
VAL_54 0 0
VAL_55 0 0
VAL_56 0.03219 0.03219
VAL_57 0 0
VAL_58 0 0
VAL_59 0 0
VAL_60 0 0
VAL_61 0.00642 0.00642
VAL_62 2e-05 2e-05
VAL_63 0 0
VAL_64 0 0
VAL_65 0 0
VAL_66 0.00176 0.00176
VAL_67 0 0
VAL_68 0 0
VAL_69 0.17665 0.17665
VAL_70 0 0
VAL_71 0 0
VAL_72 0 0
VAL_73 0 0
VAL_74 0 0
VAL_75 0 0
VAL_76 0.04714 0.04714
VAL_77 0 0
VAL_78 0 0
VAL_79 0.01136 0.01136
VAL_80 0 0
VAL_81 0 0
VAL_82 0 0
VAL_83 0 0
VAL_84 0 0
VAL_85 0 0
VAL_86 0.00157 0.00157
VAL_87 0 0
VAL_88 0 0
VAL_89 0.00176 0.00176
VAL_90 0 0
VAL_91 0 0
VAL_92 0 0
VAL_93 0.01006 0.01006
VAL_94 0 0
VAL_95 0 0
VAL_96 0.01006 0.01006
VAL_97 0 0
VAL_98 0 0
VAL_99 0 0
VAL_100 0 0
VAL_101 0 0
VAL_102 0 0
VAL_103 0.00157 0.00157
VAL_104 0 0
VAL_105 0 0
VAL_106 0 0
VAL_107 0 0
VAL_108 0 0
VAL_109 0 0
VAL:CtermProteinFull_110 0.01136 0.01136
#END_POSE_ENERGIES_TABLE ./out/112.pdb

REMARK 6 13 13 13 14 10 12 8 8 8 7 14 
REMARK VDW             1.307
REMARK RG             13.664
REMARK NCdist         31.824
REMARK HO              0.957
