# Supplementary material for: Design of complicated all-α protein structures
Source: Nat Struct Mol Biol. 2024 Jan 4;31(2):275–82. doi: 10.1038/s41594-023-01147-9 (PMC11377298; doi:10.1038/s41594-023-01147-9)
Supplement: Supplementary file 11 — Statistical source data. [file 41594_2023_1147_MOESM11_ESM.zip › ED_Fig6/106.pdb]

HEADER                                            09-NOV-21   XXXX              
EXPDTA    THEORETICAL MODEL                                                     
REMARK 220                                                                      
REMARK 220 EXPERIMENTAL DETAILS                                                 
REMARK 220  EXPERIMENT TYPE                : THEORETICAL MODELLING              
REMARK 220  DATE OF DATA COLLECTION        : 09-NOV-21                          
REMARK 220                                                                      
REMARK 220 REMARK: MODEL GENERATED BY ROSETTA                                   
REMARK 220  VERSION 2021.16+release.8ee4f02                                     
ATOM      1  N   VAL A   1       0.000   0.000   0.000  1.00  0.00           N  
ATOM      2  CA  VAL A   1       1.458   0.000   0.000  1.00  0.00           C  
ATOM      3  C   VAL A   1       2.009   1.420   0.000  1.00  0.00           C  
ATOM      4  O   VAL A   1       2.934   1.737   0.748  1.00  0.00           O  
ATOM      5  CB  VAL A   1       2.023  -0.759  -1.215  1.00  0.00           C  
ATOM      6  CEN VAL A   1       2.351  -1.334  -1.406  1.00  0.00           X  
ATOM      7  H   VAL A   1      -0.500  -0.433  -0.750  1.00  0.00           H  
ATOM      8  N   VAL A   2       1.435   2.272  -0.843  1.00  0.00           N  
ATOM      9  CA  VAL A   2       1.868   3.661  -0.942  1.00  0.00           C  
ATOM     10  C   VAL A   2       1.711   4.383   0.390  1.00  0.00           C  
ATOM     11  O   VAL A   2       2.608   5.105   0.825  1.00  0.00           O  
ATOM     12  CB  VAL A   2       1.079   4.423  -2.023  1.00  0.00           C  
ATOM     13  CEN VAL A   2       1.129   4.707  -2.649  1.00  0.00           X  
ATOM     14  H   VAL A   2       0.680   1.949  -1.431  1.00  0.00           H  
ATOM     15  N   VAL A   3       0.566   4.183   1.035  1.00  0.00           N  
ATOM     16  CA  VAL A   3       0.290   4.815   2.319  1.00  0.00           C  
ATOM     17  C   VAL A   3       1.317   4.405   3.367  1.00  0.00           C  
ATOM     18  O   VAL A   3       1.823   5.241   4.115  1.00  0.00           O  
ATOM     19  CB  VAL A   3      -1.120   4.462   2.831  1.00  0.00           C  
ATOM     20  CEN VAL A   3      -1.749   4.719   2.941  1.00  0.00           X  
ATOM     21  H   VAL A   3      -0.130   3.577   0.624  1.00  0.00           H  
ATOM     22  N   VAL A   4       1.620   3.112   3.417  1.00  0.00           N  
ATOM     23  CA  VAL A   4       2.588   2.588   4.374  1.00  0.00           C  
ATOM     24  C   VAL A   4       3.957   3.226   4.177  1.00  0.00           C  
ATOM     25  O   VAL A   4       4.612   3.622   5.141  1.00  0.00           O  
ATOM     26  CB  VAL A   4       2.723   1.058   4.261  1.00  0.00           C  
ATOM     27  CEN VAL A   4       2.581   0.464   4.579  1.00  0.00           X  
ATOM     28  H   VAL A   4       1.169   2.476   2.775  1.00  0.00           H  
ATOM     29  N   VAL A   5       4.385   3.322   2.923  1.00  0.00           N  
ATOM     30  CA  VAL A   5       5.678   3.911   2.597  1.00  0.00           C  
ATOM     31  C   VAL A   5       5.758   5.358   3.069  1.00  0.00           C  
ATOM     32  O   VAL A   5       6.758   5.776   3.653  1.00  0.00           O  
ATOM     33  CB  VAL A   5       5.958   3.859   1.084  1.00  0.00           C  
ATOM     34  CEN VAL A   5       6.345   3.555   0.602  1.00  0.00           X  
ATOM     35  H   VAL A   5       3.799   2.977   2.176  1.00  0.00           H  
ATOM     36  N   VAL A   6       4.700   6.118   2.811  1.00  0.00           N  
ATOM     37  CA  VAL A   6       4.648   7.520   3.209  1.00  0.00           C  
ATOM     38  C   VAL A   6       4.783   7.670   4.719  1.00  0.00           C  
ATOM     39  O   VAL A   6       5.528   8.521   5.204  1.00  0.00           O  
ATOM     40  CB  VAL A   6       3.339   8.190   2.752  1.00  0.00           C  
ATOM     41  CEN VAL A   6       3.075   8.647   2.309  1.00  0.00           X  
ATOM     42  H   VAL A   6       3.910   5.715   2.327  1.00  0.00           H  
ATOM     43  N   VAL A   7       4.059   6.836   5.458  1.00  0.00           N  
ATOM     44  CA  VAL A   7       4.096   6.875   6.915  1.00  0.00           C  
ATOM     45  C   VAL A   7       5.504   6.615   7.437  1.00  0.00           C  
ATOM     46  O   VAL A   7       5.983   7.311   8.332  1.00  0.00           O  
ATOM     47  CB  VAL A   7       3.133   5.844   7.532  1.00  0.00           C  
ATOM     48  CEN VAL A   7       2.540   5.776   7.878  1.00  0.00           X  
ATOM     49  H   VAL A   7       3.467   6.159   4.999  1.00  0.00           H  
ATOM     50  N   VAL A   8       6.163   5.609   6.872  1.00  0.00           N  
ATOM     51  CA  VAL A   8       7.517   5.255   7.279  1.00  0.00           C  
ATOM     52  C   VAL A   8       8.478   6.419   7.067  1.00  0.00           C  
ATOM     53  O   VAL A   8       9.293   6.729   7.935  1.00  0.00           O  
ATOM     54  CB  VAL A   8       8.037   4.027   6.508  1.00  0.00           C  
ATOM     55  CEN VAL A   8       8.197   3.360   6.571  1.00  0.00           X  
ATOM     56  H   VAL A   8       5.713   5.075   6.141  1.00  0.00           H  
ATOM     57  N   VAL A   9       8.376   7.060   5.907  1.00  0.00           N  
ATOM     58  CA  VAL A   9       9.235   8.191   5.579  1.00  0.00           C  
ATOM     59  C   VAL A   9       9.061   9.324   6.581  1.00  0.00           C  
ATOM     60  O   VAL A   9      10.039   9.909   7.047  1.00  0.00           O  
ATOM     61  CB  VAL A   9       8.951   8.723   4.162  1.00  0.00           C  
ATOM     62  CEN VAL A   9       9.208   8.766   3.524  1.00  0.00           X  
ATOM     63  H   VAL A   9       7.685   6.755   5.236  1.00  0.00           H  
ATOM     64  N   VAL A  10       7.810   9.630   6.909  1.00  0.00           N  
ATOM     65  CA  VAL A  10       7.506  10.695   7.857  1.00  0.00           C  
ATOM     66  C   VAL A  10       8.128  10.415   9.219  1.00  0.00           C  
ATOM     67  O   VAL A  10       8.719  11.301   9.836  1.00  0.00           O  
ATOM     68  CB  VAL A  10       5.986  10.883   8.028  1.00  0.00           C  
ATOM     69  CEN VAL A  10       5.461  11.306   7.888  1.00  0.00           X  
ATOM     70  H   VAL A  10       7.051   9.112   6.491  1.00  0.00           H  
ATOM     71  N   VAL A  11       7.993   9.177   9.683  1.00  0.00           N  
ATOM     72  CA  VAL A  11       8.542   8.778  10.973  1.00  0.00           C  
ATOM     73  C   VAL A  11      10.054   8.964  11.009  1.00  0.00           C  
ATOM     74  O   VAL A  11      10.602   9.482  11.982  1.00  0.00           O  
ATOM     75  CB  VAL A  11       8.207   7.311  11.300  1.00  0.00           C  
ATOM     76  CEN VAL A  11       7.826   6.907  11.708  1.00  0.00           X  
ATOM     77  H   VAL A  11       7.496   8.495   9.127  1.00  0.00           H  
ATOM     78  N   VAL A  12      10.723   8.537   9.944  1.00  0.00           N  
ATOM     79  CA  VAL A  12      12.173   8.655   9.852  1.00  0.00           C  
ATOM     80  C   VAL A  12      12.613  10.111   9.938  1.00  0.00           C  
ATOM     81  O   VAL A  12      13.562  10.441  10.650  1.00  0.00           O  
ATOM     82  CB  VAL A  12      12.708   8.043   8.543  1.00  0.00           C  
ATOM     83  CEN VAL A  12      13.065   7.514   8.284  1.00  0.00           X  
ATOM     84  H   VAL A  12      10.214   8.119   9.178  1.00  0.00           H  
ATOM     85  N   VAL A  13      11.920  10.977   9.208  1.00  0.00           N  
ATOM     86  CA  VAL A  13      12.238  12.400   9.200  1.00  0.00           C  
ATOM     87  C   VAL A  13      12.120  12.999  10.596  1.00  0.00           C  
ATOM     88  O   VAL A  13      12.988  13.755  11.033  1.00  0.00           O  
ATOM     89  CB  VAL A  13      11.321  13.180   8.239  1.00  0.00           C  
ATOM     90  CEN VAL A  13      11.305  13.516   7.638  1.00  0.00           X  
ATOM     91  H   VAL A  13      11.152  10.642   8.644  1.00  0.00           H  
ATOM     92  N   VAL A  14      11.041  12.656  11.292  1.00  0.00           N  
ATOM     93  CA  VAL A  14      10.808  13.159  12.640  1.00  0.00           C  
ATOM     94  C   VAL A  14      11.933  12.751  13.583  1.00  0.00           C  
ATOM     95  O   VAL A  14      12.426  13.564  14.365  1.00  0.00           O  
ATOM     96  CB  VAL A  14       9.468  12.654  13.208  1.00  0.00           C  
ATOM     97  CEN VAL A  14       8.830  12.848  13.379  1.00  0.00           X  
ATOM     98  H   VAL A  14      10.366  12.031  10.876  1.00  0.00           H  
ATOM     99  N   VAL A  15      12.336  11.488  13.503  1.00  0.00           N  
ATOM    100  CA  VAL A  15      13.405  10.970  14.349  1.00  0.00           C  
ATOM    101  C   VAL A  15      14.742  11.612  14.003  1.00  0.00           C  
ATOM    102  O   VAL A  15      15.563  11.872  14.882  1.00  0.00           O  
ATOM    103  CB  VAL A  15      13.534   9.440  14.225  1.00  0.00           C  
ATOM    104  CEN VAL A  15      13.430   8.846  14.557  1.00  0.00           X  
ATOM    105  H   VAL A  15      11.891  10.870  12.840  1.00  0.00           H  
ATOM    106  N   VAL A  16      14.955  11.867  12.716  1.00  0.00           N  
ATOM    107  CA  VAL A  16      16.097  12.656  12.270  1.00  0.00           C  
ATOM    108  C   VAL A  16      15.968  14.109  12.709  1.00  0.00           C  
ATOM    109  O   VAL A  16      16.955  14.843  12.756  1.00  0.00           O  
ATOM    110  CB  VAL A  16      16.255  12.604  10.739  1.00  0.00           C  
ATOM    111  CEN VAL A  16      16.647  12.355  10.230  1.00  0.00           X  
ATOM    112  H   VAL A  16      14.309  11.504  12.030  1.00  0.00           H  
ATOM    113  N   VAL A  17      14.745  14.518  13.029  1.00  0.00           N  
ATOM    114  CA  VAL A  17      14.465  15.911  13.356  1.00  0.00           C  
ATOM    115  C   VAL A  17      14.266  16.743  12.096  1.00  0.00           C  
ATOM    116  O   VAL A  17      14.396  17.967  12.122  1.00  0.00           O  
ATOM    117  CB  VAL A  17      15.595  16.533  14.197  1.00  0.00           C  
ATOM    118  CEN VAL A  17      15.757  16.761  14.827  1.00  0.00           X  
ATOM    119  H   VAL A  17      13.990  13.847  13.047  1.00  0.00           H  
ATOM    120  N   VAL A  18      13.950  16.072  10.994  1.00  0.00           N  
ATOM    121  CA  VAL A  18      13.669  16.754   9.736  1.00  0.00           C  
ATOM    122  C   VAL A  18      12.191  17.098   9.613  1.00  0.00           C  
ATOM    123  O   VAL A  18      11.455  16.459   8.861  1.00  0.00           O  
ATOM    124  CB  VAL A  18      14.090  15.901   8.525  1.00  0.00           C  
ATOM    125  CEN VAL A  18      14.551  15.851   8.015  1.00  0.00           X  
ATOM    126  H   VAL A  18      13.903  15.064  11.028  1.00  0.00           H  
ATOM    127  N   VAL A  19      11.760  18.111  10.358  1.00  0.00           N  
ATOM    128  CA  VAL A  19      10.347  18.465  10.426  1.00  0.00           C  
ATOM    129  C   VAL A  19       9.804  18.830   9.051  1.00  0.00           C  
ATOM    130  O   VAL A  19       8.705  18.418   8.678  1.00  0.00           O  
ATOM    131  CB  VAL A  19      10.106  19.641  11.391  1.00  0.00           C  
ATOM    132  CEN VAL A  19       9.839  19.810  12.004  1.00  0.00           X  
ATOM    133  H   VAL A  19      12.429  18.649  10.890  1.00  0.00           H  
ATOM    134  N   VAL A  20      10.579  19.605   8.300  1.00  0.00           N  
ATOM    135  CA  VAL A  20      10.147  20.083   6.992  1.00  0.00           C  
ATOM    136  C   VAL A  20       9.812  18.923   6.064  1.00  0.00           C  
ATOM    137  O   VAL A  20       8.740  18.889   5.460  1.00  0.00           O  
ATOM    138  CB  VAL A  20      11.223  20.964   6.330  1.00  0.00           C  
ATOM    139  CEN VAL A  20      11.376  21.612   6.150  1.00  0.00           X  
ATOM    140  H   VAL A  20      11.491  19.869   8.644  1.00  0.00           H  
ATOM    141  N   VAL A  21      10.735  17.974   5.954  1.00  0.00           N  
ATOM    142  CA  VAL A  21      10.534  16.804   5.107  1.00  0.00           C  
ATOM    143  C   VAL A  21       9.314  16.007   5.550  1.00  0.00           C  
ATOM    144  O   VAL A  21       8.501  15.590   4.725  1.00  0.00           O  
ATOM    145  CB  VAL A  21      11.768  15.883   5.115  1.00  0.00           C  
ATOM    146  CEN VAL A  21      12.297  15.660   4.733  1.00  0.00           X  
ATOM    147  H   VAL A  21      11.598  18.065   6.471  1.00  0.00           H  
ATOM    148  N   VAL A  22       9.193  15.797   6.856  1.00  0.00           N  
ATOM    149  CA  VAL A  22       8.071  15.049   7.411  1.00  0.00           C  
ATOM    150  C   VAL A  22       6.743  15.716   7.074  1.00  0.00           C  
ATOM    151  O   VAL A  22       5.787  15.051   6.675  1.00  0.00           O  
ATOM    152  CB  VAL A  22       8.188  14.905   8.940  1.00  0.00           C  
ATOM    153  CEN VAL A  22       8.313  14.454   9.446  1.00  0.00           X  
ATOM    154  H   VAL A  22       9.895  16.166   7.481  1.00  0.00           H  
ATOM    155  N   VAL A  23       6.691  17.033   7.237  1.00  0.00           N  
ATOM    156  CA  VAL A  23       5.480  17.793   6.951  1.00  0.00           C  
ATOM    157  C   VAL A  23       5.065  17.639   5.493  1.00  0.00           C  
ATOM    158  O   VAL A  23       3.891  17.429   5.190  1.00  0.00           O  
ATOM    159  CB  VAL A  23       5.663  19.289   7.267  1.00  0.00           C  
ATOM    160  CEN VAL A  23       5.479  19.790   7.703  1.00  0.00           X  
ATOM    161  H   VAL A  23       7.511  17.521   7.568  1.00  0.00           H  
ATOM    162  N   VAL A  24       6.036  17.747   4.592  1.00  0.00           N  
ATOM    163  CA  VAL A  24       5.774  17.620   3.164  1.00  0.00           C  
ATOM    164  C   VAL A  24       5.185  16.255   2.831  1.00  0.00           C  
ATOM    165  O   VAL A  24       4.221  16.153   2.073  1.00  0.00           O  
ATOM    166  CB  VAL A  24       7.053  17.833   2.333  1.00  0.00           C  
ATOM    167  CEN VAL A  24       7.369  18.268   1.902  1.00  0.00           X  
ATOM    168  H   VAL A  24       6.981  17.920   4.906  1.00  0.00           H  
ATOM    169  N   VAL A  25       5.772  15.208   3.402  1.00  0.00           N  
ATOM    170  CA  VAL A  25       5.306  13.847   3.166  1.00  0.00           C  
ATOM    171  C   VAL A  25       3.858  13.676   3.607  1.00  0.00           C  
ATOM    172  O   VAL A  25       3.047  13.086   2.893  1.00  0.00           O  
ATOM    173  CB  VAL A  25       6.182  12.815   3.902  1.00  0.00           C  
ATOM    174  CEN VAL A  25       6.651  12.319   3.809  1.00  0.00           X  
ATOM    175  H   VAL A  25       6.560  15.359   4.014  1.00  0.00           H  
ATOM    176  N   VAL A  26       3.539  14.195   4.788  1.00  0.00           N  
ATOM    177  CA  VAL A  26       2.188  14.101   5.327  1.00  0.00           C  
ATOM    178  C   VAL A  26       1.179  14.773   4.405  1.00  0.00           C  
ATOM    179  O   VAL A  26       0.111  14.225   4.132  1.00  0.00           O  
ATOM    180  CB  VAL A  26       2.092  14.736   6.727  1.00  0.00           C  
ATOM    181  CEN VAL A  26       2.015  14.593   7.396  1.00  0.00           X  
ATOM    182  H   VAL A  26       4.252  14.668   5.326  1.00  0.00           H  
ATOM    183  N   VAL A  27       1.524  15.964   3.926  1.00  0.00           N  
ATOM    184  CA  VAL A  27       0.649  16.713   3.033  1.00  0.00           C  
ATOM    185  C   VAL A  27       0.364  15.932   1.757  1.00  0.00           C  
ATOM    186  O   VAL A  27      -0.779  15.858   1.304  1.00  0.00           O  
ATOM    187  CB  VAL A  27       1.256  18.079   2.661  1.00  0.00           C  
ATOM    188  CEN VAL A  27       1.194  18.759   2.758  1.00  0.00           X  
ATOM    189  H   VAL A  27       2.416  16.359   4.188  1.00  0.00           H  
ATOM    190  N   VAL A  28       1.409  15.349   1.180  1.00  0.00           N  
ATOM    191  CA  VAL A  28       1.273  14.571  -0.046  1.00  0.00           C  
ATOM    192  C   VAL A  28       0.326  13.395   0.151  1.00  0.00           C  
ATOM    193  O   VAL A  28      -0.537  13.133  -0.688  1.00  0.00           O  
ATOM    194  CB  VAL A  28       2.635  14.045  -0.535  1.00  0.00           C  
ATOM    195  CEN VAL A  28       3.115  14.118  -1.025  1.00  0.00           X  
ATOM    196  H   VAL A  28       2.322  15.447   1.601  1.00  0.00           H  
ATOM    197  N   VAL A  29       0.492  12.688   1.263  1.00  0.00           N  
ATOM    198  CA  VAL A  29      -0.349  11.537   1.572  1.00  0.00           C  
ATOM    199  C   VAL A  29      -1.816  11.936   1.668  1.00  0.00           C  
ATOM    200  O   VAL A  29      -2.690  11.258   1.129  1.00  0.00           O  
ATOM    201  CB  VAL A  29       0.077  10.863   2.890  1.00  0.00           C  
ATOM    202  CEN VAL A  29       0.375  10.301   3.155  1.00  0.00           X  
ATOM    203  H   VAL A  29       1.218  12.954   1.912  1.00  0.00           H  
ATOM    204  N   VAL A  30      -2.079  13.041   2.358  1.00  0.00           N  
ATOM    205  CA  VAL A  30      -3.441  13.532   2.526  1.00  0.00           C  
ATOM    206  C   VAL A  30      -4.086  13.840   1.181  1.00  0.00           C  
ATOM    207  O   VAL A  30      -5.237  13.479   0.936  1.00  0.00           O  
ATOM    208  CB  VAL A  30      -3.482  14.797   3.405  1.00  0.00           C  
ATOM    209  CEN VAL A  30      -3.670  15.037   4.023  1.00  0.00           X  
ATOM    210  H   VAL A  30      -1.316  13.553   2.777  1.00  0.00           H  
ATOM    211  N   VAL A  31      -3.337  14.511   0.312  1.00  0.00           N  
ATOM    212  CA  VAL A  31      -3.834  14.869  -1.011  1.00  0.00           C  
ATOM    213  C   VAL A  31      -4.213  13.629  -1.812  1.00  0.00           C  
ATOM    214  O   VAL A  31      -5.266  13.587  -2.447  1.00  0.00           O  
ATOM    215  CB  VAL A  31      -2.794  15.683  -1.805  1.00  0.00           C  
ATOM    216  CEN VAL A  31      -2.651  16.310  -2.050  1.00  0.00           X  
ATOM    217  H   VAL A  31      -2.399  14.779   0.574  1.00  0.00           H  
ATOM    218  N   VAL A  32      -3.347  12.622  -1.778  1.00  0.00           N  
ATOM    219  CA  VAL A  32      -3.589  11.379  -2.500  1.00  0.00           C  
ATOM    220  C   VAL A  32      -4.872  10.708  -2.027  1.00  0.00           C  
ATOM    221  O   VAL A  32      -5.679  10.250  -2.836  1.00  0.00           O  
ATOM    222  CB  VAL A  32      -2.416  10.394  -2.339  1.00  0.00           C  
ATOM    223  CEN VAL A  32      -1.889  10.100  -2.671  1.00  0.00           X  
ATOM    224  H   VAL A  32      -2.499  12.720  -1.237  1.00  0.00           H  
ATOM    225  N   VAL A  33      -5.054  10.652  -0.712  1.00  0.00           N  
ATOM    226  CA  VAL A  33      -6.240  10.036  -0.129  1.00  0.00           C  
ATOM    227  C   VAL A  33      -7.510  10.737  -0.593  1.00  0.00           C  
ATOM    228  O   VAL A  33      -8.491  10.089  -0.959  1.00  0.00           O  
ATOM    229  CB  VAL A  33      -6.188  10.056   1.411  1.00  0.00           C  
ATOM    230  CEN VAL A  33      -6.111   9.659   1.968  1.00  0.00           X  
ATOM    231  H   VAL A  33      -4.354  11.046  -0.101  1.00  0.00           H  
ATOM    232  N   VAL A  34      -7.486  12.066  -0.577  1.00  0.00           N  
ATOM    233  CA  VAL A  34      -8.636  12.858  -0.997  1.00  0.00           C  
ATOM    234  C   VAL A  34      -9.006  12.568  -2.446  1.00  0.00           C  
ATOM    235  O   VAL A  34     -10.179  12.393  -2.774  1.00  0.00           O  
ATOM    236  CB  VAL A  34      -8.372  14.367  -0.837  1.00  0.00           C  
ATOM    237  CEN VAL A  34      -8.540  14.923  -0.467  1.00  0.00           X  
ATOM    238  H   VAL A  34      -6.650  12.539  -0.266  1.00  0.00           H  
ATOM    239  N   VAL A  35      -7.997  12.517  -3.309  1.00  0.00           N  
ATOM    240  CA  VAL A  35      -8.214  12.248  -4.726  1.00  0.00           C  
ATOM    241  C   VAL A  35      -8.875  10.891  -4.934  1.00  0.00           C  
ATOM    242  O   VAL A  35      -9.815  10.761  -5.717  1.00  0.00           O  
ATOM    243  CB  VAL A  35      -6.895  12.293  -5.518  1.00  0.00           C  
ATOM    244  CEN VAL A  35      -6.537  12.658  -5.980  1.00  0.00           X  
ATOM    245  H   VAL A  35      -7.056  12.670  -2.976  1.00  0.00           H  
ATOM    246  N   VAL A  36      -8.376   9.882  -4.227  1.00  0.00           N  
ATOM    247  CA  VAL A  36      -8.917   8.532  -4.333  1.00  0.00           C  
ATOM    248  C   VAL A  36     -10.388   8.496  -3.939  1.00  0.00           C  
ATOM    249  O   VAL A  36     -11.207   7.878  -4.620  1.00  0.00           O  
ATOM    250  CB  VAL A  36      -8.135   7.539  -3.453  1.00  0.00           C  
ATOM    251  CEN VAL A  36      -7.694   7.010  -3.471  1.00  0.00           X  
ATOM    252  H   VAL A  36      -7.603  10.054  -3.601  1.00  0.00           H  
ATOM    253  N   VAL A  37     -10.717   9.161  -2.837  1.00  0.00           N  
ATOM    254  CA  VAL A  37     -12.090   9.205  -2.351  1.00  0.00           C  
ATOM    255  C   VAL A  37     -13.021   9.828  -3.383  1.00  0.00           C  
ATOM    256  O   VAL A  37     -14.110   9.316  -3.641  1.00  0.00           O  
ATOM    257  CB  VAL A  37     -12.198   9.997  -1.034  1.00  0.00           C  
ATOM    258  CEN VAL A  37     -12.308   9.934  -0.356  1.00  0.00           X  
ATOM    259  H   VAL A  37      -9.997   9.648  -2.323  1.00  0.00           H  
ATOM    260  N   VAL A  38     -12.585  10.936  -3.973  1.00  0.00           N  
ATOM    261  CA  VAL A  38     -13.378  11.631  -4.980  1.00  0.00           C  
ATOM    262  C   VAL A  38     -13.384  10.869  -6.299  1.00  0.00           C  
ATOM    263  O   VAL A  38     -14.429  10.710  -6.930  1.00  0.00           O  
ATOM    264  CB  VAL A  38     -12.854  13.059  -5.225  1.00  0.00           C  
ATOM    265  CEN VAL A  38     -12.996  13.726  -5.128  1.00  0.00           X  
ATOM    266  H   VAL A  38     -11.680  11.306  -3.718  1.00  0.00           H  
ATOM    267  N   VAL A  39     -12.212  10.400  -6.711  1.00  0.00           N  
ATOM    268  CA  VAL A  39     -12.086   9.624  -7.939  1.00  0.00           C  
ATOM    269  C   VAL A  39     -12.720   8.247  -7.787  1.00  0.00           C  
ATOM    270  O   VAL A  39     -13.273   7.699  -8.741  1.00  0.00           O  
ATOM    271  CB  VAL A  39     -10.612   9.456  -8.353  1.00  0.00           C  
ATOM    272  CEN VAL A  39     -10.141   9.650  -8.817  1.00  0.00           X  
ATOM    273  H   VAL A  39     -11.386  10.586  -6.160  1.00  0.00           H  
ATOM    274  N   VAL A  40     -12.638   7.692  -6.582  1.00  0.00           N  
ATOM    275  CA  VAL A  40     -13.216   6.384  -6.300  1.00  0.00           C  
ATOM    276  C   VAL A  40     -14.168   6.448  -5.112  1.00  0.00           C  
ATOM    277  O   VAL A  40     -13.917   5.841  -4.071  1.00  0.00           O  
ATOM    278  CB  VAL A  40     -12.126   5.334  -6.016  1.00  0.00           C  
ATOM    279  CEN VAL A  40     -11.814   4.775  -6.272  1.00  0.00           X  
ATOM    280  H   VAL A  40     -12.162   8.190  -5.843  1.00  0.00           H  
ATOM    281  N   VAL A  41     -15.261   7.185  -5.275  1.00  0.00           N  
ATOM    282  CA  VAL A  41     -16.144   7.502  -4.159  1.00  0.00           C  
ATOM    283  C   VAL A  41     -16.814   6.248  -3.614  1.00  0.00           C  
ATOM    284  O   VAL A  41     -17.310   6.237  -2.487  1.00  0.00           O  
ATOM    285  CB  VAL A  41     -17.229   8.516  -4.568  1.00  0.00           C  
ATOM    286  CEN VAL A  41     -17.437   9.168  -4.489  1.00  0.00           X  
ATOM    287  H   VAL A  41     -15.485   7.536  -6.195  1.00  0.00           H  
ATOM    288  N   VAL A  42     -16.826   5.191  -4.419  1.00  0.00           N  
ATOM    289  CA  VAL A  42     -17.499   3.952  -4.048  1.00  0.00           C  
ATOM    290  C   VAL A  42     -16.501   2.908  -3.564  1.00  0.00           C  
ATOM    291  O   VAL A  42     -16.863   1.758  -3.316  1.00  0.00           O  
ATOM    292  CB  VAL A  42     -18.304   3.372  -5.226  1.00  0.00           C  
ATOM    293  CEN VAL A  42     -18.942   3.262  -5.461  1.00  0.00           X  
ATOM    294  H   VAL A  42     -16.357   5.248  -5.312  1.00  0.00           H  
ATOM    295  N   VAL A  43     -15.243   3.315  -3.431  1.00  0.00           N  
ATOM    296  CA  VAL A  43     -14.183   2.405  -3.014  1.00  0.00           C  
ATOM    297  C   VAL A  43     -14.020   2.406  -1.500  1.00  0.00           C  
ATOM    298  O   VAL A  43     -13.275   3.214  -0.947  1.00  0.00           O  
ATOM    299  CB  VAL A  43     -12.836   2.770  -3.666  1.00  0.00           C  
ATOM    300  CEN VAL A  43     -12.375   2.567  -4.136  1.00  0.00           X  
ATOM    301  H   VAL A  43     -15.016   4.280  -3.624  1.00  0.00           H  
ATOM    302  N   VAL A  44     -14.723   1.495  -0.834  1.00  0.00           N  
ATOM    303  CA  VAL A  44     -14.704   1.429   0.623  1.00  0.00           C  
ATOM    304  C   VAL A  44     -13.281   1.311   1.151  1.00  0.00           C  
ATOM    305  O   VAL A  44     -12.923   1.942   2.146  1.00  0.00           O  
ATOM    306  CB  VAL A  44     -15.535   0.241   1.144  1.00  0.00           C  
ATOM    307  CEN VAL A  44     -16.117   0.073   1.472  1.00  0.00           X  
ATOM    308  H   VAL A  44     -15.283   0.832  -1.350  1.00  0.00           H  
ATOM    309  N   VAL A  45     -12.471   0.499   0.479  1.00  0.00           N  
ATOM    310  CA  VAL A  45     -11.062   0.362   0.828  1.00  0.00           C  
ATOM    311  C   VAL A  45     -10.345   1.705   0.758  1.00  0.00           C  
ATOM    312  O   VAL A  45      -9.404   1.956   1.512  1.00  0.00           O  
ATOM    313  CB  VAL A  45     -10.345  -0.639  -0.098  1.00  0.00           C  
ATOM    314  CEN VAL A  45     -10.061  -1.266  -0.121  1.00  0.00           X  
ATOM    315  H   VAL A  45     -12.841  -0.037  -0.292  1.00  0.00           H  
ATOM    316  N   VAL A  46     -10.794   2.564  -0.150  1.00  0.00           N  
ATOM    317  CA  VAL A  46     -10.284   3.927  -0.234  1.00  0.00           C  
ATOM    318  C   VAL A  46     -10.527   4.686   1.065  1.00  0.00           C  
ATOM    319  O   VAL A  46      -9.638   5.374   1.568  1.00  0.00           O  
ATOM    320  CB  VAL A  46     -10.930   4.702  -1.398  1.00  0.00           C  
ATOM    321  CEN VAL A  46     -10.808   4.969  -2.021  1.00  0.00           X  
ATOM    322  H   VAL A  46     -11.508   2.265  -0.800  1.00  0.00           H  
ATOM    323  N   VAL A  47     -11.735   4.557   1.603  1.00  0.00           N  
ATOM    324  CA  VAL A  47     -12.096   5.231   2.844  1.00  0.00           C  
ATOM    325  C   VAL A  47     -11.193   4.796   3.991  1.00  0.00           C  
ATOM    326  O   VAL A  47     -10.715   5.624   4.766  1.00  0.00           O  
ATOM    327  CB  VAL A  47     -13.563   4.960   3.228  1.00  0.00           C  
ATOM    328  CEN VAL A  47     -14.186   5.250   3.275  1.00  0.00           X  
ATOM    329  H   VAL A  47     -12.420   3.978   1.140  1.00  0.00           H  
ATOM    330  N   VAL A  48     -10.961   3.492   4.092  1.00  0.00           N  
ATOM    331  CA  VAL A  48     -10.114   2.944   5.145  1.00  0.00           C  
ATOM    332  C   VAL A  48      -8.702   3.509   5.065  1.00  0.00           C  
ATOM    333  O   VAL A  48      -8.119   3.895   6.079  1.00  0.00           O  
ATOM    334  CB  VAL A  48     -10.046   1.407   5.073  1.00  0.00           C  
ATOM    335  CEN VAL A  48     -10.247   0.827   5.387  1.00  0.00           X  
ATOM    336  H   VAL A  48     -11.383   2.864   3.423  1.00  0.00           H  
ATOM    337  N   VAL A  49      -8.155   3.555   3.855  1.00  0.00           N  
ATOM    338  CA  VAL A  49      -6.810   4.073   3.641  1.00  0.00           C  
ATOM    339  C   VAL A  49      -6.700   5.524   4.091  1.00  0.00           C  
ATOM    340  O   VAL A  49      -5.739   5.906   4.758  1.00  0.00           O  
ATOM    341  CB  VAL A  49      -6.394   3.972   2.161  1.00  0.00           C  
ATOM    342  CEN VAL A  49      -5.980   3.638   1.723  1.00  0.00           X  
ATOM    343  H   VAL A  49      -8.686   3.222   3.063  1.00  0.00           H  
ATOM    344  N   VAL A  50      -7.690   6.329   3.722  1.00  0.00           N  
ATOM    345  CA  VAL A  50      -7.707   7.741   4.087  1.00  0.00           C  
ATOM    346  C   VAL A  50      -7.704   7.918   5.600  1.00  0.00           C  
ATOM    347  O   VAL A  50      -6.965   8.744   6.136  1.00  0.00           O  
ATOM    348  CB  VAL A  50      -8.933   8.463   3.497  1.00  0.00           C  
ATOM    349  CEN VAL A  50      -9.131   8.922   3.023  1.00  0.00           X  
ATOM    350  H   VAL A  50      -8.451   5.954   3.174  1.00  0.00           H  
ATOM    351  N   VAL A  51      -8.536   7.139   6.283  1.00  0.00           N  
ATOM    352  CA  VAL A  51      -8.631   7.209   7.737  1.00  0.00           C  
ATOM    353  C   VAL A  51      -7.293   6.893   8.392  1.00  0.00           C  
ATOM    354  O   VAL A  51      -6.864   7.585   9.315  1.00  0.00           O  
ATOM    355  CB  VAL A  51      -9.699   6.241   8.280  1.00  0.00           C  
ATOM    356  CEN VAL A  51     -10.323   6.210   8.570  1.00  0.00           X  
ATOM    357  H   VAL A  51      -9.116   6.481   5.783  1.00  0.00           H  
ATOM    358  N   VAL A  52      -6.636   5.843   7.910  1.00  0.00           N  
ATOM    359  CA  VAL A  52      -5.345   5.433   8.448  1.00  0.00           C  
ATOM    360  C   VAL A  52      -4.311   6.543   8.305  1.00  0.00           C  
ATOM    361  O   VAL A  52      -3.565   6.833   9.240  1.00  0.00           O  
ATOM    362  CB  VAL A  52      -4.820   4.163   7.752  1.00  0.00           C  
ATOM    363  CEN VAL A  52      -4.700   3.491   7.842  1.00  0.00           X  
ATOM    364  H   VAL A  52      -7.043   5.315   7.151  1.00  0.00           H  
ATOM    365  N   VAL A  53      -4.273   7.161   7.130  1.00  0.00           N  
ATOM    366  CA  VAL A  53      -3.330   8.241   6.862  1.00  0.00           C  
ATOM    367  C   VAL A  53      -3.539   9.404   7.823  1.00  0.00           C  
ATOM    368  O   VAL A  53      -2.580   9.951   8.368  1.00  0.00           O  
ATOM    369  CB  VAL A  53      -3.455   8.754   5.415  1.00  0.00           C  
ATOM    370  CEN VAL A  53      -3.139   8.769   4.803  1.00  0.00           X  
ATOM    371  H   VAL A  53      -4.913   6.876   6.403  1.00  0.00           H  
ATOM    372  N   VAL A  54      -4.797   9.779   8.027  1.00  0.00           N  
ATOM    373  CA  VAL A  54      -5.134  10.879   8.923  1.00  0.00           C  
ATOM    374  C   VAL A  54      -4.654  10.600  10.342  1.00  0.00           C  
ATOM    375  O   VAL A  54      -4.079  11.470  10.995  1.00  0.00           O  
ATOM    376  CB  VAL A  54      -6.651  11.144   8.947  1.00  0.00           C  
ATOM    377  CEN VAL A  54      -7.139  11.589   8.751  1.00  0.00           X  
ATOM    378  H   VAL A  54      -5.540   9.289   7.549  1.00  0.00           H  
ATOM    379  N   VAL A  55      -4.895   9.381  10.813  1.00  0.00           N  
ATOM    380  CA  VAL A  55      -4.488   8.986  12.156  1.00  0.00           C  
ATOM    381  C   VAL A  55      -2.979   9.098  12.330  1.00  0.00           C  
ATOM    382  O   VAL A  55      -2.498   9.612  13.340  1.00  0.00           O  
ATOM    383  CB  VAL A  55      -4.926   7.544  12.478  1.00  0.00           C  
ATOM    384  CEN VAL A  55      -5.363   7.169  12.856  1.00  0.00           X  
ATOM    385  H   VAL A  55      -5.372   8.712  10.227  1.00  0.00           H  
ATOM    386  N   VAL A  56      -2.237   8.614  11.340  1.00  0.00           N  
ATOM    387  CA  VAL A  56      -0.780   8.660  11.382  1.00  0.00           C  
ATOM    388  C   VAL A  56      -0.276  10.094  11.482  1.00  0.00           C  
ATOM    389  O   VAL A  56       0.617  10.394  12.273  1.00  0.00           O  
ATOM    390  CB  VAL A  56      -0.158   7.993  10.141  1.00  0.00           C  
ATOM    391  CEN VAL A  56       0.193   7.441   9.925  1.00  0.00           X  
ATOM    392  H   VAL A  56      -2.694   8.205  10.538  1.00  0.00           H  
ATOM    393  N   VAL A  57      -0.855  10.976  10.674  1.00  0.00           N  
ATOM    394  CA  VAL A  57      -0.465  12.381  10.670  1.00  0.00           C  
ATOM    395  C   VAL A  57      -0.681  13.017  12.038  1.00  0.00           C  
ATOM    396  O   VAL A  57       0.179  13.740  12.540  1.00  0.00           O  
ATOM    397  CB  VAL A  57      -1.249  13.182   9.613  1.00  0.00           C  
ATOM    398  CEN VAL A  57      -1.192  13.505   9.007  1.00  0.00           X  
ATOM    399  H   VAL A  57      -1.583  10.666  10.047  1.00  0.00           H  
ATOM    400  N   VAL A  58      -1.836  12.743  12.636  1.00  0.00           N  
ATOM    401  CA  VAL A  58      -2.167  13.288  13.947  1.00  0.00           C  
ATOM    402  C   VAL A  58      -1.156  12.848  14.998  1.00  0.00           C  
ATOM    403  O   VAL A  58      -0.697  13.654  15.808  1.00  0.00           O  
ATOM    404  CB  VAL A  58      -3.577  12.862  14.396  1.00  0.00           C  
ATOM    405  CEN VAL A  58      -4.218  13.091  14.504  1.00  0.00           X  
ATOM    406  H   VAL A  58      -2.501  12.142  12.171  1.00  0.00           H  
ATOM    407  N   VAL A  59      -0.811  11.565  14.980  1.00  0.00           N  
ATOM    408  CA  VAL A  59       0.147  11.015  15.931  1.00  0.00           C  
ATOM    409  C   VAL A  59       1.499  11.705  15.812  1.00  0.00           C  
ATOM    410  O   VAL A  59       2.115  12.063  16.816  1.00  0.00           O  
ATOM    411  CB  VAL A  59       0.335   9.499  15.732  1.00  0.00           C  
ATOM    412  CEN VAL A  59       0.204   8.883  16.010  1.00  0.00           X  
ATOM    413  H   VAL A  59      -1.224  10.954  14.289  1.00  0.00           H  
ATOM    414  N   VAL A  60       1.957  11.889  14.579  1.00  0.00           N  
ATOM    415  CA  VAL A  60       3.238  12.537  14.326  1.00  0.00           C  
ATOM    416  C   VAL A  60       3.259  13.955  14.884  1.00  0.00           C  
ATOM    417  O   VAL A  60       4.228  14.368  15.520  1.00  0.00           O  
ATOM    418  CB  VAL A  60       3.561  12.585  12.820  1.00  0.00           C  
ATOM    419  CEN VAL A  60       3.970  12.322  12.332  1.00  0.00           X  
ATOM    420  H   VAL A  60       1.403  11.572  13.796  1.00  0.00           H  
ATOM    421  N   VAL A  61       2.183  14.696  14.642  1.00  0.00           N  
ATOM    422  CA  VAL A  61       2.075  16.069  15.120  1.00  0.00           C  
ATOM    423  C   VAL A  61       2.165  16.132  16.639  1.00  0.00           C  
ATOM    424  O   VAL A  61       2.868  16.976  17.195  1.00  0.00           O  
ATOM    425  CB  VAL A  61       0.757  16.724  14.666  1.00  0.00           C  
ATOM    426  CEN VAL A  61       0.490  17.198  14.243  1.00  0.00           X  
ATOM    427  H   VAL A  61       1.420  14.298  14.112  1.00  0.00           H  
ATOM    428  N   VAL A  62       1.449  15.234  17.307  1.00  0.00           N  
ATOM    429  CA  VAL A  62       1.446  15.186  18.764  1.00  0.00           C  
ATOM    430  C   VAL A  62       2.847  14.939  19.309  1.00  0.00           C  
ATOM    431  O   VAL A  62       3.278  15.595  20.257  1.00  0.00           O  
ATOM    432  CB  VAL A  62       0.500  14.090  19.291  1.00  0.00           C  
ATOM    433  CEN VAL A  62      -0.099  13.983  19.615  1.00  0.00           X  
ATOM    434  H   VAL A  62       0.891  14.567  16.791  1.00  0.00           H  
ATOM    435  N   VAL A  63       3.553  13.990  18.705  1.00  0.00           N  
ATOM    436  CA  VAL A  63       4.907  13.655  19.129  1.00  0.00           C  
ATOM    437  C   VAL A  63       5.834  14.858  19.014  1.00  0.00           C  
ATOM    438  O   VAL A  63       6.616  15.141  19.922  1.00  0.00           O  
ATOM    439  CB  VAL A  63       5.487  12.491  18.303  1.00  0.00           C  
ATOM    440  CEN VAL A  63       5.667  11.827  18.331  1.00  0.00           X  
ATOM    441  H   VAL A  63       3.141  13.487  17.932  1.00  0.00           H  
ATOM    442  N   VAL A  64       5.742  15.564  17.892  1.00  0.00           N  
ATOM    443  CA  VAL A  64       6.573  16.738  17.656  1.00  0.00           C  
ATOM    444  C   VAL A  64       6.335  17.804  18.718  1.00  0.00           C  
ATOM    445  O   VAL A  64       7.280  18.390  19.246  1.00  0.00           O  
ATOM    446  CB  VAL A  64       6.310  17.346  16.265  1.00  0.00           C  
ATOM    447  CEN VAL A  64       6.582  17.435  15.638  1.00  0.00           X  
ATOM    448  H   VAL A  64       5.080  15.279  17.184  1.00  0.00           H  
ATOM    449  N   VAL A  65       5.066  18.051  19.027  1.00  0.00           N  
ATOM    450  CA  VAL A  65       4.702  19.047  20.028  1.00  0.00           C  
ATOM    451  C   VAL A  65       5.297  18.705  21.388  1.00  0.00           C  
ATOM    452  O   VAL A  65       5.842  19.570  22.073  1.00  0.00           O  
ATOM    453  CB  VAL A  65       3.173  19.176  20.165  1.00  0.00           C  
ATOM    454  CEN VAL A  65       2.638  19.590  20.036  1.00  0.00           X  
ATOM    455  H   VAL A  65       4.336  17.535  18.558  1.00  0.00           H  
ATOM    456  N   VAL A  66       5.189  17.438  21.773  1.00  0.00           N  
ATOM    457  CA  VAL A  66       5.717  16.979  23.053  1.00  0.00           C  
ATOM    458  C   VAL A  66       7.237  16.895  23.024  1.00  0.00           C  
ATOM    459  O   VAL A  66       7.911  17.328  23.959  1.00  0.00           O  
ATOM    460  CB  VAL A  66       5.144  15.603  23.440  1.00  0.00           C  
ATOM    461  CEN VAL A  66       4.717  15.282  23.875  1.00  0.00           X  
ATOM    462  H   VAL A  66       4.730  16.776  21.165  1.00  0.00           H  
ATOM    463  N   VAL A  67       7.774  16.336  21.944  1.00  0.00           N  
ATOM    464  CA  VAL A  67       9.218  16.226  21.775  1.00  0.00           C  
ATOM    465  C   VAL A  67       9.849  17.591  21.530  1.00  0.00           C  
ATOM    466  O   VAL A  67      10.975  17.849  21.954  1.00  0.00           O  
ATOM    467  CB  VAL A  67       9.580  15.287  20.610  1.00  0.00           C  
ATOM    468  CEN VAL A  67       9.847  14.670  20.457  1.00  0.00           X  
ATOM    469  H   VAL A  67       7.165  15.977  21.222  1.00  0.00           H  
ATOM    470  N   VAL A  68       9.116  18.461  20.844  1.00  0.00           N  
ATOM    471  CA  VAL A  68       9.597  19.807  20.554  1.00  0.00           C  
ATOM    472  C   VAL A  68       8.607  20.861  21.030  1.00  0.00           C  
ATOM    473  O   VAL A  68       8.031  21.594  20.226  1.00  0.00           O  
ATOM    474  CB  VAL A  68       9.855  20.002  19.048  1.00  0.00           C  
ATOM    475  CEN VAL A  68      10.351  20.078  18.575  1.00  0.00           X  
ATOM    476  H   VAL A  68       8.202  18.184  20.516  1.00  0.00           H  
ATOM    477  N   VAL A  69       8.412  20.932  22.343  1.00  0.00           N  
ATOM    478  CA  VAL A  69       7.345  21.744  22.916  1.00  0.00           C  
ATOM    479  C   VAL A  69       7.580  23.226  22.655  1.00  0.00           C  
ATOM    480  O   VAL A  69       6.656  24.036  22.741  1.00  0.00           O  
ATOM    481  CB  VAL A  69       7.213  21.514  24.433  1.00  0.00           C  
ATOM    482  CEN VAL A  69       6.812  21.234  24.919  1.00  0.00           X  
ATOM    483  H   VAL A  69       9.019  20.411  22.959  1.00  0.00           H  
ATOM    484  N   VAL A  70       8.821  23.576  22.336  1.00  0.00           N  
ATOM    485  CA  VAL A  70       9.196  24.971  22.133  1.00  0.00           C  
ATOM    486  C   VAL A  70       9.285  25.307  20.650  1.00  0.00           C  
ATOM    487  O   VAL A  70       9.700  26.404  20.276  1.00  0.00           O  
ATOM    488  CB  VAL A  70      10.542  25.298  22.805  1.00  0.00           C  
ATOM    489  CEN VAL A  70      10.832  25.639  23.329  1.00  0.00           X  
ATOM    490  H   VAL A  70       9.523  22.858  22.231  1.00  0.00           H  
ATOM    491  N   VAL A  71       8.892  24.357  19.809  1.00  0.00           N  
ATOM    492  CA  VAL A  71       8.964  24.536  18.363  1.00  0.00           C  
ATOM    493  C   VAL A  71       7.671  25.127  17.816  1.00  0.00           C  
ATOM    494  O   VAL A  71       6.737  24.399  17.482  1.00  0.00           O  
ATOM    495  CB  VAL A  71       9.253  23.206  17.643  1.00  0.00           C  
ATOM    496  CEN VAL A  71       9.734  22.858  17.293  1.00  0.00           X  
ATOM    497  H   VAL A  71       8.534  23.489  20.179  1.00  0.00           H  
ATOM    498  N   VAL A  72       7.624  26.452  17.727  1.00  0.00           N  
ATOM    499  CA  VAL A  72       6.423  27.148  17.278  1.00  0.00           C  
ATOM    500  C   VAL A  72       5.964  26.632  15.921  1.00  0.00           C  
ATOM    501  O   VAL A  72       4.769  26.451  15.687  1.00  0.00           O  
ATOM    502  CB  VAL A  72       6.651  28.668  17.189  1.00  0.00           C  
ATOM    503  CEN VAL A  72       6.492  29.271  17.482  1.00  0.00           X  
ATOM    504  H   VAL A  72       8.440  26.992  17.977  1.00  0.00           H  
ATOM    505  N   VAL A  73       6.919  26.397  15.028  1.00  0.00           N  
ATOM    506  CA  VAL A  73       6.623  25.821  13.722  1.00  0.00           C  
ATOM    507  C   VAL A  73       5.936  24.469  13.859  1.00  0.00           C  
ATOM    508  O   VAL A  73       5.115  24.091  13.023  1.00  0.00           O  
ATOM    509  CB  VAL A  73       7.899  25.654  12.875  1.00  0.00           C  
ATOM    510  CEN VAL A  73       8.235  25.897  12.325  1.00  0.00           X  
ATOM    511  H   VAL A  73       7.876  26.624  15.260  1.00  0.00           H  
ATOM    512  N   VAL A  74       6.276  23.743  14.919  1.00  0.00           N  
ATOM    513  CA  VAL A  74       5.600  22.492  15.239  1.00  0.00           C  
ATOM    514  C   VAL A  74       4.111  22.713  15.474  1.00  0.00           C  
ATOM    515  O   VAL A  74       3.275  21.960  14.976  1.00  0.00           O  
ATOM    516  CB  VAL A  74       6.212  21.821  16.484  1.00  0.00           C  
ATOM    517  CEN VAL A  74       6.593  21.288  16.696  1.00  0.00           X  
ATOM    518  H   VAL A  74       7.021  24.067  15.519  1.00  0.00           H  
ATOM    519  N   VAL A  75       3.786  23.752  16.236  1.00  0.00           N  
ATOM    520  CA  VAL A  75       2.397  24.075  16.538  1.00  0.00           C  
ATOM    521  C   VAL A  75       1.608  24.358  15.267  1.00  0.00           C  
ATOM    522  O   VAL A  75       0.488  23.875  15.099  1.00  0.00           O  
ATOM    523  CB  VAL A  75       2.291  25.291  17.478  1.00  0.00           C  
ATOM    524  CEN VAL A  75       2.131  25.484  18.120  1.00  0.00           X  
ATOM    525  H   VAL A  75       4.520  24.333  16.616  1.00  0.00           H  
ATOM    526  N   VAL A  76       2.198  25.144  14.373  1.00  0.00           N  
ATOM    527  CA  VAL A  76       1.551  25.493  13.114  1.00  0.00           C  
ATOM    528  C   VAL A  76       1.247  24.250  12.287  1.00  0.00           C  
ATOM    529  O   VAL A  76       0.154  24.110  11.739  1.00  0.00           O  
ATOM    530  CB  VAL A  76       2.420  26.453  12.279  1.00  0.00           C  
ATOM    531  CEN VAL A  76       2.470  27.102  12.053  1.00  0.00           X  
ATOM    532  H   VAL A  76       3.119  25.509  14.571  1.00  0.00           H  
ATOM    533  N   VAL A  77       2.220  23.350  12.202  1.00  0.00           N  
ATOM    534  CA  VAL A  77       2.058  22.116  11.442  1.00  0.00           C  
ATOM    535  C   VAL A  77       0.905  21.282  11.985  1.00  0.00           C  
ATOM    536  O   VAL A  77       0.087  20.766  11.224  1.00  0.00           O  
ATOM    537  CB  VAL A  77       3.344  21.269  11.460  1.00  0.00           C  
ATOM    538  CEN VAL A  77       3.870  21.051  11.071  1.00  0.00           X  
ATOM    539  H   VAL A  77       3.095  23.525  12.676  1.00  0.00           H  
ATOM    540  N   VAL A  78       0.844  21.155  13.306  1.00  0.00           N  
ATOM    541  CA  VAL A  78      -0.210  20.383  13.954  1.00  0.00           C  
ATOM    542  C   VAL A  78      -1.586  20.949  13.629  1.00  0.00           C  
ATOM    543  O   VAL A  78      -2.515  20.206  13.314  1.00  0.00           O  
ATOM    544  CB  VAL A  78      -0.027  20.349  15.483  1.00  0.00           C  
ATOM    545  CEN VAL A  78       0.142  19.942  16.012  1.00  0.00           X  
ATOM    546  H   VAL A  78       1.546  21.604  13.877  1.00  0.00           H  
ATOM    547  N   VAL A  79      -1.711  22.270  13.708  1.00  0.00           N  
ATOM    548  CA  VAL A  79      -2.975  22.939  13.422  1.00  0.00           C  
ATOM    549  C   VAL A  79      -3.433  22.664  11.996  1.00  0.00           C  
ATOM    550  O   VAL A  79      -4.603  22.367  11.756  1.00  0.00           O  
ATOM    551  CB  VAL A  79      -2.869  24.461  13.633  1.00  0.00           C  
ATOM    552  CEN VAL A  79      -3.066  24.979  14.042  1.00  0.00           X  
ATOM    553  H   VAL A  79      -0.909  22.825  13.973  1.00  0.00           H  
ATOM    554  N   VAL A  80      -2.504  22.765  11.051  1.00  0.00           N  
ATOM    555  CA  VAL A  80      -2.811  22.527   9.646  1.00  0.00           C  
ATOM    556  C   VAL A  80      -3.330  21.112   9.427  1.00  0.00           C  
ATOM    557  O   VAL A  80      -4.314  20.904   8.718  1.00  0.00           O  
ATOM    558  CB  VAL A  80      -1.579  22.756   8.752  1.00  0.00           C  
ATOM    559  CEN VAL A  80      -1.306  23.178   8.280  1.00  0.00           X  
ATOM    560  H   VAL A  80      -1.561  23.013  11.314  1.00  0.00           H  
ATOM    561  N   VAL A  81      -2.662  20.141  10.041  1.00  0.00           N  
ATOM    562  CA  VAL A  81      -3.054  18.743   9.914  1.00  0.00           C  
ATOM    563  C   VAL A  81      -4.472  18.520  10.424  1.00  0.00           C  
ATOM    564  O   VAL A  81      -5.273  17.838   9.784  1.00  0.00           O  
ATOM    565  CB  VAL A  81      -2.092  17.814  10.678  1.00  0.00           C  
ATOM    566  CEN VAL A  81      -1.598  17.341  10.599  1.00  0.00           X  
ATOM    567  H   VAL A  81      -1.862  20.378  10.609  1.00  0.00           H  
ATOM    568  N   VAL A  82      -4.777  19.099  11.580  1.00  0.00           N  
ATOM    569  CA  VAL A  82      -6.100  18.965  12.179  1.00  0.00           C  
ATOM    570  C   VAL A  82      -7.180  19.515  11.257  1.00  0.00           C  
ATOM    571  O   VAL A  82      -8.223  18.890  11.065  1.00  0.00           O  
ATOM    572  CB  VAL A  82      -6.181  19.686  13.537  1.00  0.00           C  
ATOM    573  CEN VAL A  82      -6.225  19.585  14.217  1.00  0.00           X  
ATOM    574  H   VAL A  82      -4.075  19.646  12.057  1.00  0.00           H  
ATOM    575  N   VAL A  83      -6.924  20.688  10.688  1.00  0.00           N  
ATOM    576  CA  VAL A  83      -7.875  21.325   9.784  1.00  0.00           C  
ATOM    577  C   VAL A  83      -7.938  20.596   8.448  1.00  0.00           C  
ATOM    578  O   VAL A  83      -8.909  20.729   7.703  1.00  0.00           O  
ATOM    579  CB  VAL A  83      -7.516  22.802   9.536  1.00  0.00           C  
ATOM    580  CEN VAL A  83      -7.710  23.449   9.668  1.00  0.00           X  
ATOM    581  H   VAL A  83      -6.049  21.150  10.887  1.00  0.00           H  
ATOM    582  N   VAL A  84      -6.898  19.825   8.151  1.00  0.00           N  
ATOM    583  CA  VAL A  84      -6.798  19.132   6.872  1.00  0.00           C  
ATOM    584  C   VAL A  84      -7.040  17.637   7.036  1.00  0.00           C  
ATOM    585  O   VAL A  84      -6.827  16.858   6.106  1.00  0.00           O  
ATOM    586  CB  VAL A  84      -5.422  19.351   6.216  1.00  0.00           C  
ATOM    587  CEN VAL A  84      -5.100  19.667   5.696  1.00  0.00           X  
ATOM    588  H   VAL A  84      -6.157  19.716   8.828  1.00  0.00           H  
ATOM    589  N   VAL A  85      -7.486  17.241   8.223  1.00  0.00           N  
ATOM    590  CA  VAL A  85      -7.841  15.851   8.484  1.00  0.00           C  
ATOM    591  C   VAL A  85      -9.351  15.678   8.588  1.00  0.00           C  
ATOM    592  O   VAL A  85     -10.021  16.413   9.314  1.00  0.00           O  
ATOM    593  CB  VAL A  85      -7.184  15.333   9.777  1.00  0.00           C  
ATOM    594  CEN VAL A  85      -6.697  14.911  10.021  1.00  0.00           X  
ATOM    595  H   VAL A  85      -7.583  17.920   8.964  1.00  0.00           H  
ATOM    596  N   VAL A  86      -9.882  14.702   7.860  1.00  0.00           N  
ATOM    597  CA  VAL A  86     -11.307  14.399   7.907  1.00  0.00           C  
ATOM    598  C   VAL A  86     -11.580  13.165   8.758  1.00  0.00           C  
ATOM    599  O   VAL A  86     -12.729  12.863   9.080  1.00  0.00           O  
ATOM    600  CB  VAL A  86     -11.884  14.176   6.497  1.00  0.00           C  
ATOM    601  CEN VAL A  86     -12.294  14.450   6.016  1.00  0.00           X  
ATOM    602  H   VAL A  86      -9.282  14.155   7.258  1.00  0.00           H  
ATOM    603  N   VAL A  87     -10.517  12.455   9.120  1.00  0.00           N  
ATOM    604  CA  VAL A  87     -10.646  11.210   9.867  1.00  0.00           C  
ATOM    605  C   VAL A  87     -10.786  11.475  11.360  1.00  0.00           C  
ATOM    606  O   VAL A  87      -9.855  11.958  12.005  1.00  0.00           O  
ATOM    607  CB  VAL A  87      -9.439  10.282   9.632  1.00  0.00           C  
ATOM    608  CEN VAL A  87      -9.241   9.696   9.329  1.00  0.00           X  
ATOM    609  H   VAL A  87      -9.596  12.786   8.870  1.00  0.00           H  
ATOM    610  N   VAL A  88     -11.955  11.157  11.905  1.00  0.00           N  
ATOM    611  CA  VAL A  88     -12.335  11.627  13.233  1.00  0.00           C  
ATOM    612  C   VAL A  88     -11.487  10.968  14.313  1.00  0.00           C  
ATOM    613  O   VAL A  88     -11.332  11.507  15.409  1.00  0.00           O  
ATOM    614  CB  VAL A  88     -13.823  11.355  13.524  1.00  0.00           C  
ATOM    615  CEN VAL A  88     -14.437  11.657  13.602  1.00  0.00           X  
ATOM    616  H   VAL A  88     -12.597  10.575  11.387  1.00  0.00           H  
ATOM    617  N   VAL A  89     -10.940   9.799  13.998  1.00  0.00           N  
ATOM    618  CA  VAL A  89     -10.097   9.070  14.938  1.00  0.00           C  
ATOM    619  C   VAL A  89      -8.731   9.729  15.079  1.00  0.00           C  
ATOM    620  O   VAL A  89      -8.202   9.854  16.183  1.00  0.00           O  
ATOM    621  CB  VAL A  89      -9.906   7.604  14.506  1.00  0.00           C  
ATOM    622  CEN VAL A  89     -10.073   6.953  14.661  1.00  0.00           X  
ATOM    623  H   VAL A  89     -11.113   9.405  13.084  1.00  0.00           H  
ATOM    624  N   VAL A  90      -8.164  10.150  13.953  1.00  0.00           N  
ATOM    625  CA  VAL A  90      -6.925  10.919  13.961  1.00  0.00           C  
ATOM    626  C   VAL A  90      -7.089  12.220  14.736  1.00  0.00           C  
ATOM    627  O   VAL A  90      -6.232  12.586  15.541  1.00  0.00           O  
ATOM    628  CB  VAL A  90      -6.452  11.241  12.531  1.00  0.00           C  
ATOM    629  CEN VAL A  90      -5.971  11.094  12.059  1.00  0.00           X  
ATOM    630  H   VAL A  90      -8.602   9.932  13.070  1.00  0.00           H  
ATOM    631  N   VAL A  91      -8.194  12.915  14.490  1.00  0.00           N  
ATOM    632  CA  VAL A  91      -8.472  14.177  15.165  1.00  0.00           C  
ATOM    633  C   VAL A  91      -8.892  13.947  16.611  1.00  0.00           C  
ATOM    634  O   VAL A  91      -9.048  14.895  17.380  1.00  0.00           O  
ATOM    635  CB  VAL A  91      -9.573  14.975  14.441  1.00  0.00           C  
ATOM    636  CEN VAL A  91      -9.690  15.534  14.056  1.00  0.00           X  
ATOM    637  H   VAL A  91      -8.859  12.560  13.817  1.00  0.00           H  
ATOM    638  N   VAL A  92      -9.075  12.682  16.975  1.00  0.00           N  
ATOM    639  CA  VAL A  92      -9.313  12.312  18.365  1.00  0.00           C  
ATOM    640  C   VAL A  92      -8.123  11.557  18.944  1.00  0.00           C  
ATOM    641  O   VAL A  92      -8.280  10.723  19.836  1.00  0.00           O  
ATOM    642  CB  VAL A  92     -10.578  11.445  18.510  1.00  0.00           C  
ATOM    643  CEN VAL A  92     -11.226  11.445  18.744  1.00  0.00           X  
ATOM    644  H   VAL A  92      -9.049  11.959  16.270  1.00  0.00           H  
ATOM    645  N   VAL A  93      -6.933  11.856  18.433  1.00  0.00           N  
ATOM    646  CA  VAL A  93      -5.698  11.357  19.025  1.00  0.00           C  
ATOM    647  C   VAL A  93      -5.587   9.845  18.875  1.00  0.00           C  
ATOM    648  O   VAL A  93      -4.997   9.169  19.718  1.00  0.00           O  
ATOM    649  CB  VAL A  93      -5.598  11.723  20.518  1.00  0.00           C  
ATOM    650  CEN VAL A  93      -5.266  12.123  20.970  1.00  0.00           X  
ATOM    651  H   VAL A  93      -6.884  12.444  17.614  1.00  0.00           H  
ATOM    652  N   VAL A  94      -6.157   9.319  17.796  1.00  0.00           N  
ATOM    653  CA  VAL A  94      -5.954   7.924  17.425  1.00  0.00           C  
ATOM    654  C   VAL A  94      -4.769   7.773  16.480  1.00  0.00           C  
ATOM    655  O   VAL A  94      -4.632   8.525  15.515  1.00  0.00           O  
ATOM    656  CB  VAL A  94      -7.208   7.328  16.759  1.00  0.00           C  
ATOM    657  CEN VAL A  94      -7.728   6.885  16.851  1.00  0.00           X  
ATOM    658  H   VAL A  94      -6.747   9.901  17.219  1.00  0.00           H  
ATOM    659  N   VAL A  95      -3.914   6.796  16.763  1.00  0.00           N  
ATOM    660  CA  VAL A  95      -2.705   6.584  15.976  1.00  0.00           C  
ATOM    661  C   VAL A  95      -3.023   5.904  14.650  1.00  0.00           C  
ATOM    662  O   VAL A  95      -4.141   5.437  14.433  1.00  0.00           O  
ATOM    663  CB  VAL A  95      -1.673   5.735  16.743  1.00  0.00           C  
ATOM    664  CEN VAL A  95      -1.064   5.760  17.064  1.00  0.00           X  
ATOM    665  H   VAL A  95      -4.107   6.184  17.543  1.00  0.00           H  
ATOM    666  N   VAL A  96      -2.032   5.851  13.766  1.00  0.00           N  
ATOM    667  CA  VAL A  96      -2.265   5.476  12.377  1.00  0.00           C  
ATOM    668  C   VAL A  96      -2.649   4.006  12.260  1.00  0.00           C  
ATOM    669  O   VAL A  96      -3.385   3.617  11.353  1.00  0.00           O  
ATOM    670  CB  VAL A  96      -1.025   5.743  11.504  1.00  0.00           C  
ATOM    671  CEN VAL A  96      -0.773   6.149  11.008  1.00  0.00           X  
ATOM    672  H   VAL A  96      -1.094   6.076  14.064  1.00  0.00           H  
ATOM    673  N   VAL A  97      -2.146   3.193  13.183  1.00  0.00           N  
ATOM    674  CA  VAL A  97      -2.470   1.772  13.210  1.00  0.00           C  
ATOM    675  C   VAL A  97      -3.941   1.548  13.538  1.00  0.00           C  
ATOM    676  O   VAL A  97      -4.597   0.695  12.941  1.00  0.00           O  
ATOM    677  CB  VAL A  97      -1.605   1.015  14.235  1.00  0.00           C  
ATOM    678  CEN VAL A  97      -1.089   0.562  14.299  1.00  0.00           X  
ATOM    679  H   VAL A  97      -1.523   3.569  13.883  1.00  0.00           H  
ATOM    680  N   VAL A  98      -4.453   2.320  14.491  1.00  0.00           N  
ATOM    681  CA  VAL A  98      -5.849   2.212  14.896  1.00  0.00           C  
ATOM    682  C   VAL A  98      -6.785   2.491  13.727  1.00  0.00           C  
ATOM    683  O   VAL A  98      -7.758   1.768  13.511  1.00  0.00           O  
ATOM    684  CB  VAL A  98      -6.180   3.178  16.049  1.00  0.00           C  
ATOM    685  CEN VAL A  98      -6.330   3.210  16.720  1.00  0.00           X  
ATOM    686  H   VAL A  98      -3.860   2.999  14.946  1.00  0.00           H  
ATOM    687  N   VAL A  99      -6.486   3.545  12.975  1.00  0.00           N  
ATOM    688  CA  VAL A  99      -7.301   3.923  11.826  1.00  0.00           C  
ATOM    689  C   VAL A  99      -7.350   2.803  10.794  1.00  0.00           C  
ATOM    690  O   VAL A  99      -8.413   2.478  10.268  1.00  0.00           O  
ATOM    691  CB  VAL A  99      -6.772   5.204  11.155  1.00  0.00           C  
ATOM    692  CEN VAL A  99      -6.905   5.872  11.053  1.00  0.00           X  
ATOM    693  H   VAL A  99      -5.674   4.099  13.206  1.00  0.00           H  
ATOM    694  N   VAL A 100      -6.192   2.217  10.509  1.00  0.00           N  
ATOM    695  CA  VAL A 100      -6.100   1.133   9.539  1.00  0.00           C  
ATOM    696  C   VAL A 100      -6.959  -0.054   9.957  1.00  0.00           C  
ATOM    697  O   VAL A 100      -7.680  -0.629   9.141  1.00  0.00           O  
ATOM    698  CB  VAL A 100      -4.646   0.661   9.354  1.00  0.00           C  
ATOM    699  CEN VAL A 100      -4.116   0.658   8.914  1.00  0.00           X  
ATOM    700  H   VAL A 100      -5.353   2.531  10.977  1.00  0.00           H  
ATOM    701  N   VAL A 101      -6.878  -0.417  11.233  1.00  0.00           N  
ATOM    702  CA  VAL A 101      -7.648  -1.536  11.761  1.00  0.00           C  
ATOM    703  C   VAL A 101      -9.144  -1.303  11.595  1.00  0.00           C  
ATOM    704  O   VAL A 101      -9.879  -2.199  11.180  1.00  0.00           O  
ATOM    705  CB  VAL A 101      -7.338  -1.782  13.250  1.00  0.00           C  
ATOM    706  CEN VAL A 101      -7.029  -2.215  13.688  1.00  0.00           X  
ATOM    707  H   VAL A 101      -6.267   0.096  11.852  1.00  0.00           H  
ATOM    708  N   VAL A 102      -9.589  -0.095  11.923  1.00  0.00           N  
ATOM    709  CA  VAL A 102     -10.999   0.258  11.811  1.00  0.00           C  
ATOM    710  C   VAL A 102     -11.489   0.121  10.375  1.00  0.00           C  
ATOM    711  O   VAL A 102     -12.563  -0.426  10.125  1.00  0.00           O  
ATOM    712  CB  VAL A 102     -11.262   1.696  12.297  1.00  0.00           C  
ATOM    713  CEN VAL A 102     -11.549   2.067  12.802  1.00  0.00           X  
ATOM    714  H   VAL A 102      -8.934   0.597  12.258  1.00  0.00           H  
ATOM    715  N   VAL A 103     -10.695   0.622   9.434  1.00  0.00           N  
ATOM    716  CA  VAL A 103     -11.047   0.556   8.021  1.00  0.00           C  
ATOM    717  C   VAL A 103     -11.210  -0.887   7.560  1.00  0.00           C  
ATOM    718  O   VAL A 103     -12.165  -1.221   6.859  1.00  0.00           O  
ATOM    719  CB  VAL A 103      -9.988   1.248   7.142  1.00  0.00           C  
ATOM    720  CEN VAL A 103      -9.870   1.801   6.749  1.00  0.00           X  
ATOM    721  H   VAL A 103      -9.826   1.059   9.705  1.00  0.00           H  
ATOM    722  N   VAL A 104     -10.271  -1.739   7.959  1.00  0.00           N  
ATOM    723  CA  VAL A 104     -10.309  -3.149   7.587  1.00  0.00           C  
ATOM    724  C   VAL A 104     -11.579  -3.819   8.096  1.00  0.00           C  
ATOM    725  O   VAL A 104     -12.232  -4.566   7.368  1.00  0.00           O  
ATOM    726  CB  VAL A 104      -9.086  -3.910   8.132  1.00  0.00           C  
ATOM    727  CEN VAL A 104      -8.497  -4.216   7.949  1.00  0.00           X  
ATOM    728  H   VAL A 104      -9.512  -1.402   8.533  1.00  0.00           H  
ATOM    729  N   VAL A 105     -11.924  -3.546   9.350  1.00  0.00           N  
ATOM    730  CA  VAL A 105     -13.117  -4.122   9.959  1.00  0.00           C  
ATOM    731  C   VAL A 105     -14.373  -3.725   9.193  1.00  0.00           C  
ATOM    732  O   VAL A 105     -15.238  -4.558   8.924  1.00  0.00           O  
ATOM    733  CB  VAL A 105     -13.266  -3.690  11.429  1.00  0.00           C  
ATOM    734  CEN VAL A 105     -13.227  -3.913  12.080  1.00  0.00           X  
ATOM    735  H   VAL A 105     -11.345  -2.924   9.895  1.00  0.00           H  
ATOM    736  N   VAL A 106     -14.467  -2.446   8.844  1.00  0.00           N  
ATOM    737  CA  VAL A 106     -15.618  -1.936   8.108  1.00  0.00           C  
ATOM    738  C   VAL A 106     -15.770  -2.640   6.766  1.00  0.00           C  
ATOM    739  O   VAL A 106     -16.872  -3.034   6.383  1.00  0.00           O  
ATOM    740  CB  VAL A 106     -15.508  -0.418   7.870  1.00  0.00           C  
ATOM    741  CEN VAL A 106     -15.770   0.193   8.053  1.00  0.00           X  
ATOM    742  H   VAL A 106     -13.722  -1.811   9.094  1.00  0.00           H  
ATOM    743  N   VAL A 107     -14.658  -2.797   6.056  1.00  0.00           N  
ATOM    744  CA  VAL A 107     -14.667  -3.455   4.755  1.00  0.00           C  
ATOM    745  C   VAL A 107     -15.174  -4.887   4.865  1.00  0.00           C  
ATOM    746  O   VAL A 107     -15.991  -5.330   4.058  1.00  0.00           O  
ATOM    747  CB  VAL A 107     -13.264  -3.465   4.118  1.00  0.00           C  
ATOM    748  CEN VAL A 107     -12.884  -3.195   3.611  1.00  0.00           X  
ATOM    749  H   VAL A 107     -13.785  -2.451   6.427  1.00  0.00           H  
ATOM    750  N   VAL A 108     -14.685  -5.607   5.869  1.00  0.00           N  
ATOM    751  CA  VAL A 108     -15.088  -6.991   6.087  1.00  0.00           C  
ATOM    752  C   VAL A 108     -16.589  -7.097   6.325  1.00  0.00           C  
ATOM    753  O   VAL A 108     -17.257  -7.965   5.764  1.00  0.00           O  
ATOM    754  CB  VAL A 108     -14.343  -7.615   7.281  1.00  0.00           C  
ATOM    755  CEN VAL A 108     -13.859  -8.074   7.455  1.00  0.00           X  
ATOM    756  H   VAL A 108     -14.017  -5.184   6.498  1.00  0.00           H  
ATOM    757  N   VAL A 109     -17.114  -6.208   7.162  1.00  0.00           N  
ATOM    758  CA  VAL A 109     -18.537  -6.199   7.477  1.00  0.00           C  
ATOM    759  C   VAL A 109     -19.377  -5.987   6.224  1.00  0.00           C  
ATOM    760  O   VAL A 109     -20.376  -6.674   6.010  1.00  0.00           O  
ATOM    761  CB  VAL A 109     -18.882  -5.107   8.506  1.00  0.00           C  
ATOM    762  CEN VAL A 109     -19.073  -5.001   9.159  1.00  0.00           X  
ATOM    763  H   VAL A 109     -16.511  -5.520   7.591  1.00  0.00           H  
ATOM    764  N   VAL A 110     -18.967  -5.031   5.397  1.00  0.00           N  
ATOM    765  CA  VAL A 110     -19.681  -4.726   4.164  1.00  0.00           C  
ATOM    766  C   VAL A 110     -19.731  -5.938   3.242  1.00  0.00           C  
ATOM    767  O   VAL A 110     -20.789  -6.397   2.912  1.00  0.00           O  
ATOM    768  CB  VAL A 110     -19.033  -3.548   3.412  1.00  0.00           C  
ATOM    769  CEN VAL A 110     -19.118  -2.887   3.237  1.00  0.00           X  
ATOM    770  H   VAL A 110     -18.138  -4.502   5.630  1.00  0.00           H  
TER                                                                             
# All scores below are weighted scores, not raw scores.
#BEGIN_POSE_ENERGIES_TABLE ./out/106.pdb
label vdw total
weights 0.1 NA
pose 3.41022 3.41022
VAL:NtermProteinFull_1 0 0
VAL_2 0 0
VAL_3 0 0
VAL_4 0 0
VAL_5 0 0
VAL_6 0.00176 0.00176
VAL_7 0 0
VAL_8 0 0
VAL_9 0 0
VAL_10 0 0
VAL_11 0 0
VAL_12 0 0
VAL_13 0 0
VAL_14 0 0
VAL_15 0 0
VAL_16 0 0
VAL_17 0 0
VAL_18 0 0
VAL_19 0 0
VAL_20 0 0
VAL_21 0 0
VAL_22 0 0
VAL_23 0 0
VAL_24 0 0
VAL_25 0 0
VAL_26 0 0
VAL_27 0 0
VAL_28 0 0
VAL_29 0.00176 0.00176
VAL_30 0 0
VAL_31 0 0
VAL_32 0 0
VAL_33 0.00157 0.00157
VAL_34 0 0
VAL_35 0 0
VAL_36 0 0
VAL_37 0 0
VAL_38 0 0
VAL_39 0 0
VAL_40 0.01006 0.01006
VAL_41 0 0
VAL_42 0 0
VAL_43 0.01006 0.01006
VAL_44 0 0
VAL_45 0 0
VAL_46 0 0
VAL_47 0 0
VAL_48 0.92298 0.92298
VAL_49 0 0
VAL_50 0.00157 0.00157
VAL_51 0.01271 0.01271
VAL_52 0.01798 0.01798
VAL_53 0 0
VAL_54 0.14253 0.14253
VAL_55 0.17638 0.17638
VAL_56 0.40032 0.40032
VAL_57 0 0
VAL_58 0.0026 0.0026
VAL_59 0 0
VAL_60 0 0
VAL_61 0.00157 0.00157
VAL_62 0 0
VAL_63 0 0
VAL_64 0 0
VAL_65 0 0
VAL_66 0 0
VAL_67 0 0
VAL_68 0.01006 0.01006
VAL_69 0 0
VAL_70 0 0
VAL_71 0.01006 0.01006
VAL_72 0 0
VAL_73 0 0
VAL_74 0 0
VAL_75 0 0
VAL_76 0 0
VAL_77 0 0
VAL_78 0.00157 0.00157
VAL_79 0 0
VAL_80 0 0
VAL_81 0 0
VAL_82 0 0
VAL_83 0 0
VAL_84 0 0
VAL_85 0 0
VAL_86 0 0
VAL_87 0.04897 0.04897
VAL_88 0 0
VAL_89 0.00458 0.00458
VAL_90 0.21949 0.21949
VAL_91 0 0
VAL_92 0 0
VAL_93 0 0
VAL_94 0.00458 0.00458
VAL_95 0 0
VAL_96 0.40032 0.40032
VAL_97 0 0
VAL_98 0 0
VAL_99 0.07061 0.07061
VAL_100 0.01314 0.01314
VAL_101 0 0
VAL_102 0 0
VAL_103 0.92298 0.92298
VAL_104 0 0
VAL_105 0 0
VAL_106 0 0
VAL_107 0 0
VAL_108 0 0
VAL_109 0 0
VAL:CtermProteinFull_110 0 0
#END_POSE_ENERGIES_TABLE ./out/106.pdb

REMARK 6 14 17 20 9 1 13 7 14 14 9 12 
REMARK VDW             3.410
REMARK RG             13.993
REMARK NCdist         22.057
REMARK HO              0.915
