# Supplementary material for: Design of complicated all-α protein structures
Source: Nat Struct Mol Biol. 2024 Jan 4;31(2):275–82. doi: 10.1038/s41594-023-01147-9 (PMC11377298; doi:10.1038/s41594-023-01147-9)
Supplement: Supplementary file 11 — Statistical source data. [file 41594_2023_1147_MOESM11_ESM.zip › ED_Fig6/13.pdb]

HEADER                                            09-NOV-21   XXXX              
EXPDTA    THEORETICAL MODEL                                                     
REMARK 220                                                                      
REMARK 220 EXPERIMENTAL DETAILS                                                 
REMARK 220  EXPERIMENT TYPE                : THEORETICAL MODELLING              
REMARK 220  DATE OF DATA COLLECTION        : 09-NOV-21                          
REMARK 220                                                                      
REMARK 220 REMARK: MODEL GENERATED BY ROSETTA                                   
REMARK 220  VERSION 2021.16+release.8ee4f02                                     
ATOM      1  N   VAL A   1       0.000   0.000   0.000  1.00  0.00           N  
ATOM      2  CA  VAL A   1       1.458   0.000   0.000  1.00  0.00           C  
ATOM      3  C   VAL A   1       2.009   1.420   0.000  1.00  0.00           C  
ATOM      4  O   VAL A   1       2.934   1.737   0.748  1.00  0.00           O  
ATOM      5  CB  VAL A   1       2.023  -0.759  -1.215  1.00  0.00           C  
ATOM      6  CEN VAL A   1       2.351  -1.334  -1.406  1.00  0.00           X  
ATOM      7  H   VAL A   1      -0.500  -0.433  -0.750  1.00  0.00           H  
ATOM      8  N   VAL A   2       1.435   2.272  -0.843  1.00  0.00           N  
ATOM      9  CA  VAL A   2       1.868   3.661  -0.942  1.00  0.00           C  
ATOM     10  C   VAL A   2       1.711   4.383   0.390  1.00  0.00           C  
ATOM     11  O   VAL A   2       2.608   5.105   0.825  1.00  0.00           O  
ATOM     12  CB  VAL A   2       1.079   4.423  -2.023  1.00  0.00           C  
ATOM     13  CEN VAL A   2       1.129   4.707  -2.649  1.00  0.00           X  
ATOM     14  H   VAL A   2       0.680   1.949  -1.431  1.00  0.00           H  
ATOM     15  N   VAL A   3       0.566   4.183   1.035  1.00  0.00           N  
ATOM     16  CA  VAL A   3       0.290   4.815   2.319  1.00  0.00           C  
ATOM     17  C   VAL A   3       1.317   4.405   3.367  1.00  0.00           C  
ATOM     18  O   VAL A   3       1.823   5.241   4.115  1.00  0.00           O  
ATOM     19  CB  VAL A   3      -1.120   4.462   2.831  1.00  0.00           C  
ATOM     20  CEN VAL A   3      -1.749   4.719   2.941  1.00  0.00           X  
ATOM     21  H   VAL A   3      -0.130   3.577   0.624  1.00  0.00           H  
ATOM     22  N   VAL A   4       1.620   3.112   3.417  1.00  0.00           N  
ATOM     23  CA  VAL A   4       2.588   2.588   4.374  1.00  0.00           C  
ATOM     24  C   VAL A   4       3.957   3.226   4.177  1.00  0.00           C  
ATOM     25  O   VAL A   4       4.612   3.622   5.141  1.00  0.00           O  
ATOM     26  CB  VAL A   4       2.723   1.058   4.261  1.00  0.00           C  
ATOM     27  CEN VAL A   4       2.581   0.464   4.579  1.00  0.00           X  
ATOM     28  H   VAL A   4       1.169   2.476   2.775  1.00  0.00           H  
ATOM     29  N   VAL A   5       4.385   3.322   2.923  1.00  0.00           N  
ATOM     30  CA  VAL A   5       5.678   3.911   2.597  1.00  0.00           C  
ATOM     31  C   VAL A   5       5.758   5.358   3.069  1.00  0.00           C  
ATOM     32  O   VAL A   5       6.758   5.776   3.653  1.00  0.00           O  
ATOM     33  CB  VAL A   5       5.958   3.859   1.084  1.00  0.00           C  
ATOM     34  CEN VAL A   5       6.345   3.555   0.602  1.00  0.00           X  
ATOM     35  H   VAL A   5       3.799   2.977   2.176  1.00  0.00           H  
ATOM     36  N   VAL A   6       4.700   6.118   2.811  1.00  0.00           N  
ATOM     37  CA  VAL A   6       4.648   7.520   3.209  1.00  0.00           C  
ATOM     38  C   VAL A   6       4.783   7.670   4.719  1.00  0.00           C  
ATOM     39  O   VAL A   6       5.528   8.521   5.204  1.00  0.00           O  
ATOM     40  CB  VAL A   6       3.339   8.190   2.752  1.00  0.00           C  
ATOM     41  CEN VAL A   6       3.075   8.647   2.309  1.00  0.00           X  
ATOM     42  H   VAL A   6       3.910   5.715   2.327  1.00  0.00           H  
ATOM     43  N   VAL A   7       4.059   6.836   5.458  1.00  0.00           N  
ATOM     44  CA  VAL A   7       4.096   6.875   6.915  1.00  0.00           C  
ATOM     45  C   VAL A   7       5.504   6.615   7.437  1.00  0.00           C  
ATOM     46  O   VAL A   7       5.983   7.311   8.332  1.00  0.00           O  
ATOM     47  CB  VAL A   7       3.133   5.844   7.532  1.00  0.00           C  
ATOM     48  CEN VAL A   7       2.540   5.776   7.878  1.00  0.00           X  
ATOM     49  H   VAL A   7       3.467   6.159   4.999  1.00  0.00           H  
ATOM     50  N   VAL A   8       6.163   5.609   6.872  1.00  0.00           N  
ATOM     51  CA  VAL A   8       7.517   5.255   7.279  1.00  0.00           C  
ATOM     52  C   VAL A   8       8.478   6.419   7.067  1.00  0.00           C  
ATOM     53  O   VAL A   8       9.293   6.729   7.935  1.00  0.00           O  
ATOM     54  CB  VAL A   8       8.037   4.027   6.508  1.00  0.00           C  
ATOM     55  CEN VAL A   8       8.197   3.360   6.571  1.00  0.00           X  
ATOM     56  H   VAL A   8       5.713   5.075   6.141  1.00  0.00           H  
ATOM     57  N   VAL A   9       8.376   7.060   5.907  1.00  0.00           N  
ATOM     58  CA  VAL A   9       9.235   8.191   5.579  1.00  0.00           C  
ATOM     59  C   VAL A   9       9.061   9.324   6.581  1.00  0.00           C  
ATOM     60  O   VAL A   9      10.039   9.909   7.047  1.00  0.00           O  
ATOM     61  CB  VAL A   9       8.951   8.723   4.162  1.00  0.00           C  
ATOM     62  CEN VAL A   9       9.208   8.766   3.524  1.00  0.00           X  
ATOM     63  H   VAL A   9       7.685   6.755   5.236  1.00  0.00           H  
ATOM     64  N   VAL A  10       7.810   9.630   6.909  1.00  0.00           N  
ATOM     65  CA  VAL A  10       7.506  10.695   7.857  1.00  0.00           C  
ATOM     66  C   VAL A  10       8.128  10.415   9.219  1.00  0.00           C  
ATOM     67  O   VAL A  10       8.719  11.301   9.836  1.00  0.00           O  
ATOM     68  CB  VAL A  10       5.986  10.883   8.028  1.00  0.00           C  
ATOM     69  CEN VAL A  10       5.461  11.306   7.888  1.00  0.00           X  
ATOM     70  H   VAL A  10       7.051   9.112   6.491  1.00  0.00           H  
ATOM     71  N   VAL A  11       7.993   9.177   9.683  1.00  0.00           N  
ATOM     72  CA  VAL A  11       8.542   8.778  10.973  1.00  0.00           C  
ATOM     73  C   VAL A  11      10.054   8.964  11.009  1.00  0.00           C  
ATOM     74  O   VAL A  11      10.602   9.482  11.982  1.00  0.00           O  
ATOM     75  CB  VAL A  11       8.207   7.311  11.300  1.00  0.00           C  
ATOM     76  CEN VAL A  11       7.826   6.907  11.708  1.00  0.00           X  
ATOM     77  H   VAL A  11       7.496   8.495   9.127  1.00  0.00           H  
ATOM     78  N   VAL A  12      10.723   8.537   9.944  1.00  0.00           N  
ATOM     79  CA  VAL A  12      12.173   8.655   9.852  1.00  0.00           C  
ATOM     80  C   VAL A  12      12.613  10.111   9.938  1.00  0.00           C  
ATOM     81  O   VAL A  12      13.562  10.441  10.650  1.00  0.00           O  
ATOM     82  CB  VAL A  12      12.708   8.043   8.543  1.00  0.00           C  
ATOM     83  CEN VAL A  12      13.065   7.514   8.284  1.00  0.00           X  
ATOM     84  H   VAL A  12      10.214   8.119   9.178  1.00  0.00           H  
ATOM     85  N   VAL A  13      11.920  10.977   9.208  1.00  0.00           N  
ATOM     86  CA  VAL A  13      12.238  12.400   9.200  1.00  0.00           C  
ATOM     87  C   VAL A  13      12.120  12.999  10.596  1.00  0.00           C  
ATOM     88  O   VAL A  13      12.988  13.755  11.033  1.00  0.00           O  
ATOM     89  CB  VAL A  13      11.321  13.180   8.239  1.00  0.00           C  
ATOM     90  CEN VAL A  13      11.305  13.516   7.638  1.00  0.00           X  
ATOM     91  H   VAL A  13      11.152  10.642   8.644  1.00  0.00           H  
ATOM     92  N   VAL A  14      11.041  12.656  11.292  1.00  0.00           N  
ATOM     93  CA  VAL A  14      10.808  13.159  12.640  1.00  0.00           C  
ATOM     94  C   VAL A  14      11.933  12.751  13.583  1.00  0.00           C  
ATOM     95  O   VAL A  14      12.426  13.564  14.365  1.00  0.00           O  
ATOM     96  CB  VAL A  14       9.468  12.654  13.208  1.00  0.00           C  
ATOM     97  CEN VAL A  14       8.830  12.848  13.379  1.00  0.00           X  
ATOM     98  H   VAL A  14      10.366  12.031  10.876  1.00  0.00           H  
ATOM     99  N   VAL A  15      12.336  11.488  13.503  1.00  0.00           N  
ATOM    100  CA  VAL A  15      13.405  10.970  14.349  1.00  0.00           C  
ATOM    101  C   VAL A  15      14.703  11.735  14.127  1.00  0.00           C  
ATOM    102  O   VAL A  15      15.398  12.087  15.080  1.00  0.00           O  
ATOM    103  CB  VAL A  15      13.653   9.472  14.093  1.00  0.00           C  
ATOM    104  CEN VAL A  15      13.581   8.843  14.365  1.00  0.00           X  
ATOM    105  H   VAL A  15      11.891  10.870  12.840  1.00  0.00           H  
ATOM    106  N   VAL A  16      15.025  11.991  12.864  1.00  0.00           N  
ATOM    107  CA  VAL A  16      16.252  12.695  12.513  1.00  0.00           C  
ATOM    108  C   VAL A  16      16.208  14.144  12.980  1.00  0.00           C  
ATOM    109  O   VAL A  16      17.246  14.757  13.232  1.00  0.00           O  
ATOM    110  CB  VAL A  16      16.508  12.663  10.995  1.00  0.00           C  
ATOM    111  CEN VAL A  16      16.912  12.394  10.506  1.00  0.00           X  
ATOM    112  H   VAL A  16      14.403  11.689  12.127  1.00  0.00           H  
ATOM    113  N   VAL A  17      15.001  14.688  13.095  1.00  0.00           N  
ATOM    114  CA  VAL A  17      14.821  16.070  13.521  1.00  0.00           C  
ATOM    115  C   VAL A  17      14.475  16.149  15.002  1.00  0.00           C  
ATOM    116  O   VAL A  17      14.000  17.177  15.485  1.00  0.00           O  
ATOM    117  CB  VAL A  17      13.717  16.773  12.708  1.00  0.00           C  
ATOM    118  CEN VAL A  17      13.603  17.252  12.227  1.00  0.00           X  
ATOM    119  H   VAL A  17      14.188  14.129  12.880  1.00  0.00           H  
ATOM    120  N   VAL A  18      14.716  15.057  15.720  1.00  0.00           N  
ATOM    121  CA  VAL A  18      14.453  15.008  17.153  1.00  0.00           C  
ATOM    122  C   VAL A  18      15.608  15.606  17.946  1.00  0.00           C  
ATOM    123  O   VAL A  18      16.752  15.605  17.491  1.00  0.00           O  
ATOM    124  CB  VAL A  18      14.205  13.566  17.634  1.00  0.00           C  
ATOM    125  CEN VAL A  18      13.721  13.134  17.864  1.00  0.00           X  
ATOM    126  H   VAL A  18      15.092  14.240  15.261  1.00  0.00           H  
ATOM    127  N   VAL A  19      15.302  16.116  19.134  1.00  0.00           N  
ATOM    128  CA  VAL A  19      16.316  16.711  19.996  1.00  0.00           C  
ATOM    129  C   VAL A  19      17.377  15.689  20.386  1.00  0.00           C  
ATOM    130  O   VAL A  19      18.574  15.970  20.329  1.00  0.00           O  
ATOM    131  CB  VAL A  19      15.694  17.303  21.275  1.00  0.00           C  
ATOM    132  CEN VAL A  19      15.545  17.894  21.597  1.00  0.00           X  
ATOM    133  H   VAL A  19      14.343  16.091  19.448  1.00  0.00           H  
ATOM    134  N   VAL A  20      16.930  14.502  20.782  1.00  0.00           N  
ATOM    135  CA  VAL A  20      17.840  13.441  21.196  1.00  0.00           C  
ATOM    136  C   VAL A  20      18.864  13.137  20.110  1.00  0.00           C  
ATOM    137  O   VAL A  20      20.064  13.074  20.375  1.00  0.00           O  
ATOM    138  CB  VAL A  20      17.079  12.148  21.546  1.00  0.00           C  
ATOM    139  CEN VAL A  20      16.890  11.740  22.068  1.00  0.00           X  
ATOM    140  H   VAL A  20      15.935  14.331  20.796  1.00  0.00           H  
ATOM    141  N   VAL A  21      18.382  12.950  18.886  1.00  0.00           N  
ATOM    142  CA  VAL A  21      19.254  12.646  17.757  1.00  0.00           C  
ATOM    143  C   VAL A  21      20.268  13.760  17.530  1.00  0.00           C  
ATOM    144  O   VAL A  21      21.453  13.500  17.320  1.00  0.00           O  
ATOM    145  CB  VAL A  21      18.448  12.427  16.463  1.00  0.00           C  
ATOM    146  CEN VAL A  21      18.245  11.948  16.011  1.00  0.00           X  
ATOM    147  H   VAL A  21      17.386  13.020  18.733  1.00  0.00           H  
ATOM    148  N   VAL A  22      19.796  15.001  17.572  1.00  0.00           N  
ATOM    149  CA  VAL A  22      20.661  16.157  17.370  1.00  0.00           C  
ATOM    150  C   VAL A  22      21.510  16.432  18.605  1.00  0.00           C  
ATOM    151  O   VAL A  22      22.486  17.180  18.545  1.00  0.00           O  
ATOM    152  CB  VAL A  22      19.847  17.419  17.028  1.00  0.00           C  
ATOM    153  CEN VAL A  22      19.694  17.859  16.521  1.00  0.00           X  
ATOM    154  H   VAL A  22      18.812  15.147  17.749  1.00  0.00           H  
ATOM    155  N   VAL A  23      21.133  15.822  19.724  1.00  0.00           N  
ATOM    156  CA  VAL A  23      21.881  15.971  20.966  1.00  0.00           C  
ATOM    157  C   VAL A  23      22.657  14.702  21.297  1.00  0.00           C  
ATOM    158  O   VAL A  23      23.863  14.746  21.538  1.00  0.00           O  
ATOM    159  CB  VAL A  23      20.954  16.316  22.146  1.00  0.00           C  
ATOM    160  CEN VAL A  23      20.772  16.820  22.580  1.00  0.00           X  
ATOM    161  H   VAL A  23      20.307  15.241  19.713  1.00  0.00           H  
ATOM    162  N   VAL A  24      21.957  13.573  21.308  1.00  0.00           N  
ATOM    163  CA  VAL A  24      22.582  12.287  21.599  1.00  0.00           C  
ATOM    164  C   VAL A  24      23.119  11.637  20.330  1.00  0.00           C  
ATOM    165  O   VAL A  24      22.782  10.495  20.016  1.00  0.00           O  
ATOM    166  CB  VAL A  24      21.595  11.322  22.281  1.00  0.00           C  
ATOM    167  CEN VAL A  24      21.446  11.012  22.878  1.00  0.00           X  
ATOM    168  H   VAL A  24      20.968  13.605  21.109  1.00  0.00           H  
ATOM    169  N   VAL A  25      23.957  12.369  19.605  1.00  0.00           N  
ATOM    170  CA  VAL A  25      24.519  11.876  18.353  1.00  0.00           C  
ATOM    171  C   VAL A  25      25.166  10.510  18.541  1.00  0.00           C  
ATOM    172  O   VAL A  25      25.356   9.765  17.580  1.00  0.00           O  
ATOM    173  CB  VAL A  25      25.562  12.853  17.778  1.00  0.00           C  
ATOM    174  CEN VAL A  25      25.678  13.304  17.271  1.00  0.00           X  
ATOM    175  H   VAL A  25      24.210  13.292  19.928  1.00  0.00           H  
ATOM    176  N   VAL A  26      25.504  10.187  19.785  1.00  0.00           N  
ATOM    177  CA  VAL A  26      26.164   8.924  20.096  1.00  0.00           C  
ATOM    178  C   VAL A  26      25.176   7.912  20.663  1.00  0.00           C  
ATOM    179  O   VAL A  26      25.503   6.737  20.828  1.00  0.00           O  
ATOM    180  CB  VAL A  26      27.315   9.121  21.100  1.00  0.00           C  
ATOM    181  CEN VAL A  26      28.001   9.116  21.165  1.00  0.00           X  
ATOM    182  H   VAL A  26      25.299  10.833  20.534  1.00  0.00           H  
ATOM    183  N   VAL A  27      23.967   8.376  20.959  1.00  0.00           N  
ATOM    184  CA  VAL A  27      22.932   7.514  21.519  1.00  0.00           C  
ATOM    185  C   VAL A  27      22.280   6.663  20.437  1.00  0.00           C  
ATOM    186  O   VAL A  27      22.180   7.078  19.283  1.00  0.00           O  
ATOM    187  CB  VAL A  27      21.845   8.332  22.241  1.00  0.00           C  
ATOM    188  CEN VAL A  27      21.588   8.488  22.861  1.00  0.00           X  
ATOM    189  H   VAL A  27      23.758   9.350  20.793  1.00  0.00           H  
ATOM    190  N   VAL A  28      21.836   5.469  20.817  1.00  0.00           N  
ATOM    191  CA  VAL A  28      21.193   4.556  19.880  1.00  0.00           C  
ATOM    192  C   VAL A  28      19.870   5.121  19.381  1.00  0.00           C  
ATOM    193  O   VAL A  28      19.239   5.937  20.053  1.00  0.00           O  
ATOM    194  CB  VAL A  28      20.944   3.176  20.516  1.00  0.00           C  
ATOM    195  CEN VAL A  28      21.146   2.517  20.509  1.00  0.00           X  
ATOM    196  H   VAL A  28      21.948   5.187  21.781  1.00  0.00           H  
ATOM    197  N   VAL A  29      19.453   4.682  18.198  1.00  0.00           N  
ATOM    198  CA  VAL A  29      18.197   5.135  17.612  1.00  0.00           C  
ATOM    199  C   VAL A  29      17.038   4.954  18.584  1.00  0.00           C  
ATOM    200  O   VAL A  29      16.252   5.875  18.805  1.00  0.00           O  
ATOM    201  CB  VAL A  29      17.880   4.384  16.305  1.00  0.00           C  
ATOM    202  CEN VAL A  29      17.844   4.453  15.621  1.00  0.00           X  
ATOM    203  H   VAL A  29      20.020   4.017  17.693  1.00  0.00           H  
ATOM    204  N   VAL A  30      16.938   3.762  19.162  1.00  0.00           N  
ATOM    205  CA  VAL A  30      15.873   3.458  20.110  1.00  0.00           C  
ATOM    206  C   VAL A  30      15.857   4.455  21.261  1.00  0.00           C  
ATOM    207  O   VAL A  30      14.793   4.848  21.739  1.00  0.00           O  
ATOM    208  CB  VAL A  30      16.013   2.033  20.679  1.00  0.00           C  
ATOM    209  CEN VAL A  30      15.736   1.403  20.670  1.00  0.00           X  
ATOM    210  H   VAL A  30      17.618   3.049  18.940  1.00  0.00           H  
ATOM    211  N   VAL A  31      17.042   4.861  21.701  1.00  0.00           N  
ATOM    212  CA  VAL A  31      17.167   5.823  22.790  1.00  0.00           C  
ATOM    213  C   VAL A  31      16.493   7.143  22.438  1.00  0.00           C  
ATOM    214  O   VAL A  31      15.769   7.718  23.252  1.00  0.00           O  
ATOM    215  CB  VAL A  31      18.642   6.090  23.143  1.00  0.00           C  
ATOM    216  CEN VAL A  31      19.126   5.983  23.622  1.00  0.00           X  
ATOM    217  H   VAL A  31      17.879   4.494  21.271  1.00  0.00           H  
ATOM    218  N   VAL A  32      16.734   7.619  21.222  1.00  0.00           N  
ATOM    219  CA  VAL A  32      16.150   8.873  20.760  1.00  0.00           C  
ATOM    220  C   VAL A  32      14.628   8.812  20.778  1.00  0.00           C  
ATOM    221  O   VAL A  32      13.965   9.745  21.230  1.00  0.00           O  
ATOM    222  CB  VAL A  32      16.623   9.227  19.337  1.00  0.00           C  
ATOM    223  CEN VAL A  32      17.019   9.660  18.976  1.00  0.00           X  
ATOM    224  H   VAL A  32      17.337   7.099  20.600  1.00  0.00           H  
ATOM    225  N   VAL A  33      14.080   7.707  20.284  1.00  0.00           N  
ATOM    226  CA  VAL A  33      12.634   7.522  20.242  1.00  0.00           C  
ATOM    227  C   VAL A  33      12.032   7.574  21.640  1.00  0.00           C  
ATOM    228  O   VAL A  33      11.009   8.223  21.862  1.00  0.00           O  
ATOM    229  CB  VAL A  33      12.254   6.185  19.579  1.00  0.00           C  
ATOM    230  CEN VAL A  33      11.976   5.905  19.015  1.00  0.00           X  
ATOM    231  H   VAL A  33      14.680   6.977  19.927  1.00  0.00           H  
ATOM    232  N   VAL A  34      12.671   6.887  22.580  1.00  0.00           N  
ATOM    233  CA  VAL A  34      12.199   6.854  23.960  1.00  0.00           C  
ATOM    234  C   VAL A  34      12.161   8.252  24.563  1.00  0.00           C  
ATOM    235  O   VAL A  34      11.189   8.630  25.217  1.00  0.00           O  
ATOM    236  CB  VAL A  34      13.085   5.951  24.838  1.00  0.00           C  
ATOM    237  CEN VAL A  34      13.102   5.351  25.176  1.00  0.00           X  
ATOM    238  H   VAL A  34      13.506   6.375  22.333  1.00  0.00           H  
ATOM    239  N   VAL A  35      13.224   9.017  24.338  1.00  0.00           N  
ATOM    240  CA  VAL A  35      13.314  10.376  24.859  1.00  0.00           C  
ATOM    241  C   VAL A  35      12.182  11.246  24.327  1.00  0.00           C  
ATOM    242  O   VAL A  35      11.554  11.992  25.078  1.00  0.00           O  
ATOM    243  CB  VAL A  35      14.662  11.030  24.502  1.00  0.00           C  
ATOM    244  CEN VAL A  35      15.263  11.241  24.766  1.00  0.00           X  
ATOM    245  H   VAL A  35      13.990   8.648  23.792  1.00  0.00           H  
ATOM    246  N   VAL A  36      11.926  11.146  23.027  1.00  0.00           N  
ATOM    247  CA  VAL A  36      10.869  11.923  22.392  1.00  0.00           C  
ATOM    248  C   VAL A  36       9.511  11.610  23.005  1.00  0.00           C  
ATOM    249  O   VAL A  36       8.726  12.513  23.294  1.00  0.00           O  
ATOM    250  CB  VAL A  36      10.809  11.663  20.875  1.00  0.00           C  
ATOM    251  CEN VAL A  36      10.935  11.944  20.259  1.00  0.00           X  
ATOM    252  H   VAL A  36      12.479  10.514  22.464  1.00  0.00           H  
ATOM    253  N   VAL A  37       9.238  10.324  23.202  1.00  0.00           N  
ATOM    254  CA  VAL A  37       7.973   9.889  23.781  1.00  0.00           C  
ATOM    255  C   VAL A  37       7.778  10.469  25.176  1.00  0.00           C  
ATOM    256  O   VAL A  37       6.698  10.956  25.511  1.00  0.00           O  
ATOM    257  CB  VAL A  37       7.885   8.353  23.857  1.00  0.00           C  
ATOM    258  CEN VAL A  37       7.573   7.802  23.587  1.00  0.00           X  
ATOM    259  H   VAL A  37       9.925   9.631  22.943  1.00  0.00           H  
ATOM    260  N   VAL A  38       8.829  10.414  25.987  1.00  0.00           N  
ATOM    261  CA  VAL A  38       8.775  10.934  27.348  1.00  0.00           C  
ATOM    262  C   VAL A  38       8.448  12.422  27.356  1.00  0.00           C  
ATOM    263  O   VAL A  38       7.616  12.880  28.139  1.00  0.00           O  
ATOM    264  CB  VAL A  38      10.104  10.706  28.093  1.00  0.00           C  
ATOM    265  CEN VAL A  38      10.402  10.341  28.595  1.00  0.00           X  
ATOM    266  H   VAL A  38       9.688  10.002  25.651  1.00  0.00           H  
ATOM    267  N   VAL A  39       9.108  13.173  26.481  1.00  0.00           N  
ATOM    268  CA  VAL A  39       8.888  14.611  26.386  1.00  0.00           C  
ATOM    269  C   VAL A  39       7.578  14.923  25.675  1.00  0.00           C  
ATOM    270  O   VAL A  39       7.081  16.047  25.733  1.00  0.00           O  
ATOM    271  CB  VAL A  39      10.043  15.312  25.645  1.00  0.00           C  
ATOM    272  CEN VAL A  39      10.582  15.732  25.730  1.00  0.00           X  
ATOM    273  H   VAL A  39       9.779  12.736  25.865  1.00  0.00           H  
ATOM    274  N   VAL A  40       7.023  13.920  25.003  1.00  0.00           N  
ATOM    275  CA  VAL A  40       5.750  14.075  24.309  1.00  0.00           C  
ATOM    276  C   VAL A  40       4.629  13.353  25.046  1.00  0.00           C  
ATOM    277  O   VAL A  40       3.589  13.941  25.343  1.00  0.00           O  
ATOM    278  CB  VAL A  40       5.826  13.546  22.864  1.00  0.00           C  
ATOM    279  CEN VAL A  40       5.834  13.739  22.203  1.00  0.00           X  
ATOM    280  H   VAL A  40       7.494  13.028  24.972  1.00  0.00           H  
ATOM    281  N   VAL A  41       4.847  12.075  25.338  1.00  0.00           N  
ATOM    282  CA  VAL A  41       3.860  11.273  26.051  1.00  0.00           C  
ATOM    283  C   VAL A  41       4.049  11.379  27.558  1.00  0.00           C  
ATOM    284  O   VAL A  41       4.187  10.370  28.249  1.00  0.00           O  
ATOM    285  CB  VAL A  41       3.931   9.791  25.637  1.00  0.00           C  
ATOM    286  CEN VAL A  41       3.600   9.296  25.292  1.00  0.00           X  
ATOM    287  H   VAL A  41       5.719  11.649  25.059  1.00  0.00           H  
ATOM    288  N   VAL A  42       4.054  12.608  28.064  1.00  0.00           N  
ATOM    289  CA  VAL A  42       4.256  12.850  29.488  1.00  0.00           C  
ATOM    290  C   VAL A  42       3.292  12.023  30.329  1.00  0.00           C  
ATOM    291  O   VAL A  42       3.532  11.788  31.513  1.00  0.00           O  
ATOM    292  CB  VAL A  42       4.081  14.339  29.838  1.00  0.00           C  
ATOM    293  CEN VAL A  42       4.421  14.907  30.029  1.00  0.00           X  
ATOM    294  H   VAL A  42       3.914  13.395  27.446  1.00  0.00           H  
ATOM    295  N   VAL A  43       2.201  11.585  29.711  1.00  0.00           N  
ATOM    296  CA  VAL A  43       1.181  10.814  30.411  1.00  0.00           C  
ATOM    297  C   VAL A  43       1.310   9.326  30.107  1.00  0.00           C  
ATOM    298  O   VAL A  43       0.652   8.496  30.733  1.00  0.00           O  
ATOM    299  CB  VAL A  43      -0.238  11.282  30.037  1.00  0.00           C  
ATOM    300  CEN VAL A  43      -0.793  11.613  30.276  1.00  0.00           X  
ATOM    301  H   VAL A  43       2.075  11.792  28.730  1.00  0.00           H  
ATOM    302  N   VAL A  44       2.163   8.996  29.143  1.00  0.00           N  
ATOM    303  CA  VAL A  44       2.372   7.609  28.747  1.00  0.00           C  
ATOM    304  C   VAL A  44       3.289   6.888  29.728  1.00  0.00           C  
ATOM    305  O   VAL A  44       4.172   7.499  30.330  1.00  0.00           O  
ATOM    306  CB  VAL A  44       2.971   7.509  27.332  1.00  0.00           C  
ATOM    307  CEN VAL A  44       2.830   7.329  26.682  1.00  0.00           X  
ATOM    308  H   VAL A  44       2.680   9.725  28.673  1.00  0.00           H  
ATOM    309  N   VAL A  45       3.073   5.586  29.884  1.00  0.00           N  
ATOM    310  CA  VAL A  45       3.879   4.780  30.793  1.00  0.00           C  
ATOM    311  C   VAL A  45       5.325   4.697  30.321  1.00  0.00           C  
ATOM    312  O   VAL A  45       5.610   4.845  29.133  1.00  0.00           O  
ATOM    313  CB  VAL A  45       3.314   3.354  30.936  1.00  0.00           C  
ATOM    314  CEN VAL A  45       2.991   2.927  31.369  1.00  0.00           X  
ATOM    315  H   VAL A  45       2.332   5.144  29.359  1.00  0.00           H  
ATOM    316  N   VAL A  46       6.236   4.460  31.259  1.00  0.00           N  
ATOM    317  CA  VAL A  46       7.654   4.347  30.940  1.00  0.00           C  
ATOM    318  C   VAL A  46       7.888   3.331  29.829  1.00  0.00           C  
ATOM    319  O   VAL A  46       8.591   3.610  28.858  1.00  0.00           O  
ATOM    320  CB  VAL A  46       8.481   3.943  32.175  1.00  0.00           C  
ATOM    321  CEN VAL A  46       8.940   4.173  32.634  1.00  0.00           X  
ATOM    322  H   VAL A  46       5.938   4.355  32.219  1.00  0.00           H  
ATOM    323  N   VAL A  47       7.296   2.151  29.979  1.00  0.00           N  
ATOM    324  CA  VAL A  47       7.443   1.089  28.990  1.00  0.00           C  
ATOM    325  C   VAL A  47       7.025   1.565  27.605  1.00  0.00           C  
ATOM    326  O   VAL A  47       7.640   1.202  26.602  1.00  0.00           O  
ATOM    327  CB  VAL A  47       6.613  -0.153  29.367  1.00  0.00           C  
ATOM    328  CEN VAL A  47       6.659  -0.803  29.589  1.00  0.00           X  
ATOM    329  H   VAL A  47       6.730   1.985  30.798  1.00  0.00           H  
ATOM    330  N   VAL A  48       5.977   2.380  27.555  1.00  0.00           N  
ATOM    331  CA  VAL A  48       5.482   2.917  26.293  1.00  0.00           C  
ATOM    332  C   VAL A  48       6.553   3.738  25.587  1.00  0.00           C  
ATOM    333  O   VAL A  48       6.758   3.603  24.380  1.00  0.00           O  
ATOM    334  CB  VAL A  48       4.232   3.792  26.502  1.00  0.00           C  
ATOM    335  CEN VAL A  48       3.551   3.819  26.402  1.00  0.00           X  
ATOM    336  H   VAL A  48       5.511   2.634  28.414  1.00  0.00           H  
ATOM    337  N   VAL A  49       7.234   4.591  26.345  1.00  0.00           N  
ATOM    338  CA  VAL A  49       8.286   5.436  25.793  1.00  0.00           C  
ATOM    339  C   VAL A  49       9.401   4.599  25.181  1.00  0.00           C  
ATOM    340  O   VAL A  49       9.875   4.887  24.082  1.00  0.00           O  
ATOM    341  CB  VAL A  49       8.884   6.366  26.865  1.00  0.00           C  
ATOM    342  CEN VAL A  49       8.920   7.022  27.072  1.00  0.00           X  
ATOM    343  H   VAL A  49       7.018   4.654  27.330  1.00  0.00           H  
ATOM    344  N   VAL A  50       9.817   3.561  25.899  1.00  0.00           N  
ATOM    345  CA  VAL A  50      10.878   2.680  25.427  1.00  0.00           C  
ATOM    346  C   VAL A  50      10.500   2.018  24.108  1.00  0.00           C  
ATOM    347  O   VAL A  50      11.307   1.956  23.180  1.00  0.00           O  
ATOM    348  CB  VAL A  50      11.207   1.587  26.462  1.00  0.00           C  
ATOM    349  CEN VAL A  50      11.683   1.376  26.914  1.00  0.00           X  
ATOM    350  H   VAL A  50       9.387   3.378  26.794  1.00  0.00           H  
ATOM    351  N   VAL A  51       9.268   1.526  24.031  1.00  0.00           N  
ATOM    352  CA  VAL A  51       8.781   0.868  22.825  1.00  0.00           C  
ATOM    353  C   VAL A  51       8.818   1.812  21.629  1.00  0.00           C  
ATOM    354  O   VAL A  51       9.253   1.434  20.541  1.00  0.00           O  
ATOM    355  CB  VAL A  51       7.344   0.344  23.008  1.00  0.00           C  
ATOM    356  CEN VAL A  51       6.967  -0.228  23.076  1.00  0.00           X  
ATOM    357  H   VAL A  51       8.654   1.610  24.828  1.00  0.00           H  
ATOM    358  N   VAL A  52       8.359   3.041  21.838  1.00  0.00           N  
ATOM    359  CA  VAL A  52       8.339   4.041  20.777  1.00  0.00           C  
ATOM    360  C   VAL A  52       9.743   4.314  20.251  1.00  0.00           C  
ATOM    361  O   VAL A  52       9.959   4.384  19.041  1.00  0.00           O  
ATOM    362  CB  VAL A  52       7.717   5.365  21.260  1.00  0.00           C  
ATOM    363  CEN VAL A  52       7.163   5.771  21.203  1.00  0.00           X  
ATOM    364  H   VAL A  52       8.016   3.289  22.755  1.00  0.00           H  
ATOM    365  N   VAL A  53      10.693   4.467  21.166  1.00  0.00           N  
ATOM    366  CA  VAL A  53      12.078   4.732  20.796  1.00  0.00           C  
ATOM    367  C   VAL A  53      12.644   3.607  19.939  1.00  0.00           C  
ATOM    368  O   VAL A  53      13.300   3.854  18.927  1.00  0.00           O  
ATOM    369  CB  VAL A  53      12.970   4.918  22.038  1.00  0.00           C  
ATOM    370  CEN VAL A  53      13.324   5.383  22.402  1.00  0.00           X  
ATOM    371  H   VAL A  53      10.450   4.398  22.144  1.00  0.00           H  
ATOM    372  N   VAL A  54      12.388   2.370  20.351  1.00  0.00           N  
ATOM    373  CA  VAL A  54      12.871   1.204  19.622  1.00  0.00           C  
ATOM    374  C   VAL A  54      12.330   1.181  18.198  1.00  0.00           C  
ATOM    375  O   VAL A  54      13.068   0.925  17.247  1.00  0.00           O  
ATOM    376  CB  VAL A  54      12.482  -0.107  20.330  1.00  0.00           C  
ATOM    377  CEN VAL A  54      12.732  -0.638  20.690  1.00  0.00           X  
ATOM    378  H   VAL A  54      11.843   2.235  21.191  1.00  0.00           H  
ATOM    379  N   VAL A  55      11.036   1.449  18.058  1.00  0.00           N  
ATOM    380  CA  VAL A  55      10.393   1.459  16.750  1.00  0.00           C  
ATOM    381  C   VAL A  55      11.030   2.494  15.831  1.00  0.00           C  
ATOM    382  O   VAL A  55      11.304   2.216  14.663  1.00  0.00           O  
ATOM    383  CB  VAL A  55       8.884   1.748  16.864  1.00  0.00           C  
ATOM    384  CEN VAL A  55       8.259   1.464  16.803  1.00  0.00           X  
ATOM    385  H   VAL A  55      10.484   1.651  18.879  1.00  0.00           H  
ATOM    386  N   VAL A  56      11.263   3.688  16.365  1.00  0.00           N  
ATOM    387  CA  VAL A  56      11.869   4.767  15.594  1.00  0.00           C  
ATOM    388  C   VAL A  56      13.250   4.373  15.086  1.00  0.00           C  
ATOM    389  O   VAL A  56      13.585   4.605  13.924  1.00  0.00           O  
ATOM    390  CB  VAL A  56      11.987   6.059  16.425  1.00  0.00           C  
ATOM    391  CEN VAL A  56      11.735   6.695  16.498  1.00  0.00           X  
ATOM    392  H   VAL A  56      11.015   3.852  17.330  1.00  0.00           H  
ATOM    393  N   VAL A  57      14.050   3.777  15.964  1.00  0.00           N  
ATOM    394  CA  VAL A  57      15.397   3.350  15.607  1.00  0.00           C  
ATOM    395  C   VAL A  57      15.370   2.339  14.467  1.00  0.00           C  
ATOM    396  O   VAL A  57      16.151   2.436  13.520  1.00  0.00           O  
ATOM    397  CB  VAL A  57      16.133   2.733  16.811  1.00  0.00           C  
ATOM    398  CEN VAL A  57      16.641   2.838  17.264  1.00  0.00           X  
ATOM    399  H   VAL A  57      13.715   3.615  16.903  1.00  0.00           H  
ATOM    400  N   VAL A  58      14.468   1.369  14.565  1.00  0.00           N  
ATOM    401  CA  VAL A  58      14.338   0.337  13.543  1.00  0.00           C  
ATOM    402  C   VAL A  58      14.001   0.945  12.187  1.00  0.00           C  
ATOM    403  O   VAL A  58      14.584   0.574  11.168  1.00  0.00           O  
ATOM    404  CB  VAL A  58      13.257  -0.694  13.915  1.00  0.00           C  
ATOM    405  CEN VAL A  58      13.158  -1.346  14.117  1.00  0.00           X  
ATOM    406  H   VAL A  58      13.856   1.345  15.369  1.00  0.00           H  
ATOM    407  N   VAL A  59      13.058   1.880  12.182  1.00  0.00           N  
ATOM    408  CA  VAL A  59      12.641   2.541  10.951  1.00  0.00           C  
ATOM    409  C   VAL A  59      13.808   3.267  10.294  1.00  0.00           C  
ATOM    410  O   VAL A  59      14.006   3.176   9.082  1.00  0.00           O  
ATOM    411  CB  VAL A  59      11.502   3.546  11.206  1.00  0.00           C  
ATOM    412  CEN VAL A  59      10.830   3.660  11.106  1.00  0.00           X  
ATOM    413  H   VAL A  59      12.617   2.140  13.053  1.00  0.00           H  
ATOM    414  N   VAL A  60      14.579   3.989  11.100  1.00  0.00           N  
ATOM    415  CA  VAL A  60      15.728   4.732  10.598  1.00  0.00           C  
ATOM    416  C   VAL A  60      16.742   3.803   9.942  1.00  0.00           C  
ATOM    417  O   VAL A  60      17.256   4.093   8.862  1.00  0.00           O  
ATOM    418  CB  VAL A  60      16.424   5.524  11.722  1.00  0.00           C  
ATOM    419  CEN VAL A  60      16.536   6.158  11.965  1.00  0.00           X  
ATOM    420  H   VAL A  60      14.363   4.023  12.086  1.00  0.00           H  
ATOM    421  N   VAL A  61      17.025   2.685  10.601  1.00  0.00           N  
ATOM    422  CA  VAL A  61      17.978   1.711  10.083  1.00  0.00           C  
ATOM    423  C   VAL A  61      17.535   1.174   8.729  1.00  0.00           C  
ATOM    424  O   VAL A  61      18.336   1.067   7.800  1.00  0.00           O  
ATOM    425  CB  VAL A  61      18.166   0.531  11.056  1.00  0.00           C  
ATOM    426  CEN VAL A  61      18.609   0.240  11.496  1.00  0.00           X  
ATOM    427  H   VAL A  61      16.569   2.505  11.484  1.00  0.00           H  
ATOM    428  N   VAL A  62      16.254   0.837   8.621  1.00  0.00           N  
ATOM    429  CA  VAL A  62      15.702   0.309   7.379  1.00  0.00           C  
ATOM    430  C   VAL A  62      15.862   1.307   6.239  1.00  0.00           C  
ATOM    431  O   VAL A  62      16.258   0.940   5.132  1.00  0.00           O  
ATOM    432  CB  VAL A  62      14.212  -0.049   7.530  1.00  0.00           C  
ATOM    433  CEN VAL A  62      13.769  -0.575   7.566  1.00  0.00           X  
ATOM    434  H   VAL A  62      15.648   0.948   9.421  1.00  0.00           H  
ATOM    435  N   VAL A  63      15.551   2.568   6.515  1.00  0.00           N  
ATOM    436  CA  VAL A  63      15.659   3.621   5.512  1.00  0.00           C  
ATOM    437  C   VAL A  63      17.089   3.753   5.004  1.00  0.00           C  
ATOM    438  O   VAL A  63      17.323   3.864   3.801  1.00  0.00           O  
ATOM    439  CB  VAL A  63      15.194   4.981   6.067  1.00  0.00           C  
ATOM    440  CEN VAL A  63      14.693   5.452   6.032  1.00  0.00           X  
ATOM    441  H   VAL A  63      15.231   2.804   7.444  1.00  0.00           H  
ATOM    442  N   VAL A  64      18.043   3.741   5.929  1.00  0.00           N  
ATOM    443  CA  VAL A  64      19.453   3.859   5.576  1.00  0.00           C  
ATOM    444  C   VAL A  64      19.889   2.724   4.659  1.00  0.00           C  
ATOM    445  O   VAL A  64      20.578   2.947   3.664  1.00  0.00           O  
ATOM    446  CB  VAL A  64      20.350   3.868   6.829  1.00  0.00           C  
ATOM    447  CEN VAL A  64      20.753   4.267   7.219  1.00  0.00           X  
ATOM    448  H   VAL A  64      17.786   3.647   6.901  1.00  0.00           H  
ATOM    449  N   VAL A  65      19.483   1.506   5.001  1.00  0.00           N  
ATOM    450  CA  VAL A  65      19.831   0.332   4.208  1.00  0.00           C  
ATOM    451  C   VAL A  65      19.303   0.453   2.784  1.00  0.00           C  
ATOM    452  O   VAL A  65      20.014   0.164   1.822  1.00  0.00           O  
ATOM    453  CB  VAL A  65      19.282  -0.960   4.841  1.00  0.00           C  
ATOM    454  CEN VAL A  65      19.465  -1.537   5.171  1.00  0.00           X  
ATOM    455  H   VAL A  65      18.919   1.389   5.830  1.00  0.00           H  
ATOM    456  N   VAL A  66      18.051   0.880   2.657  1.00  0.00           N  
ATOM    457  CA  VAL A  66      17.425   1.040   1.350  1.00  0.00           C  
ATOM    458  C   VAL A  66      18.204   2.020   0.482  1.00  0.00           C  
ATOM    459  O   VAL A  66      18.428   1.773  -0.703  1.00  0.00           O  
ATOM    460  CB  VAL A  66      15.969   1.525   1.476  1.00  0.00           C  
ATOM    461  CEN VAL A  66      15.312   1.333   1.402  1.00  0.00           X  
ATOM    462  H   VAL A  66      17.520   1.101   3.487  1.00  0.00           H  
ATOM    463  N   VAL A  67      18.615   3.134   1.079  1.00  0.00           N  
ATOM    464  CA  VAL A  67      19.366   4.156   0.361  1.00  0.00           C  
ATOM    465  C   VAL A  67      20.720   3.628  -0.094  1.00  0.00           C  
ATOM    466  O   VAL A  67      21.222   4.007  -1.152  1.00  0.00           O  
ATOM    467  CB  VAL A  67      19.580   5.413   1.225  1.00  0.00           C  
ATOM    468  CEN VAL A  67      19.393   6.072   1.302  1.00  0.00           X  
ATOM    469  H   VAL A  67      18.401   3.276   2.056  1.00  0.00           H  
ATOM    470  N   VAL A  68      21.308   2.750   0.713  1.00  0.00           N  
ATOM    471  CA  VAL A  68      22.535   2.062   0.331  1.00  0.00           C  
ATOM    472  C   VAL A  68      22.261   0.981  -0.707  1.00  0.00           C  
ATOM    473  O   VAL A  68      23.187   0.381  -1.252  1.00  0.00           O  
ATOM    474  CB  VAL A  68      23.228   1.424   1.550  1.00  0.00           C  
ATOM    475  CEN VAL A  68      23.775   1.474   1.966  1.00  0.00           X  
ATOM    476  H   VAL A  68      20.893   2.555   1.613  1.00  0.00           H  
ATOM    477  N   VAL A  69      20.983   0.738  -0.977  1.00  0.00           N  
ATOM    478  CA  VAL A  69      20.579  -0.356  -1.853  1.00  0.00           C  
ATOM    479  C   VAL A  69      20.568  -1.684  -1.106  1.00  0.00           C  
ATOM    480  O   VAL A  69      20.408  -2.745  -1.709  1.00  0.00           O  
ATOM    481  CB  VAL A  69      21.508  -0.473  -3.075  1.00  0.00           C  
ATOM    482  CEN VAL A  69      21.543  -0.378  -3.757  1.00  0.00           X  
ATOM    483  H   VAL A  69      20.272   1.326  -0.565  1.00  0.00           H  
ATOM    484  N   VAL A  70      20.740  -1.618   0.210  1.00  0.00           N  
ATOM    485  CA  VAL A  70      20.729  -2.813   1.045  1.00  0.00           C  
ATOM    486  C   VAL A  70      19.308  -3.198   1.437  1.00  0.00           C  
ATOM    487  O   VAL A  70      18.910  -3.045   2.592  1.00  0.00           O  
ATOM    488  CB  VAL A  70      21.569  -2.620   2.321  1.00  0.00           C  
ATOM    489  CEN VAL A  70      22.154  -2.807   2.633  1.00  0.00           X  
ATOM    490  H   VAL A  70      20.882  -0.717   0.643  1.00  0.00           H  
ATOM    491  N   VAL A  71      18.547  -3.697   0.470  1.00  0.00           N  
ATOM    492  CA  VAL A  71      17.141  -4.019   0.689  1.00  0.00           C  
ATOM    493  C   VAL A  71      16.987  -5.158   1.688  1.00  0.00           C  
ATOM    494  O   VAL A  71      16.046  -5.177   2.482  1.00  0.00           O  
ATOM    495  CB  VAL A  71      16.437  -4.402  -0.626  1.00  0.00           C  
ATOM    496  CEN VAL A  71      15.976  -4.188  -1.090  1.00  0.00           X  
ATOM    497  H   VAL A  71      18.952  -3.859  -0.441  1.00  0.00           H  
ATOM    498  N   VAL A  72      17.915  -6.108   1.643  1.00  0.00           N  
ATOM    499  CA  VAL A  72      17.902  -7.237   2.566  1.00  0.00           C  
ATOM    500  C   VAL A  72      18.070  -6.772   4.007  1.00  0.00           C  
ATOM    501  O   VAL A  72      17.352  -7.220   4.901  1.00  0.00           O  
ATOM    502  CB  VAL A  72      19.010  -8.253   2.232  1.00  0.00           C  
ATOM    503  CEN VAL A  72      19.127  -8.883   1.981  1.00  0.00           X  
ATOM    504  H   VAL A  72      18.649  -6.046   0.952  1.00  0.00           H  
ATOM    505  N   VAL A  73      19.022  -5.871   4.226  1.00  0.00           N  
ATOM    506  CA  VAL A  73      19.228  -5.279   5.542  1.00  0.00           C  
ATOM    507  C   VAL A  73      17.983  -4.542   6.017  1.00  0.00           C  
ATOM    508  O   VAL A  73      17.569  -4.680   7.168  1.00  0.00           O  
ATOM    509  CB  VAL A  73      20.421  -4.305   5.543  1.00  0.00           C  
ATOM    510  CEN VAL A  73      21.067  -4.219   5.766  1.00  0.00           X  
ATOM    511  H   VAL A  73      19.617  -5.589   3.460  1.00  0.00           H  
ATOM    512  N   VAL A  74      17.388  -3.760   5.123  1.00  0.00           N  
ATOM    513  CA  VAL A  74      16.188  -2.999   5.449  1.00  0.00           C  
ATOM    514  C   VAL A  74      15.049  -3.920   5.868  1.00  0.00           C  
ATOM    515  O   VAL A  74      14.358  -3.659   6.853  1.00  0.00           O  
ATOM    516  CB  VAL A  74      15.725  -2.135   4.260  1.00  0.00           C  
ATOM    517  CEN VAL A  74      15.676  -1.487   4.032  1.00  0.00           X  
ATOM    518  H   VAL A  74      17.777  -3.690   4.194  1.00  0.00           H  
ATOM    519  N   VAL A  75      14.858  -4.997   5.115  1.00  0.00           N  
ATOM    520  CA  VAL A  75      13.802  -5.959   5.407  1.00  0.00           C  
ATOM    521  C   VAL A  75      13.981  -6.570   6.791  1.00  0.00           C  
ATOM    522  O   VAL A  75      13.024  -6.690   7.556  1.00  0.00           O  
ATOM    523  CB  VAL A  75      13.760  -7.088   4.360  1.00  0.00           C  
ATOM    524  CEN VAL A  75      13.395  -7.344   3.834  1.00  0.00           X  
ATOM    525  H   VAL A  75      15.460  -5.154   4.319  1.00  0.00           H  
ATOM    526  N   VAL A  76      15.213  -6.957   7.107  1.00  0.00           N  
ATOM    527  CA  VAL A  76      15.520  -7.556   8.400  1.00  0.00           C  
ATOM    528  C   VAL A  76      15.185  -6.605   9.541  1.00  0.00           C  
ATOM    529  O   VAL A  76      14.588  -7.005  10.541  1.00  0.00           O  
ATOM    530  CB  VAL A  76      17.003  -7.960   8.498  1.00  0.00           C  
ATOM    531  CEN VAL A  76      17.431  -8.499   8.516  1.00  0.00           X  
ATOM    532  H   VAL A  76      15.956  -6.831   6.434  1.00  0.00           H  
ATOM    533  N   VAL A  77      15.574  -5.344   9.387  1.00  0.00           N  
ATOM    534  CA  VAL A  77      15.316  -4.333  10.405  1.00  0.00           C  
ATOM    535  C   VAL A  77      13.823  -4.173  10.657  1.00  0.00           C  
ATOM    536  O   VAL A  77      13.380  -4.107  11.804  1.00  0.00           O  
ATOM    537  CB  VAL A  77      15.909  -2.968  10.009  1.00  0.00           C  
ATOM    538  CEN VAL A  77      16.408  -2.516  10.156  1.00  0.00           X  
ATOM    539  H   VAL A  77      16.061  -5.079   8.543  1.00  0.00           H  
ATOM    540  N   VAL A  78      13.049  -4.111   9.579  1.00  0.00           N  
ATOM    541  CA  VAL A  78      11.603  -3.959   9.681  1.00  0.00           C  
ATOM    542  C   VAL A  78      10.980  -5.118  10.449  1.00  0.00           C  
ATOM    543  O   VAL A  78      10.130  -4.914  11.316  1.00  0.00           O  
ATOM    544  CB  VAL A  78      10.945  -3.865   8.291  1.00  0.00           C  
ATOM    545  CEN VAL A  78      10.629  -3.435   7.856  1.00  0.00           X  
ATOM    546  H   VAL A  78      13.474  -4.172   8.664  1.00  0.00           H  
ATOM    547  N   VAL A  79      11.407  -6.333  10.126  1.00  0.00           N  
ATOM    548  CA  VAL A  79      10.892  -7.527  10.785  1.00  0.00           C  
ATOM    549  C   VAL A  79      11.160  -7.488  12.284  1.00  0.00           C  
ATOM    550  O   VAL A  79      10.281  -7.793  13.090  1.00  0.00           O  
ATOM    551  CB  VAL A  79      11.510  -8.809  10.197  1.00  0.00           C  
ATOM    552  CEN VAL A  79      11.375  -9.364   9.811  1.00  0.00           X  
ATOM    553  H   VAL A  79      12.107  -6.433   9.405  1.00  0.00           H  
ATOM    554  N   VAL A  80      12.380  -7.110  12.652  1.00  0.00           N  
ATOM    555  CA  VAL A  80      12.766  -7.030  14.056  1.00  0.00           C  
ATOM    556  C   VAL A  80      11.888  -6.042  14.813  1.00  0.00           C  
ATOM    557  O   VAL A  80      11.426  -6.327  15.918  1.00  0.00           O  
ATOM    558  CB  VAL A  80      14.241  -6.617  14.213  1.00  0.00           C  
ATOM    559  CEN VAL A  80      14.865  -6.846  14.396  1.00  0.00           X  
ATOM    560  H   VAL A  80      13.057  -6.872  11.941  1.00  0.00           H  
ATOM    561  N   VAL A  81      11.663  -4.878  14.213  1.00  0.00           N  
ATOM    562  CA  VAL A  81      10.840  -3.845  14.830  1.00  0.00           C  
ATOM    563  C   VAL A  81       9.424  -4.347  15.085  1.00  0.00           C  
ATOM    564  O   VAL A  81       8.863  -4.130  16.159  1.00  0.00           O  
ATOM    565  CB  VAL A  81      10.775  -2.578  13.956  1.00  0.00           C  
ATOM    566  CEN VAL A  81      10.984  -1.923  13.913  1.00  0.00           X  
ATOM    567  H   VAL A  81      12.072  -4.705  13.306  1.00  0.00           H  
ATOM    568  N   VAL A  82       8.852  -5.019  14.092  1.00  0.00           N  
ATOM    569  CA  VAL A  82       7.501  -5.553  14.207  1.00  0.00           C  
ATOM    570  C   VAL A  82       7.397  -6.545  15.359  1.00  0.00           C  
ATOM    571  O   VAL A  82       6.449  -6.503  16.143  1.00  0.00           O  
ATOM    572  CB  VAL A  82       7.054  -6.245  12.905  1.00  0.00           C  
ATOM    573  CEN VAL A  82       6.631  -6.188  12.364  1.00  0.00           X  
ATOM    574  H   VAL A  82       9.367  -5.163  13.235  1.00  0.00           H  
ATOM    575  N   VAL A  83       8.377  -7.437  15.455  1.00  0.00           N  
ATOM    576  CA  VAL A  83       8.398  -8.441  16.512  1.00  0.00           C  
ATOM    577  C   VAL A  83       8.427  -7.791  17.889  1.00  0.00           C  
ATOM    578  O   VAL A  83       7.697  -8.198  18.794  1.00  0.00           O  
ATOM    579  CB  VAL A  83       9.609  -9.383  16.373  1.00  0.00           C  
ATOM    580  CEN VAL A  83       9.796 -10.026  16.211  1.00  0.00           X  
ATOM    581  H   VAL A  83       9.127  -7.419  14.779  1.00  0.00           H  
ATOM    582  N   VAL A  84       9.275  -6.780  18.042  1.00  0.00           N  
ATOM    583  CA  VAL A  84       9.401  -6.071  19.310  1.00  0.00           C  
ATOM    584  C   VAL A  84       8.078  -5.438  19.722  1.00  0.00           C  
ATOM    585  O   VAL A  84       7.667  -5.531  20.878  1.00  0.00           O  
ATOM    586  CB  VAL A  84      10.483  -4.977  19.241  1.00  0.00           C  
ATOM    587  CEN VAL A  84      11.113  -4.806  19.460  1.00  0.00           X  
ATOM    588  H   VAL A  84       9.846  -6.494  17.260  1.00  0.00           H  
ATOM    589  N   VAL A  85       7.414  -4.794  18.768  1.00  0.00           N  
ATOM    590  CA  VAL A  85       6.136  -4.144  19.029  1.00  0.00           C  
ATOM    591  C   VAL A  85       5.096  -5.147  19.513  1.00  0.00           C  
ATOM    592  O   VAL A  85       4.369  -4.888  20.472  1.00  0.00           O  
ATOM    593  CB  VAL A  85       5.599  -3.427  17.776  1.00  0.00           C  
ATOM    594  CEN VAL A  85       5.483  -2.807  17.498  1.00  0.00           X  
ATOM    595  H   VAL A  85       7.806  -4.753  17.838  1.00  0.00           H  
ATOM    596  N   VAL A  86       5.031  -6.293  18.843  1.00  0.00           N  
ATOM    597  CA  VAL A  86       4.080  -7.337  19.204  1.00  0.00           C  
ATOM    598  C   VAL A  86       4.306  -7.819  20.631  1.00  0.00           C  
ATOM    599  O   VAL A  86       3.357  -7.982  21.399  1.00  0.00           O  
ATOM    600  CB  VAL A  86       4.172  -8.540  18.246  1.00  0.00           C  
ATOM    601  CEN VAL A  86       3.843  -8.873  17.741  1.00  0.00           X  
ATOM    602  H   VAL A  86       5.656  -6.444  18.065  1.00  0.00           H  
ATOM    603  N   VAL A  87       5.567  -8.046  20.981  1.00  0.00           N  
ATOM    604  CA  VAL A  87       5.920  -8.509  22.318  1.00  0.00           C  
ATOM    605  C   VAL A  87       5.472  -7.516  23.382  1.00  0.00           C  
ATOM    606  O   VAL A  87       4.908  -7.901  24.406  1.00  0.00           O  
ATOM    607  CB  VAL A  87       7.437  -8.743  22.453  1.00  0.00           C  
ATOM    608  CEN VAL A  87       7.919  -9.230  22.515  1.00  0.00           X  
ATOM    609  H   VAL A  87       6.301  -7.893  20.304  1.00  0.00           H  
ATOM    610  N   VAL A  88       5.726  -6.236  23.133  1.00  0.00           N  
ATOM    611  CA  VAL A  88       5.349  -5.184  24.070  1.00  0.00           C  
ATOM    612  C   VAL A  88       3.844  -5.166  24.302  1.00  0.00           C  
ATOM    613  O   VAL A  88       3.383  -5.061  25.438  1.00  0.00           O  
ATOM    614  CB  VAL A  88       5.798  -3.797  23.572  1.00  0.00           C  
ATOM    615  CEN VAL A  88       6.244  -3.284  23.687  1.00  0.00           X  
ATOM    616  H   VAL A  88       6.192  -5.985  22.273  1.00  0.00           H  
ATOM    617  N   VAL A  89       3.082  -5.270  23.218  1.00  0.00           N  
ATOM    618  CA  VAL A  89       1.626  -5.266  23.302  1.00  0.00           C  
ATOM    619  C   VAL A  89       1.121  -6.423  24.154  1.00  0.00           C  
ATOM    620  O   VAL A  89       0.243  -6.247  24.999  1.00  0.00           O  
ATOM    621  CB  VAL A  89       0.980  -5.349  21.907  1.00  0.00           C  
ATOM    622  CEN VAL A  89       0.625  -4.989  21.438  1.00  0.00           X  
ATOM    623  H   VAL A  89       3.522  -5.353  22.313  1.00  0.00           H  
ATOM    624  N   VAL A  90       1.680  -7.607  23.927  1.00  0.00           N  
ATOM    625  CA  VAL A  90       1.286  -8.796  24.674  1.00  0.00           C  
ATOM    626  C   VAL A  90       1.530  -8.615  26.166  1.00  0.00           C  
ATOM    627  O   VAL A  90       0.678  -8.950  26.989  1.00  0.00           O  
ATOM    628  CB  VAL A  90       2.045 -10.045  24.188  1.00  0.00           C  
ATOM    629  CEN VAL A  90       1.974 -10.639  23.846  1.00  0.00           X  
ATOM    630  H   VAL A  90       2.395  -7.686  23.219  1.00  0.00           H  
ATOM    631  N   VAL A  91       2.697  -8.081  26.510  1.00  0.00           N  
ATOM    632  CA  VAL A  91       3.055  -7.854  27.905  1.00  0.00           C  
ATOM    633  C   VAL A  91       2.058  -6.924  28.585  1.00  0.00           C  
ATOM    634  O   VAL A  91       1.571  -7.213  29.678  1.00  0.00           O  
ATOM    635  CB  VAL A  91       4.469  -7.258  28.036  1.00  0.00           C  
ATOM    636  CEN VAL A  91       5.113  -7.398  28.236  1.00  0.00           X  
ATOM    637  H   VAL A  91       3.354  -7.827  25.786  1.00  0.00           H  
ATOM    638  N   VAL A  92       1.758  -5.807  27.932  1.00  0.00           N  
ATOM    639  CA  VAL A  92       0.856  -4.809  28.494  1.00  0.00           C  
ATOM    640  C   VAL A  92      -0.599  -5.168  28.223  1.00  0.00           C  
ATOM    641  O   VAL A  92      -1.513  -4.491  28.695  1.00  0.00           O  
ATOM    642  CB  VAL A  92       1.143  -3.405  27.929  1.00  0.00           C  
ATOM    643  CEN VAL A  92       1.397  -2.785  28.087  1.00  0.00           X  
ATOM    644  H   VAL A  92       2.166  -5.644  27.022  1.00  0.00           H  
ATOM    645  N   VAL A  93      -0.808  -6.235  27.460  1.00  0.00           N  
ATOM    646  CA  VAL A  93      -2.153  -6.664  27.094  1.00  0.00           C  
ATOM    647  C   VAL A  93      -2.874  -5.590  26.291  1.00  0.00           C  
ATOM    648  O   VAL A  93      -4.033  -5.273  26.560  1.00  0.00           O  
ATOM    649  CB  VAL A  93      -2.993  -7.013  28.337  1.00  0.00           C  
ATOM    650  CEN VAL A  93      -3.277  -7.534  28.686  1.00  0.00           X  
ATOM    651  H   VAL A  93      -0.015  -6.763  27.125  1.00  0.00           H  
ATOM    652  N   VAL A  94      -2.182  -5.032  25.303  1.00  0.00           N  
ATOM    653  CA  VAL A  94      -2.761  -4.002  24.448  1.00  0.00           C  
ATOM    654  C   VAL A  94      -2.755  -4.432  22.987  1.00  0.00           C  
ATOM    655  O   VAL A  94      -1.920  -5.234  22.569  1.00  0.00           O  
ATOM    656  CB  VAL A  94      -2.007  -2.666  24.584  1.00  0.00           C  
ATOM    657  CEN VAL A  94      -2.055  -2.025  24.830  1.00  0.00           X  
ATOM    658  H   VAL A  94      -1.231  -5.330  25.140  1.00  0.00           H  
ATOM    659  N   VAL A  95      -3.692  -3.894  22.214  1.00  0.00           N  
ATOM    660  CA  VAL A  95      -3.731  -4.135  20.776  1.00  0.00           C  
ATOM    661  C   VAL A  95      -2.547  -3.481  20.076  1.00  0.00           C  
ATOM    662  O   VAL A  95      -2.155  -2.363  20.412  1.00  0.00           O  
ATOM    663  CB  VAL A  95      -5.038  -3.612  20.151  1.00  0.00           C  
ATOM    664  CEN VAL A  95      -5.634  -3.809  19.867  1.00  0.00           X  
ATOM    665  H   VAL A  95      -4.396  -3.303  22.633  1.00  0.00           H  
ATOM    666  N   VAL A  96      -1.981  -4.184  19.101  1.00  0.00           N  
ATOM    667  CA  VAL A  96      -0.870  -3.653  18.320  1.00  0.00           C  
ATOM    668  C   VAL A  96      -1.186  -2.261  17.787  1.00  0.00           C  
ATOM    669  O   VAL A  96      -0.308  -1.402  17.710  1.00  0.00           O  
ATOM    670  CB  VAL A  96      -0.518  -4.576  17.138  1.00  0.00           C  
ATOM    671  CEN VAL A  96      -0.045  -5.017  16.900  1.00  0.00           X  
ATOM    672  H   VAL A  96      -2.329  -5.109  18.896  1.00  0.00           H  
ATOM    673  N   VAL A  97      -2.445  -2.045  17.422  1.00  0.00           N  
ATOM    674  CA  VAL A  97      -2.885  -0.749  16.920  1.00  0.00           C  
ATOM    675  C   VAL A  97      -2.697   0.340  17.969  1.00  0.00           C  
ATOM    676  O   VAL A  97      -2.433   1.496  17.637  1.00  0.00           O  
ATOM    677  CB  VAL A  97      -4.363  -0.782  16.489  1.00  0.00           C  
ATOM    678  CEN VAL A  97      -4.782  -0.767  15.941  1.00  0.00           X  
ATOM    679  H   VAL A  97      -3.114  -2.798  17.493  1.00  0.00           H  
ATOM    680  N   VAL A  98      -2.834  -0.035  19.236  1.00  0.00           N  
ATOM    681  CA  VAL A  98      -2.631   0.898  20.338  1.00  0.00           C  
ATOM    682  C   VAL A  98      -1.216   1.461  20.328  1.00  0.00           C  
ATOM    683  O   VAL A  98      -1.015   2.663  20.497  1.00  0.00           O  
ATOM    684  CB  VAL A  98      -2.898   0.230  21.700  1.00  0.00           C  
ATOM    685  CEN VAL A  98      -3.336   0.211  22.231  1.00  0.00           X  
ATOM    686  H   VAL A  98      -3.087  -0.991  19.441  1.00  0.00           H  
ATOM    687  N   VAL A  99      -0.237   0.584  20.130  1.00  0.00           N  
ATOM    688  CA  VAL A  99       1.162   0.993  20.099  1.00  0.00           C  
ATOM    689  C   VAL A  99       1.416   2.004  18.988  1.00  0.00           C  
ATOM    690  O   VAL A  99       2.090   3.013  19.196  1.00  0.00           O  
ATOM    691  CB  VAL A  99       2.099  -0.214  19.904  1.00  0.00           C  
ATOM    692  CEN VAL A  99       2.564  -0.612  20.220  1.00  0.00           X  
ATOM    693  H   VAL A  99      -0.468  -0.390  19.998  1.00  0.00           H  
ATOM    694  N   VAL A 100       0.872   1.728  17.808  1.00  0.00           N  
ATOM    695  CA  VAL A 100       1.038   2.614  16.662  1.00  0.00           C  
ATOM    696  C   VAL A 100       0.477   4.000  16.951  1.00  0.00           C  
ATOM    697  O   VAL A 100       1.109   5.012  16.648  1.00  0.00           O  
ATOM    698  CB  VAL A 100       0.354   2.046  15.404  1.00  0.00           C  
ATOM    699  CEN VAL A 100       0.474   1.764  14.787  1.00  0.00           X  
ATOM    700  H   VAL A 100       0.329   0.883  17.702  1.00  0.00           H  
ATOM    701  N   VAL A 101      -0.714   4.040  17.538  1.00  0.00           N  
ATOM    702  CA  VAL A 101      -1.363   5.303  17.870  1.00  0.00           C  
ATOM    703  C   VAL A 101      -0.512   6.125  18.828  1.00  0.00           C  
ATOM    704  O   VAL A 101      -0.340   7.330  18.643  1.00  0.00           O  
ATOM    705  CB  VAL A 101      -2.752   5.077  18.497  1.00  0.00           C  
ATOM    706  CEN VAL A 101      -3.429   5.138  18.382  1.00  0.00           X  
ATOM    707  H   VAL A 101      -1.182   3.173  17.762  1.00  0.00           H  
ATOM    708  N   VAL A 102       0.020   5.467  19.853  1.00  0.00           N  
ATOM    709  CA  VAL A 102       0.855   6.137  20.843  1.00  0.00           C  
ATOM    710  C   VAL A 102       2.086   6.758  20.196  1.00  0.00           C  
ATOM    711  O   VAL A 102       2.442   7.900  20.485  1.00  0.00           O  
ATOM    712  CB  VAL A 102       1.305   5.167  21.952  1.00  0.00           C  
ATOM    713  CEN VAL A 102       1.219   5.006  22.616  1.00  0.00           X  
ATOM    714  H   VAL A 102      -0.160   4.478  19.948  1.00  0.00           H  
ATOM    715  N   VAL A 103       2.733   6.000  19.317  1.00  0.00           N  
ATOM    716  CA  VAL A 103       3.926   6.475  18.627  1.00  0.00           C  
ATOM    717  C   VAL A 103       3.627   7.722  17.805  1.00  0.00           C  
ATOM    718  O   VAL A 103       4.386   8.691  17.831  1.00  0.00           O  
ATOM    719  CB  VAL A 103       4.513   5.392  17.703  1.00  0.00           C  
ATOM    720  CEN VAL A 103       5.042   4.957  17.624  1.00  0.00           X  
ATOM    721  H   VAL A 103       2.390   5.070  19.123  1.00  0.00           H  
ATOM    722  N   VAL A 104       2.516   7.692  17.077  1.00  0.00           N  
ATOM    723  CA  VAL A 104       2.114   8.821  16.246  1.00  0.00           C  
ATOM    724  C   VAL A 104       1.908  10.076  17.084  1.00  0.00           C  
ATOM    725  O   VAL A 104       2.359  11.161  16.716  1.00  0.00           O  
ATOM    726  CB  VAL A 104       0.821   8.517  15.467  1.00  0.00           C  
ATOM    727  CEN VAL A 104       0.569   8.388  14.838  1.00  0.00           X  
ATOM    728  H   VAL A 104       1.935   6.866  17.100  1.00  0.00           H  
ATOM    729  N   VAL A 105       1.223   9.922  18.212  1.00  0.00           N  
ATOM    730  CA  VAL A 105       0.955  11.043  19.105  1.00  0.00           C  
ATOM    731  C   VAL A 105       2.250  11.670  19.605  1.00  0.00           C  
ATOM    732  O   VAL A 105       2.393  12.893  19.623  1.00  0.00           O  
ATOM    733  CB  VAL A 105       0.104  10.612  20.314  1.00  0.00           C  
ATOM    734  CEN VAL A 105      -0.521  10.663  20.598  1.00  0.00           X  
ATOM    735  H   VAL A 105       0.879   9.005  18.458  1.00  0.00           H  
ATOM    736  N   VAL A 106       3.192  10.826  20.011  1.00  0.00           N  
ATOM    737  CA  VAL A 106       4.478  11.296  20.513  1.00  0.00           C  
ATOM    738  C   VAL A 106       5.217  12.109  19.458  1.00  0.00           C  
ATOM    739  O   VAL A 106       5.763  13.173  19.750  1.00  0.00           O  
ATOM    740  CB  VAL A 106       5.371  10.125  20.964  1.00  0.00           C  
ATOM    741  CEN VAL A 106       5.641   9.814  21.516  1.00  0.00           X  
ATOM    742  H   VAL A 106       3.013   9.833  19.971  1.00  0.00           H  
ATOM    743  N   VAL A 107       5.231  11.601  18.230  1.00  0.00           N  
ATOM    744  CA  VAL A 107       5.904  12.279  17.129  1.00  0.00           C  
ATOM    745  C   VAL A 107       5.313  13.663  16.891  1.00  0.00           C  
ATOM    746  O   VAL A 107       6.043  14.638  16.713  1.00  0.00           O  
ATOM    747  CB  VAL A 107       5.817  11.464  15.825  1.00  0.00           C  
ATOM    748  CEN VAL A 107       6.185  11.085  15.382  1.00  0.00           X  
ATOM    749  H   VAL A 107       4.764  10.723  18.055  1.00  0.00           H  
ATOM    750  N   VAL A 108       3.987  13.742  16.889  1.00  0.00           N  
ATOM    751  CA  VAL A 108       3.295  15.007  16.673  1.00  0.00           C  
ATOM    752  C   VAL A 108       3.670  16.029  17.739  1.00  0.00           C  
ATOM    753  O   VAL A 108       3.940  17.190  17.431  1.00  0.00           O  
ATOM    754  CB  VAL A 108       1.766  14.822  16.669  1.00  0.00           C  
ATOM    755  CEN VAL A 108       1.208  14.826  16.265  1.00  0.00           X  
ATOM    756  H   VAL A 108       3.444  12.905  17.041  1.00  0.00           H  
ATOM    757  N   VAL A 109       3.685  15.591  18.993  1.00  0.00           N  
ATOM    758  CA  VAL A 109       4.027  16.467  20.107  1.00  0.00           C  
ATOM    759  C   VAL A 109       5.434  17.029  19.953  1.00  0.00           C  
ATOM    760  O   VAL A 109       5.662  18.222  20.156  1.00  0.00           O  
ATOM    761  CB  VAL A 109       3.923  15.732  21.456  1.00  0.00           C  
ATOM    762  CEN VAL A 109       3.553  15.685  22.035  1.00  0.00           X  
ATOM    763  H   VAL A 109       3.454  14.625  19.179  1.00  0.00           H  
ATOM    764  N   VAL A 110       6.376  16.164  19.594  1.00  0.00           N  
ATOM    765  CA  VAL A 110       7.764  16.573  19.413  1.00  0.00           C  
ATOM    766  C   VAL A 110       7.887  17.639  18.331  1.00  0.00           C  
ATOM    767  O   VAL A 110       8.341  18.716  18.600  1.00  0.00           O  
ATOM    768  CB  VAL A 110       8.662  15.377  19.045  1.00  0.00           C  
ATOM    769  CEN VAL A 110       9.160  14.963  19.283  1.00  0.00           X  
ATOM    770  H   VAL A 110       6.124  15.197  19.442  1.00  0.00           H  
TER                                                                             
# All scores below are weighted scores, not raw scores.
#BEGIN_POSE_ENERGIES_TABLE ./out/13.pdb
label vdw total
weights 0.1 NA
pose 3.9882 3.9882
VAL:NtermProteinFull_1 0 0
VAL_2 0 0
VAL_3 0 0
VAL_4 0 0
VAL_5 0 0
VAL_6 0 0
VAL_7 0 0
VAL_8 0 0
VAL_9 0 0
VAL_10 0 0
VAL_11 0 0
VAL_12 0 0
VAL_13 0 0
VAL_14 0 0
VAL_15 0 0
VAL_16 0 0
VAL_17 0 0
VAL_18 0 0
VAL_19 0 0
VAL_20 0.00569 0.00569
VAL_21 0 0
VAL_22 0 0
VAL_23 0 0
VAL_24 0.09871 0.09871
VAL_25 0 0
VAL_26 0 0
VAL_27 0.09871 0.09871
VAL_28 0 0
VAL_29 0.34502 0.34502
VAL_30 0.25477 0.25477
VAL_31 0 0
VAL_32 0 0
VAL_33 0.50538 0.50538
VAL_34 0.46688 0.46688
VAL_35 0.00569 0.00569
VAL_36 0 0
VAL_37 0.00759 0.00759
VAL_38 0 0
VAL_39 0 0
VAL_40 0.02309 0.02309
VAL_41 0.09871 0.09871
VAL_42 0 0
VAL_43 0 0
VAL_44 0.09871 0.09871
VAL_45 0 0
VAL_46 0 0
VAL_47 0 0
VAL_48 0 0
VAL_49 0 0
VAL_50 0 0
VAL_51 0.00518 0.00518
VAL_52 0.00817 0.00817
VAL_53 1.01003 1.01003
VAL_54 0.00478 0.00478
VAL_55 0 0
VAL_56 0.0902 0.0902
VAL_57 0.46647 0.46647
VAL_58 0.17665 0.17665
VAL_59 0 0
VAL_60 0 0
VAL_61 0 0
VAL_62 0 0
VAL_63 0 0
VAL_64 0 0
VAL_65 0.00643 0.00643
VAL_66 0 0
VAL_67 0 0
VAL_68 0 0
VAL_69 0 0
VAL_70 0 0
VAL_71 0 0
VAL_72 0 0
VAL_73 0.00642 0.00642
VAL_74 2e-05 2e-05
VAL_75 0 0
VAL_76 0 0
VAL_77 0 0
VAL_78 0 0
VAL_79 0 0
VAL_80 0 0
VAL_81 0.17665 0.17665
VAL_82 0 0
VAL_83 0 0
VAL_84 0 0
VAL_85 0 0
VAL_86 0 0
VAL_87 0 0
VAL_88 0.00518 0.00518
VAL_89 0 0
VAL_90 0 0
VAL_91 0 0
VAL_92 0 0
VAL_93 0 0
VAL_94 0 0
VAL_95 0 0
VAL_96 0 0
VAL_97 0 0
VAL_98 0 0
VAL_99 0 0
VAL_100 0 0
VAL_101 0 0
VAL_102 0 0
VAL_103 0 0
VAL_104 0 0
VAL_105 0 0
VAL_106 0 0
VAL_107 0 0
VAL_108 0 0
VAL_109 0.02309 0.02309
VAL:CtermProteinFull_110 0 0
#END_POSE_ENERGIES_TABLE ./out/13.pdb

REMARK 6 14 1 8 18 18 13 4 17 17 8 11 
REMARK VDW             3.988
REMARK RG             13.619
REMARK NCdist         26.292
REMARK HO              0.293
