# Supplementary material for: Design of complicated all-α protein structures
Source: Nat Struct Mol Biol. 2024 Jan 4;31(2):275–82. doi: 10.1038/s41594-023-01147-9 (PMC11377298; doi:10.1038/s41594-023-01147-9)
Supplement: Supplementary file 12 — Statistical source data. [file 41594_2023_1147_MOESM12_ESM.zip]

Archive with 11 entries (10 files):
- ED_Fig7/
- ED_Fig7/H6_helix-length_mean_sd.txt
- __MACOSX/ED_Fig7/._H6_helix-length_mean_sd.txt
- ED_Fig7/H6foldU_helix-length_mean_sd.txt
- ED_Fig7/H6foldZ_helix-length_mean_sd.txt
- ED_Fig7/H5fold0_helix-length_mean_sd.txt
- ED_Fig7/H5_helix-length_mean_sd.txt
- ED_Fig7/H7foldK_helix-length_mean_sd.txt
- __MACOSX/ED_Fig7/._H7foldK_helix-length_mean_sd.txt
- ED_Fig7/H4_helix-length_mean_sd.txt
- ED_Fig7/H6foldC_helix-length_mean_sd.txt
