# Supplementary material for: Design of complicated all-α protein structures
Source: Nat Struct Mol Biol. 2024 Jan 4;31(2):275–82. doi: 10.1038/s41594-023-01147-9 (PMC11377298; doi:10.1038/s41594-023-01147-9)
Supplement: Supplementary file 12 — Statistical source data. [file 41594_2023_1147_MOESM12_ESM.zip › ED_Fig7/H6_helix-length_mean_sd.txt]

mean sd RG VDW
16.3333333333333 4.22689799577263 13.9947 1.1255
16.1666666666667 4.26223728418147 13.9281 1.25855
16 3.74165738677394 13.8978 2.13987
15.6666666666667 3.07679486912382 13.9997 2.92392
15.6666666666667 3.07679486912382 13.7808 2.62888
15.3333333333333 6.15358973824764 13.8953 3.81621
15.6666666666667 5.12510162500869 13.86 2.74013
15.6666666666667 4.84424056655599 13.9742 3.98865
16.5 4.18330013267038 13.9413 1.91576
16.1666666666667 3.65604522218567 13.9612 3.40744
16.1666666666667 3.54494945897211 13.6589 3.06732
16.6666666666667 5.39135109844153 13.8853 1.84875
15.8333333333333 4.3089055068157 13.9009 2.51481
15.3333333333333 3.44480284873702 13.9958 3.42231
17 4.60434577328854 13.9212 1.82143
15.8333333333333 2.63944438597722 13.9097 3.18597
15.6666666666667 2.87518115371304 13.9552 2.98004
16.3333333333333 2.50333111406915 13.8333 3.92248
16.8333333333333 2.31660671385254 13.5242 3.73877
16.1666666666667 3.06050104830347 13.7844 3.5209
16.1666666666667 2.13697605664328 13.8764 3.78027
16 1.26491106406735 13.9297 3.2351
16 6.19677335393187 13.9979 3.75721
15.8333333333333 1.47196014438797 13.8668 1.32386
16.3333333333333 3.01109061083632 13.9852 2.94334
15.8333333333333 1.47196014438797 13.9765 3.9201
15.8333333333333 0.752772652709081 13.6845 3.85155
16.6666666666667 1.63299316185545 13.9871 2.56026
15.6666666666667 5.7850381733111 13.9796 3.51615
15.5 3.98748040747538 13.8506 3.55195
15.6666666666667 3.66969571853944 13.9495 3.75289
16.5 4.50555213042752 13.9568 3.82372
15.8333333333333 4.62240918425302 13.9297 3.60783
16.1666666666667 3.65604522218567 13.9156 3.08406
15.8333333333333 3.06050104830347 13.6749 3.33257
16 3.3466401061363 13.9355 3.3455
15.6666666666667 5.71547606649408 13.9999 3.82691
16.1666666666667 3.60092580688171 13.7653 3.84471
15.8333333333333 4.57893728573199 13.9434 3.557
15.8333333333333 3.65604522218567 13.8812 2.07024
16.5 4.32434966208793 13.9488 1.57983
15.6666666666667 3.72379734500505 13.9483 2.10925
16 3.74165738677394 13.5255 2.1605
16.3333333333333 3.8815804341359 13.837 3.64665
16.1666666666667 3.86867763798777 13.8574 1.46445
16 3.79473319220206 13.9664 3.28515
16 2.82842712474619 13.8722 2.59852
15.3333333333333 5.16397779494322 13.982 3.84013
16 2.96647939483827 13.6631 3.96752
16.1666666666667 2.99443929086343 13.7738 1.65755
15.8333333333333 4.44597195972564 13.9652 2.62067
15.6666666666667 3.9327683210007 13.8897 0.864421
16.1666666666667 4.02077936060494 13.9599 3.51151
15.8333333333333 3.48807492274273 13.8596 3.95154
15.8333333333333 2.99443929086343 13.7087 1.54886
16.1666666666667 1.83484785926972 13.7435 3.57876
16.5 2.73861278752583 13.9662 1.24946
17.1666666666667 2.2286019533929 13.9999 2.15949
15.8333333333333 5.11533641774094 13.4295 3.93974
16.5 1.7606816861659 13.9116 2.97501
15.3333333333333 4.80277697448743 13.8783 2.64687
15.5 4.23083916026124 13.6979 3.63135
16 4.19523539268061 13.7704 1.19125
15.6666666666667 4.92612085384298 13.9469 3.45781
15.5 4.84767985741633 13.9695 3.38526
16.3333333333333 4.5898438608156 13.9845 2.90379
16 5.32916503778969 13.9828 3.56533
15.8333333333333 5.74166061925178 13.8235 1.25586
15.3333333333333 4.13118223595458 13.9523 3.82637
16.3333333333333 5.08592829940284 13.6858 2.77618
15.8333333333333 5.23131595936115 13.9573 2.91774
16.1666666666667 4.91596040125088 13.9503 2.6484
16 4.38178046004133 13.9773 3.1213
16.3333333333333 4.7187568984497 13.9994 0.568183
15.5 3.98748040747538 13.8814 3.91779
15.6666666666667 4.45720390678581 13.7988 3.14363
16.3333333333333 4.36653943835008 13.8218 2.4584
16 4.14728827066554 13.9342 2.50233
15.5 5.78791845139511 13.9789 2.94398
16 4.93963561409139 13.7101 2.80995
16.5 4.23083916026124 13.9355 3.95876
15.6666666666667 3.98329846567724 13.928 2.78597
15.3333333333333 3.66969571853944 13.9359 3.89721
16.1666666666667 5.98052394583173 13.8878 2.89154
15.8333333333333 4.79235502302017 13.987 0.678695
16.1666666666667 4.9966655548142 13.8295 2.44663
15.8333333333333 4.62240918425302 13.7144 3.54084
16.5 4.37035467668243 13.95 3.37723
16 4.33589667773576 13.8119 2.86794
15.6666666666667 5.12510162500869 13.9909 1.52901
15.8333333333333 4.35507366948788 13.7491 2.99264
16 3.84707681233427 13.9195 3.82493
16.5 3.78153408023781 13.9259 3.34831
16.3333333333333 4.08248290463863 13.9211 3.79073
16.5 4.03732584763727 13.9942 1.53705
16.1666666666667 3.81663027639129 13.6518 1.99125
16.5 4.18330013267038 13.7585 3.92476
16.1666666666667 4.02077936060494 13.7842 3.68821
16 3.84707681233427 13.6323 3.76247
16 3.84707681233427 13.9259 3.03098
16.3333333333333 5.53774924194538 13.8907 2.23699
16.1666666666667 3.65604522218567 13.458 3.05567
16.5 3.72827037646145 13.972 3.29804
16.3333333333333 4.03319558993445 13.8622 3.4983
16.3333333333333 3.50238014308365 13.9974 1.06564
16.1666666666667 3.54494945897211 13.9947 3.82999
16.5 3.56370593624109 13.9417 0.495172
16.3333333333333 3.61478445646026 13.8556 0.857825
16.3333333333333 3.50238014308365 13.7243 3.65995
16.3333333333333 2.94392028877595 13.7763 2.91349
15.6666666666667 2.94392028877595 13.8314 2.28076
15.8333333333333 4.79235502302017 13.9638 3.79309
16 3.09838667696593 13.7052 3.66099
16.1666666666667 3.37144874893074 13.8702 3.38039
15.6666666666667 3.50238014308365 13.9937 3.37419
16 3.40587727318528 13.5418 3.09939
15.8333333333333 3.43025752191678 13.4261 3.46205
16.1666666666667 4.21505239192429 13.601 2.67311
16 4.24264068711929 13.5143 2.91328
16.1666666666667 3.86867763798777 13.9585 1.92008
15.6666666666667 3.8815804341359 13.7458 3.97457
15.8333333333333 2.63944438597722 13.9929 3.14023
16.1666666666667 5.98052394583173 13.9349 3.56034
16.1666666666667 3.65604522218567 13.9718 2.7502
15.8333333333333 3.76386326354541 13.8601 3.39353
16 2.96647939483827 13.7498 2.42221
15.6666666666667 3.20416395751944 13.9905 0.329718
15.5 3.20936130717624 13.9579 0.462766
15.5 3.20936130717624 13.8613 1.29753
16 3.16227766016838 13.8155 3.43075
15.3333333333333 2.65832027165025 13.9959 3.82175
15.8333333333333 2.63944438597722 13.8225 3.67187
15.5 2.66458251889485 13.8806 3.19218
15.5 5.12835256198323 13.9668 2.14415
16.5 2.42899156029822 13.9498 1.942
16 2.89827534923789 13.9349 1.98998
16 2.82842712474619 13.9653 2.54507
16.6666666666667 2.87518115371304 13.8968 3.54096
16.3333333333333 3.01109061083632 13.9143 3.98862
15.8333333333333 2.56255081250434 13.6873 3.65592
15.6666666666667 1.96638416050035 13.958 1.83673
16.3333333333333 2.25092573548455 13.9104 0.822625
15.6666666666667 2.73252020425589 13.8974 0.630255
16.5 3.27108544675923 13.9505 0.910015
15.6666666666667 4.92612085384298 13.9716 3.98992
16.3333333333333 1.36626010212795 13.8833 2.82024
16.8333333333333 2.63944438597722 13.9608 2.17489
16.8333333333333 1.60208197875972 13.7214 3.17719
16.3333333333333 1.211060141639 13.912 2.59906
16.1666666666667 1.47196014438797 13.6429 1.60073
16.3333333333333 1.50554530541816 13.8167 3.7956
16.6666666666667 1.86189867250253 13.8635 2.96995
16.1666666666667 1.32916013582513 13.9845 3.02311
16.1666666666667 4.35507366948788 13.9208 3.94668
15.8333333333333 4.26223728418147 13.2603 3.41009
16 6.44980619863884 13.9182 2.21095
16.6666666666667 2.06559111797729 13.9908 3.78099
16.6666666666667 2.58198889747161 13.9791 2.4446
16.1666666666667 0.983192080250175 13.996 1.7951
16.3333333333333 1.50554530541816 13.7953 2.45002
16.1666666666667 2.13697605664328 13.8773 2.994
16.3333333333333 2.65832027165025 13.9422 3.84862
16.3333333333333 1.50554530541816 13.9513 2.747
16 0.894427190999916 13.948 2.32205
15.8333333333333 2.13697605664328 13.9633 3.80842
15.5 0.547722557505166 13.9073 3.85155
15.8333333333333 4.16733328000853 13.8493 2.40159
16.3333333333333 1.63299316185545 13.7502 1.64939
16 0.632455532033676 13.9245 3.97584
15.8333333333333 0.752772652709081 13.921 3.97232
15.5 4.76445169982864 13.549 2.95721
15.8333333333333 3.9707262140151 13.6454 3.76801
15.5 4.23083916026124 13.7359 3.92055
15.6666666666667 4.32049379893857 13.3575 3.81577
16.3333333333333 6.18600571181976 13.7718 3.854
15.5 5.20576603392815 13.9913 1.67656
15.8333333333333 5.26940856896357 13.8629 2.2649
16 5.40370243444252 13.8311 3.28811
16.1666666666667 4.91596040125088 13.9597 3.21924
15.8333333333333 6.46271356836017 13.8962 2.19373
15.6666666666667 4.84424056655599 13.9832 3.63239
15.8333333333333 4.4007575105505 13.8776 3.5048
16.3333333333333 4.80277697448743 13.9101 2.20779
16 4.33589667773576 13.9349 3.02172
15.8333333333333 3.60092580688171 13.6537 3.76938
15.8333333333333 4.02077936060494 13.8601 2.58801
16.1666666666667 4.26223728418147 13.7595 3.90105
16 4.28952211790544 13.9846 1.97318
16.3333333333333 5.95538971576728 13.9171 3.23896
15.6666666666667 5.00666222813829 13.8929 2.65991
16.1666666666667 5.74166061925178 13.776 1.17532
16.3333333333333 4.88535225614967 13.79 2.74555
16 3.57770876399966 13.8815 3.41188
16.5 4.03732584763727 13.9286 3.6375
16.1666666666667 4.26223728418147 13.922 3.64094
16.1666666666667 4.21505239192429 13.9666 0.178665
16.1666666666667 3.9707262140151 13.7705 2.70173
16 3.79473319220206 13.9875 1.86053
16.6666666666667 4.13118223595458 13.8013 3.7933
16.5 4.32434966208793 13.8567 1.75485
16.1666666666667 3.54494945897211 13.9295 3.99265
15.6666666666667 5.64505683467108 13.9639 3.895
16 3.57770876399966 13.776 2.78431
16 3.57770876399966 13.835 1.37115
16.5 3.78153408023781 13.9571 2.54678
16.6666666666667 4.27395211328656 13.9909 2.38546
16.6666666666667 3.38624669312008 13.999 1.29507
16.5 3.93700393700591 13.8349 3.24759
15.6666666666667 3.66969571853944 13.6406 2.50914
16.5 3.78153408023781 13.9993 3.27627
15.6666666666667 4.41210456207315 13.756 3.80738
15.6666666666667 3.82970843102535 13.7781 3.27931
16.1666666666667 5.38206899497458 13.9557 3.4292
16.1666666666667 3.60092580688171 13.8981 2.97694
16 3.57770876399966 13.9968 2.85732
15.8333333333333 3.60092580688171 13.9632 3.57159
16.1666666666667 2.92688685580203 13.9688 2.61205
16.1666666666667 3.06050104830347 13.5012 3.60938
16 3.09838667696593 13.4102 3.97204
16 3.09838667696593 13.7461 3.60586
16.3333333333333 3.55902608401044 13.7605 3.93769
15.3333333333333 3.55902608401044 13.9932 3.74511
15.5 3.50713558335004 13.8662 3.72389
15.8333333333333 4.83390801181267 13.9426 2.97002
15.8333333333333 3.86867763798777 13.5027 1.2629
16 3.5213633723318 13.8112 2.49143
15.8333333333333 3.31159578853861 13.5795 2.88472
15.6666666666667 3.14112506383727 13.9829 3.75031
15.8333333333333 3.06050104830347 13.9147 2.88202
15.8333333333333 3.31159578853861 13.9025 3.6337
15.8333333333333 4.26223728418147 13.7838 3.24381
15.8333333333333 2.99443929086343 13.9793 3.42365
15.3333333333333 2.06559111797729 13.962 3.4413
15.8333333333333 2.99443929086343 13.6044 2.5939
15 6.19677335393187 13.9789 2.14969
16 2.68328157299975 13.9946 3.17574
16.3333333333333 2.65832027165025 13.8974 1.03375
16.3333333333333 2.50333111406915 13.9218 1.33559
16.3333333333333 2.50333111406915 13.8192 1.28529
16.3333333333333 2.33809038890002 13.841 3.74531
16.6666666666667 2.87518115371304 13.9542 2.77888
16 2.60768096208106 13.7799 3.10823
16.8333333333333 2.92688685580203 13.9067 1.85414
16.5 4.03732584763727 13.8569 0.826991
16.3333333333333 3.66969571853944 13.9887 1.22684
16 5.51361950083609 13.9969 1.95132
16.1666666666667 2.71416039810964 13.7429 3.37173
16.3333333333333 2.94392028877595 13.9821 3.03981
16.6666666666667 2.58198889747161 13.988 3.65976
16.3333333333333 2.80475786239502 13.8401 3.57647
16.1666666666667 2.99443929086343 13.9993 0.705125
16.1666666666667 1.72240142436851 13.9476 2.58846
16 2 13.992 2.78861
15.8333333333333 2.13697605664328 13.9042 2.82151
16 2.44948974278318 13.6504 1.40886
16.6666666666667 2.16024689946929 13.5066 3.76546
16.1666666666667 5.41910201663215 13.8735 3.34519
16.1666666666667 2.78687399547713 13.8173 0.528655
16.6666666666667 3.14112506383727 13.6741 3.34295
16.8333333333333 2.71416039810964 13.9355 3.61742
15.8333333333333 1.32916013582513 13.9851 3.29043
16 2.28035085019828 13.9867 3.73231
16.5 2.73861278752583 13.5906 3.82572
15.6666666666667 1.211060141639 13.9442 2.72649
16.6666666666667 2.80475786239502 13.4832 2.12301
16.5 2.88097205817759 13.4172 2.48566
16.3333333333333 2.42212028327799 13.9504 2.21039
15.6666666666667 4.7187568984497 13.9182 3.99514
15.6666666666667 6.02218122167265 13.9742 0.907681
17 3.03315017762062 13.9865 2.92363
16 2.75680975041804 13.7344 3.86687
16.5 2.42899156029822 13.5318 3.77673
16 2.68328157299975 13.8429 3.56897
16 2.89827534923789 13.7692 2.15154
16.1666666666667 3.37144874893074 13.979 2.52904
16.5 1.87082869338697 13.2994 3.98871
15.5 1.87082869338697 13.3637 3.22387
15.6666666666667 1.75119007154183 13.6695 3.31234
16.5 2.25831795812724 13.9113 2.2148
15.6666666666667 5.50151494287407 13.9341 1.91735
15.3333333333333 2.25092573548455 13.7242 3.93308
16.1666666666667 2.13697605664328 13.9334 3.8614
16.5 2.07364413533277 13.4947 3.92103
16.6666666666667 2.42212028327799 13.641 3.46076
16.1666666666667 3.06050104830347 13.8809 3.86402
16.6666666666667 1.96638416050035 13.8179 2.92607
16.6666666666667 1.86189867250253 13.5772 2.46524
16.3333333333333 2.87518115371304 13.8705 3.74546
15.5 1.37840487520902 13.8872 2.99136
16.1666666666667 2.40138848724372 13.4728 3.22129
15.1666666666667 4.53504869507116 13.9772 3.89818
15.3333333333333 1.75119007154183 13.8758 3.91273
16.3333333333333 1.50554530541816 13.9343 1.56186
16.5 1.6431676725155 13.898 0.593868
16.5 2.73861278752583 13.9 3.00344
16.5 2.58843582110896 13.8181 3.19661
16.6666666666667 2.16024689946929 13.5643 3.07126
15.6666666666667 1.03279555898864 13.9664 3.96234
15.6666666666667 4.80277697448743 13.7295 2.42138
15.3333333333333 4.08248290463863 13.8794 3.78236
15.5 4.59347363114234 13.9922 2.60447
15.5 5.24404424085076 13.9977 2.61916
15.8333333333333 4.16733328000853 13.8675 2.91292
15.8333333333333 4.11906138175515 13.7584 3.36265
16 4.38178046004133 13.8885 3.12468
16.1666666666667 4.87510683643617 13.9813 3.09911
16 5.79655069847578 13.8306 1.00163
16 4.24264068711929 13.3685 3.00127
16.5 4.59347363114234 13.3978 3.21095
15.6666666666667 4.13118223595458 13.7937 3.93391
16.5 4.41588043316392 13.5419 2.98794
16.1666666666667 4.62240918425302 13.9831 3.64208
15.3333333333333 4.63321342770508 13.9201 3.73386
16 4.38178046004133 13.5695 3.20168
15.3333333333333 4.88535225614967 13.9599 3.63682
16.1666666666667 4.57893728573199 13.9864 3.56233
15.8333333333333 4.11906138175515 13.9826 1.95076
15.3333333333333 5.24086506854228 13.5036 3.78797
15.8333333333333 3.65604522218567 13.8883 2.91061
15.6666666666667 3.66969571853944 13.8722 2.50168
15.8333333333333 3.60092580688171 13.9876 3.98023
16.3333333333333 4.27395211328656 13.7577 2.49079
15.6666666666667 3.9327683210007 13.9983 2.75913
15.3333333333333 4.36653943835008 13.9392 2.70064
15.6666666666667 4.54606056566195 13.7034 3.97432
15.3333333333333 5.08592829940284 13.9584 3.75569
15.1666666666667 3.86867763798777 13.8681 3.90834
16.1666666666667 4.26223728418147 13.9801 3.42277
16 5.51361950083609 13.9283 1.83526
16.1666666666667 4.26223728418147 13.4808 3.58142
16.3333333333333 5.27888877195444 13.9958 3.82831
15.5 3.50713558335004 13.7076 3.86133
16.1666666666667 4.02077936060494 13.8991 3.47056
15.6666666666667 3.50238014308365 13.7141 3.23051
16 3.74165738677394 13.7174 3.07736
16 3.40587727318528 13.9016 3.79646
15.5 4.03732584763727 13.9088 3.41143
16.5 4.67974358271904 13.8366 3.81364
15.6666666666667 3.72379734500505 13.7692 2.09757
16 5.17687164221791 13.9983 0.551637
15.6666666666667 3.66969571853944 13.9394 2.63178
16.3333333333333 3.8815804341359 13.9939 3.43823
16 3.5213633723318 13.6438 2.15628
15.8333333333333 2.92688685580203 13.886 2.58098
15.8333333333333 2.92688685580203 13.5436 3.98949
16 2.96647939483827 13.8891 2.39337
16.1666666666667 2.85773803324704 13.9681 2.30919
15.8333333333333 3.86867763798777 13.9654 3.46205
15.6666666666667 3.50238014308365 13.8719 3.11914
15.8333333333333 3.43025752191678 13.7741 3.86847
16 5.17687164221791 13.9366 3.33513
16 4.42718872423573 13.9653 3.61512
16 3.84707681233427 13.5893 1.02272
15.5 3.27108544675923 13.9487 3.99167
15.8333333333333 3.31159578853861 13.9591 1.00475
15.6666666666667 3.32665998663324 13.8836 2.39578
16.1666666666667 3.65604522218567 13.8827 0.486048
16.1666666666667 4.3089055068157 13.9286 3.85109
15.8333333333333 3.48807492274273 13.8945 1.70716
15.5 3.39116499156263 13.5251 3.58893
16 3.03315017762062 13.9666 2.74897
16.1666666666667 5.56477013601341 13.8079 2.80635
15.8333333333333 3.86867763798777 13.7952 3.92303
15.5 3.93700393700591 13.9789 3.94278
15.6666666666667 2.94392028877595 13.828 3.53041
16.1666666666667 3.65604522218567 13.9568 2.96727
16.6666666666667 3.61478445646026 13.858 2.73209
15.8333333333333 2.99443929086343 13.6387 1.35266
15.8333333333333 2.48327740429189 13.6872 3.30218
15.8333333333333 3.18852107828483 13.7821 3.76279
16.3333333333333 4.13118223595458 13.9581 3.27234
15.6666666666667 2.58198889747161 13.4921 3.3044
16 5.21536192416212 13.821 3.4495
16.3333333333333 3.66969571853944 13.9791 3.8437
16.5 3.14642654451046 13.9649 3.89425
16.1666666666667 2.31660671385254 13.6686 3.92834
17 3.89871773792359 13.7829 2.11003
16.1666666666667 2.13697605664328 13.7685 1.00502
16.5 2.58843582110896 13.8956 2.27077
16.3333333333333 2.94392028877595 13.9767 0.859603
15.8333333333333 2.63944438597722 13.7106 3.8917
16.1666666666667 2.63944438597722 13.9858 1.64032
15.5 2.88097205817759 13.8908 2.21274
15.5 5.16720427310553 13.9857 3.78248
15.6666666666667 2.73252020425589 13.4705 3.08705
15.8333333333333 2.31660671385254 13.7912 3.43674
16.3333333333333 2.58198889747161 13.6891 1.69161
16.6666666666667 2.50333111406915 13.8223 3.70009
16 2.75680975041804 13.8399 3.35871
16.3333333333333 3.07679486912382 13.9936 2.14831
16.5 2.81069386451104 13.9951 3.88044
16 2 13.6919 3.91519
16.1666666666667 2.40138848724372 13.9441 2.40289
16 2.44948974278318 13.9187 2.76554
16.6666666666667 5.53774924194538 13.9832 2.83112
15.8333333333333 6.4005208121423 13.9509 2.62303
15.5 3.88587184554509 13.4139 3.37848
16 3.89871773792359 13.6805 3.64602
15.8333333333333 4.26223728418147 13.7553 3.52215
17.1666666666667 4.35507366948788 13.779 2.23568
16 4 13.7485 3.80744
16 3.68781778291716 13.9734 3.19868
15.1666666666667 2.92688685580203 13.9105 3.80776
15.5 3.72827037646145 13.9942 3.23106
15.5 2.88097205817759 13.5309 3.80758
15.6666666666667 2.73252020425589 13.9573 3.08695
15.8333333333333 5.19294393062997 13.8569 1.74441
16 3.22490309931942 13.7718 2.2543
15.6666666666667 2.73252020425589 13.9997 1.52129
15.8333333333333 2.85773803324704 13.5641 2.31801
16.6666666666667 3.2659863237109 13.9202 3.8785
16.1666666666667 3.60092580688171 13.9458 1.13969
16 3.286335345031 13.8597 3.84946
16.5 3.83405790253616 13.9628 1.163
16.1666666666667 3.12516666222246 13.6338 3.84927
16 3.22490309931942 13.8196 3.04913
15.8333333333333 3.06050104830347 13.8224 3.04623
16 5.21536192416212 13.9678 0.659553
16.5 3.50713558335004 13.989 3.75114
15.8333333333333 3.65604522218567 13.9425 2.48692
15.5 3.72827037646145 13.9656 3.70501
16 3.84707681233427 13.8569 3.07724
15.6666666666667 3.20416395751944 13.9962 3.25286
15.8333333333333 4.26223728418147 13.962 3.16623
16 4.6475800154489 13.9226 1.35494
15.6666666666667 3.01109061083632 13.9212 1.13523
15.5 3.01662062579967 13.9062 0.782361
15.5 3.93700393700591 13.9292 3.93478
16.1666666666667 6.21020665249287 13.847 0.990351
16.6666666666667 3.72379734500505 13.9584 2.24885
15.8333333333333 3.18852107828483 13.9068 3.18708
16.1666666666667 3.48807492274273 13.9763 2.58607
16 3.3466401061363 13.7779 3.86436
15.8333333333333 3.31159578853861 13.9439 3.05432
15.5 3.01662062579967 13.9808 3.49233
16 2.96647939483827 13.7762 0.384842
15.8333333333333 2.99443929086343 13.745 0.517891
16.1666666666667 3.31159578853861 13.9557 2.39375
15.5 2.58843582110896 13.9434 3.59672
16.1666666666667 6.11282804164052 13.8877 3.38648
16 2.96647939483827 13.7676 3.18638
15.1666666666667 3.12516666222246 13.9943 3.57056
15.6666666666667 2.58198889747161 13.7235 3.79054
15.3333333333333 2.65832027165025 13.3281 3.79289
15.8333333333333 2.63944438597722 13.795 3.50934
16.3333333333333 3.20416395751944 13.8842 3.93352
15.8333333333333 3.43025752191678 13.7249 3.87053
16.1666666666667 3.71034589582517 13.9086 1.47895
16.1666666666667 2.40138848724372 13.9996 1.03904
16.5 2.73861278752583 13.7503 0.517117
16 5.29150262212918 13.6727 3.98274
16 2.89827534923789 13.9447 1.45541
16.6666666666667 3.2659863237109 13.995 1.36836
15.6666666666667 3.01109061083632 13.9197 1.50066
15.6666666666667 2.73252020425589 13.9611 3.47349
16 2.60768096208106 13.6646 3.53655
16.5 2.73861278752583 13.8903 2.40635
16.8333333333333 2.92688685580203 13.6962 0.598904
16.8333333333333 2.71416039810964 13.6675 2.05926
15.5 2.81069386451104 13.9576 3.63281
16.3333333333333 3.44480284873702 13.9941 0.426022
15.5 4.67974358271904 13.7944 3.91084
16.1666666666667 2.85773803324704 13.8494 3.59273
16.5 3.27108544675923 13.9746 1.72149
16 2.44948974278318 13.6216 2.40597
15.5 1.97484176581315 13.8318 3.90364
16.5 2.58843582110896 13.8755 3.41193
16.3333333333333 2.65832027165025 13.8878 3.06395
16 2.96647939483827 13.9711 1.4582
15.5 1.87082869338697 13.8255 3.97281
15.8333333333333 2.13697605664328 13.5875 3.23725
16.1666666666667 3.18852107828483 13.9346 3.99787
15.6666666666667 4.88535225614967 13.8059 3.98167
16 2.5298221281347 13.9448 2.97077
16.5 2.88097205817759 13.8923 1.37856
15.5 1.22474487139159 13.9114 3.80211
15.5 2.07364413533277 13.6628 3.81321
16 2 13.8665 1.06316
16.1666666666667 2.13697605664328 13.7682 0.596909
15.8333333333333 2.63944438597722 13.9499 1.67387
16.5 2.58843582110896 13.9626 2.06134
16.8333333333333 2.71416039810964 13.8425 3.04661
17 3.03315017762062 13.9126 3.90408
16 4.73286382647969 13.919 1.86556
16.6666666666667 3.38624669312008 13.9074 3.0418
16.6666666666667 2.87518115371304 13.6661 2.38551
15.5 1.6431676725155 13.8825 3.46256
16 1.54919333848297 13.7461 2.99028
15.5 1.04880884817015 13.996 3.85413
15.6666666666667 1.86189867250253 13.932 3.05836
15.8333333333333 1.16904519445001 13.9493 1.39035
15.8333333333333 1.94079021706795 13.8393 2.8163
17 1.67332005306815 13.5562 2.93616
16.6666666666667 1.36626010212795 13.9499 2.67711
16.3333333333333 4.96655480858378 13.9604 2.82217
15.8333333333333 2.48327740429189 13.8987 3.39282
15.6666666666667 1.211060141639 13.8089 2.70841
16.3333333333333 1.86189867250253 13.8667 3.15383
15.5 1.51657508881031 13.664 3.91504
16.1666666666667 2.40138848724372 13.995 0.926858
15.8333333333333 1.32916013582513 13.9263 3.00457
16.1666666666667 1.83484785926972 13.8761 2.84416
15.8333333333333 1.72240142436851 13.8824 3.94782
16.5 1.04880884817015 13.9683 3.3841
16.5 2.34520787991172 13.8268 1.59809
16.1666666666667 4.9966655548142 13.8856 1.4945
16 6.51152823843988 13.8934 1.80261
16.5 1.37840487520902 13.9325 2.63725
15.6666666666667 1.50554530541816 13.6659 3.98903
16.5 2.34520787991172 13.8483 3.23141
15.8333333333333 2.13697605664328 13.649 3.8365
16 0.632455532033676 13.7499 3.80308
16.5 1.51657508881031 13.8092 1.34552
17.1666666666667 1.72240142436851 13.813 0.338876
16.3333333333333 1.03279555898864 13.9951 2.79952
16.3333333333333 1.86189867250253 13.9737 3.80532
16.5 1.87082869338697 13.9686 2.70593
15.6666666666667 5.57374799095426 13.7417 3.422
15.6666666666667 5.71547606649408 13.8888 3.17056
15.8333333333333 5.03653319920227 13.7661 3.65092
16.5 5.68330889535313 13.9359 1.79361
15.6666666666667 5.53774924194538 13.9833 1.93761
15 4.69041575982343 13.9164 3.8406
15.3333333333333 4.54606056566195 13.9237 3.86159
16.1666666666667 5.41910201663215 13.9804 3.27639
16.5 5.00999001995014 13.9032 2.25953
16.1666666666667 5.30722777603022 13.9135 3.45632
15.8333333333333 6.01387285088957 13.883 2.22631
16.1666666666667 4.79235502302017 13.8286 3.75939
15.8333333333333 4.79235502302017 13.9531 3.87283
15.6666666666667 4.45720390678581 13.9686 2.79541
16.1666666666667 4.70814896394185 13.6748 3.24964
15.8333333333333 4.75043857624395 13.895 3.82604
15.5 3.83405790253616 13.8206 2.78156
15.6666666666667 4.5018514709691 13.9654 3.94216
15.6666666666667 4.5018514709691 13.8204 3.90024
15.8333333333333 4.11906138175515 13.967 3.85653
15.8333333333333 4.44597195972564 13.7264 3.94026
15.6666666666667 6.02218122167265 13.851 2.28588
15.5 5.24404424085076 13.9665 3.19637
16.3333333333333 5.60951572479003 13.8793 2.83029
15.8333333333333 4.62240918425302 13.9218 0.919178
15.5 4.23083916026124 13.7275 1.90368
15.8333333333333 4.62240918425302 13.3174 3.99517
16 4.93963561409139 13.913 2.69785
15.8333333333333 4.9564772436345 13.9561 3.19219
16 5.17687164221791 13.9445 3.88646
16 4.38178046004133 13.8485 2.52341
16 4.85798312059645 13.9961 3.39065
15.8333333333333 6.30608172058265 13.9141 1.77576
15.3333333333333 4.5018514709691 13.8646 3.12271
15.8333333333333 4.62240918425302 13.9799 2.32196
16.3333333333333 4.7187568984497 13.7952 3.03812
16 4.81663783151692 13.6273 2.89583
15.8333333333333 3.71034589582517 13.5238 3.86607
16 4.19523539268061 13.9497 0.900564
15.6666666666667 4.17931413830866 13.9959 1.14359
15.8333333333333 4.26223728418147 13.9506 2.56444
16 4.56070170039655 13.9553 3.51652
16 3.57770876399966 13.9677 2.94754
15.8333333333333 5.81090928054007 13.8028 3.06664
16 3.79473319220206 13.8408 3.19534
16 4.14728827066554 13.9284 0.783858
16.5 4.32434966208793 13.5866 3.77904
15.6666666666667 3.55902608401044 13.9662 3.43791
15.6666666666667 3.61478445646026 13.9549 3.87746
15.6666666666667 5.20256347070045 13.9585 2.55136
15.8333333333333 5.03653319920227 13.907 2.59795
16.1666666666667 4.70814896394185 13.9114 3.75184
15.6666666666667 4.67618077780005 13.6253 3.69201
16.1666666666667 4.16733328000853 13.8511 3.00717
16 6.03324125159934 13.919 3.78398
15.8333333333333 3.9707262140151 13.9958 0.758043
16.3333333333333 4.27395211328656 13.9751 3.97224
16 3.57770876399966 13.8394 3.70832
15.6666666666667 4.17931413830866 13.9372 3.80973
16.1666666666667 4.16733328000853 13.8152 3.06333
16 4.19523539268061 13.8058 2.19931
16.8333333333333 4.44597195972564 13.9684 3.19065
15.6666666666667 3.98329846567724 13.9007 3.88757
16.1666666666667 4.07021702943058 13.9534 1.14873
16.1666666666667 3.9707262140151 13.9309 3.59599
16 6.44980619863884 13.9795 0.935776
16.1666666666667 3.81663027639129 13.9589 3.3436
16.1666666666667 3.81663027639129 13.8324 3.13404
16.3333333333333 3.9327683210007 13.8568 1.96582
15.6666666666667 3.38624669312008 13.9886 3.88113
15.8333333333333 3.37144874893074 13.859 3.0695
15 3.22490309931942 13.7583 3.97694
15.6666666666667 3.50238014308365 13.7061 3.80973
15.5 3.50713558335004 13.9999 3.80621
16.1666666666667 3.54494945897211 13.9658 0.9712
16.1666666666667 3.9707262140151 13.8079 3.72973
15.1666666666667 5.84522597225006 13.9279 3.43242
16.5 4.59347363114234 13.996 3.38568
16.1666666666667 3.81663027639129 13.8352 3.60212
15.8333333333333 4.75043857624395 13.952 3.11645
16.8333333333333 4.87510683643617 13.9726 3.72138
15.3333333333333 4.08248290463863 13.6427 3.97678
15.6666666666667 4.17931413830866 13.9584 3.06283
15.5 4.23083916026124 13.9328 3.83645
16 3.68781778291716 13.8094 2.61745
16.1666666666667 4.11906138175515 13.9246 2.42914
15.6666666666667 3.07679486912382 13.7187 3.83425
15.3333333333333 5.85377371160405 13.7719 3.40428
15.5 6.15629758864855 13.7875 3.9589
15.6666666666667 3.14112506383727 13.9554 2.61885
16 3.89871773792359 13.9587 1.04359
16.1666666666667 3.86867763798777 13.8903 0.462898
15.6666666666667 4.03319558993445 13.7995 3.1829
16.3333333333333 3.66969571853944 13.6337 3.91382
16 3.68781778291716 13.7401 3.99911
16 4.38178046004133 13.9331 2.93639
16.5 3.61939221417077 13.9279 3.49689
16 3.22490309931942 13.7868 3.52641
16.6666666666667 3.72379734500505 13.7753 0.681137
16.3333333333333 5.12510162500869 13.5174 2.64072
17 3.5213633723318 13.8368 0.940282
15.8333333333333 2.92688685580203 13.979 3.9363
15.6666666666667 3.32665998663324 13.8565 3.91241
15.8333333333333 3.25064096243597 13.7768 3.4621
15.8333333333333 3.43025752191678 13.7333 2.55739
15.6666666666667 2.94392028877595 13.8935 3.95226
16 3.286335345031 13.4653 2.0473
16.3333333333333 3.38624669312008 13.8676 2.1881
17.1666666666667 3.60092580688171 13.8775 1.79877
16.3333333333333 3.32665998663324 13.8976 1.98351
16.5 5.00999001995014 13.8655 2.35619
15.8333333333333 3.18852107828483 13.8467 3.84964
16.5 3.27108544675923 13.9493 3.79088
15.8333333333333 3.86867763798777 13.8508 2.69031
15.6666666666667 4.03319558993445 13.7786 3.37443
15.8333333333333 3.81663027639129 13.6926 3.82095
15.8333333333333 3.43025752191678 13.995 3.1047
15.5 3.20936130717624 13.9489 3.87952
15.6666666666667 4.22689799577263 13.9604 3.80331
16 3.5213633723318 13.9972 3.42841
16 3.46410161513775 13.8058 3.29079
16.3333333333333 5.42832079621928 13.7805 2.55825
15.6666666666667 4.22689799577263 13.9854 0.486035
15.6666666666667 3.01109061083632 13.9956 1.43557
15.6666666666667 2.73252020425589 13.7475 0.322517
15.5 3.27108544675923 13.9539 2.79607
16.3333333333333 4.22689799577263 13.8038 2.23614
15.1666666666667 2.48327740429189 13.9361 3.91184
15.1666666666667 2.56255081250434 13.9939 3.94696
15.6666666666667 3.01109061083632 13.9442 3.41343
15.8333333333333 3.06050104830347 13.8896 2.93644
15.8333333333333 3.06050104830347 13.7121 2.58698
16.1666666666667 5.70672118354022 13.9058 1.75964
15.5 3.56370593624109 13.8445 3.97129
15.8333333333333 3.48807492274273 13.6636 3.92784
15.6666666666667 3.50238014308365 13.613 3.80112
16.1666666666667 3.06050104830347 13.976 3.39018
15.8333333333333 3.06050104830347 13.8587 1.49537
15.6666666666667 3.32665998663324 13.9464 3.32592
16.3333333333333 3.2659863237109 13.8656 3.14553
16.3333333333333 4.13118223595458 13.999 2.53499
16 4.24264068711929 13.8951 3.53895
16.1666666666667 4.07021702943058 13.86 1.7379
15.3333333333333 5.16397779494322 13.9076 2.2174
15.8333333333333 2.99443929086343 13.0517 3.77468
15.3333333333333 3.07679486912382 13.9292 3.18597
16.1666666666667 3.86867763798777 13.9184 1.36471
16 3.3466401061363 13.9377 3.21496
16.1666666666667 2.99443929086343 13.6924 2.03051
16 2.82842712474619 13.6921 3.32714
16 2.60768096208106 13.8945 3.14669
15.1666666666667 2.13697605664328 13.7767 3.88367
15.5 2.58843582110896 13.8023 3.7766
16.1666666666667 3.31159578853861 13.9686 3.914
15.1666666666667 4.53504869507116 13.715 2.7154
16.1666666666667 3.31159578853861 13.6962 3.85078
16 3.3466401061363 13.6209 3.89005
16 3.286335345031 13.6848 3.46499
15.8333333333333 3.37144874893074 13.8849 3.32458
15.6666666666667 3.14112506383727 13.6546 2.39193
16.8333333333333 2.92688685580203 13.6365 3.47491
16.5 3.01662062579967 13.8304 3.35982
16.8333333333333 3.25064096243597 13.9601 0.709789
16.1666666666667 2.78687399547713 13.7893 1.33868
16.1666666666667 3.65604522218567 13.9734 3.56416
15.8333333333333 4.62240918425302 13.9389 2.41529
16 3.16227766016838 13.6496 1.98258
15.5 3.01662062579967 13.756 3.1929
15.8333333333333 2.04124145231932 13.8486 2.69468
16.1666666666667 2.78687399547713 13.9937 3.80324
15.8333333333333 2.48327740429189 13.8814 3.66027
16 2.44948974278318 13.6623 3.15216
15.8333333333333 2.48327740429189 12.8183 3.37087
16.1666666666667 2.63944438597722 13.6455 2.38693
16 2.82842712474619 13.9982 0.532671
15.1666666666667 2.63944438597722 13.8362 3.99955
16 4.85798312059645 13.7214 1.66962
16.1666666666667 4.11906138175515 13.8701 3.8395
16.1666666666667 2.71416039810964 13.9732 3.6412
16.3333333333333 3.55902608401044 13.9456 3.69862
16 2.44948974278318 13.7388 3.92321
16.3333333333333 4.17931413830866 13.8383 3.95805
15.8333333333333 2.71416039810964 13.7063 2.70946
15.8333333333333 2.85773803324704 13.8124 3.57286
15.5 2.58843582110896 13.7934 3.96047
14.8333333333333 1.16904519445001 13.9932 3.75083
15.8333333333333 2.71416039810964 13.837 3.91425
16 5.05964425626941 13.7706 2.50362
16 2.28035085019828 13.7426 3.20591
16.1666666666667 2.71416039810964 13.9018 2.32713
15.8333333333333 2.04124145231932 13.9869 1.04079
16 2.19089023002066 13.9523 3.44144
15.8333333333333 2.2286019533929 13.9381 1.48476
16.1666666666667 2.2286019533929 13.7552 2.3561
16.3333333333333 2.42212028327799 13.9941 2.64236
15.8333333333333 3.37144874893074 13.7688 3.90501
16.5 2.81069386451104 13.9027 2.73685
16.1666666666667 3.31159578853861 13.7931 3.49054
15.8333333333333 4.66547603859099 13.6122 3.49486
15.6666666666667 5.95538971576728 13.9362 3.60246
15.5 1.97484176581315 13.8613 3.89155
16.6666666666667 2.73252020425589 13.988 2.68618
16.3333333333333 2.65832027165025 13.7517 0.0200837
16.5 2.66458251889485 13.6606 3.73898
16.5 2.58843582110896 13.9011 2.36637
16.5 1.87082869338697 13.9673 3.55016
16.5 2.16794833886788 13.9566 3.64067
16.5 2.88097205817759 13.8276 3.69654
15.8333333333333 2.63944438597722 13.9545 0.831174
16.3333333333333 3.01109061083632 13.5884 1.66191
16 5.17687164221791 13.9407 2.96866
16.3333333333333 2.94392028877595 13.5866 1.1902
16.1666666666667 2.85773803324704 13.8522 2.13501
15.8333333333333 2.56255081250434 13.9476 2.17946
15.3333333333333 1.50554530541816 13.7814 3.58109
16.3333333333333 1.75119007154183 13.92 2.43369
15.8333333333333 2.63944438597722 13.7374 2.9447
15.3333333333333 1.75119007154183 13.9721 3.23791
15.8333333333333 1.83484785926972 13.9222 1.72037
16.5 1.87082869338697 13.766 2.73888
16.3333333333333 1.96638416050035 13.9692 2.82842
15.8333333333333 4.16733328000853 13.9198 1.22573
16 2 13.9938 1.09125
16.5 2.16794833886788 13.9637 3.90659
16.3333333333333 2.25092573548455 13.9615 2.41351
16.6666666666667 2.50333111406915 13.789 3.96816
17 2.60768096208106 13.8152 3.14958
16.8333333333333 2.71416039810964 13.7678 3.28749
15.1666666666667 1.47196014438797 13.9741 1.94502
16.5 3.33166624979154 13.9232 1.94833
16.1666666666667 2.78687399547713 13.8672 3.77216
15.6666666666667 2.87518115371304 13.8846 3.7367
16.1666666666667 4.57893728573199 13.9229 1.00293
15.6666666666667 2.65832027165025 13.7551 2.6873
15.6666666666667 1.63299316185545 13.5737 3.21212
15.3333333333333 1.75119007154183 13.7713 2.54466
15.1666666666667 1.94079021706795 13.7072 3.7365
16.1666666666667 1.83484785926972 13.9739 2.55476
16 2.19089023002066 13.8281 2.89508
16 2 13.8707 3.62783
15.5 1.04880884817015 13.9488 3.8709
15.8333333333333 0.983192080250175 13.8041 3.27789
16.6666666666667 2.33809038890002 13.8135 1.33066
15.8333333333333 4.70814896394185 13.6075 2.39608
16.5 2.42899156029822 13.7762 1.736
16 2.28035085019828 13.9773 3.62306
16.3333333333333 3.01109061083632 13.5682 3.20973
16.3333333333333 1.63299316185545 13.5689 3.96429
16.5 1.87082869338697 13.8525 3.98704
16 2.0976176963403 13.5564 3.216
16.8333333333333 3.31159578853861 13.8168 3.41615
17 2.96647939483827 13.8478 3.32747
16 1.67332005306815 13.7495 3.74474
16 1.78885438199983 13.9663 1.22662
15.3333333333333 4.54606056566195 13.6736 3.72923
15.6666666666667 2.33809038890002 13.9908 2.13511
16.5 2.07364413533277 13.8608 3.21031
15.8333333333333 1.16904519445001 13.8606 2.60244
16 1.67332005306815 13.6106 3.10312
16.1666666666667 2.85773803324704 13.6581 1.09412
16.1666666666667 2.40138848724372 13.8312 3.96242
16.5 2.81069386451104 13.6376 1.58025
16 1.67332005306815 13.7746 3.13159
16.8333333333333 2.40138848724372 13.7204 1.53034
16.8333333333333 2.40138848724372 13.7918 0.759151
15.8333333333333 4.26223728418147 13.9167 3.08367
16.8333333333333 2.78687399547713 13.8556 1.0949
16.8333333333333 1.72240142436851 13.2481 3.52015
16.5 1.87082869338697 13.7597 3.14983
16.3333333333333 1.86189867250253 13.667 1.31556
17 2.28035085019828 13.6849 2.43686
16.6666666666667 2.73252020425589 13.9285 2.02864
16.5 2.34520787991172 13.9998 3.54245
16.8333333333333 1.83484785926972 13.7402 3.63083
16 2 13.555 3.84813
16.1666666666667 1.47196014438797 13.9825 3.81833
15.3333333333333 4.27395211328656 13.7714 3.78138
16.5 2.07364413533277 13.6668 2.06749
16.8333333333333 1.32916013582513 13.9299 1.30527
16 0.632455532033676 13.633 3.84455
15.1666666666667 3.9707262140151 13.9595 3.83638
15.6666666666667 4.08248290463863 13.4645 3.45814
16.5 5.54075807087803 13.8499 2.3527
16.1666666666667 6.6156380392723 13.9553 1.18386
16 4.77493455452533 13.9727 0.630615
15.6666666666667 3.9327683210007 13.6714 2.17623
15.6666666666667 5.04645089807348 13.945 3.37106
15.6666666666667 4.84424056655599 13.8607 3.48359
15.3333333333333 4.88535225614967 13.9971 3.55778
15.5 4.67974358271904 13.9998 2.98907
16 4.38178046004133 13.7896 2.55833
16.1666666666667 4.4007575105505 13.8864 1.98442
15.8333333333333 4.57893728573199 13.7174 3.21773
15.6666666666667 3.82970843102535 13.9593 3.88242
15.8333333333333 5.91326193117358 13.7761 1.46374
16.3333333333333 3.98329846567724 13.9956 1.94591
15.8333333333333 4.44597195972564 13.98 2.73124
16.5 4.46094160463909 13.866 3.73083
16 4.69041575982343 13.7707 3.34494
16 4 13.9958 3.42707
16.3333333333333 4.54606056566195 13.9571 2.87354
16.1666666666667 4.62240918425302 13.7645 3.26345
16.1666666666667 4.11906138175515 13.9603 0.65081
16.1666666666667 4.4007575105505 13.9773 1.10303
15.8333333333333 4.26223728418147 13.922 3.65868
15.6666666666667 5.92171146432065 13.6914 1.8264
15.5 3.88587184554509 13.6216 3.59152
15.5 3.61939221417077 13.9664 3.92593
15.8333333333333 4.16733328000853 13.9648 3.98453
15.6666666666667 3.72379734500505 13.7104 3.87746
15.8333333333333 4.16733328000853 13.8828 0.318259
16.6666666666667 4.32049379893857 13.7491 1.8928
15.8333333333333 5.38206899497458 13.9268 3.81175
15.6666666666667 5.20256347070045 13.8334 3.87312
16.3333333333333 4.54606056566195 13.9649 3.25192
15.6666666666667 4.17931413830866 13.9914 1.68226
15.1666666666667 5.49241901776136 13.9858 3.86607
15.6666666666667 5.00666222813829 13.9361 3.82109
16 3.89871773792359 13.7998 1.08632
15.8333333333333 4.16733328000853 13.5459 2.19704
16.6666666666667 5.08592829940284 13.987 1.13722
15.6666666666667 4.5018514709691 13.6567 2.27152
16.3333333333333 4.27395211328656 13.9721 1.285
16 3.9496835316263 13.8876 1.07074
16.1666666666667 3.54494945897211 13.9394 3.34566
15.8333333333333 3.81663027639129 13.9227 0.143506
16 4.51663591625449 13.8198 3.87631
15.8333333333333 6.04703784233791 13.9551 3.98732
16.3333333333333 4.17931413830866 13.9435 0.264533
16.6666666666667 4.45720390678581 13.8869 3.85268
15 3.68781778291716 13.9865 3.85209
15.3333333333333 3.8815804341359 13.8218 3.83834
15.6666666666667 3.8815804341359 13.9319 3.47571
16.1666666666667 3.81663027639129 13.5239 2.97528
16.3333333333333 3.9327683210007 13.993 1.98114
15.5 3.50713558335004 13.8383 3.84811
16.3333333333333 3.8815804341359 13.9996 1.04663
16 3.40587727318528 13.9854 0.787603
16 5.79655069847578 13.9999 0.929117
15.8333333333333 3.43025752191678 13.9788 1.33825
15.8333333333333 3.37144874893074 13.7873 1.98653
16.6666666666667 3.9327683210007 13.8595 1.16853
15.5 3.44963766213207 13.8631 0.824573
16.3333333333333 3.50238014308365 13.8989 3.62149
15.8333333333333 3.54494945897211 13.9927 2.64433
16.3333333333333 3.61478445646026 13.9223 2.97727
16.8333333333333 4.07021702943058 13.9353 1.52888
15.5 3.08220700148449 13.8511 3.89827
15.8333333333333 3.48807492274273 13.943 3.34464
15.8333333333333 5.52871293039046 13.9308 3.87192
16.3333333333333 3.9327683210007 13.8686 3.55769
16.1666666666667 3.65604522218567 13.4098 3.77157
15.6666666666667 3.9327683210007 13.5464 3.16273
16.3333333333333 4.03319558993445 13.9887 3.69932
15.1666666666667 3.65604522218567 13.7599 3.77995
16 4.14728827066554 13.8492 2.73501
15.5 3.01662062579967 13.8637 0.680992
15.5 3.01662062579967 13.986 3.08994
15.8333333333333 3.65604522218567 13.8785 2.67646
15.6666666666667 3.66969571853944 13.8547 3.23026
15.8333333333333 5.03653319920227 13.8936 1.6536
15.8333333333333 5.81090928054007 13.8246 3.60659
15.3333333333333 4.17931413830866 13.7999 3.78616
15.6666666666667 3.8815804341359 13.8837 3.54172
15.3333333333333 3.98329846567724 13.9342 1.55043
16.3333333333333 4.96655480858378 13.834 3.84481
16.3333333333333 4.84424056655599 13.9936 3.67128
15.3333333333333 3.61478445646026 13.7614 1.82252
15.1666666666667 3.86867763798777 13.8604 3.98142
15.8333333333333 3.9707262140151 13.9357 3.11365
16 3.89871773792359 13.9154 3.54464
16.1666666666667 4.53504869507116 13.8756 2.95088
15.5 5.31977443130815 13.9736 0.315317
16.1666666666667 4.26223728418147 13.6304 3.92284
16 3.3466401061363 13.9518 2.27494
16.3333333333333 3.77712412645741 13.6088 3.53033
16.1666666666667 3.81663027639129 13.5129 3.37256
16.1666666666667 3.81663027639129 13.85 3.72814
15.5 3.88587184554509 13.8624 3.95136
15.5 3.61939221417077 13.8178 3.18748
15.5 4.13521462562707 13.6273 3.51465
15.1666666666667 3.76386326354541 13.9913 3.91711
15.6666666666667 4.27395211328656 13.984 3.83416
15.8333333333333 6.04703784233791 13.8966 3.40842
15.8333333333333 3.43025752191678 13.8277 0.999163
15.8333333333333 3.43025752191678 13.6329 2.51865
16 3.89871773792359 13.8519 1.53146
16.1666666666667 3.81663027639129 13.9705 2.2111
16 3.74165738677394 13.8326 3.90969
16.3333333333333 4.08248290463863 13.7405 3.85819
16.1666666666667 3.81663027639129 13.7861 3.3105
16.5 3.72827037646145 13.765 3.48684
16.3333333333333 3.82970843102535 13.9243 3.36696
16.5 3.72827037646145 13.8305 3.83943
16 5.51361950083609 13.8256 3.98747
16.1666666666667 3.9707262140151 13.8317 3.4621
16.5 4.59347363114234 13.9869 3.32432
16.1666666666667 3.65604522218567 13.4968 3.37905
15.8333333333333 3.86867763798777 13.2405 3.37159
16 3.74165738677394 13.7272 3.79281
16.3333333333333 3.77712412645741 13.8385 0.623085
16.5 4.80624593627917 13.7054 3.63091
16.1666666666667 4.62240918425302 13.9747 3.52519
16.1666666666667 4.91596040125088 13.9089 1.4738
15.8333333333333 4.11906138175515 13.9298 2.89114
15.5 5.00999001995014 13.8503 1.44218
16.1666666666667 4.3089055068157 13.9872 3.20497
15.3333333333333 3.82970843102535 13.7946 3.5304
15.6666666666667 4.08248290463863 13.8829 3.95055
15.5 3.01662062579967 13.7177 2.29929
16.3333333333333 3.98329846567724 13.9088 2.02728
15.8333333333333 3.76386326354541 13.7606 2.37839
15.6666666666667 3.77712412645741 13.9844 2.61506
16.5 3.88587184554509 13.9831 3.77063
15.5 3.14642654451046 13.6135 2.94641
15.5 3.14642654451046 13.9499 3.08914
15.3333333333333 5.3166405433005 13.9944 3.93639
16.1666666666667 3.48807492274273 13.7758 3.0312
16.1666666666667 3.43025752191678 13.8828 3.52769
16.3333333333333 3.98329846567724 13.9026 3.3275
16.3333333333333 3.9327683210007 13.9445 2.38698
16 2.96647939483827 13.9799 1.62393
16 3.22490309931942 13.6065 3.55404
16.3333333333333 3.50238014308365 13.5939 3.51246
15.6666666666667 3.32665998663324 13.9914 3.66264
15.8333333333333 2.63944438597722 13.8113 3.96928
16.3333333333333 3.01109061083632 13.9832 3.98879
16 5.44058820349418 13.8256 1.61326
16.5 2.94957624075053 13.7427 3.38371
16.6666666666667 3.01109061083632 13.8934 3.51659
16.3333333333333 3.32665998663324 13.8303 3.32879
15.8333333333333 2.85773803324704 13.9251 3.92847
16.5 3.01662062579967 13.8196 1.19287
16.1666666666667 3.25064096243597 13.3008 3.95164
16 3.9496835316263 13.9104 3.13607
15.8333333333333 4.07021702943058 13.7609 3.67305
15 3.68781778291716 13.8964 3.8114
15.6666666666667 3.82970843102535 13.8216 3.72492
15.8333333333333 5.67156650905785 13.9417 0.824691
16.3333333333333 3.44480284873702 13.5817 1.99693
15.8333333333333 3.48807492274273 13.7198 3.65556
15.6666666666667 2.73252020425589 13.6231 3.51883
16 3.74165738677394 13.2435 3.00915
15.8333333333333 3.92003401345788 13.774 3.32121
15.8333333333333 3.86867763798777 13.6196 2.75742
15.8333333333333 3.86867763798777 13.969 3.98499
15.5 3.01662062579967 13.81 3.76673
15.6666666666667 2.80475786239502 13.7931 2.02409
16.5 3.61939221417077 13.8746 3.72886
16.3333333333333 6.37704215656966 13.9911 3.45154
15.6666666666667 3.38624669312008 13.9727 2.33367
15.8333333333333 2.56255081250434 13.9071 3.71778
15.8333333333333 2.92688685580203 13.7313 3.06286
15.6666666666667 2.94392028877595 13.6084 2.90087
16 3.89871773792359 13.8514 3.94591
16.1666666666667 2.63944438597722 13.7161 1.57232
16 2.96647939483827 13.1534 2.80687
15.8333333333333 2.99443929086343 13.1112 2.93992
16.3333333333333 3.32665998663324 13.9503 3.32626
15.6666666666667 2.58198889747161 13.8703 2.4882
16.3333333333333 5.71547606649408 13.7287 3.88201
16.1666666666667 2.71416039810964 13.8416 2.17958
16 2.75680975041804 13.7923 2.55557
15.8333333333333 2.78687399547713 13.8714 3.92615
15.8333333333333 2.85773803324704 13.8196 1.82096
15.8333333333333 3.18852107828483 13.9998 3.79367
16.8333333333333 4.44597195972564 13.9181 2.38571
15 2.82842712474619 13.697 3.64267
16.6666666666667 4.41210456207315 13.6478 2.75055
16 2.82842712474619 13.6153 3.70111
16.3333333333333 3.2659863237109 13.9578 3.7367
15.8333333333333 5.19294393062997 13.7897 2.28762
16.3333333333333 6.31400559602751 13.8564 2.77193
15.6666666666667 2.50333111406915 13.2786 3.1564
15.8333333333333 3.06050104830347 13.6188 3.86936
16 3.286335345031 13.992 3.943
15.6666666666667 2.25092573548455 13.8961 3.77693
15.3333333333333 2.65832027165025 13.9923 3.18832
15.5 2.34520787991172 13.4785 3.44523
15.6666666666667 2.58198889747161 13.6624 3.99315
15.3333333333333 2.65832027165025 13.9934 3.98173
15.5 2.58843582110896 13.9299 3.97613
15.8333333333333 2.63944438597722 13.45 3.90098
15.6666666666667 4.63321342770508 13.4975 2.02543
15.6666666666667 2.87518115371304 13.3962 3.18899
15.5 2.94957624075053 13.5851 3.15174
15.6666666666667 1.86189867250253 13.9398 3.37453
15.1666666666667 1.83484785926972 13.6689 2.46299
16.3333333333333 3.2659863237109 13.8268 3.43116
15.6666666666667 2.33809038890002 13.8107 3.49914
16.8333333333333 3.54494945897211 13.8895 3.2696
16.1666666666667 2.48327740429189 13.6375 2.44806
16.1666666666667 3.31159578853861 13.8881 3.12643
16 2.36643191323985 13.9961 1.78287
16.3333333333333 5.64505683467108 13.7449 1.63093
15.8333333333333 2.78687399547713 13.9437 1.73362
15.8333333333333 2.63944438597722 13.936 3.71211
16 2.28035085019828 13.9965 1.25917
16 2.5298221281347 13.9308 0.865888
16 2.60768096208106 13.7237 1.69298
16.3333333333333 2.50333111406915 13.8854 3.07203
16.5 2.73861278752583 13.8233 2.20294
16.8333333333333 3.31159578853861 13.7539 1.58901
15.8333333333333 2.92688685580203 13.7656 3.43799
16.1666666666667 3.06050104830347 13.7814 1.50201
16.1666666666667 5.23131595936115 13.9122 2.60672
16.6666666666667 2.87518115371304 13.8634 3.86634
15.8333333333333 2.92688685580203 13.8258 1.90774
15.5 2.34520787991172 13.9625 3.25492
16 2.28035085019828 13.7517 3.89291
16 2.44948974278318 12.821 3.25698
16.1666666666667 2.40138848724372 13.6745 3.94274
15.6666666666667 3.01109061083632 13.9024 3.16176
17 2.82842712474619 13.9955 0.116751
16.8333333333333 2.92688685580203 13.9162 0.479404
17.1666666666667 3.43025752191678 13.9617 2.85935
15.8333333333333 5.38206899497458 13.8708 2.5032
15.8333333333333 2.85773803324704 13.9395 1.48598
15.8333333333333 4.11906138175515 13.9859 1.45862
16.1666666666667 2.71416039810964 13.7571 3.86633
15.8333333333333 2.04124145231932 13.9583 2.29785
16 2.5298221281347 13.881 3.55356
16.8333333333333 4.70814896394185 13.7777 3.58869
16 3.84707681233427 13.8101 1.25754
15.3333333333333 1.63299316185545 13.8755 3.95863
16.1666666666667 2.85773803324704 13.8801 3.8437
15.6666666666667 2.65832027165025 13.7934 3.82778
16.3333333333333 5.20256347070045 13.9604 3.33024
15.8333333333333 2.31660671385254 13.6937 3.42899
16.1666666666667 2.63944438597722 13.7528 2.52604
15.5 1.51657508881031 13.7843 0.398679
15.6666666666667 2.06559111797729 13.92 1.71669
16 2.75680975041804 13.9963 2.83119
16.6666666666667 3.2659863237109 13.7906 3.39692
16 3.09838667696593 13.6686 3.51704
15.5 2.66458251889485 13.7396 2.00656
16.6666666666667 3.44480284873702 13.9716 2.48869
16.1666666666667 3.06050104830347 13.9884 2.68308
15.1666666666667 4.70814896394185 13.9784 3.80223
16.1666666666667 3.06050104830347 13.7927 2.863
16 1.78885438199983 13.938 1.45649
16.1666666666667 2.40138848724372 13.7293 0.411624
16.6666666666667 3.14112506383727 13.8747 1.64418
16.1666666666667 1.94079021706795 13.9849 3.84039
16.6666666666667 2.06559111797729 13.9145 3.00732
17 2.60768096208106 13.5446 3.54916
16.8333333333333 2.85773803324704 13.989 3.76499
16.5 2.66458251889485 13.9317 1.15814
16.5 2.25831795812724 13.9302 3.02263
15.8333333333333 5.07608773236502 13.9672 1.63793
16.1666666666667 2.31660671385254 13.821 3.88123
16.3333333333333 1.96638416050035 13.9515 3.98614
15.5 2.88097205817759 13.9836 3.85376
15.8333333333333 3.12516666222246 13.9742 0.253326
15.5 3.33166624979154 13.824 3.9636
16.1666666666667 2.99443929086343 13.5681 2.09374
15.8333333333333 2.13697605664328 13.7578 3.25971
16.1666666666667 2.63944438597722 13.6312 3.77635
15.8333333333333 2.99443929086343 13.8436 2.28619
16 2.89827534923789 13.814 2.49766
16 5.44058820349418 13.9603 2.36949
15.1666666666667 2.13697605664328 13.911 3.96272
16 2.0976176963403 13.935 3.01371
15.8333333333333 2.13697605664328 13.8311 0.928389
15.8333333333333 2.63944438597722 13.9439 1.3488
15.8333333333333 3.12516666222246 13.8122 3.53027
16.3333333333333 2.87518115371304 13.8677 1.37949
15.8333333333333 1.94079021706795 13.9376 1.80689
16.3333333333333 2.94392028877595 13.9672 3.18012
15.6666666666667 2.06559111797729 13.9161 3.77394
16.1666666666667 2.13697605664328 13.8348 1.7712
15.1666666666667 5.77638872191499 13.9796 2.85858
16.5 2.25831795812724 13.8403 2.63549
16.6666666666667 2.42212028327799 13.9046 0.748695
17 2.96647939483827 13.9545 3.65921
16.6666666666667 2.87518115371304 13.7076 2.17979
16.3333333333333 2.65832027165025 13.9577 3.1995
16.5 2.25831795812724 13.8958 2.67537
15.5 1.87082869338697 13.6564 3.12898
16.1666666666667 1.94079021706795 13.9576 2.55333
16 2 13.8644 3.56211
15.8333333333333 1.47196014438797 13.9985 3.25992
15.6666666666667 5.00666222813829 13.912 3.57672
15.6666666666667 5.98887858172686 13.8901 3.99309
16.1666666666667 1.47196014438797 13.8702 3.24055
16.1666666666667 2.40138848724372 13.9108 3.96455
16.1666666666667 3.92003401345788 13.9773 3.96299
15.5 2.07364413533277 13.9952 3.26155
16 1.78885438199983 13.9219 2.79073
16.1666666666667 1.83484785926972 13.8993 0.925089
15.6666666666667 2.42212028327799 13.8848 3.92405
16.3333333333333 2.33809038890002 13.8858 3.54111
16.3333333333333 1.36626010212795 13.8883 3.48488
17 1.89736659610103 13.6718 3.15227
15.1666666666667 5.11533641774094 13.9678 2.03089
16.1666666666667 1.72240142436851 13.7351 2.61698
16.8333333333333 1.72240142436851 13.9564 1.64235
16.5 1.87082869338697 13.9929 2.72691
16.5 2.07364413533277 13.7685 3.53876
16.5 2.07364413533277 13.9008 2.62011
16 2.5298221281347 13.8478 2.18364
16.3333333333333 2.42212028327799 13.9511 1.44563
16 2 13.8261 0.961702
16.3333333333333 2.80475786239502 13.7264 3.3979
16.1666666666667 1.32916013582513 13.9445 3.54359
15.6666666666667 5.35412613473634 13.8053 2.70861
16.1666666666667 2.04124145231932 13.4599 3.71526
16 2.19089023002066 13.816 3.67801
16.3333333333333 2.50333111406915 13.9064 3.2941
16.1666666666667 2.56255081250434 13.9505 1.56025
16.6666666666667 2.33809038890002 13.6425 1.98013
16.6666666666667 2.06559111797729 13.6657 0.931226
16.6666666666667 2.87518115371304 13.8567 1.25378
16.3333333333333 0.816496580927726 13.9914 3.23393
16.5 1.87082869338697 13.9046 0.592109
16.5 1.87082869338697 13.957 0.322526
16 5.21536192416212 13.9426 3.1519
16.3333333333333 1.86189867250253 13.9312 1.04299
16.1666666666667 1.16904519445001 13.6245 2.78798
16.3333333333333 1.211060141639 13.6261 3.96261
16.1666666666667 2.31660671385254 13.6345 3.84188
16.3333333333333 3.01109061083632 13.9972 0.0677261
16.8333333333333 2.63944438597722 13.989 2.70431
16.5 1.87082869338697 13.9923 1.64765
17 2.19089023002066 13.9793 1.31771
17 2.28035085019828 13.9425 0.727292
16.1666666666667 1.60208197875972 13.8761 1.89469
16 5.44058820349418 13.7224 2.52428
15.8333333333333 2.04124145231932 13.7905 1.83956
16.6666666666667 1.36626010212795 13.9055 1.25388
16.6666666666667 2.25092573548455 13.945 2.52775
16.1666666666667 1.16904519445001 13.7315 2.99573
16.3333333333333 1.75119007154183 13.7405 2.97555
16 0.894427190999916 13.9685 3.95499
15.8333333333333 0.752772652709081 13.9478 3.84546
16.3333333333333 1.50554530541816 13.9991 3.99676
16.5 2.81069386451104 13.3433 3.85873
15.6666666666667 1.03279555898864 13.7868 3.84073
15.1666666666667 4.53504869507116 13.9906 3.95373
15.3333333333333 0.816496580927726 13.6107 3.89788
15.1666666666667 1.16904519445001 13.6407 3.85573
15.5 1.04880884817015 13.9302 3.9056
16.5 1.37840487520902 13.971 3.80814
16.1666666666667 1.47196014438797 13.6188 3.8483
16.5 2.25831795812724 13.8411 3.0911
16.8333333333333 1.72240142436851 13.9634 2.4286
16.8333333333333 2.13697605664328 13.977 2.96971
16.3333333333333 1.50554530541816 13.7995 3.97745
16.1666666666667 1.47196014438797 13.9939 1.39026
16.1666666666667 5.41910201663215 13.7958 3.47683
16.3333333333333 1.63299316185545 13.9692 3.99331
16.1666666666667 5.63619256827396 13.7665 3.71688
16.1666666666667 5.07608773236502 13.9825 1.84234
16 5.09901951359278 13.9139 2.27242
16.5 5.31977443130815 13.9222 3.61604
15.5 5.39444158370447 13.795 3.75584
16 4.89897948556636 13.6908 3.66796
15.5 4.50555213042752 13.9753 2.658
15.3333333333333 4.5018514709691 13.8605 3.02191
15.5 4.96990945591567 13.8376 2.89657
15.3333333333333 3.9327683210007 13.7685 3.95471
15.6666666666667 5.60951572479003 13.8495 3.97419
15.6666666666667 4.84424056655599 13.3936 3.69006
16.3333333333333 4.80277697448743 13.8583 3.91476
15.6666666666667 4.5898438608156 13.9499 2.51412
16 4.93963561409139 13.815 2.01835
15.3333333333333 5.57374799095426 13.9183 1.03904
16 4.69041575982343 13.6938 3.52793
16.1666666666667 4.62240918425302 13.9288 2.88611
15.6666666666667 5.00666222813829 13.9306 2.7686
16 4.47213595499958 13.6186 3.58537
15.8333333333333 4.49073119510249 13.684 1.83506
16 4.89897948556636 13.9891 3.60474
16.5 4.84767985741633 13.934 1.25776
15.8333333333333 4.57893728573199 13.9163 3.08906
15.8333333333333 4.21505239192429 13.6107 3.76132
16 4.77493455452533 13.43 3.64301
16.3333333333333 6.12100209660695 13.7924 3.82055
16 4.28952211790544 13.8096 1.96382
15.6666666666667 4.7187568984497 13.7839 2.34563
15.5 4.03732584763727 13.8779 3.79719
15.3333333333333 4.27395211328656 13.7665 3.91836
15.1666666666667 4.07021702943058 13.8683 3.8966
15.8333333333333 4.16733328000853 13.6545 3.49841
15.8333333333333 4.35507366948788 13.95 2.01402
16.5 4.76445169982864 13.9782 3.46597
16 4.51663591625449 13.9231 3.46215
16.1666666666667 4.44597195972564 13.9962 2.94398
16 5.79655069847578 13.9402 3.21732
15.8333333333333 4.35507366948788 13.838 3.06047
16 5.29150262212918 13.9116 3.47698
16.3333333333333 5.16397779494322 13.8771 3.89196
16 4.69041575982343 13.9127 3.41783
15.5 4.32434966208793 13.9963 3.4245
16.3333333333333 5.75036230742609 13.8058 3.4526
16.3333333333333 4.92612085384298 13.9875 3.82187
15.1666666666667 4.11906138175515 13.9537 2.46679
15.6666666666667 4.45720390678581 13.989 2.28262
15.6666666666667 4.80277697448743 13.9674 3.9194
16.3333333333333 5.71547606649408 13.9949 3.14981
16.5 4.32434966208793 13.8447 1.63068
15.8333333333333 4.44597195972564 13.9867 2.59633
16.1666666666667 3.92003401345788 13.8092 3.07734
16 4.14728827066554 13.7838 0.488815
15.1666666666667 3.86867763798777 13.9423 2.70332
15.3333333333333 3.8815804341359 13.8853 3.403
16.1666666666667 3.76386326354541 13.9805 2.30566
15.8333333333333 4.3089055068157 13.6091 3.7635
16.1666666666667 4.35507366948788 13.9196 2.25359
16.3333333333333 4.27395211328656 13.782 3.95795
16 5.40370243444252 13.9938 2.01111
15.8333333333333 3.60092580688171 13.9223 3.75919
15.8333333333333 3.76386326354541 13.9327 3.01276
15.8333333333333 3.65604522218567 13.9011 2.14598
15.8333333333333 4.9564772436345 13.7787 3.9152
16 4.38178046004133 13.6071 1.75499
16.1666666666667 4.35507366948788 13.8299 1.07248
16.1666666666667 4.62240918425302 13.8158 1.47077
15.6666666666667 4.08248290463863 13.9342 1.24115
15.8333333333333 4.16733328000853 13.9168 3.89776
16.5 4.50555213042752 13.9534 3.44355
16.1666666666667 5.63619256827396 13.8533 3.20779
15.8333333333333 6.08002192978501 13.9924 1.55487
16 4.38178046004133 13.9117 2.61625
16.5 4.23083916026124 13.2222 3.95415
16.3333333333333 4.27395211328656 13.6815 3.91506
15.6666666666667 3.55902608401044 13.9336 2.14005
15.8333333333333 3.60092580688171 13.9453 2.95358
16.6666666666667 4.5018514709691 13.6347 3.6505
16 4.09878030638384 13.617 3.94215
16 4 13.9378 2.21658
16.1666666666667 4.53504869507116 13.9866 3.69996
16 3.79473319220206 13.9328 3.61165
16.5 5.54075807087803 13.9139 3.34341
16 5.79655069847578 13.9911 3.42758
15.8333333333333 4.79235502302017 13.9474 0.489118
15.3333333333333 4.41210456207315 13.9184 3.48076
15.5 4.23083916026124 13.8941 3.84349
16.1666666666667 4.62240918425302 13.8846 1.95649
16 4.6475800154489 13.8348 2.30104
16 4.6475800154489 13.8637 1.19293
16 4.04969134626332 13.8809 0.722387
15.6666666666667 3.8815804341359 13.9282 0.893524
15.5 3.93700393700591 13.8814 1.15178
15.8333333333333 4.91596040125088 13.9644 2.7953
16.5 4.50555213042752 13.8247 2.03394
15.6666666666667 3.50238014308365 13.898 2.73086
15.1666666666667 3.48807492274273 13.8711 1.98735
16.1666666666667 3.81663027639129 13.9676 3.69981
16.1666666666667 3.81663027639129 13.7689 3.35988
16 4.60434577328854 13.7031 2.06871
16.5 3.93700393700591 13.9658 1.93795
15.3333333333333 3.38624669312008 13.7258 2.80699
15.8333333333333 3.81663027639129 13.9462 1.96859
16.1666666666667 4.26223728418147 13.7685 2.77262
15.5 4.88876262463213 13.7774 3.37275
16.1666666666667 3.65604522218567 13.9267 1.65062
16.6666666666667 4.27395211328656 13.7606 1.70325
16 3.84707681233427 13.902 3.9177
15.8333333333333 4.07021702943058 13.581 2.89278
15.6666666666667 3.38624669312008 13.9483 2.77697
15.8333333333333 4.02077936060494 13.9562 3.15041
16 3.3466401061363 13.9983 1.30289
16.6666666666667 3.50238014308365 13.9428 3.62008
16.1666666666667 3.86867763798777 13.9116 1.39841
16.1666666666667 3.81663027639129 13.863 3.05596
16.1666666666667 5.07608773236502 13.2921 3.59189
17 3.84707681233427 13.9508 1.16884
16.1666666666667 4.07021702943058 13.9128 3.67545
16.5 3.72827037646145 13.8402 3.53091
15.8333333333333 3.76386326354541 13.8323 1.4843
16.3333333333333 3.77712412645741 13.6727 3.84949
16.3333333333333 3.77712412645741 13.8215 3.97705
16.3333333333333 3.55902608401044 13.9378 3.68564
16 3.74165738677394 13.926 3.58514
16.3333333333333 3.61478445646026 13.6054 3.0164
16 3.74165738677394 13.5806 3.03615
16.1666666666667 5.74166061925178 13.9243 3.18565
15.8333333333333 3.48807492274273 13.9879 3.79991
16.3333333333333 3.77712412645741 13.6992 3.90703
16 3.84707681233427 13.5913 3.66188
16.1666666666667 3.60092580688171 13.9389 0.754115
15.8333333333333 4.35507366948788 13.8439 2.25288
15.6666666666667 4.36653943835008 13.8147 1.05571
15.8333333333333 4.53504869507116 13.8389 2.45993
16 4.73286382647969 13.7453 1.08066
15.6666666666667 4.5898438608156 13.7769 3.24696
15.5 4.59347363114234 13.8813 3.26272
16.6666666666667 5.16397779494322 13.9682 0.254456
16 4.19523539268061 13.5137 2.19237
15.6666666666667 4.36653943835008 13.9285 1.9759
15.6666666666667 4.54606056566195 13.9593 3.15344
16.1666666666667 4.53504869507116 13.9458 0.574163
16.1666666666667 4.83390801181267 13.9848 2.40539
15.6666666666667 3.8815804341359 13.9021 3.47499
16.1666666666667 3.92003401345788 13.9183 2.78825
15.8333333333333 3.60092580688171 13.9931 1.82199
16.1666666666667 4.49073119510249 13.9374 3.41648
15.8333333333333 4.79235502302017 13.8796 2.69688
16.3333333333333 5.04645089807348 13.8272 3.92427
15.6666666666667 4.80277697448743 13.8491 2.74117
16.1666666666667 4.70814896394185 13.9506 2.76345
16 3.09838667696593 13.993 3.47132
16.1666666666667 3.86867763798777 13.9425 3.64462
16.3333333333333 4.63321342770508 13.9636 3.25115
16.1666666666667 3.92003401345788 13.9532 3.08319
16.3333333333333 3.9327683210007 13.9768 0.694382
16.3333333333333 4.67618077780005 13.9517 0.847837
15.1666666666667 3.06050104830347 13.8944 3.81531
15.8333333333333 3.25064096243597 13.7662 3.89337
15.6666666666667 4.96655480858378 13.9131 2.0773
16.1666666666667 3.25064096243597 13.862 2.54419
16 3.22490309931942 13.8766 3.20831
15.8333333333333 3.31159578853861 13.9533 3.34906
16 3.5213633723318 13.8153 2.54451
16.1666666666667 3.81663027639129 13.8622 1.79153
16.6666666666667 3.38624669312008 13.9976 3.35182
16.1666666666667 3.71034589582517 13.7024 2.89512
16.3333333333333 3.9327683210007 13.951 2.31533
15.8333333333333 3.25064096243597 13.5915 3.19957
15.8333333333333 2.78687399547713 13.7725 3.5532
15.6666666666667 5.12510162500869 13.6028 3.33246
16.6666666666667 3.55902608401044 13.6468 2.5138
16.1666666666667 3.18852107828483 13.794 3.73935
16.1666666666667 3.18852107828483 13.6695 1.96275
16.5 3.44963766213207 13.6904 3.14342
16.3333333333333 3.50238014308365 13.96 3.40922
16.3333333333333 2.73252020425589 13.8896 1.68403
15.8333333333333 2.85773803324704 13.8901 3.15735
16.3333333333333 2.80475786239502 13.9951 3.88306
15.6666666666667 2.94392028877595 13.9753 2.63695
16 3.03315017762062 13.7378 1.73973
15.8333333333333 4.9966655548142 13.8188 2.50071
16 5.86515131944607 13.881 2.19863
16.1666666666667 2.92688685580203 13.7978 3.85092
16.3333333333333 3.07679486912382 13.7426 1.56633
15.6666666666667 3.2659863237109 13.9641 3.73989
16.3333333333333 3.50238014308365 13.9191 3.33976
16.3333333333333 3.07679486912382 13.8066 3.32199
17 3.286335345031 13.5609 3.69718
15.8333333333333 3.54494945897211 13.9859 2.68662
15.5 3.39116499156263 13.7907 3.1047
15.5 4.32434966208793 13.5991 1.45349
16.1666666666667 4.26223728418147 13.9386 2.9609
15.6666666666667 5.08592829940284 13.924 1.19635
16.1666666666667 4.26223728418147 13.5466 3.76546
15.6666666666667 2.87518115371304 13.9696 2.99234
15.5 2.88097205817759 13.9506 3.3658
15 3.22490309931942 13.8566 3.13503
16.1666666666667 4.07021702943058 13.6757 1.13254
16.1666666666667 3.9707262140151 13.7126 0.682242
16.1666666666667 3.48807492274273 13.4908 2.35959
15.8333333333333 3.48807492274273 13.9641 3.34588
16.1666666666667 3.9707262140151 13.7853 1.25654
15.5 3.08220700148449 13.5868 1.19853
15.5 4.76445169982864 13.8418 1.47586
15.8333333333333 3.48807492274273 13.7779 2.93509
15.8333333333333 3.48807492274273 13.8851 3.22771
15.3333333333333 2.50333111406915 13.7683 3.90662
16 3.63318042491699 13.9832 3.04424
15.5 3.39116499156263 13.8374 3.76903
16.1666666666667 3.06050104830347 13.9273 3.40895
16.6666666666667 4.27395211328656 13.7998 2.47561
16.1666666666667 3.54494945897211 13.8785 3.93865
16.8333333333333 3.92003401345788 13.8867 0.638345
15.6666666666667 2.94392028877595 13.6971 3.19591
15.3333333333333 4.5898438608156 13.8495 3.78338
16.3333333333333 3.66969571853944 13.9312 2.69013
16.1666666666667 2.99443929086343 13.9319 0.341668
16 2.89827534923789 13.9907 0.603768
16.6666666666667 4.5018514709691 13.8669 2.82168
16.5 3.20936130717624 13.9243 3.5473
16.8333333333333 3.65604522218567 13.4915 0.6696
16 4 13.9665 1.9815
15.8333333333333 3.06050104830347 13.6296 2.33539
16.5 4.46094160463909 13.6012 3.18652
16.1666666666667 2.48327740429189 13.8706 2.54083
15.5 5.75325994545701 13.815 1.96962
16.1666666666667 2.78687399547713 13.8815 3.26434
15.8333333333333 3.31159578853861 13.1945 3.41654
15.5 3.39116499156263 13.7339 2.96409
15.8333333333333 2.99443929086343 13.8116 3.60621
15.5 2.94957624075053 13.2688 3.79961
15.3333333333333 2.65832027165025 13.503 3.79937
15.6666666666667 2.58198889747161 13.9356 3.84139
16.3333333333333 2.94392028877595 13.8991 3.94969
16.1666666666667 3.31159578853861 13.6115 3.98741
15.3333333333333 2.42212028327799 13.9371 3.75795
15.5 5.75325994545701 13.9757 2.59888
15.3333333333333 2.42212028327799 13.994 3.40798
15.3333333333333 2.42212028327799 13.4511 3.87834
16 2.5298221281347 13.9595 3.21711
15.6666666666667 2.25092573548455 13.7541 1.32498
16.6666666666667 3.55902608401044 13.9194 3.6673
15.5 2.88097205817759 13.8922 1.35828
16.6666666666667 3.61478445646026 13.8755 2.42811
15.8333333333333 2.48327740429189 13.9005 3.90482
16 2.75680975041804 13.6512 3.03728
16.3333333333333 2.73252020425589 13.9454 0.754442
15.6666666666667 5.71547606649408 13.9898 2.06186
16.3333333333333 2.73252020425589 13.9486 3.64825
15.8333333333333 3.31159578853861 13.4137 3.1087
16.3333333333333 3.44480284873702 13.9401 0.423932
16.3333333333333 3.61478445646026 13.7357 2.64505
16.1666666666667 2.63944438597722 13.9158 2.61101
16.3333333333333 2.65832027165025 13.3994 2.96236
16.5 2.88097205817759 13.4547 3.53046
16.3333333333333 2.94392028877595 13.869 3.54922
16.1666666666667 2.78687399547713 13.9884 2.70723
16.1666666666667 2.85773803324704 13.4999 2.66791
15.1666666666667 5.52871293039046 13.5639 3.24136
16 2.82842712474619 13.9145 3.4123
16 2.89827534923789 13.9298 1.36812
15.6666666666667 2.58198889747161 13.8247 1.38344
16.1666666666667 2.31660671385254 13.9381 3.26361
15.6666666666667 2.25092573548455 13.9693 3.54645
15.6666666666667 2.42212028327799 13.7397 3.95773
15.8333333333333 2.40138848724372 13.8827 3.95501
16.8333333333333 2.85773803324704 13.79 3.91075
17 2.68328157299975 13.9568 1.97144
16.8333333333333 3.18852107828483 13.989 2.82789
15.3333333333333 5.04645089807348 13.7729 3.25929
16.5 4.37035467668243 13.8575 2.78098
15.8333333333333 2.48327740429189 13.6819 2.66969
15.8333333333333 2.71416039810964 13.7304 2.91927
15.8333333333333 3.25064096243597 13.8459 3.9655
15.8333333333333 3.06050104830347 13.9686 2.5661
15.3333333333333 2.06559111797729 13.6344 3.90495
15.8333333333333 3.18852107828483 13.7758 3.98171
15.8333333333333 2.63944438597722 13.6832 3.85451
16.1666666666667 2.31660671385254 13.8892 2.28067
16.1666666666667 2.04124145231932 13.8615 1.63042
16.1666666666667 4.9966655548142 13.8784 2.59284
16.1666666666667 1.83484785926972 13.8719 1.1934
16.5 2.66458251889485 13.9686 0.899141
16 3.3466401061363 13.8097 2.27289
16.5 3.01662062579967 13.9736 1.92771
16.3333333333333 3.07679486912382 13.8947 3.28417
16.5 3.56370593624109 13.8252 3.39609
16.1666666666667 3.43025752191678 13.9174 0.934341
16 2.44948974278318 13.6713 0.748074
16.1666666666667 2.71416039810964 13.6925 0.369691
16 2.82842712474619 13.7972 3.71702
15.5 5.46808924579693 13.8203 3.20483
15.8333333333333 5.87934236685249 13.7899 2.56129
16.3333333333333 2.73252020425589 13.5788 3.4349
15.6666666666667 1.96638416050035 13.8464 3.88287
15.6666666666667 1.96638416050035 13.7773 3.85203
15.8333333333333 2.04124145231932 13.622 3.84836
15.6666666666667 2.16024689946929 13.9515 3.82095
15.6666666666667 2.33809038890002 13.8143 3.85619
15.6666666666667 1.96638416050035 13.6051 0.843504
16.1666666666667 2.63944438597722 13.9707 1.52205
16 3.16227766016838 13.9697 3.79277
15.8333333333333 1.94079021706795 13.7713 2.38628
15.6666666666667 5.3166405433005 13.969 3.97413
16.5 3.14642654451046 13.9809 2.04919
16.1666666666667 2.92688685580203 13.9857 3.81152
16.6666666666667 3.20416395751944 13.9401 0.913623
16.3333333333333 2.65832027165025 13.9082 2.29361
16.3333333333333 2.50333111406915 13.8847 0.911336
16.8333333333333 2.31660671385254 13.9699 2.2538
16.6666666666667 2.42212028327799 13.9627 1.90799
16.8333333333333 2.31660671385254 13.5319 3.68649
16.6666666666667 3.14112506383727 13.9587 0.657084
16.3333333333333 1.96638416050035 13.7826 2.5742
15.6666666666667 4.88535225614967 13.9816 3.3861
16 1.89736659610103 13.9476 1.49543
16.1666666666667 2.31660671385254 13.6409 2.62059
16.6666666666667 2.58198889747161 13.9113 3.24194
15.1666666666667 2.04124145231932 13.8853 3.1973
16.3333333333333 2.65832027165025 13.9349 3.67383
14.8333333333333 3.06050104830347 13.8309 3.76015
15.8333333333333 3.06050104830347 13.9884 3.47714
15.6666666666667 1.86189867250253 13.9034 2.75339
15.6666666666667 1.86189867250253 13.5988 3.79723
15.5 2.25831795812724 13.9466 3.93168
15.6666666666667 4.41210456207315 13.7444 3.12406
15.8333333333333 2.63944438597722 13.9786 0.516632
15.6666666666667 1.96638416050035 13.8225 3.14153
15.8333333333333 2.40138848724372 13.9599 1.73698
16.1666666666667 2.63944438597722 13.9372 3.61544
16.1666666666667 2.56255081250434 13.7804 1.42744
15.6666666666667 2.65832027165025 13.85 1.50826
16.5 3.33166624979154 13.9169 3.7693
15.3333333333333 1.50554530541816 13.9966 0.857536
15.8333333333333 2.13697605664328 13.9912 3.59321
15.8333333333333 2.2286019533929 13.7869 1.63783
15.8333333333333 4.87510683643617 13.6355 2.03227
15.8333333333333 2.63944438597722 13.9658 0.948051
16 2 13.9235 3.15931
16 2 13.9065 3.84262
15.8333333333333 2.48327740429189 13.838 3.84879
16 2.19089023002066 13.8796 1.28359
15.8333333333333 1.83484785926972 13.9701 2.99688
16 1.67332005306815 13.9314 1.32949
16.1666666666667 2.48327740429189 13.6453 3.54958
16.3333333333333 3.82970843102535 13.7927 1.97639
15.8333333333333 2.78687399547713 13.8642 3.70224
15.8333333333333 4.87510683643617 13.9604 3.68557
15.8333333333333 1.94079021706795 13.9747 2.74701
15.8333333333333 2.78687399547713 13.687 3.85572
16 2 13.7113 3.02953
16.5 1.87082869338697 13.9888 3.01327
16 2.44948974278318 13.5675 2.18637
16 2.44948974278318 13.515 2.18782
15.8333333333333 2.40138848724372 13.5646 3.57415
16 2.28035085019828 13.7129 3.31517
16.1666666666667 2.13697605664328 13.9155 3.82627
16.5 1.87082869338697 13.9968 2.54095
16 5.09901951359278 13.8943 3.70091
17 2 13.9939 3.42316
17 2.36643191323985 13.9445 1.09377
16.6666666666667 2.65832027165025 13.7193 2.6184
16.6666666666667 1.86189867250253 13.7859 0.518035
16.8333333333333 2.48327740429189 13.836 0.288454
16.6666666666667 2.58198889747161 13.7788 0.591923
16.3333333333333 1.50554530541816 13.5399 3.07851
16.1666666666667 2.78687399547713 13.3587 2.6348
16 1.4142135623731 13.8255 3.95606
16.6666666666667 2.73252020425589 13.8402 2.70642
16.1666666666667 5.56477013601341 13.6909 3.12581
16 1.26491106406735 13.7625 2.87084
16.3333333333333 1.96638416050035 13.8676 2.51705
16.5 2.34520787991172 13.9983 1.33088
16.5 2.34520787991172 13.7224 3.25508
16.1666666666667 2.40138848724372 13.8908 3.58728
16.3333333333333 2.50333111406915 13.8573 0.830052
16 1.09544511501033 13.967 3.70371
16.3333333333333 1.63299316185545 13.9713 3.03102
16.6666666666667 2.33809038890002 13.9792 3.46828
16.3333333333333 1.96638416050035 13.8423 1.67712
15.6666666666667 4.67618077780005 13.6448 3.8172
16.8333333333333 2.40138848724372 13.9842 1.48741
16.1666666666667 1.16904519445001 13.6066 3.49867
16.1666666666667 1.16904519445001 13.8267 0.880167
16.5 1.87082869338697 13.8979 0.55021
16.1666666666667 2.31660671385254 13.5283 3.97948
15.6666666666667 1.211060141639 13.7904 2.50489
15.8333333333333 1.60208197875972 13.9636 3.8732
16.5 1.04880884817015 13.9863 2.07815
16.3333333333333 1.211060141639 13.9792 3.88166
16 1.4142135623731 13.9021 1.96668
15.3333333333333 4.92612085384298 13.9246 2.59883
16.3333333333333 1.211060141639 13.8282 2.88884
16 1.26491106406735 13.9485 2.36428
16.3333333333333 1.50554530541816 13.6148 1.17749
16.3333333333333 1.50554530541816 13.9597 3.18928
16.5 1.87082869338697 13.5988 3.67207
16.5 1.87082869338697 13.7709 2.35365
16.6666666666667 1.86189867250253 13.5574 2.42018
16.3333333333333 1.63299316185545 13.7705 0.316575
16.6666666666667 1.63299316185545 13.714 3.01064
16 2.5298221281347 13.9526 3.3081
16.3333333333333 6.12100209660695 13.9727 3.35182
16 6.06630035524124 13.6943 3.9311
16.5 2.81069386451104 13.9302 2.50591
16.8333333333333 2.31660671385254 13.9604 3.98488
15.8333333333333 1.94079021706795 13.9723 3.73515
16.5 2.73861278752583 13.9081 3.04178
16.6666666666667 2.42212028327799 13.8324 2.74512
15.5 1.37840487520902 13.5812 3.96262
16.3333333333333 1.50554530541816 13.9991 3.84436
16 2.5298221281347 13.8346 3.89971
15.5 1.22474487139159 13.893 3.84116
16 1.54919333848297 13.9741 3.6696
15.8333333333333 4.87510683643617 13.8875 2.98575
15.8333333333333 0.752772652709081 13.905 3.88552
15.3333333333333 0.816496580927726 13.7993 3.90179
17 1.67332005306815 13.9308 1.65129
16.5 1.6431676725155 13.9589 3.31676
16.5 2.25831795812724 13.784 3.42558
16.5 1.22474487139159 13.5315 1.81738
16.3333333333333 1.50554530541816 13.8033 3.27645
15.8333333333333 1.72240142436851 13.8672 2.10311
15.5 1.37840487520902 13.9665 3.99952
16 0.894427190999916 13.8951 3.19021
15.8333333333333 4.4007575105505 13.9225 3.98824
16.5 1.7606816861659 13.9239 3.83351
15.3333333333333 1.50554530541816 13.8323 3.87203
16.5 0.836660026534076 13.8936 2.52878
16.1666666666667 4.83390801181267 13.9706 3.9105
15.5 4.03732584763727 13.9747 2.03646
15.3333333333333 5.27888877195444 13.8398 2.12866
16.3333333333333 4.96655480858378 13.9657 3.34587
16.3333333333333 4.54606056566195 13.9912 3.95235
15.6666666666667 4.36653943835008 13.9991 2.86935
15.8333333333333 4.49073119510249 13.9247 0.34784
15.8333333333333 4.49073119510249 13.9742 3.71082
17 6.69328021227261 13.8664 2.11063
15.5 4.08656334834051 13.9889 2.84762
16 4.56070170039655 13.9926 2.7264
15.6666666666667 4.22689799577263 13.5418 3.74778
15.8333333333333 4.44597195972564 13.9191 3.08418
15.1666666666667 3.9707262140151 13.871 2.27158
16.3333333333333 4.45720390678581 13.4874 1.94483
16 4.47213595499958 13.7897 1.76341
15.8333333333333 4.49073119510249 13.7584 2.11632
16.1666666666667 4.62240918425302 13.9906 1.5748
16 4.6475800154489 13.9642 1.89719
15.6666666666667 5.85377371160405 13.9538 3.46114
15.5 4.23083916026124 13.9205 3.2971
15.1666666666667 4.07021702943058 13.7391 3.92295
15.6666666666667 4.27395211328656 13.9598 3.94219
16.1666666666667 4.53504869507116 13.9171 3.0532
16 4.33589667773576 13.9797 1.18845
16.3333333333333 4.76095228569523 13.7663 1.63679
16.5 4.76445169982864 13.7621 2.32866
16.1666666666667 4.44597195972564 13.9302 2.50055
15.6666666666667 3.9327683210007 13.5506 2.93328
16 6.19677335393187 13.8816 3.74783
15.5 4.88876262463213 13.5082 3.07613
16.1666666666667 6.11282804164052 13.8713 0.903331
15.8333333333333 5.23131595936115 13.9741 2.35469
16.1666666666667 4.44597195972564 13.885 3.45413
16 4.73286382647969 13.861 0.440278
15.8333333333333 4.87510683643617 13.8738 3.7751
15.8333333333333 4.11906138175515 13.9228 2.45152
15.8333333333333 4.4007575105505 13.9542 3.76048
16.6666666666667 5.27888877195444 13.9201 3.47743
16 4.28952211790544 13.7576 3.61064
15.8333333333333 4.3089055068157 13.7525 1.9393
16.1666666666667 5.26940856896357 13.9213 3.96882
15.8333333333333 4.57893728573199 13.9287 3.47485
15.6666666666667 4.36653943835008 13.9808 3.27935
15.8333333333333 4.62240918425302 13.9276 3.74617
16.1666666666667 4.79235502302017 13.7186 3.92547
15.8333333333333 3.9707262140151 13.9977 2.11293
15.5 3.98748040747538 13.9125 3.01054
16 4.89897948556636 13.9547 2.75673
16.5 4.54972526643093 13.8357 3.91334
17 5.09901951359278 13.9764 3.30274
15.3333333333333 3.8815804341359 13.8669 3.23389
15.6666666666667 5.42832079621928 13.9794 3.7935
16.5 4.08656334834051 13.8296 3.82316
16.5 4.32434966208793 13.644 2.08887
16.3333333333333 4.36653943835008 13.6179 2.68446
16 4.47213595499958 13.967 1.27425
15.8333333333333 4.49073119510249 13.9744 3.67766
15.8333333333333 4.49073119510249 13.9804 2.55809
16.3333333333333 4.27395211328656 13.9926 1.89013
16.6666666666667 4.67618077780005 13.9432 2.45296
15.8333333333333 4.44597195972564 13.8161 3.37983
15.5 4.23083916026124 13.9574 3.31273
15.3333333333333 5.42832079621928 13.7842 3.04882
16 5.72712842531054 13.9281 3.79748
15.8333333333333 4.57893728573199 13.8831 2.26642
15.5 4.72228758124704 13.8626 2.42109
16.1666666666667 4.87510683643617 13.9464 3.70315
15.3333333333333 4.27395211328656 13.9474 3.67947
16.3333333333333 4.54606056566195 13.5857 2.84249
16.5 4.72228758124704 13.7688 0.61622
15.1666666666667 3.48807492274273 13.9733 2.13673
15.6666666666667 4.13118223595458 13.9109 3.20118
16.1666666666667 4.35507366948788 13.7537 1.90315
15.5 4.54972526643093 13.8629 2.03949
16 5.3665631459995 13.9933 3.68306
16 4 13.855 1.39916
16.3333333333333 4.22689799577263 13.6861 2.89412
16 4.60434577328854 13.9836 3.54886
16.1666666666667 4.26223728418147 13.9604 3.78317
15.5 3.83405790253616 13.8536 3.81354
16.6666666666667 4.5018514709691 13.8265 3.51369
15.5 4.08656334834051 13.904 1.93762
16 3.89871773792359 13.9949 1.67857
16 4.47213595499958 13.9042 1.85643
16.3333333333333 4.36653943835008 13.7717 1.23931
15.8333333333333 5.67156650905785 13.8636 3.84257
16.3333333333333 4.36653943835008 13.9668 1.24013
16.3333333333333 4.36653943835008 13.9822 3.14891
16.1666666666667 4.16733328000853 13.6173 2.66264
16.1666666666667 4.26223728418147 13.9283 1.05064
15.3333333333333 3.61478445646026 13.7668 2.74029
15.6666666666667 4.54606056566195 13.9856 3.71677
15.5 3.93700393700591 13.9189 3.91736
16 4.28952211790544 13.7042 3.47104
15.8333333333333 3.81663027639129 13.8014 3.16629
16.6666666666667 3.9327683210007 13.7376 1.00994
15.6666666666667 5.08592829940284 13.7285 3.98535
16.1666666666667 4.11906138175515 13.9613 3.51327
16 3.79473319220206 13.8826 2.66769
15.6666666666667 5.57374799095426 13.79 3.95316
15.8333333333333 4.79235502302017 13.9715 0.755181
16.5 5.20576603392815 13.9293 2.80577
15.8333333333333 4.79235502302017 13.9263 3.22572
15.5 3.93700393700591 13.8584 3.93415
15.5 5.16720427310553 13.927 1.42539
15.8333333333333 4.75043857624395 13.9879 0.869363
16.1666666666667 4.11906138175515 13.8779 0.620001
16.6666666666667 6.05530070819498 13.8907 3.62879
15.8333333333333 4.16733328000853 13.9719 0.763656
15.6666666666667 5.00666222813829 13.975 3.17275
16 3.89871773792359 13.9642 3.25026
16 4.89897948556636 13.9798 3.86369
16 3.89871773792359 13.866 1.71217
15.8333333333333 3.65604522218567 13.8319 3.34101
16.1666666666667 4.26223728418147 13.9266 2.18996
16.3333333333333 4.84424056655599 13.9085 1.1293
16.1666666666667 4.91596040125088 13.5399 2.01628
16.3333333333333 3.9327683210007 13.9906 2.08501
16.1666666666667 6.431692364119 13.9626 3.75087
15.6666666666667 3.61478445646026 13.5753 3.59801
15.8333333333333 3.86867763798777 13.9385 3.75565
16.3333333333333 3.77712412645741 13.816 2.49893
16 3.79473319220206 13.9695 1.89112
16 4.04969134626332 13.9603 2.92152
15.8333333333333 3.86867763798777 13.9843 1.9278
15.5 3.72827037646145 13.9841 2.71892
15.5 3.61939221417077 13.9158 1.77663
16.1666666666667 3.86867763798777 13.955 2.54946
15.8333333333333 3.48807492274273 13.9705 2.99624
15.8333333333333 5.23131595936115 13.6013 3.13862
16 4.33589667773576 13.9949 3.59698
15.8333333333333 3.86867763798777 13.3868 3.45557
16 3.89871773792359 13.992 2.64111
16 3.84707681233427 13.3368 3.00564
15.3333333333333 3.01109061083632 13.8768 3.82174
15.5 3.01662062579967 13.8186 3.45299
16 3.57770876399966 13.8841 2.18485
15.8333333333333 3.37144874893074 13.9437 3.27004
15.5 3.44963766213207 13.6537 2.71848
15.8333333333333 3.54494945897211 13.8363 3.94659
16.1666666666667 5.15428624221304 13.974 2.12143
15.5 3.27108544675923 13.8244 3.94811
16 4.14728827066554 13.8279 3.35433
16 3.09838667696593 13.974 1.13847
16 3.22490309931942 13.9317 0.396618
16.5 4.76445169982864 13.9335 2.2721
15.6666666666667 3.77712412645741 13.8813 2.72918
16.3333333333333 3.8815804341359 13.6115 1.52856
16 3.89871773792359 13.8665 1.40591
16.6666666666667 3.98329846567724 13.9738 2.32313
16.3333333333333 4.17931413830866 13.7749 3.12723
16.1666666666667 5.60059520646392 13.9234 3.72976
15.5 3.44963766213207 13.9776 2.26779
16.5 3.27108544675923 13.7955 2.76351
16 3.40587727318528 13.8715 0.121187
16.5 3.78153408023781 13.9841 2.13276
16.8333333333333 3.65604522218567 13.5545 1.87604
16.3333333333333 3.9327683210007 13.5686 3.62175
16.8333333333333 3.86867763798777 13.5436 3.9914
15.8333333333333 4.57893728573199 13.8586 3.00678
15.6666666666667 4.5898438608156 13.9575 3.02254
16 4.04969134626332 13.9268 2.63728
16 5.65685424949238 13.7123 3.73088
16 4.33589667773576 13.7388 2.80044
16.5 4.50555213042752 13.9516 2.54606
15.1666666666667 3.60092580688171 13.956 3.91692
15.5 4.03732584763727 13.8928 3.978
16.3333333333333 4.84424056655599 13.936 2.69914
16 4.33589667773576 13.6886 3.22869
16 4.73286382647969 13.8549 2.03348
16 4.24264068711929 13.5725 1.99016
16.1666666666667 4.02077936060494 13.9621 3.23907
16 4.56070170039655 13.6461 3.72273
15.5 5.08920425999979 13.8891 2.87329
16.1666666666667 5.81090928054007 13.6239 3.16648
15.5 3.78153408023781 13.9251 3.01114
15.8333333333333 3.86867763798777 13.8935 3.80999
15.1666666666667 3.31159578853861 13.9711 2.36148
15.3333333333333 3.38624669312008 13.99 3.69303
16.3333333333333 4.32049379893857 13.8976 1.75958
16.1666666666667 4.02077936060494 13.8153 1.66737
16.5 3.72827037646145 13.6323 3.6439
15.6666666666667 3.82970843102535 13.8605 0.927735
16.1666666666667 3.60092580688171 13.9533 3.82229
16.5 4.23083916026124 13.9339 1.90933
15.6666666666667 4.84424056655599 13.991 3.54047
16.5 4.23083916026124 13.6654 2.03219
15.6666666666667 3.55902608401044 13.9592 3.8436
15.8333333333333 3.92003401345788 13.8636 2.66663
16 3.09838667696593 13.6873 3.21974
16 3.3466401061363 13.6449 0.621777
15.8333333333333 3.37144874893074 13.5576 0.921545
15.5 3.56370593624109 13.9158 1.68361
15.5 3.08220700148449 13.801 2.38523
15.8333333333333 3.60092580688171 13.9691 3.80043
17 4.56070170039655 13.8881 3.67457
16.8333333333333 5.52871293039046 13.9628 1.26102
15.5 2.81069386451104 13.9728 2.93824
16 3.3466401061363 13.9639 1.91499
15.8333333333333 3.65604522218567 13.936 3.90095
15.8333333333333 3.18852107828483 13.849 2.86436
16 3.286335345031 13.8046 3.92285
15.6666666666667 3.2659863237109 13.9556 3.98756
15.3333333333333 2.73252020425589 13.8585 3.79638
15.6666666666667 3.32665998663324 13.9168 3.85645
16.5 3.88587184554509 13.8816 3.7192
15.8333333333333 3.25064096243597 13.9019 3.6322
15.8333333333333 4.9564772436345 13.8398 3.66083
15.6666666666667 3.32665998663324 13.8691 3.79813
16.3333333333333 3.66969571853944 13.7719 2.22131
16.1666666666667 3.71034589582517 13.8299 1.30565
16.3333333333333 3.9327683210007 13.9192 3.61464
16 3.16227766016838 13.7287 3.29297
15.5 3.39116499156263 13.7422 3.81904
16.3333333333333 3.55902608401044 13.8727 3.3382
16 2.82842712474619 13.8512 3.742
16 2.82842712474619 13.9498 0.702452
16.1666666666667 3.31159578853861 13.9427 3.11002
16.5 5.04975246918104 13.5047 3.31558
16.5 3.61939221417077 13.5915 2.0436
16 3.22490309931942 13.9799 3.9727
16.5 3.44963766213207 13.9966 1.70243
16.1666666666667 3.48807492274273 13.8132 3.8384
16.3333333333333 4.32049379893857 13.9316 3.64783
16.1666666666667 2.92688685580203 13.4423 3.23099
16 3.63318042491699 13.7681 2.61681
16 3.22490309931942 13.8338 2.2543
15.6666666666667 3.07679486912382 13.9406 3.86607
15.3333333333333 3.20416395751944 13.8179 3.64814
15.8333333333333 5.11533641774094 13.9599 2.5032
16.3333333333333 3.50238014308365 13.9671 3.88958
15.6666666666667 3.07679486912382 13.7229 1.01292
16 3.286335345031 13.6888 3.07162
15.5 2.73861278752583 13.975 3.17288
16.5 2.81069386451104 13.9695 1.71409
16 2.82842712474619 13.6922 2.80656
16.1666666666667 3.37144874893074 13.7343 3.69144
15.8333333333333 2.85773803324704 13.9856 1.49355
16.6666666666667 2.87518115371304 13.9898 1.37791
16.3333333333333 3.20416395751944 13.9799 1.54376
16 5.09901951359278 13.845 3.42424
16.6666666666667 3.82970843102535 13.7408 1.03429
16.5 3.78153408023781 13.6515 2.09176
16.1666666666667 2.92688685580203 13.7538 2.95683
16 3.09838667696593 13.9348 2.55849
16.1666666666667 4.44597195972564 13.9988 2.12247
15.3333333333333 2.94392028877595 13.7288 2.2458
16.3333333333333 4.13118223595458 13.9622 3.36469
16.1666666666667 4.16733328000853 13.9599 1.83951
15.8333333333333 4.07021702943058 13.7001 3.74282
15.5 3.50713558335004 13.7639 3.41377
16.6666666666667 5.24086506854228 13.9365 1.88593
16 4.73286382647969 13.8044 3.54659
15.8333333333333 3.18852107828483 13.9591 0.240747
15.3333333333333 2.94392028877595 13.9561 3.87498
16.3333333333333 4.32049379893857 13.6189 0.417081
16.3333333333333 3.20416395751944 13.9934 3.94727
16.3333333333333 3.44480284873702 13.9446 3.27419
16 4 13.9336 3.88316
15.8333333333333 3.76386326354541 13.8609 3.43894
15.8333333333333 4.16733328000853 13.7668 3.82223
16.5 4.23083916026124 13.9871 1.79258
16 4.89897948556636 13.5406 2.74437
15.8333333333333 4.3089055068157 13.9458 2.80157
15.8333333333333 4.62240918425302 13.9728 1.88626
15.5 2.66458251889485 13.7583 3.58993
15.8333333333333 2.99443929086343 13.7483 1.06829
15.3333333333333 3.07679486912382 13.5735 0.845665
15 2.60768096208106 13.9707 2.48287
15.3333333333333 4.36653943835008 13.8738 3.10224
15.5 3.08220700148449 13.8164 2.80862
15.8333333333333 3.65604522218567 13.7334 3.5909
17 4.60434577328854 13.8319 2.23022
15.8333333333333 4.83390801181267 13.8384 3.05657
15.6666666666667 2.94392028877595 13.748 3.54996
15.6666666666667 3.82970843102535 13.9169 2.92815
16 2.75680975041804 13.9393 3.01695
15.6666666666667 3.55902608401044 13.9553 3.81066
15.8333333333333 3.92003401345788 13.9052 3.22176
15.8333333333333 2.99443929086343 13.7702 3.79125
16.1666666666667 4.16733328000853 13.9546 3.8069
15.6666666666667 2.73252020425589 13.6985 3.05622
16.1666666666667 3.43025752191678 13.9377 2.2462
16.5 4.32434966208793 13.7355 3.23773
15 5.79655069847578 13.7512 2.86142
16.5 6.22093240599832 13.9595 3.65016
16.1666666666667 3.25064096243597 13.9117 3.86185
15.8333333333333 3.71034589582517 13.9114 0.938889
15.5 2.34520787991172 13.9522 3.56381
15.8333333333333 2.99443929086343 13.4882 2.61654
16.5 3.27108544675923 13.8996 3.67473
15.6666666666667 2.42212028327799 13.9305 3.14224
15.8333333333333 2.63944438597722 13.7933 3.13221
15.1666666666667 2.78687399547713 13.6185 3.64114
16.1666666666667 2.78687399547713 13.7533 2.53697
16.1666666666667 2.78687399547713 13.8584 2.34266
15.6666666666667 5.50151494287407 13.9308 3.58014
15.8333333333333 3.18852107828483 13.8142 2.75589
15.8333333333333 3.18852107828483 13.9558 3.3897
16.5 3.50713558335004 13.6925 2.69757
16.3333333333333 3.32665998663324 13.8911 2.98646
16.3333333333333 3.07679486912382 13.9715 1.67992
15.5 2.58843582110896 13.8384 2.88372
15.8333333333333 3.31159578853861 13.5063 3.5735
15.8333333333333 2.78687399547713 13.5825 3.60715
15.8333333333333 2.71416039810964 13.4177 3.46314
15.8333333333333 2.99443929086343 13.7043 3.96674
15.5 5.54075807087803 13.7881 3.9478
15.8333333333333 2.99443929086343 13.9772 3.06752
15.3333333333333 3.01109061083632 13.8024 3.76236
15.8333333333333 2.63944438597722 13.8469 3.9576
15.5 2.58843582110896 13.079 3.79736
15.8333333333333 2.63944438597722 13.8854 3.83334
15.1666666666667 2.78687399547713 13.6723 3.79937
15.8333333333333 2.63944438597722 13.5311 3.83723
15.6666666666667 2.33809038890002 13.9949 3.68757
15.3333333333333 2.42212028327799 13.4641 3.24716
15.6666666666667 3.07679486912382 13.7758 3.74375
15.8333333333333 5.56477013601341 13.9735 3.1047
15.8333333333333 2.31660671385254 13.9278 3.17393
16.1666666666667 2.31660671385254 13.7053 0.74468
15.6666666666667 2.73252020425589 13.8778 3.28205
15.8333333333333 3.18852107828483 13.8532 3.86782
16.6666666666667 3.20416395751944 13.7558 1.62739
16.1666666666667 2.85773803324704 13.9201 3.32511
16 2.82842712474619 13.8261 1.39834
15.8333333333333 2.85773803324704 13.8307 3.36929
16.1666666666667 3.06050104830347 13.6457 3.31381
15.8333333333333 2.92688685580203 13.7626 3.43163
15.1666666666667 4.87510683643617 13.8965 3.19263
16 3.16227766016838 13.7415 3.94127
15.5 2.25831795812724 13.7585 3.56912
16.5 2.34520787991172 13.8972 0.778666
16.1666666666667 2.63944438597722 13.9284 1.60763
15.8333333333333 2.31660671385254 13.8708 0.967628
16 2.60768096208106 13.9779 3.85242
16 2.89827534923789 13.9156 3.64949
16.5 2.73861278752583 13.7864 3.00074
16.3333333333333 3.50238014308365 13.8681 1.17066
16.5 2.66458251889485 13.4557 3.87693
15.6666666666667 5.46504040851179 13.6075 3.16947
16.3333333333333 2.94392028877595 13.8143 3.79495
16.3333333333333 2.87518115371304 13.4787 3.14328
15.6666666666667 2.87518115371304 13.7877 2.48121
15.6666666666667 2.73252020425589 13.8182 3.55108
15.8333333333333 2.63944438597722 13.9304 2.90065
15.8333333333333 2.31660671385254 13.9546 3.96601
15.8333333333333 2.63944438597722 13.9078 3.84193
16.3333333333333 3.44480284873702 13.965 3.63454
15.8333333333333 2.99443929086343 13.9492 3.38785
15.6666666666667 2.33809038890002 13.8168 3.73521
16 4.77493455452533 13.5404 3.98238
16.5 2.73861278752583 13.9838 1.3773
16.1666666666667 4.02077936060494 13.9734 2.71195
16 3.22490309931942 13.5177 3.51566
16 2.82842712474619 13.9885 3.92342
16.6666666666667 2.87518115371304 13.9715 3.655
15.5 2.07364413533277 13.7257 3.5423
16 2.5298221281347 13.952 3.91579
15.6666666666667 2.33809038890002 13.9963 1.24851
16.3333333333333 2.65832027165025 13.6981 2.71435
16.3333333333333 3.07679486912382 13.4438 1.87251
15.8333333333333 4.91596040125088 13.7341 3.32888
15.8333333333333 3.18852107828483 13.7301 0.660558
15.1666666666667 1.83484785926972 13.7993 0.357395
15.5 1.51657508881031 13.8702 0.519699
16.3333333333333 2.73252020425589 13.9745 1.33466
15.6666666666667 3.01109061083632 13.9667 3.56015
16.1666666666667 2.71416039810964 13.9588 3.93623
16 2.82842712474619 13.7359 2.38789
16 3.3466401061363 13.8745 3.85567
16.3333333333333 3.07679486912382 13.7278 3.47126
15.8333333333333 2.31660671385254 13.728 1.71053
15.6666666666667 4.88535225614967 13.8031 3.76076
16.5 2.42899156029822 13.9079 1.07111
16.5 2.42899156029822 13.8562 0.713794
15.8333333333333 3.12516666222246 13.8283 1.86324
16.6666666666667 2.73252020425589 13.9169 0.728301
16.6666666666667 3.07679486912382 13.8754 0.953613
16.5 3.14642654451046 13.81 2.31007
16.6666666666667 3.07679486912382 13.8166 0.874261
16.1666666666667 2.56255081250434 13.9965 1.20299
16.8333333333333 3.12516666222246 13.9644 3.02766
15.6666666666667 2.65832027165025 13.5734 2.01008
15.8333333333333 5.41910201663215 13.8345 2.08851
15.8333333333333 2.13697605664328 13.7352 3.81057
16.6666666666667 3.82970843102535 13.9633 3.26529
15.6666666666667 2.33809038890002 13.8835 3.81752
15.8333333333333 2.63944438597722 13.8065 3.93382
16.5 3.27108544675923 13.7756 2.94286
15.8333333333333 2.40138848724372 13.9555 3.80051
16 2.0976176963403 13.6592 3.89054
15.6666666666667 2.42212028327799 13.7056 3.81259
15.3333333333333 2.33809038890002 13.8381 3.84588
16 2 13.9914 1.66098
15.1666666666667 4.91596040125088 13.8131 2.90424
16 6.51152823843988 13.9466 0.720555
16.5 2.66458251889485 13.9336 2.26119
16.5 3.01662062579967 13.7393 0.539796
16.3333333333333 3.07679486912382 13.6687 1.89625
16.3333333333333 2.16024689946929 13.9738 1.41964
16.1666666666667 2.40138848724372 13.9341 3.50714
16.1666666666667 2.40138848724372 13.9185 2.24041
16.3333333333333 2.94392028877595 13.9269 3.61992
15.8333333333333 2.2286019533929 13.6151 1.30825
16.5 3.08220700148449 13.8285 1.4312
16.1666666666667 2.63944438597722 13.8614 2.88422
15.5 4.63680924774785 13.9227 2.12594
17.1666666666667 2.71416039810964 13.9183 1.54248
16.3333333333333 1.96638416050035 13.9459 3.10121
16.3333333333333 2.42212028327799 13.913 0.309768
16 2.68328157299975 13.8642 1.66994
15.5 1.87082869338697 13.8258 3.10745
15.5 2.34520787991172 13.8858 3.90044
16.3333333333333 2.94392028877595 13.9811 1.75082
16.3333333333333 2.87518115371304 13.9851 1.75933
15.6666666666667 1.86189867250253 13.8435 1.10219
15.6666666666667 2.25092573548455 13.4674 3.68449
15.5 4.23083916026124 13.9109 2.80037
16 2.5298221281347 13.751 3.2569
16 2.5298221281347 13.9894 3.75412
16.5 2.88097205817759 13.9531 3.82765
15.8333333333333 1.47196014438797 13.8669 2.4138
15.6666666666667 1.50554530541816 13.8924 1.99166
16 1.54919333848297 13.9421 3.93213
16 1.54919333848297 13.9327 0.492874
16.3333333333333 2.16024689946929 13.9634 2.0831
16 2.19089023002066 13.2862 1.97203
16.1666666666667 2.56255081250434 13.9541 0.64504
15.6666666666667 4.45720390678581 13.873 2.74603
15.6666666666667 1.86189867250253 13.691 2.55395
15.6666666666667 1.86189867250253 13.9226 3.22013
15.8333333333333 1.72240142436851 13.8131 2.4237
16.1666666666667 1.72240142436851 13.9949 1.10503
15.8333333333333 2.13697605664328 13.8719 3.19505
16.3333333333333 2.25092573548455 13.8265 3.77314
16 2.96647939483827 13.5852 1.27425
17 3.286335345031 13.9773 3.68556
16.3333333333333 2.94392028877595 13.8908 1.09148
16 2.5298221281347 13.6876 3.1627
16.3333333333333 5.04645089807348 13.4172 3.4461
16.1666666666667 2.63944438597722 13.9464 2.03175
15.5 2.73861278752583 13.9223 2.53705
15.5 1.6431676725155 13.3981 2.7395
15.3333333333333 1.03279555898864 13.4978 2.98092
15.8333333333333 1.72240142436851 13.7359 3.02932
16.1666666666667 2.48327740429189 13.9043 3.24529
16 1.54919333848297 13.9335 2.75421
16.3333333333333 1.50554530541816 13.6577 3.99994
16.3333333333333 3.01109061083632 13.9841 3.61471
16.3333333333333 2.42212028327799 13.836 2.62831
15.6666666666667 5.24086506854228 13.8045 2.97518
16.3333333333333 1.36626010212795 13.6639 0.686152
16.1666666666667 2.48327740429189 13.8652 3.97637
15.8333333333333 2.31660671385254 13.9663 1.42562
16.1666666666667 1.94079021706795 13.8338 2.63534
16.5 1.87082869338697 13.992 2.78751
16.5 1.7606816861659 13.7633 2.40213
16.3333333333333 1.63299316185545 13.5375 2.57644
16.3333333333333 2.80475786239502 13.7261 3.85453
16.8333333333333 2.78687399547713 13.9852 1.39988
16.6666666666667 2.16024689946929 13.9047 2.91296
15.3333333333333 5.08592829940284 13.9974 3.84932
16.8333333333333 2.48327740429189 13.8822 1.10703
16.6666666666667 1.86189867250253 13.8667 2.005
16.5 2.88097205817759 13.7772 2.16149
15.8333333333333 2.71416039810964 13.9952 3.83065
17 1.89736659610103 13.9416 3.95785
16.3333333333333 1.50554530541816 13.6102 0.753385
16.5 2.81069386451104 13.8903 1.29132
16.1666666666667 2.85773803324704 13.9323 3.53924
15.8333333333333 1.16904519445001 13.8849 1.47355
16.3333333333333 1.96638416050035 13.9673 3.48556
15.5 4.76445169982864 13.9653 3.93075
16.3333333333333 2.33809038890002 13.7569 0.856362
16.1666666666667 2.40138848724372 13.6976 1.29506
16.1666666666667 2.40138848724372 13.7324 1.10529
16.3333333333333 2.80475786239502 13.9724 1.4089
15.3333333333333 1.50554530541816 13.8288 3.82227
16 1.67332005306815 13.6119 2.66244
16.5 1.97484176581315 13.4299 3.49364
16.3333333333333 2.42212028327799 13.9415 0.324658
16.1666666666667 3.06050104830347 13.9621 3.17143
16.5 2.25831795812724 13.6194 0.35576
15.8333333333333 4.26223728418147 13.8169 1.40298
15.5 1.6431676725155 13.8104 2.33169
16.3333333333333 1.50554530541816 13.9539 3.30716
15.8333333333333 1.72240142436851 13.9873 1.14408
16 1.26491106406735 13.5681 2.18522
15.8333333333333 1.47196014438797 13.9248 1.83413
15.8333333333333 1.47196014438797 13.9975 1.59861
16.1666666666667 1.16904519445001 13.7668 2.34432
16.3333333333333 1.211060141639 13.9711 0.162884
16.3333333333333 1.211060141639 13.7301 1.79416
16.3333333333333 1.50554530541816 13.8265 3.68895
16.1666666666667 4.70814896394185 13.838 0.698497
16.5 2.88097205817759 13.6657 0.104976
16.3333333333333 1.86189867250253 13.709 0.35411
16.5 2.42899156029822 13.3358 3.12196
17.1666666666667 2.13697605664328 13.9602 1.32692
16.5 1.97484176581315 13.5193 2.47059
16.1666666666667 2.04124145231932 13.9973 1.96948
15.8333333333333 1.32916013582513 13.8347 2.77866
15.8333333333333 2.2286019533929 13.776 3.35597
16.6666666666667 1.211060141639 13.911 3.82998
16 1.78885438199983 13.9928 3.96346
16.5 5.00999001995014 13.7947 3.1893
15.8333333333333 5.84522597225006 13.9447 3.18144
15.6666666666667 2.33809038890002 13.9432 3.78827
16.1666666666667 1.94079021706795 13.6557 3.81697
15.8333333333333 0.408248290463863 13.6902 3.97258
15.8333333333333 0.752772652709081 13.9647 3.80111
16.3333333333333 1.50554530541816 13.8914 3.93078
16.3333333333333 1.03279555898864 13.5947 1.76366
16.3333333333333 2.16024689946929 13.9525 2.10676
16.3333333333333 1.50554530541816 13.7759 0.174714
16.5 1.22474487139159 13.148 2.12591
16 1.89736659610103 13.837 3.62165
16.8333333333333 5.15428624221304 13.9465 2.40428
16.3333333333333 0.816496580927726 13.4778 2.33827
16.1666666666667 0.983192080250175 13.4999 1.20605
16.1666666666667 1.47196014438797 13.9388 2.06459
16.6666666666667 1.03279555898864 13.992 0.551557
16.1666666666667 0.983192080250175 13.8369 2.18697
16.3333333333333 1.03279555898864 13.8356 1.89161
15.1666666666667 4.26223728418147 13.6939 2.47753
15.8333333333333 4.62240918425302 13.7783 0.98016
16 4.77493455452533 13.8515 3.78515
15.6666666666667 4.5898438608156 13.9248 3.7266
16 4.60434577328854 13.8788 2.06686
16 5.32916503778969 13.5289 3.59038
16 5.51361950083609 13.9567 2.66148
15.6666666666667 4.36653943835008 13.9233 3.63382
15.3333333333333 4.45720390678581 13.9212 3.60246
15.8333333333333 6.96897888263888 13.9865 3.83178
15.6666666666667 4.45720390678581 13.8995 3.68044
16.1666666666667 4.49073119510249 13.4488 2.34597
15.8333333333333 4.49073119510249 13.7463 3.10805
15.6666666666667 4.5018514709691 13.6748 3.49972
15.3333333333333 4.36653943835008 13.9807 2.7087
15.8333333333333 4.26223728418147 13.8324 2.99124
15.5 4.23083916026124 13.9392 2.97372
15.6666666666667 4.54606056566195 13.7897 3.79988
15.1666666666667 4.11906138175515 13.8531 3.77341
15.1666666666667 4.75043857624395 13.9989 3.90876
16 5.72712842531054 13.5198 3.72397
16 4.47213595499958 13.9424 3.7935
15.6666666666667 4.08248290463863 13.5529 3.78152
16.3333333333333 4.5018514709691 13.9592 2.92015
15.3333333333333 4.08248290463863 13.913 2.51402
15.6666666666667 4.80277697448743 13.6309 2.91797
16.3333333333333 4.17931413830866 13.8517 2.60825
16 4.56070170039655 13.9521 0.894077
16.6666666666667 4.7187568984497 13.8395 1.86616
16.1666666666667 4.9564772436345 13.7214 3.23016
16.1666666666667 4.49073119510249 13.9326 3.66377
15.8333333333333 5.15428624221304 13.8112 2.71929
15.3333333333333 4.08248290463863 13.8398 2.93328
15.8333333333333 4.07021702943058 13.776 3.65673
15.8333333333333 4.35507366948788 13.7114 3.19619
16 4.42718872423573 13.7401 3.61483
16.6666666666667 4.63321342770508 13.819 3.69667
15.8333333333333 4.87510683643617 13.8259 3.10853
15.8333333333333 4.83390801181267 13.6811 3.44431
16 4.69041575982343 13.9517 3.3017
15.8333333333333 5.41910201663215 13.9256 2.97091
15.6666666666667 4.88535225614967 13.8681 1.55481
15.3333333333333 4.88535225614967 13.4651 2.79116
15.8333333333333 4.21505239192429 13.9316 2.60754
16 4.47213595499958 13.8582 2.84781
15.8333333333333 4.44597195972564 13.9012 3.39737
15.1666666666667 4.3089055068157 13.9668 2.70606
16.1666666666667 4.91596040125088 13.995 3.02787
15.6666666666667 4.36653943835008 13.8416 3.84149
15 4.33589667773576 13.9876 3.53361
15.3333333333333 4.22689799577263 13.8661 3.86485
16 4.56070170039655 13.9838 1.90377
15.6666666666667 4.7187568984497 13.9638 2.05844
15.3333333333333 5.08592829940284 13.9686 2.86414
15.6666666666667 6.05530070819498 13.7055 3.28345
15.6666666666667 4.67618077780005 13.9485 2.93927
16.1666666666667 4.79235502302017 13.7104 1.10679
16.1666666666667 4.66547603859099 13.7364 3.57759
16 4.04969134626332 13.7824 2.36219
16.1666666666667 4.44597195972564 13.9018 3.51432
15.6666666666667 4.5018514709691 13.8327 2.91556
15.6666666666667 4.5018514709691 13.5658 3.00119
16.1666666666667 4.35507366948788 13.7813 3.51606
15.6666666666667 4.45720390678581 13.9935 3.33267
15.3333333333333 5.3166405433005 13.9077 3.21803
16 6.09918027279076 13.8498 3.17061
15.3333333333333 4.5898438608156 13.6939 3.9582
15.3333333333333 4.67618077780005 13.9099 3.04022
15.6666666666667 4.96655480858378 13.9102 3.83691
15.8333333333333 4.87510683643617 13.8404 3.10175
15.8333333333333 4.83390801181267 13.9954 2.55906
16.1666666666667 5.11533641774094 13.9785 3.92119
15 3.63318042491699 13.6929 3.309
15.8333333333333 5.23131595936115 13.9054 0.804924
15.6666666666667 4.80277697448743 13.5713 1.87468
15.5 4.32434966208793 13.8999 2.92182
16 5.93295878967653 13.9252 1.86039
16.1666666666667 4.91596040125088 13.9084 3.14615
15.3333333333333 4.36653943835008 13.9626 2.39547
15.3333333333333 5.3166405433005 13.9998 3.39838
16.1666666666667 4.83390801181267 13.9409 3.7733
16.8333333333333 4.9564772436345 13.6492 3.8418
15.5 4.54972526643093 13.9433 2.84212
16.3333333333333 4.54606056566195 13.8951 1.11439
16 5.44058820349418 13.8344 2.55723
16.1666666666667 4.26223728418147 13.6918 3.41058
16.3333333333333 4.17931413830866 13.7874 3.95276
16.1666666666667 5.67156650905785 13.9565 3.96966
16 4 13.9866 2.10074
16.1666666666667 4.26223728418147 13.8767 3.41723
16.1666666666667 4.26223728418147 13.8657 2.48924
16.1666666666667 4.87510683643617 13.9504 2.34355
16 4.28952211790544 13.9707 0.721719
16.6666666666667 4.67618077780005 13.7498 1.48793
16.1666666666667 3.92003401345788 13.9118 1.41457
16 3.9496835316263 13.817 1.88638
15.8333333333333 4.57893728573199 13.9189 2.70779
16.3333333333333 5.57374799095426 13.8788 3.60697
16 5.51361950083609 13.9867 3.36122
16.3333333333333 3.98329846567724 13.9947 3.49268
16.1666666666667 4.26223728418147 13.7304 2.71568
15.6666666666667 3.72379734500505 13.7048 2.7391
16.3333333333333 4.13118223595458 13.774 3.46026
16 3.89871773792359 13.6113 3.46432
15.6666666666667 4.08248290463863 13.7426 3.52037
16.5 4.84767985741633 13.8203 3.56332
15.5 3.72827037646145 13.9911 3.92906
15.6666666666667 3.66969571853944 13.9885 3.92261
15.6666666666667 3.9327683210007 13.894 3.53279
15.3333333333333 5.64505683467108 13.6142 2.13006
15.3333333333333 4.03319558993445 13.9998 3.9977
15.6666666666667 3.8815804341359 13.99 3.79546
15.8333333333333 3.92003401345788 13.7319 3.94054
16.1666666666667 3.86867763798777 13.9271 1.37448
16.5 3.93700393700591 13.8789 3.01549
16.6666666666667 4.03319558993445 13.993 2.74152
15.8333333333333 4.9564772436345 13.9643 2.89421
16 5.17687164221791 13.9359 3.72141
16.5 5.95818764390649 13.9886 0.477564
15.3333333333333 4.54606056566195 13.8088 3.92935
16 5.65685424949238 13.9931 3.94207
16.5 5.78791845139511 13.8026 2.28498
16.1666666666667 4.79235502302017 13.9481 3.41191
15.8333333333333 4.79235502302017 13.9231 2.24929
15.8333333333333 4.79235502302017 13.6725 2.28209
16.3333333333333 5.39135109844153 13.779 3.09017
16.1666666666667 5.41910201663215 13.7508 3.56359
15.6666666666667 4.5018514709691 13.6498 2.74748
15.6666666666667 4.32049379893857 13.8809 3.1636
15.1666666666667 5.15428624221304 13.9466 3.97622
15.6666666666667 4.63321342770508 13.7793 3.69262
16.1666666666667 5.49241901776136 13.9883 2.07706
15.8333333333333 4.44597195972564 13.9841 1.52145
15.8333333333333 4.44597195972564 13.9968 2.4644
16 4.14728827066554 13.8387 1.57166
16 4.04969134626332 13.7724 1.77791
16.5 4.46094160463909 13.9667 3.62932
16.3333333333333 4.5018514709691 13.8855 3.98063
15.5 3.72827037646145 13.8895 3.16851
15.8333333333333 4.16733328000853 13.8585 2.9732
16.5 4.03732584763727 13.7276 3.55514
15.6666666666667 4.5898438608156 13.717 1.78413
16.8333333333333 6.01387285088957 13.9763 3.24919
16 3.9496835316263 13.9494 1.10705
16.1666666666667 3.9707262140151 13.7961 2.97671
16.1666666666667 3.9707262140151 13.592 1.14012
16.1666666666667 4.07021702943058 13.9762 0.906255
16.5 3.93700393700591 13.9877 3.62609
16.1666666666667 3.9707262140151 13.9559 1.41984
16.3333333333333 4.5898438608156 13.8608 3.62094
15.5 3.56370593624109 13.8628 3.31106
15.3333333333333 3.2659863237109 13.9599 2.81694
15.8333333333333 3.86867763798777 13.799 3.91614
15.5 6.12372435695795 13.9279 1.39066
15.5 2.94957624075053 13.8328 1.4415
15.8333333333333 3.48807492274273 13.9459 2.09731
16.5 3.61939221417077 13.988 2.73046
16.1666666666667 3.92003401345788 13.9167 1.99404
16.3333333333333 4.22689799577263 13.7692 3.09728
15.6666666666667 3.38624669312008 13.9223 1.45555
16.5 4.03732584763727 13.8886 3.61561
15.6666666666667 5.04645089807348 13.7667 2.88981
15.6666666666667 3.66969571853944 13.9106 2.86747
16.5 3.78153408023781 13.6156 3.66471
15.3333333333333 5.7850381733111 13.8835 3.92086
15.8333333333333 6.24232862533419 13.8582 3.74419
16.1666666666667 3.86867763798777 13.9411 1.46355
16.1666666666667 3.18852107828483 13.7783 1.95166
16.3333333333333 3.38624669312008 13.9747 1.52079
16.5 4.32434966208793 13.6526 2.0659
16.5 3.78153408023781 13.7642 3.13672
15.5 3.20936130717624 13.844 3.82336
16 3.84707681233427 13.9573 2.36783
16.3333333333333 4.22689799577263 13.6854 3.90218
16 4.33589667773576 13.6689 3.47303
16.1666666666667 3.86867763798777 13.8767 3.95344
15.6666666666667 5.85377371160405 13.9854 0.945356
15.6666666666667 3.9327683210007 13.8503 3.98774
15.5 3.56370593624109 13.9633 3.68128
15.8333333333333 3.54494945897211 13.9924 3.85225
16 3.40587727318528 13.4181 3.8481
15.6666666666667 3.20416395751944 13.8897 3.48034
16.1666666666667 3.43025752191678 13.9846 0.62311
15.6666666666667 4.08248290463863 13.8348 3.9863
16.8333333333333 3.86867763798777 13.9727 1.02581
15.8333333333333 3.31159578853861 13.9407 2.78219
16.5 3.93700393700591 13.7954 2.48022
16 5.65685424949238 13.8655 0.503814
16.1666666666667 3.9707262140151 13.7206 3.932
15.6666666666667 3.50238014308365 13.9057 1.93406
16.1666666666667 4.02077936060494 13.9188 2.52173
16 4.04969134626332 13.8224 3.09872
16.6666666666667 4.54606056566195 13.8178 3.4544
16.5 3.61939221417077 13.8655 3.12772
16.1666666666667 3.37144874893074 13.6323 3.78096
15.8333333333333 3.81663027639129 13.8783 3.93726
16.6666666666667 3.72379734500505 13.6336 0.607542
15.8333333333333 4.53504869507116 13.5331 3.05936
15.8333333333333 5.67156650905785 13.8049 0.78549
16 4.73286382647969 13.579 2.10051
15.5 4.63680924774785 13.9506 2.19634
15.1666666666667 3.60092580688171 13.8019 2.13862
15.6666666666667 4.13118223595458 13.953 3.56016
15.5 4.32434966208793 13.9154 3.81496
15.3333333333333 4.22689799577263 13.7495 2.9514
16.1666666666667 4.53504869507116 13.9586 3.47487
16.1666666666667 4.83390801181267 13.9797 2.79054
15.8333333333333 4.44597195972564 13.9755 2.12234
15.5 4.18330013267038 13.8711 3.84794
16.1666666666667 6.431692364119 13.9687 3.10193
15.8333333333333 4.02077936060494 13.9062 3.39025
15.6666666666667 3.98329846567724 13.8293 3.01649
16.1666666666667 3.92003401345788 13.894 3.15577
15.8333333333333 3.81663027639129 13.5645 2.58733
15.8333333333333 3.48807492274273 13.5994 3.80812
15.5 3.50713558335004 13.8688 3.37714
15.5 2.81069386451104 13.3886 2.95717
16 4 13.9926 3.57649
15.8333333333333 3.43025752191678 13.4689 2.50077
15.6666666666667 3.44480284873702 13.3936 3.68125
15.3333333333333 5.75036230742609 13.8086 2.87303
15.3333333333333 3.61478445646026 13.9733 2.15944
15.6666666666667 3.82970843102535 13.6317 3.74755
16 3.74165738677394 13.7204 2.15253
16.1666666666667 4.49073119510249 13.9469 0.583517
16 3.68781778291716 13.7806 2.49096
16.1666666666667 3.9707262140151 13.9884 0.298595
16.3333333333333 3.8815804341359 13.9849 2.03573
16.1666666666667 4.07021702943058 13.9869 3.70855
16.3333333333333 4.76095228569523 13.8836 3.05544
16.5 5.08920425999979 13.9795 3.42688
16.3333333333333 5.98887858172686 13.9136 0.188885
16.5 3.98748040747538 13.9564 3.34791
15.8333333333333 4.16733328000853 13.9054 2.47297
15.8333333333333 3.92003401345788 13.9128 2.47129
16.1666666666667 3.92003401345788 13.8179 0.18593
15.8333333333333 2.85773803324704 13.9702 2.19418
16.3333333333333 3.07679486912382 13.9694 1.29805
15.6666666666667 3.07679486912382 13.9741 3.95059
15.6666666666667 3.07679486912382 13.668 2.51297
16.1666666666667 3.76386326354541 13.9745 3.89865
15.6666666666667 3.14112506383727 13.7384 3.75808
15.1666666666667 4.83390801181267 13.7967 3.26556
16 3.74165738677394 13.9113 2.45115
15.3333333333333 3.14112506383727 13.9734 3.0328
15.6666666666667 3.32665998663324 13.811 3.54344
15.6666666666667 2.80475786239502 13.8913 2.69918
15.5 2.81069386451104 13.7903 3.0825
15.8333333333333 3.37144874893074 13.837 2.28041
15.8333333333333 3.37144874893074 13.8258 3.1021
15.8333333333333 3.81663027639129 13.9719 3.89631
16.1666666666667 3.60092580688171 13.8323 3.26267
15.5 2.94957624075053 13.9457 3.99972
16.1666666666667 5.74166061925178 13.6453 3.2848
15.5 3.39116499156263 13.9914 3.87839
15.5 3.33166624979154 13.9263 3.85824
15.8333333333333 2.85773803324704 13.9195 3.42716
16 3.57770876399966 13.6321 2.06131
16.3333333333333 3.50238014308365 13.2664 2.99261
16.1666666666667 3.60092580688171 13.9895 2.61022
16.1666666666667 3.71034589582517 13.8896 3.18064
16.1666666666667 4.07021702943058 13.9728 3.25421
16.3333333333333 4.27395211328656 13.7991 2.71748
15.5 2.42899156029822 13.9127 3.57915
15.3333333333333 5.16397779494322 13.9607 3.96822
15.8333333333333 2.92688685580203 13.9103 0.9981
15.3333333333333 3.07679486912382 13.9267 2.2543
15.8333333333333 3.31159578853861 13.7536 2.03869
15.6666666666667 3.07679486912382 13.6746 3.8204
15.6666666666667 3.55902608401044 13.9734 3.89563
16.3333333333333 3.72379734500505 13.7152 1.43913
16.5 3.61939221417077 13.3287 3.58533
16.5 4.03732584763727 13.9706 3.85029
16 2.96647939483827 13.7293 1.39792
16 3.286335345031 13.661 1.9407
16.1666666666667 5.41910201663215 13.858 3.80591
15.6666666666667 5.7850381733111 13.8332 3.86053
16.1666666666667 3.86867763798777 13.9451 1.7825
16.5 3.83405790253616 13.8388 0.395139
16.8333333333333 3.86867763798777 13.8797 1.10518
16.6666666666667 4.13118223595458 13.8532 1.73672
16.6666666666667 4.17931413830866 13.9144 0.0642765
16.8333333333333 4.35507366948788 13.9345 1.19379
16.8333333333333 3.71034589582517 13.9288 3.35266
16.3333333333333 3.66969571853944 13.8057 2.78941
15.8333333333333 2.92688685580203 13.7339 3.00781
15.8333333333333 3.31159578853861 13.8257 3.87594
15.8333333333333 4.83390801181267 13.9136 3.83694
16.3333333333333 3.55902608401044 13.984 2.96646
16.5 3.39116499156263 13.7156 2.94381
15.6666666666667 3.32665998663324 13.6138 2.67257
16.3333333333333 3.55902608401044 13.9899 2.94238
16.3333333333333 2.80475786239502 13.8475 3.07075
15.6666666666667 3.07679486912382 13.735 3.73287
15.6666666666667 2.65832027165025 13.613 3.92512
15.6666666666667 2.80475786239502 13.9176 3.86199
16 3.3466401061363 13.9458 3.95514
16.3333333333333 3.44480284873702 13.9352 1.30155
15.6666666666667 5.24086506854228 13.565 2.34541
16.1666666666667 3.37144874893074 13.9192 1.47648
16.6666666666667 3.61478445646026 13.8759 1.14645
16.5 3.50713558335004 13.791 0.526159
16.8333333333333 3.48807492274273 13.5028 2.81238
16.1666666666667 3.60092580688171 13.9851 1.72506
15.8333333333333 3.12516666222246 13.5701 2.86188
16.3333333333333 2.94392028877595 13.9809 2.9472
16.1666666666667 4.35507366948788 13.9443 3.29645
16.1666666666667 4.35507366948788 13.9919 3.69753
16.1666666666667 3.9707262140151 13.9134 3.91898
15.8333333333333 4.66547603859099 13.9127 3.21468
15.3333333333333 2.87518115371304 13.9319 3.59078
15.5 3.01662062579967 13.9706 1.5114
15.5 4.76445169982864 13.8985 3.93965
16 3.5213633723318 13.9379 2.13661
15.3333333333333 3.01109061083632 13.918 1.11493
16 3.84707681233427 13.5872 3.3165
16.1666666666667 4.16733328000853 13.8782 1.37659
16.3333333333333 3.9327683210007 13.9819 2.73039
16 4.14728827066554 13.9391 3.33261
15.6666666666667 3.01109061083632 13.7391 0.71542
15.8333333333333 5.03653319920227 13.8193 3.82588
15.8333333333333 3.18852107828483 13.9842 2.68636
16.1666666666667 5.11533641774094 13.9999 3.08556
15.6666666666667 3.2659863237109 13.9861 3.58235
15.6666666666667 3.20416395751944 13.8806 2.44131
15.5 3.20936130717624 13.7911 2.80397
15.5 4.08656334834051 13.9547 3.47526
16.1666666666667 3.9707262140151 13.9359 2.83489
16.1666666666667 4.26223728418147 13.7964 3.49317
15.1666666666667 3.12516666222246 13.8261 3.27476
15.8333333333333 3.31159578853861 13.7344 3.66302
16.6666666666667 5.75036230742609 13.7907 3.03309
15.6666666666667 3.2659863237109 13.8399 3.23933
15.5 3.27108544675923 13.7984 3.51281
15.8333333333333 3.48807492274273 13.5887 3.05724
15.6666666666667 3.50238014308365 13.9462 3.42004
15.6666666666667 3.50238014308365 13.5576 3.43777
16.1666666666667 3.31159578853861 13.528 3.29489
16 2.96647939483827 13.8592 1.67356
15.8333333333333 2.99443929086343 13.8036 1.2225
16 3.79473319220206 13.8116 3.29829
16.3333333333333 4.22689799577263 13.8396 2.32235
16 4.97995983919549 13.8433 3.46883
15.8333333333333 3.25064096243597 13.8501 2.66999
16.1666666666667 3.06050104830347 13.8634 2.76324
15.8333333333333 3.81663027639129 13.7731 2.85373
16 4.14728827066554 13.9826 0.939808
15.6666666666667 3.38624669312008 13.8823 2.55504
15.5 2.73861278752583 13.7938 2.58267
15.8333333333333 3.25064096243597 13.7499 3.36989
15.6666666666667 3.07679486912382 13.9942 2.57929
15.6666666666667 3.01109061083632 13.8073 3.79856
15.6666666666667 3.2659863237109 13.8595 2.11617
16.1666666666667 4.9966655548142 13.6538 3.8733
16.3333333333333 3.38624669312008 13.8156 2.83875
15.6666666666667 2.94392028877595 13.8032 3.76808
16.1666666666667 3.25064096243597 13.4807 3.68881
15.8333333333333 3.43025752191678 13.9738 2.48225
15.8333333333333 3.18852107828483 13.9965 3.50809
15.3333333333333 2.87518115371304 13.8171 3.61608
16.1666666666667 2.99443929086343 13.7268 3.81316
16.1666666666667 2.78687399547713 13.9871 3.32984
16 2.75680975041804 13.6907 3.31437
16 2.96647939483827 13.3318 3.10171
15.6666666666667 4.7187568984497 13.9856 3.83491
16 2.96647939483827 13.7243 3.09939
15.3333333333333 2.58198889747161 13.846 3.83484
16 2.60768096208106 13.9473 3.54736
15.3333333333333 2.65832027165025 13.5272 3.80492
15.1666666666667 2.71416039810964 13.5931 3.83262
15.6666666666667 2.94392028877595 13.9232 3.98554
15.6666666666667 2.33809038890002 13.4847 3.18949
15.5 2.42899156029822 13.9873 3.15224
15.1666666666667 2.48327740429189 13.9606 3.5926
15.6666666666667 2.50333111406915 13.8024 3.64446
16.1666666666667 5.19294393062997 13.9691 2.98439
15.8333333333333 2.78687399547713 13.5452 3.71674
16.3333333333333 3.07679486912382 13.9482 3.93838
16.1666666666667 2.63944438597722 13.6099 3.98001
16 3.5213633723318 13.6612 3.6972
16.5 3.61939221417077 13.8761 2.74448
16.5 3.98748040747538 13.8709 1.46559
15.8333333333333 2.31660671385254 13.7616 0.97942
15.5 2.88097205817759 13.9702 1.72417
15.6666666666667 2.58198889747161 13.9703 0.405066
16 2.60768096208106 13.9926 2.99354
16.8333333333333 5.19294393062997 13.923 3.81578
15.5 6.50384501660364 13.9868 3.87504
16.1666666666667 2.71416039810964 13.9703 1.45826
16 2.75680975041804 13.9315 3.20939
15.6666666666667 3.01109061083632 13.597 2.1073
16 3.16227766016838 13.9523 1.43189
16 3.16227766016838 13.9016 3.51914
16.3333333333333 3.01109061083632 13.9879 1.94136
16.1666666666667 3.06050104830347 13.9104 3.67998
16 2.68328157299975 13.5768 3.77171
16.5 3.50713558335004 13.9222 1.80773
16.3333333333333 3.72379734500505 13.8078 3.99131
16.6666666666667 5.39135109844153 13.9484 3.16035
16.6666666666667 3.32665998663324 13.8823 3.15034
16.5 3.39116499156263 13.8248 1.81558
16.1666666666667 2.48327740429189 13.969 0.745944
16.8333333333333 3.31159578853861 13.8342 0.287816
16.5 3.39116499156263 13.954 1.61202
16.8333333333333 3.31159578853861 13.9749 3.11504
16.5 2.66458251889485 13.7544 3.15195
16.1666666666667 2.71416039810964 13.9762 0.916921
16.1666666666667 3.37144874893074 13.82 1.23367
16.1666666666667 3.43025752191678 13.9864 3.93542
15.8333333333333 5.84522597225006 13.9975 2.00801
16.3333333333333 2.16024689946929 13.9944 2.93374
16 2.60768096208106 13.4749 2.90099
15.1666666666667 2.04124145231932 13.8166 3.09772
15.8333333333333 2.13697605664328 13.848 3.86536
15.5 2.73861278752583 13.9481 3.82383
15.8333333333333 2.40138848724372 13.9547 3.98674
16.5 2.58843582110896 13.9973 1.8532
15.5 3.14642654451046 13.9149 3.15622
15.5 2.16794833886788 13.9978 2.39434
16.3333333333333 3.55902608401044 13.8826 3.80337
14.8333333333333 4.70814896394185 13.9132 3.35076
15.6666666666667 1.96638416050035 13.9906 3.37513
15.3333333333333 1.86189867250253 13.7502 3.26912
15.5 2.16794833886788 13.9504 0.635238
15.8333333333333 2.31660671385254 13.982 1.41734
15.6666666666667 2.65832027165025 13.7126 3.76534
16.3333333333333 2.58198889747161 13.6253 1.10854
16.1666666666667 2.92688685580203 13.5496 0.255133
15.8333333333333 2.99443929086343 13.9432 3.26427
15.8333333333333 2.71416039810964 13.9163 2.9772
15.8333333333333 2.13697605664328 13.9147 3.83699
15.8333333333333 4.87510683643617 13.8756 3.34398
16.1666666666667 3.18852107828483 13.7617 3.87736
16 3.16227766016838 13.9915 3.84691
16.1666666666667 3.54494945897211 13.977 3.72553
16.3333333333333 3.32665998663324 13.7169 0.819571
16 3.09838667696593 13.957 3.84323
15.8333333333333 2.71416039810964 13.9791 3.58427
16.3333333333333 3.07679486912382 13.7795 0.355073
15.5 1.51657508881031 13.6604 3.54709
15.8333333333333 2.04124145231932 13.6361 2.66999
15.5 2.16794833886788 13.9796 0.657264
15.5 4.76445169982864 13.885 3.27614
16.5 3.01662062579967 13.7916 2.1148
16.1666666666667 3.18852107828483 13.6089 3.04265
16.6666666666667 3.01109061083632 13.9749 3.06755
16.5 3.88587184554509 13.9412 3.68061
16 2 13.9989 2.60689
16 2.60768096208106 13.695 0.565782
16.5 3.14642654451046 13.7663 1.86605
16.6666666666667 3.50238014308365 13.8014 2.32812
16.1666666666667 2.40138848724372 13.8075 2.1443
16 2.44948974278318 13.7588 3.97218
16 5.69209978830308 13.9846 2.84438
16.1666666666667 2.40138848724372 13.8855 0.78409
16.3333333333333 2.65832027165025 13.9851 3.46104
16.1666666666667 2.78687399547713 13.8061 3.8692
16.1666666666667 2.78687399547713 13.7926 0.0428596
15.8333333333333 2.71416039810964 13.795 2.62323
15.5 2.66458251889485 13.5095 2.37274
16.5 3.01662062579967 13.768 1.79455
16.3333333333333 3.07679486912382 13.7195 2.78471
16.3333333333333 3.01109061083632 13.4373 2.78192
15.5 1.97484176581315 13.7825 3.90923
16.1666666666667 5.81090928054007 13.9292 1.30692
15.3333333333333 2.25092573548455 13.9683 3.79366
16.3333333333333 2.42212028327799 13.7608 3.98443
15.6666666666667 1.96638416050035 13.8866 0.403082
16 2.44948974278318 13.7152 1.22723
16 3.16227766016838 13.9003 3.31041
16.1666666666667 2.04124145231932 13.6359 2.78413
16.5 2.25831795812724 13.9075 3.31255
16.6666666666667 2.58198889747161 13.8712 2.04526
16 2.19089023002066 13.802 2.01315
16.5 2.42899156029822 13.954 1.88377
16.1666666666667 5.45588367422425 13.989 3.63919
16.3333333333333 2.58198889747161 13.9747 2.29069
16.8333333333333 2.31660671385254 13.7236 0.315181
16.3333333333333 2.33809038890002 13.966 1.24206
16.6666666666667 2.58198889747161 13.7397 3.73907
16.5 2.94957624075053 13.9571 2.9318
16.6666666666667 3.14112506383727 13.9738 0.743439
16.6666666666667 2.25092573548455 13.8489 3.4
15.8333333333333 2.31660671385254 13.6793 2.82786
16.5 2.42899156029822 13.9906 1.78886
16.5 2.42899156029822 13.9658 2.32645
15.3333333333333 4.32049379893857 13.9952 2.88148
16.6666666666667 2.33809038890002 13.6738 1.13691
16.3333333333333 2.65832027165025 13.499 3.64288
16 1.78885438199983 13.8678 2.82199
15.8333333333333 2.31660671385254 13.969 3.63291
16.6666666666667 2.87518115371304 13.7137 3.00193
16.1666666666667 3.18852107828483 13.9511 2.61494
17 2.44948974278318 13.8884 3.32805
16.3333333333333 2.33809038890002 13.415 3.70845
16.1666666666667 2.48327740429189 13.8812 3.57452
15.3333333333333 2.80475786239502 13.9254 1.35294
15.3333333333333 4.32049379893857 13.8402 2.50404
16 6.32455532033676 13.9667 3.07722
15.8333333333333 3.60092580688171 13.9145 3.34624
16 1.67332005306815 13.8925 3.35638
16.3333333333333 2.58198889747161 13.8474 3.57706
16.3333333333333 3.01109061083632 13.5969 2.14698
16 2.28035085019828 13.8272 1.69431
16.3333333333333 3.38624669312008 13.9261 1.58395
16 2.19089023002066 13.6776 3.50919
16.1666666666667 2.48327740429189 13.6954 3.93707
15.6666666666667 2.25092573548455 13.9112 3.41316
16 2.5298221281347 13.6206 3.70857
16 4.60434577328854 13.9468 2.93639
16 2.60768096208106 13.7542 3.96129
16 3.03315017762062 13.7299 3.71908
16 1.54919333848297 13.7694 3.465
15.6666666666667 1.50554530541816 13.7989 2.78675
16 1.78885438199983 13.7065 3.60372
16.3333333333333 2.16024689946929 13.9562 3.89235
16 2.68328157299975 13.7841 1.36394
16.3333333333333 1.96638416050035 13.9379 0.449092
16.5 1.87082869338697 13.9874 2.43376
16.3333333333333 2.25092573548455 13.8732 3.74939
15.6666666666667 4.88535225614967 13.8951 3.72532
16.3333333333333 2.25092573548455 13.8585 3.96197
16 2.44948974278318 13.8994 0.640123
16.1666666666667 2.63944438597722 13.969 3.75567
16.5 2.25831795812724 13.7973 1.15724
15.8333333333333 2.63944438597722 13.3998 1.08517
16.6666666666667 2.58198889747161 13.9102 3.11486
16 2.36643191323985 13.9085 2.05595
16.5 2.81069386451104 13.6002 3.23824
16.6666666666667 2.73252020425589 13.9665 3.98009
16.1666666666667 3.43025752191678 13.6667 2.57963
15.3333333333333 4.5018514709691 13.9309 2.72791
15.8333333333333 1.94079021706795 13.9841 3.23094
16.3333333333333 1.50554530541816 13.8271 3.27167
16.8333333333333 2.13697605664328 13.6622 2.38122
15.8333333333333 2.63944438597722 13.8912 2.18083
16.5 3.08220700148449 13.9623 3.71367
16.3333333333333 2.25092573548455 13.9207 3.32245
16.3333333333333 2.25092573548455 13.883 3.35642
16.1666666666667 2.2286019533929 13.3798 3.41818
14.8333333333333 1.47196014438797 13.9342 3.80732
16.1666666666667 2.13697605664328 13.9317 3.83992
16.3333333333333 5.57374799095426 13.9985 3.75445
15.6666666666667 2.73252020425589 13.9496 3.8738
16.1666666666667 1.32916013582513 13.7919 3.20911
16 1.4142135623731 13.7763 3.47786
15.8333333333333 1.32916013582513 13.9522 0.699881
15.5 2.50998007960223 13.7395 3.8414
16.3333333333333 2.42212028327799 13.9901 1.59546
16 2.60768096208106 13.9442 1.66718
16.1666666666667 1.94079021706795 13.8349 3.19778
15.8333333333333 2.48327740429189 13.685 2.69498
16.1666666666667 2.40138848724372 13.9323 1.37096
15.5 4.41588043316392 13.7452 2.00554
16.6666666666667 2.16024689946929 13.999 3.63909
16.8333333333333 2.48327740429189 13.9426 2.07843
16.1666666666667 2.31660671385254 13.9717 2.3388
15.6666666666667 1.50554530541816 13.7484 0.850901
15.6666666666667 1.50554530541816 13.9022 3.5353
16.3333333333333 1.96638416050035 13.6421 3.9733
16 1.89736659610103 13.903 2.81138
16.1666666666667 2.13697605664328 13.9292 3.38774
16 1.4142135623731 13.7977 1.5195
15 1.54919333848297 13.9369 2.98987
16 4.85798312059645 13.9898 2.04465
16.3333333333333 1.86189867250253 13.4067 2.86058
16 1.26491106406735 13.8279 3.9101
16.5 1.51657508881031 13.6007 3.44679
16.1666666666667 1.60208197875972 13.6038 0.958666
16.3333333333333 2.42212028327799 13.7926 3.46505
16.1666666666667 2.40138848724372 13.8803 1.3171
15.6666666666667 1.36626010212795 13.8693 2.54999
16.3333333333333 1.50554530541816 13.9041 1.26398
16.1666666666667 2.40138848724372 13.7808 2.53368
16.1666666666667 2.40138848724372 13.4115 3.02522
15.8333333333333 4.87510683643617 13.9402 2.14714
16.6666666666667 2.73252020425589 13.9519 2.47371
16.6666666666667 2.73252020425589 13.6872 1.71041
16.3333333333333 1.63299316185545 13.5609 3.15886
16.1666666666667 1.60208197875972 13.6287 2.85947
16.1666666666667 2.04124145231932 13.672 2.28321
16.5 1.7606816861659 13.9858 3.25068
16.5 1.7606816861659 13.5679 2.73262
16.5 1.6431676725155 13.8512 1.05548
15.6666666666667 1.36626010212795 13.8479 0.876535
15.6666666666667 1.96638416050035 13.9442 3.50174
16 5.32916503778969 13.7366 1.21912
16.6666666666667 2.25092573548455 13.9823 3.11788
16.1666666666667 0.983192080250175 13.919 2.87773
15.5 1.51657508881031 13.8653 3.98292
16.5 1.04880884817015 13.6597 0.287345
16 1.26491106406735 13.9329 1.1975
16 1.26491106406735 13.9671 0.746683
16.1666666666667 1.16904519445001 13.3241 2.31978
16.1666666666667 1.16904519445001 13.9842 1.25181
16.3333333333333 1.50554530541816 13.9882 1.39195
15.8333333333333 2.04124145231932 13.8458 2.41895
15.5 4.72228758124704 13.9824 3.51461
16.3333333333333 1.50554530541816 13.7629 0.331353
16.5 2.34520787991172 13.7356 2.52851
16.5 1.37840487520902 13.8921 3.8815
17 1.4142135623731 13.7435 3.73247
16.3333333333333 2.16024689946929 13.992 3.89341
16.5 2.07364413533277 13.8421 3.17896
16.8333333333333 2.31660671385254 13.7232 2.32511
16.6666666666667 2.25092573548455 13.8743 0.141265
16.1666666666667 1.60208197875972 13.4785 2.53516
17 2.28035085019828 13.8993 2.99266
15.3333333333333 4.5018514709691 13.7587 1.93637
15.3333333333333 5.46504040851179 13.6562 3.15965
15.6666666666667 1.211060141639 13.6063 2.04204
16.3333333333333 2.87518115371304 13.8069 3.49118
15.8333333333333 1.94079021706795 13.8189 3.53074
16.5 1.37840487520902 13.404 3.61006
17.3333333333333 2.06559111797729 13.9045 2.72396
16.3333333333333 2.80475786239502 13.6878 2.99774
15.8333333333333 1.60208197875972 13.8977 3.83353
15.8333333333333 1.32916013582513 13.0092 3.04487
16.8333333333333 1.32916013582513 13.5238 1.82119
16.6666666666667 1.50554530541816 13.5211 1.43351
15 4.47213595499958 13.8218 3.30805
16.6666666666667 1.50554530541816 13.8189 1.78827
16.1666666666667 1.72240142436851 13.5879 0.428953
16.6666666666667 1.36626010212795 13.4952 2.5058
16.5 1.22474487139159 13.5608 1.90403
16.5 1.6431676725155 13.6927 3.49075
16.1666666666667 0.752772652709081 13.9979 0.677763
16.6666666666667 1.36626010212795 13.8013 0.835894
16.1666666666667 1.47196014438797 13.8345 2.26639
16.1666666666667 1.47196014438797 13.8924 2.28712
16.3333333333333 1.36626010212795 13.658 2.25678
16.1666666666667 6.1454590281497 13.8741 3.73506
15.8333333333333 1.16904519445001 13.5444 2.37049
15.8333333333333 1.16904519445001 13.2081 3.36504
16.5 1.04880884817015 13.7277 2.84992
16.3333333333333 1.211060141639 13.6539 2.51236
16 0.894427190999916 13.7339 2.72657
16.3333333333333 0.516397779494322 13.9858 3.24472
15.1666666666667 4.53504869507116 13.7988 3.85121
15.6666666666667 4.22689799577263 13.9888 1.39974
15.3333333333333 4.13118223595458 13.9792 1.20803
15.5 4.23083916026124 13.9043 2.15729
15.8333333333333 4.70814896394185 13.742 3.84432
15.5 4.84767985741633 13.832 1.9942
16.8333333333333 5.19294393062997 13.8811 2.97837
16.6666666666667 5.20256347070045 13.9304 1.60099
16.8333333333333 6.24232862533419 13.9069 3.62697
16 5.29150262212918 13.7535 1.12153
15.3333333333333 4.17931413830866 13.8974 2.89201
15.8333333333333 4.35507366948788 13.5228 3.82264
15.6666666666667 5.7850381733111 13.9142 3.47617
16.3333333333333 4.84424056655599 13.9003 1.55906
15.5 4.84767985741633 13.9936 2.63182
15.5 4.32434966208793 13.9568 3.76662
15.6666666666667 4.45720390678581 13.8112 2.58806
15.6666666666667 4.96655480858378 13.8911 3.41958
16 4.56070170039655 13.8591 2.41988
16.1666666666667 6.36919670497518 13.9359 2.3173
16.1666666666667 5.60059520646392 13.7923 1.67699
15.8333333333333 3.86867763798777 13.9203 3.47563
15.5 3.93700393700591 13.858 3.83216
15.8333333333333 4.11906138175515 13.6476 2.11527
16.1666666666667 4.49073119510249 13.7671 2.93534
15.8333333333333 4.53504869507116 13.6604 3.01944
15.5 4.63680924774785 13.9988 3.17669
15.3333333333333 4.27395211328656 13.7917 3.76136
15.8333333333333 4.16733328000853 13.7869 3.22238
16.1666666666667 4.53504869507116 13.9857 3.98519
15.8333333333333 6.431692364119 13.9512 2.92823
15.1666666666667 4.07021702943058 13.8659 3.82231
15.6666666666667 4.22689799577263 13.9638 3.89861
16 4.42718872423573 13.9009 3.94677
15.6666666666667 4.41210456207315 13.937 3.83562
15.5 4.13521462562707 13.8411 3.47457
16.1666666666667 4.53504869507116 13.8011 3.03797
16.1666666666667 4.9966655548142 13.8886 0.524489
15.6666666666667 4.17931413830866 13.9109 0.543281
16 4.56070170039655 13.9244 3.02636
16.3333333333333 4.54606056566195 13.9019 2.60794
16.1666666666667 6.58533724775479 13.9489 1.20568
16 5.79655069847578 13.8884 3.87747
15.5 3.98748040747538 13.7974 1.88229
16.1666666666667 4.07021702943058 13.4318 3.32895
15.6666666666667 4.5018514709691 13.3115 3.74292
15.8333333333333 4.49073119510249 13.9359 2.91908
15.6666666666667 4.5018514709691 13.8751 3.28173
15.6666666666667 6.25033332444492 13.9562 3.58197
15.3333333333333 5.95538971576728 13.8332 3.79721
15.5 4.80624593627917 13.9475 3.75839
15.8333333333333 4.87510683643617 13.8062 3.08885
14.8333333333333 3.71034589582517 13.9029 3.12825
16.3333333333333 6.12100209660695 13.8817 1.89489
16 4.60434577328854 13.8994 3.26262
15 3.79473319220206 13.8106 1.23388
15.6666666666667 4.67618077780005 13.9585 3.43799
16.5 4.50555213042752 13.9048 3.34831
16.3333333333333 4.54606056566195 13.8925 2.10876
16.5 5.50454357780915 13.9041 3.63384
15.3333333333333 4.03319558993445 13.9662 3.45814
16 4.24264068711929 13.7686 3.13244
16 4.14728827066554 13.8662 1.49136
16.3333333333333 4.27395211328656 13.8034 1.56471
15.3333333333333 5.64505683467108 13.9813 2.14197
15.6666666666667 4.67618077780005 13.9751 2.60417
16.5 4.50555213042752 13.9742 2.03203
16.5 4.72228758124704 13.6319 1.63607
17.1666666666667 5.34477938428395 13.9958 2.82101
16 4.38178046004133 13.7239 2.27862
15.6666666666667 4.45720390678581 13.5732 3.23517
15.6666666666667 4.17931413830866 13.6596 3.56826
16 4.28952211790544 13.9043 3.97769
15.5 4.50555213042752 13.9266 3.98562
15.8333333333333 4.44597195972564 13.8862 3.90988
16.1666666666667 6.11282804164052 13.9182 3.97281
16.3333333333333 5.12510162500869 13.9414 3.97497
16 4.38178046004133 13.8339 3.01071
15.8333333333333 4.83390801181267 13.9974 2.1645
16.5 4.50555213042752 13.9006 1.91719
16.5 4.46094160463909 13.9753 3.66071
16.8333333333333 4.83390801181267 13.9987 3.65392
16.1666666666667 3.92003401345788 13.8993 1.50138
15.8333333333333 3.92003401345788 13.7489 3.69459
16 4.19523539268061 13.9998 3.34865
15.6666666666667 3.77712412645741 13.987 3.0574
16.6666666666667 5.60951572479003 13.8814 3.60967
16.1666666666667 4.26223728418147 13.6328 2.37975
16.5 4.54972526643093 13.9547 1.62375
16 3.89871773792359 13.4245 2.79538
15.6666666666667 3.98329846567724 13.832 3.0965
16.1666666666667 4.11906138175515 13.9777 3.55846
16.1666666666667 4.44597195972564 13.6767 3.14853
16.3333333333333 4.7187568984497 13.9141 0.823408
15.8333333333333 4.26223728418147 13.8606 3.88789
15.8333333333333 4.16733328000853 13.6967 0.219037
16.3333333333333 4.27395211328656 13.8101 1.32938
16.3333333333333 5.46504040851179 13.78 2.43857
16.1666666666667 4.3089055068157 13.8197 3.73279
16.1666666666667 4.3089055068157 13.811 2.61322
16.5 4.76445169982864 13.8879 3.29027
16.3333333333333 4.80277697448743 13.8393 3.67777
15.1666666666667 3.54494945897211 13.9328 2.27039
16.1666666666667 4.35507366948788 13.7297 3.93757
16.1666666666667 4.53504869507116 13.9128 3.89683
16.5 4.08656334834051 13.9899 3.87598
16.5 3.78153408023781 13.9083 3.19666
15.6666666666667 3.8815804341359 13.7062 2.19987
15.8333333333333 6.11282804164052 13.8418 3.35049
16 3.9496835316263 13.8243 1.66636
15.8333333333333 3.81663027639129 13.8034 3.0512
16.1666666666667 4.62240918425302 13.9646 3.39461
16 5.25357021462548 13.9747 1.08274
16.3333333333333 5.68037557443754 13.8861 0.776527
16.1666666666667 5.74166061925178 13.9937 1.12147
15.6666666666667 4.5898438608156 13.2716 2.92863
16 5.17687164221791 13.9156 1.7218
15.5 4.9295030175465 13.9547 3.99256
15.1666666666667 3.86867763798777 13.9701 2.58137
15.5 5.24404424085076 13.9335 3.77138
15.8333333333333 5.19294393062997 13.84 3.6514
16 4.28952211790544 13.8245 2.52512
16.1666666666667 4.87510683643617 13.7994 2.36924
15.8333333333333 4.26223728418147 13.8784 2.26897
15.8333333333333 4.35507366948788 13.692 2.55234
15.8333333333333 4.16733328000853 13.7941 3.81177
15.8333333333333 4.44597195972564 13.9454 1.96688
16.1666666666667 4.62240918425302 13.7665 2.04301
16 4.6475800154489 13.9948 1.33573
15.6666666666667 4.22689799577263 13.9888 2.48301
16.3333333333333 5.57374799095426 13.9296 3.90973
15.8333333333333 4.07021702943058 13.7306 1.7316
16.5 4.50555213042752 13.9779 3.78389
16.3333333333333 4.5018514709691 13.9676 3.18421
15.8333333333333 4.9564772436345 13.6062 3.35824
15.6666666666667 3.82970843102535 13.9679 1.94781
15.6666666666667 4.13118223595458 13.9276 1.60178
16.6666666666667 4.27395211328656 13.8297 3.36485
16.5 4.50555213042752 13.8602 3.83906
15.6666666666667 3.32665998663324 13.7833 2.04263
15.3333333333333 3.82970843102535 13.718 3.82948
16 5.47722557505166 13.8581 1.24611
15.8333333333333 3.9707262140151 13.9992 0.772537
15.8333333333333 4.16733328000853 13.7847 0.882559
16 4.69041575982343 13.9707 3.84574
15.8333333333333 3.81663027639129 13.7452 3.55958
16 4.09878030638384 13.9142 1.81144
16.3333333333333 4.08248290463863 13.8969 0.532106
16.1666666666667 4.44597195972564 13.7148 3.95688
16.3333333333333 3.98329846567724 13.9236 0.952294
16.3333333333333 4.22689799577263 13.5888 3.35051
16.5 4.23083916026124 13.9214 1.00025
16.3333333333333 4.96655480858378 13.5145 3.74134
15.6666666666667 5.81950742474539 13.8703 0.782421
16.6666666666667 4.41210456207315 13.8183 3.18643
16.1666666666667 3.86867763798777 13.7455 3.641
16.1666666666667 4.53504869507116 13.9193 0.541924
16 4.60434577328854 13.8165 2.08555
15.3333333333333 2.94392028877595 13.8111 3.47388
15.6666666666667 3.14112506383727 13.5949 3.69925
16 3.40587727318528 13.8979 2.39714
16.6666666666667 4.17931413830866 13.8529 0.679427
16 4.33589667773576 13.9578 0.993155
16.3333333333333 4.22689799577263 13.9315 1.4916
15.6666666666667 4.96655480858378 13.9592 1.36324
16.3333333333333 4.13118223595458 13.8386 0.734521
16.1666666666667 4.11906138175515 13.9076 2.33841
16 4.14728827066554 13.8103 2.70106
16.3333333333333 3.8815804341359 13.9023 1.30415
16.3333333333333 3.9327683210007 13.9517 3.41553
16.1666666666667 4.62240918425302 13.9418 3.57238
16.1666666666667 3.81663027639129 13.893 2.00256
15.8333333333333 3.81663027639129 13.8753 2.3242
16.1666666666667 4.3089055068157 13.86 2.96213
15.6666666666667 3.55902608401044 13.6163 2.18439
15.6666666666667 4.84424056655599 13.9207 0.680342
15.6666666666667 3.2659863237109 13.4312 1.91769
15.3333333333333 3.20416395751944 13.5205 2.25665
15.6666666666667 3.61478445646026 13.8364 3.90547
15.3333333333333 3.77712412645741 13.7233 3.85203
15.8333333333333 3.81663027639129 13.8009 2.85126
15.3333333333333 3.55902608401044 13.8235 2.77697
15.3333333333333 3.20416395751944 13.7851 3.87753
16.6666666666667 3.8815804341359 13.4243 3.98782
16.5 4.03732584763727 13.9305 3.98208
16.5 4.50555213042752 13.8758 1.8309
16 4.85798312059645 13.88 3.8488
15.6666666666667 3.20416395751944 13.753 3.35358
15.8333333333333 3.43025752191678 13.9091 3.83755
15.8333333333333 3.43025752191678 13.9734 1.03607
16.1666666666667 3.43025752191678 13.9059 0.919664
16.5 3.93700393700591 13.6121 2.36036
16.1666666666667 3.54494945897211 13.9342 1.30639
15.8333333333333 3.31159578853861 13.9651 1.22993
16.3333333333333 3.82970843102535 13.8469 3.13619
16 3.5213633723318 13.9288 2.29666
16.6666666666667 3.82970843102535 13.9509 3.86968
16.6666666666667 5.27888877195444 13.852 1.95835
16.8333333333333 4.02077936060494 13.8097 1.57381
15.3333333333333 3.66969571853944 13.995 1.74714
15.8333333333333 3.76386326354541 13.4569 3.85978
16.6666666666667 3.61478445646026 13.615 3.46759
16 3.89871773792359 13.7873 3.33763
16.1666666666667 3.65604522218567 13.7807 2.5532
16.8333333333333 4.49073119510249 13.7933 3.19188
16.1666666666667 3.76386326354541 13.9247 3.22461
16.1666666666667 3.65604522218567 13.8349 3.74637
15.3333333333333 3.32665998663324 13.7372 3.89687
16.3333333333333 4.96655480858378 13.8028 3.67088
16.3333333333333 4.13118223595458 13.9238 2.56934
16.5 3.56370593624109 13.4745 2.16317
16.1666666666667 4.75043857624395 13.7803 1.96718
16.1666666666667 4.16733328000853 13.9306 2.53173
15.5 4.23083916026124 13.8166 2.37531
16 4.04969134626332 13.9649 2.98528
16 4.42718872423573 13.9006 2.45215
16 4.56070170039655 13.9577 0.440192
16.3333333333333 4.5018514709691 13.9183 1.72614
16.1666666666667 4.53504869507116 13.7859 1.59401
15.6666666666667 4.96655480858378 13.8046 1.65685
16 4.19523539268061 13.7048 3.0968
15.5 3.78153408023781 13.9918 3.94326
15.6666666666667 4.54606056566195 13.9394 3.73941
15.6666666666667 3.07679486912382 13.8799 3.97163
15.5 3.27108544675923 13.4319 3.95925
16.3333333333333 4.88535225614967 13.9982 3.66624
16.1666666666667 4.66547603859099 13.8842 3.50343
15.5 2.81069386451104 13.6834 0.502674
15.8333333333333 4.79235502302017 13.706 3.78651
15.8333333333333 4.79235502302017 13.7995 1.14254
16.5 5.16720427310553 13.7492 3.76454
15.6666666666667 4.80277697448743 13.7631 1.07692
15.5 3.33166624979154 13.9273 3.19669
15.6666666666667 3.72379734500505 13.9816 3.77422
15.1666666666667 3.31159578853861 13.9408 3.87443
16.3333333333333 3.72379734500505 13.895 1.68785
16.1666666666667 3.76386326354541 13.8457 2.66175
16 4.09878030638384 13.9815 2.15543
15.8333333333333 3.31159578853861 13.9492 1.99047
15.8333333333333 3.31159578853861 13.9565 2.20824
15.6666666666667 4.03319558993445 13.531 0.973687
15.5 5.20576603392815 13.9859 2.68638
16 3.79473319220206 13.8416 3.79286
16.3333333333333 3.98329846567724 13.9271 1.69936
16.8333333333333 4.44597195972564 13.984 2.83041
15.6666666666667 3.20416395751944 13.9822 2.87517
15.3333333333333 3.72379734500505 13.994 3.94146
15.6666666666667 2.94392028877595 13.842 0.873701
15.8333333333333 3.25064096243597 13.8297 3.85902
16 3.9496835316263 13.7862 0.523571
16 3.68781778291716 13.9389 3.55733
15.8333333333333 3.18852107828483 13.8645 1.97402
15.1666666666667 4.87510683643617 13.7989 3.87352
15.6666666666667 3.07679486912382 13.8297 1.66544
15.8333333333333 3.54494945897211 13.9162 3.28701
16.5 4.32434966208793 13.9565 3.86865
16.5 3.56370593624109 13.8156 3.03522
16.1666666666667 3.60092580688171 13.9304 2.82226
16 3.84707681233427 13.9111 3.33831
15.5 3.20936130717624 13.8003 3.96418
16.1666666666667 3.25064096243597 13.8177 3.54745
16.5 3.20936130717624 13.9744 3.08423
15.8333333333333 3.31159578853861 13.8936 0.068442
15.5 4.59347363114234 13.9425 2.20374
15.6666666666667 5.98887858172686 13.9775 0.842118
15.6666666666667 3.66969571853944 13.9311 1.75937
16 3.5213633723318 13.7261 1.92487
16.5 3.72827037646145 13.983 2.33248
16.1666666666667 3.71034589582517 13.9644 1.25052
16.5 4.18330013267038 13.8414 1.07674
16 3.63318042491699 13.6533 3.80757
16.3333333333333 4.22689799577263 13.8979 3.72173
15.5 2.42899156029822 13.6972 3.86935
15.3333333333333 2.73252020425589 13.7023 2.86406
15.8333333333333 3.25064096243597 13.9994 3.21813
15.3333333333333 4.80277697448743 13.8487 1.45634
16 2.82842712474619 13.9452 3.22863
16 3.03315017762062 13.9776 2.01661
16.3333333333333 3.61478445646026 13.7976 3.2112
16.5 3.61939221417077 13.9932 2.34582
15.8333333333333 2.99443929086343 13.8992 1.40747
16.3333333333333 3.44480284873702 13.8375 1.0774
16.5 3.44963766213207 13.9962 2.19582
16.5 3.93700393700591 13.8941 0.48493
16.1666666666667 3.54494945897211 13.8837 3.08101
16 3.03315017762062 13.7639 3.7568
15.8333333333333 4.70814896394185 13.9384 3.63597
16.5 3.88587184554509 13.9911 3.29194
15.8333333333333 2.92688685580203 13.5217 3.0376
16 3.3466401061363 13.944 3.39537
16.1666666666667 3.31159578853861 13.8514 2.97146
15.8333333333333 3.06050104830347 13.954 3.2847
16.3333333333333 3.77712412645741 13.62 3.96365
15.8333333333333 3.65604522218567 13.7753 3.42203
16.1666666666667 2.71416039810964 13.5583 3.32286
16.1666666666667 2.99443929086343 13.8515 3.30115
16 2.96647939483827 13.8359 0.993167
16.5 5.08920425999979 13.9768 0.839431
15.6666666666667 3.07679486912382 13.9416 2.36102
16 3.286335345031 13.9525 0.574922
16 3.286335345031 13.6766 3.68517
16.6666666666667 3.50238014308365 13.6787 3.93529
15.6666666666667 2.65832027165025 13.8587 3.51937
15.8333333333333 2.85773803324704 13.9689 0.591284
16.1666666666667 2.85773803324704 13.5569 2.14312
15.8333333333333 2.85773803324704 13.9059 2.27863
16 3.09838667696593 13.9334 1.80911
16.1666666666667 2.99443929086343 13.8461 2.21915
16.3333333333333 5.00666222813829 13.5314 3.46781
16.3333333333333 3.32665998663324 13.6848 3.15142
16.6666666666667 3.82970843102535 13.8339 3.56577
16.3333333333333 3.8815804341359 13.9118 2.31965
16.1666666666667 3.43025752191678 13.9343 3.56139
15.8333333333333 2.48327740429189 13.9177 2.82715
16 3.03315017762062 13.9642 2.46889
16.1666666666667 3.18852107828483 13.8927 3.09313
16.6666666666667 3.2659863237109 13.6108 3.41302
15.6666666666667 3.07679486912382 13.8189 3.97344
15.8333333333333 3.48807492274273 13.9104 3.89759
16 5.01996015920445 13.9975 1.42376
16.3333333333333 3.66969571853944 13.9433 3.66321
16.3333333333333 3.32665998663324 13.8805 3.68719
15.3333333333333 4.92612085384298 13.9755 3.80014
15.8333333333333 3.43025752191678 13.518 3.24752
15.3333333333333 3.07679486912382 13.9271 3.59023
16.1666666666667 3.65604522218567 13.9869 3.16667
15.8333333333333 3.65604522218567 13.8764 1.3595
15.8333333333333 4.16733328000853 13.9446 3.65604
15.8333333333333 4.44597195972564 13.6764 3.55442
15.5 3.50713558335004 13.9944 3.7773
16.3333333333333 5.12510162500869 13.908 1.28367
15.3333333333333 3.44480284873702 13.8977 3.06745
15.6666666666667 3.01109061083632 13.9943 1.23259
16.1666666666667 4.26223728418147 13.8512 1.88062
15.1666666666667 2.63944438597722 13.9459 3.17468
15.8333333333333 3.92003401345788 13.8179 0.478353
15.6666666666667 4.88535225614967 13.9117 2.61507
15.8333333333333 3.06050104830347 13.9469 2.091
16.1666666666667 4.07021702943058 13.8258 2.27452
16.1666666666667 3.48807492274273 13.7181 2.03621
15.8333333333333 3.48807492274273 13.926 2.85804
15.8333333333333 4.91596040125088 13.516 3.9826
16 3.79473319220206 13.7787 2.32669
15.8333333333333 4.3089055068157 13.3361 3.92033
16.6666666666667 3.61478445646026 13.9607 3.77067
16 3.68781778291716 13.808 2.00272
16.1666666666667 4.62240918425302 13.6825 3.08846
15.3333333333333 3.07679486912382 13.9695 0.621719
15.5 3.08220700148449 13.762 1.55376
15.8333333333333 3.48807492274273 13.9954 2.46488
16.1666666666667 3.76386326354541 13.9076 3.10744
15.3333333333333 2.80475786239502 13.9155 0.759269
16.3333333333333 5.27888877195444 13.8882 1.13514
15.6666666666667 2.73252020425589 13.9628 3.84484
15 2.96647939483827 13.7789 3.80243
16 3.40587727318528 13.946 3.45617
15.8333333333333 3.43025752191678 13.9279 3.92066
15.6666666666667 3.01109061083632 13.8061 3.72454
16.6666666666667 3.8815804341359 13.9951 3.21214
15 2.60768096208106 13.5371 3.50592
15.3333333333333 3.72379734500505 13.6054 3.73183
16 4 13.9625 3.5461
15.5 3.44963766213207 13.9307 3.32067
15 6.35609943282828 13.9578 3.96232
15.8333333333333 3.37144874893074 13.9465 3.15862
16 3.89871773792359 13.8436 3.86922
16 3.89871773792359 13.9769 3.10211
15.8333333333333 3.92003401345788 13.8747 3.46476
16.1666666666667 4.26223728418147 13.9774 3.4424
15.6666666666667 3.50238014308365 13.8594 3.97235
15.6666666666667 3.72379734500505 13.9456 3.07962
15.3333333333333 3.2659863237109 13.8347 3.80199
15.1666666666667 3.18852107828483 13.9077 3.26193
15.8333333333333 3.48807492274273 13.9757 3.03951
16.3333333333333 6.59292550137393 13.7737 3.81932
15.6666666666667 6.18600571181976 13.9435 3.11934
15.3333333333333 2.80475786239502 13.9264 1.42055
15.3333333333333 3.44480284873702 13.7214 3.86108
15.8333333333333 2.78687399547713 13.4824 0.610319
15.8333333333333 2.78687399547713 13.8904 0.299272
16.1666666666667 3.31159578853861 13.833 1.94698
16.8333333333333 3.54494945897211 13.9178 1.0179
16 3.5213633723318 13.5597 2.51134
16.6666666666667 3.77712412645741 13.7981 3.60206
15.6666666666667 2.94392028877595 13.8873 1.09888
16.1666666666667 4.07021702943058 13.6356 1.8312
16 5.8309518948453 13.9254 3.52936
15.3333333333333 2.42212028327799 13.7924 2.22997
15.5 2.34520787991172 13.7781 2.26147
16 2.96647939483827 13.8151 0.18943
16 3.3466401061363 13.9583 2.41798
16 3.16227766016838 13.8445 2.3305
16.1666666666667 3.43025752191678 13.9658 3.84113
16.5 2.88097205817759 13.9704 1.0369
15.6666666666667 3.20416395751944 13.744 3.83275
16.3333333333333 3.20416395751944 13.5258 3.55576
16.1666666666667 3.25064096243597 13.9214 3.36543
16 5.8309518948453 13.9792 3.48006
16 4.04969134626332 13.8587 3.88626
16.1666666666667 3.48807492274273 13.7951 2.30476
15.6666666666667 3.07679486912382 13.918 1.9861
15.6666666666667 2.65832027165025 13.9451 3.43654
16 3.3466401061363 13.9171 3.56004
15.6666666666667 3.07679486912382 13.8186 3.9118
15.5 2.25831795812724 13.8283 3.37978
15.5 2.88097205817759 13.8653 3.79412
15.5 2.58843582110896 13.9787 3.18596
15.5 3.01662062579967 13.9857 3.54827
15.1666666666667 5.52871293039046 13.3911 3.79946
15.6666666666667 3.38624669312008 13.6797 3.95899
15.5 2.34520787991172 13.1693 3.86922
15.1666666666667 2.56255081250434 13.8055 3.64792
15.3333333333333 2.33809038890002 13.8895 3.40945
15.5 2.58843582110896 13.9956 3.86882
16.3333333333333 3.2659863237109 13.6158 1.82227
16.6666666666667 3.9327683210007 13.896 2.15208
15.1666666666667 2.31660671385254 13.9632 3.05691
16 2.36643191323985 13.9633 3.8206
15.6666666666667 2.33809038890002 13.6971 1.24827
15.6666666666667 5.08592829940284 13.8251 2.30934
16.3333333333333 2.58198889747161 13.6835 3.45601
16.1666666666667 2.63944438597722 13.9893 3.42547
15.8333333333333 2.92688685580203 13.866 3.63257
15.8333333333333 3.06050104830347 13.9767 3.67966
16.5 3.27108544675923 13.7685 0.812024
15.8333333333333 2.48327740429189 13.9237 3.22676
16 2.82842712474619 13.8643 0.973468
16.3333333333333 3.01109061083632 13.827 2.14571
16.1666666666667 2.78687399547713 13.9001 1.16717
16.6666666666667 3.44480284873702 13.8503 3.04367
15.8333333333333 5.70672118354022 13.7508 2.68618
16.5 3.50713558335004 13.8309 3.71725
16.1666666666667 3.65604522218567 13.9779 3.90503
16.3333333333333 2.58198889747161 13.9398 3.35873
16.1666666666667 2.63944438597722 13.9481 3.398
16.5 2.58843582110896 13.5301 3.67516
16.3333333333333 2.65832027165025 13.5307 3.10479
16 3.09838667696593 13.9185 2.72307
16 2.5298221281347 13.6205 2.18076
16 2.5298221281347 13.9766 1.79253
16.5 2.73861278752583 13.8865 3.44248
16 5.8309518948453 13.8355 1.7838
16.5 3.01662062579967 13.7465 3.66572
16.1666666666667 2.71416039810964 13.679 3.00686
16.1666666666667 2.71416039810964 13.7836 3.0967
16.1666666666667 3.18852107828483 13.6317 2.47581
16.1666666666667 3.43025752191678 13.8731 1.73806
16 3.40587727318528 13.8361 2.25892
16 2.28035085019828 13.9645 3.6225
15.8333333333333 2.78687399547713 13.3086 3.36001
16.1666666666667 3.06050104830347 13.8953 3.38921
15.5 2.07364413533277 13.8801 3.71163
16.3333333333333 5.53774924194538 13.9383 2.51092
16.1666666666667 2.56255081250434 13.7434 3.92096
16.1666666666667 2.63944438597722 13.5495 2.55362
16.1666666666667 2.31660671385254 13.7911 3.62791
16.1666666666667 2.40138848724372 13.9206 3.26074
16 2.44948974278318 13.8377 3.50168
15.8333333333333 2.56255081250434 13.8873 3.09315
15.6666666666667 2.73252020425589 13.2247 3.24221
15.8333333333333 2.48327740429189 13.4059 3.14768
15.6666666666667 2.50333111406915 13.4177 3.92377
16 2.36643191323985 13.9857 3.68675
15.8333333333333 4.62240918425302 13.9781 3.78113
16.6666666666667 3.07679486912382 13.8628 2.46238
15.6666666666667 2.87518115371304 13.9039 3.03305
15.8333333333333 4.16733328000853 13.8428 3.92682
15.5 1.6431676725155 13.9449 3.59545
15.1666666666667 1.94079021706795 13.5322 3.66628
15.5 2.16794833886788 13.8884 2.03251
16 2.82842712474619 13.8111 0.333777
15.8333333333333 2.85773803324704 13.7372 1.69023
15.8333333333333 2.71416039810964 13.5788 2.11772
16.1666666666667 2.63944438597722 13.5437 2.49957
15.6666666666667 4.63321342770508 13.9923 1.17975
16.1666666666667 2.56255081250434 13.9386 0.848808
16.1666666666667 2.56255081250434 13.7667 1.11124
15.8333333333333 2.63944438597722 13.5462 3.72066
16 2.89827534923789 13.6632 1.5801
16.5 3.08220700148449 13.6077 2.89101
15.8333333333333 2.71416039810964 13.8256 2.79267
15.5 2.81069386451104 13.5207 3.18056
15.3333333333333 2.87518115371304 13.9599 2.56538
15.8333333333333 2.92688685580203 13.6765 2.60654
16.1666666666667 3.06050104830347 13.8926 3.59823
15.5 5.16720427310553 13.6586 2.66086
15.8333333333333 6.58533724775479 13.8424 3.07916
15.6666666666667 3.66969571853944 13.8782 3.96825
15.3333333333333 2.50333111406915 13.2985 3.63449
15.1666666666667 2.63944438597722 13.9769 3.63276
16 2.5298221281347 13.9351 3.84823
15.8333333333333 2.63944438597722 13.976 3.99478
16.3333333333333 3.07679486912382 13.8563 2.56497
16 3.68781778291716 13.8802 3.7467
16.3333333333333 3.9327683210007 13.937 2.47338
16.3333333333333 3.8815804341359 13.9402 2.24083
15.8333333333333 1.83484785926972 13.9573 1.07558
16.5 5.08920425999979 13.9756 1.88556
16.1666666666667 2.04124145231932 13.9772 0.515786
16 2.75680975041804 13.9907 1.84206
16.3333333333333 2.73252020425589 13.9478 1.26811
16.1666666666667 2.71416039810964 13.9448 3.63126
16 2.19089023002066 13.7842 3.88345
16.1666666666667 2.48327740429189 13.9922 1.74349
16 2.5298221281347 13.9377 2.03078
16.3333333333333 2.50333111406915 13.7707 2.10482
16 2.44948974278318 13.8633 1.15832
16.5 2.88097205817759 13.8885 3.12408
15 4.24264068711929 13.8075 3.39047
16.1666666666667 2.71416039810964 13.856 2.74078
16.1666666666667 4.44597195972564 13.9981 2.71173
16.1666666666667 2.71416039810964 13.9912 3.27042
15.3333333333333 2.06559111797729 13.9199 3.81184
15.6666666666667 1.75119007154183 13.8387 3.62842
15.5 1.87082869338697 13.7515 2.73566
16 2.36643191323985 13.8791 3.58509
15.6666666666667 2.50333111406915 13.643 3.98817
16 2.28035085019828 13.8028 3.52705
16.6666666666667 2.06559111797729 13.8082 0.824477
15.5 4.32434966208793 13.8328 3.3352
16 2.19089023002066 13.8972 2.98736
15.3333333333333 2.25092573548455 13.8825 1.97368
16.5 2.34520787991172 13.8385 2.51904
16.3333333333333 1.96638416050035 13.9074 3.46209
16.8333333333333 2.04124145231932 13.9198 2.77629
16.3333333333333 2.50333111406915 13.9763 1.30387
16.8333333333333 2.92688685580203 13.8806 3.37553
16 1.78885438199983 13.9201 3.07385
16.1666666666667 2.31660671385254 13.9925 3.93003
16.3333333333333 2.80475786239502 13.9228 1.5475
15.6666666666667 4.63321342770508 13.6842 3.04711
16.6666666666667 2.87518115371304 13.5537 1.8755
16.5 3.01662062579967 13.7164 1.60678
16.3333333333333 2.06559111797729 13.7761 1.91259
16.1666666666667 2.2286019533929 13.2153 3.64067
16.1666666666667 3.06050104830347 13.5379 3.04402
15.8333333333333 1.60208197875972 13.6702 3.43649
16.1666666666667 2.2286019533929 13.9871 3.58113
16.1666666666667 2.63944438597722 13.9426 3.94181
16.6666666666667 2.25092573548455 13.8844 3.9258
15.8333333333333 2.31660671385254 13.9847 1.28855
15.6666666666667 4.63321342770508 13.8775 3.00223
15.6666666666667 2.73252020425589 13.9687 2.72873
15.1666666666667 1.60208197875972 13.8937 2.48071
16.1666666666667 2.99443929086343 13.7788 3.38424
16.1666666666667 2.31660671385254 13.9567 0.527356
16.3333333333333 2.58198889747161 13.8733 2.57349
16.1666666666667 2.63944438597722 13.7847 3.96844
16 2.89827534923789 13.8172 2.62174
16.3333333333333 2.33809038890002 13.8865 1.87374
16 3.16227766016838 13.8653 3.72905
17.1666666666667 3.06050104830347 13.7399 2.97996
16.3333333333333 5.50151494287407 13.9736 3.45461
15.1666666666667 0.983192080250175 13.9077 3.65474
15.8333333333333 2.56255081250434 13.9711 3.81157
15.8333333333333 2.56255081250434 13.8725 0.782063
16 2.96647939483827 13.759 3.44241
16 3.46410161513775 13.9715 3.84535
15.8333333333333 1.72240142436851 13.4732 3.99203
15.6666666666667 1.75119007154183 13.8149 2.40924
15.8333333333333 2.2286019533929 13.9318 3.19354
16.1666666666667 2.63944438597722 13.9917 1.22672
16 2.60768096208106 13.9127 0.650462
15.6666666666667 5.27888877195444 13.9128 2.57752
16.1666666666667 2.99443929086343 13.8481 3.9794
15.6666666666667 1.96638416050035 13.9414 3.80738
15.6666666666667 1.50554530541816 13.8322 3.02941
15.3333333333333 1.86189867250253 13.9635 2.12672
16 1.78885438199983 13.8359 2.82975
15.8333333333333 1.83484785926972 13.8012 2.47745
15.8333333333333 1.83484785926972 13.3307 2.94095
15.8333333333333 1.83484785926972 13.7998 2.55051
16 2.28035085019828 13.7301 2.98648
16.3333333333333 2.16024689946929 13.8554 2.20229
15.8333333333333 4.79235502302017 13.6178 3.62696
16 2.19089023002066 13.5725 0.436445
15.8333333333333 2.13697605664328 13.9247 2.73698
16.1666666666667 2.31660671385254 13.8253 3.95217
16.5 2.25831795812724 13.8994 2.88117
16.3333333333333 2.42212028327799 13.746 2.89672
16.1666666666667 2.31660671385254 13.7725 2.28006
16.1666666666667 2.78687399547713 13.715 0.565268
16.3333333333333 3.14112506383727 13.7749 1.82185
16.8333333333333 3.06050104830347 13.9117 3.40241
15.3333333333333 2.33809038890002 13.8273 1.48023
16 5.09901951359278 13.9903 3.99297
15.5 2.25831795812724 13.9765 1.07054
15.3333333333333 2.06559111797729 13.8974 3.45567
16.5 2.42899156029822 13.7276 2.18024
16 1.78885438199983 13.8604 1.2287
15.8333333333333 2.31660671385254 13.8313 3.50088
16.3333333333333 1.96638416050035 13.6468 2.5724
16 2.36643191323985 13.9406 3.45506
15.6666666666667 1.86189867250253 13.7771 3.1325
15.6666666666667 1.96638416050035 13.9519 3.65193
15.8333333333333 2.78687399547713 13.9504 3.69894
15.6666666666667 4.27395211328656 13.7442 1.84665
15.6666666666667 5.35412613473634 13.9428 1.47392
16 2.68328157299975 13.9044 3.68547
16 2.0976176963403 13.9556 2.44705
15.8333333333333 2.13697605664328 13.9116 2.8097
16 2.5298221281347 13.816 3.69781
16 1.78885438199983 13.8915 2.97924
16 1.67332005306815 13.8911 2.52201
16.1666666666667 1.47196014438797 13.6192 3.67092
15.8333333333333 1.72240142436851 13.5215 3.24324
15.6666666666667 1.96638416050035 13.8501 3.24618
16 2.0976176963403 13.7051 2.98484
15.8333333333333 4.53504869507116 13.9535 2.5252
15.8333333333333 2.56255081250434 13.3707 2.68612
16.5 2.81069386451104 13.6828 3.69613
16.1666666666667 3.12516666222246 13.9742 3.86702
16 3.03315017762062 13.5211 3.71888
16.1666666666667 2.99443929086343 13.9913 3.89445
16.3333333333333 2.06559111797729 13.5272 3.1592
16.1666666666667 2.31660671385254 13.9081 3.8738
16 2.60768096208106 13.9553 2.11627
15.6666666666667 1.211060141639 13.9676 2.6745
15.6666666666667 1.63299316185545 13.5354 2.53679
15.5 5.24404424085076 13.448 3.52871
16.1666666666667 1.72240142436851 13.7893 0.412957
16 1.78885438199983 13.7825 3.43506
16 1.78885438199983 13.8271 3.56666
16.5 2.34520787991172 13.8985 2.87011
16.3333333333333 1.50554530541816 13.4618 3.40143
16 1.67332005306815 13.6821 0.762562
16.6666666666667 1.63299316185545 13.9595 2.0067
16.1666666666667 2.13697605664328 13.812 3.08349
16 2.28035085019828 13.6937 3.83508
15.6666666666667 1.36626010212795 13.8128 3.73563
15.1666666666667 4.11906138175515 13.7948 3.89662
15.8333333333333 1.47196014438797 13.4367 1.48973
16.3333333333333 2.58198889747161 13.9402 2.63165
16.5 2.16794833886788 13.9389 2.13552
15.8333333333333 1.60208197875972 13.8892 3.72959
16.1666666666667 2.56255081250434 13.8785 3.612
16 2.0976176963403 13.6548 2.11198
16.5 2.81069386451104 13.9925 2.17221
16 1.89736659610103 13.8658 3.3083
16.8333333333333 2.04124145231932 13.8834 3.76548
15.8333333333333 1.72240142436851 13.8953 3.9032
15.8333333333333 4.35507366948788 13.9799 3.24218
16.3333333333333 2.42212028327799 13.726 1.93498
15.5 1.37840487520902 13.7965 0.942484
15.6666666666667 2.25092573548455 13.9718 3.30756
16.1666666666667 2.40138848724372 13.8246 1.93369
16.5 2.34520787991172 13.7859 1.87114
16.6666666666667 2.25092573548455 13.8766 3.60969
16.5 2.25831795812724 13.8357 1.87319
16.8333333333333 2.63944438597722 13.8968 0.0938515
16.6666666666667 2.73252020425589 13.827 0.529372
16 1.67332005306815 13.753 1.88593
15.6666666666667 4.32049379893857 13.983 3.77444
16.1666666666667 1.60208197875972 13.7907 0.412484
16.3333333333333 2.42212028327799 13.9609 2.17469
16.3333333333333 1.50554530541816 13.9317 2.55542
16.5 1.7606816861659 13.4897 2.45955
16 2 13.9199 3.72079
16.5 1.7606816861659 13.5014 3.32352
17.1666666666667 2.63944438597722 13.7854 2.36053
16.1666666666667 1.16904519445001 13.7259 1.34235
16.3333333333333 2.06559111797729 13.8553 0.195169
16.5 2.25831795812724 13.9983 0.847065
15.6666666666667 4.45720390678581 13.9072 1.8889
16 0.894427190999916 13.7565 2.90949
16.1666666666667 0.983192080250175 13.973 1.87878
16.3333333333333 1.03279555898864 13.8639 2.75175
16.1666666666667 1.16904519445001 13.7738 3.11172
16.1666666666667 1.47196014438797 13.9968 2.04317
16.3333333333333 1.211060141639 13.7691 3.941
16 1.26491106406735 13.6251 1.12707
16.5 1.51657508881031 13.9091 1.15141
15.8333333333333 2.48327740429189 13.8813 3.82592
16.6666666666667 1.63299316185545 13.9818 3.15064
16.6666666666667 4.96655480858378 13.7892 3.16909
16.8333333333333 1.94079021706795 13.4672 0.959354
16.3333333333333 2.80475786239502 13.9428 3.87478
16.5 1.97484176581315 13.7813 0.895434
16.3333333333333 2.42212028327799 13.9915 1.97087
15.8333333333333 1.32916013582513 13.9839 2.28027
17 2.60768096208106 13.8709 2.01646
16.5 1.7606816861659 13.222 2.29532
16.1666666666667 1.16904519445001 13.8717 1.8296
16.3333333333333 0.816496580927726 13.9401 3.58553
15.6666666666667 1.75119007154183 13.847 2.76556
16.5 5.00999001995014 13.8215 3.36674
16.3333333333333 1.50554530541816 13.7854 1.84308
16.1666666666667 1.60208197875972 13.7058 2.20573
16.1666666666667 1.60208197875972 13.8434 2.7888
16.6666666666667 1.86189867250253 13.6294 3.81991
16.5 2.66458251889485 13.955 2.97555
16 1.26491106406735 13.7932 2.84281
16.3333333333333 1.211060141639 13.5029 3.05617
16.6666666666667 2.42212028327799 13.8316 2.72383
16.3333333333333 2.80475786239502 13.6632 2.74924
16 2.5298221281347 13.9747 3.01302
16.6666666666667 5.24086506854228 13.9119 3.17601
15.8333333333333 1.16904519445001 13.9896 3.81427
16 1.09544511501033 13.7267 3.8364
16.1666666666667 1.72240142436851 13.8852 3.85152
16 1.54919333848297 13.9274 3.93749
16 1.26491106406735 13.9026 3.96573
16 1.26491106406735 13.9079 3.91485
16.6666666666667 1.36626010212795 13.9453 3.90323
16.3333333333333 1.03279555898864 13.2103 2.07867
15.8333333333333 1.32916013582513 13.4348 2.73742
15.8333333333333 1.32916013582513 13.3757 2.67884
15.8333333333333 4.62240918425302 13.75 3.1603
16 5.76194411635517 13.9609 1.57652
15.6666666666667 1.50554530541816 13.6258 2.65634
16.6666666666667 1.50554530541816 13.4642 2.37856
16.5 1.97484176581315 13.9308 0.30429
16.3333333333333 1.50554530541816 13.2741 0.466203
16.8333333333333 1.16904519445001 13.6096 3.61118
16.1666666666667 1.72240142436851 13.8178 2.88049
16.3333333333333 1.50554530541816 13.7648 1.78477
16 1.54919333848297 13.8842 2.47025
16.5 1.51657508881031 13.92 3.91018
16.5 1.7606816861659 13.505 3.7218
15.8333333333333 4.49073119510249 13.9709 3.04401
16.8333333333333 1.16904519445001 13.6712 3.48993
15.6666666666667 1.36626010212795 13.8927 2.78623
15.8333333333333 1.60208197875972 13.7863 1.99534
16.1666666666667 1.16904519445001 13.8946 0.974399
16.1666666666667 0.983192080250175 13.6323 1.09583
16.3333333333333 1.211060141639 13.7921 3.96914
16.6666666666667 1.03279555898864 13.7297 2.49276
16 1.09544511501033 13.6413 3.30305
16.3333333333333 1.03279555898864 13.8829 3.06414
16.5 0.836660026534076 13.6298 3.83469
16 4.73286382647969 13.8144 3.82342
16.3333333333333 1.03279555898864 13.6435 2.53392
15.6666666666667 4.5018514709691 13.8299 3.96082
15.6666666666667 4.5018514709691 13.8597 0.244068
16 4.42718872423573 13.9856 0.118574
16.1666666666667 4.87510683643617 13.8673 2.13687
16 4.28952211790544 13.7633 2.13433
15.5 4.50555213042752 13.5544 3.06695
15.3333333333333 4.03319558993445 13.8837 2.04175
15.5 4.23083916026124 13.9056 2.98553
16 5.79655069847578 13.896 3.37598
16.5 4.9295030175465 13.4591 3.74591
15.6666666666667 4.88535225614967 13.8327 2.35045
15.3333333333333 4.17931413830866 13.8296 1.55489
15.5 4.41588043316392 13.1546 3.96822
15.8333333333333 4.49073119510249 13.9112 2.46266
15.6666666666667 4.88535225614967 13.7623 1.28227
16.3333333333333 4.96655480858378 13.6278 3.66961
15.8333333333333 5.15428624221304 13.905 2.33869
16 4.77493455452533 13.9702 3.84202
16.3333333333333 5.50151494287407 13.964 3.90413
16 5.79655069847578 13.8536 3.43054
15.8333333333333 4.07021702943058 13.6539 3.41887
16.1666666666667 4.66547603859099 13.9709 1.7154
16.1666666666667 4.75043857624395 13.8982 2.9464
15.6666666666667 4.36653943835008 13.9864 3.8952
16 4.19523539268061 13.86 2.74377
16.1666666666667 4.35507366948788 13.8833 1.83552
16.1666666666667 4.35507366948788 13.4872 1.31324
16.1666666666667 4.35507366948788 13.7165 1.15319
16.3333333333333 4.76095228569523 13.8138 3.28411
16 4.77493455452533 13.9206 2.69207
16.1666666666667 5.34477938428395 13.9567 2.94171
15.3333333333333 6.43946167522307 13.6188 3.9882
15.8333333333333 4.35507366948788 13.9112 2.62844
15.6666666666667 4.36653943835008 13.5109 3.53767
16 4.38178046004133 13.9816 2.50693
16 4.60434577328854 13.9042 3.24086
15.8333333333333 4.62240918425302 13.8429 3.01779
15.5 4.08656334834051 13.6721 3.41421
16.1666666666667 4.49073119510249 13.9988 0.829752
15.6666666666667 4.5018514709691 13.9513 3.24279
15.5 4.59347363114234 13.8415 3.92263
16 4.81663783151692 13.9915 3.40992
16.3333333333333 6.12100209660695 13.6087 2.0263
15.6666666666667 4.80277697448743 13.8674 3.45036
15.3333333333333 4.45720390678581 13.8737 1.88918
15.5 4.46094160463909 13.5513 3.48411
15.6666666666667 4.27395211328656 13.883 2.83965
15.3333333333333 4.22689799577263 13.3269 2.85833
15.6666666666667 4.5018514709691 13.7668 1.98865
15.3333333333333 4.36653943835008 13.3588 3.78989
15.1666666666667 4.4007575105505 13.6175 1.87338
15.6666666666667 4.45720390678581 13.9688 3.16122
15.8333333333333 4.87510683643617 13.6183 3.20344
16.6666666666667 6.65331997326648 13.9839 3.23848
15.8333333333333 4.62240918425302 13.538 3.61093
16.5 5.16720427310553 13.9508 3.14827
16.1666666666667 4.70814896394185 13.4218 3.37014
16 5.17687164221791 13.8532 2.69601
15.6666666666667 4.22689799577263 13.817 2.95331
15.6666666666667 4.36653943835008 13.293 2.80889
15.5 4.13521462562707 13.492 3.34423
15.8333333333333 4.62240918425302 13.8165 3.90983
16 4.89897948556636 13.9611 2.8709
16 4.51663591625449 13.6932 3.99944
15.6666666666667 6.40832791503889 13.7062 3.07567
15.5 4.76445169982864 13.9958 3.83484
16.1666666666667 4.62240918425302 13.7956 3.90887
15.6666666666667 4.03319558993445 13.5992 3.95226
14.8333333333333 3.81663027639129 13.9533 3.8554
16.1666666666667 4.83390801181267 13.6135 3.77164
16 4.89897948556636 13.7973 3.7669
16.1666666666667 4.83390801181267 13.6107 3.45149
16 4.24264068711929 13.9004 3.33237
15.6666666666667 4.17931413830866 13.9792 0.386437
16 4.85798312059645 13.9937 2.04671
16.1666666666667 5.77638872191499 13.9011 3.49095
16.3333333333333 4.5018514709691 13.9852 1.76414
15.1666666666667 4.11906138175515 13.6999 1.94376
15.6666666666667 4.5018514709691 13.9825 2.21099
15.6666666666667 4.5018514709691 13.5398 3.29946
15.6666666666667 4.5018514709691 13.9599 2.97608
16.1666666666667 6.11282804164052 13.8637 2.94564
16 5.44058820349418 13.8689 3.03157
15.3333333333333 5.39135109844153 13.9201 3.35392
16 4.97995983919549 13.9069 1.28419
15.5 4.88876262463213 13.8215 3.52605
15.6666666666667 5.3166405433005 13.8186 1.33124
15.6666666666667 5.39135109844153 13.9387 3.81097
16 5.8309518948453 13.9414 2.29549
15.6666666666667 4.84424056655599 13.3368 3.29496
15.5 4.84767985741633 13.3933 3.3455
15.1666666666667 4.57893728573199 13.8964 3.34676
15.8333333333333 4.70814896394185 13.9021 1.31678
15.6666666666667 5.12510162500869 13.9799 3.71461
15.6666666666667 4.88535225614967 13.7558 2.28498
15.8333333333333 5.23131595936115 13.7813 0.810342
15.6666666666667 4.41210456207315 13.8571 2.99707
16.3333333333333 5.92171146432065 13.5381 3.45714
15.3333333333333 4.22689799577263 13.897 3.79981
16.3333333333333 4.5898438608156 13.9298 3.29777
16 4.60434577328854 13.9809 1.3267
15.3333333333333 3.8815804341359 13.7186 1.26785
15.5 4.72228758124704 13.8847 1.4056
16.1666666666667 4.83390801181267 13.8836 3.93927
15.6666666666667 4.17931413830866 13.915 3.87634
16.1666666666667 5.19294393062997 13.9993 1.51154
16.1666666666667 4.79235502302017 13.9493 0.753774
16.5 5.04975246918104 13.9808 3.48659
16.5 6.18869937870632 13.7013 3.01168
15.6666666666667 5.24086506854228 13.4121 3.81773
15.6666666666667 5.27888877195444 13.8428 3.66164
15.8333333333333 4.26223728418147 13.8951 3.19457
15.8333333333333 4.4007575105505 13.7621 3.39922
16.5 4.37035467668243 13.8133 1.9936
15.8333333333333 4.75043857624395 13.86 2.50768
16.1666666666667 4.3089055068157 13.9599 2.77027
15.6666666666667 4.36653943835008 13.908 2.98312
15.5 4.46094160463909 13.9475 2.50399
16.6666666666667 4.67618077780005 13.8009 1.77623
15.8333333333333 5.19294393062997 13.9988 3.45185
15.3333333333333 4.03319558993445 13.7467 3.88431
16.1666666666667 4.57893728573199 13.8375 2.72094
16 4.28952211790544 13.9312 3.31822
16 4.38178046004133 13.9261 2.60483
15.8333333333333 4.3089055068157 13.9714 2.7759
16.1666666666667 4.49073119510249 13.9979 3.89654
16.1666666666667 5.15428624221304 13.9845 3.47266
15.8333333333333 3.76386326354541 13.9908 3.78393
15.6666666666667 3.72379734500505 13.9678 2.73225
16.1666666666667 4.87510683643617 13.3545 3.32682
16 5.54977477020464 13.9809 1.18848
16.1666666666667 4.57893728573199 13.975 1.12018
16.5 4.46094160463909 13.697 1.1484
16.1666666666667 3.76386326354541 13.3838 2.09364
16.1666666666667 4.02077936060494 13.9962 3.65877
16 4 13.9611 3.92517
15.5 4.18330013267038 13.8637 2.69422
16 4.28952211790544 13.9931 0.741629
16 4.6475800154489 13.8993 3.09573
16 3.89871773792359 13.863 1.19143
15.6666666666667 3.98329846567724 13.6812 2.51423
16.5 5.57673739743948 13.9887 0.341507
15.5 6.6558245169175 13.8873 3.56902
15.6666666666667 4.08248290463863 13.4078 3.05322
15.5 4.08656334834051 13.6261 3.84082
16.5 4.08656334834051 13.978 3.87598
16.3333333333333 4.36653943835008 13.9948 2.8217
15.6666666666667 3.98329846567724 13.9796 2.07261
16 4.33589667773576 13.8037 3.59253
15.6666666666667 3.98329846567724 13.9278 3.5963
16 3.89871773792359 13.8149 1.7352
15.8333333333333 4.44597195972564 13.8802 3.98851
15.8333333333333 3.92003401345788 13.8256 3.97063
16.5 5.43139024560011 13.8146 1.6659
16.1666666666667 4.44597195972564 13.8662 3.82695
15.5 3.72827037646145 13.9505 3.81601
15.8333333333333 3.9707262140151 13.8562 3.5273
16.6666666666667 4.92612085384298 13.7019 3.41721
16.3333333333333 4.27395211328656 13.8971 3.505
15.6666666666667 3.66969571853944 13.9814 3.19111
16 3.89871773792359 13.9275 0.479733
17 4.69041575982343 13.9699 2.11478
15.5 3.72827037646145 13.9185 2.02302
16.1666666666667 3.9707262140151 13.9581 3.00616
16 6.35609943282828 13.9203 3.14615
16.3333333333333 4.5018514709691 13.707 1.92746
16.5 5.64800849857718 13.9824 0.413874
16.3333333333333 5.68037557443754 13.6481 3.29453
15.5 5.24404424085076 13.9171 3.79668
15.6666666666667 5.08592829940284 13.8604 0.975115
15.6666666666667 4.13118223595458 13.7615 0.685748
15.6666666666667 4.27395211328656 13.9156 0.511811
15.6666666666667 4.84424056655599 13.838 3.2062
15.6666666666667 4.17931413830866 13.8981 3.86523
16.5 5.04975246918104 13.9098 3.42129
15.1666666666667 5.34477938428395 13.7842 1.64195
15.8333333333333 4.70814896394185 13.9215 0.705287
15.6666666666667 5.00666222813829 13.9519 2.33554
16.3333333333333 4.67618077780005 13.9594 2.97872
15.6666666666667 4.13118223595458 13.968 2.72567
16.3333333333333 4.92612085384298 13.9731 3.18619
15.6666666666667 4.41210456207315 13.9665 1.84518
15.5 4.84767985741633 13.8502 3.44818
16.1666666666667 4.53504869507116 13.9493 3.55907
16 4.93963561409139 13.7226 1.99333
15.8333333333333 4.9966655548142 13.8803 1.66607
15.8333333333333 6.4005208121423 13.9721 3.90924
16.1666666666667 4.26223728418147 13.791 2.94503
15.3333333333333 4.41210456207315 13.9066 3.19154
16 4.04969134626332 13.8111 3.60651
16 3.89871773792359 13.7932 3.00018
15.6666666666667 3.72379734500505 13.9787 3.93127
16.6666666666667 4.45720390678581 13.9267 3.66049
17 4.6475800154489 13.852 3.66722
15.8333333333333 4.53504869507116 13.7748 3.3108
15.8333333333333 4.62240918425302 13.7403 2.72908
15.6666666666667 3.38624669312008 13.7322 3.53595
15.5 5.20576603392815 13.9753 2.10005
15.6666666666667 4.03319558993445 13.9027 2.76771
16.3333333333333 3.77712412645741 13.7373 3.64213
15.8333333333333 3.81663027639129 13.8725 1.57216
16.3333333333333 4.36653943835008 13.6492 3.9686
15.8333333333333 4.57893728573199 13.8734 3.52382
16.5 4.23083916026124 13.905 2.97134
15.8333333333333 3.06050104830347 13.8352 2.56827
15.6666666666667 3.2659863237109 13.9826 3.24882
16.3333333333333 3.55902608401044 13.9989 0.758518
16.1666666666667 3.81663027639129 13.6324 2.89724
16.5 6.34822809924155 13.9953 3.64729
16 3.84707681233427 13.8089 2.76203
16 3.84707681233427 13.9107 2.61882
15.8333333333333 3.86867763798777 13.8074 2.98147
16.3333333333333 4.5018514709691 13.9803 2.37408
15.6666666666667 3.14112506383727 13.8555 2.43704
16 3.74165738677394 13.8415 2.30322
15.3333333333333 3.8815804341359 13.9951 0.0793309
15.5 3.39116499156263 13.8348 1.83905
15.8333333333333 3.54494945897211 13.8795 2.26883
16.1666666666667 3.86867763798777 13.9633 3.92364
15.6666666666667 4.96655480858378 13.6617 0.245098
16.5 3.72827037646145 13.9681 3.27948
16.5 3.93700393700591 13.8444 3.52218
15.1666666666667 3.18852107828483 13.8038 3.41996
16.1666666666667 3.9707262140151 13.9145 2.94137
16.1666666666667 4.62240918425302 13.775 3.73039
16 4 13.9918 2.20694
15.6666666666667 3.9327683210007 13.6837 2.44824
15.8333333333333 3.18852107828483 13.8778 2.25665
15.8333333333333 3.18852107828483 13.9378 2.29062
15.8333333333333 4.02077936060494 13.9409 2.07099
15.3333333333333 5.3166405433005 13.9155 3.98414
16.5 3.50713558335004 13.8312 2.01277
15.8333333333333 3.86867763798777 13.8482 2.73048
16.3333333333333 3.82970843102535 13.5678 2.90267
16.1666666666667 3.86867763798777 13.4966 3.29435
15.5 3.44963766213207 13.8403 3.88571
15.1666666666667 3.18852107828483 13.6557 3.90252
15.8333333333333 3.65604522218567 13.8934 3.8814
16.5 3.88587184554509 13.8212 3.35785
15.6666666666667 3.66969571853944 13.6644 1.80953
16.3333333333333 3.55902608401044 13.2578 2.99639
16 5.17687164221791 13.8316 3.49152
17 4.42718872423573 13.9356 3.07629
16.1666666666667 3.43025752191678 13.793 3.29534
16 3.40587727318528 13.9547 3.14958
16.6666666666667 4.63321342770508 13.9384 2.96687
15.8333333333333 3.37144874893074 13.9453 3.93747
16 3.89871773792359 13.6672 2.06962
16.1666666666667 3.81663027639129 13.857 2.18681
16 3.89871773792359 13.5039 3.5508
16 3.89871773792359 13.6103 3.50855
15.8333333333333 3.31159578853861 13.6114 2.76625
15.8333333333333 5.41910201663215 13.9847 2.88729
15.6666666666667 6.80196050169851 13.9564 3.97424
15.5 3.50713558335004 13.9918 3.79873
15.8333333333333 3.60092580688171 13.6807 2.84267
16.1666666666667 3.65604522218567 13.8347 3.35379
16.5 3.61939221417077 13.9049 3.83315
16.3333333333333 3.61478445646026 13.8509 3.84021
15.8333333333333 3.76386326354541 13.7474 2.65252
16 4.04969134626332 13.7488 2.25945
16.6666666666667 3.50238014308365 13.9658 2.94536
16.3333333333333 3.14112506383727 13.8379 2.09271
16.6666666666667 3.98329846567724 13.9502 3.23587
15.6666666666667 6.0882400303098 13.889 3.18403
16 4.04969134626332 13.9509 2.43892
16.6666666666667 4.54606056566195 13.7262 3.61868
16.5 4.59347363114234 13.749 3.92884
16 3.3466401061363 13.9027 3.80409
15.5 4.03732584763727 13.9829 3.0987
16.1666666666667 3.76386326354541 13.4586 3.70778
16.1666666666667 3.65604522218567 13.7765 3.28336
16.3333333333333 3.72379734500505 13.6109 3.7261
16.8333333333333 3.9707262140151 13.6805 2.45711
16 3.79473319220206 13.9462 3.81276
16 5.8309518948453 13.879 3.96637
16 4.28952211790544 13.7232 2.89214
15.8333333333333 4.79235502302017 13.8719 0.839717
16 4.81663783151692 13.432 1.75034
16.1666666666667 5.03653319920227 13.8208 1.54882
15.6666666666667 4.5898438608156 13.8676 2.32766
15.8333333333333 4.02077936060494 13.9397 3.35248
16 4.19523539268061 13.8833 1.99786
16 4.60434577328854 13.6791 1.1555
16.5 5.08920425999979 13.9863 3.93556
15.5 4.23083916026124 13.4541 3.21445
15.8333333333333 5.34477938428395 13.7145 2.68818
15.5 4.27784992724149 13.9491 3.03585
15.6666666666667 3.9327683210007 13.8916 1.93799
15.5 4.13521462562707 13.4605 0.751076
16 4 13.6269 2.74463
16 4 13.8654 1.7782
16.3333333333333 3.98329846567724 13.6472 3.80084
16 4.33589667773576 13.8457 3.86492
16.3333333333333 4.13118223595458 13.699 2.93321
15.6666666666667 3.50238014308365 13.9206 2.46205
15.5 2.81069386451104 13.8578 2.73765
15.5 5.39444158370447 13.9435 1.66912
16.1666666666667 4.75043857624395 13.8103 3.12222
16 3.46410161513775 13.9897 0.680683
15.8333333333333 3.81663027639129 13.5342 1.43605
16 3.74165738677394 13.9713 3.30979
15.8333333333333 3.76386326354541 13.9626 2.94893
15.5 3.88587184554509 13.9397 1.14908
16.5 3.83405790253616 13.967 3.5604
16.3333333333333 4.27395211328656 13.8832 3.90705
16.5 4.03732584763727 13.8421 2.21959
16.1666666666667 5.07608773236502 13.9533 1.55401
15.3333333333333 5.04645089807348 13.9394 1.92119
15.8333333333333 3.81663027639129 13.8629 3.77498
16 3.09838667696593 13.7899 1.26652
15.6666666666667 3.44480284873702 13.9622 3.17554
16.1666666666667 3.65604522218567 13.6328 2.77074
16 3.68781778291716 13.6522 2.03968
16.1666666666667 3.65604522218567 13.9775 0.904239
15.5 3.08220700148449 13.7627 2.04894
16 4.73286382647969 13.9817 2.87687
16.1666666666667 3.43025752191678 13.8542 3.00303
16 3.46410161513775 13.7438 3.36568
16 5.17687164221791 13.9658 0.363824
15.8333333333333 2.99443929086343 13.9503 3.06475
15.8333333333333 3.86867763798777 13.9132 3.30174
15.3333333333333 2.87518115371304 13.988 3.87133
15.1666666666667 3.31159578853861 13.8787 3.89443
15.5 3.08220700148449 13.9864 1.20789
15.6666666666667 3.32665998663324 13.9381 2.15535
15.8333333333333 3.60092580688171 13.9906 1.11337
16.5 3.78153408023781 13.8231 1.64639
16.5 3.67423461417477 13.9142 2.51254
16.6666666666667 3.9327683210007 13.7748 3.11708
15.8333333333333 5.19294393062997 13.9074 1.30194
16.3333333333333 3.50238014308365 13.6214 3.7177
15.5 2.88097205817759 13.9246 3.37913
15.3333333333333 2.94392028877595 13.9501 1.09708
16.5 4.32434966208793 13.979 0.924373
15.8333333333333 2.99443929086343 13.8685 3.98148
16.6666666666667 3.61478445646026 13.934 2.89508
16.5 3.72827037646145 13.9633 1.20904
16.6666666666667 4.13118223595458 13.975 0.804689
15.5 2.66458251889485 13.621 2.93139
16.1666666666667 3.25064096243597 13.8871 3.82142
15.8333333333333 4.83390801181267 13.7441 3.97886
15.5 2.88097205817759 13.9073 3.62244
15.8333333333333 3.65604522218567 13.7179 3.33964
15.5 3.08220700148449 13.452 3.40511
16 3.22490309931942 13.9924 3.97836
16.3333333333333 3.20416395751944 13.8417 3.81233
16.6666666666667 3.14112506383727 13.9273 3.3312
16.1666666666667 2.85773803324704 13.698 2.82629
15.8333333333333 2.85773803324704 13.604 2.64139
16.3333333333333 2.80475786239502 13.6566 1.01605
15.8333333333333 2.85773803324704 13.9278 2.06939
16.1666666666667 5.19294393062997 13.8584 1.54912
16.1666666666667 2.85773803324704 13.9721 1.29042
16 2.82842712474619 13.7573 3.42341
16.1666666666667 3.06050104830347 13.7815 0.398901
16.5 3.72827037646145 13.9638 3.56586
16.3333333333333 3.66969571853944 13.8594 3.30875
16 3.03315017762062 13.8425 1.86062
16 3.3466401061363 13.8883 0.458305
16.5 3.14642654451046 13.8882 3.05383
16.3333333333333 3.50238014308365 13.9372 1.51603
16.3333333333333 3.07679486912382 13.75 1.24384
16 5.51361950083609 13.8958 2.9547
15.3333333333333 6.02218122167265 13.7425 3.84235
15.8333333333333 3.31159578853861 13.9334 0.416996
16.6666666666667 3.20416395751944 13.8882 3.11538
16 3.03315017762062 13.5294 2.7637
16.1666666666667 3.60092580688171 13.802 3.27038
16.1666666666667 3.76386326354541 13.589 3.87483
16.5 3.20936130717624 13.7348 3.05215
16 3.286335345031 13.6413 3.73452
14.8333333333333 2.63944438597722 13.8987 2.61453
16.1666666666667 4.44597195972564 13.7622 3.45882
16.1666666666667 4.57893728573199 13.9079 3.57822
15.6666666666667 5.24086506854228 13.6485 2.29028
16.3333333333333 4.84424056655599 13.9575 3.59984
15.6666666666667 3.20416395751944 13.9254 3.56528
15.3333333333333 4.08248290463863 13.9601 3.39296
15.5 3.20936130717624 13.3886 3.18707
15.8333333333333 4.70814896394185 13.9888 3.77892
15.8333333333333 3.54494945897211 13.9157 3.78411
15.5 3.08220700148449 13.9214 3.88039
16.1666666666667 3.31159578853861 13.9312 3.90725
15.8333333333333 2.99443929086343 13.8869 0.91404
15.6666666666667 3.20416395751944 13.973 3.76133
16.3333333333333 5.04645089807348 13.973 3.5967
16.1666666666667 3.76386326354541 13.7857 3.40105
16.6666666666667 4.13118223595458 13.7509 3.14569
16.3333333333333 4.5018514709691 13.9399 0.882701
15.5 4.27784992724149 13.8828 3.49517
16 4.60434577328854 13.8729 1.15857
15.3333333333333 2.33809038890002 13.9353 3.59119
15.6666666666667 2.65832027165025 13.8421 3.28253
16 3.40587727318528 13.9966 0.508648
16 3.40587727318528 13.9415 3.08599
16 3.84707681233427 13.9635 1.67106
15.8333333333333 4.83390801181267 13.7275 3.80636
16.5 3.39116499156263 13.96 3.39557
16 3.09838667696593 13.5464 2.78041
16.1666666666667 3.86867763798777 13.5015 2.74896
15.3333333333333 3.14112506383727 13.6643 3.29412
16.3333333333333 4.32049379893857 13.8066 3.57296
15.1666666666667 3.06050104830347 13.6199 3.36516
15.6666666666667 3.38624669312008 13.7374 3.40637
15.5 2.73861278752583 13.8776 3.22056
16 3.40587727318528 13.8259 2.68766
15.1666666666667 2.78687399547713 13.8887 0.949365
15.8333333333333 4.62240918425302 13.7831 0.605426
15.6666666666667 2.58198889747161 13.9422 2.68971
16 3.16227766016838 13.9973 3.03547
15.3333333333333 3.44480284873702 13.969 3.50731
16 3.03315017762062 13.939 3.18317
16.6666666666667 3.2659863237109 13.972 2.16798
16 3.74165738677394 13.9515 2.44077
16 3.74165738677394 13.9972 2.10913
15.6666666666667 3.44480284873702 13.8498 3.20113
16 3.63318042491699 13.7785 2.2885
16.3333333333333 3.61478445646026 13.9657 3.78359
15.5 4.76445169982864 13.9353 3.8774
15.6666666666667 3.38624669312008 13.9926 2.50533
15.3333333333333 3.50238014308365 13.7733 3.06137
16 2.96647939483827 13.8381 2.51119
15.8333333333333 2.99443929086343 13.8754 2.71949
15.8333333333333 2.99443929086343 13.8649 0.279953
15.5 3.20936130717624 13.7881 3.92005
15.8333333333333 3.43025752191678 13.9692 3.88757
16 3.3466401061363 13.9986 3.10498
16.1666666666667 3.71034589582517 13.873 2.41592
15.1666666666667 2.48327740429189 13.6465 1.22494
15.5 4.76445169982864 13.8867 1.53049
15.5 2.58843582110896 13.9772 3.73693
15.6666666666667 2.58198889747161 13.8608 3.35314
16.1666666666667 2.78687399547713 13.9658 0.389441
15.6666666666667 3.72379734500505 13.7858 3.86157
16 3.63318042491699 13.7637 3.59087
15.8333333333333 3.65604522218567 13.8064 2.38561
15.8333333333333 3.06050104830347 13.7358 0.963571
16.3333333333333 2.94392028877595 13.7939 0.964495
15.8333333333333 3.18852107828483 13.7738 3.8621
16.1666666666667 3.25064096243597 13.6991 3.25113
15.6666666666667 4.76095228569523 13.8889 1.43659
16.3333333333333 3.55902608401044 13.7256 3.48835
16.5 3.88587184554509 13.7884 3.07196
15.1666666666667 2.31660671385254 13.9408 2.74573
16 2.96647939483827 13.8944 2.413
15.8333333333333 2.99443929086343 13.5601 3.89816
15.6666666666667 2.87518115371304 13.9991 3.98189
16 2.89827534923789 13.7991 2.44359
16 3.286335345031 13.6574 2.58808
16.1666666666667 2.78687399547713 13.889 2.64523
15.8333333333333 2.78687399547713 13.2033 3.53798
15.5 4.76445169982864 13.9346 2.29083
16.1666666666667 3.06050104830347 13.8017 2.96871
16.6666666666667 3.20416395751944 13.6858 3.98124
15.6666666666667 2.65832027165025 13.9481 3.97415
15.5 2.94957624075053 13.5496 3.45201
15.3333333333333 3.01109061083632 13.202 3.20924
15.1666666666667 3.06050104830347 13.7066 3.17199
15.6666666666667 2.73252020425589 13.9628 3.86659
15.8333333333333 2.63944438597722 13.4252 3.35378
15.8333333333333 3.31159578853861 13.9715 3.89215
15.6666666666667 2.87518115371304 13.706 3.67949
15.6666666666667 4.96655480858378 13.8001 2.72955
16.6666666666667 2.87518115371304 13.9375 3.98554
16.6666666666667 3.20416395751944 13.7422 1.76712
15.6666666666667 1.96638416050035 13.6325 3.59774
15.8333333333333 2.48327740429189 13.8417 0.864586
15.8333333333333 2.31660671385254 13.9715 3.96079
16 2.36643191323985 13.8243 0.618438
16.3333333333333 2.58198889747161 13.9583 1.54974
15.6666666666667 3.61478445646026 13.768 3.80676
16 2.44948974278318 13.9153 3.20987
16 2.60768096208106 13.8914 1.06916
16 4.89897948556636 13.903 2.54813
15.8333333333333 6.76510655249913 13.9599 3.72047
16.5 2.42899156029822 13.5418 1.57684
15.8333333333333 2.48327740429189 13.9665 0.852602
16.5 2.66458251889485 13.9668 3.2425
16.6666666666667 2.58198889747161 13.5572 3.67669
15.8333333333333 3.18852107828483 13.9894 3.89983
15.5 2.25831795812724 13.9793 3.61477
15.8333333333333 2.48327740429189 13.9377 0.640167
16.3333333333333 2.58198889747161 13.8524 1.91944
16.5 2.58843582110896 13.9955 1.27152
16.3333333333333 2.25092573548455 13.8822 0.944704
16.8333333333333 5.34477938428395 13.4349 3.23811
16.3333333333333 2.42212028327799 13.961 2.03177
16.1666666666667 2.48327740429189 13.8842 0.947808
16.1666666666667 2.48327740429189 13.8992 1.43315
16.3333333333333 2.87518115371304 13.9193 0.278144
16 3.03315017762062 13.9165 3.99037
16 2.89827534923789 13.9139 2.84124
16.3333333333333 3.07679486912382 13.8531 1.15261
16.3333333333333 3.32665998663324 13.9681 3.6143
16.8333333333333 2.92688685580203 13.9995 3.53555
16.6666666666667 3.32665998663324 13.9737 3.23993
16.5 5.20576603392815 13.6473 2.55172
16.5 2.66458251889485 13.9117 1.79865
16.5 3.20936130717624 13.9204 1.56881
16.1666666666667 2.92688685580203 13.6626 2.36065
16 2.60768096208106 13.9979 1.50899
15.5 2.34520787991172 13.9807 3.53705
15.8333333333333 2.31660671385254 13.9178 3.80738
15.5 2.73861278752583 13.2324 3.36024
15.6666666666667 3.01109061083632 13.9253 3.77392
15.8333333333333 2.40138848724372 13.9534 3.90815
16.3333333333333 2.58198889747161 13.9099 3.44339
15.6666666666667 5.12510162500869 13.993 3.98488
16.5 2.81069386451104 13.9116 0.447637
16.3333333333333 3.14112506383727 13.8364 1.1617
16.6666666666667 2.94392028877595 13.9668 2.01038
16.8333333333333 3.18852107828483 13.7617 2.58282
16 2.96647939483827 13.9615 2.52867
15.1666666666667 2.71416039810964 13.9336 1.19392
16.1666666666667 3.60092580688171 13.8933 2.90112
15.6666666666667 3.66969571853944 13.9655 3.60521
16.1666666666667 4.07021702943058 13.614 2.14427
15.8333333333333 3.18852107828483 13.9734 3.40159
16.6666666666667 5.00666222813829 13.8269 3.69428
16.3333333333333 4.36653943835008 13.9859 1.28317
15.8333333333333 2.48327740429189 13.9704 2.05222
16 3.22490309931942 13.9932 1.60593
16.1666666666667 3.18852107828483 13.8457 2.29599
16 3.46410161513775 13.6894 3.82368
16.3333333333333 3.98329846567724 13.9293 1.54125
15.5 2.42899156029822 13.6999 3.98717
15.6666666666667 2.33809038890002 13.7517 3.74715
15.3333333333333 2.94392028877595 13.8293 3.9634
15.8333333333333 2.92688685580203 13.8443 1.1113
15.3333333333333 6.15358973824764 13.6859 3.29372
16 2.96647939483827 13.9243 3.43952
16 2.96647939483827 13.9277 3.12861
16.3333333333333 3.07679486912382 13.6739 2.60832
16.6666666666667 3.01109061083632 13.9247 3.37015
16 3.22490309931942 13.7219 3.01874
15.8333333333333 2.63944438597722 13.885 1.46072
15 3.03315017762062 13.8225 2.76173
16 2.36643191323985 13.9713 3.05415
15.8333333333333 2.92688685580203 13.7314 3.9635
15.8333333333333 3.37144874893074 13.8405 3.3725
15.3333333333333 5.71547606649408 13.5496 3.37622
15.5 2.58843582110896 13.4811 3.9087
15.5 2.50998007960223 13.251 3.72026
15.5 1.7606816861659 13.967 2.08027
15.3333333333333 3.38624669312008 13.8507 3.06277
15.6666666666667 1.96638416050035 13.8867 3.44972
15.8333333333333 2.71416039810964 13.9752 1.75043
15.8333333333333 2.71416039810964 13.8875 3.1477
15.5 1.51657508881031 13.2822 3.57337
15.3333333333333 1.86189867250253 13.5796 3.09527
15.6666666666667 2.06559111797729 13.6251 2.45348
16.1666666666667 6.27428614797466 13.912 3.934
15.8333333333333 2.85773803324704 13.9472 0.959094
15.8333333333333 1.94079021706795 13.8302 3.0592
15.6666666666667 2.33809038890002 13.8789 0.500923
16.3333333333333 2.80475786239502 13.7652 1.80826
16.5 3.14642654451046 13.9315 0.814056
16.5 3.14642654451046 13.9992 3.52688
16.1666666666667 2.56255081250434 13.9662 2.76831
16.5 2.66458251889485 13.6623 0.597187
16 2.96647939483827 13.8323 3.89063
16.5 2.88097205817759 13.9937 3.64786
15.3333333333333 5.42832079621928 13.9971 3.75614
16.8333333333333 3.43025752191678 13.8132 2.66199
16.6666666666667 3.50238014308365 13.8031 1.25803
15.8333333333333 3.18852107828483 13.2526 3.40974
15.6666666666667 3.72379734500505 13.9923 1.26268
16 2.36643191323985 13.9805 1.51938
15.8333333333333 2.40138848724372 13.5903 3.74399
16.3333333333333 3.07679486912382 13.7285 1.97415
16.6666666666667 3.82970843102535 13.8866 3.99671
16.1666666666667 2.2286019533929 13.7588 3.23518
15.6666666666667 2.33809038890002 13.5588 2.53767
16 5.54977477020464 13.9916 2.61435
16.1666666666667 2.04124145231932 13.827 3.51734
15.5 1.7606816861659 13.8147 3.81497
15.1666666666667 2.04124145231932 13.8297 3.76134
15.8333333333333 2.71416039810964 13.9428 3.75045
15.5 1.51657508881031 13.95 3.94249
16.1666666666667 2.40138848724372 13.9756 3.55745
16 2.96647939483827 13.8852 3.57107
16.3333333333333 2.65832027165025 13.7477 2.98369
16 1.78885438199983 13.9678 2.29003
15.5 2.07364413533277 13.8944 3.96851
15.5 5.20576603392815 13.8118 3.53975
15.8333333333333 6.11282804164052 13.9993 3.21533
15.8333333333333 1.72240142436851 13.9358 1.63451
16 2.19089023002066 13.9815 0.257696
16 2.36643191323985 13.8121 3.29911
16.5 2.66458251889485 13.8098 2.8243
16.3333333333333 2.65832027165025 13.8122 0.393847
16.6666666666667 2.33809038890002 13.584 3.95571
16.1666666666667 2.92688685580203 13.8944 2.32589
16.3333333333333 2.87518115371304 13.8661 0.627523
16 3.03315017762062 13.8315 3.71468
16 2.96647939483827 13.7619 3.96384
15.8333333333333 6.04703784233791 13.9818 3.2081
16.8333333333333 3.06050104830347 13.8918 1.49546
15.8333333333333 1.94079021706795 13.898 2.2142
15.6666666666667 2.42212028327799 13.9637 3.56276
15.8333333333333 2.71416039810964 13.9806 3.18757
15.6666666666667 2.65832027165025 13.9971 2.67033
16.5 2.16794833886788 13.862 0.470104
16.5 2.81069386451104 13.9889 1.58109
16.3333333333333 2.16024689946929 13.7048 2.38959
16.6666666666667 1.96638416050035 13.9037 1.94656
16.3333333333333 3.01109061083632 13.8075 2.75708
15.8333333333333 5.63619256827396 13.9531 3.06249
16 1.89736659610103 13.6578 3.0882
16.1666666666667 2.2286019533929 13.7454 2.3111
15.3333333333333 1.75119007154183 13.9879 0.702699
15.6666666666667 1.36626010212795 13.967 0.922289
16 2.68328157299975 13.9297 3.4788
16 3.03315017762062 13.9081 0.278351
15.5 1.37840487520902 13.6861 3.71381
15.6666666666667 2.06559111797729 13.9332 3.21715
16.1666666666667 2.63944438597722 13.8335 2.42316
16 2.68328157299975 13.943 3.31015
15.3333333333333 5.46504040851179 13.9997 3.22278
16 2.0976176963403 13.9927 3.97501
16 2.28035085019828 13.3357 2.37446
16.3333333333333 2.42212028327799 13.8158 1.55209
16 2.44948974278318 13.9517 3.88778
16.8333333333333 2.48327740429189 13.8818 2.16566
16.5 3.56370593624109 13.6782 3.19426
16.1666666666667 2.56255081250434 13.7429 2.21772
15.8333333333333 2.63944438597722 13.6919 3.49027
16.1666666666667 2.92688685580203 13.9303 2.50092
16.3333333333333 3.44480284873702 13.9278 0.878264
16.1666666666667 5.45588367422425 13.9799 3.07578
16.8333333333333 3.65604522218567 13.6655 2.6199
16.6666666666667 3.72379734500505 13.8869 2.56303
16 1.78885438199983 13.9321 1.65735
16.3333333333333 2.87518115371304 13.3837 3.99158
16.1666666666667 2.92688685580203 13.8847 2.81463
16 1.26491106406735 13.7803 3.59563
16 1.54919333848297 13.9917 1.24863
16 1.78885438199983 13.8268 0.779886
16.1666666666667 1.83484785926972 13.8408 3.65074
15.8333333333333 1.83484785926972 13.6248 0.907214
15.6666666666667 5.04645089807348 13.9611 2.35047
15.8333333333333 1.83484785926972 13.9953 3.11954
16 2.19089023002066 13.5048 2.60983
16 2.19089023002066 13.998 3.21008
15.8333333333333 2.85773803324704 13.8795 3.97255
16.1666666666667 2.56255081250434 13.7246 2.37338
16.3333333333333 3.01109061083632 13.8777 2.26312
16.1666666666667 3.06050104830347 13.7795 1.57602
16.1666666666667 1.94079021706795 13.6313 0.973896
16.1666666666667 2.13697605664328 13.8047 2.86002
15.6666666666667 2.33809038890002 13.8505 3.34603
15.5 5.08920425999979 13.8793 3.90361
16 2 13.797 3.87053
16 2.44948974278318 13.9346 3.4619
16.8333333333333 2.13697605664328 13.7863 3.28911
15.8333333333333 2.92688685580203 13.994 2.13446
16.1666666666667 2.63944438597722 13.706 2.44816
16 2.0976176963403 13.5992 3.4219
16.1666666666667 2.56255081250434 13.8536 2.44944
16.3333333333333 2.50333111406915 13.7291 2.65587
16.1666666666667 2.92688685580203 13.6435 3.32493
16.5 2.88097205817759 13.9146 1.81137
16.1666666666667 5.56477013601341 13.9135 3.92707
16.1666666666667 1.94079021706795 13.9733 2.49451
16.5 2.25831795812724 13.6771 3.79443
15.5 2.34520787991172 13.6653 3.06291
15.6666666666667 2.65832027165025 13.6787 3.41147
15.1666666666667 2.13697605664328 13.9295 3.87281
15.6666666666667 1.96638416050035 13.9479 3.1552
15.5 2.07364413533277 13.5633 3.49781
16.3333333333333 1.75119007154183 13.629 3.01321
16.1666666666667 2.92688685580203 13.9842 2.94067
15.6666666666667 1.211060141639 13.7533 3.9908
16 4.89897948556636 13.9359 3.14772
16 1.54919333848297 13.651 3.07099
15.6666666666667 1.50554530541816 13.817 2.71547
16.1666666666667 1.94079021706795 13.5917 3.17051
15.6666666666667 2.25092573548455 13.9195 2.61587
15.8333333333333 2.31660671385254 13.6762 3.49617
16.1666666666667 2.31660671385254 13.2059 2.69614
16.6666666666667 2.73252020425589 13.9131 3.68813
15.8333333333333 3.06050104830347 13.475 3.85788
15.6666666666667 2.58198889747161 13.7287 3.35253
15.6666666666667 2.16024689946929 13.905 3.86492
15.5 4.96990945591567 13.8124 2.98968
15.3333333333333 1.211060141639 13.985 3.8567
15.8333333333333 2.2286019533929 13.9398 3.58044
15.8333333333333 2.48327740429189 13.9158 3.09355
16.1666666666667 1.32916013582513 13.7031 2.7214
16.3333333333333 1.63299316185545 13.9433 2.87323
15.5 2.07364413533277 13.9899 2.96903
15.8333333333333 1.83484785926972 13.9903 3.24016
16 1.67332005306815 13.9321 3.8006
16 2.60768096208106 13.9795 0.776421
15.8333333333333 1.47196014438797 13.8108 0.760277
16.6666666666667 5.27888877195444 13.8877 3.68895
16 6.72309452558864 13.8855 1.9059
15.5 2.25831795812724 13.9131 2.2478
16 1.78885438199983 13.8556 3.60027
16.5 3.08220700148449 13.9497 2.42119
16.5 2.50998007960223 13.9991 0.136015
16.1666666666667 1.72240142436851 13.7469 1.6164
15.6666666666667 1.96638416050035 13.9438 2.88795
16 1.54919333848297 13.8733 1.45881
16.6666666666667 2.06559111797729 13.8039 0.809778
15.5 1.04880884817015 13.9102 3.04837
15.5 1.37840487520902 13.8518 2.445
15.6666666666667 5.16397779494322 13.926 1.78035
16.3333333333333 2.50333111406915 13.9953 3.53415
16.3333333333333 2.25092573548455 13.9459 1.61392
16.1666666666667 2.31660671385254 13.8663 1.97658
16.3333333333333 1.96638416050035 13.8682 1.58797
16.1666666666667 2.13697605664328 13.8937 2.29794
16.3333333333333 2.50333111406915 13.7337 2.14628
16 2.44948974278318 13.7982 1.68782
16.5 2.81069386451104 13.4469 3.79595
15.8333333333333 3.12516666222246 13.8364 2.50831
15.6666666666667 1.75119007154183 13.8812 1.47062
15.5 4.46094160463909 13.9109 3.26255
16 1.54919333848297 13.9449 1.19977
16.3333333333333 2.33809038890002 13.8933 0.893997
16.1666666666667 2.71416039810964 13.7956 3.17988
16.3333333333333 2.33809038890002 13.7772 1.9834
16.3333333333333 1.211060141639 13.4869 1.36081
16.1666666666667 2.04124145231932 13.9411 1.73059
16.6666666666667 2.33809038890002 13.6124 3.36949
16.1666666666667 1.47196014438797 13.7464 3.48734
16.1666666666667 1.83484785926972 13.463 2.8541
15.8333333333333 2.13697605664328 13.814 0.819352
15.5 4.63680924774785 13.8947 3.64336
16.5 2.50998007960223 13.8027 3.53529
16.8333333333333 2.40138848724372 13.2958 3.1378
17 2.75680975041804 13.7818 1.04871
16.5 1.97484176581315 13.7264 2.94932
15.8333333333333 1.16904519445001 13.4338 2.91489
16.3333333333333 1.03279555898864 13.8946 2.25159
15.8333333333333 1.72240142436851 13.7922 2.94085
16.5 2.25831795812724 13.7124 2.11694
16 1.26491106406735 13.9056 0.56388
16.5 0.836660026534076 13.9191 3.15748
15.5 4.84767985741633 13.962 3.66922
16 1.26491106406735 13.7216 2.50896
15.8333333333333 1.47196014438797 13.8371 3.10425
15.8333333333333 1.47196014438797 13.7792 1.26755
16.1666666666667 1.16904519445001 13.8657 2.44515
16.3333333333333 1.211060141639 13.9465 1.4633
16.5 1.51657508881031 13.6236 3.27965
16.3333333333333 1.50554530541816 13.9521 3.16335
15.8333333333333 2.04124145231932 13.8956 1.66902
16.5 1.51657508881031 13.9277 3.35221
16.3333333333333 1.50554530541816 13.5725 0.429657
15.8333333333333 4.9966655548142 13.9543 0.812583
16 2.36643191323985 13.6086 3.88414
16.6666666666667 1.86189867250253 13.9722 3.03988
16.3333333333333 2.50333111406915 13.7529 0.540497
16 2.0976176963403 13.8772 0.16212
16.6666666666667 1.50554530541816 13.835 2.36477
16.5 1.6431676725155 13.9337 1.87573
16.1666666666667 1.94079021706795 13.8846 3.62782
17 2.19089023002066 13.7672 1.08533
16.8333333333333 2.71416039810964 13.8688 2.49137
16.1666666666667 1.47196014438797 13.6825 2.02862
16.1666666666667 5.60059520646392 13.9713 1.67134
16 1.54919333848297 13.6333 2.37137
16 1.54919333848297 13.6952 2.02665
15.8333333333333 1.60208197875972 13.9193 2.42712
16.5 1.04880884817015 13.1264 3.59566
16.5 2.34520787991172 13.7993 3.65053
16.1666666666667 2.71416039810964 13.9885 3.01428
16.1666666666667 1.47196014438797 13.7618 3.87609
17.1666666666667 2.13697605664328 13.4946 2.91176
16.5 2.73861278752583 13.1741 3.38498
16 2 13.5543 3.84689
15.3333333333333 4.54606056566195 13.6392 3.127
16.5 1.51657508881031 13.7488 3.88645
16.6666666666667 2.65832027165025 13.9821 3.83409
15.6666666666667 1.36626010212795 13.7629 3.84928
16.3333333333333 1.63299316185545 13.7158 3.53251
15.8333333333333 1.83484785926972 13.4916 3.90953
16.5 1.37840487520902 13.9504 0.109117
16 1.89736659610103 13.7052 1.50963
16.3333333333333 1.63299316185545 13.8287 3.99112
16.5 1.37840487520902 13.9887 3.87127
16.5 1.87082869338697 13.5975 3.27142
15.8333333333333 4.70814896394185 13.9597 2.1844
16.6666666666667 1.63299316185545 13.8258 1.72428
16.6666666666667 2.16024689946929 13.8189 0.107719
16.5 2.07364413533277 13.9254 3.20746
16.6666666666667 1.86189867250253 13.4247 3.40521
16.1666666666667 1.83484785926972 13.4714 2.55183
16 1.54919333848297 13.9746 3.05609
16.3333333333333 1.50554530541816 13.7336 3.16749
15.8333333333333 1.16904519445001 13.9867 0.290089
16.6666666666667 0.816496580927726 13.9385 1.7178
16.5 1.6431676725155 13.8728 1.9076
15.5 4.67974358271904 13.9025 3.05141
16.5 0.836660026534076 13.6023 3.7779
16.6666666666667 0.816496580927726 13.9894 3.88611
16.3333333333333 1.211060141639 13.7049 3.76169
16 1.09544511501033 13.546 2.37401
16.5 0.836660026534076 13.7871 2.8024
16.5 1.04880884817015 13.9365 3.36483
16 0.894427190999916 13.832 3.28396
15.6666666666667 4.92612085384298 13.8713 1.73484
15.6666666666667 6.21825270205921 13.9925 3.8077
15.6666666666667 5.20256347070045 13.8751 3.88864
16.5 5.2820450584977 13.7514 2.64672
16 5.32916503778969 13.7356 3.39864
15.6666666666667 4.67618077780005 13.601 3.86539
16.3333333333333 5.53774924194538 13.9825 3.33675
15.3333333333333 4.80277697448743 13.9354 2.46287
15.3333333333333 4.80277697448743 13.7308 3.53271
15.6666666666667 5.08592829940284 13.9622 3.77047
15.8333333333333 4.79235502302017 13.9692 2.95122
15.5 4.41588043316392 13.6947 1.89622
15.8333333333333 5.77638872191499 13.9997 3.57876
16 4.89897948556636 13.9905 2.82647
15.3333333333333 4.84424056655599 13.9478 2.24633
15.8333333333333 4.79235502302017 13.5706 3.68209
15.6666666666667 4.63321342770508 13.8428 3.897
15.5 4.32434966208793 13.7954 2.43689
16 5.54977477020464 13.9295 0.246609
16 4.85798312059645 13.9405 1.81986
15.8333333333333 5.19294393062997 13.3406 2.67119
15.5 4.46094160463909 13.9006 3.49577
15.6666666666667 4.88535225614967 13.9721 2.02182
16.5 5.95818764390649 13.8438 2.11537
16.1666666666667 7.27782018647525 13.9886 1.78555
15.3333333333333 4.63321342770508 13.9575 3.97244
15.6666666666667 4.54606056566195 13.8823 3.95071
15.8333333333333 4.79235502302017 13.9663 1.86873
15.5 5.20576603392815 13.9364 3.91973
15.5 4.50555213042752 13.9636 3.58177
15.8333333333333 4.53504869507116 13.6989 0.703354
14.6666666666667 3.77712412645741 13.6855 1.90433
15.5 4.63680924774785 13.5551 2.74674
15.8333333333333 4.57893728573199 13.7639 2.87134
16.1666666666667 5.49241901776136 13.8755 3.76439
14.8333333333333 6.4005208121423 13.8852 1.34397
15 4.38178046004133 13.7585 3.85398
15.5 4.27784992724149 13.7 1.00995
16 4.69041575982343 13.9147 1.73493
15.8333333333333 4.70814896394185 13.9757 3.44068
16.8333333333333 4.9564772436345 13.9691 2.15361
16.6666666666667 5.20256347070045 13.8414 2.4947
15.3333333333333 4.13118223595458 13.9159 2.63054
15.5 4.32434966208793 13.6961 0.935633
16.3333333333333 4.67618077780005 13.9558 2.77097
16 4.73286382647969 13.9803 3.72166
15.6666666666667 6.05530070819498 13.5498 3.92191
16 4.6475800154489 13.9651 2.32462
15.1666666666667 4.87510683643617 13.8578 2.15249
15.1666666666667 4.26223728418147 13.8672 2.93111
15.3333333333333 4.13118223595458 13.8263 2.88466
15.6666666666667 4.22689799577263 13.9758 2.93189
15.5 4.23083916026124 13.8923 3.29454
16 4.47213595499958 13.8648 2.08428
15.8333333333333 4.53504869507116 13.8491 1.8508
15.6666666666667 3.98329846567724 13.9641 2.95835
15.6666666666667 4.13118223595458 13.8021 1.91752
15.5 6.05805249234438 13.5215 3.86179
16 5.09901951359278 13.9242 3.24894
16.1666666666667 5.15428624221304 13.8936 2.67407
16 4.60434577328854 13.8974 3.54717
15.6666666666667 4.5018514709691 13.8653 3.84251
15.3333333333333 4.5018514709691 13.9023 3.84465
16.1666666666667 4.83390801181267 13.8932 2.05719
15.1666666666667 3.92003401345788 13.8966 1.90345
15.5 4.03732584763727 13.8055 3.09962
15.6666666666667 4.22689799577263 13.6998 1.90182
16 4.73286382647969 13.7912 1.21362
16.3333333333333 6.34560215162176 13.9749 3.54459
16 4.73286382647969 13.9837 3.27662
16 4.19523539268061 13.9626 3.78511
16.1666666666667 4.3089055068157 13.8321 0.918006
15.8333333333333 4.35507366948788 13.873 1.22772
16 4.33589667773576 13.9365 2.91746
15.5 4.50555213042752 13.6997 3.82319
16.3333333333333 4.54606056566195 13.9709 0.921923
16.8333333333333 4.70814896394185 13.9591 2.0962
16.5 4.59347363114234 13.8569 3.55764
15.6666666666667 5.00666222813829 13.9614 2.0194
15 5.21536192416212 13.8713 3.82798
15.8333333333333 4.44597195972564 13.9705 3.55053
15.8333333333333 4.49073119510249 13.6102 2.9368
15.6666666666667 4.5018514709691 13.5015 2.93328
16.1666666666667 4.35507366948788 13.8394 3.23016
15.5 4.46094160463909 13.9535 2.93883
16.5 4.32434966208793 13.7128 3.51637
15.1666666666667 6.36919670497518 13.966 3.04834
16.1666666666667 6.17791766428355 13.8586 3.75135
14.8333333333333 5.23131595936115 13.8801 3.43901
16 5.13809303146605 13.7221 2.7968
15.8333333333333 5.91326193117358 13.6907 3.89121
15.3333333333333 5.46504040851179 13.8003 3.65401
15.6666666666667 4.7187568984497 13.8907 2.8186
15.8333333333333 5.38206899497458 13.9973 2.47164
15.6666666666667 4.32049379893857 13.6784 3.13815
16.1666666666667 4.75043857624395 13.8214 3.88403
15.5 4.88876262463213 13.972 2.96561
16 4.38178046004133 13.9829 3.42959
16 4.38178046004133 13.8673 1.82322
16 4.89897948556636 13.7447 3.53001
15.6666666666667 4.96655480858378 13.4314 3.90228
15.6666666666667 5.39135109844153 13.8604 1.47046
15.8333333333333 4.35507366948788 13.9896 2.00687
15.5 4.76445169982864 13.8567 2.82901
15.8333333333333 4.9564772436345 13.8081 3.42653
15.3333333333333 4.5018514709691 13.6918 3.78162
16.6666666666667 5.7850381733111 13.8188 3.47903
15.8333333333333 4.4007575105505 13.9185 2.67592
16.1666666666667 4.07021702943058 13.6251 3.51141
16 4.09878030638384 13.9966 3.062
16.5 5.24404424085076 13.8655 2.69139
16 4.85798312059645 13.9029 2.5093
16.1666666666667 5.98052394583173 13.9978 1.91178
16.1666666666667 4.87510683643617 13.7558 2.32277
16.1666666666667 4.87510683643617 13.4851 3.9368
16 4.28952211790544 13.8927 3.31459
15.6666666666667 4.45720390678581 13.9516 3.89436
15.1666666666667 3.86867763798777 13.8582 2.82887
16.1666666666667 4.66547603859099 13.7331 2.55791
16.1666666666667 4.66547603859099 13.9413 0.876215
15.8333333333333 4.70814896394185 13.8249 3.37849
16.3333333333333 4.80277697448743 13.8627 3.53653
16.3333333333333 4.7187568984497 13.9981 2.32088
15.3333333333333 5.20256347070045 13.7867 2.36381
15.1666666666667 3.60092580688171 13.7787 3.812
16.1666666666667 4.57893728573199 13.994 3.86644
15.5 4.72228758124704 13.5545 3.09809
15.6666666666667 3.77712412645741 13.8878 3.85142
16 3.79473319220206 13.8079 0.82864
15.8333333333333 4.02077936060494 13.9915 2.1776
16.1666666666667 4.26223728418147 13.5968 2.04243
15.8333333333333 4.35507366948788 13.4216 3.13425
16.5 4.84767985741633 13.6522 3.44324
15.8333333333333 3.9707262140151 13.9574 2.26855
16 5.3665631459995 13.8723 3.30437
15.5 6.28490254498827 13.9906 2.86202
16 3.89871773792359 13.7117 3.1275
16 3.89871773792359 13.901 3.05265
16.6666666666667 4.5898438608156 13.8451 2.58541
15.5 3.98748040747538 13.9484 2.62121
15.5 3.56370593624109 13.5648 3.18134
16.1666666666667 3.86867763798777 13.8852 2.37188
16 4.42718872423573 13.5796 2.72453
15.5 3.61939221417077 13.8607 2.47806
15.1666666666667 3.65604522218567 13.8534 2.96254
15 3.74165738677394 13.5702 3.79426
15.8333333333333 5.34477938428395 13.9653 1.95216
16.1666666666667 4.02077936060494 13.9834 3.51897
16 4.56070170039655 13.9731 3.90345
16 4.38178046004133 13.9477 3.7569
15.6666666666667 3.55902608401044 13.9699 3.94274
15.6666666666667 4.08248290463863 13.5928 3.44658
17 4.42718872423573 13.717 3.9936
15.8333333333333 3.81663027639129 13.8432 3.67444
16.1666666666667 3.81663027639129 13.9385 1.28938
16.1666666666667 4.26223728418147 13.8745 3.78482
16.3333333333333 4.27395211328656 13.9598 3.85083
16.8333333333333 6.24232862533419 13.5391 2.91575
16.6666666666667 4.27395211328656 13.7288 2.5138
16.5 5.46808924579693 13.9497 3.40909
15.8333333333333 5.23131595936115 13.8581 3.75689
16.3333333333333 5.50151494287407 13.9828 3.78763
16 4.73286382647969 13.9968 2.96305
16 4.77493455452533 13.7822 3.42389
16 4.19523539268061 13.8321 3.42008
16 4.28952211790544 13.8949 3.09057
15.5 4.23083916026124 13.862 2.12207
16.3333333333333 5.35412613473634 13.9384 3.35981
15.3333333333333 5.64505683467108 13.5359 3.30314
16.1666666666667 4.79235502302017 13.9383 3.63768
16 4.51663591625449 13.8097 3.50929
15.8333333333333 5.19294393062997 13.9768 3.06492
15.8333333333333 4.4007575105505 13.9134 3.93722
15.6666666666667 4.96655480858378 13.9264 2.99195
15.5 4.23083916026124 13.9385 2.09481
16.1666666666667 4.66547603859099 13.9504 3.62379
16 3.89871773792359 13.9864 3.96804
16.1666666666667 4.16733328000853 13.8199 2.18884
15.5 4.27784992724149 13.5918 3.70442
15.6666666666667 5.71547606649408 13.2951 3.98445
16.1666666666667 4.16733328000853 13.9814 0.885748
16 3.74165738677394 13.9054 1.88724
15.8333333333333 3.76386326354541 13.794 2.24989
15.6666666666667 4.03319558993445 13.9549 3.7055
15.8333333333333 4.11906138175515 13.641 2.81019
16 3.89871773792359 13.7352 2.33686
16 4.14728827066554 13.9841 1.28683
16 5.29150262212918 13.9856 1.80388
15.5 4.54972526643093 13.9682 2.01538
15.5 3.56370593624109 13.984 2.74628
15.6666666666667 5.20256347070045 13.9969 3.29878
16.1666666666667 4.83390801181267 13.6954 3.54914
15.5 4.27784992724149 13.8182 3.2852
15.3333333333333 4.7187568984497 13.9674 3.23342
15.8333333333333 4.70814896394185 13.8858 3.80897
15.3333333333333 3.61478445646026 13.3828 2.12295
15.3333333333333 3.44480284873702 13.9778 1.0677
15.5 3.39116499156263 13.9246 2.37827
15.3333333333333 3.44480284873702 13.2845 3.10851
15.3333333333333 3.44480284873702 13.9333 0.527148
16 3.68781778291716 13.9286 3.66188
16.3333333333333 5.85377371160405 13.9703 2.33982
15.5 4.13521462562707 13.8723 3.83183
15.8333333333333 4.35507366948788 13.8329 2.71563
16 4.28952211790544 13.7841 2.82448
16.5 4.59347363114234 13.8945 1.16248
15.8333333333333 4.53504869507116 13.9288 3.97663
16.3333333333333 4.7187568984497 13.8639 3.6711
16 4.42718872423573 13.7995 2.53254
15.3333333333333 3.32665998663324 13.8675 2.29035
15.6666666666667 3.55902608401044 13.8464 3.93002
15.5 3.61939221417077 13.8389 1.28885
16.8333333333333 5.70672118354022 13.8519 3.80052
16.1666666666667 3.86867763798777 13.8893 3.54327
15.8333333333333 3.92003401345788 13.9955 0.385938
15.6666666666667 3.38624669312008 13.5349 0.931368
16 3.63318042491699 13.9728 3.00132
16 3.74165738677394 13.8878 1.03038
16 4 13.7715 3.33171
15.8333333333333 3.31159578853861 13.8931 1.75111
16 3.63318042491699 13.8597 1.41931
15.6666666666667 3.61478445646026 13.8005 2.58622
16 3.5213633723318 13.8093 2.9839
15.3333333333333 4.88535225614967 13.7028 3.80929
16.3333333333333 3.77712412645741 13.9045 3.64213
16.5 4.03732584763727 13.9019 2.59203
16.3333333333333 3.55902608401044 13.7809 1.71904
16.1666666666667 3.76386326354541 13.851 3.01555
16.5 3.78153408023781 13.9193 1.29847
15.8333333333333 3.81663027639129 13.7181 3.66113
16.1666666666667 3.81663027639129 13.9248 2.11882
16.1666666666667 4.16733328000853 13.7875 3.00144
16.1666666666667 4.21505239192429 13.539 3.91682
15.3333333333333 3.66969571853944 13.9824 2.27799
15.5 6.71565335615233 13.9674 1.89503
15.6666666666667 3.55902608401044 13.8712 2.39795
16.3333333333333 3.82970843102535 13.8584 3.48628
15.5 3.39116499156263 13.6132 1.91769
15.1666666666667 3.31159578853861 13.7567 2.25665
16.5 4.23083916026124 13.8895 2.25017
16 3.79473319220206 13.9577 1.88627
16.1666666666667 3.86867763798777 13.3384 3.48954
15.8333333333333 3.86867763798777 13.883 2.67017
15.8333333333333 3.9707262140151 13.8354 3.09602
15.8333333333333 3.37144874893074 13.8845 2.69873
16.1666666666667 5.38206899497458 13.7854 2.55412
16 6.44980619863884 13.9508 3.48907
15.6666666666667 3.38624669312008 13.9172 2.7384
15.1666666666667 3.60092580688171 13.5711 2.78802
15.6666666666667 3.44480284873702 13.7432 3.03417
16.1666666666667 4.3089055068157 13.7987 3.81146
16.1666666666667 4.21505239192429 13.5818 3.15769
15.6666666666667 3.55902608401044 13.7973 3.82008
15.8333333333333 3.71034589582517 13.795 3.82938
16.3333333333333 3.9327683210007 13.7452 3.7205
16.8333333333333 4.62240918425302 13.952 3.09949
15.8333333333333 3.12516666222246 13.965 1.53652
15.8333333333333 5.41910201663215 13.8992 1.43832
15.6666666666667 3.32665998663324 13.922 1.93115
15.5 3.78153408023781 13.9338 3.8028
15.5 3.78153408023781 13.9034 1.2158
16 3.68781778291716 13.6933 1.80709
16.1666666666667 3.86867763798777 13.9272 1.9344
15.5 3.08220700148449 13.4053 3.32561
15.3333333333333 3.32665998663324 13.7598 2.88198
15.3333333333333 3.32665998663324 13.9362 1.46642
15.5 3.27108544675923 13.934 0.932361
15.8333333333333 3.18852107828483 13.5478 3.73565
16 5.32916503778969 13.9898 3.07682
16.1666666666667 3.76386326354541 13.8108 2.78166
16.1666666666667 3.9707262140151 13.785 2.48356
16.8333333333333 4.53504869507116 13.7552 3.9901
16.6666666666667 4.54606056566195 13.6816 1.61213
15.8333333333333 3.37144874893074 13.9312 2.28888
15.8333333333333 3.65604522218567 13.8396 3.28548
16.5 3.93700393700591 13.9502 3.84602
16.3333333333333 3.98329846567724 13.8503 3.16528
16.6666666666667 3.9327683210007 13.5751 3.96819
16.3333333333333 3.50238014308365 13.9124 1.52079
16 5.72712842531054 13.9509 3.68089
16.1666666666667 3.48807492274273 13.5911 1.60693
16.1666666666667 3.9707262140151 13.7848 1.51644
16.5 3.83405790253616 13.8558 3.38812
16.5 4.13521462562707 13.8876 1.74333
15.8333333333333 3.60092580688171 13.7772 3.09296
15.6666666666667 3.82970843102535 13.8307 2.77893
15.6666666666667 4.22689799577263 13.8241 2.25819
16.5 3.93700393700591 13.9755 3.06145
16.3333333333333 3.98329846567724 13.9715 1.87263
16.1666666666667 3.9707262140151 13.8253 1.80714
15.6666666666667 4.84424056655599 13.7294 3.8808
15.8333333333333 3.31159578853861 13.6988 3.85976
15.5 3.27108544675923 13.9653 2.40282
15.5 3.50713558335004 13.7454 3.07087
15.8333333333333 3.60092580688171 13.9664 3.26776
16.1666666666667 3.86867763798777 13.7574 3.21354
15.6666666666667 4.67618077780005 13.8562 3.98934
15.6666666666667 4.96655480858378 13.9207 1.67421
15.6666666666667 4.63321342770508 13.9709 0.580814
16 4.04969134626332 13.7741 1.03326
15.8333333333333 4.49073119510249 13.4511 3.19069
16 5.79655069847578 13.9887 0.289834
15.6666666666667 4.08248290463863 13.7299 1.67601
15.8333333333333 4.62240918425302 13.7007 1.81533
16.1666666666667 4.70814896394185 13.9443 3.09677
15.8333333333333 3.86867763798777 13.88 2.655
16.1666666666667 4.35507366948788 13.9674 3.64293
16.5 5.20576603392815 13.8246 2.75646
15.3333333333333 3.98329846567724 13.9469 2.36844
15.5 3.93700393700591 13.8684 1.98128
16 4 13.9465 3.55275
15.6666666666667 4.5018514709691 13.7228 0.88435
16.3333333333333 5.42832079621928 13.7631 2.35479
16.5 4.41588043316392 13.7355 2.71743
15.5 3.78153408023781 13.8506 2.38227
16.1666666666667 3.81663027639129 13.7568 2.29223
16 4.85798312059645 13.8948 3.36051
15.3333333333333 3.32665998663324 13.9612 2.02873
16.1666666666667 4.4007575105505 13.9078 3.41164
16.3333333333333 4.17931413830866 13.5989 3.11525
15.6666666666667 4.54606056566195 13.9809 3.52584
15.6666666666667 4.7187568984497 13.9292 2.79699
16.5 4.72228758124704 13.727 3.71161
16.3333333333333 5.35412613473634 13.9982 1.45118
15.6666666666667 2.80475786239502 13.7352 0.506193
15.5 2.81069386451104 13.6602 0.868846
16 4.73286382647969 13.9731 1.43277
15.8333333333333 4.75043857624395 13.9348 1.36715
15 3.16227766016838 13.8765 3.90731
16.1666666666667 4.75043857624395 13.9729 0.588675
15.3333333333333 3.14112506383727 13.9368 3.87579
15.6666666666667 3.14112506383727 13.904 3.0887
15.5 3.50713558335004 13.705 2.95439
15.6666666666667 3.82970843102535 13.4741 2.40994
16.6666666666667 5.3166405433005 13.9295 1.85643
15.6666666666667 3.9327683210007 13.422 3.98093
15.8333333333333 3.76386326354541 13.8911 2.94771
15.8333333333333 3.12516666222246 13.9448 1.0352
15.6666666666667 3.38624669312008 13.7725 1.61824
16 3.89871773792359 13.8672 2.42444
16.5 4.03732584763727 13.7121 3.82506
15.6666666666667 4.36653943835008 13.719 3.55752
15.5 3.61939221417077 13.986 0.560604
15.8333333333333 4.35507366948788 13.9991 1.13086
15.5 2.94957624075053 13.7935 1.23635
16.3333333333333 5.53774924194538 13.9955 1.88259
15.8333333333333 2.99443929086343 13.9709 2.16254
15.5 2.94957624075053 13.8514 2.40553
16.3333333333333 3.55902608401044 13.8336 3.92196
16.1666666666667 3.60092580688171 13.8047 3.76812
16.3333333333333 3.55902608401044 13.8526 3.39035
15.5 2.88097205817759 13.9578 3.48202
15.6666666666667 2.80475786239502 13.9463 3.70074
15.3333333333333 3.2659863237109 13.9284 3.76565
16 3.09838667696593 13.8181 1.72246
15.8333333333333 3.06050104830347 13.8574 3.84636
15.8333333333333 4.75043857624395 13.6169 2.20358
16.3333333333333 6.21825270205921 13.9797 3.98435
16 3.09838667696593 13.8313 1.29256
15.8333333333333 3.43025752191678 13.994 3.12885
16.1666666666667 3.37144874893074 13.9332 3.93181
15.8333333333333 3.37144874893074 13.7195 3.34723
15.8333333333333 3.37144874893074 13.8331 2.55244
16 3.3466401061363 13.7815 1.91157
17.1666666666667 4.57893728573199 13.7085 3.81221
15.8333333333333 3.43025752191678 13.7557 3.67823
15.5 3.50713558335004 13.711 3.74641
15.6666666666667 3.38624669312008 13.5854 3.94367
16 5.51361950083609 13.7669 0.253765
16.5 4.72228758124704 13.9057 3.64323
15.6666666666667 3.44480284873702 13.849 1.98317
16.1666666666667 3.65604522218567 13.9373 3.68991
15.8333333333333 3.60092580688171 13.6212 3.369
16.6666666666667 3.82970843102535 13.9674 2.47828
15.1666666666667 2.92688685580203 13.5535 3.82086
15.3333333333333 2.87518115371304 13.9342 3.92748
16.1666666666667 3.25064096243597 13.9092 3.52246
15.6666666666667 3.32665998663324 13.8894 3.81319
16 3.74165738677394 13.9704 3.1807
15.8333333333333 4.83390801181267 13.8744 3.63686
16.5 3.78153408023781 13.8627 3.39961
16.1666666666667 3.81663027639129 13.8392 2.13739
15.8333333333333 3.54494945897211 13.857 2.88329
16.3333333333333 3.66969571853944 13.8076 3.70625
16.1666666666667 4.35507366948788 13.7946 3.7363
15.8333333333333 3.06050104830347 13.8383 0.652622
16 2.96647939483827 13.9596 3.94626
15.6666666666667 3.32665998663324 13.7451 3.81847
15.8333333333333 3.25064096243597 13.8858 3.74593
16.6666666666667 3.50238014308365 13.7634 0.839913
15.8333333333333 4.83390801181267 13.8192 1.45598
16.5 3.88587184554509 13.9122 1.94639
16.5 4.23083916026124 13.8387 3.95202
15.6666666666667 2.80475786239502 13.9648 1.58938
15.5 2.88097205817759 13.9056 3.76403
16 2.82842712474619 13.6629 3.90973
16.1666666666667 3.06050104830347 13.9866 2.93852
15.8333333333333 3.06050104830347 13.8414 3.95582
15.8333333333333 3.06050104830347 13.7271 1.46123
16.1666666666667 3.18852107828483 13.6693 3.76878
16.1666666666667 3.48807492274273 13.7483 1.47354
15.6666666666667 5.12510162500869 13.9454 3.28117
16.5 3.72827037646145 13.817 2.87055
16.8333333333333 4.02077936060494 13.9263 2.06453
16 3.63318042491699 13.8755 3.07865
16.8333333333333 3.81663027639129 13.8483 1.64633
16.3333333333333 4.54606056566195 13.7239 1.76798
15.5 2.66458251889485 13.6375 1.82703
15.1666666666667 2.78687399547713 13.8615 1.46405
15.6666666666667 2.94392028877595 13.969 2.00268
16 3.22490309931942 13.9861 2.68853
16.1666666666667 3.25064096243597 13.8067 2.3343
15.8333333333333 4.79235502302017 13.9122 1.64059
16.3333333333333 3.55902608401044 13.9247 3.21079
16.3333333333333 3.55902608401044 13.9641 3.13049
15.8333333333333 3.31159578853861 13.6979 3.09894
16 3.5213633723318 13.7893 3.59248
15.8333333333333 3.60092580688171 13.7904 2.86857
15.6666666666667 3.98329846567724 13.9618 3.65381
16.5 3.88587184554509 13.9461 3.01635
16.3333333333333 3.9327683210007 13.874 3.37901
15.6666666666667 3.07679486912382 13.7068 3.03678
15.8333333333333 3.43025752191678 13.8356 3.83286
15.6666666666667 4.80277697448743 13.849 0.836479
15.6666666666667 3.07679486912382 13.9222 3.65107
16.1666666666667 3.31159578853861 13.9561 3.92381
16 2.5298221281347 13.7451 3.47453
15.8333333333333 2.56255081250434 13.729 3.18956
16.6666666666667 3.20416395751944 13.5084 1.46828
16.1666666666667 2.78687399547713 13.85 1.49646
16.1666666666667 2.85773803324704 13.6785 3.38705
16 2.82842712474619 13.7129 2.27874
16 2.96647939483827 13.8214 3.49421
16.1666666666667 2.85773803324704 13.6503 3.59676
16.1666666666667 4.9966655548142 13.9847 0.511338
15.6666666666667 3.32665998663324 13.9239 3.13808
15.8333333333333 3.18852107828483 13.9437 2.37135
16.3333333333333 3.01109061083632 13.8215 1.93851
16.1666666666667 3.37144874893074 13.9915 3.05495
16.8333333333333 3.25064096243597 13.9305 3.25243
16.3333333333333 2.94392028877595 13.8591 1.67299
16.1666666666667 3.60092580688171 13.6419 2.65941
16.5 3.39116499156263 13.8772 0.987317
16.1666666666667 3.92003401345788 13.668 1.59046
16.8333333333333 3.06050104830347 13.8625 3.934
16.1666666666667 4.9966655548142 13.7551 3.75952
16.8333333333333 3.31159578853861 13.5526 3.88635
16.6666666666667 3.77712412645741 13.9145 1.34645
16.1666666666667 3.12516666222246 13.7203 2.25111
16 3.68781778291716 13.829 1.63937
16 2.96647939483827 13.9025 2.66118
16.1666666666667 3.18852107828483 13.5921 2.39984
16.1666666666667 3.18852107828483 13.8891 1.23175
16.5 3.20936130717624 13.9509 2.27388
16.1666666666667 4.07021702943058 13.9935 3.29059
16 3.09838667696593 13.7902 2.86623
16.3333333333333 5.50151494287407 13.9356 1.0358
16 3.286335345031 13.8823 3.49316
15.5 3.67423461417477 13.8975 2.83127
16 4.09878030638384 13.9573 3.8765
16.5 4.32434966208793 13.9644 3.08457
15 3.09838667696593 13.8823 1.39813
16 3.84707681233427 13.379 2.77154
15.5 3.72827037646145 13.9321 3.54682
15.5 3.50713558335004 13.911 3.37187
15.5 3.14642654451046 13.9411 3.29338
15.6666666666667 4.7187568984497 13.3822 3.62663
15.6666666666667 5.04645089807348 13.9299 1.91451
16 5.89915248150105 13.9955 3.95371
15.6666666666667 3.50238014308365 13.756 1.65556
15.3333333333333 2.58198889747161 13.6343 3.27747
15.6666666666667 2.94392028877595 13.5696 2.91871
15.5 2.73861278752583 13.8848 3.48983
15.3333333333333 3.07679486912382 13.7884 3.33924
15.3333333333333 3.07679486912382 13.9458 3.59936
15 3.22490309931942 13.622 3.56768
15.3333333333333 3.01109061083632 13.9344 1.63366
15.8333333333333 3.86867763798777 13.9812 1.29676
16.8333333333333 3.86867763798777 13.7845 2.06655
15.6666666666667 5.27888877195444 13.8067 2.54248
16.1666666666667 3.9707262140151 13.9769 2.12156
16.3333333333333 3.9327683210007 13.6736 2.08406
16.1666666666667 3.9707262140151 13.5987 2.88727
16 4 13.9433 0.0948539
16.3333333333333 4.5018514709691 13.9607 1.77736
16 3.79473319220206 13.9245 3.87084
15.8333333333333 4.62240918425302 13.8356 1.46231
15.8333333333333 3.37144874893074 13.9222 1.07443
15.5 2.73861278752583 13.8516 0.48826
15.8333333333333 3.06050104830347 13.9048 1.64878
15.8333333333333 5.49241901776136 13.974 3.87603
15.8333333333333 3.06050104830347 13.6863 2.77961
15.5 3.14642654451046 13.7395 3.98554
15.5 3.56370593624109 13.9947 3.34647
15.5 4.41588043316392 13.8895 2.41979
15.8333333333333 2.99443929086343 13.9139 3.20225
16.1666666666667 4.26223728418147 13.9989 1.49328
15.8333333333333 3.37144874893074 13.7524 3.06782
15.6666666666667 3.07679486912382 13.8697 3.25664
16 4.24264068711929 13.8605 3.61833
14.6666666666667 2.42212028327799 13.8397 3.73242
15.8333333333333 5.03653319920227 13.7986 3.9554
16 4 13.7066 3.87844
15.6666666666667 3.9327683210007 13.9635 3.88324
16 2.96647939483827 13.8194 3.47558
15.5 2.25831795812724 13.9719 3.3256
15.3333333333333 2.25092573548455 13.8704 3.42179
15.1666666666667 2.40138848724372 13.8892 2.33162
16.1666666666667 2.85773803324704 13.9114 2.41869
15.5 3.08220700148449 13.7993 0.7646
15.8333333333333 2.78687399547713 13.7674 3.98017
16.3333333333333 3.01109061083632 13.9718 2.92244
16.6666666666667 5.08592829940284 13.9332 2.58068
16.1666666666667 3.06050104830347 13.5943 2.01623
16.5 4.32434966208793 13.8057 2.99439
15.5 3.39116499156263 13.8777 2.83336
16.1666666666667 4.07021702943058 13.6129 0.803468
15.8333333333333 3.31159578853861 13.9524 2.04744
15.8333333333333 3.76386326354541 13.973 3.95504
16.1666666666667 3.65604522218567 13.8416 1.02339
15.3333333333333 2.42212028327799 13.6126 3.73018
16 2.68328157299975 13.8301 3.12609
16.1666666666667 2.63944438597722 13.9196 1.74773
16.1666666666667 5.38206899497458 13.8314 1.46856
16 2.68328157299975 13.8657 2.45669
16.1666666666667 2.99443929086343 13.6149 3.13228
15.5 3.20936130717624 13.7532 3.32653
15.6666666666667 3.07679486912382 13.9645 3.39183
16 3.40587727318528 13.4964 3.81865
15.5 2.25831795812724 13.5878 2.86729
16 2.28035085019828 13.8449 3.49112
15.8333333333333 2.48327740429189 13.9005 3.91297
16.3333333333333 3.01109061083632 13.8646 2.98436
16.3333333333333 3.38624669312008 13.9819 0.45961
16 4.60434577328854 13.8453 0.255323
16.1666666666667 3.43025752191678 13.5543 3.26421
16.1666666666667 3.43025752191678 13.4839 3.26799
16.5 2.66458251889485 13.8564 2.30996
16.3333333333333 2.94392028877595 13.7579 1.70987
16.3333333333333 3.55902608401044 13.8869 3.75538
16.3333333333333 3.2659863237109 13.8541 1.40469
16.3333333333333 3.44480284873702 13.9427 3.89831
16.3333333333333 3.66969571853944 13.9521 3.04799
16.3333333333333 3.82970843102535 13.6625 0.588092
16.5 3.72827037646145 13.9158 3.45282
15.6666666666667 4.88535225614967 13.8546 3.89983
15.8333333333333 3.71034589582517 13.9598 3.01552
16.6666666666667 3.14112506383727 13.8886 1.92879
16 2.89827534923789 13.228 3.19551
16.1666666666667 3.65604522218567 13.8816 3.09945
15.8333333333333 3.06050104830347 13.8583 3.32275
16 3.03315017762062 13.9215 3.82953
15.8333333333333 3.71034589582517 13.9522 3.9097
15.3333333333333 2.25092573548455 13.9077 3.91823
15.8333333333333 2.63944438597722 13.7547 3.86086
15 2.82842712474619 13.7746 3.83262
16 5.21536192416212 13.996 2.05652
16 3.286335345031 13.9026 3.31866
15.6666666666667 2.33809038890002 13.2323 3.40595
15.1666666666667 2.56255081250434 13.9554 3.40244
15 2.60768096208106 13.916 3.35136
15.8333333333333 2.31660671385254 13.9467 3.95847
16.1666666666667 2.31660671385254 13.4505 3.92169
15.5 2.58843582110896 13.9305 3.75066
16 2.89827534923789 13.6812 3.18017
15.5 2.94957624075053 13.7946 3.16947
15.5 3.01662062579967 13.9999 3.84126
16.3333333333333 5.42832079621928 13.9794 1.51349
15.8333333333333 2.78687399547713 13.9327 3.84984
16.3333333333333 3.20416395751944 13.8987 3.96852
16.1666666666667 2.92688685580203 13.9385 3.72766
15.8333333333333 2.92688685580203 13.9679 3.47049
16 3.03315017762062 13.8925 2.77152
16.1666666666667 3.86867763798777 13.8212 3.99958
15.8333333333333 1.94079021706795 13.7742 3.84557
16.1666666666667 2.31660671385254 13.9625 1.89633
15.8333333333333 2.48327740429189 13.933 2.6121
16 2.75680975041804 13.8926 2.46923
15.8333333333333 5.07608773236502 13.9884 3.39198
15.8333333333333 6.4005208121423 13.7055 2.61875
16.1666666666667 2.92688685580203 13.7695 0.978094
16.3333333333333 2.94392028877595 13.9537 3.29272
16.3333333333333 3.2659863237109 13.9352 1.75049
16 3.40587727318528 13.9974 0.81794
16.6666666666667 3.61478445646026 13.9993 2.39847
15.6666666666667 2.58198889747161 13.6103 3.8111
16.3333333333333 2.42212028327799 13.9427 3.2558
16.1666666666667 2.48327740429189 13.7611 1.58815
16.1666666666667 3.31159578853861 13.9635 3.8125
16.3333333333333 3.14112506383727 13.8613 2.07766
16.5 5.20576603392815 13.8847 2.27924
16.5 3.33166624979154 13.4605 1.89787
16.1666666666667 3.48807492274273 13.9066 1.75642
15.8333333333333 2.78687399547713 13.9224 0.446569
15.8333333333333 3.18852107828483 13.9254 3.93036
16.6666666666667 3.14112506383727 13.9957 0.404215
16.5 3.50713558335004 13.7582 0.634985
16.1666666666667 3.37144874893074 13.986 3.19004
16.3333333333333 2.33809038890002 13.6982 0.822132
16 2.68328157299975 13.8574 3.90518
16.3333333333333 2.65832027165025 13.9566 1.21611
15.8333333333333 4.91596040125088 13.8297 2.72695
16.3333333333333 2.94392028877595 13.988 1.28482
16.3333333333333 3.07679486912382 13.85 2.28586
16.3333333333333 3.38624669312008 13.9307 1.48674
15.8333333333333 2.31660671385254 13.992 3.20354
16 2.60768096208106 13.8895 1.51603
16 2.5298221281347 13.7512 1.82617
16.1666666666667 2.48327740429189 13.9511 0.897831
16.5 2.73861278752583 13.7635 1.7222
15.8333333333333 2.99443929086343 13.7878 2.30215
16.5 3.39116499156263 13.8792 0.51996
16.3333333333333 5.04645089807348 13.8624 3.56552
16 2.82842712474619 13.7654 3.80667
16 2.82842712474619 13.9475 2.79976
16 3.22490309931942 13.6127 3.89182
16.6666666666667 3.14112506383727 13.945 1.43576
16 2.89827534923789 13.9996 1.85926
15.6666666666667 2.73252020425589 13.8753 2.65278
15.8333333333333 2.40138848724372 13.6645 2.72485
15.8333333333333 2.48327740429189 13.9655 3.16245
16.1666666666667 2.99443929086343 13.0898 2.29062
16.3333333333333 3.32665998663324 13.9408 1.28884
15.6666666666667 6.53197264742181 13.6934 2.41052
16 2.82842712474619 13.7988 1.46156
15.3333333333333 1.96638416050035 13.7827 3.12645
16 2.60768096208106 13.5469 3.92114
15.8333333333333 2.56255081250434 13.7515 3.14761
15.6666666666667 2.73252020425589 13.9408 3.86596
16 2.60768096208106 13.9245 3.91837
16 2 13.8812 3.99007
16.3333333333333 2.16024689946929 13.954 3.64911
16.5 2.66458251889485 13.5346 3.9342
16 2.75680975041804 13.7691 0.20602
15.6666666666667 6.12100209660695 13.99 2.25619
16.1666666666667 2.92688685580203 13.9947 3.76599
16.1666666666667 2.71416039810964 13.9507 0.707345
16.1666666666667 2.92688685580203 13.9858 0.529412
16.6666666666667 3.2659863237109 13.6784 2.94547
16.6666666666667 3.2659863237109 13.6709 3.13032
14.5 2.81069386451104 13.8646 3.81745
16 4.09878030638384 13.9789 1.40701
16.1666666666667 2.99443929086343 13.9098 0.136067
15.3333333333333 1.96638416050035 13.807 3.33146
15.8333333333333 2.99443929086343 13.8146 1.26708
16 6.13188388670236 13.6351 0.413204
15.8333333333333 2.99443929086343 13.6757 1.16082
16.3333333333333 3.07679486912382 13.8387 3.99774
16.5 4.23083916026124 13.5989 2.75286
16 3.286335345031 13.9304 0.775809
16 3.286335345031 13.9061 3.76897
16.1666666666667 3.18852107828483 13.9988 3.98498
16 3.57770876399966 13.9973 1.55795
15.6666666666667 2.16024689946929 13.8965 1.42554
15.6666666666667 2.42212028327799 13.7479 2.24914
15.8333333333333 2.48327740429189 13.9744 0.79767
16 6.38748776906853 13.7266 3.62489
15.6666666666667 3.07679486912382 13.9491 3.83803
15.6666666666667 3.2659863237109 13.9515 3.86087
15.6666666666667 2.16024689946929 13.9307 3.56741
15.8333333333333 2.2286019533929 13.6696 2.86491
15.5 2.16794833886788 13.7397 2.08933
16 2.5298221281347 13.9811 1.21923
16.3333333333333 3.20416395751944 13.7977 2.47361
15.8333333333333 2.63944438597722 13.935 2.75031
15.5 2.88097205817759 13.9833 1.70057
15.8333333333333 3.06050104830347 13.9556 1.57515
15.8333333333333 6.11282804164052 13.9769 3.66423
16.3333333333333 2.80475786239502 13.616 3.80982
16.5 3.01662062579967 13.7444 3.97773
15.6666666666667 2.73252020425589 13.7478 3.153
16.3333333333333 3.2659863237109 13.9825 3.43938
16.1666666666667 2.56255081250434 13.8268 2.5236
16 2.96647939483827 13.9476 2.63259
15.5 2.07364413533277 13.9527 3.80615
16 2.82842712474619 13.6335 3.76419
15.6666666666667 2.73252020425589 13.8498 3.86046
16.8333333333333 3.18852107828483 13.8607 1.56927
15.3333333333333 5.50151494287407 13.9876 2.69192
16.3333333333333 3.82970843102535 13.9814 3.33644
15.5 3.33166624979154 13.8688 2.38316
16.1666666666667 3.06050104830347 13.8175 2.41756
16.3333333333333 3.07679486912382 13.9942 0.349422
16 2.0976176963403 13.873 1.32922
16.3333333333333 2.33809038890002 13.8505 0.924195
16.1666666666667 2.40138848724372 13.8101 2.96406
16.6666666666667 2.65832027165025 13.7014 1.41049
16 2.75680975041804 13.9608 0.86022
16.3333333333333 3.20416395751944 13.6569 0.17831
15.6666666666667 5.68037557443754 13.5711 2.32035
15.5 6.4730209330729 13.9735 3.83484
16 3.22490309931942 13.8141 1.90256
15.8333333333333 3.31159578853861 13.7118 3.36604
16.1666666666667 3.12516666222246 13.9236 1.26952
16.1666666666667 3.12516666222246 13.8073 2.83254
16.5 3.44963766213207 13.6151 3.62711
15.8333333333333 2.2286019533929 13.9976 0.803115
15.6666666666667 2.50333111406915 13.6389 1.84492
15.8333333333333 2.31660671385254 13.9027 2.0664
16.1666666666667 2.63944438597722 13.907 3.56632
16.3333333333333 2.50333111406915 13.9763 0.820305
16.1666666666667 5.67156650905785 13.8218 3.07316
16.5 2.42899156029822 13.9024 1.32408
16.1666666666667 2.85773803324704 13.8224 3.29042
16.8333333333333 2.71416039810964 13.4075 1.85269
16 2.96647939483827 13.9875 1.64856
16.5 3.14642654451046 13.5787 1.27964
16.3333333333333 2.42212028327799 13.6928 2.15713
16.5 2.66458251889485 13.9687 2.31771
16.5 2.66458251889485 13.7898 3.69449
16.8333333333333 2.85773803324704 13.9719 3.67886
16 2.36643191323985 13.9053 3.7815
15.6666666666667 5.75036230742609 13.8965 3.45155
16 4.04969134626332 13.8414 1.12195
15.5 1.87082869338697 13.925 2.57883
16 2.75680975041804 13.9489 2.08786
16.5 3.56370593624109 13.9319 2.28761
16.6666666666667 3.82970843102535 13.9681 3.93535
16 3.46410161513775 13.7181 3.51919
16.6666666666667 2.94392028877595 13.9556 2.87489
15.5 1.6431676725155 13.9799 3.43665
16.1666666666667 3.06050104830347 13.9741 2.91343
15.3333333333333 2.94392028877595 13.8964 3.8407
15.5 5.12835256198323 13.8311 3.81717
15.6666666666667 2.33809038890002 13.769 3.83605
15.6666666666667 2.06559111797729 13.7889 3.92383
15.1666666666667 1.47196014438797 13.9849 3.73059
15.8333333333333 2.78687399547713 13.8785 2.87913
16 1.78885438199983 13.9901 1.66445
15.5 1.87082869338697 13.5356 2.4085
15.5 2.73861278752583 13.7586 3.87041
16.5 2.25831795812724 13.9089 2.30564
16.1666666666667 2.71416039810964 13.9533 1.7126
16.3333333333333 3.14112506383727 13.9763 3.84976
15.3333333333333 5.16397779494322 13.9984 3.78532
16.3333333333333 2.16024689946929 13.8424 3.21918
16.3333333333333 2.16024689946929 13.8307 0.907246
16.1666666666667 2.92688685580203 13.704 1.80193
16.5 2.88097205817759 13.5692 2.92967
16.3333333333333 2.65832027165025 13.8091 1.03014
16.5 3.39116499156263 13.9405 2.91917
16.1666666666667 1.83484785926972 13.8977 0.70496
16 2 13.8594 3.90213
16.5 2.34520787991172 13.7056 2.12486
17.1666666666667 2.85773803324704 13.6818 2.71636
16.1666666666667 5.77638872191499 13.8866 3.56067
16.1666666666667 2.13697605664328 13.9629 0.777367
16.8333333333333 2.04124145231932 13.8762 3.02379
16.1666666666667 2.2286019533929 13.8246 1.57695
16.5 2.66458251889485 13.9538 0.59247
16.3333333333333 2.33809038890002 13.5654 2.69686
16.5 3.14642654451046 13.7938 3.61709
16.1666666666667 2.92688685580203 13.8379 3.46061
16.5 2.94957624075053 13.6951 2.35904
16.5 2.94957624075053 13.5018 1.94643
16.3333333333333 3.07679486912382 13.6604 1.65309
16.1666666666667 5.74166061925178 13.9933 2.33013
15.8333333333333 1.60208197875972 13.9817 3.2934
15.1666666666667 2.92688685580203 13.9653 3.81528
15.5 2.58843582110896 13.9276 3.87018
15.8333333333333 1.60208197875972 13.8845 3.15286
15.8333333333333 1.72240142436851 13.8587 2.5752
15.6666666666667 1.96638416050035 13.9787 3.62199
15.6666666666667 1.96638416050035 13.839 3.1552
15.6666666666667 1.96638416050035 13.5399 3.31482
16 2.28035085019828 13.6175 2.48059
15.5 2.58843582110896 13.9041 3.87045
15.1666666666667 4.79235502302017 13.9281 2.69981
16.3333333333333 3.01109061083632 13.9938 2.85925
16.5 3.01662062579967 13.945 2.13393
15.8333333333333 3.31159578853861 13.8874 1.22379
15.8333333333333 2.2286019533929 13.9656 3.03296
15.6666666666667 2.73252020425589 13.9684 3.59577
16.1666666666667 3.06050104830347 13.844 2.63818
16.6666666666667 2.80475786239502 13.8574 1.78977
16.3333333333333 3.2659863237109 13.5457 3.05839
16.6666666666667 3.07679486912382 13.9795 3.95201
15.6666666666667 2.65832027165025 13.6866 3.52353
15.1666666666667 5.56477013601341 13.9203 3.00598
15.8333333333333 2.56255081250434 13.9207 1.8665
16.5 2.88097205817759 13.8222 1.46001
16 2.96647939483827 13.8398 2.95061
16.1666666666667 3.37144874893074 13.9879 2.48465
16 3.46410161513775 13.8455 1.86383
15.8333333333333 1.16904519445001 13.9199 3.07709
15.1666666666667 1.72240142436851 13.8984 2.94406
16 1.4142135623731 13.6533 1.45923
16 2.0976176963403 13.8893 1.77356
15.8333333333333 2.63944438597722 13.816 3.94562
15.5 4.84767985741633 13.7807 3.16803
16.3333333333333 2.42212028327799 13.8775 1.22073
16 3.03315017762062 13.5761 0.890142
15.1666666666667 1.60208197875972 13.8252 3.95816
15.8333333333333 1.47196014438797 13.9424 1.2523
15.6666666666667 1.50554530541816 13.8816 1.61495
15.5 1.6431676725155 13.9205 2.01562
15.8333333333333 2.2286019533929 13.9883 3.99073
15.6666666666667 1.96638416050035 13.9626 1.77245
15.8333333333333 2.31660671385254 13.8584 2.29879
16.1666666666667 2.13697605664328 13.9408 3.44813
15.5 5.00999001995014 13.6676 3.93736
16.5 6.94982014155762 13.9709 3.12233
16 2.5298221281347 13.9507 1.78728
16.1666666666667 2.56255081250434 13.998 3.88421
15.6666666666667 2.94392028877595 13.8622 2.68943
16.5 2.50998007960223 13.6224 3.93555
16.6666666666667 2.42212028327799 13.9061 3.93278
16.6666666666667 2.80475786239502 13.9522 1.61828
16.6666666666667 2.87518115371304 13.9855 2.43169
16.1666666666667 1.72240142436851 13.8488 0.718505
16.1666666666667 2.40138848724372 13.1964 3.9853
16 2.44948974278318 13.5464 3.78289
15.8333333333333 4.70814896394185 13.9256 2.91439
16.3333333333333 2.65832027165025 13.9461 2.33437
16.6666666666667 2.58198889747161 13.1723 3.29123
16.5 2.58843582110896 13.8585 2.5377
16.6666666666667 2.42212028327799 13.5183 0.730952
15.6666666666667 1.86189867250253 13.922 2.20535
16.1666666666667 3.06050104830347 13.6416 3.54047
15.8333333333333 1.72240142436851 13.6159 3.41443
16.6666666666667 2.80475786239502 13.6176 3.72238
16.3333333333333 3.38624669312008 13.92 2.32048
15.6666666666667 1.96638416050035 13.6846 3.77947
15.6666666666667 4.92612085384298 13.932 2.88309
16.5 2.88097205817759 13.9568 1.50005
16.6666666666667 3.2659863237109 13.936 1.54381
16.6666666666667 2.73252020425589 13.9937 1.55858
16.6666666666667 2.73252020425589 13.9681 1.42039
14.8333333333333 2.56255081250434 13.9038 2.37258
15.8333333333333 2.71416039810964 13.8746 3.28796
15.5 2.34520787991172 13.4026 3.04051
15.8333333333333 2.40138848724372 13.7963 3.08901
16.1666666666667 2.2286019533929 13.5533 3.41337
16 2.28035085019828 13.5153 3.90205
15.6666666666667 5.08592829940284 13.99 3.84062
15.3333333333333 1.03279555898864 13.8143 2.47961
15.8333333333333 1.72240142436851 13.9846 3.69296
15.6666666666667 1.86189867250253 13.8689 3.11838
15.8333333333333 2.63944438597722 13.8582 2.69891
15.3333333333333 1.36626010212795 13.8472 2.56253
16 1.54919333848297 13.825 3.30759
15.6666666666667 1.50554530541816 13.0586 2.75827
16.3333333333333 1.96638416050035 13.8748 3.38347
16.1666666666667 2.13697605664328 13.834 3.48735
16.3333333333333 2.42212028327799 13.3245 3.1796
16 5.17687164221791 13.9181 3.63948
15.5 2.73861278752583 13.9353 3.94064
15.3333333333333 1.03279555898864 13.8265 3.86299
15.6666666666667 2.25092573548455 13.8558 3.94309
15.8333333333333 1.94079021706795 13.9442 3.97617
15.5 1.22474487139159 13.9443 1.60694
15.5 1.7606816861659 13.9698 0.188889
16.1666666666667 2.2286019533929 13.9291 1.83759
16.5 2.42899156029822 13.8544 3.32935
15.6666666666667 1.211060141639 13.6609 3.77366
15.8333333333333 1.47196014438797 13.8618 3.847
16.1666666666667 5.56477013601341 13.8687 3.90157
16 1.67332005306815 13.8831 2.49154
16.5 2.07364413533277 13.9182 1.17622
16.8333333333333 2.78687399547713 13.9704 3.30878
16.1666666666667 1.94079021706795 13.499 3.42183
16.1666666666667 2.40138848724372 13.8877 1.60017
16.6666666666667 2.16024689946929 13.961 3.87713
16.6666666666667 2.16024689946929 13.8959 3.35227
16.5 2.50998007960223 13.9967 3.25277
16.5 2.42899156029822 13.8997 2.3481
15.6666666666667 1.50554530541816 13.7154 2.62
15.5 5.54075807087803 13.8001 2.69679
15.8333333333333 2.2286019533929 13.8799 1.29212
16.1666666666667 1.83484785926972 13.8774 3.30721
17.3333333333333 2.58198889747161 13.7013 1.22782
16 1.89736659610103 13.9108 0.499159
16 2.36643191323985 13.4645 0.528615
16.6666666666667 2.58198889747161 13.8455 3.07903
16.5 2.07364413533277 13.9063 1.79053
16.1666666666667 2.13697605664328 13.9708 1.70195
16.6666666666667 2.42212028327799 13.8638 3.36842
16.3333333333333 2.25092573548455 13.7522 3.89627
15.6666666666667 4.36653943835008 13.804 1.82506
16.3333333333333 1.50554530541816 13.7388 2.11374
16 2.44948974278318 13.887 3.51492
16.6666666666667 1.86189867250253 13.5481 3.31094
16.3333333333333 2.06559111797729 13.9641 1.82755
16.1666666666667 1.72240142436851 13.7298 2.68336
15.8333333333333 1.47196014438797 13.8662 2.81007
16.6666666666667 2.80475786239502 13.8914 2.66883
15.8333333333333 2.31660671385254 13.8622 2.11198
16.5 2.07364413533277 13.9486 2.81985
15.8333333333333 1.72240142436851 13.8474 3.14366
15.3333333333333 5.00666222813829 13.9175 3.55973
16.8333333333333 2.40138848724372 13.9941 2.21461
16.3333333333333 2.58198889747161 13.5188 3.01966
16.1666666666667 2.48327740429189 13.9089 3.49335
15.8333333333333 1.16904519445001 13.9665 3.86282
15.8333333333333 1.72240142436851 13.8029 3.58897
16.5 2.07364413533277 13.9556 0.557403
16.3333333333333 2.25092573548455 13.3869 3.1404
16.6666666666667 1.96638416050035 13.8868 2.31676
16.5 2.42899156029822 13.732 3.31322
15.6666666666667 1.75119007154183 13.8999 0.873117
16.8333333333333 5.52871293039046 13.9902 3.36005
16.3333333333333 2.42212028327799 13.9401 1.40159
15.6666666666667 1.211060141639 13.8501 0.218672
16.1666666666667 1.16904519445001 13.7927 3.32843
15.8333333333333 1.72240142436851 13.992 2.2681
16.5 2.34520787991172 13.8082 1.17295
16 1.09544511501033 13.7302 3.56851
16.1666666666667 1.32916013582513 13.8798 1.86887
16.1666666666667 1.32916013582513 13.918 1.77412
16 1.67332005306815 13.8987 2.31581
15.6666666666667 2.06559111797729 13.6438 1.98553
16.3333333333333 5.04645089807348 13.6828 3.66486
15.5 5.61248608016091 13.9441 3.1474
15.5 2.16794833886788 13.9921 0.82538
16.1666666666667 2.04124145231932 13.7395 3.38857
16.5 1.87082869338697 13.9952 1.66012
16.6666666666667 2.33809038890002 13.9006 2.1314
16.1666666666667 1.47196014438797 13.5755 3.49776
16.5 1.7606816861659 13.9413 1.02909
16.5 1.7606816861659 13.9486 0.882505
16 2.5298221281347 13.7389 3.89994
16.6666666666667 2.06559111797729 13.2798 1.96159
16.6666666666667 2.06559111797729 13.9981 2.34699
16.1666666666667 5.45588367422425 13.8654 3.93473
17.1666666666667 2.2286019533929 13.4396 3.16896
16.6666666666667 2.42212028327799 13.9864 1.42953
16.3333333333333 0.816496580927726 13.7576 2.82789
15.5 1.6431676725155 13.835 3.88489
16.1666666666667 1.16904519445001 13.5111 3.2139
16.3333333333333 1.50554530541816 13.5677 2.12839
16.5 1.87082869338697 13.9409 1.94233
16.6666666666667 2.25092573548455 13.8448 3.26255
15.8333333333333 0.983192080250175 13.7413 0.952903
15.8333333333333 1.16904519445001 13.465 0.969971
15.8333333333333 5.23131595936115 13.8004 3.75516
15.8333333333333 0.983192080250175 13.7537 3.37414
15.5 1.51657508881031 13.8847 0.992604
16 0.894427190999916 13.9097 1.31348
16.1666666666667 1.16904519445001 13.8064 2.149
16 1.4142135623731 13.9008 3.98593
16.3333333333333 1.211060141639 13.9454 3.17067
16 1.78885438199983 13.6542 3.91966
16.5 1.04880884817015 13.5871 0.815388
16.3333333333333 1.211060141639 13.5863 0.928162
16 1.26491106406735 13.8629 2.80344
15.3333333333333 4.22689799577263 13.9179 2.70731
16 1.78885438199983 13.8829 1.52044
16.1666666666667 1.60208197875972 13.8653 3.15652
16.5 1.51657508881031 13.9522 3.73145
15.8333333333333 2.04124145231932 13.8956 3.38548
16.6666666666667 2.42212028327799 13.8414 3.97628
16.8333333333333 2.63944438597722 13.9246 0.0852258
16.8333333333333 2.63944438597722 13.9609 0.0728822
16.3333333333333 1.36626010212795 13.9469 3.05182
16.6666666666667 1.63299316185545 13.8486 3.46997
16.1666666666667 1.60208197875972 13.8484 1.93496
15.6666666666667 4.54606056566195 13.9739 2.21935
16.5 1.87082869338697 13.9953 3.01456
16.6666666666667 2.42212028327799 13.665 2.17426
16 1.54919333848297 13.4213 2.06528
16.1666666666667 0.752772652709081 13.9645 3.29317
16.6666666666667 1.86189867250253 13.7909 3.72234
16.6666666666667 1.86189867250253 13.283 2.50658
16 1.54919333848297 13.9516 3.04206
16.6666666666667 2.65832027165025 13.5519 3.47143
16 1.89736659610103 13.8467 3.70305
16.1666666666667 2.04124145231932 13.8565 3.8311
15.6666666666667 4.80277697448743 13.8337 2.44944
15.6666666666667 0.816496580927726 13.5706 3.91877
16.1666666666667 1.94079021706795 13.4389 3.7916
16 2 13.7693 3.78808
16.1666666666667 2.13697605664328 13.7479 3.78906
16.8333333333333 2.56255081250434 13.9558 3.74277
15.1666666666667 0.983192080250175 13.9801 3.84356
16.3333333333333 1.86189867250253 13.8035 3.96901
15.6666666666667 1.211060141639 13.8398 3.87044
16.3333333333333 1.63299316185545 13.8706 3.50924
16.3333333333333 1.03279555898864 13.6107 1.76763
15.3333333333333 3.9327683210007 13.9359 3.73663
16.1666666666667 1.32916013582513 13.8358 1.73753
16 1.09544511501033 13.818 0.892943
16.6666666666667 1.86189867250253 13.825 3.78399
16.5 1.97484176581315 13.9872 0.887313
16.5 1.97484176581315 13.9191 0.944301
17 2.60768096208106 13.98 3.67713
16.1666666666667 1.72240142436851 13.9506 0.617245
16.6666666666667 1.86189867250253 13.9963 2.6401
16.6666666666667 2.16024689946929 13.8179 0.0856243
16.1666666666667 1.47196014438797 13.7804 2.39956
15.3333333333333 4.32049379893857 13.8503 3.53935
16.5 1.37840487520902 13.9581 3.63263
16.3333333333333 1.96638416050035 13.7782 3.92007
15.8333333333333 0.983192080250175 13.8573 3.06961
16.1666666666667 0.752772652709081 13.8637 3.545
16.3333333333333 1.63299316185545 13.8638 3.05364
16.6666666666667 1.36626010212795 13.8927 1.46014
16.6666666666667 1.36626010212795 13.9096 2.87269
16.6666666666667 2.33809038890002 13.7214 3.03301
16.1666666666667 1.60208197875972 13.9409 0.410466
16.1666666666667 1.47196014438797 13.6652 0.749965
15.1666666666667 4.53504869507116 13.9832 1.84817
16.3333333333333 1.36626010212795 13.9343 1.8337
16.1666666666667 0.752772652709081 13.9882 2.17426
16.1666666666667 0.752772652709081 13.6536 3.23751
16.5 0.836660026534076 13.8861 3.06766
16.8333333333333 1.72240142436851 13.9635 3.52183
15.5 4.67974358271904 13.8087 3.86838
15 4.81663783151692 13.9622 3.83792
16.1666666666667 6.08002192978501 13.9212 1.85137
15.1666666666667 5.98052394583173 13.849 3.81488
15.8333333333333 2.2286019533929 13.7215 3.47986
16.5 2.88097205817759 13.8296 2.54078
16.3333333333333 2.16024689946929 13.9607 3.14659
16.5 2.58843582110896 13.8272 2.44412
16.3333333333333 2.33809038890002 13.952 3.57279
15.5 1.51657508881031 13.4963 3.97016
16.5 2.16794833886788 13.4608 2.69682
16.3333333333333 2.65832027165025 13.8904 2.5582
15.5 1.7606816861659 13.949 3.79797
16.1666666666667 2.40138848724372 13.9819 3.03568
15.1666666666667 4.53504869507116 13.6378 2.14603
16.1666666666667 2.85773803324704 13.8796 3.79135
15.8333333333333 1.16904519445001 13.7181 3.82215
16.1666666666667 1.16904519445001 13.6601 1.90813
15.5 1.37840487520902 13.8188 1.07332
16 1.26491106406735 13.7321 2.90914
15.6666666666667 1.75119007154183 13.8635 1.53377
15.8333333333333 2.13697605664328 13.923 1.47001
16.1666666666667 2.40138848724372 13.8424 2.25832
16.1666666666667 2.40138848724372 13.8193 0.948515
16.6666666666667 2.25092573548455 13.6884 0.63888
15.5 4.63680924774785 13.6669 3.62483
16.5 2.34520787991172 13.6188 1.0744
16.3333333333333 2.33809038890002 13.9977 0.415885
16.3333333333333 2.33809038890002 13.6732 2.33582
16 2.5298221281347 13.6483 2.57924
16.6666666666667 2.25092573548455 13.9132 0.810302
16.5 2.25831795812724 13.6962 2.4423
16.6666666666667 2.73252020425589 13.6134 3.92552
15.6666666666667 1.03279555898864 13.7707 3.4752
15.5 1.22474487139159 13.68 3.74433
15.5 1.51657508881031 13.7229 3.78299
15.3333333333333 4.5018514709691 13.9944 3.13028
15.6666666666667 1.50554530541816 13.9595 0.876085
15.8333333333333 1.32916013582513 13.8997 3.32795
16.1666666666667 1.32916013582513 13.7944 2.13929
15.5 1.7606816861659 13.8371 0.732343
16.1666666666667 1.32916013582513 13.9538 3.28849
16.1666666666667 1.60208197875972 13.993 1.95927
16 1.78885438199983 13.9906 2.93888
16.6666666666667 2.33809038890002 13.932 3.59992
16.6666666666667 2.73252020425589 13.9535 0.508403
17.1666666666667 2.56255081250434 13.8029 3.45312
15.8333333333333 4.83390801181267 13.9378 1.89971
17.3333333333333 2.94392028877595 13.8586 2.92303
16.3333333333333 1.36626010212795 13.6337 3.13511
15.8333333333333 2.2286019533929 13.5894 2.34403
16.5 1.7606816861659 13.7372 2.5832
16.5 1.7606816861659 13.8144 2.23585
16.5 1.7606816861659 13.81 3.55718
16.5 2.25831795812724 13.4519 2.95357
16.6666666666667 1.96638416050035 13.8636 0.714441
16.5 2.07364413533277 13.8178 0.873325
16.6666666666667 2.42212028327799 13.954 2.38671
15.3333333333333 4.92612085384298 13.8455 2.75227
16.8333333333333 2.40138848724372 13.9421 3.40107
16.6666666666667 2.58198889747161 13.2701 3.15259
16.3333333333333 2.06559111797729 13.7533 1.36931
16 0.894427190999916 13.9519 0.670757
15.6666666666667 1.50554530541816 13.5709 3.36217
16.1666666666667 1.16904519445001 13.798 0.0991943
16.5 1.37840487520902 13.7997 0.511852
16.1666666666667 1.47196014438797 13.8409 0.204093
16 1.67332005306815 13.8367 1.37431
16.3333333333333 2.33809038890002 13.6846 1.47019
15.1666666666667 4.57893728573199 13.8954 2.91221
16.5 3.01662062579967 13.9283 3.9003
16 0.894427190999916 13.8062 3.77097
15.5 1.87082869338697 13.8205 1.77858
16.5 1.51657508881031 13.9159 2.41904
16.1666666666667 2.04124145231932 13.7584 3.88474
16.5 1.37840487520902 13.7081 1.47403
16.1666666666667 2.31660671385254 13.9769 3.81284
16.6666666666667 1.86189867250253 13.6185 2.50212
16.3333333333333 2.33809038890002 13.9837 3.99801
16.1666666666667 2.31660671385254 13.8897 3.80617
15.8333333333333 4.49073119510249 13.8776 2.85567
16.5 1.87082869338697 13.7278 3.80687
16.3333333333333 1.75119007154183 13.8135 2.71133
16.5 3.20936130717624 13.6719 2.55136
16.5 1.87082869338697 13.8128 2.26167
16.1666666666667 1.47196014438797 13.9546 3.19299
16.3333333333333 1.75119007154183 13.6026 2.73485
16.8333333333333 2.31660671385254 13.7132 2.22848
15.6666666666667 1.36626010212795 13.9198 2.25035
16.1666666666667 1.72240142436851 13.8489 3.69078
15.8333333333333 1.72240142436851 13.9663 2.05981
15.8333333333333 4.87510683643617 13.8202 3.867
16.1666666666667 1.47196014438797 13.9256 2.06405
16 1.26491106406735 13.6774 2.43346
16.5 1.37840487520902 13.6137 3.17925
16.3333333333333 1.50554530541816 13.704 2.82832
15.8333333333333 2.04124145231932 13.9438 2.84915
16.8333333333333 1.72240142436851 13.728 3.98723
16.8333333333333 1.83484785926972 13.9896 3.87335
16.8333333333333 2.71416039810964 13.7045 3.34081
15.6666666666667 1.36626010212795 13.9984 3.61335
16 1.26491106406735 13.8618 3.48153
15.3333333333333 4.5018514709691 13.779 3.98884
16.1666666666667 1.47196014438797 13.779 3.2646
16.1666666666667 1.16904519445001 13.8965 3.20022
16.3333333333333 2.65832027165025 13.7638 3.93517
16.8333333333333 2.31660671385254 13.5288 3.13323
16.6666666666667 2.50333111406915 13.9351 3.1565
16.3333333333333 2.80475786239502 13.1263 3.35135
16.1666666666667 1.94079021706795 13.939 3.87442
15.6666666666667 0.816496580927726 13.8064 3.96723
16 1.54919333848297 13.525 3.86259
15.8333333333333 1.72240142436851 13.8427 3.84248
15.6666666666667 4.92612085384298 13.9034 3.95644
16.3333333333333 5.7850381733111 13.8781 3.43497
16.3333333333333 1.96638416050035 13.98 3.86931
16.1666666666667 2.40138848724372 13.8631 3.95484
15.5 0.836660026534076 13.8888 3.81486
15.8333333333333 1.72240142436851 13.7831 3.85768
16 1.67332005306815 13.5226 1.7125
16 1.26491106406735 13.5615 2.66493
16.6666666666667 1.36626010212795 13.8262 0.457379
16 2 13.5278 2.15415
16.5 1.37840487520902 13.9253 0.189798
16.6666666666667 1.63299316185545 13.6781 0.808565
15.8333333333333 4.53504869507116 13.7373 3.9127
16.6666666666667 1.63299316185545 13.9178 3.48753
16.8333333333333 1.94079021706795 13.8517 0.678113
16.5 2.25831795812724 13.833 0.98937
16.5 2.42899156029822 13.7775 0.0618758
16.6666666666667 1.03279555898864 13.7114 1.76326
15.6666666666667 1.96638416050035 13.7059 2.10311
16.3333333333333 1.63299316185545 13.7837 3.54433
17 1.78885438199983 13.9951 2.90067
16.8333333333333 1.47196014438797 13.7777 3.94166
16.3333333333333 1.36626010212795 13.88 1.78672
16.3333333333333 5.08592829940284 13.7889 3.33218
16.1666666666667 1.16904519445001 13.9787 1.14225
16.1666666666667 1.72240142436851 13.8705 2.3496
16.3333333333333 2.06559111797729 13.4673 3.96872
16.6666666666667 1.03279555898864 13.8425 3.83868
16.5 1.51657508881031 13.9865 3.22493
16 0.632455532033676 13.9002 2.23246
16.1666666666667 1.60208197875972 13.4169 1.99975
15.8333333333333 1.16904519445001 13.4715 2.73666
16 0.894427190999916 13.8315 2.50408
16 0.632455532033676 13.4574 3.97643
16.5 5.39444158370447 13.969 0.40612
16.3333333333333 1.03279555898864 13.8173 3.43031
16.1666666666667 1.32916013582513 13.7667 2.26591
16.5 5.39444158370447 13.8501 2.64168
15.1666666666667 4.3089055068157 13.9992 3.50011
16 4.47213595499958 13.8575 3.82262
16 4.47213595499958 13.8856 3.21447
15.6666666666667 4.76095228569523 13.9988 3.80067
16.6666666666667 5.53774924194538 13.7352 2.5084
16 4.60434577328854 13.9668 1.96418
16.3333333333333 6.15358973824764 13.8623 3.00793
16.1666666666667 4.62240918425302 13.9758 2.12869
16.1666666666667 4.83390801181267 13.9532 1.5103
15.8333333333333 4.9966655548142 13.7634 2.70617
15.3333333333333 4.03319558993445 13.8631 2.00764
15.6666666666667 4.36653943835008 13.8836 2.34347
15.5 4.76445169982864 13.9019 1.83576
16.1666666666667 4.62240918425302 13.9862 0.906202
15.5 4.32434966208793 13.9695 0.870881
16.1666666666667 4.70814896394185 13.9935 2.82581
15.6666666666667 4.84424056655599 13.9313 3.78399
16.1666666666667 6.04703784233791 13.9478 3.39229
15.8333333333333 4.49073119510249 13.9499 0.377667
16.5 4.59347363114234 13.8829 2.729
15.5 4.54972526643093 13.8963 1.92733
15.6666666666667 4.96655480858378 13.8958 3.68032
16.1666666666667 4.26223728418147 13.9982 1.88443
16.1666666666667 4.44597195972564 13.9234 1.57962
15.8333333333333 4.70814896394185 13.7136 3.35504
16.1666666666667 4.70814896394185 13.4908 2.19475
16 4.77493455452533 13.8945 1.76649
16.1666666666667 4.83390801181267 13.3586 3.37417
15.8333333333333 5.56477013601341 13.7531 2.1402
15.5 3.83405790253616 13.9013 3.44378
15.3333333333333 4.17931413830866 13.681 2.83939
16.1666666666667 4.26223728418147 13.6747 2.95686
15.8333333333333 4.26223728418147 13.964 1.86395
15.8333333333333 4.26223728418147 13.3732 2.24632
15.6666666666667 4.54606056566195 13.804 2.80245
15.6666666666667 4.5018514709691 13.9924 2.23946
15.5 4.50555213042752 13.8915 2.63113
15.8333333333333 4.35507366948788 13.9349 2.78898
15.6666666666667 4.08248290463863 13.6889 2.42043
16.3333333333333 6.18600571181976 13.917 1.82615
16.5 4.96990945591567 13.9596 2.72875
16.3333333333333 4.63321342770508 13.8886 3.77594
15.3333333333333 4.27395211328656 13.8596 3.93196
15.8333333333333 4.87510683643617 13.7603 3.85489
15.5 4.27784992724149 13.9677 3.83331
15.5 4.13521462562707 13.9795 3.99606
15.8333333333333 4.16733328000853 13.9157 3.81258
15.5 4.23083916026124 13.9944 3.11446
16 4.89897948556636 13.9849 2.42729
15.1666666666667 3.92003401345788 13.9216 1.84833
15.8333333333333 5.11533641774094 13.9504 3.05549
15.6666666666667 4.03319558993445 13.7119 3.10314
15.6666666666667 4.22689799577263 13.7702 2.78897
15.5 4.88876262463213 13.9395 2.91243
16.3333333333333 4.32049379893857 13.9425 0.604609
16.3333333333333 4.32049379893857 13.7097 1.57966
16.1666666666667 4.35507366948788 13.6358 1.94231
15.8333333333333 4.53504869507116 13.9028 3.4555
16.6666666666667 4.5898438608156 13.863 2.06602
16.3333333333333 4.88535225614967 13.9542 2.48764
16.6666666666667 4.76095228569523 13.9219 3.27551
15.8333333333333 5.11533641774094 13.866 3.99818
16.1666666666667 4.83390801181267 13.8033 1.62075
15.8333333333333 4.07021702943058 13.7857 2.95281
15.8333333333333 4.07021702943058 13.8957 2.53792
15.5 4.23083916026124 13.9897 3.62842
16 4.85798312059645 13.8078 2.0784
15.6666666666667 4.5018514709691 13.2053 2.99489
15.8333333333333 4.44597195972564 13.9804 3.25185
15.8333333333333 4.35507366948788 13.8515 3.3459
15.6666666666667 4.41210456207315 13.751 3.11029
16.1666666666667 4.44597195972564 13.8125 3.40739
16.1666666666667 5.91326193117358 13.9396 1.20285
15.6666666666667 6.15358973824764 13.7366 2.34475
15.5 5.61248608016091 13.7906 3.67703
15.6666666666667 5.7850381733111 13.806 3.49238
16.1666666666667 6.1454590281497 13.8428 1.56646
15.8333333333333 4.9966655548142 13.5784 3.39074
15.5 4.96990945591567 13.9687 3.35677
15.5 5.08920425999979 13.8713 0.592709
15.8333333333333 5.56477013601341 13.8536 2.94157
16.5 5.46808924579693 13.8897 2.53813
16.3333333333333 5.39135109844153 13.9844 3.31246
16 5.93295878967653 13.9389 1.4225
15.3333333333333 4.36653943835008 13.7617 1.89353
15.5 4.59347363114234 13.776 3.07624
15.8333333333333 5.15428624221304 13.9867 3.54758
15.5 4.84767985741633 13.6019 2.36785
15.3333333333333 4.84424056655599 13.5913 3.86966
15.3333333333333 4.84424056655599 13.8272 3.12045
16.1666666666667 5.60059520646392 13.9749 1.8981
15.3333333333333 4.88535225614967 13.9683 3.7858
16 5.54977477020464 13.9944 3.86816
16.3333333333333 5.27888877195444 13.969 1.7035
16.3333333333333 6.25033332444492 13.9982 3.50529
14.8333333333333 5.84522597225006 13.9654 2.59255
15.6666666666667 3.98329846567724 13.87 1.46406
16 4.81663783151692 13.8052 2.66541
16 5.3665631459995 13.8685 2.91833
15.8333333333333 4.91596040125088 13.9325 2.06534
16.1666666666667 4.91596040125088 13.6528 2.10159
15.6666666666667 4.96655480858378 13.8649 3.51539
15.8333333333333 4.75043857624395 13.9659 2.44831
15 4.24264068711929 13.8725 3.78363
16 4.28952211790544 13.8678 3.23043
16.1666666666667 4.87510683643617 13.8634 2.72529
15.8333333333333 5.56477013601341 13.9431 0.90351
16.1666666666667 4.79235502302017 13.9355 1.77362
16.1666666666667 5.07608773236502 13.852 3.80967
16.6666666666667 5.24086506854228 13.7974 2.43549
16.3333333333333 5.16397779494322 13.9768 2.83948
16 3.79473319220206 13.8228 3.62957
15.5 4.41588043316392 13.9838 3.17237
16 4.47213595499958 13.8084 1.9436
16 4.69041575982343 13.935 1.27159
16.3333333333333 4.67618077780005 13.9768 1.05702
16.1666666666667 4.66547603859099 13.5604 0.385153
15.8333333333333 5.11533641774094 13.9467 2.40703
16.1666666666667 4.9966655548142 13.8667 2.56761
16.3333333333333 4.7187568984497 13.9104 1.09731
16 5.44058820349418 13.9001 2.45383
15.6666666666667 4.96655480858378 13.6728 3.25728
17 5.17687164221791 13.9403 2.01896
15.6666666666667 5.16397779494322 13.9804 2.37973
15.8333333333333 4.4007575105505 13.9994 1.5568
16 4.81663783151692 13.7798 3.86881
15.6666666666667 4.17931413830866 13.9177 0.732065
15.6666666666667 3.55902608401044 13.9739 3.88916
15.8333333333333 5.77638872191499 13.8902 1.30703
15.5 3.72827037646145 13.978 3.48094
16 4.24264068711929 13.8217 0.942395
16.6666666666667 4.80277697448743 13.9173 2.57977
16 4.09878030638384 13.7421 1.51963
16.1666666666667 4.66547603859099 13.7823 2.39346
16.3333333333333 4.96655480858378 13.9494 3.68082
16.3333333333333 4.22689799577263 13.9537 0.614172
16 4.28952211790544 13.9957 3.96297
16.5 4.46094160463909 13.8295 1.90925
16.3333333333333 4.5018514709691 13.8487 0.874686
15.8333333333333 5.19294393062997 13.995 3.33714
15.5 3.67423461417477 13.9451 1.58146
15.8333333333333 3.76386326354541 13.9991 3.60188
16.1666666666667 3.76386326354541 13.7239 2.63864
15.8333333333333 3.76386326354541 13.9262 3.97246
15.6666666666667 4.08248290463863 13.9788 2.36829
16 4.28952211790544 13.9264 2.70378
15.6666666666667 4.45720390678581 13.6512 2.18763
16.3333333333333 4.63321342770508 13.8209 3.97352
16 3.68781778291716 13.875 2.45324
15.8333333333333 3.71034589582517 13.799 2.47937
16.3333333333333 5.20256347070045 13.9038 2.65984
15.8333333333333 3.92003401345788 13.847 0.906459
15.8333333333333 3.92003401345788 13.9535 1.89872
15.8333333333333 3.92003401345788 13.9711 2.7292
16 4.56070170039655 13.947 2.77219
16.1666666666667 4.3089055068157 13.1222 3.91905
15.5 3.88587184554509 13.9059 2.94796
15.5 4.23083916026124 13.8487 3.64249
15.3333333333333 3.50238014308365 13.7981 3.97561
15.5 3.50713558335004 13.798 3.09749
15.6666666666667 3.98329846567724 13.745 2.48493
17 5.76194411635517 13.9481 2.7426
16.5 4.03732584763727 13.9956 2.49048
16.5 4.50555213042752 13.6131 3.25903
16 3.79473319220206 13.9626 2.7964
16 3.79473319220206 13.6221 2.62502
16.1666666666667 4.02077936060494 13.7792 3.6121
15.8333333333333 4.02077936060494 13.6116 2.83355
15.3333333333333 4.5898438608156 13.9538 2.69636
15.3333333333333 4.03319558993445 13.9352 3.56362
16.1666666666667 4.11906138175515 13.4877 3.81092
16.1666666666667 3.76386326354541 13.8713 3.97647
16 5.72712842531054 13.9933 3.66049
16 4.47213595499958 13.7542 3.27351
15.8333333333333 3.92003401345788 13.6872 3.84104
16.1666666666667 4.44597195972564 13.9981 3.90506
16.3333333333333 4.17931413830866 13.96 3.70866
16.1666666666667 4.02077936060494 13.8815 3.99325
15.8333333333333 3.65604522218567 13.8875 3.26462
15.6666666666667 3.66969571853944 13.9162 0.970141
16.1666666666667 3.86867763798777 13.9499 0.423361
15.8333333333333 4.07021702943058 13.8739 0.603133
16.3333333333333 4.17931413830866 13.9682 2.08469
16 6.44980619863884 13.9211 1.5369
16.8333333333333 4.49073119510249 13.7316 2.53398
15.8333333333333 4.49073119510249 13.7926 3.49474
16 4.28952211790544 13.9969 3.12866
15.6666666666667 6.02218122167265 13.9353 1.87431
15.1666666666667 4.79235502302017 13.9639 2.49779
15.5 4.80624593627917 13.9902 2.44975
16 5.51361950083609 13.9889 2.19218
15.6666666666667 4.63321342770508 13.6291 3.06557
15.5 5.35723809439155 13.9466 3.86279
16 5.01996015920445 13.8588 0.8797
15.3333333333333 6.21825270205921 13.9985 3.57361
16.5 5.78791845139511 13.9154 2.67533
16 4.56070170039655 13.9787 3.01365
16.1666666666667 5.11533641774094 13.8598 2.8417
15.5 4.13521462562707 13.6908 1.0484
15.6666666666667 4.45720390678581 13.9351 2.11854
15.1666666666667 4.62240918425302 13.6842 2.98649
15.8333333333333 4.79235502302017 13.6977 2.24399
15.3333333333333 4.32049379893857 13.9608 3.46017
16 4.77493455452533 13.9955 3.70097
15.8333333333333 4.02077936060494 13.9215 2.8838
16 5.72712842531054 13.9486 2.17236
15.6666666666667 6.40832791503889 13.6411 1.59093
15.8333333333333 4.79235502302017 13.8967 3.5491
14.6666666666667 3.32665998663324 13.9965 3.75569
16.1666666666667 4.4007575105505 13.787 3.0916
15.3333333333333 3.9327683210007 13.863 3.13059
15.8333333333333 4.70814896394185 13.8803 3.61855
16 4.93963561409139 13.9075 1.97775
15.8333333333333 5.03653319920227 13.722 3.00071
16 4.04969134626332 13.9836 1.9116
15.8333333333333 4.16733328000853 13.8251 2.62302
16.5 5.16720427310553 13.8652 3.56375
15.6666666666667 5.42832079621928 13.9788 2.6053
15.3333333333333 3.9327683210007 13.9896 2.93611
15.5 4.18330013267038 13.866 3.74977
15.8333333333333 4.35507366948788 13.6302 3.63802
16 4.60434577328854 13.8607 2.25991
16 4.42718872423573 13.8834 1.87767
16.3333333333333 3.8815804341359 13.8622 1.83374
15 3.3466401061363 13.5855 2.75042
15.8333333333333 3.9707262140151 13.8015 3.49268
15.6666666666667 3.50238014308365 13.6368 3.18541
16 4.38178046004133 13.9949 3.32722
16 5.44058820349418 13.9714 3.37314
16 3.9496835316263 13.8232 3.98117
15.3333333333333 4.27395211328656 13.7569 3.58283
15.3333333333333 4.7187568984497 13.8101 3.89359
15.5 3.93700393700591 13.8678 2.72207
16.3333333333333 4.17931413830866 13.9483 3.64039
16.3333333333333 4.54606056566195 13.6735 2.07939
15.5 3.72827037646145 13.9924 1.52337
16.5 3.93700393700591 13.9068 2.8807
16 4.28952211790544 13.5756 2.79989
16 3.79473319220206 13.8791 0.425752
15.5 6.09097693313643 13.7317 3.43985
15.8333333333333 3.81663027639129 13.8234 0.788405
16.1666666666667 4.07021702943058 13.7983 2.91644
16.5 4.23083916026124 13.9847 1.14102
16 4.33589667773576 13.8575 2.43494
16.1666666666667 4.62240918425302 13.8242 1.64813
16.1666666666667 4.62240918425302 13.85 3.66021
16.6666666666667 4.41210456207315 13.9874 3.79603
16.6666666666667 4.41210456207315 13.977 3.89523
15.5 3.33166624979154 13.9031 1.99353
15.5 3.27108544675923 13.983 1.80364
15.8333333333333 5.49241901776136 13.9586 2.68465
15.3333333333333 3.32665998663324 13.9369 0.590893
15.8333333333333 3.31159578853861 13.9157 0.163526
15.8333333333333 3.86867763798777 13.7553 3.27578
16.1666666666667 3.86867763798777 13.9786 3.07793
16 4.19523539268061 13.9851 0.605227
15.3333333333333 3.20416395751944 13.7934 2.87007
15.6666666666667 3.38624669312008 13.8241 0.765748
15.6666666666667 3.38624669312008 13.8163 1.42751
16.3333333333333 3.38624669312008 13.8089 3.54538
15.8333333333333 3.86867763798777 13.1872 2.59318
15.8333333333333 5.30722777603022 13.8406 1.41654
16.3333333333333 4.03319558993445 13.9657 1.8666
16.1666666666667 3.71034589582517 13.9816 2.57469
16.1666666666667 3.9707262140151 13.7332 0.948998
15.6666666666667 3.32665998663324 13.8902 1.62234
16 3.89871773792359 13.9743 3.38673
15.6666666666667 3.66969571853944 13.7976 3.19049
15.5 3.33166624979154 13.178 2.80699
15.3333333333333 3.38624669312008 13.4118 1.95754
16.3333333333333 4.08248290463863 13.7257 3.34434
16 4.19523539268061 13.894 2.21194
15.6666666666667 5.3166405433005 13.963 3.40353
16 4.04969134626332 13.922 2.50966
15.8333333333333 4.07021702943058 13.8964 2.31324
16.3333333333333 4.17931413830866 13.6439 3.46965
15.8333333333333 3.81663027639129 13.9886 3.8287
16.5 3.83405790253616 13.3532 3.08045
15.8333333333333 3.65604522218567 13.5365 2.93612
16.6666666666667 3.98329846567724 13.6877 3.26601
16.5 4.03732584763727 13.6525 3.60938
16.1666666666667 3.9707262140151 13.9486 1.97102
15.6666666666667 3.55902608401044 13.6733 3.10569
15.6666666666667 5.20256347070045 13.9623 2.82567
16.3333333333333 3.98329846567724 13.981 2.91654
16 3.84707681233427 13.8758 3.01755
15.6666666666667 3.8815804341359 13.841 3.89192
14.8333333333333 3.12516666222246 13.7765 2.73897
15.5 3.56370593624109 13.9381 3.64941
15.6666666666667 3.72379734500505 13.7827 3.22625
16 4.33589667773576 13.7932 2.99359
16.3333333333333 4.08248290463863 13.9122 3.52804
16.3333333333333 3.9327683210007 13.6813 3.43836
16.1666666666667 3.9707262140151 13.5839 3.97798
15.6666666666667 5.98887858172686 13.9751 3.81848
15.3333333333333 2.94392028877595 13.9382 3.84969
16.6666666666667 4.17931413830866 13.7927 3.42094
16.8333333333333 4.57893728573199 13.8566 2.98088
15.3333333333333 3.14112506383727 13.9757 2.24631
16.1666666666667 3.60092580688171 13.8672 3.18575
15.5 3.78153408023781 13.9438 2.33963
16.3333333333333 3.8815804341359 13.9357 2.7922
16.3333333333333 3.38624669312008 13.9929 0.695475
16 3.40587727318528 13.9995 2.75109
15.8333333333333 3.43025752191678 13.898 3.11374
16 5.93295878967653 13.8531 3.79176
16 3.68781778291716 13.8428 1.77116
16.1666666666667 3.76386326354541 13.6839 0.9697
16 3.3466401061363 13.9358 1.28853
16.3333333333333 3.50238014308365 13.9214 2.9794
16 3.57770876399966 13.981 0.815708
16 3.89871773792359 13.7113 3.30856
16.5 3.78153408023781 13.8637 2.1855
16 3.89871773792359 13.9524 3.26925
15.8333333333333 3.9707262140151 13.7771 1.0914
15.5 3.44963766213207 13.9577 2.70716
15.8333333333333 5.63619256827396 13.9198 2.74475
16 6.78232998312527 13.9346 2.06723
15.8333333333333 3.60092580688171 13.8816 2.871
16.3333333333333 3.61478445646026 13.6942 2.82792
16.8333333333333 3.76386326354541 13.9923 3.81834
16.6666666666667 4.08248290463863 13.6265 3.68878
16.5 4.13521462562707 13.6139 3.91295
15.8333333333333 3.18852107828483 13.9971 3.85114
16.1666666666667 4.16733328000853 13.9708 2.26542
15.8333333333333 4.11906138175515 13.9888 2.75497
16.3333333333333 3.55902608401044 13.603 2.85731
16.1666666666667 3.81663027639129 13.7481 3.71664
16.1666666666667 5.45588367422425 13.9679 1.92026
16.6666666666667 4.03319558993445 13.8013 2.25671
16.8333333333333 3.65604522218567 13.8709 3.8734
16.6666666666667 3.72379734500505 13.9731 0.660059
15.5 4.80624593627917 13.981 1.98796
15.8333333333333 4.66547603859099 13.7352 2.01701
15.5 4.96990945591567 13.9818 2.12591
15.1666666666667 5.11533641774094 13.7493 3.84203
16 4.97995983919549 13.814 3.56222
15.8333333333333 4.62240918425302 13.9964 0.665743
15.5 4.41588043316392 13.9277 0.96019
15.6666666666667 5.50151494287407 13.9822 3.2385
15.8333333333333 4.16733328000853 13.9021 1.59267
15.5 4.59347363114234 13.9156 1.00217
16.1666666666667 4.35507366948788 13.8899 3.51518
15.5 3.83405790253616 13.8054 3.91697
15.6666666666667 3.77712412645741 13.8739 0.595418
15.8333333333333 3.48807492274273 13.5864 3.86313
16 3.74165738677394 13.9611 2.75721
16.1666666666667 3.9707262140151 13.8665 0.882877
16.1666666666667 4.4007575105505 13.858 1.41841
16.8333333333333 4.4007575105505 13.9429 3.69429
15.3333333333333 4.84424056655599 13.8003 3.25169
15.3333333333333 3.61478445646026 13.8709 2.18485
16 4.56070170039655 13.5496 2.60841
16.6666666666667 4.08248290463863 13.7533 3.39534
16.1666666666667 3.92003401345788 13.8022 3.48602
15.6666666666667 4.88535225614967 13.9099 3.40606
15.5 3.39116499156263 13.8813 1.90392
15.8333333333333 3.37144874893074 13.9329 3.18507
15.8333333333333 3.37144874893074 13.6643 2.57975
15.8333333333333 4.02077936060494 13.7788 1.5607
15.6666666666667 2.94392028877595 13.9935 1.9516
16 5.21536192416212 13.9409 3.33018
15.3333333333333 2.87518115371304 13.8111 3.67927
16 3.84707681233427 13.5756 3.34375
16 3.84707681233427 13.4432 3.47746
16.1666666666667 3.71034589582517 13.9699 2.02299
16 3.74165738677394 13.9138 2.99688
15.6666666666667 3.32665998663324 13.8278 3.77602
16 3.89871773792359 13.9795 2.57544
16 3.89871773792359 13.8409 0.885437
16.6666666666667 3.98329846567724 13.9139 1.745
16.6666666666667 4.32049379893857 13.9923 3.87715
15.6666666666667 4.92612085384298 13.8199 0.268875
16.8333333333333 4.44597195972564 13.9761 2.13464
15.5 3.20936130717624 13.8515 0.434948
15.6666666666667 3.20416395751944 13.9444 0.54509
16.1666666666667 3.54494945897211 13.9217 1.52853
15.6666666666667 4.08248290463863 13.8 3.96079
15.3333333333333 3.01109061083632 13.6195 3.69434
15.8333333333333 2.92688685580203 13.9837 3.84618
15.8333333333333 3.37144874893074 13.818 1.10671
15.8333333333333 3.81663027639129 13.8194 3.09334
15.8333333333333 3.65604522218567 13.8937 3.0793
15.6666666666667 5.08592829940284 13.9709 0.271689
16 3.57770876399966 13.904 0.443899
15.6666666666667 3.66969571853944 13.9482 0.436995
16.8333333333333 4.57893728573199 13.8544 3.72889
15.5 2.81069386451104 13.989 2.04211
16 3.09838667696593 13.7817 1.24821
15.6666666666667 3.07679486912382 13.8269 2.04944
15.8333333333333 3.43025752191678 13.886 1.85759
15.6666666666667 3.44480284873702 13.7899 2.17438
16.3333333333333 3.61478445646026 13.9955 1.97746
15 2.60768096208106 13.7992 3.38602
15.6666666666667 5.24086506854228 13.998 0.564223
15.6666666666667 3.07679486912382 13.996 1.51311
16.1666666666667 3.54494945897211 13.7997 2.77726
16.5 4.27784992724149 13.9969 3.31158
15.5 2.81069386451104 13.9707 2.96255
16.1666666666667 4.35507366948788 13.704 3.45473
15.6666666666667 3.07679486912382 13.8268 3.65492
15.8333333333333 4.35507366948788 13.899 3.18538
16.3333333333333 3.50238014308365 13.9264 3.97068
15.5 2.88097205817759 13.9448 3.81973
15 3.03315017762062 13.6565 3.90145
15.8333333333333 5.81090928054007 13.8594 2.50196
16.3333333333333 3.01109061083632 13.739 3.66483
16 3.22490309931942 13.9127 3.29548
16.1666666666667 3.48807492274273 13.9917 0.864798
16 3.5213633723318 13.8696 1.86975
16.3333333333333 3.77712412645741 13.9668 1.81745
16.5 4.08656334834051 13.652 1.39401
16.1666666666667 4.21505239192429 13.9521 1.77003
16.3333333333333 3.38624669312008 13.8147 0.214406
15.8333333333333 3.92003401345788 13.8468 3.6293
16.1666666666667 3.71034589582517 13.8021 2.37149
16.1666666666667 4.9564772436345 13.9054 3.7521
16.6666666666667 3.9327683210007 13.8746 2.36766
16.1666666666667 4.02077936060494 13.9476 1.82164
16.5 4.18330013267038 13.985 1.13248
15.8333333333333 3.25064096243597 13.9147 2.21323
16.1666666666667 3.54494945897211 13.9074 3.06477
16 3.63318042491699 13.94 1.26478
16.6666666666667 3.82970843102535 13.8966 3.90793
15.6666666666667 2.87518115371304 13.9855 3.40138
16.3333333333333 3.32665998663324 13.9715 1.02281
15.8333333333333 3.81663027639129 13.8795 1.65965
15.3333333333333 4.96655480858378 13.9858 3.82175
15.8333333333333 6.7946057035465 13.9359 1.15307
16.3333333333333 3.98329846567724 13.9437 3.57459
16 2.96647939483827 13.9565 1.41099
16 2.96647939483827 13.6239 3.07487
15.6666666666667 3.07679486912382 13.8664 1.72971
16 3.22490309931942 13.9708 0.924173
15.8333333333333 3.31159578853861 13.7238 2.19315
16.6666666666667 3.38624669312008 13.8867 1.42373
16.3333333333333 3.66969571853944 13.6672 0.781639
16.8333333333333 3.54494945897211 13.8007 3.83789
16.8333333333333 3.86867763798777 13.6887 2.99396
15.3333333333333 5.24086506854228 13.9405 1.13432
16.8333333333333 3.81663027639129 13.9719 3.57485
16.8333333333333 3.81663027639129 13.8069 3.59369
17.1666666666667 4.26223728418147 13.7362 1.59206
15.5 2.66458251889485 13.9544 1.83337
16 3.57770876399966 13.6735 1.61352
15.8333333333333 3.06050104830347 13.8706 3.0408
16.3333333333333 3.14112506383727 13.7789 3.65863
15.8333333333333 2.78687399547713 13.7083 3.39158
15.6666666666667 2.87518115371304 13.9944 3.34878
16.3333333333333 3.01109061083632 13.9378 3.34259
16.3333333333333 5.04645089807348 13.7429 1.7906
15.6666666666667 3.01109061083632 13.7855 3.77756
16 3.03315017762062 13.6711 3.37895
15.6666666666667 2.87518115371304 13.9002 3.94956
15.8333333333333 2.92688685580203 13.9453 3.98465
16.1666666666667 3.18852107828483 13.8527 3.92572
15.6666666666667 3.77712412645741 13.7959 3.45242
16 3.57770876399966 13.8356 3.34547
16.5 3.72827037646145 13.8112 3.7252
15.8333333333333 2.56255081250434 13.7986 2.88592
16.1666666666667 2.99443929086343 13.9158 3.75772
15.6666666666667 5.53774924194538 13.9942 2.00083
15.6666666666667 3.50238014308365 13.7482 3.34065
15.8333333333333 2.92688685580203 13.9568 3.03932
16 3.16227766016838 13.9513 1.6146
16.1666666666667 2.99443929086343 13.5725 3.54564
16.1666666666667 3.31159578853861 13.7038 2.96877
16.1666666666667 3.25064096243597 13.746 0.571808
16.3333333333333 3.55902608401044 13.9205 2.13765
16.1666666666667 2.92688685580203 13.9745 1.97534
16.1666666666667 3.54494945897211 13.836 1.74861
16.1666666666667 3.06050104830347 13.8754 3.31568
16.3333333333333 6.0882400303098 13.9667 3.66721
16 3.09838667696593 13.9462 2.14286
16.1666666666667 3.43025752191678 13.98 3.67313
16.1666666666667 3.37144874893074 13.8918 3.36104
16 3.46410161513775 13.9834 3.33424
16 3.84707681233427 13.8901 3.68545
16.1666666666667 3.12516666222246 13.9793 3.4108
15.8333333333333 2.92688685580203 13.7596 3.89776
16.6666666666667 3.38624669312008 13.9757 3.71834
15.8333333333333 4.79235502302017 13.9029 1.51511
15.8333333333333 4.87510683643617 13.8177 1.70522
16 4.97995983919549 13.9639 1.62686
16 3.286335345031 13.4267 3.43487
15.8333333333333 3.9707262140151 13.9782 3.15528
16.5 3.83405790253616 13.9317 3.06158
16.6666666666667 4.27395211328656 13.9971 1.73995
15.1666666666667 3.12516666222246 13.9231 3.12579
15.8333333333333 3.81663027639129 13.8293 3.07724
16.1666666666667 3.86867763798777 13.9639 3.24454
15.8333333333333 3.86867763798777 13.4916 3.2759
15.3333333333333 3.20416395751944 13.3568 3.81373
15.6666666666667 3.9327683210007 13.7556 3.93987
15.5 4.67974358271904 13.8534 2.71038
15.1666666666667 2.78687399547713 13.9957 3.68475
15.6666666666667 4.7187568984497 13.6491 2.4264
15.3333333333333 4.84424056655599 13.9996 2.15523
15.8333333333333 4.66547603859099 13.8456 2.53923
15.5 3.50713558335004 13.75 3.88484
16.1666666666667 4.62240918425302 13.9903 1.42849
15.1666666666667 3.12516666222246 13.7073 0.450909
15.8333333333333 3.71034589582517 13.8705 3.87816
15.8333333333333 3.18852107828483 13.9879 3.50143
15.6666666666667 3.20416395751944 13.9797 3.83561
15.8333333333333 4.53504869507116 13.8496 3.78553
16 3.46410161513775 13.9744 3.46578
15.8333333333333 3.48807492274273 13.8554 1.06001
16.3333333333333 4.45720390678581 13.638 3.29366
15.6666666666667 3.61478445646026 13.8043 3.91402
16.3333333333333 4.13118223595458 13.8123 1.38324
15.8333333333333 4.16733328000853 13.9325 2.84966
16.5 4.50555213042752 13.9911 0.93822
15.5 3.08220700148449 13.9108 3.51922
15.3333333333333 3.55902608401044 13.819 3.2977
15.1666666666667 1.94079021706795 13.7974 2.06315
16 4.85798312059645 13.8209 3.83358
15.6666666666667 3.07679486912382 13.9649 3.14049
15.8333333333333 3.86867763798777 13.928 3.88464
16.1666666666667 3.76386326354541 13.9789 2.94158
15.5 3.56370593624109 13.9299 3.96178
16.1666666666667 3.48807492274273 13.6859 3.75879
16.1666666666667 4.53504869507116 13.9968 2.05706
15.6666666666667 3.38624669312008 13.8338 1.89926
15.1666666666667 3.12516666222246 13.9782 3.44768
15.3333333333333 3.14112506383727 13.6482 3.34612
15.5 2.88097205817759 13.9819 3.09572
15.8333333333333 5.11533641774094 13.3825 3.64246
15.1666666666667 2.31660671385254 13.8801 3.79204
15.6666666666667 3.98329846567724 13.7929 3.78448
15 2.82842712474619 13.9958 3.10201
15.8333333333333 3.43025752191678 13.798 3.82947
15.3333333333333 2.50333111406915 13.759 3.98709
16.3333333333333 2.87518115371304 13.903 0.255457
15.5 2.88097205817759 13.9497 2.05845
15.8333333333333 3.43025752191678 13.8621 1.13181
16.3333333333333 3.61478445646026 13.983 1.00841
15.3333333333333 3.44480284873702 13.9561 2.49045
15.6666666666667 4.80277697448743 13.8807 3.83573
15.8333333333333 5.91326193117358 13.7236 3.3438
16 2.96647939483827 13.9868 3.34738
15.8333333333333 3.06050104830347 13.9217 1.85085
15.6666666666667 3.50238014308365 13.9684 2.22971
15 2.28035085019828 13.9967 3.91083
15.6666666666667 2.73252020425589 13.9379 1.75006
15.6666666666667 3.07679486912382 13.7147 2.80643
16.1666666666667 3.31159578853861 13.9991 2.75144
16.5 3.61939221417077 13.9903 0.843248
16.3333333333333 3.66969571853944 13.9663 1.19025
17 3.9496835316263 13.9774 3.46406
16.3333333333333 4.96655480858378 13.7478 3.89904
15.6666666666667 2.25092573548455 13.9577 3.23998
15.6666666666667 2.25092573548455 13.9553 1.22725
15.5 2.25831795812724 13.8872 1.57695
15.5 2.25831795812724 13.4748 1.26684
15.8333333333333 2.63944438597722 13.9958 2.51206
15.8333333333333 2.48327740429189 13.8811 3.3957
16.1666666666667 2.48327740429189 13.8583 1.7008
15.6666666666667 2.58198889747161 13.6996 1.28377
16.1666666666667 3.06050104830347 13.9562 2.31564
16.3333333333333 3.07679486912382 13.2401 3.46269
15.6666666666667 5.27888877195444 13.9334 3.67165
16.1666666666667 3.43025752191678 13.8096 3.99485
16.5 3.39116499156263 13.9671 2.7183
16 3.5213633723318 13.8515 0.15422
16 3.5213633723318 13.1919 2.42613
16.3333333333333 3.38624669312008 13.8146 3.6684
16.3333333333333 3.82970843102535 13.9068 3.93747
17 3.63318042491699 13.829 3.32044
16 2.96647939483827 13.8642 0.50655
16.3333333333333 3.20416395751944 13.7407 2.9721
16 3.79473319220206 13.8519 3.88626
16 5.44058820349418 13.9888 2.35473
16.6666666666667 3.50238014308365 13.8035 1.40566
16.3333333333333 3.55902608401044 13.9438 2.18023
16 3.68781778291716 13.9787 2.38059
16.5 3.72827037646145 13.825 0.929146
15.6666666666667 2.80475786239502 13.9591 2.40175
16.3333333333333 4.03319558993445 13.9188 3.67434
16.3333333333333 3.20416395751944 13.9876 3.40986
16.5 3.20936130717624 13.7182 1.85638
15.5 3.33166624979154 13.8288 2.74709
16 3.286335345031 13.6078 3.91703
16 5.01996015920445 13.5642 1.88585
16.1666666666667 3.06050104830347 13.432 2.79631
16.3333333333333 3.32665998663324 13.9861 2.8106
15.8333333333333 3.06050104830347 13.9972 3.52009
16 2.68328157299975 13.9699 3.48373
15.3333333333333 2.33809038890002 13.8229 3.40945
15.5 2.58843582110896 13.9536 3.04679
16 4 13.9476 3.43869
15.1666666666667 2.78687399547713 13.9446 3.76919
15.8333333333333 2.63944438597722 13.9324 3.91214
15.6666666666667 3.14112506383727 13.9823 3.87491
15.8333333333333 5.07608773236502 13.9424 3.02417
16.3333333333333 3.2659863237109 13.7945 3.79719
15.1666666666667 3.12516666222246 13.8651 3.75681
16 2.60768096208106 13.7709 3.93212
15.8333333333333 2.63944438597722 13.8088 3.87621
15.8333333333333 2.92688685580203 13.9669 3.68063
15.8333333333333 3.31159578853861 13.6707 3.99534
15.5 2.66458251889485 13.9112 3.20206
15.5 2.34520787991172 13.3936 3.40244
15.1666666666667 2.56255081250434 13.7819 3.2352
15.3333333333333 2.42212028327799 13.5755 3.23683
15.6666666666667 4.54606056566195 13.9475 2.21782
15.6666666666667 2.65832027165025 13.912 3.68808
15.8333333333333 3.06050104830347 13.9531 3.80195
15.8333333333333 2.63944438597722 13.715 3.84135
16 2.75680975041804 13.8444 3.67747
15.8333333333333 2.85773803324704 13.6562 3.25728
15.6666666666667 2.87518115371304 13.5358 3.58811
15.8333333333333 2.78687399547713 13.8229 3.66386
16.1666666666667 2.71416039810964 13.1297 3.82499
15.6666666666667 3.01109061083632 13.4908 3.72436
15.5 3.01662062579967 13.4765 3.98072
15.8333333333333 4.70814896394185 13.8423 3.44474
15.8333333333333 2.71416039810964 13.9539 3.72966
15.5 2.25831795812724 13.9469 0.872613
15.6666666666667 2.42212028327799 13.8593 3.54361
16 2.89827534923789 13.8393 3.05652
15 2 13.9622 1.70584
15.5 2.16794833886788 13.9093 2.0614
15.8333333333333 2.31660671385254 13.7992 2.21833
15.6666666666667 2.73252020425589 13.9018 0.75117
15.6666666666667 2.87518115371304 13.9529 3.96356
16.5 2.58843582110896 13.9637 1.48872
16 5.17687164221791 13.9972 3.63626
16.3333333333333 2.94392028877595 13.9927 1.25278
16.8333333333333 3.54494945897211 13.9697 1.0939
16.6666666666667 3.61478445646026 13.8959 2.43372
16 2.60768096208106 13.9969 2.5862
16 2.75680975041804 13.682 3.75494
16 2.75680975041804 13.936 3.23067
15.6666666666667 2.94392028877595 13.7499 2.99787
16.6666666666667 2.65832027165025 13.8972 0.217501
16.6666666666667 2.65832027165025 13.8074 0.752329
16.3333333333333 3.01109061083632 13.8045 1.04937
15.8333333333333 4.87510683643617 13.8089 3.57622
16.1666666666667 3.06050104830347 13.7737 0.941124
16 3.16227766016838 13.9559 2.1172
16.5 3.01662062579967 13.9561 3.01051
16 3.16227766016838 13.7718 2.0496
16.5 2.94957624075053 13.912 0.487822
16.3333333333333 3.38624669312008 13.9207 2.09932
16 3.63318042491699 13.9463 3.82994
16.6666666666667 3.44480284873702 13.7871 0.283956
16 2.19089023002066 13.5953 3.72759
16.1666666666667 2.63944438597722 13.7591 2.18011
15.3333333333333 5.04645089807348 13.7658 3.97143
15.8333333333333 6.27428614797466 13.9921 3.75509
16.1666666666667 2.31660671385254 13.8078 1.20538
16 2.5298221281347 13.889 3.1946
16.1666666666667 2.48327740429189 13.9944 1.65083
16.3333333333333 2.73252020425589 13.5102 3.42151
15.6666666666667 3.14112506383727 13.968 0.392122
16.3333333333333 2.73252020425589 13.6647 0.689215
16.3333333333333 2.73252020425589 13.8292 3.06995
16.8333333333333 2.63944438597722 13.4667 3.31651
16 3.286335345031 13.7703 3.83271
16.3333333333333 3.50238014308365 13.9164 1.49435
16.6666666666667 4.96655480858378 13.9547 1.69685
16.1666666666667 2.71416039810964 13.9434 2.4026
16.8333333333333 2.78687399547713 13.6579 2.19966
16.1666666666667 3.06050104830347 13.4113 1.12942
15.6666666666667 3.14112506383727 13.601 3.85764
16.3333333333333 2.87518115371304 13.1633 2.32698
16 2.68328157299975 13.7506 2.78105
16.1666666666667 3.06050104830347 13.572 3.54569
16.1666666666667 2.48327740429189 13.873 2.78613
16 2.89827534923789 13.832 1.38068
16.6666666666667 2.58198889747161 13.6832 2.77845
16.6666666666667 5.08592829940284 13.8383 3.87692
15.6666666666667 2.73252020425589 13.8243 3.10478
15.8333333333333 2.48327740429189 13.9528 3.93231
16.1666666666667 2.40138848724372 13.1758 3.54687
16 2.44948974278318 13.0916 3.67803
15.8333333333333 2.48327740429189 13.1018 3.72227
16 2.44948974278318 13.9731 3.31206
15.6666666666667 2.58198889747161 13.9062 3.31957
15.8333333333333 2.31660671385254 13.4609 3.90365
16.3333333333333 2.58198889747161 13.85 0.330302
16.6666666666667 2.94392028877595 13.8073 2.9824
16.5 4.84767985741633 13.7205 2.82635
16 2.75680975041804 13.9272 3.45341
14.1666666666667 1.83484785926972 13.9994 3.75083
15.1666666666667 2.85773803324704 13.8746 3.74078
15.8333333333333 4.11906138175515 13.8696 1.76974
15.5 2.34520787991172 13.7239 1.55536
15.8333333333333 2.63944438597722 13.9894 2.78562
15.5 3.39116499156263 13.8849 3.76164
15.6666666666667 3.01109061083632 13.934 1.15388
16 3.46410161513775 13.9249 1.21897
15.8333333333333 2.56255081250434 13.8619 2.9308
16.3333333333333 5.42832079621928 13.5918 2.39226
16.5 3.39116499156263 13.8898 2.38162
15.6666666666667 3.07679486912382 13.817 3.89402
16.5 3.56370593624109 13.5641 3.34732
16.5 3.56370593624109 13.846 2.5908
16 2.5298221281347 13.6552 3.26634
15.6666666666667 4.17931413830866 13.9498 1.40821
16 4.19523539268061 13.9416 1.27755
16.1666666666667 3.9707262140151 13.8912 3.57794
15.3333333333333 2.50333111406915 13.6844 3.50842
15.5 1.87082869338697 13.7475 3.0601
16 4.89897948556636 13.8445 2.72328
15.6666666666667 2.16024689946929 13.5809 2.3482
15.6666666666667 2.16024689946929 13.8482 2.83446
16 3.286335345031 13.8396 3.58735
16.3333333333333 3.20416395751944 13.9957 1.94596
16 3.22490309931942 13.847 2.17085
15.8333333333333 2.63944438597722 13.8775 3.31343
16 2.60768096208106 13.8232 3.18972
16.6666666666667 3.20416395751944 13.9003 2.45914
16 2.68328157299975 13.6165 0.833638
15.6666666666667 3.01109061083632 13.6632 2.43014
16.5 5.24404424085076 13.7727 3.40306
15.5 3.14642654451046 13.8359 3.40758
15.8333333333333 3.37144874893074 13.8506 3.90258
16 3.22490309931942 13.8864 3.63696
15.8333333333333 2.71416039810964 13.9952 1.72544
15.6666666666667 3.07679486912382 13.9095 3.34312
16.3333333333333 4.17931413830866 13.9784 1.324
15.3333333333333 2.87518115371304 13.9446 3.13288
15.8333333333333 3.65604522218567 13.9073 2.33957
15.6666666666667 4.13118223595458 13.9871 1.33796
16.1666666666667 3.65604522218567 13.9071 3.70288
15.5 6.41092816992984 13.9761 3.79881
15.8333333333333 3.71034589582517 13.9924 2.24907
15.1666666666667 2.56255081250434 13.9198 3.52622
15.8333333333333 2.85773803324704 13.7352 3.85743
15.5 2.42899156029822 13.9179 2.7603
15.5 2.42899156029822 13.387 3.73975
15.6666666666667 2.65832027165025 13.746 3.48692
16.1666666666667 3.81663027639129 13.8473 0.817874
16 3.22490309931942 13.9946 1.76542
15.6666666666667 3.20416395751944 13.5353 3.76135
15.8333333333333 2.71416039810964 13.9963 3.33831
16.1666666666667 6.11282804164052 13.6248 1.08349
16.3333333333333 3.44480284873702 13.9995 3.06771
16.5 3.83405790253616 13.9002 3.11568
16 4.09878030638384 13.7958 2.82273
15 2.0976176963403 13.994 1.48905
15.6666666666667 1.75119007154183 13.8876 2.30242
15.1666666666667 2.04124145231932 13.9008 0.742229
15.6666666666667 2.06559111797729 13.8723 1.06337
15.5 2.16794833886788 13.797 0.405159
16.1666666666667 2.40138848724372 13.9615 1.21744
16.1666666666667 2.71416039810964 13.9767 0.391574
15.5 5.54075807087803 13.8132 2.63781
16 2.75680975041804 13.7818 2.90757
16 2.75680975041804 13.9755 3.67053
16.1666666666667 3.18852107828483 13.7588 2.20699
16.1666666666667 3.12516666222246 13.9693 1.93899
16 2.36643191323985 13.8536 3.08903
15.8333333333333 2.2286019533929 13.9838 1.86541
15.6666666666667 2.33809038890002 13.8272 1.84531
16 2.82842712474619 13.8474 3.91725
16.3333333333333 2.80475786239502 13.7352 2.97005
16 3.40587727318528 13.6127 1.15423
15.1666666666667 5.56477013601341 13.9215 2.02536
16 6.72309452558864 13.9861 1.84454
16.6666666666667 3.14112506383727 13.8676 0.59185
16.3333333333333 2.42212028327799 13.8596 3.16399
16.6666666666667 2.94392028877595 13.9297 2.72574
16.1666666666667 3.18852107828483 13.6911 3.90943
16.3333333333333 3.14112506383727 13.8791 1.26167
16.1666666666667 3.06050104830347 13.9267 1.5719
15.6666666666667 1.96638416050035 13.8696 3.75603
16 2.36643191323985 13.4269 1.86521
16.3333333333333 2.33809038890002 13.9986 1.80155
15.6666666666667 2.80475786239502 13.7973 1.5523
15 4.97995983919549 13.9252 3.37853
17.3333333333333 3.72379734500505 13.9718 3.18001
16.6666666666667 2.94392028877595 13.9745 1.85176
15.5 1.51657508881031 13.6893 3.96918
16.1666666666667 2.71416039810964 13.8821 2.67261
16 2.82842712474619 13.906 3.70075
15.3333333333333 2.06559111797729 13.9329 3.77779
15.5 1.97484176581315 13.5105 3.84901
16.1666666666667 2.31660671385254 13.9872 3.75929
16 2.36643191323985 13.7515 3.89329
15.8333333333333 2.56255081250434 13.8231 3.96116
15.6666666666667 5.64505683467108 13.9175 3.42514
15.8333333333333 2.31660671385254 13.3885 3.84626
16.1666666666667 3.12516666222246 13.6468 1.96389
16.1666666666667 3.06050104830347 13.8519 1.79857
15.6666666666667 2.16024689946929 13.8757 3.17469
16 2 13.8182 3.54605
15.8333333333333 2.04124145231932 13.9502 1.4466
15.6666666666667 3.07679486912382 13.9778 3.78942
16.5 2.66458251889485 13.887 2.8127
16.3333333333333 2.80475786239502 13.4807 3.00088
16.1666666666667 2.71416039810964 13.751 0.784113
15.8333333333333 4.9966655548142 13.7764 3.76752
16.6666666666667 2.06559111797729 13.8335 3.11386
16.1666666666667 2.13697605664328 13.9008 1.4495
15.8333333333333 2.31660671385254 13.8482 1.73467
16.6666666666667 2.06559111797729 13.8983 3.15743
16.1666666666667 2.92688685580203 13.8377 2.2736
16.6666666666667 2.73252020425589 13.9905 0.565376
16.8333333333333 2.99443929086343 13.8262 0.0829069
16.1666666666667 2.78687399547713 13.7792 3.73676
16.6666666666667 3.14112506383727 13.8049 1.87822
16.1666666666667 1.83484785926972 13.6962 1.75024
15.6666666666667 5.81950742474539 13.9359 2.35436
16.3333333333333 2.33809038890002 13.9462 3.26988
16.3333333333333 3.20416395751944 13.9221 3.93519
16.1666666666667 3.37144874893074 13.9595 3.88973
15.8333333333333 2.56255081250434 13.989 3.70902
16 2.75680975041804 13.9498 0.336713
16.1666666666667 1.94079021706795 13.7789 2.19902
15.5 2.34520787991172 13.8876 3.06453
16 2.68328157299975 13.95 3.31286
16.1666666666667 2.13697605664328 13.8588 2.66265
16 2.60768096208106 13.7435 1.43204
15.5 4.9295030175465 13.5923 1.87099
16.5 2.16794833886788 13.8364 3.07093
15.8333333333333 1.94079021706795 13.6003 3.45085
16 2.19089023002066 13.7781 2.62635
16.6666666666667 2.42212028327799 13.8941 3.03309
16 2.28035085019828 13.9505 3.0574
15.6666666666667 1.75119007154183 13.4416 3.70252
16.5 2.42899156029822 13.6247 3.45627
16.3333333333333 2.65832027165025 13.692 3.6635
15.3333333333333 1.50554530541816 13.8928 2.49734
15.5 2.73861278752583 13.9296 1.89808
15.5 5.00999001995014 13.9165 2.97027
15.5 2.81069386451104 13.917 0.913716
16.3333333333333 3.01109061083632 13.9013 2.23959
15.5 1.6431676725155 13.9201 3.20871
16 2 13.7422 3.43987
15.8333333333333 2.31660671385254 13.5365 2.879
15.6666666666667 2.42212028327799 13.9734 3.84941
16.6666666666667 2.58198889747161 13.9682 1.58508
15.8333333333333 2.2286019533929 13.4348 3.28298
15.6666666666667 2.25092573548455 13.979 0.90689
15.3333333333333 2.50333111406915 13.8921 3.92498
15.5 5.12835256198323 13.9104 3.89178
15.6666666666667 2.25092573548455 13.9261 2.28894
16.3333333333333 2.42212028327799 13.8958 2.80981
15.6666666666667 3.14112506383727 13.9863 3.8501
16.1666666666667 3.25064096243597 13.6724 0.729382
16.1666666666667 3.06050104830347 13.9258 2.9463
16.8333333333333 2.71416039810964 13.9845 3.94215
15.5 2.25831795812724 13.9706 1.88419
15.6666666666667 2.65832027165025 13.9042 2.16168
16.1666666666667 3.43025752191678 13.9831 0.351923
16 3.46410161513775 13.9057 0.770706
15.5 5.46808924579693 13.9725 3.41358
15.5 1.37840487520902 13.957 1.35804
15.8333333333333 1.32916013582513 13.7397 0.664395
15.5 1.87082869338697 13.9708 2.41024
15.6666666666667 2.25092573548455 13.9328 2.59615
16.1666666666667 2.48327740429189 13.9038 0.673863
15.5 1.6431676725155 13.377 3.30242
16 1.54919333848297 13.74 1.7142
15.6666666666667 1.96638416050035 13.9708 2.94759
16 2.19089023002066 13.9835 2.08948
16.3333333333333 2.06559111797729 13.7556 2.53137
15.8333333333333 5.19294393062997 13.9801 3.35104
16.1666666666667 2.13697605664328 13.5727 0.411215
15.6666666666667 2.50333111406915 13.5088 1.54497
16.3333333333333 2.50333111406915 13.9107 0.485028
16.5 2.88097205817759 13.9845 0.621462
16.1666666666667 3.06050104830347 13.9113 0.587517
16.5 3.39116499156263 13.8856 2.43248
16.3333333333333 3.44480284873702 13.7928 2.82345
16.3333333333333 3.44480284873702 13.8237 3.42037
15.6666666666667 2.06559111797729 13.9358 3.90253
16.3333333333333 1.63299316185545 13.3961 0.407624
15.8333333333333 5.19294393062997 13.7208 3.5642
15.1666666666667 5.74166061925178 13.9323 0.988046
15.5 2.07364413533277 13.9051 3.85732
15.8333333333333 1.72240142436851 13.945 3.98691
16 2.36643191323985 13.9554 3.93909
15.8333333333333 2.13697605664328 13.8494 0.48008
16 2.0976176963403 13.7865 1.50303
16.3333333333333 1.86189867250253 13.8805 3.15812
16.1666666666667 1.94079021706795 13.8709 3.59364
16 2 13.5892 2.90714
16.1666666666667 2.13697605664328 13.9489 1.96463
16.1666666666667 2.31660671385254 13.735 2.69702
16 5.25357021462548 13.9674 3.64452
16.3333333333333 2.25092573548455 13.9613 0.906461
16.1666666666667 2.78687399547713 13.7192 3.92519
16.3333333333333 2.58198889747161 13.8765 0.797323
16.5 2.58843582110896 13.8751 1.81908
16.5 2.42899156029822 13.7937 3.88675
16.1666666666667 2.99443929086343 13.809 2.00631
16 2 13.9531 1.8418
15.8333333333333 2.78687399547713 13.9319 2.21835
16.3333333333333 3.20416395751944 13.55 2.7302
15.6666666666667 1.75119007154183 13.5168 3.82968
16.1666666666667 4.87510683643617 13.8693 3.28419
16 2.5298221281347 13.9427 2.6155
16 1.26491106406735 13.7338 3.20914
15.8333333333333 1.32916013582513 13.5501 2.16886
15.6666666666667 1.63299316185545 13.9206 2.5506
16.5 3.33166624979154 13.8801 2.02108
16 1.89736659610103 13.8011 3.13501
16.1666666666667 1.94079021706795 13.9146 2.3583
16.3333333333333 2.25092573548455 13.8532 3.50955
16.6666666666667 2.06559111797729 13.4413 2.3512
15.8333333333333 2.56255081250434 13.8915 2.59188
15.5 5.04975246918104 13.7972 2.38538
16.3333333333333 2.94392028877595 13.8174 2.384
15.5 1.87082869338697 13.7191 3.49515
15.1666666666667 2.13697605664328 13.9555 3.71193
15.5 2.07364413533277 13.9718 3.08125
16.3333333333333 2.25092573548455 13.6613 2.98476
15.6666666666667 1.86189867250253 13.8683 3.6731
16.3333333333333 2.42212028327799 13.807 2.67226
16 2.44948974278318 13.8081 3.36084
15.8333333333333 1.83484785926972 13.9552 3.20586
15.5 1.04880884817015 13.9194 2.94131
16.1666666666667 5.11533641774094 13.8727 0.723845
15.3333333333333 1.211060141639 13.6129 3.08727
15.3333333333333 1.50554530541816 13.7844 2.84813
15.6666666666667 2.16024689946929 13.8746 3.00932
15.8333333333333 1.72240142436851 13.5754 3.13695
15.8333333333333 1.47196014438797 13.2621 2.71899
15.5 1.6431676725155 13.3226 2.73874
15.8333333333333 1.47196014438797 13.9244 3.4373
15.5 2.07364413533277 13.744 3.74511
15.8333333333333 2.31660671385254 13.7704 2.83901
16 2.36643191323985 13.6361 2.50956
16.3333333333333 5.08592829940284 13.9155 3.5386
15.5 2.42899156029822 13.7874 3.12719
16 2.44948974278318 13.9644 2.70475
16.1666666666667 2.56255081250434 13.8792 3.97095
15.1666666666667 1.60208197875972 13.9766 3.96863
16.8333333333333 2.99443929086343 13.9383 3.62876
15.8333333333333 1.83484785926972 13.9098 3.90106
15.3333333333333 1.211060141639 13.8312 3.35654
15.5 1.97484176581315 13.9914 1.54968
16.5 2.42899156029822 13.9409 3.64013
16.3333333333333 2.87518115371304 13.6256 3.20453
16.3333333333333 5.60951572479003 13.9677 1.98575
15.8333333333333 1.16904519445001 13.9303 3.35817
15.5 1.37840487520902 13.8017 3.61297
16.5 1.37840487520902 13.8065 2.21054
15.8333333333333 1.94079021706795 13.9606 1.84062
16.1666666666667 1.72240142436851 13.8639 3.01673
15.8333333333333 1.94079021706795 13.9832 3.64243
15.8333333333333 2.40138848724372 13.8611 0.332837
16.5 2.07364413533277 13.7633 0.747996
16.6666666666667 1.96638416050035 13.8466 3.51564
16.5 2.07364413533277 13.8728 3.53908
15.5 4.76445169982864 13.9107 2.99573
17 2.28035085019828 13.7468 3.75866
16.3333333333333 2.50333111406915 13.7055 3.86873
16 1.78885438199983 13.8925 0.190128
16.6666666666667 1.50554530541816 13.7724 1.40656
15.6666666666667 1.96638416050035 13.8986 3.56844
15.8333333333333 2.2286019533929 13.4531 0.973023
16.3333333333333 2.25092573548455 13.6433 1.60968
16.3333333333333 2.33809038890002 13.9045 3.3659
16.5 2.16794833886788 13.7877 1.82539
16.3333333333333 2.58198889747161 13.9101 0.498667
15.8333333333333 5.11533641774094 13.93 0.69539
16.8333333333333 2.63944438597722 13.9679 1.77653
16.6666666666667 1.36626010212795 13.9936 2.60045
15.8333333333333 1.72240142436851 13.1237 2.91362
16 2 13.925 2.15373
16 2 13.9403 2.186
16.8333333333333 1.94079021706795 13.772 3.63335
16.5 2.25831795812724 13.9245 1.05448
16.5 2.07364413533277 13.9615 1.40622
16.3333333333333 2.06559111797729 13.8742 2.626
16.5 2.25831795812724 13.9857 3.72665
15.3333333333333 5.53774924194538 13.7034 3.52383
16.8333333333333 2.13697605664328 13.8618 0.488894
16.6666666666667 2.25092573548455 13.9331 0.785889
16.6666666666667 2.50333111406915 13.7364 2.82906
15.8333333333333 1.32916013582513 13.9708 1.56568
16 1.67332005306815 13.9998 3.18905
16 1.78885438199983 13.7127 2.52054
16.6666666666667 2.42212028327799 13.9959 2.58457
16.3333333333333 2.58198889747161 13.9714 2.15119
16.6666666666667 1.86189867250253 13.9458 3.23911
16.3333333333333 2.33809038890002 13.7205 3.13992
15.5 5.31977443130815 13.9575 3.87161
16.3333333333333 6.86051504383357 13.9821 3.91857
15.8333333333333 6.46271356836017 13.9892 3.97448
15.8333333333333 2.85773803324704 13.9196 3.82472
16 2.82842712474619 13.9907 3.80527
15.3333333333333 1.50554530541816 13.9425 3.85271
15 1.54919333848297 13.6919 2.26062
15.6666666666667 1.96638416050035 13.0879 0.855495
15.8333333333333 2.13697605664328 13.8126 0.402705
15 2.44948974278318 13.6193 3.52969
16.1666666666667 2.31660671385254 13.9706 2.51688
16 2.28035085019828 13.6044 3.77932
15.6666666666667 2.42212028327799 13.2323 3.91502
15.6666666666667 5.00666222813829 13.8942 3.89809
15.3333333333333 1.63299316185545 13.8535 2.44688
15.8333333333333 1.60208197875972 13.629 2.47734
15.6666666666667 1.86189867250253 13.9588 0.529194
15.8333333333333 1.94079021706795 13.8965 2.88138
15.6666666666667 2.16024689946929 13.9435 3.50587
15.8333333333333 2.04124145231932 13.9027 2.46489
16.1666666666667 2.31660671385254 13.9922 2.87765
16 2.82842712474619 13.8918 3.84973
15.8333333333333 2.92688685580203 13.9334 1.73339
16 2.96647939483827 13.9129 0.945231
15.3333333333333 5.04645089807348 13.7675 3.93877
15.8333333333333 2.99443929086343 13.8868 3.35473
16.1666666666667 3.18852107828483 13.9481 3.08727
16 3.286335345031 13.9331 1.7471
16.8333333333333 2.92688685580203 13.9192 2.40969
15.8333333333333 2.04124145231932 13.8876 1.4262
16.5 1.87082869338697 13.9489 2.30752
16.1666666666667 2.13697605664328 13.861 0.267607
16 2.19089023002066 13.9998 0.52363
15.6666666666667 2.50333111406915 13.7148 3.45729
16.1666666666667 2.56255081250434 13.9597 3.64951
16 5.54977477020464 13.786 3.90177
16.3333333333333 2.87518115371304 13.7043 1.91262
16.6666666666667 3.07679486912382 13.7206 0.445559
16.1666666666667 2.40138848724372 13.9908 1.78807
16.3333333333333 2.73252020425589 13.9645 2.83507
16.6666666666667 2.87518115371304 13.937 1.57674
16.8333333333333 3.06050104830347 13.6841 2.70916
16.1666666666667 1.60208197875972 13.8788 3.70337
16.3333333333333 1.75119007154183 13.4818 1.8998
15.5 2.07364413533277 13.9648 3.40965
16 2.5298221281347 13.8455 0.399672
15.5 4.32434966208793 13.9142 2.66874
16.6666666666667 2.06559111797729 13.5991 3.09363
16.1666666666667 2.2286019533929 13.9578 1.303
16.1666666666667 2.2286019533929 13.8314 3.5042
16.3333333333333 2.16024689946929 13.6744 3.89485
16.1666666666667 2.2286019533929 13.6572 2.81202
16.6666666666667 2.42212028327799 13.9604 1.5641
16.8333333333333 2.2286019533929 13.8364 3.91772
16.1666666666667 2.78687399547713 13.912 2.32468
16.1666666666667 2.31660671385254 13.736 2.6842
16.6666666666667 2.25092573548455 13.9024 3.64407
16 4.77493455452533 13.9414 2.96246
16 2.75680975041804 13.9412 3.50144
16.5 2.81069386451104 13.821 3.97185
16.5 2.42899156029822 13.8497 2.40836
16.1666666666667 2.48327740429189 13.6878 3.60446
15.1666666666667 2.40138848724372 13.9529 2.66612
15.3333333333333 2.80475786239502 13.7427 2.46959
15.8333333333333 3.06050104830347 13.8462 0.922891
15.5 1.87082869338697 13.8621 3.84886
15.8333333333333 2.2286019533929 13.6964 1.96522
16.5 2.94957624075053 13.7345 2.16055
15.8333333333333 4.79235502302017 13.9419 2.27458
16 3.09838667696593 13.8043 1.17824
16 3.03315017762062 13.9968 2.24783
15.5 1.6431676725155 13.9052 3.8321
16 2.44948974278318 13.9265 1.82655
16 2.44948974278318 13.9294 1.83382
16 3.16227766016838 13.4767 3.98411
15.8333333333333 2.04124145231932 13.7991 3.2164
15.5 1.97484176581315 13.947 3.30734
15.6666666666667 2.25092573548455 13.3391 3.61502
15.6666666666667 2.25092573548455 13.6603 2.50998
16.1666666666667 5.77638872191499 13.9333 2.18045
15.8333333333333 2.48327740429189 13.5698 0.7913
16.3333333333333 2.42212028327799 13.9333 3.32271
16.5 3.50713558335004 13.8865 3.94948
16.5 2.25831795812724 13.9708 2.98996
15.8333333333333 2.56255081250434 13.9315 3.93355
15.5 2.81069386451104 13.9169 2.85306
16 2.96647939483827 13.8547 2.4348
16 2.96647939483827 13.7832 1.35986
16.3333333333333 2.87518115371304 13.9934 2.48687
16.1666666666667 3.43025752191678 13.809 0.657174
16.3333333333333 5.35412613473634 13.6936 3.78817
16.1666666666667 3.43025752191678 13.9586 1.32329
16.1666666666667 3.37144874893074 13.5583 2.11183
16.5 3.27108544675923 13.8953 3.25307
15.8333333333333 1.47196014438797 13.9781 2.43975
15.6666666666667 1.75119007154183 13.7312 3.1357
15.8333333333333 1.72240142436851 13.9123 0.433192
15.6666666666667 1.75119007154183 13.3215 2.39396
16 2.0976176963403 13.9823 2.95564
15.8333333333333 2.13697605664328 13.9081 0.551603
16.6666666666667 2.42212028327799 13.7374 1.99976
16.3333333333333 5.60951572479003 13.7611 3.67671
16 2.5298221281347 13.8866 0.790987
16.6666666666667 2.80475786239502 13.9007 2.95482
16.6666666666667 3.20416395751944 13.9166 2.967
16.5 3.39116499156263 13.8748 3.51774
15.3333333333333 1.36626010212795 13.7438 0.586616
15.6666666666667 1.211060141639 13.7739 2.02681
15.8333333333333 1.47196014438797 13.9654 1.31876
15.1666666666667 1.94079021706795 13.9331 0.6251
16 1.78885438199983 13.9227 3.99651
16 1.78885438199983 13.6333 0.924272
15.3333333333333 4.76095228569523 13.9671 1.92128
16.5 6.92098258919931 13.9304 3.29799
15.8333333333333 2.31660671385254 13.8427 0.139539
16 2.28035085019828 13.2339 3.67624
15.5 2.58843582110896 13.7202 2.25037
16.5 2.07364413533277 13.9667 2.00216
15.8333333333333 2.48327740429189 13.6674 1.97338
16 2.19089023002066 13.5267 0.864097
16.1666666666667 2.85773803324704 13.9604 3.88773
16 2.68328157299975 13.6789 2.76043
16.1666666666667 3.06050104830347 13.9754 3.70414
16.1666666666667 1.72240142436851 13.3378 0.630878
16.5 5.57673739743948 13.685 1.36657
16.3333333333333 1.63299316185545 13.8666 3.55622
16 2 13.9989 0.734787
16 2.0976176963403 13.8735 0.979618
16.6666666666667 1.86189867250253 13.8524 1.82835
16 2 13.8689 1.86714
15.5 2.42899156029822 13.9525 3.3238
16.3333333333333 1.86189867250253 13.9966 3.19664
16.1666666666667 1.94079021706795 13.9665 1.8277
16.1666666666667 1.94079021706795 13.6438 0.706386
15.8333333333333 2.13697605664328 13.88 1.06434
15.8333333333333 4.87510683643617 13.9287 3.70764
16.1666666666667 2.31660671385254 13.9865 1.81127
16.3333333333333 2.25092573548455 13.2004 1.10441
16.6666666666667 2.16024689946929 13.4866 2.74649
16.1666666666667 2.31660671385254 13.8554 3.60086
16.6666666666667 2.58198889747161 13.9211 3.11129
16.5 3.01662062579967 13.9171 3.24705
16.6666666666667 3.44480284873702 13.9128 2.26418
16 2.36643191323985 13.6573 2.69858
16.1666666666667 2.2286019533929 13.8383 3.65717
16.3333333333333 2.16024689946929 13.9524 0.785623
15.8333333333333 4.87510683643617 13.9981 2.56388
15.8333333333333 2.92688685580203 13.9918 3.98394
16.5 2.88097205817759 13.9964 1.06278
16.6666666666667 3.14112506383727 13.8602 2.72293
15.5 1.87082869338697 13.7152 3.46941
15.3333333333333 1.86189867250253 13.6217 3.58218
16.1666666666667 3.06050104830347 13.8711 3.20972
15.8333333333333 2.56255081250434 13.9491 3.55424
15.5 1.04880884817015 13.7724 2.77068
16.3333333333333 2.42212028327799 13.7931 3.22524
16.1666666666667 3.43025752191678 13.9173 2.50499
16 4.85798312059645 13.8254 2.99977
15.3333333333333 1.36626010212795 13.7861 2.47413
15.8333333333333 1.32916013582513 13.6959 2.84922
15.8333333333333 1.32916013582513 13.8503 3.48087
16.1666666666667 1.83484785926972 13.9941 2.53381
16.3333333333333 2.16024689946929 13.922 2.83343
16.5 3.39116499156263 13.6483 3.10589
16.3333333333333 1.63299316185545 13.4756 2.30015
16.1666666666667 2.78687399547713 13.789 2.28148
16.3333333333333 2.94392028877595 13.8517 1.84968
15.5 2.73861278752583 13.6159 3.26266
16.8333333333333 5.63619256827396 13.8666 2.9195
15.1666666666667 2.40138848724372 13.9494 2.39545
15.1666666666667 1.16904519445001 13.725 2.67068
16.1666666666667 2.2286019533929 13.7191 2.93304
16 2 13.9461 3.0404
15.6666666666667 1.96638416050035 13.9215 3.59409
15.5 2.07364413533277 13.5296 3.93671
16 2.75680975041804 13.8332 3.63987
15.6666666666667 1.211060141639 13.8166 2.40788
16 1.54919333848297 13.9167 3.8426
16.5 1.87082869338697 13.9877 3.95183
16.1666666666667 4.83390801181267 13.7436 2.52135
16 2.44948974278318 13.8356 3.02902
16.5 2.58843582110896 13.795 2.87511
15 1.78885438199983 13.8106 3.97721
15.5 2.42899156029822 13.8417 3.1424
15.8333333333333 2.2286019533929 13.7026 3.99912
16.5 2.07364413533277 13.9781 3.85405
16.5 3.01662062579967 13.9176 3.50082
16.3333333333333 3.01109061083632 13.86 3.66926
15.3333333333333 1.75119007154183 13.8272 3.30025
15.6666666666667 1.86189867250253 13.9694 3.59521
16.1666666666667 4.83390801181267 13.6259 3.36218
15.8333333333333 1.83484785926972 13.7121 1.37701
15.6666666666667 1.86189867250253 13.9407 3.61049
16 2.0976176963403 13.8088 1.07838
16.1666666666667 2.2286019533929 13.7727 3.23551
16.5 2.42899156029822 13.7324 3.21748
15.8333333333333 2.71416039810964 13.6968 3.79995
16.6666666666667 2.33809038890002 13.9581 1.67978
16.5 2.81069386451104 13.6344 3.44154
16.3333333333333 2.87518115371304 13.9697 2.24231
16 3.63318042491699 13.9737 3.86834
17 5.47722557505166 13.9727 3.17155
15.8333333333333 1.47196014438797 13.7486 1.95829
15.5 1.37840487520902 13.9282 3.68033
16 1.4142135623731 13.7479 3.72698
16.1666666666667 1.47196014438797 13.6045 0.56601
16.3333333333333 1.75119007154183 13.6321 3.47399
15.8333333333333 2.13697605664328 13.8521 3.80557
16.1666666666667 1.72240142436851 13.845 3.4733
16 1.78885438199983 13.7826 3.40024
16.1666666666667 2.2286019533929 13.9681 0.106722
16 1.67332005306815 13.9526 3.36889
16.3333333333333 5.24086506854228 13.5975 3.2178
16.3333333333333 1.86189867250253 13.5341 1.54759
15.8333333333333 2.2286019533929 13.9755 0.866072
16.3333333333333 2.06559111797729 13.8335 2.00611
16.5 2.16794833886788 13.9994 3.6869
16.3333333333333 2.33809038890002 13.5136 0.40617
16.1666666666667 2.40138848724372 13.9543 2.16397
16.8333333333333 2.04124145231932 13.655 2.85405
16.5 3.08220700148449 13.7994 2.27751
15.8333333333333 1.72240142436851 13.8174 3.70958
16 2 13.9971 2.31936
16.5 5.46808924579693 13.8121 2.85239
15.8333333333333 5.67156650905785 13.8666 0.612929
16.1666666666667 1.94079021706795 13.9998 2.77249
16 2.5298221281347 13.9039 0.123501
16.3333333333333 2.65832027165025 13.8419 2.35717
16.3333333333333 1.96638416050035 13.766 2.93302
16 2.28035085019828 13.9106 2.49031
16.3333333333333 2.06559111797729 13.9754 2.14801
16.1666666666667 2.63944438597722 13.8745 3.92043
16.6666666666667 2.65832027165025 13.7055 2.06788
16.5 2.58843582110896 13.7978 3.67737
15.6666666666667 1.63299316185545 13.5423 1.8734
15.5 4.50555213042752 13.9967 1.87825
15.6666666666667 1.63299316185545 13.8452 1.66902
16.3333333333333 1.75119007154183 13.6372 1.91189
16.3333333333333 2.06559111797729 13.534 2.08789
16.3333333333333 2.06559111797729 13.9735 1.14461
16.8333333333333 2.04124145231932 13.9715 2.16949
16.3333333333333 2.16024689946929 13.827 2.70978
16.3333333333333 1.50554530541816 13.4965 2.97761
15.8333333333333 2.13697605664328 13.8813 3.69127
15.8333333333333 2.13697605664328 13.7261 2.0737
15.8333333333333 2.2286019533929 13.924 1.71743
15.5 4.76445169982864 13.9742 3.7588
16.3333333333333 2.25092573548455 13.664 2.36488
16.8333333333333 2.04124145231932 13.8241 3.06229
15.8333333333333 2.2286019533929 13.9931 2.83171
16.6666666666667 2.42212028327799 13.9637 2.23285
16.1666666666667 2.63944438597722 13.8145 3.24003
16.5 1.87082869338697 13.8795 2.11198
17 2 13.674 2.75534
17 2.44948974278318 13.9303 2.69586
15.6666666666667 1.03279555898864 13.9629 3.91521
15.3333333333333 1.211060141639 13.9717 3.85931
15.6666666666667 4.54606056566195 13.7071 2.49738
15.5 1.51657508881031 13.8318 3.96403
16.5 2.50998007960223 13.7233 1.01387
16 1.67332005306815 13.8963 0.980754
15.8333333333333 1.60208197875972 13.8456 3.77822
15.8333333333333 0.983192080250175 13.9485 1.07229
16 1.26491106406735 13.5993 1.3334
15.8333333333333 1.60208197875972 13.9872 1.56243
16.1666666666667 2.13697605664328 13.6956 3.44652
16.3333333333333 2.33809038890002 13.9624 0.605652
16.8333333333333 2.63944438597722 13.8543 0.334984
15.5 4.32434966208793 13.9658 2.17148
16.3333333333333 1.211060141639 13.9866 2.89011
16.1666666666667 1.32916013582513 13.9248 1.1254
15.5 1.7606816861659 13.9608 1.06758
15.8333333333333 1.83484785926972 13.315 3.57507
16 1.67332005306815 13.9254 2.39479
16 1.78885438199983 13.9417 3.46731
16.3333333333333 1.63299316185545 13.8209 2.41298
16.3333333333333 1.96638416050035 13.9071 1.41336
16.6666666666667 2.33809038890002 13.8079 2.25548
16.5 2.34520787991172 13.7728 2.51056
15.5 4.76445169982864 13.436 2.19475
16.5 2.50998007960223 13.9026 3.65216
16 1.67332005306815 13.7603 0.623037
16.8333333333333 1.60208197875972 13.8201 2.09534
16.3333333333333 1.75119007154183 13.8015 1.47008
15.8333333333333 2.2286019533929 13.833 0.744658
16.3333333333333 1.75119007154183 13.4453 1.98137
16.3333333333333 1.75119007154183 13.9742 2.80278
16 2 13.9072 3.14247
16.5 2.07364413533277 13.903 3.18694
16.5 2.50998007960223 13.9143 2.74937
16 5.32916503778969 13.9673 3.35452
16.6666666666667 2.42212028327799 13.9096 1.55362
16.8333333333333 2.48327740429189 13.9676 2.42706
15.8333333333333 0.752772652709081 13.9628 2.11457
15.5 1.6431676725155 13.8941 2.14315
16.3333333333333 1.50554530541816 13.7417 0.602114
16.3333333333333 1.50554530541816 13.9688 1.42352
16.5 1.87082869338697 13.9937 0.731056
16.1666666666667 2.48327740429189 13.9914 1.38297
16 0.894427190999916 13.9904 3.45516
15.6666666666667 1.211060141639 13.4185 1.40549
15 4.93963561409139 13.9985 2.1912
15.8333333333333 0.983192080250175 13.9451 2.9319
16.1666666666667 1.47196014438797 13.562 3.89648
16.5 1.51657508881031 13.7773 2.79566
16.6666666666667 1.36626010212795 13.7283 3.12946
16.3333333333333 1.50554530541816 13.7015 3.48868
16.3333333333333 1.75119007154183 13.7612 3.49798
16.1666666666667 1.72240142436851 13.9353 2.37503
16.5 1.51657508881031 13.9743 0.825589
16.1666666666667 2.13697605664328 13.9089 1.48499
16.3333333333333 1.86189867250253 13.9789 1.21846
16.1666666666667 5.03653319920227 13.8266 2.95593
16.3333333333333 1.75119007154183 13.6163 3.23241
16.1666666666667 1.94079021706795 13.856 2.66471
16.1666666666667 2.40138848724372 13.8122 3.85038
16.6666666666667 2.50333111406915 13.9329 2.87038
16.8333333333333 2.31660671385254 13.8601 1.49434
15.6666666666667 2.16024689946929 13.8033 2.09913
16.5 3.20936130717624 13.5805 2.80554
16.5 1.97484176581315 13.1071 3.66116
16.3333333333333 1.96638416050035 13.7682 2.73894
15.1666666666667 1.16904519445001 13.8938 3.67993
16 5.13809303146605 13.9971 3.97711
16 1.78885438199983 13.7309 2.75932
16.1666666666667 1.16904519445001 13.986 2.54393
16.3333333333333 1.211060141639 13.8712 3.08265
15.8333333333333 1.32916013582513 13.7902 3.3095
16.6666666666667 2.87518115371304 13.8551 3.3412
16.1666666666667 1.94079021706795 13.7053 2.71679
16 2.0976176963403 13.7286 2.77278
16.8333333333333 1.32916013582513 13.8238 2.97555
16.3333333333333 2.50333111406915 13.7174 2.95199
16.6666666666667 2.25092573548455 13.8316 3.60693
15.8333333333333 4.62240918425302 13.9031 3.93223
15.6666666666667 5.85377371160405 13.969 1.80212
16.5 2.34520787991172 13.7142 3.96959
16.5 2.07364413533277 13.9456 3.89391
15.3333333333333 1.211060141639 13.7318 3.80308
16 1.54919333848297 13.7582 3.83185
15.8333333333333 1.16904519445001 13.9545 3.82003
16.1666666666667 1.16904519445001 13.9959 3.87377
15.8333333333333 1.47196014438797 13.8069 3.89352
16.3333333333333 2.50333111406915 13.8719 3.34463
16.5 1.37840487520902 13.7523 3.93368
16.3333333333333 1.63299316185545 13.268 3.95695
15.6666666666667 4.54606056566195 13.9131 1.94543
16.5 0.836660026534076 13.7834 1.71602
16.1666666666667 0.983192080250175 13.5713 3.09419
16 1.09544511501033 13.5885 2.33904
16.1666666666667 0.983192080250175 13.6985 3.1134
16 1.09544511501033 13.7193 1.66518
15.8333333333333 1.72240142436851 13.6777 1.10345
16.5 2.07364413533277 13.8782 0.477953
17 2.60768096208106 13.8967 2.93381
16.1666666666667 1.72240142436851 13.8927 0.978444
16.3333333333333 1.96638416050035 13.9667 2.64533
15.3333333333333 4.54606056566195 13.818 3.13317
16.8333333333333 1.47196014438797 13.8094 0.769908
16.5 1.7606816861659 13.7044 1.21218
16.8333333333333 1.60208197875972 13.8328 2.4897
16.6666666666667 1.63299316185545 13.9793 2.11702
16.6666666666667 2.06559111797729 13.8761 1.35227
15.8333333333333 1.72240142436851 13.8193 2.80002
16.8333333333333 0.983192080250175 13.4392 1.75974
16.1666666666667 1.83484785926972 13.748 2.79741
16.3333333333333 1.75119007154183 13.9721 2.35705
16.6666666666667 1.63299316185545 13.7948 2.25934
15.3333333333333 4.08248290463863 13.5994 2.58568
17.3333333333333 1.75119007154183 13.7879 3.97764
16.1666666666667 1.32916013582513 13.8055 2.08724
15.8333333333333 2.13697605664328 13.6317 3.21375
16.8333333333333 1.16904519445001 13.9403 3.81937
15.8333333333333 0.983192080250175 13.9101 2.3871
16 1.09544511501033 13.8663 3.32352
16.5 1.04880884817015 13.8593 3.37815
16.1666666666667 1.16904519445001 13.9897 0.776078
17 2 13.6738 2.33706
16.5 2.42899156029822 13.6841 3.39566
15.5 4.37035467668243 13.8716 3.89901
16.1666666666667 0.983192080250175 13.7731 1.76208
16.1666666666667 0.408248290463863 13.9304 1.76919
16 0.632455532033676 13.6653 2.65483
16 1.67332005306815 13.7482 2.04162
16.1666666666667 1.16904519445001 13.7419 2.03732
16.5 0.836660026534076 13.7629 3.8295
16 0.894427190999916 13.8958 3.06146
16.3333333333333 1.03279555898864 13.1463 3.6389
15.8333333333333 0.752772652709081 13.8135 3.89608
17 1.09544511501033 13.9957 1.39566
15.8333333333333 4.57893728573199 13.8145 2.46523
15.5 4.03732584763727 13.9504 3.00592
16.3333333333333 4.67618077780005 13.9482 0.901477
16.1666666666667 4.9564772436345 13.925 1.67661
16.8333333333333 5.49241901776136 13.7706 3.03049
16.1666666666667 4.83390801181267 13.7449 2.01841
15.6666666666667 5.98887858172686 13.98 2.5987
16 4.85798312059645 13.6553 1.84352
16.1666666666667 5.03653319920227 13.9497 1.98981
16.5 5.00999001995014 13.6895 3.06637
16.5 5.00999001995014 13.8066 3.37683
16.3333333333333 5.39135109844153 13.7166 2.50448
16.6666666666667 5.71547606649408 13.9136 3.67804
15.3333333333333 4.32049379893857 13.8924 1.17655
15.8333333333333 4.9966655548142 13.8837 2.90287
15.8333333333333 3.9707262140151 13.8659 2.34328
15.3333333333333 4.17931413830866 13.839 3.23899
16.1666666666667 6.33771778061051 13.9126 3.38515
15.5 4.13521462562707 13.5309 2.88647
15.3333333333333 4.5018514709691 13.9821 1.262
15.8333333333333 4.62240918425302 13.9225 3.62719
16.1666666666667 5.19294393062997 13.901 3.99844
16.6666666666667 5.46504040851179 13.7474 2.50606
16 5.65685424949238 13.8119 2.69176
16.6666666666667 5.46504040851179 13.9351 1.14395
15.8333333333333 4.53504869507116 13.9704 2.62268
16 5.05964425626941 13.9175 1.81606
15.6666666666667 4.41210456207315 13.9206 1.90181
16.6666666666667 6.68331255192114 13.9014 3.51705
15.6666666666667 4.22689799577263 13.6275 2.89273
15.8333333333333 4.53504869507116 13.9614 3.52543
15.6666666666667 4.45720390678581 13.9599 2.8831
16.5 4.59347363114234 13.9408 1.9529
16.6666666666667 4.76095228569523 13.9963 1.4994
15.8333333333333 5.60059520646392 13.5734 3.05385
15.6666666666667 4.27395211328656 13.938 2.2266
16.1666666666667 4.49073119510249 13.927 3.7059
15.1666666666667 4.70814896394185 13.9909 3.72628
15.5 4.54972526643093 13.4691 3.68376
15.5 5.35723809439155 13.9785 3.85425
16 4.33589667773576 13.8185 3.49204
16 5.17687164221791 13.9169 2.94157
15.8333333333333 4.91596040125088 13.5316 2.45372
16 4.14728827066554 13.5385 2.2245
15.5 4.08656334834051 13.6602 2.60003
15.5 4.50555213042752 13.8299 3.85537
15.5 4.08656334834051 13.8948 3.44752
16.5 5.24404424085076 13.5744 3.95027
15.5 4.03732584763727 13.6254 3.46579
15.6666666666667 4.41210456207315 13.9454 3.97768
16.5 6.59545297913646 13.7248 3.95437
15.5 4.23083916026124 13.8786 3.55229
16 4.33589667773576 13.8185 1.70591
16.1666666666667 4.35507366948788 13.803 1.57614
16.1666666666667 4.35507366948788 13.6811 2.14727
15.8333333333333 4.35507366948788 13.9377 1.15645
15.8333333333333 4.62240918425302 13.9489 2.05958
16.3333333333333 4.5018514709691 13.7525 1.96919
16.3333333333333 4.76095228569523 13.9224 1.79778
15.8333333333333 4.3089055068157 13.7756 3.31785
16.3333333333333 4.45720390678581 13.9813 3.71846
16.5 6.44204936336256 13.9834 3.26377
16.6666666666667 4.54606056566195 13.9397 0.896798
15.3333333333333 4.08248290463863 13.9782 2.28666
15.8333333333333 4.44597195972564 13.7711 2.97366
16 4.33589667773576 13.9807 2.96469
16.8333333333333 4.75043857624395 13.5808 3.73271
15.8333333333333 4.26223728418147 13.3203 3.96738
15.6666666666667 4.22689799577263 13.4948 3.9603
15.8333333333333 4.35507366948788 13.9534 3.85537
16 4.33589667773576 13.9799 3.98499
16.8333333333333 4.83390801181267 13.986 3.20578
15.3333333333333 5.8878405775519 13.9813 3.88568
15 5.8309518948453 13.7741 3.58555
15.6666666666667 6.56251984123985 13.8472 2.03702
15.8333333333333 6.33771778061051 13.7869 3.44407
16 6.06630035524124 13.8003 2.97071
16.1666666666667 5.67156650905785 13.9739 2.4799
16.3333333333333 5.92171146432065 13.9659 3.15638
15.3333333333333 4.88535225614967 13.9376 3.37738
15.6666666666667 5.08592829940284 13.4981 3.83884
16.3333333333333 5.75036230742609 13.8362 2.90441
16.1666666666667 5.77638872191499 13.8174 1.59865
16.1666666666667 5.77638872191499 13.4458 2.74907
15.5 6.05805249234438 13.939 3.88706
15.6666666666667 6.12100209660695 13.9673 3.74039
15.5 5.00999001995014 13.8564 2.85506
15.8333333333333 5.30722777603022 13.8768 3.92104
15.1666666666667 4.62240918425302 13.8164 3.69262
15.6666666666667 4.92612085384298 13.6148 3.24418
15.5 4.88876262463213 13.889 3.80389
15.6666666666667 4.7187568984497 13.9919 3.00313
16 5.05964425626941 13.9994 2.25532
15.6666666666667 4.84424056655599 13.8957 2.38338
15.5 4.46094160463909 13.926 3.86291
15.5 5.39444158370447 13.8867 2.84743
16.3333333333333 5.27888877195444 13.9782 1.99889
15.8333333333333 5.52871293039046 13.9969 3.82343
15.3333333333333 4.27395211328656 13.9206 3.79074
15.6666666666667 4.32049379893857 13.9995 1.83004
15.5 4.88876262463213 13.5549 3.27214
15.6666666666667 4.36653943835008 13.9663 1.12608
15.6666666666667 4.54606056566195 13.8838 3.50744
15.8333333333333 5.41910201663215 13.7824 2.57543
15.6666666666667 4.67618077780005 13.918 3.69694
15.8333333333333 4.91596040125088 13.8944 2.06762
16 6.19677335393187 13.9946 3.99091
15.5 4.18330013267038 13.4012 3.61597
15.5 4.50555213042752 13.8773 2.41022
16.6666666666667 5.24086506854228 13.8954 3.55669
15.6666666666667 4.88535225614967 13.6522 3.74543
16.8333333333333 5.38206899497458 13.8937 3.56624
15.5 4.41588043316392 13.9534 3.82698
16 4.60434577328854 13.6759 3.81218
15.8333333333333 4.3089055068157 13.956 2.10251
15.6666666666667 4.63321342770508 13.9813 2.92171
15.6666666666667 4.88535225614967 13.8816 2.65615
15.6666666666667 5.75036230742609 13.9621 3.9352
16.3333333333333 4.88535225614967 13.9484 3.62449
16.1666666666667 5.23131595936115 13.9996 2.61683
15.6666666666667 4.84424056655599 13.5806 3.33282
16.3333333333333 4.27395211328656 13.8517 1.34116
16.1666666666667 4.3089055068157 13.7551 1.85678
15.8333333333333 4.3089055068157 13.8443 3.34935
16.1666666666667 4.53504869507116 13.9092 1.94557
16 4.89897948556636 13.8471 3.97822
16.3333333333333 4.80277697448743 13.8496 2.11628
17 5.32916503778969 13.9299 3.06674
15.8333333333333 5.41910201663215 13.8997 1.04992
16 5.13809303146605 13.9434 1.57813
15.6666666666667 4.63321342770508 13.9691 3.11849
15.8333333333333 4.87510683643617 13.9939 1.48576
15.5 3.88587184554509 13.8691 2.9978
15.6666666666667 4.45720390678581 13.8732 1.95737
16 4.38178046004133 13.9787 3.49673
15.1666666666667 4.53504869507116 13.9698 3.87287
15.3333333333333 4.22689799577263 13.6842 3.97083
16.1666666666667 4.83390801181267 13.8365 3.83573
15.1666666666667 3.81663027639129 13.6752 3.99746
15.6666666666667 5.95538971576728 13.9532 0.837234
15.6666666666667 4.84424056655599 13.891 3.54685
15.3333333333333 3.61478445646026 13.9394 2.49208
15.8333333333333 3.92003401345788 13.993 2.66311
15.8333333333333 4.49073119510249 13.9922 0.740845
15.8333333333333 4.66547603859099 13.6617 3.84141
16 4.81663783151692 13.9056 2.13184
15.8333333333333 3.9707262140151 13.6562 3.7191
15.6666666666667 4.17931413830866 13.9352 2.96113
15.6666666666667 3.98329846567724 13.9444 0.989346
16.1666666666667 4.53504869507116 13.8698 2.8183
15.6666666666667 5.12510162500869 13.8264 3.71321
15.8333333333333 4.11906138175515 13.7543 2.44798
15.8333333333333 4.11906138175515 13.8283 3.91885
16.1666666666667 4.35507366948788 13.9757 1.04186
16.1666666666667 4.26223728418147 13.9344 0.633088
16.8333333333333 4.4007575105505 13.6219 2.68902
16.3333333333333 4.45720390678581 13.8133 0.858516
16.1666666666667 4.49073119510249 13.9338 2.62988
15.6666666666667 3.9327683210007 13.6108 1.43232
15.5 3.56370593624109 13.9411 1.56157
16 3.79473319220206 13.7125 1.58845
15.6666666666667 5.57374799095426 13.8067 2.17861
16 4 13.3086 2.67387
15.6666666666667 4.08248290463863 13.141 2.85871
15.6666666666667 4.17931413830866 13.6718 1.73954
15.6666666666667 4.45720390678581 13.9219 3.53385
16 3.74165738677394 13.9761 3.76157
16.3333333333333 3.8815804341359 13.8299 1.95082
15.8333333333333 3.92003401345788 13.9271 3.6799
16.1666666666667 4.21505239192429 13.6546 2.57956
16.1666666666667 4.44597195972564 13.6956 0.595692
16.1666666666667 4.07021702943058 13.8994 0.199287
16 5.51361950083609 13.8382 2.41262
16.3333333333333 4.54606056566195 13.9299 3.23216
16 4.14728827066554 13.6404 2.47272
15.6666666666667 3.50238014308365 13.854 3.44982
15.5 4.37035467668243 13.9682 2.73537
16 4 13.7067 2.37028
16.1666666666667 4.02077936060494 13.8291 2.24613
15.6666666666667 4.08248290463863 13.9889 3.45381
16.1666666666667 4.57893728573199 13.8027 2.03553
16.1666666666667 3.71034589582517 13.9081 1.89533
15.8333333333333 4.21505239192429 13.9525 1.92596
16.3333333333333 5.92171146432065 13.997 1.71736
16 6.81175454637056 13.9673 2.39118
16.6666666666667 4.22689799577263 13.8965 2.22204
16 4.85798312059645 13.8279 3.48409
15.5 3.61939221417077 13.8865 3.24172
16 4.09878030638384 13.4965 3.7389
16 4 13.6733 2.46452
15.8333333333333 3.9707262140151 13.8166 3.79074
16.1666666666667 4.66547603859099 13.9939 3.95086
16.1666666666667 3.92003401345788 13.4952 3.8937
16 3.68781778291716 13.5549 2.32215
15.8333333333333 3.76386326354541 13.9844 1.49884
15.1666666666667 4.9564772436345 13.9903 3.84806
15.8333333333333 4.02077936060494 13.9027 3.77896
16 3.89871773792359 13.8637 1.21023
16 4 13.9627 0.245196
16.3333333333333 3.98329846567724 13.9513 2.25117
16.6666666666667 4.13118223595458 13.9794 3.44057
16.5 4.18330013267038 13.9454 3.52371
16.5 4.18330013267038 13.989 1.15183
15.8333333333333 4.4007575105505 13.7938 2.97163
15.6666666666667 4.13118223595458 13.8673 3.64614
16.8333333333333 4.4007575105505 13.9306 2.06503
16.1666666666667 5.34477938428395 13.8751 3.83722
16.5 4.18330013267038 13.9885 3.4231
16.3333333333333 4.36653943835008 13.8427 2.18734
16.5 4.37035467668243 13.7574 2.44418
16 3.79473319220206 13.8067 3.75401
16.3333333333333 4.17931413830866 13.5238 3.27791
15.6666666666667 5.39135109844153 13.9173 2.24752
16 4.97995983919549 13.8719 3.55028
16.3333333333333 5.20256347070045 13.7156 3.17018
15.3333333333333 4.67618077780005 13.8281 3.87175
16 5.21536192416212 13.949 3.36087
16.1666666666667 5.38206899497458 13.9082 3.93002
15.3333333333333 4.22689799577263 13.4894 3.83711
15.3333333333333 4.08248290463863 13.9228 3.78365
15.8333333333333 4.3089055068157 13.7683 1.94343
16.1666666666667 4.87510683643617 13.9112 2.48924
16 4.85798312059645 13.8689 3.11104
16.3333333333333 4.76095228569523 13.9625 0.744283
15 3.57770876399966 13.9838 3.37419
16.1666666666667 4.4007575105505 13.9186 2.68439
16.3333333333333 5.00666222813829 13.8526 1.69559
16.1666666666667 5.03653319920227 13.7952 3.22134
16 5.40370243444252 13.8972 3.48844
15.1666666666667 4.21505239192429 13.8752 3.64006
16.1666666666667 4.57893728573199 13.971 1.904
15.8333333333333 4.26223728418147 13.8997 2.05776
16 4.19523539268061 13.6548 2.10555
15.6666666666667 4.5898438608156 13.9349 3.29464
16.3333333333333 4.84424056655599 13.914 3.69958
16.1666666666667 4.44597195972564 13.9223 2.76687
15.5 4.59347363114234 13.5032 2.75151
15.8333333333333 4.16733328000853 13.7783 3.84135
16 4.42718872423573 13.687 3.31515
15.6666666666667 5.16397779494322 13.9413 2.8065
16.1666666666667 4.57893728573199 13.7567 3.78898
15.8333333333333 4.62240918425302 13.9696 2.83164
15.1666666666667 3.18852107828483 13.8634 3.99972
15.8333333333333 3.65604522218567 13.9458 3.65826
15.8333333333333 4.16733328000853 13.8028 3.5437
15.6666666666667 4.13118223595458 13.9671 3.8789
16.3333333333333 4.27395211328656 13.9672 2.01696
15.8333333333333 4.62240918425302 13.8726 2.30504
15.1666666666667 3.31159578853861 13.969 3.333
15.5 4.18330013267038 13.5801 2.98841
15.6666666666667 5.53774924194538 13.8874 3.17646
16.5 4.88876262463213 13.8982 3.26421
15.5 5.08920425999979 13.8448 3.90979
16.1666666666667 4.4007575105505 13.7478 3.35415
16.1666666666667 4.83390801181267 13.8465 3.98186
15.5 4.23083916026124 13.9766 1.21416
15.8333333333333 4.53504869507116 13.6736 2.85205
15.6666666666667 3.66969571853944 13.9309 2.99844
15.3333333333333 3.61478445646026 13.9059 2.52725
15 3.74165738677394 13.9404 0.661871
15.5 3.39116499156263 13.8095 2.74445
16.5 6.02494813255683 13.9566 0.817926
16.3333333333333 3.9327683210007 13.8992 1.499
15.8333333333333 4.02077936060494 13.6212 1.03555
16.1666666666667 3.76386326354541 13.8667 3.52365
15.8333333333333 4.16733328000853 13.5386 3.89086
16 4.09878030638384 13.9568 1.1805
16 4.09878030638384 13.7282 3.9133
16 4.47213595499958 13.6818 3.99615
16.5 4.50555213042752 13.7765 1.40743
16 4.28952211790544 13.6433 1.07064
16 4.14728827066554 13.8088 3.9441
16.5 5.89067059000926 13.8966 0.489488
15.8333333333333 3.31159578853861 13.7112 1.54031
16 3.57770876399966 13.9709 0.501543
15.8333333333333 3.92003401345788 13.9439 0.20975
15.6666666666667 3.9327683210007 13.9783 0.695261
15.3333333333333 4.08248290463863 13.9972 3.40603
16.3333333333333 4.17931413830866 13.9168 3.72115
16.1666666666667 4.53504869507116 13.9376 0.970549
16.5 4.84767985741633 13.6633 2.33416
15 3.03315017762062 13.8437 2.77607
15.8333333333333 3.12516666222246 13.9958 2.44056
16.6666666666667 6.21825270205921 13.9791 3.8059
16 3.40587727318528 13.9324 2.30094
15.8333333333333 3.86867763798777 13.9115 2.29581
15.6666666666667 3.72379734500505 13.864 0.732513
15.8333333333333 4.02077936060494 13.8657 2.78853
16 4.14728827066554 13.5097 3.87409
15.6666666666667 3.72379734500505 13.9494 3.72633
15.8333333333333 3.54494945897211 13.9995 3.45963
15.8333333333333 3.54494945897211 13.8831 2.59028
15.6666666666667 3.98329846567724 13.9051 1.91175
16 3.79473319220206 13.858 2.82072
15.5 4.9295030175465 13.9773 3.88574
15.8333333333333 6.49358657959272 13.8666 1.88846
15.8333333333333 4.21505239192429 13.9669 0.460464
15.8333333333333 4.26223728418147 13.9949 2.21532
15.6666666666667 3.9327683210007 13.9803 3.88742
16 4.04969134626332 13.9457 1.28029
16.1666666666667 3.9707262140151 13.9858 3.68738
16.3333333333333 4.96655480858378 13.8761 3.31547
15.6666666666667 3.38624669312008 13.8223 2.47102
15.8333333333333 3.65604522218567 13.8989 2.82784
15.8333333333333 3.9707262140151 13.6443 3.78756
15.6666666666667 3.55902608401044 13.7638 3.47395
15.5 6.77495387438173 13.9948 1.09211
16 4 13.9482 3.06065
15.3333333333333 4.32049379893857 13.9014 3.91279
16.3333333333333 4.17931413830866 13.7837 1.59908
15.3333333333333 3.66969571853944 13.7401 1.64698
15.3333333333333 3.32665998663324 13.8457 3.95768
15.6666666666667 3.72379734500505 13.897 3.48018
16.1666666666667 4.02077936060494 13.9568 1.99982
16.6666666666667 4.17931413830866 13.9769 1.98376
16 4.04969134626332 13.7767 1.95184
15.8333333333333 3.81663027639129 13.4332 3.30829
15.6666666666667 5.85377371160405 13.8903 3.49389
15.6666666666667 3.8815804341359 13.8052 3.43696
15.6666666666667 3.8815804341359 13.4992 3.44383
15.6666666666667 3.9327683210007 13.9903 3.92722
15.8333333333333 3.18852107828483 13.6461 3.88735
15.5 3.14642654451046 13.7542 2.88751
16.5 4.41588043316392 13.9696 3.87257
15.3333333333333 3.20416395751944 13.9834 3.75535
15.3333333333333 3.8815804341359 13.6988 3.83295
15.3333333333333 3.2659863237109 13.9749 3.94489
16.1666666666667 3.81663027639129 13.9622 3.89166
15.3333333333333 5.57374799095426 13.9159 3.94458
15.6666666666667 4.27395211328656 13.7986 3.89674
16.3333333333333 4.27395211328656 13.8311 3.55693
15.8333333333333 3.86867763798777 13.7764 3.24949
16.6666666666667 4.45720390678581 13.957 3.99707
15.8333333333333 3.43025752191678 13.9236 2.13713
16.5 3.83405790253616 13.9778 2.2409
16 3.22490309931942 13.9521 3.58188
15.8333333333333 3.31159578853861 13.7747 0.896025
15.6666666666667 3.44480284873702 13.3982 3.84597
15.8333333333333 3.48807492274273 13.7604 2.27601
15.6666666666667 5.81950742474539 13.9527 3.20839
16.1666666666667 3.43025752191678 13.965 1.05813
16.1666666666667 3.43025752191678 13.9086 2.65594
15.5 3.61939221417077 13.9949 1.10515
16.8333333333333 4.53504869507116 13.514 2.50918
15.8333333333333 3.37144874893074 13.9336 1.97216
15.6666666666667 3.44480284873702 13.8096 1.84224
16.3333333333333 3.50238014308365 13.9689 2.2185
16.1666666666667 3.54494945897211 13.8512 2.63517
16.5 3.50713558335004 13.6572 1.39663
16.1666666666667 3.65604522218567 13.7358 1.26542
15.3333333333333 5.57374799095426 13.9543 3.29819
16 3.57770876399966 13.9722 0.677676
16.1666666666667 3.54494945897211 13.9944 0.282932
16.1666666666667 3.81663027639129 13.6638 3.10512
16.6666666666667 3.72379734500505 13.9995 2.3475
16.5 3.78153408023781 13.9245 2.48055
16.5 3.78153408023781 13.5995 3.67272
16.5 4.03732584763727 13.9484 1.95884
16.1666666666667 3.76386326354541 13.7809 2.12989
16.5 3.72827037646145 13.884 0.934131
16.1666666666667 4.07021702943058 13.8011 3.13211
15.6666666666667 4.96655480858378 13.7792 1.30152
16.5 4.18330013267038 13.8977 2.23101
15.5 3.20936130717624 13.826 1.51132
16 3.286335345031 13.9286 2.80102
15.6666666666667 3.38624669312008 13.9706 1.99383
16 3.5213633723318 13.9633 3.01729
16 3.5213633723318 13.9522 1.65547
16.3333333333333 3.50238014308365 13.8988 2.07656
16.1666666666667 3.48807492274273 13.9933 1.81582
16.5 3.78153408023781 13.9566 1.84159
16.5 3.78153408023781 13.6915 1.91074
16.3333333333333 5.53774924194538 13.9028 0.832229
15.8333333333333 3.25064096243597 13.7509 1.87747
16.5 3.72827037646145 13.8857 1.86227
16.3333333333333 3.44480284873702 13.456 3.04836
16.5 3.61939221417077 13.7628 2.58717
16.5 3.61939221417077 13.9379 3.84362
16.3333333333333 3.8815804341359 13.9839 3.50171
15.5 4.59347363114234 13.7841 0.96515
15.6666666666667 4.5898438608156 13.5962 0.96515
16.1666666666667 5.84522597225006 13.8996 1.28253
15.1666666666667 3.60092580688171 13.4157 2.43034
16 5.79655069847578 13.7078 2.27223
15.8333333333333 3.92003401345788 13.9831 1.42602
15.6666666666667 4.17931413830866 13.8084 1.95533
15.6666666666667 4.54606056566195 13.9334 1.21071
16 4.33589667773576 13.9681 2.51154
16.5 4.9295030175465 13.9224 0.932396
16 4.56070170039655 13.9197 3.347
16.5 4.80624593627917 13.8741 2.20943
15.8333333333333 4.9966655548142 13.8609 1.99904
16 4.60434577328854 13.9712 2.04724
15.3333333333333 3.72379734500505 13.6268 3.99654
15.6666666666667 5.7850381733111 13.5939 3.17363
15.1666666666667 3.86867763798777 13.6634 3.91436
15.6666666666667 4.76095228569523 13.9366 3.61289
15.1666666666667 3.48807492274273 13.8255 3.92959
15.8333333333333 4.83390801181267 13.758 3.3063
16.1666666666667 5.19294393062997 13.9948 2.26301
15.6666666666667 3.44480284873702 13.6104 2.36153
16 3.74165738677394 13.5935 1.95087
15.5 3.78153408023781 13.9112 1.27169
16.3333333333333 4.27395211328656 13.7614 1.93364
15.6666666666667 3.98329846567724 13.8286 3.87296
15.8333333333333 4.9564772436345 13.7517 0.448417
16 5.72712842531054 13.9354 1.73159
16.3333333333333 4.13118223595458 13.9727 3.54036
16.3333333333333 4.36653943835008 13.9633 3.24848
15.6666666666667 5.3166405433005 13.7472 3.33299
15.6666666666667 3.77712412645741 13.8644 1.95662
15.5 3.78153408023781 13.7752 3.89922
15.6666666666667 4.08248290463863 13.9067 3.7009
16.5 4.13521462562707 13.7201 2.75397
15.8333333333333 4.21505239192429 13.5964 3.94105
16 4.47213595499958 13.943 1.1902
15.6666666666667 3.50238014308365 13.9074 3.65292
15.6666666666667 4.96655480858378 13.6913 2.62533
15.3333333333333 3.2659863237109 13.7262 3.56981
16.3333333333333 4.17931413830866 13.9945 3.2129
16.6666666666667 4.13118223595458 13.8999 3.30109
15.3333333333333 3.72379734500505 13.9956 3.82854
15.5 4.03732584763727 13.9933 2.2327
15.8333333333333 3.18852107828483 13.84 3.37592
16 3.46410161513775 13.8738 2.81697
16 3.46410161513775 13.9676 2.22854
15.6666666666667 3.82970843102535 13.6379 3.51331
15.8333333333333 3.60092580688171 13.9314 3.59026
15.6666666666667 5.24086506854228 13.9814 3.39546
16 3.9496835316263 13.9405 3.79179
16.5 4.18330013267038 13.9008 2.06048
15.8333333333333 3.86867763798777 13.8173 0.854857
15.8333333333333 3.86867763798777 13.9036 2.74531
16.5 4.03732584763727 13.9805 0.874373
16 4.14728827066554 13.6542 0.878108
16 3.5213633723318 13.9593 1.02578
16.3333333333333 3.55902608401044 13.9479 2.61898
15.6666666666667 3.55902608401044 13.6419 2.92011
15.6666666666667 3.98329846567724 13.9681 0.747678
16.5 5.12835256198323 13.6829 3.03128
15.6666666666667 4.45720390678581 13.8624 3.75921
16 3.286335345031 13.9911 1.83238
15.8333333333333 3.60092580688171 13.8609 0.843598
16.3333333333333 3.55902608401044 13.877 2.95674
16.1666666666667 4.3089055068157 13.9873 2.80173
16.8333333333333 4.57893728573199 13.6928 3.67266
15.3333333333333 3.2659863237109 13.9698 3.1072
15.5 3.14642654451046 13.9088 1.74173
16.1666666666667 3.06050104830347 13.8373 1.48195
16 3.3466401061363 13.9369 2.71443
16 5.3665631459995 13.996 3.90305
16.1666666666667 3.76386326354541 13.975 1.43883
16.1666666666667 3.65604522218567 13.8513 2.5978
16.3333333333333 3.66969571853944 13.5729 3.06991
15.3333333333333 3.38624669312008 13.6716 2.9351
16.1666666666667 4.02077936060494 13.3575 3.40135
15.5 4.03732584763727 13.9164 3.49201
15.1666666666667 2.63944438597722 13.6754 2.33312
15.3333333333333 2.87518115371304 13.9197 3.60439
16.3333333333333 4.32049379893857 13.7579 3.43228
16.1666666666667 3.54494945897211 13.9672 3.72839
16.5 5.31977443130815 13.973 2.89382
15.1666666666667 4.07021702943058 13.9154 3.89495
15.3333333333333 3.44480284873702 13.8549 3.78351
15.6666666666667 4.03319558993445 13.6062 3.68018
16.3333333333333 3.77712412645741 13.773 3.61067
15.1666666666667 2.92688685580203 13.7271 3.8201
15.5 3.20936130717624 13.878 3.94593
15.6666666666667 3.66969571853944 13.9076 3.91236
15.1666666666667 2.63944438597722 13.6888 3.79783
16.1666666666667 3.18852107828483 13.7331 0.815708
15.6666666666667 3.32665998663324 13.7191 3.67477
16.3333333333333 5.35412613473634 13.8583 3.25647
15.8333333333333 4.02077936060494 13.7051 3.94337
16.6666666666667 3.72379734500505 13.9837 1.41763
16.1666666666667 4.21505239192429 13.7617 3.91598
16 3.79473319220206 13.7077 2.22126
16.3333333333333 3.66969571853944 13.5532 2.34727
16 4.33589667773576 13.8738 2.59317
15.5 2.66458251889485 13.6826 2.29262
15.8333333333333 2.71416039810964 13.7345 1.00345
15.6666666666667 2.94392028877595 13.9464 3.38096
16.5 3.20936130717624 13.5859 1.14683
15.8333333333333 5.70672118354022 13.9017 1.21047
15.8333333333333 3.25064096243597 13.6693 1.0354
16 3.3466401061363 13.7436 1.59359
16.3333333333333 3.50238014308365 13.9939 1.58358
16.3333333333333 3.55902608401044 13.7166 3.41693
15.8333333333333 2.78687399547713 13.5087 3.93751
15.5 2.88097205817759 13.5736 1.80479
15.6666666666667 2.80475786239502 13.5737 0.950087
16 2.82842712474619 13.9352 3.13014
15.6666666666667 3.14112506383727 13.9014 1.70092
16.3333333333333 3.01109061083632 13.8824 0.326717
16.1666666666667 5.15428624221304 13.9545 3.25957
16.1666666666667 3.43025752191678 13.8936 0.750746
16 3.74165738677394 13.9877 2.86958
16.5 3.61939221417077 13.9881 3.46381
16.6666666666667 3.9327683210007 13.9237 2.56575
16.5 4.03732584763727 13.9324 2.54623
15.8333333333333 2.99443929086343 13.8925 1.77364
16.3333333333333 3.14112506383727 13.9988 1.59645
16.5 3.14642654451046 13.7454 2.55752
16.1666666666667 3.48807492274273 13.9908 3.60719
16.1666666666667 3.54494945897211 13.7365 2.63688
15.8333333333333 5.15428624221304 13.9508 0.570681
16 4 13.8695 0.873615
17 3.74165738677394 13.9804 2.42285
16.8333333333333 3.81663027639129 13.9717 1.84426
16.1666666666667 4.21505239192429 13.6043 3.0895
16.1666666666667 3.92003401345788 13.8369 3.13818
16.1666666666667 3.71034589582517 13.7386 2.78033
16.1666666666667 3.54494945897211 13.4153 2.65406
15.6666666666667 2.80475786239502 13.9311 3.6958
16.1666666666667 3.31159578853861 13.9976 3.6439
16 2.96647939483827 13.782 3.51855
16 4.73286382647969 13.7684 3.73891
15.1666666666667 6.04703784233791 13.9977 3.93689
16.1666666666667 3.18852107828483 13.7563 3.94291
16.1666666666667 3.31159578853861 13.7952 3.13291
16.1666666666667 3.31159578853861 13.8646 3.82604
16.3333333333333 3.55902608401044 13.9175 3.24725
16.1666666666667 3.48807492274273 13.2235 3.02561
16.3333333333333 3.50238014308365 13.9078 3.62645
16.1666666666667 3.76386326354541 13.7437 1.69376
16 2.60768096208106 13.7554 2.94787
16.8333333333333 3.86867763798777 13.9618 3.30599
15.8333333333333 2.99443929086343 13.7754 3.71633
16.1666666666667 5.07608773236502 13.87 3.19666
15.8333333333333 3.06050104830347 13.8422 3.92813
15.5 3.14642654451046 13.8877 3.8617
15.6666666666667 3.07679486912382 13.7288 3.90137
16.5 3.14642654451046 13.8667 3.98261
15.3333333333333 2.94392028877595 13.8722 3.28197
15.8333333333333 3.37144874893074 13.8593 0.96743
15.8333333333333 3.37144874893074 13.891 1.7016
16.3333333333333 3.2659863237109 13.3966 1.89769
16 3.286335345031 13.9172 2.82849
16.5 3.56370593624109 13.9482 2.73437
16.1666666666667 4.9966655548142 13.7075 2.79965
15.6666666666667 2.65832027165025 13.8336 2.05006
15.8333333333333 2.85773803324704 13.9945 3.17102
15.6666666666667 2.94392028877595 13.347 2.17062
15.5 3.01662062579967 13.709 3.42261
16.1666666666667 2.85773803324704 13.9172 3.3067
16.1666666666667 2.78687399547713 13.7809 1.90393
15.8333333333333 2.85773803324704 13.9734 1.26714
15.6666666666667 2.94392028877595 13.997 2.51034
15.8333333333333 2.85773803324704 13.4714 3.28666
16 3.09838667696593 13.799 3.13351
16.5 5.16720427310553 13.8191 3.42163
16.1666666666667 3.43025752191678 13.8936 3.63274
16.3333333333333 3.72379734500505 13.909 1.44466
16 3.03315017762062 13.8904 1.42218
16.5 2.94957624075053 13.9171 0.833045
15.8333333333333 3.12516666222246 13.8399 0.593863
16.5 3.44963766213207 13.9934 2.48312
16.1666666666667 3.9707262140151 13.5796 1.60634
17 3.286335345031 13.9747 1.93613
16 3.22490309931942 13.9793 3.83506
15.8333333333333 2.99443929086343 13.7434 3.46514
15.8333333333333 5.26940856896357 13.9954 0.720653
16 3.68781778291716 13.8796 1.60785
16.1666666666667 2.85773803324704 13.9328 2.3637
16 2.96647939483827 13.6399 1.99606
16.3333333333333 3.32665998663324 13.8682 3.15792
16.1666666666667 2.85773803324704 13.9475 3.98223
16.3333333333333 3.66969571853944 13.843 3.54047
16 2.89827534923789 13.8288 3.338
16.5 3.08220700148449 13.5613 3.63411
16.1666666666667 2.99443929086343 13.8884 3.86677
16.1666666666667 3.25064096243597 13.9227 3.93881
16.1666666666667 5.19294393062997 13.9002 1.9796
16.6666666666667 3.2659863237109 13.8842 3.72116
15.8333333333333 4.79235502302017 13.938 2.10888
15.8333333333333 4.02077936060494 13.5391 2.54377
15.5 3.14642654451046 13.8382 2.80983
16.1666666666667 4.44597195972564 13.9228 2.91465
15.6666666666667 3.61478445646026 13.6966 3.57703
16.1666666666667 3.9707262140151 13.9264 1.96265
15.6666666666667 4.03319558993445 13.6663 2.92753
16 3.9496835316263 13.8106 2.72222
15.6666666666667 4.03319558993445 13.6858 3.9597
16.1666666666667 5.56477013601341 13.7958 2.53012
16 4.51663591625449 13.8333 1.42466
15.5 3.72827037646145 13.7875 3.47805
15.1666666666667 2.92688685580203 13.8897 3.45132
15.5 3.88587184554509 13.8733 3.08279
15.5 4.03732584763727 13.6815 3.93433
15.6666666666667 3.20416395751944 13.9892 3.2122
15.3333333333333 3.2659863237109 13.9325 3.23243
16 4.6475800154489 13.9428 2.11434
15.6666666666667 3.20416395751944 13.9148 3.14144
16 4.6475800154489 13.9809 1.46053
15.5 4.76445169982864 13.786 2.02959
16.1666666666667 3.54494945897211 13.9663 3.94805
15.8333333333333 3.65604522218567 13.8466 1.3349
15.8333333333333 3.54494945897211 13.9889 3.71897
15.5 4.50555213042752 13.8895 1.01059
16.1666666666667 4.66547603859099 13.9249 2.25164
15.8333333333333 3.06050104830347 13.8284 0.542413
15 3.22490309931942 13.9474 3.58541
15.1666666666667 3.12516666222246 13.9299 0.0642823
16.5 4.27784992724149 13.6747 3.77387
16.1666666666667 2.99443929086343 13.8002 1.8378
16 4.93963561409139 13.9462 1.9047
15.6666666666667 3.20416395751944 13.9167 1.78107
16.1666666666667 3.76386326354541 13.8936 2.58315
15.8333333333333 4.3089055068157 13.7969 3.37454
16.5 4.03732584763727 13.9176 1.62603
16.1666666666667 4.16733328000853 13.9736 1.64578
16.3333333333333 4.5018514709691 13.9158 3.66581
16.3333333333333 3.66969571853944 13.9315 3.4449
15.8333333333333 3.76386326354541 13.9884 0.605131
16.5 3.93700393700591 13.8 0.418709
15.8333333333333 4.11906138175515 13.8749 1.65551
16 5.13809303146605 13.6444 2.52506
16.1666666666667 3.92003401345788 13.9487 1.27911
16.3333333333333 4.22689799577263 13.9383 3.30807
16.1666666666667 3.76386326354541 13.9874 2.67152
15.1666666666667 3.12516666222246 13.9482 1.17925
15.6666666666667 3.38624669312008 13.9416 1.80985
15.6666666666667 3.38624669312008 13.7932 3.7861
15.3333333333333 3.55902608401044 13.7865 2.29868
15.6666666666667 3.38624669312008 13.9811 0.789212
15.3333333333333 3.55902608401044 13.7293 3.74286
15.8333333333333 3.37144874893074 13.6144 2.6705
15.8333333333333 5.11533641774094 13.9378 2.18577
15.5 6.15629758864855 13.8747 3.7427
15.6666666666667 3.38624669312008 13.5299 2.57029
15.3333333333333 2.42212028327799 13.4199 2.32294
15.1666666666667 2.48327740429189 13.8903 2.70716
15.8333333333333 2.78687399547713 13.7706 2.11515
16 3.09838667696593 13.9648 3.65051
16.1666666666667 3.43025752191678 13.694 1.06685
16 3.40587727318528 13.9842 0.635347
16.5 4.41588043316392 13.7958 3.53067
16 3.68781778291716 13.8091 3.3967
16.1666666666667 3.06050104830347 13.6933 3.8676
15.8333333333333 4.9564772436345 13.8585 3.86544
16 3.3466401061363 13.6285 1.73535
16.3333333333333 4.13118223595458 13.9604 3.18322
15.3333333333333 2.42212028327799 13.8469 2.36546
15.1666666666667 2.48327740429189 13.8904 3.24666
16 3.09838667696593 13.954 1.72502
15.1666666666667 3.12516666222246 13.8488 3.71103
15.6666666666667 3.55902608401044 13.9159 2.94489
15.6666666666667 3.55902608401044 13.669 3.77276
16.3333333333333 4.17931413830866 13.9866 3.2897
15.1666666666667 3.60092580688171 13.9138 3.39523
16 5.05964425626941 13.544 2.58722
14.8333333333333 3.25064096243597 13.8165 3.14317
16 3.84707681233427 13.7767 3.94571
16.1666666666667 3.92003401345788 13.7709 3.77894
16.5 3.61939221417077 13.6924 3.36637
15.1666666666667 2.85773803324704 13.8902 3.67172
15.3333333333333 2.65832027165025 13.6259 2.76865
15.8333333333333 2.85773803324704 13.8805 3.68801
16 2.89827534923789 13.783 3.28476
16 3.16227766016838 13.8464 2.15747
15.8333333333333 3.18852107828483 13.6621 2.7066
15.8333333333333 5.07608773236502 13.441 2.94845
15.6666666666667 3.72379734500505 13.9989 3.92375
16.3333333333333 2.80475786239502 13.713 3.26942
16.1666666666667 2.99443929086343 13.9499 0.146878
16.1666666666667 3.06050104830347 13.6925 1.85666
15.5 3.20936130717624 13.793 3.36324
16.5 3.93700393700591 13.8733 3.5001
16.1666666666667 3.25064096243597 13.697 3.52229
16 3.286335345031 13.8444 0.241464
16.5 3.50713558335004 13.9217 3.69562
16.6666666666667 4.08248290463863 13.8619 2.28056
15.6666666666667 5.08592829940284 13.9436 3.84792
16.6666666666667 3.72379734500505 13.878 3.38667
15.8333333333333 2.99443929086343 13.9157 1.93461
15.3333333333333 3.50238014308365 13.9913 3.23421
16.1666666666667 3.71034589582517 13.9694 3.54785
16.1666666666667 4.53504869507116 13.9344 0.149758
15.8333333333333 2.63944438597722 13.7792 3.31267
16.1666666666667 3.65604522218567 13.8691 3.10744
16 3.68781778291716 13.831 2.49637
15.5 2.07364413533277 13.9109 0.689698
16 2.36643191323985 13.9075 3.06775
15.8333333333333 4.87510683643617 13.9631 3.28078
15.3333333333333 2.42212028327799 13.7306 3.1298
15.5 3.20936130717624 13.9578 2.46221
15.6666666666667 3.07679486912382 13.7344 3.27938
15.3333333333333 3.2659863237109 13.9542 3.88415
16 2.96647939483827 13.6606 2.94602
16.8333333333333 3.60092580688171 13.736 3.84063
15.3333333333333 2.33809038890002 13.3713 1.73052
15.6666666666667 2.25092573548455 13.8163 2.92792
15.8333333333333 2.31660671385254 13.9489 0.479648
15.5 2.58843582110896 13.8959 1.78412
15.8333333333333 4.57893728573199 13.8741 3.7383
15.3333333333333 2.73252020425589 13.829 3.63759
15.8333333333333 2.48327740429189 13.9803 1.05272
16.3333333333333 2.73252020425589 13.9967 0.829297
16 2.89827534923789 13.9334 3.82291
16.1666666666667 2.78687399547713 13.7346 3.70303
16 2.75680975041804 13.72 2.52891
16.5 3.01662062579967 13.743 0.211695
16.3333333333333 3.07679486912382 13.6546 0.751314
16 3.09838667696593 13.9622 3.66349
16.3333333333333 2.94392028877595 13.7629 0.93531
16 4.97995983919549 13.9713 2.05208
16.5 3.72827037646145 13.7844 2.3492
16.5 3.72827037646145 13.8836 3.40547
16 3.74165738677394 13.8156 3.12809
16.1666666666667 3.92003401345788 13.908 2.16939
16.3333333333333 4.03319558993445 13.6111 3.17442
16.1666666666667 2.92688685580203 13.6753 3.01204
16 3.3466401061363 13.953 3.15917
15.8333333333333 2.78687399547713 13.9857 2.56425
15.6666666666667 2.80475786239502 13.8947 2.88354
15.8333333333333 2.78687399547713 13.7696 3.623
15.5 5.00999001995014 13.9794 1.9834
15.5 3.50713558335004 13.8702 2.92472
16 3.68781778291716 13.7456 3.59319
15.6666666666667 2.50333111406915 13.3764 3.53072
16.3333333333333 3.07679486912382 13.9723 3.65299
16.3333333333333 3.38624669312008 13.9317 3.91497
16.3333333333333 2.94392028877595 13.9527 3.05892
15.8333333333333 2.63944438597722 13.8773 3.69101
15.1666666666667 2.71416039810964 13.8897 3.0984
15.8333333333333 2.63944438597722 13.8464 3.38948
16 2.89827534923789 13.6994 3.66518
15.8333333333333 4.91596040125088 13.8007 0.632131
15.5 3.33166624979154 13.8599 3.61103
15.8333333333333 3.18852107828483 13.7124 3.35112
15.8333333333333 3.18852107828483 13.4246 3.40624
16.1666666666667 3.18852107828483 13.8338 3.37804
15.8333333333333 2.99443929086343 13.3376 3.94815
15.5 3.20936130717624 13.8613 3.90625
15.3333333333333 3.01109061083632 13.8478 3.75681
15.3333333333333 2.16024689946929 13.9001 3.75782
15.5 2.34520787991172 13.625 3.70332
15.6666666666667 2.50333111406915 13.8795 3.20539
15.8333333333333 4.91596040125088 13.9795 2.81821
15.8333333333333 5.81090928054007 13.697 3.46323
15.3333333333333 2.33809038890002 13.9681 3.62004
15.6666666666667 2.80475786239502 13.8529 3.16199
15.6666666666667 2.87518115371304 13.8411 3.4276
16 2.75680975041804 13.7802 3.9419
15.6666666666667 2.87518115371304 13.9257 3.95531
16.5 2.88097205817759 13.9977 3.86515
16.3333333333333 2.87518115371304 13.5444 3.87426
16.3333333333333 3.2659863237109 13.9598 1.73315
15.3333333333333 2.33809038890002 13.8803 2.36087
15.5 2.42899156029822 13.936 3.98064
16 5.13809303146605 13.9876 3.15393
16.3333333333333 2.33809038890002 13.9365 1.02401
16 2.60768096208106 13.9033 0.262781
15.8333333333333 2.63944438597722 13.8164 0.491617
16.5 2.58843582110896 13.6523 3.33454
15.8333333333333 3.06050104830347 13.9778 1.84363
16 2.96647939483827 13.6034 3.97083
16.1666666666667 3.37144874893074 13.951 1.74502
16.5 3.27108544675923 13.8153 3.20652
16.6666666666667 3.55902608401044 13.5729 2.49505
16.5 4.08656334834051 13.8741 1.93789
16.1666666666667 5.11533641774094 13.6155 2.19118
16.3333333333333 2.42212028327799 13.6875 3.08791
16.1666666666667 2.48327740429189 13.6919 3.25661
15.8333333333333 2.48327740429189 13.9673 2.43181
16 2.44948974278318 13.9875 2.50178
16.3333333333333 3.01109061083632 13.875 1.16864
16.1666666666667 3.06050104830347 13.7852 1.70826
16.3333333333333 3.01109061083632 13.929 1.20656
16.1666666666667 3.06050104830347 13.8584 1.90005
16.6666666666667 3.32665998663324 13.9272 1.07359
16.5 2.58843582110896 13.7022 2.72323
16.5 5.75325994545701 13.8238 2.59326
16.3333333333333 2.65832027165025 13.7063 3.38746
16.3333333333333 2.65832027165025 13.9022 3.74228
16 2.68328157299975 13.9066 0.95936
16.1666666666667 2.63944438597722 13.8224 3.57802
16.1666666666667 2.92688685580203 13.8659 1.81656
16.3333333333333 3.20416395751944 13.8775 0.69826
16.6666666666667 3.32665998663324 13.5915 0.91872
16 2.68328157299975 13.6456 3.61613
16.1666666666667 2.78687399547713 13.6874 3.17539
15.8333333333333 2.78687399547713 13.5177 2.04254
16.3333333333333 5.46504040851179 13.8358 2.75812
15.6666666666667 2.87518115371304 13.5122 2.37214
16.1666666666667 2.63944438597722 13.397 0.643686
16.1666666666667 2.99443929086343 13.6455 1.32236
16.6666666666667 2.87518115371304 13.6524 1.63582
16.5 2.94957624075053 13.593 2.00929
16 2.44948974278318 13.8552 0.417258
16.3333333333333 2.50333111406915 13.6815 0.791552
16.5 2.42899156029822 13.7218 1.72715
16 2.5298221281347 13.8846 2.10896
16.5 2.73861278752583 13.8809 3.4753
16.8333333333333 5.34477938428395 13.9994 1.71951
16.1666666666667 3.18852107828483 13.7002 3.89379
16.1666666666667 3.18852107828483 13.9606 3.24023
16 2.82842712474619 13.5352 0.934796
16.3333333333333 2.65832027165025 13.8928 3.0169
16.1666666666667 3.06050104830347 13.8391 0.460675
16.3333333333333 2.94392028877595 13.5291 0.648858
15.8333333333333 3.31159578853861 13.9647 1.31827
16.6666666666667 2.80475786239502 13.9284 3.65601
16.3333333333333 3.38624669312008 13.8546 3.91092
15.8333333333333 2.92688685580203 13.8768 2.23177
16.3333333333333 5.20256347070045 13.9157 3.40156
15.6666666666667 2.25092573548455 13.872 3.22913
16.3333333333333 2.87518115371304 13.8268 2.59094
16.3333333333333 3.2659863237109 13.9605 1.27818
15.3333333333333 2.50333111406915 13.9789 3.19915
16.1666666666667 2.2286019533929 13.914 3.05888
16 2.28035085019828 13.7511 3.86596
15.8333333333333 2.40138848724372 13.9108 3.10226
16.5 2.81069386451104 13.139 3.36869
16 3.16227766016838 13.4796 2.28508
16 2.19089023002066 13.836 3.07222
16.3333333333333 4.96655480858378 13.8175 2.82537
15.6666666666667 2.87518115371304 13.5345 2.63471
16.1666666666667 2.78687399547713 13.8468 1.42576
16.1666666666667 2.71416039810964 13.8266 1.49792
15.6666666666667 2.16024689946929 13.7665 2.91358
16 2.36643191323985 13.7465 3.11046
15.6666666666667 2.42212028327799 13.9453 3.90894
16.1666666666667 2.63944438597722 13.8946 2.60877
15.6666666666667 2.33809038890002 13.9049 3.90726
16 2.60768096208106 13.4873 3.94233
15.8333333333333 2.63944438597722 13.5136 3.9111
16 4.97995983919549 13.9832 0.106981
16 2.28035085019828 13.7792 3.76181
16 2.44948974278318 13.1886 3.55241
15.6666666666667 2.58198889747161 13.6713 3.34284
16 2.60768096208106 13.9522 3.93746
15.8333333333333 2.56255081250434 13.8491 3.70315
16.1666666666667 2.13697605664328 13.9377 3.85375
16.8333333333333 2.71416039810964 13.6938 2.13616
16.6666666666667 2.73252020425589 13.9632 1.88354
16.3333333333333 3.2659863237109 13.9924 1.97182
16.5 3.01662062579967 13.7724 3.02149
16.5 5.12835256198323 13.8019 2.60411
16.6666666666667 3.14112506383727 13.6513 1.41399
16.3333333333333 3.44480284873702 13.6225 1.5288
15.3333333333333 2.42212028327799 13.9271 2.16206
15.5 2.66458251889485 13.94 0.110249
15.6666666666667 2.65832027165025 13.9935 3.62969
15.5 2.34520787991172 13.9641 2.20529
15.8333333333333 3.12516666222246 13.982 3.76043
15.6666666666667 2.80475786239502 13.9076 2.90415
15.8333333333333 2.99443929086343 13.9826 1.06387
16.1666666666667 3.25064096243597 13.9929 2.84669
16.1666666666667 5.15428624221304 13.8983 2.93833
16.3333333333333 6.91857403419712 13.7683 3.95019
16 3.68781778291716 13.9407 3.28357
16.5 3.56370593624109 13.8907 3.57551
15.8333333333333 2.92688685580203 13.9859 1.83898
16.5 4.37035467668243 13.7192 3.60849
15.8333333333333 2.78687399547713 13.9908 0.320198
15.8333333333333 2.78687399547713 13.9306 3.28944
16.1666666666667 3.18852107828483 13.9181 3.97752
15.8333333333333 3.76386326354541 13.7555 0.219954
15.5 2.07364413533277 13.9847 0.961188
15.3333333333333 1.86189867250253 13.6648 2.70018
15.8333333333333 5.38206899497458 13.9189 2.0297
16 2.5298221281347 13.9671 3.82507
16 2.82842712474619 13.94 2.58215
16.1666666666667 3.18852107828483 13.6938 2.24087
15.8333333333333 2.31660671385254 13.9628 1.05442
16.1666666666667 3.31159578853861 13.8955 1.58267
16.6666666666667 2.73252020425589 13.9188 3.92236
16.5 2.73861278752583 13.6706 3.26848
16 3.22490309931942 13.5418 3.47856
16.3333333333333 3.20416395751944 13.7448 2.62598
16.1666666666667 3.18852107828483 13.9948 2.51348
16 4.89897948556636 13.6796 3.94333
16.5 4.13521462562707 13.937 2.78731
16.1666666666667 3.31159578853861 13.7502 1.52998
15.6666666666667 2.80475786239502 13.9709 3.132
16.6666666666667 3.14112506383727 13.8925 3.9163
15.6666666666667 2.73252020425589 13.7842 1.45164
16 2.96647939483827 13.9488 2.6532
16 3.03315017762062 13.9986 3.04711
15.5 3.88587184554509 13.9631 3.76837
15.3333333333333 2.73252020425589 13.9282 3.50195
16.3333333333333 3.2659863237109 13.9742 3.34976
15.6666666666667 6.12100209660695 13.9554 2.55184
15.8333333333333 2.40138848724372 13.7138 3.68404
15.6666666666667 2.94392028877595 13.9375 3.9012
15.6666666666667 2.73252020425589 13.9866 3.90604
16.5 3.01662062579967 13.9953 1.70652
15.3333333333333 2.94392028877595 13.7202 1.69486
16 3.09838667696593 13.7002 2.16188
15.6666666666667 2.42212028327799 13.8121 3.04089
16.1666666666667 2.71416039810964 13.9474 1.02088
16.1666666666667 2.71416039810964 13.9362 2.59593
16.1666666666667 3.06050104830347 13.6463 0.881101
15.8333333333333 5.77638872191499 13.9589 3.1283
16 3.57770876399966 13.8971 2.13002
15.6666666666667 1.63299316185545 13.7707 3.38448
15.8333333333333 2.71416039810964 13.9067 3.06899
15.6666666666667 2.65832027165025 13.8591 3.96867
16 2.75680975041804 13.8334 3.96827
15.8333333333333 2.85773803324704 13.9679 0.85822
16.5 3.08220700148449 13.9605 1.78617
16.3333333333333 3.07679486912382 13.6428 1.77971
16 3.22490309931942 13.9605 0.643913
16.3333333333333 3.98329846567724 13.8628 3.95481
15.3333333333333 5.35412613473634 13.8716 3.66974
16.3333333333333 3.98329846567724 13.9383 3.46954
15.5 2.07364413533277 13.8549 3.76064
15.6666666666667 2.33809038890002 13.7314 2.37383
16.3333333333333 2.16024689946929 13.8986 3.40957
16.1666666666667 2.2286019533929 13.9211 2.72042
16.5 2.16794833886788 13.6851 2.0471
15.6666666666667 2.50333111406915 13.9947 3.08534
15.5 2.50998007960223 13.9713 3.54651
15.6666666666667 2.80475786239502 13.9402 3.79835
16 2.5298221281347 13.8616 3.75694
15.8333333333333 5.34477938428395 13.9265 3.67611
15.8333333333333 2.63944438597722 13.8948 2.93193
15.8333333333333 2.63944438597722 13.9514 1.00473
16.3333333333333 2.94392028877595 13.8419 3.79588
15.8333333333333 3.12516666222246 13.9629 3.28921
16.1666666666667 3.76386326354541 13.7901 2.50111
16.5 4.03732584763727 13.977 2.78076
16 2.44948974278318 13.7362 3.83733
16.3333333333333 2.33809038890002 13.9701 3.17157
15.8333333333333 2.99443929086343 13.9151 3.98932
16.6666666666667 2.58198889747161 13.8791 2.87373
15.6666666666667 5.00666222813829 13.7887 2.30155
16.6666666666667 2.94392028877595 13.8486 1.95888
16.5 3.33166624979154 13.9061 3.27017
16.3333333333333 3.44480284873702 13.6919 3.57347
16.5 3.33166624979154 13.9242 0.655978
15.8333333333333 3.31159578853861 13.947 3.88383
15.5 3.27108544675923 13.8145 2.12573
15.6666666666667 2.80475786239502 13.7642 1.58251
16 3.09838667696593 13.8281 1.93923
15.8333333333333 3.71034589582517 13.7989 2.60364
15.6666666666667 1.75119007154183 13.5159 1.96101
15.1666666666667 5.11533641774094 13.957 2.85808
15.8333333333333 2.40138848724372 13.3683 1.84209
16.1666666666667 2.40138848724372 13.9656 2.27882
16.8333333333333 3.76386326354541 13.7418 3.93887
16 2 13.5907 2.84303
15.6666666666667 2.33809038890002 13.7178 2.54688
16.5 2.42899156029822 13.7114 1.71767
16.1666666666667 2.85773803324704 13.8222 1.5096
16.1666666666667 2.92688685580203 13.902 3.04399
16 2.96647939483827 13.8058 3.10012
15.6666666666667 2.73252020425589 13.6376 3.96788
15.5 4.9295030175465 13.9569 2.72958
16.3333333333333 3.01109061083632 13.528 1.97911
15.8333333333333 2.40138848724372 13.9777 3.33684
16.3333333333333 2.73252020425589 13.6154 3.76477
15.8333333333333 2.85773803324704 13.9756 3.63328
16.1666666666667 1.94079021706795 13.9096 2.89768
16.3333333333333 3.20416395751944 13.7554 2.62001
16.5 2.66458251889485 13.9414 3.66302
16.3333333333333 3.01109061083632 13.9498 2.80328
16.5 2.94957624075053 13.9613 2.90626
16.1666666666667 3.06050104830347 13.4974 3.96533
15.5 5.16720427310553 13.7685 2.37926
15.8333333333333 5.74166061925178 13.9937 3.9153
16.8333333333333 7.35980072193987 13.9657 3.46558
16 2.36643191323985 13.9775 3.82252
15.8333333333333 2.71416039810964 13.9462 3.99494
15.8333333333333 2.56255081250434 13.6439 3.14384
16 2.44948974278318 13.697 3.93556
16 2.36643191323985 13.6361 3.60933
15.6666666666667 2.42212028327799 13.8977 3.93553
16 2.5298221281347 13.8073 3.62353
15.6666666666667 3.01109061083632 13.9476 3.90057
16.5 2.58843582110896 13.7725 3.39992
16.5 2.58843582110896 13.813 3.62139
15.3333333333333 4.41210456207315 13.6528 0.876622
16.6666666666667 2.80475786239502 13.8993 3.38701
16.8333333333333 3.31159578853861 13.989 0.40641
16.8333333333333 3.06050104830347 13.9723 2.01826
15.5 3.01662062579967 13.9932 1.68024
15.8333333333333 4.16733328000853 13.8272 2.84447
15.5 3.56370593624109 13.8815 0.652818
15.3333333333333 2.58198889747161 13.8471 1.22148
15.8333333333333 3.12516666222246 13.9986 2.94295
15.8333333333333 2.99443929086343 13.4927 3.42482
16.5 3.56370593624109 13.6089 1.78296
16.3333333333333 4.80277697448743 13.8625 1.92206
15.3333333333333 1.86189867250253 13.6824 3.88838
16.3333333333333 3.98329846567724 13.7854 1.02858
16.1666666666667 3.9707262140151 13.7322 1.23092
16.1666666666667 4.4007575105505 13.5002 3.11611
14.5 1.6431676725155 13.6964 3.81923
15.5 2.50998007960223 13.8109 3.70908
15.6666666666667 2.80475786239502 13.9211 3.38799
16 3.16227766016838 13.934 3.87697
16.1666666666667 3.9707262140151 13.9229 3.90736
14.8333333333333 1.83484785926972 13.9838 0.180346
16.1666666666667 5.11533641774094 13.9085 0.685697
15.3333333333333 1.96638416050035 13.9317 0.348624
15.1666666666667 1.94079021706795 13.8376 0.721858
14.8333333333333 2.13697605664328 13.9793 2.22509
15.1666666666667 1.94079021706795 13.7742 0.464154
15.1666666666667 1.94079021706795 13.9784 0.859523
15.5 2.16794833886788 13.7738 3.19711
15.6666666666667 2.16024689946929 13.1178 3.19943
15.1666666666667 2.78687399547713 13.7518 3.82005
15.8333333333333 2.85773803324704 13.9645 2.42555
15.6666666666667 2.94392028877595 13.9542 2.00117
16 5.13809303146605 13.8053 1.04694
15.8333333333333 3.31159578853861 13.6828 1.3101
16.1666666666667 3.60092580688171 13.8919 0.360976
15.6666666666667 2.06559111797729 13.742 3.82425
15.5 2.07364413533277 13.6168 1.12326
16 2.36643191323985 13.9907 3.68726
16.5 3.61939221417077 13.6319 1.59953
16 2.5298221281347 13.4308 2.32609
16.3333333333333 2.80475786239502 13.8721 0.983037
15.8333333333333 2.92688685580203 13.7013 3.20073
16.3333333333333 2.80475786239502 13.7061 3.67443
15.8333333333333 4.87510683643617 13.8101 2.36911
16.8333333333333 2.99443929086343 13.9595 1.19048
16.5 3.08220700148449 13.9 2.88545
16 3.22490309931942 13.8578 2.59273
15.8333333333333 2.85773803324704 13.9692 3.93536
16 3.68781778291716 13.9837 2.78009
15.5 2.88097205817759 13.7744 1.11409
16.1666666666667 3.06050104830347 13.7827 3.17823
16.6666666666667 3.01109061083632 13.9632 2.26141
15.6666666666667 3.44480284873702 13.3045 3.73909
15.6666666666667 3.01109061083632 13.5993 3.43488
15.6666666666667 4.92612085384298 13.9715 2.42738
16.1666666666667 3.37144874893074 13.8279 3.20666
16.3333333333333 3.44480284873702 13.8534 2.58553
15.6666666666667 2.73252020425589 13.9822 2.56692
16.5 3.20936130717624 13.742 3.6159
15.6666666666667 2.42212028327799 13.7484 3.70429
15.8333333333333 2.78687399547713 13.774 3.07467
16 2.96647939483827 13.7785 2.28797
16.3333333333333 3.14112506383727 13.9013 3.33871
15.6666666666667 2.42212028327799 13.9343 3.20214
15.6666666666667 2.73252020425589 13.8238 3.95321
16.1666666666667 5.23131595936115 13.9496 2.36362
16.1666666666667 3.06050104830347 13.7314 3.58966
16.3333333333333 3.07679486912382 13.9817 2.94153
15.8333333333333 2.99443929086343 13.9789 3.86596
15.5 2.50998007960223 13.9259 3.75843
15.6666666666667 3.20416395751944 13.8089 3.60868
15.6666666666667 3.07679486912382 13.8021 3.59676
16.1666666666667 3.18852107828483 13.9758 3.22728
15.8333333333333 3.60092580688171 13.9011 3.49015
15.8333333333333 3.60092580688171 13.8544 3.30977
15.1666666666667 2.63944438597722 13.6604 3.5027
16.6666666666667 5.39135109844153 13.9265 2.55141
15.8333333333333 2.85773803324704 13.5753 3.93845
15.8333333333333 2.92688685580203 13.8334 3.67926
16.6666666666667 3.38624669312008 13.7154 0.8115
15.8333333333333 3.76386326354541 13.9587 3.9623
16.5 3.61939221417077 13.9908 0.388828
15.6666666666667 2.80475786239502 13.8456 2.62566
15.6666666666667 2.94392028877595 13.9939 3.91262
16.1666666666667 3.06050104830347 13.3914 2.59454
15.8333333333333 3.18852107828483 13.8483 0.657255
15.6666666666667 1.75119007154183 13.7588 2.94935
16.1666666666667 5.49241901776136 13.7158 2.38836
15.3333333333333 2.06559111797729 13.9962 0.22641
15.3333333333333 2.33809038890002 13.9274 3.18438
16 2.0976176963403 13.8429 1.94643
16.3333333333333 2.33809038890002 13.8561 1.8486
16.1666666666667 2.85773803324704 13.6426 0.608263
15.6666666666667 3.01109061083632 13.8968 2.8522
16.1666666666667 3.12516666222246 13.9848 1.6175
15.8333333333333 1.94079021706795 13.873 3.65384
16 1.89736659610103 13.9977 0.815956
15.6666666666667 2.33809038890002 13.4326 1.96299
15.8333333333333 5.07608773236502 13.9346 3.30883
16.3333333333333 6.12100209660695 13.9739 3.23835
16 2.19089023002066 13.9962 1.01172
15.5 2.88097205817759 13.944 1.60402
16.3333333333333 2.50333111406915 13.8078 1.88883
16.1666666666667 2.48327740429189 13.933 2.40049
16.6666666666667 2.73252020425589 13.9571 3.77612
16.3333333333333 3.66969571853944 13.6924 3.14341
16 2.44948974278318 13.7256 0.740556
16.3333333333333 2.65832027165025 13.9923 2.21895
16.5 2.66458251889485 13.9411 2.26609
16.5 2.66458251889485 13.9162 3.27968
16.5 5.20576603392815 13.9726 1.98848
16.6666666666667 2.80475786239502 13.9174 2.56531
15.8333333333333 2.31660671385254 13.7269 3.50875
15.6666666666667 1.96638416050035 13.7252 2.71031
15.8333333333333 2.85773803324704 13.971 2.57526
16.3333333333333 3.07679486912382 13.7924 2.01695
16.3333333333333 3.07679486912382 13.4086 3.47908
16.3333333333333 2.80475786239502 13.9569 1.58293
16.3333333333333 3.01109061083632 13.7795 2.01374
16.6666666666667 2.80475786239502 13.3801 1.16474
16.5 4.32434966208793 13.9541 2.75519
15.8333333333333 4.87510683643617 13.9948 2.77749
15.5 2.16794833886788 13.5313 3.83539
16.3333333333333 2.65832027165025 13.5224 2.67755
16 2.82842712474619 13.8246 2.83871
16 2 13.8712 3.26033
16.5 3.14642654451046 13.9031 2.67484
17 3.40587727318528 13.703 3.43201
16.3333333333333 2.65832027165025 13.8661 2.92258
15.8333333333333 3.60092580688171 13.7814 3.76917
16 4 13.9198 3.61087
15.5 2.07364413533277 13.9349 3.84636
15.5 6.4730209330729 13.9485 3.6376
16 2.68328157299975 13.9039 3.3878
15.8333333333333 2.71416039810964 13.8647 3.38428
15.6666666666667 2.80475786239502 13.6838 3.3828
15.1666666666667 1.83484785926972 13.9871 3.88736
15.6666666666667 1.75119007154183 13.9845 3.83654
15.3333333333333 1.86189867250253 13.5607 3.95436
15.3333333333333 2.25092573548455 13.8107 3.81483
15.8333333333333 3.12516666222246 13.8279 3.57107
16.1666666666667 2.31660671385254 13.8225 1.84197
15.1666666666667 2.31660671385254 13.9283 1.89275
15.3333333333333 5.71547606649408 13.6746 3.56798
15.6666666666667 1.96638416050035 13.3318 0.415072
16 2.44948974278318 13.8349 3.8546
15.5 1.87082869338697 13.881 3.878
15.5 1.87082869338697 13.7745 1.86197
16.1666666666667 2.04124145231932 13.8293 3.52048
15.6666666666667 2.33809038890002 13.8782 0.982978
16 2.36643191323985 13.7105 2.48932
15.8333333333333 2.48327740429189 13.9367 2.21544
16.1666666666667 2.31660671385254 13.7247 2.7205
15.8333333333333 2.99443929086343 13.9852 3.91232
16.3333333333333 6.15358973824764 13.966 1.60614
16.6666666666667 2.94392028877595 13.9758 0.32857
16.5 3.01662062579967 13.9059 1.68503
15.6666666666667 2.06559111797729 13.8375 2.09672
15.8333333333333 2.78687399547713 13.9465 3.56503
16.6666666666667 2.73252020425589 13.8576 1.7538
16.6666666666667 2.73252020425589 13.759 3.1291
16.3333333333333 3.2659863237109 13.5448 1.34651
16.3333333333333 2.94392028877595 13.9956 0.397237
16.6666666666667 3.14112506383727 13.6637 2.70947
16 1.78885438199983 13.9497 2.02771
15.6666666666667 5.71547606649408 13.8673 2.01093
15.8333333333333 2.2286019533929 13.8032 3.12368
16.3333333333333 2.06559111797729 13.825 0.740393
15.5 2.50998007960223 13.7725 3.74436
16.6666666666667 1.96638416050035 13.9616 1.68627
16.1666666666667 2.40138848724372 13.5255 3.55586
16.5 2.66458251889485 13.8463 3.59433
16.1666666666667 3.37144874893074 13.8822 1.32177
16.1666666666667 2.31660671385254 13.5034 2.70285
15.8333333333333 2.48327740429189 13.9802 1.6709
16.1666666666667 2.31660671385254 13.8245 1.93976
15.1666666666667 5.15428624221304 13.9948 1.80531
16.3333333333333 2.50333111406915 13.7516 3.07073
16.3333333333333 2.58198889747161 13.842 1.5265
16.1666666666667 2.63944438597722 13.9579 1.55326
16.5 2.88097205817759 13.7264 2.26089
16.1666666666667 3.06050104830347 13.8614 2.28064
16.1666666666667 1.94079021706795 13.8182 2.70759
16 2 13.9658 3.24894
16 2 13.8582 2.29082
15.8333333333333 2.99443929086343 13.898 2.24349
16.1666666666667 2.78687399547713 13.9587 3.71967
15.8333333333333 5.34477938428395 13.8812 2.6308
16 1.89736659610103 13.8671 2.94304
16.5 2.73861278752583 13.8962 3.22278
16.3333333333333 2.06559111797729 13.9841 1.55878
15.8333333333333 2.56255081250434 13.9953 2.26898
16 2.75680975041804 13.8925 3.56876
16.1666666666667 2.31660671385254 13.9735 2.62907
16 3.16227766016838 13.6948 2.71711
16.5 2.34520787991172 13.9246 3.75472
16 2.36643191323985 13.9626 3.91406
16.1666666666667 2.78687399547713 13.7692 3.23737
16.1666666666667 6.17791766428355 13.9371 1.11457
16.5 2.88097205817759 13.5951 3.88445
16.5 2.25831795812724 13.7716 1.06912
16.3333333333333 2.33809038890002 13.6908 1.43178
16.3333333333333 2.33809038890002 13.3631 1.61663
16.3333333333333 3.07679486912382 13.9937 3.83014
16.5 2.42899156029822 13.9253 3.7818
16.6666666666667 2.25092573548455 13.8945 2.35566
16.3333333333333 2.65832027165025 13.6513 3.95974
16 1.54919333848297 13.8121 3.58389
15.5 2.34520787991172 13.8871 0.546301
15.1666666666667 5.26940856896357 13.9945 2.35379
16.1666666666667 6.64580067912563 13.7116 1.33685
15.3333333333333 2.33809038890002 13.5165 2.42806
15.1666666666667 2.48327740429189 13.7849 3.93175
15.1666666666667 2.40138848724372 13.8467 2.57569
15.8333333333333 2.63944438597722 13.9422 2.67494
16.1666666666667 3.06050104830347 13.7999 2.1759
15.3333333333333 1.96638416050035 13.9926 3.86009
16 2.28035085019828 13.9582 3.03279
15.8333333333333 2.40138848724372 13.7712 3.75175
15.8333333333333 2.71416039810964 13.9797 0.573614
15.6666666666667 2.73252020425589 13.8793 3.97636
15.6666666666667 5.3166405433005 13.9583 2.41797
16 3.03315017762062 13.9763 0.541104
16.6666666666667 2.94392028877595 13.8346 3.36078
15.6666666666667 1.63299316185545 13.8324 2.8586
15.8333333333333 1.94079021706795 13.8925 2.4024
15.5 2.58843582110896 13.5825 2.52125
16 2.75680975041804 13.9198 2.61443
16.3333333333333 3.14112506383727 13.6362 3.41547
15.5 2.34520787991172 13.8764 3.15046
15.5 2.34520787991172 13.6568 2.34822
15.6666666666667 2.25092573548455 13.9669 3.66413
15.1666666666667 4.83390801181267 13.9975 3.5727
15.5 2.34520787991172 13.6796 2.87728
15.5 2.42899156029822 13.9504 0.926817
16.3333333333333 2.33809038890002 13.9419 3.1909
16.6666666666667 3.32665998663324 13.5457 1.84088
16.3333333333333 3.38624669312008 13.9941 2.07566
16.5 3.14642654451046 13.8029 2.88567
16.8333333333333 3.48807492274273 13.8204 1.14559
16.6666666666667 3.38624669312008 13.8362 1.00642
15.6666666666667 2.25092573548455 13.977 1.03466
16 2.96647939483827 13.7067 2.01056
15.8333333333333 5.15428624221304 13.9565 2.0981
15.6666666666667 1.75119007154183 13.3413 1.55134
16.5 2.07364413533277 13.9483 3.92542
15.8333333333333 2.78687399547713 13.7325 3.96389
15.6666666666667 2.80475786239502 13.9535 1.35904
16.5 2.88097205817759 13.835 3.77737
16.5 2.81069386451104 13.7918 3.3799
16.1666666666667 2.99443929086343 13.6462 3.38619
16.3333333333333 3.38624669312008 13.9471 0.401354
16 1.54919333848297 13.9901 1.29136
16.1666666666667 1.83484785926972 13.9011 3.71939
16.1666666666667 5.56477013601341 13.9682 2.191
15.8333333333333 1.83484785926972 13.9258 1.48732
15.8333333333333 1.83484785926972 13.588 1.37855
15.5 2.16794833886788 13.555 3.29097
16.5 2.07364413533277 13.9276 2.66759
16.1666666666667 2.31660671385254 13.9566 0.428886
15.6666666666667 2.42212028327799 13.6858 3.87934
16.6666666666667 2.06559111797729 13.445 3.32918
16.1666666666667 2.13697605664328 13.8172 3.06004
16 2.19089023002066 13.2608 2.58508
15.6666666666667 2.50333111406915 13.7895 0.172285
15.8333333333333 4.87510683643617 13.8025 1.85124
16.3333333333333 2.65832027165025 13.8141 3.85177
16 2.82842712474619 13.692 3.93328
16.6666666666667 2.42212028327799 13.7805 3.81729
16.5 2.42899156029822 13.5932 1.7586
16.1666666666667 3.06050104830347 13.5914 3.964
15.8333333333333 1.72240142436851 13.7861 2.73291
15.8333333333333 2.13697605664328 13.963 2.46649
16.1666666666667 2.13697605664328 13.9546 0.638382
16.1666666666667 2.13697605664328 13.9193 3.24115
16.3333333333333 1.96638416050035 13.8928 2.0417
15.6666666666667 5.46504040851179 13.5834 2.64113
16 2.44948974278318 13.9238 2.17804
15.8333333333333 2.56255081250434 13.7983 2.11752
16.5 2.25831795812724 13.7819 2.40537
16.5 2.25831795812724 13.9731 0.565839
16.3333333333333 2.73252020425589 13.9429 2.21669
17 2.44948974278318 13.3258 3.32689
16.5 3.50713558335004 13.8557 2.42306
16.3333333333333 2.33809038890002 13.8359 1.87674
16.8333333333333 2.04124145231932 13.5025 2.9613
16.1666666666667 2.63944438597722 13.8316 1.08179
15.6666666666667 4.88535225614967 13.9791 3.68455
16.3333333333333 2.50333111406915 13.6932 2.68499
16.5 2.42899156029822 13.5153 2.92283
16.5 2.42899156029822 13.4675 2.25523
16.6666666666667 2.42212028327799 13.9572 0.871601
16.6666666666667 2.42212028327799 13.8384 3.66607
16.3333333333333 2.58198889747161 13.957 3.95894
16.3333333333333 3.01109061083632 13.7151 3.47039
16.1666666666667 3.86867763798777 13.9482 3.09881
15.8333333333333 2.31660671385254 13.8362 1.92397
16.3333333333333 3.44480284873702 13.961 3.76625
15.8333333333333 5.03653319920227 13.9734 3.92854
16.3333333333333 1.86189867250253 13.8134 1.94278
15.6666666666667 2.25092573548455 13.7703 1.48693
15.6666666666667 1.211060141639 13.8753 2.6067
16.1666666666667 1.83484785926972 13.8683 1.89834
15.8333333333333 1.94079021706795 13.8907 3.90133
16 2.19089023002066 13.9298 1.94134
15.6666666666667 1.86189867250253 13.785 2.20481
16 1.89736659610103 13.8892 2.31963
16 2.60768096208106 13.6815 2.58746
16.5 2.16794833886788 13.377 2.43324
15.5 5.46808924579693 13.8005 3.70496
16.6666666666667 2.73252020425589 13.4938 2.93956
16.5 2.88097205817759 13.502 1.8532
15.1666666666667 2.40138848724372 13.7284 2.36928
15.8333333333333 1.16904519445001 13.8068 3.77612
15.8333333333333 1.47196014438797 13.6691 3.8426
16 1.54919333848297 13.4844 3.12781
16 1.54919333848297 13.8279 3.99448
15.5 1.6431676725155 13.8832 3.03584
15.6666666666667 1.96638416050035 13.5613 3.5794
16.1666666666667 1.83484785926972 13.9442 2.97577
15.6666666666667 5.3166405433005 13.9021 3.79919
15.1666666666667 6.36919670497518 13.9926 2.95158
16.1666666666667 1.94079021706795 13.9227 2.8122
16.3333333333333 1.96638416050035 13.9974 2.48952
16.1666666666667 2.40138848724372 13.9471 2.66637
16.3333333333333 2.42212028327799 13.2946 2.59342
16.3333333333333 2.65832027165025 13.9524 2.82149
16.5 2.16794833886788 13.7725 2.26286
16.3333333333333 2.50333111406915 13.9746 3.50903
15.3333333333333 2.50333111406915 13.5833 3.59789
15.6666666666667 2.06559111797729 13.6558 3.74307
15.6666666666667 2.16024689946929 13.6959 3.94148
15.8333333333333 5.56477013601341 13.9089 3.23661
16.3333333333333 4.27395211328656 13.8737 3.62441
15 1.26491106406735 13.9677 3.87312
16.1666666666667 1.72240142436851 13.8005 3.90405
16.5 2.25831795812724 13.7873 3.57575
15.3333333333333 1.75119007154183 13.7693 2.01475
15.6666666666667 1.86189867250253 13.5442 3.63927
16.1666666666667 2.04124145231932 13.9785 2.39362
15.8333333333333 2.2286019533929 13.5601 2.97416
16.1666666666667 2.04124145231932 13.9059 1.95145
16.1666666666667 2.04124145231932 13.7314 0.762304
16 5.17687164221791 13.9851 3.35456
16.3333333333333 2.42212028327799 13.7106 2.22424
16.5 2.42899156029822 13.8575 0.853454
16.5 2.42899156029822 13.9906 3.22484
16.1666666666667 1.16904519445001 13.8687 3.16795
15.6666666666667 1.211060141639 13.601 2.99731
15.8333333333333 1.47196014438797 13.6464 3.71597
15.3333333333333 1.63299316185545 13.8345 3.86244
16.3333333333333 1.75119007154183 13.8777 2.94505
15.6666666666667 2.06559111797729 13.9666 2.70494
15.8333333333333 1.94079021706795 13.9915 1.90259
15.3333333333333 4.54606056566195 13.9909 3.29271
16.1666666666667 1.94079021706795 13.6555 3.23408
15.6666666666667 2.58198889747161 13.8356 2.9254
16 2.28035085019828 13.9832 3.71326
16.1666666666667 2.13697605664328 13.5055 3.3873
16.1666666666667 2.13697605664328 13.9623 2.39673
16.8333333333333 2.31660671385254 13.8518 2.27221
16.3333333333333 2.50333111406915 13.9567 1.65931
16.1666666666667 2.63944438597722 13.9711 2.14939
17 2.68328157299975 13.8842 1.30073
16.3333333333333 1.86189867250253 13.9454 0.160165
15.8333333333333 4.53504869507116 13.815 3.89523
16 2.0976176963403 13.8022 1.50412
16 2.0976176963403 13.9498 0.258944
16.1666666666667 1.94079021706795 13.8979 0.0904218
16.1666666666667 1.94079021706795 13.3741 3.17527
16.6666666666667 2.16024689946929 13.9993 3.98609
16.3333333333333 2.25092573548455 13.3696 3.93025
16.1666666666667 2.78687399547713 13.62 2.87036
15.8333333333333 1.72240142436851 13.9831 0.528475
15.8333333333333 1.72240142436851 13.722 0.162303
16.6666666666667 1.36626010212795 13.8181 3.58627
15.3333333333333 4.54606056566195 13.9256 3.87712
16.1666666666667 1.72240142436851 13.9905 2.32491
15.8333333333333 2.2286019533929 13.9552 0.468994
16 2 13.9201 2.94741
16 2 13.9613 3.14563
16 2 13.5812 3.26267
16.3333333333333 2.16024689946929 13.9497 1.02587
16 2.75680975041804 13.9515 1.81184
16.3333333333333 2.87518115371304 13.8622 3.13877
16.6666666666667 2.58198889747161 13.6579 3.87468
16.6666666666667 2.06559111797729 13.9493 1.67382
15.8333333333333 4.91596040125088 13.8749 2.3146
16.1666666666667 2.48327740429189 13.7391 2.62778
16.5 2.58843582110896 13.4654 1.12833
16.3333333333333 2.73252020425589 13.7984 2.73335
15.8333333333333 1.47196014438797 13.916 3.0488
16.1666666666667 1.72240142436851 13.4867 1.96868
16 2.75680975041804 13.9931 1.72842
16 2.0976176963403 13.8534 2.33044
16.8333333333333 2.04124145231932 13.63 3.16411
16.1666666666667 2.31660671385254 13.858 2.52838
16.1666666666667 1.47196014438797 13.9727 1.78822
15.6666666666667 5.08592829940284 13.5018 3.78879
16.1666666666667 1.83484785926972 13.945 1.91335
16.6666666666667 1.86189867250253 13.6799 3.10598
15.6666666666667 2.65832027165025 13.9124 2.86415
16.1666666666667 2.13697605664328 13.7123 3.83435
15.6666666666667 1.03279555898864 13.9413 3.27896
16.3333333333333 1.63299316185545 13.9717 2.6965
16.6666666666667 2.42212028327799 13.8118 3.4296
16.3333333333333 2.50333111406915 13.957 2.97511
16.8333333333333 1.72240142436851 13.9328 3.79377
16.1666666666667 2.31660671385254 13.4094 2.29874
15.8333333333333 5.26940856896357 13.8737 3.41017
16.5 2.50998007960223 13.9463 2.21567
16.6666666666667 2.16024689946929 13.6989 3.48188
16.1666666666667 2.56255081250434 13.809 3.94692
16.3333333333333 2.94392028877595 13.463 2.73422
17 1.89736659610103 13.8986 3.2759
16.8333333333333 2.04124145231932 13.7758 3.78495
15.6666666666667 0.816496580927726 13.6853 3.91968
16.1666666666667 2.13697605664328 13.9918 3.42339
15.3333333333333 1.36626010212795 13.8938 3.87087
16 2.19089023002066 13.9648 1.04208
15.5 5.54075807087803 13.9747 3.8747
16 1.26491106406735 13.9004 3.96206
16 1.09544511501033 13.9609 3.7784
15.5 1.37840487520902 13.7435 2.58926
16 1.54919333848297 13.9214 0.134663
15.8333333333333 2.31660671385254 13.9755 3.90101
16 2 13.8306 2.7833
16.1666666666667 2.40138848724372 13.7701 3.5509
15.3333333333333 1.50554530541816 13.9635 3.77947
16 1.26491106406735 13.9911 2.9653
16.1666666666667 1.32916013582513 13.7197 3.42075
16.1666666666667 5.38206899497458 13.9589 0.580741
15.8333333333333 6.27428614797466 13.8793 2.20761
15.8333333333333 1.83484785926972 13.9915 0.819352
16.3333333333333 1.63299316185545 13.7898 3.42516
16.1666666666667 1.83484785926972 13.9967 3.92419
16.1666666666667 2.04124145231932 13.9272 0.812963
16.6666666666667 1.86189867250253 13.7618 3.55533
16.5 2.88097205817759 13.9156 2.76455
16.3333333333333 1.50554530541816 13.9654 3.0893
15.8333333333333 1.72240142436851 13.7309 1.64037
16.1666666666667 1.72240142436851 13.8361 3.90823
16.3333333333333 1.75119007154183 13.9106 3.81967
15.5 5.46808924579693 13.9092 2.87285
16.1666666666667 1.83484785926972 13.7015 1.83273
16 2 13.6184 3.10023
16.1666666666667 1.94079021706795 13.6208 1.28034
15.8333333333333 2.2286019533929 13.3765 2.09947
15.8333333333333 2.2286019533929 13.2807 2.79905
16 2 13.7565 3.36622
16 2.5298221281347 13.991 3.8394
17 1.89736659610103 13.5142 1.5977
16.6666666666667 2.06559111797729 13.9299 2.91616
16.8333333333333 1.94079021706795 13.9393 0.714441
15.5 5.16720427310553 13.9556 3.2116
16.3333333333333 2.25092573548455 13.7639 0.714441
16.1666666666667 2.31660671385254 13.8552 3.87647
16.1666666666667 2.31660671385254 13.7631 3.133
15.8333333333333 0.752772652709081 13.9134 3.03312
15.8333333333333 1.16904519445001 13.3921 2.96613
16.3333333333333 1.50554530541816 13.9976 3.75109
15.8333333333333 1.94079021706795 13.8474 3.83461
16.1666666666667 1.47196014438797 13.6232 2.09661
16.5 1.87082869338697 13.507 2.88173
16.6666666666667 2.25092573548455 13.8409 3.57777
15.8333333333333 4.57893728573199 13.6068 2.29264
15.8333333333333 0.983192080250175 13.9342 0.965228
15.8333333333333 0.983192080250175 13.3991 2.48255
16.3333333333333 0.816496580927726 13.545 1.31879
15.8333333333333 1.47196014438797 13.9628 2.85244
16 1.26491106406735 13.7949 1.81549
16 1.26491106406735 13.9462 3.12757
16.1666666666667 1.16904519445001 13.7796 3.43926
16 1.78885438199983 13.8636 2.02475
16.1666666666667 2.04124145231932 13.6692 3.30547
16.3333333333333 1.50554530541816 13.6078 3.29979
16.1666666666667 5.19294393062997 13.9734 1.71173
16.3333333333333 1.50554530541816 13.9601 2.11672
16.3333333333333 1.50554530541816 13.9773 2.59885
16.3333333333333 1.50554530541816 13.284 0.370258
16.1666666666667 1.60208197875972 13.2867 0.805778
16.1666666666667 1.60208197875972 13.7868 0.765389
16 2.36643191323985 13.6018 3.8589
16.1666666666667 1.47196014438797 13.9018 2.61192
16.3333333333333 1.36626010212795 13.9153 0.218399
16.1666666666667 1.47196014438797 13.8582 0.465309
15.6666666666667 2.06559111797729 13.9112 3.87412
16.1666666666667 4.49073119510249 13.8997 2.04139
16.5 1.37840487520902 13.7226 0.349889
16.8333333333333 1.47196014438797 13.9758 0.27755
16.5 1.6431676725155 13.9745 2.58071
16.8333333333333 1.47196014438797 13.6813 0.735185
16.6666666666667 1.50554530541816 13.3614 3.96874
16 2 13.876 2.32733
16 1.09544511501033 13.733 2.83062
16.3333333333333 1.03279555898864 13.8994 3.80088
16.6666666666667 1.63299316185545 13.4592 3.61297
16 1.54919333848297 13.8158 1.71953
16.1666666666667 5.26940856896357 13.8042 3.98915
16.1666666666667 1.16904519445001 13.7793 1.93136
16.1666666666667 1.72240142436851 13.7089 2.37856
16 2 13.9185 1.90343
15.8333333333333 2.04124145231932 13.8434 2.26608
16.6666666666667 1.211060141639 13.7361 3.80687
16.3333333333333 2.94392028877595 13.5792 3.32705
16 1.4142135623731 13.8082 3.01231
16 1.26491106406735 13.8334 3.54413
16.6666666666667 2.25092573548455 13.6798 2.99105
16.1666666666667 2.13697605664328 13.7591 2.98267
16.6666666666667 5.53774924194538 13.9342 3.27351
16.6666666666667 2.42212028327799 13.4773 3.29212
16.5 2.58843582110896 13.8769 3.31539
15.1666666666667 0.983192080250175 13.9543 3.81133
15.6666666666667 1.50554530541816 13.4297 3.81047
15.6666666666667 1.36626010212795 13.9166 3.86016
16.1666666666667 1.60208197875972 13.6668 3.99162
15.6666666666667 0.816496580927726 13.965 3.83744
16.3333333333333 1.36626010212795 13.7025 3.79672
16.1666666666667 0.983192080250175 13.8825 3.87743
16 1.26491106406735 13.7524 3.85448
16.6666666666667 5.53774924194538 13.7228 0.754386
16.1666666666667 1.32916013582513 13.8201 2.53209
16 1.09544511501033 13.8754 3.45702
16.6666666666667 1.03279555898864 13.9638 0.81781
16.5 1.22474487139159 13.954 0.471998
16.3333333333333 1.50554530541816 13.7117 0.134899
16 1.78885438199983 13.9855 3.05196
16.3333333333333 1.211060141639 13.713 2.61665
16.1666666666667 1.32916013582513 13.7312 1.43185
16.6666666666667 1.86189867250253 13.9952 0.265016
16.5 1.37840487520902 13.8661 3.1508
16 4.85798312059645 13.7702 2.51349
16.6666666666667 1.63299316185545 13.8232 2.33193
16.3333333333333 1.96638416050035 13.9271 3.89035
16.3333333333333 1.96638416050035 13.7854 0.547056
16.5 1.7606816861659 13.9478 3.60451
16.5 2.25831795812724 13.9982 0.615845
16.8333333333333 1.72240142436851 13.9096 1.64992
16.8333333333333 1.72240142436851 13.747 2.85771
16.6666666666667 1.86189867250253 13.6719 3.22036
16.6666666666667 0.816496580927726 13.4282 1.7764
16 1.54919333848297 13.751 2.69169
16.1666666666667 5.41910201663215 13.955 1.38541
15.6666666666667 5.7850381733111 13.986 1.70956
16.3333333333333 1.211060141639 13.9215 2.84832
15.8333333333333 1.72240142436851 13.5516 3.69265
16.5 1.51657508881031 13.9861 2.85445
16.6666666666667 1.63299316185545 13.9069 1.38474
16.6666666666667 1.63299316185545 13.8194 2.64341
16.5 1.7606816861659 13.746 3.00606
16.6666666666667 1.36626010212795 13.9155 3.97826
16.1666666666667 0.408248290463863 13.8651 0.847551
16.3333333333333 0.816496580927726 13.7473 3.82334
15.6666666666667 1.50554530541816 13.9788 3.82845
16.3333333333333 5.04645089807348 13.9864 1.16172
16.5 0.547722557505166 13.6738 0.835355
16.5 1.04880884817015 13.9054 3.87537
16.1666666666667 1.32916013582513 13.8522 2.02214
16 1.4142135623731 13.7943 2.38479
16.1666666666667 2.2286019533929 13.9356 0.361049
16.3333333333333 0.816496580927726 13.7086 2.29615
16.6666666666667 0.516397779494322 13.8716 2.40052
16.5 0.836660026534076 13.8914 1.0905
16.5 1.37840487520902 13.8541 1.20039
16.1666666666667 1.47196014438797 13.4182 0.768494
16.1666666666667 5.63619256827396 13.7709 0.839878
15.8333333333333 0.752772652709081 13.941 2.69743
15.8333333333333 0.752772652709081 13.7323 3.1198
15.8333333333333 1.83484785926972 13.9475 2.00526
16.1666666666667 0.752772652709081 13.9375 2.54043
16.1666666666667 1.16904519445001 13.7711 2.23153
16.5 1.6431676725155 13.8667 3.81528
16.3333333333333 0.516397779494322 13.7808 3.77645
15.8333333333333 0.983192080250175 13.7933 3.96608
16.1666666666667 0.752772652709081 13.8989 2.70323
16.1666666666667 1.47196014438797 13.9131 2.6213
15.5 5.16720427310553 13.9582 2.82601
16.6666666666667 1.86189867250253 13.9789 3.45736
16.5 1.37840487520902 13.8894 1.36922
16.6666666666667 1.211060141639 13.8804 0.376924
15.5 4.72228758124704 13.8918 3.95358
15.3333333333333 4.63321342770508 13.5737 3.98749
15.3333333333333 4.63321342770508 13.4256 3.66411
15.8333333333333 4.79235502302017 13.8834 3.34688
16 5.65685424949238 13.762 2.95052
16.1666666666667 5.87934236685249 13.8472 3.30651
15.6666666666667 4.88535225614967 13.7398 2.73886
15.5 6.71565335615233 13.8505 3.64447
15.6666666666667 4.5898438608156 13.9803 2.84531
16 5.17687164221791 13.9245 1.80833
15.8333333333333 4.79235502302017 13.8905 1.9038
15.5 4.80624593627917 13.8869 2.33819
15.8333333333333 4.62240918425302 13.9188 3.56021
15.3333333333333 4.5018514709691 13.6134 3.36088
15.8333333333333 4.49073119510249 13.7438 2.53254
15.3333333333333 4.7187568984497 13.8583 3.83985
15.3333333333333 4.84424056655599 13.9736 3.97075
15.8333333333333 5.19294393062997 13.9836 3.9093
16.3333333333333 6.68331255192114 13.6406 3.671
16.1666666666667 4.87510683643617 13.9961 3.63827
15.5 4.76445169982864 13.8804 1.19279
15.1666666666667 5.34477938428395 13.7614 2.80972
16.1666666666667 5.15428624221304 13.9001 3.95855
15.8333333333333 5.23131595936115 13.7663 0.28715
15.8333333333333 4.70814896394185 13.7007 1.43153
16 4.69041575982343 13.9904 3.89441
16.3333333333333 4.67618077780005 13.852 2.0223
15.8333333333333 5.03653319920227 13.8188 1.69636
16.3333333333333 4.84424056655599 13.8505 2.19831
16.5 6.4730209330729 13.9928 1.17948
16 4.85798312059645 13.9738 1.71189
16.3333333333333 5.00666222813829 13.97 3.65866
16.1666666666667 5.19294393062997 13.9245 0.90616
16.5 5.43139024560011 13.7401 2.22177
15.3333333333333 3.9327683210007 13.7096 2.35776
15.6666666666667 4.13118223595458 13.8914 1.91199
16.1666666666667 4.62240918425302 13.7019 2.47188
16 4.60434577328854 13.7643 2.74642
16.1666666666667 4.62240918425302 13.7033 2.7272
15.5 4.32434966208793 13.9531 0.555095
15.5 5.57673739743948 13.9815 3.46945
16.1666666666667 4.70814896394185 13.9851 0.660713
16.3333333333333 4.7187568984497 13.9433 1.39263
16.3333333333333 4.41210456207315 13.6952 3.33549
15.8333333333333 4.70814896394185 13.9435 2.44016
15.5 4.84767985741633 13.9113 3.89657
16.1666666666667 5.19294393062997 13.904 2.5395
15.3333333333333 4.45720390678581 13.8566 2.21257
15.5 4.23083916026124 13.8701 3.15748
15.5 4.50555213042752 13.9034 2.35131
14.8333333333333 3.9707262140151 13.7876 3.23508
15.6666666666667 6.05530070819498 13.9732 2.77513
15.5 6.09097693313643 13.9195 2.64296
15.5 4.13521462562707 13.8582 3.89612
15.5 4.23083916026124 13.5847 2.87919
15.6666666666667 4.22689799577263 13.8029 3.75304
16 4.89897948556636 13.8644 3.45955
16.1666666666667 5.07608773236502 13.9308 2.11171
15.1666666666667 4.35507366948788 13.8987 2.26603
15.1666666666667 4.70814896394185 13.9612 2.00376
16.5 5.43139024560011 13.5204 2.76152
15.8333333333333 4.35507366948788 13.9501 3.94155
15.8333333333333 4.26223728418147 13.6306 3.67149
15.8333333333333 6.17791766428355 13.9401 2.33608
16.3333333333333 4.7187568984497 13.9968 3.9616
15.1666666666667 4.57893728573199 13.1211 3.72486
16 5.17687164221791 13.6839 3.05635
15.8333333333333 4.26223728418147 13.6878 3.47782
15.6666666666667 4.22689799577263 13.6381 3.48112
15.3333333333333 4.17931413830866 13.4366 3.0503
15.1666666666667 4.26223728418147 13.6969 3.97123
15.1666666666667 4.11906138175515 13.9275 3.90915
15.5 4.50555213042752 13.9433 3.85616
15.8333333333333 4.70814896394185 13.8676 3.84868
16.8333333333333 6.27428614797466 13.9894 3.61256
15.3333333333333 4.80277697448743 13.7355 3.90322
15.5 4.13521462562707 13.7125 3.88806
16 4.28952211790544 13.7104 3.96377
15.3333333333333 4.13118223595458 13.6953 3.80738
15.6666666666667 3.98329846567724 13.7055 3.92084
15.8333333333333 4.44597195972564 13.9564 3.78966
15.3333333333333 4.13118223595458 13.882 3.46394
15.8333333333333 4.44597195972564 13.5147 3.8486
15.8333333333333 4.44597195972564 13.9554 3.98553
16.1666666666667 5.11533641774094 13.9537 2.83678
15.8333333333333 5.77638872191499 13.9728 2.62333
16.6666666666667 5.00666222813829 13.9961 3.55219
15.8333333333333 4.07021702943058 13.8657 2.46585
16.1666666666667 4.21505239192429 13.9981 3.42973
16.1666666666667 4.44597195972564 13.9502 0.49278
16.1666666666667 4.44597195972564 13.7908 2.12781
16.1666666666667 4.66547603859099 13.9782 0.913078
16 4.33589667773576 13.8202 0.455955
15.8333333333333 4.53504869507116 13.7158 2.87945
16 4.93963561409139 13.996 3.35647
16.5 4.46094160463909 13.8214 1.60653
15.8333333333333 5.81090928054007 13.9894 3.67247
16.3333333333333 4.67618077780005 13.8551 3.15039
16.5 4.63680924774785 13.7922 2.21059
16 4.73286382647969 13.8957 3.60044
16.5 4.84767985741633 13.8887 3.83038
16.1666666666667 4.87510683643617 13.964 3.42084
16.3333333333333 4.80277697448743 13.9259 1.16089
16.1666666666667 4.44597195972564 13.8557 3.4512
15.8333333333333 4.87510683643617 13.9841 3.5222
16.8333333333333 4.70814896394185 13.7805 2.16381
15.3333333333333 4.08248290463863 13.9749 2.55724
15.8333333333333 5.91326193117358 13.9827 1.28352
15.5 4.59347363114234 13.9018 3.49541
15.5 4.08656334834051 13.3848 3.8609
15.6666666666667 6.15358973824764 13.9604 3.52244
15.1666666666667 4.4007575105505 13.6274 3.54914
15.5 5.00999001995014 13.7172 2.99289
15.3333333333333 4.5898438608156 13.8316 2.95991
15.5 5.00999001995014 13.9313 3.95548
16 4.85798312059645 13.6543 3.20663
16.6666666666667 6.02218122167265 13.8513 3.7433
15.5 4.84767985741633 13.9915 3.75567
16.8333333333333 6.36919670497518 13.9912 3.61994
15.6666666666667 5.20256347070045 13.9884 2.78454
15.5 5.24404424085076 13.9608 0.315569
15.5 5.24404424085076 13.8786 3.24869
15.3333333333333 4.22689799577263 13.873 3.00181
15.5 4.18330013267038 13.906 3.94398
16 4.73286382647969 13.5827 0.398022
16.1666666666667 5.41910201663215 13.5861 2.53146
15.8333333333333 5.30722777603022 13.9988 3.6633
15.8333333333333 5.38206899497458 13.7935 3.05102
15.6666666666667 5.42832079621928 13.7037 2.70812
16.6666666666667 6.40832791503889 13.9057 3.82384
15.8333333333333 5.38206899497458 13.8481 3.94471
15.1666666666667 4.4007575105505 13.9495 3.82012
16 4.85798312059645 13.9149 3.48262
15.6666666666667 4.7187568984497 13.8976 2.40971
15.8333333333333 4.9564772436345 13.9591 3.39942
15.3333333333333 4.84424056655599 13.9054 2.09234
16.1666666666667 5.19294393062997 13.7229 3.58672
15.3333333333333 4.13118223595458 13.7572 3.83875
15.5 4.18330013267038 13.8687 3.92325
16.1666666666667 4.57893728573199 13.7133 3.79931
15.3333333333333 5.00666222813829 13.8717 2.92604
15.8333333333333 4.66547603859099 13.9335 3.80804
15.3333333333333 4.13118223595458 13.9246 1.32002
16.1666666666667 5.23131595936115 13.9507 3.25623
16.1666666666667 4.79235502302017 13.4739 3.47809
15.6666666666667 5.16397779494322 13.9294 1.90336
16 5.51361950083609 13.9513 3.24525
16.6666666666667 5.81950742474539 13.8774 2.97482
15.3333333333333 3.8815804341359 13.8646 2.73398
15.3333333333333 4.32049379893857 13.7335 3.20733
16.1666666666667 4.83390801181267 13.8982 3.84933
15.1666666666667 4.9966655548142 13.7714 3.28869
15.6666666666667 5.3166405433005 13.9725 3.9748
15.3333333333333 3.9327683210007 13.6188 3.23491
15.5 3.88587184554509 13.8364 3.90778
15.6666666666667 4.13118223595458 13.5441 2.81997
16.1666666666667 4.9966655548142 13.8722 3.45373
15.8333333333333 4.62240918425302 13.9617 1.60366
16 4.73286382647969 13.6479 3.93267
15.6666666666667 4.7187568984497 13.8337 3.58313
16.3333333333333 4.80277697448743 13.8891 1.97765
16.3333333333333 4.80277697448743 13.7937 0.375273
15.6666666666667 5.12510162500869 13.9087 2.45274
15.6666666666667 6.40832791503889 13.9725 3.85467
16.1666666666667 5.03653319920227 13.7927 2.14924
16.3333333333333 4.84424056655599 13.6387 2.36255
16 4.14728827066554 13.8762 3.2111
15.6666666666667 4.17931413830866 13.8314 2.27204
16.3333333333333 4.7187568984497 13.9902 2.58127
16.3333333333333 4.80277697448743 13.9406 3.48356
16 3.89871773792359 13.9151 3.84907
15.6666666666667 3.44480284873702 13.8468 3.8547
15.8333333333333 4.79235502302017 13.8549 2.91952
16 4.56070170039655 13.9331 3.86468
15.6666666666667 5.3166405433005 13.8637 2.5363
16 4.97995983919549 13.745 3.0052
15.5 4.03732584763727 13.6805 3.95353
16.3333333333333 3.98329846567724 13.8411 3.76227
15.3333333333333 4.45720390678581 13.861 3.81506
16.1666666666667 4.26223728418147 13.8804 3.52879
15.6666666666667 4.32049379893857 13.8791 2.09963
16.5 4.50555213042752 13.8576 1.73625
16.5 4.84767985741633 13.9768 2.78452
16.5 4.80624593627917 13.9909 2.09826
16.3333333333333 4.84424056655599 13.9433 1.22058
16.1666666666667 6.11282804164052 13.6886 3.74147
16 3.89871773792359 13.9904 3.60604
15.8333333333333 3.9707262140151 13.6494 3.26214
15.8333333333333 4.11906138175515 13.9021 3.88425
16 4.09878030638384 13.9224 1.95313
16.6666666666667 4.5898438608156 13.9289 2.07124
16.1666666666667 4.49073119510249 13.7791 2.27801
16 3.74165738677394 13.796 0.797289
16.1666666666667 3.76386326354541 13.8195 1.10298
16.1666666666667 4.02077936060494 13.9381 0.710892
16.3333333333333 3.98329846567724 13.8555 2.53691
16 5.54977477020464 13.9547 3.97198
16.1666666666667 4.75043857624395 13.98 3.64572
15.8333333333333 4.75043857624395 13.8813 3.55859
16.3333333333333 5.04645089807348 13.9081 3.94635
16 3.89871773792359 13.967 2.32772
16 3.89871773792359 13.867 2.49448
15.8333333333333 3.9707262140151 13.7962 2.00226
15.6666666666667 3.98329846567724 13.8103 2.6865
16.1666666666667 4.11906138175515 13.8526 1.03904
16.1666666666667 4.07021702943058 13.8321 1.66322
16 4.09878030638384 13.9692 1.70249
16.3333333333333 5.53774924194538 13.9949 2.65844
15.6666666666667 4.27395211328656 13.8334 3.94591
16.3333333333333 4.03319558993445 13.9348 0.7587
16.3333333333333 4.27395211328656 13.3822 3.14858
15.6666666666667 4.54606056566195 13.9052 2.26208
16 4.81663783151692 13.8512 3.28986
15.5 3.72827037646145 13.8424 3.33142
15.1666666666667 3.86867763798777 13.8008 3.33331
16 4.33589667773576 13.8946 2.04611
15.8333333333333 4.26223728418147 13.9564 3.64954
15 3.84707681233427 13.9738 2.03324
15.8333333333333 5.56477013601341 13.9692 3.063
15.8333333333333 3.65604522218567 13.7872 2.58937
16.1666666666667 4.11906138175515 13.9235 3.35714
15.6666666666667 3.9327683210007 13.809 2.46549
15.8333333333333 3.60092580688171 13.504 3.13483
15.3333333333333 3.61478445646026 13.2955 2.59241
15.1666666666667 3.65604522218567 13.9204 2.24838
15.8333333333333 3.76386326354541 13.9257 2.4286
16.1666666666667 4.02077936060494 13.9101 3.63639
15.8333333333333 4.02077936060494 13.9112 2.40955
16 4 13.6114 2.23572
16.3333333333333 5.53774924194538 13.9841 0.408138
15.6666666666667 4.08248290463863 13.974 2.05722
15.8333333333333 4.02077936060494 13.9362 3.25822
16.1666666666667 4.02077936060494 13.7759 2.7062
15.8333333333333 4.35507366948788 13.9475 1.92405
16.1666666666667 4.26223728418147 13.9212 2.00125
16 4.47213595499958 13.7016 2.45844
16.3333333333333 4.27395211328656 13.8312 2.61946
15.6666666666667 4.5018514709691 13.8598 2.72246
15.3333333333333 3.61478445646026 13.8432 3.03912
16 4.47213595499958 13.9089 2.80149
16 5.54977477020464 13.9791 1.6625
16 4.33589667773576 13.9718 2.26385
15.8333333333333 4.02077936060494 13.569 2.82798
16 4.28952211790544 13.9845 2.86621
16 3.89871773792359 13.9895 3.88333
16 4 13.9643 3.48962
15.8333333333333 4.02077936060494 13.9924 3.76502
16.1666666666667 4.3089055068157 13.9792 3.83573
15.5 3.72827037646145 13.9425 2.47776
15.6666666666667 3.66969571853944 13.6586 3.82068
15.6666666666667 3.66969571853944 13.9823 3.24845
16 5.54977477020464 13.9731 0.195085
16.1666666666667 4.4007575105505 13.9039 2.80811
16 4.04969134626332 13.9443 3.03495
15.8333333333333 4.07021702943058 13.9018 1.65149
16 4 13.9348 2.62165
16.3333333333333 3.98329846567724 13.668 1.63859
16.8333333333333 4.35507366948788 13.8099 0.697454
16.3333333333333 4.13118223595458 13.9838 3.13512
16.1666666666667 4.16733328000853 13.7898 1.89986
16 3.9496835316263 13.9923 1.94369
16.3333333333333 3.9327683210007 13.7088 1.92176
16.3333333333333 5.53774924194538 13.919 2.30259
16.1666666666667 3.9707262140151 13.8293 3.08673
16.8333333333333 4.21505239192429 13.8254 2.23034
15.6666666666667 3.8815804341359 13.9421 3.77376
16.1666666666667 4.26223728418147 13.9434 3.29065
15.6666666666667 5.16397779494322 13.9402 3.47843
15.3333333333333 4.80277697448743 13.9229 2.81241
16.3333333333333 5.3166405433005 13.9838 3.31001
15.3333333333333 5.08592829940284 13.8761 3.00778
16.1666666666667 4.9564772436345 13.9565 3.42389
15.8333333333333 5.19294393062997 13.9974 3.28742
15.8333333333333 5.84522597225006 13.9882 3.7205
15.8333333333333 5.94698803316996 13.978 3.84397
16.5 5.95818764390649 13.8083 2.67412
16.3333333333333 5.98887858172686 13.7117 3.03677
16.1666666666667 6.04703784233791 13.9331 2.71784
15.3333333333333 4.76095228569523 13.9496 3.84717
15.8333333333333 4.62240918425302 13.9708 3.83236
15.8333333333333 4.35507366948788 13.652 3.05401
15.6666666666667 4.32049379893857 13.6964 2.31482
16.1666666666667 5.07608773236502 13.9972 2.81398
15.5 4.13521462562707 13.8993 1.03689
15.8333333333333 4.57893728573199 13.9782 1.24656
15.8333333333333 5.60059520646392 13.7804 3.35886
16.3333333333333 4.84424056655599 13.9522 1.17719
15.8333333333333 4.44597195972564 13.9181 2.8026
15.8333333333333 4.57893728573199 13.9409 3.02266
16 4.73286382647969 13.7717 2.62533
15.8333333333333 4.16733328000853 13.9998 1.53616
15.6666666666667 4.17931413830866 13.95 2.89262
16 5.01996015920445 13.9541 3.89135
15.8333333333333 4.79235502302017 13.889 3.49197
15.1666666666667 3.76386326354541 13.9909 3.79935
15.8333333333333 3.60092580688171 13.9907 3.91175
15.8333333333333 5.30722777603022 13.973 3.60229
15.8333333333333 4.07021702943058 13.9105 2.92876
16.1666666666667 4.87510683643617 13.7528 1.99136
15.6666666666667 3.9327683210007 13.7394 2.59249
15.5 3.93700393700591 13.7794 2.50437
16 5.01996015920445 13.9416 3.56346
15.6666666666667 3.2659863237109 13.9232 2.8175
15.8333333333333 3.48807492274273 13.953 3.58819
15.6666666666667 4.80277697448743 13.9103 1.85172
15.6666666666667 4.22689799577263 13.9755 1.85629
16 4.14728827066554 13.9614 3.40634
16 5.3665631459995 13.8871 3.92709
16 4.14728827066554 13.8465 3.82681
15.8333333333333 3.92003401345788 13.8413 3.21359
16.1666666666667 4.07021702943058 13.9688 3.17473
16.1666666666667 4.4007575105505 13.7259 1.78808
16.1666666666667 4.57893728573199 13.9179 1.59906
16 4.60434577328854 13.9625 1.90351
16.8333333333333 4.70814896394185 13.837 2.55054
16.3333333333333 4.76095228569523 13.9392 3.39474
15.8333333333333 5.03653319920227 13.919 3.95215
16.3333333333333 3.8815804341359 13.9458 1.80365
16 5.69209978830308 13.9821 3.61968
16.3333333333333 5.12510162500869 13.8103 2.21738
15.8333333333333 4.07021702943058 13.5978 3.49812
16.1666666666667 4.87510683643617 13.8551 2.77206
15.1666666666667 3.92003401345788 13.7278 3.25958
15.6666666666667 3.38624669312008 13.9785 3.63104
15.1666666666667 3.48807492274273 13.8724 3.21599
15.8333333333333 3.86867763798777 13.9119 3.63238
15.3333333333333 4.36653943835008 13.7834 2.52669
16 4.6475800154489 13.8156 3.72684
16.1666666666667 4.4007575105505 13.6121 3.33643
15.5 5.12835256198323 13.7461 3.21316
15.8333333333333 4.16733328000853 13.8139 3.50122
15.8333333333333 3.54494945897211 13.9794 2.08426
16 3.89871773792359 13.9034 3.98721
16 4.56070170039655 13.8757 1.15561
15.6666666666667 3.38624669312008 13.8746 3.10108
15.5 3.39116499156263 13.9053 3.70226
16.1666666666667 3.9707262140151 13.9591 0.848708
16.3333333333333 4.7187568984497 13.7921 2.94739
15.8333333333333 4.07021702943058 13.9633 0.444068
16.6666666666667 3.9327683210007 13.9447 3.12068
15.8333333333333 5.41910201663215 13.8586 3.90733
16.3333333333333 3.98329846567724 13.9455 0.402741
16.5 4.23083916026124 13.982 2.88926
16.5 4.23083916026124 13.9282 3.59243
16.5 4.84767985741633 13.9443 2.33503
16.5 4.18330013267038 13.929 3.52721
15.5 3.33166624979154 13.855 2.96065
15.1666666666667 3.43025752191678 13.9902 3.91311
16 3.57770876399966 13.9098 3.76361
16 3.57770876399966 13.4382 2.44916
16.1666666666667 3.81663027639129 13.5903 0.19
16 5.51361950083609 13.8891 0.893198
16 3.84707681233427 13.6227 0.675511
16 3.84707681233427 13.6703 1.82251
15.6666666666667 3.44480284873702 13.8405 1.32183
15.8333333333333 3.37144874893074 13.6 0.769267
15.1666666666667 3.60092580688171 13.9846 3.93912
15.8333333333333 3.37144874893074 13.9829 2.83637
15.6666666666667 3.38624669312008 13.9337 0.409423
15.8333333333333 3.71034589582517 13.813 1.36011
16 3.63318042491699 13.8404 2.17243
16.6666666666667 3.8815804341359 13.8835 1.07494
16.8333333333333 5.60059520646392 13.7193 3.54285
16 3.9496835316263 13.9355 0.41959
16.3333333333333 3.9327683210007 13.9077 3.95882
15.8333333333333 4.44597195972564 13.9964 2.05713
15.5 3.50713558335004 13.7038 3.82532
15.6666666666667 3.55902608401044 13.7303 3.96439
15.6666666666667 3.32665998663324 13.888 3.51782
16.1666666666667 3.54494945897211 13.9489 2.58969
16 3.5213633723318 13.9285 3.01761
16.1666666666667 3.76386326354541 13.9762 3.84889
16 4.56070170039655 13.7756 1.45566
16.3333333333333 5.81950742474539 13.8279 1.59598
16.1666666666667 4.62240918425302 13.9975 2.31131
15.8333333333333 3.37144874893074 13.6259 1.97736
16.3333333333333 4.36653943835008 13.8235 3.80326
15.8333333333333 4.07021702943058 13.9948 3.81184
15.5 4.23083916026124 13.9655 3.13564
16.1666666666667 4.21505239192429 13.7117 1.96174
16.1666666666667 3.81663027639129 13.5742 1.79752
15.6666666666667 3.55902608401044 13.9736 2.42807
15.8333333333333 3.86867763798777 13.9886 2.47541
15.6666666666667 3.14112506383727 13.7653 3.7052
15.8333333333333 4.9564772436345 13.4813 3.87409
16 6.51152823843988 13.8757 2.29738
16 3.40587727318528 13.7386 2.83658
16.1666666666667 3.37144874893074 13.7961 3.29948
15.8333333333333 3.48807492274273 13.6207 2.99909
15.1666666666667 3.48807492274273 13.7542 3.99489
15.1666666666667 3.18852107828483 13.8749 2.7036
15.3333333333333 3.20416395751944 13.9812 3.51985
15.3333333333333 3.20416395751944 13.8515 3.44198
15 3.09838667696593 13.8582 2.40123
15.5 3.39116499156263 13.9814 3.74641
15.5 4.67974358271904 13.6297 3.88271
15.1666666666667 5.19294393062997 13.7226 3.90996
15.6666666666667 3.20416395751944 13.8482 3.91467
16 3.40587727318528 13.9717 3.94747
15.3333333333333 3.66969571853944 13.9009 3.96522
15.6666666666667 3.72379734500505 13.769 3.82138
16.5 4.50555213042752 13.6946 3.83708
16.5 4.76445169982864 13.8659 3.85323
15.3333333333333 3.14112506383727 13.7334 2.88264
15.5 3.39116499156263 13.4727 3.63518
16.5 4.18330013267038 13.9035 1.62122
15.5 3.27108544675923 13.2318 2.49456
15.5 5.12835256198323 13.3611 3.92428
15.5 3.27108544675923 13.8591 1.0404
15.5 3.27108544675923 13.4796 3.85429
15.5 3.27108544675923 13.9581 0.652945
16 3.22490309931942 13.8259 2.53254
15.8333333333333 3.43025752191678 13.4539 3.39678
15.8333333333333 3.43025752191678 13.4798 3.71079
16.1666666666667 3.65604522218567 13.8673 3.78474
16 3.68781778291716 13.9778 2.28164
16.3333333333333 3.66969571853944 13.8426 0.737993
16 4.04969134626332 13.7077 3.68152
15.8333333333333 6.21020665249287 13.7007 1.51119
16.1666666666667 3.9707262140151 13.9217 3.03381
16.5 3.93700393700591 13.725 2.21226
[truncated: 16,901,763 more chars]
