# Supplementary material for: Design of complicated all-α protein structures
Source: Nat Struct Mol Biol. 2024 Jan 4;31(2):275–82. doi: 10.1038/s41594-023-01147-9 (PMC11377298; doi:10.1038/s41594-023-01147-9)
Supplement: Supplementary file 12 — Statistical source data. [file 41594_2023_1147_MOESM12_ESM.zip › ED_Fig7/H6foldZ_helix-length_mean_sd.txt]

mean sd RG VDW
18 2.89827534923789 14.4576 0.528655
