# Supplementary material for: Design of complicated all-α protein structures
Source: Nat Struct Mol Biol. 2024 Jan 4;31(2):275–82. doi: 10.1038/s41594-023-01147-9 (PMC11377298; doi:10.1038/s41594-023-01147-9)
Supplement: Supplementary file 12 — Statistical source data. [file 41594_2023_1147_MOESM12_ESM.zip › ED_Fig7/H5_helix-length_mean_sd.txt]

mean sd RG VDW
14.8 9.90959131347 13.6403 3.42139
15 9.66953980290686 13.6423 2.34567
14.6 9.6850400102426 13.6724 1.77642
14.8 10.0349389634417 13.8218 3.63912
15 10 13.8227 2.39738
15 10.2225241501304 13.8241 3.01234
15 10 13.8371 3.94596
15.4 9.98999499499374 13.8379 3.4796
15.4 9.98999499499374 13.8417 3.18714
14.6 10.0647901120689 13.8501 3.61605
14.6 9.37016542009798 13.8779 0.49892
15.2 9.85900603509299 13.8902 2.11242
15.2 9.73139250056229 13.8911 1.96405
14.6 9.91463564635635 13.9012 0.88681
15.4 9.71081870904817 13.9108 3.2975
15 10.3923048454133 13.9404 2.02211
15.6 10.7610408418517 13.9458 2.56146
14.4 9.01665126307988 13.9555 0.796729
15 10.9316055545377 13.9573 3.77769
14.6 10.4307238483242 13.9593 3.74202
15.6 10.4785495179438 13.9615 2.82747
14.8 10.0349389634417 13.9653 0.191885
15.2 10.6160256216722 13.9661 3.24125
15 10.770329614269 13.9665 2.46496
15.4 10.6677082824757 13.9718 2.80042
14.6 10.0647901120689 13.974 1.9106
14.6 9.91463564635635 13.9806 3.81824
15 9.30053761886914 13.982 3.10787
15 9.82344135219425 13.9824 3.40003
15.2 9.83361581515162 13.9828 2.69246
15 9.5655632348545 13.9926 3.20413
15.2 10.1587400793602 13.9939 1.89112
14.6 10.4307238483242 13.9991 1.99238
14.6 9.04433524367601 13.4808 3.88047
15 9.51314879522022 13.6356 2.63897
14.8 9.80815986819138 13.6525 3.55837
15.2 9.75704873412037 13.7373 2.20204
14.2 8.75785361832453 13.7396 3.87254
15 9.97496867163 13.7764 3.47895
15.4 10.6442472725881 13.788 1.87988
14.8 9.5236547606473 13.7916 2.63165
15 9.82344135219425 13.8606 0.631914
15.2 10.1833196944808 13.8666 0.726053
15.2 9.75704873412037 13.8749 2.21092
14.4 9.555103348473 13.8796 3.80003
15 9.79795897113271 13.8938 3.76337
15.6 10.1636607578175 13.8961 3.22667
14.8 9.5236547606473 13.9031 3.81805
15.4 9.76217188949262 13.9221 3.39885
15.2 9.80815986819138 13.9304 3.54492
15 10.0747208398049 13.9437 2.97366
15.4 10.0647901120689 13.9527 0.379835
14.6 9.50263121456368 13.959 3.47858
15.4 10.4307238483242 13.96 3.27716
15 9.97496867163 13.9806 0.900523
15.2 9.80815986819138 13.9849 3.57174
14.6 9.12688336728371 13.9878 0.771353
15.2 10.7563934476199 13.9987 3.60763
14.8 9.49736805646701 13.4571 2.97327
14.8 9.338094023943 13.4578 3.04521
15 9.13783344124853 13.4849 2.3747
15.4 9.34344690143846 13.513 3.07796
16 10.4403065089106 13.5761 2.47857
15.4 9.81325634027768 13.5996 3.49976
15 9.05538513813742 13.6323 2.668
15 9.69535971483266 13.6334 1.32854
14.8 8.95544527089525 13.6345 3.87157
14.6 9.09945053286186 13.6525 3.94819
15.4 9.50263121456368 13.6856 2.66281
14.6 9.18150314491042 13.6925 3.18573
15.2 9.14877040918614 13.7118 2.3328
15.2 9.44457516249408 13.7147 2.33215
15.4 9.555103348473 13.7181 0.800303
15.4 9.60728889958036 13.7204 3.84838
15.2 9.39148550549912 13.7362 2.90794
15.2 9.65401470891774 13.7383 2.7377
14.8 8.95544527089525 13.7453 3.1146
15.2 9.14877040918614 13.7458 3.61136
15.4 10.1143462467922 13.7563 2.19483
14.8 9.28439551074813 13.7573 0.359917
15.2 9.06642156531451 13.7782 2.6261
15.2 9.54986910905066 13.7941 0.511176
15.2 9.338094023943 13.8001 0.183701
15.6 9.83869910099907 13.8009 2.96786
15.6 10.0895986045035 13.801 1.25146
15.6 10.5261578935526 13.8053 2.78133
15.4 9.44986772394196 13.8068 3.61906
15.2 9.54986910905066 13.8068 3.42806
15 9.61769203083567 13.8153 3.91005
15.4 9.81325634027768 13.8159 1.48382
15.2 9.57601169589929 13.82 0.36283
15.4 9.76217188949262 13.8207 3.12165
15.4 9.93981891183134 13.8218 3.56269
15.6 9.83869910099907 13.825 0.607255
14.8 9.14877040918614 13.8311 2.35293
15 9.30053761886914 13.8364 3.80254
15 8.86002257333468 13.8436 3.98824
15.2 9.95991967839099 13.8475 2.59466
15 9.69535971483266 13.8517 2.82564
16.2 10.6395488626163 13.8549 2.94289
15 9.13783344124853 13.8559 3.74777
15.2 9.28439551074813 13.8568 2.23995
15.2 9.85900603509299 13.8575 1.28909
14.8 9.06642156531451 13.858 2.64623
15.6 9.47628619238571 13.8715 2.79375
15.4 9.63327566303384 13.8739 1.42144
15.8 10.6395488626163 13.874 2.21235
14.8 9.338094023943 13.8747 2.85373
15 9.61769203083567 13.8936 3.00576
15.6 10.0895986045035 13.894 3.51018
15.2 10.1587400793602 13.8991 3.38643
15.2 9.60208310732624 13.9028 0.875295
15 9.13783344124853 13.9045 3.1701
15.2 9.80815986819138 13.9071 3.94467
15.4 9.60728889958036 13.9072 3.96663
15 9.35414346693485 13.9087 1.46835
15 9.30053761886914 13.9128 3.94156
14.8 9.39148550549912 13.9137 3.23833
14.8 9.28439551074813 13.9179 2.60939
15.6 9.93981891183134 13.9212 3.45003
15.2 9.57601169589929 13.922 3.1561
15.2 9.28439551074813 13.9305 0.368733
15.6 10.4546640309481 13.9324 1.38277
15 9.05538513813742 13.9324 3.84938
15 9.2736184954957 13.9334 0.706217
15.2 9.44457516249408 13.9344 2.07121
14.8 9.06642156531451 13.935 3.8874
15.4 9.44986772394196 13.9358 0.40202
15.4 9.76217188949262 13.9358 3.0701
15.4 9.07193474403338 13.9364 3.99726
15 9.82344135219425 13.937 3.11593
14.6 9.12688336728371 13.9376 3.92447
15.4 9.76217188949262 13.9385 0.505022
15.4 9.44986772394196 13.9429 2.00786
15 10 13.9444 3.48055
15.2 9.78263768111648 13.945 1.08296
15.2 9.14877040918614 13.9467 2.55188
14.8 8.95544527089525 13.9483 2.2597
15.4 10.3101891350256 13.9492 2.68754
15 9.82344135219425 13.9511 2.01346
15.4 9.60728889958036 13.9514 1.86262
16 10.3440804327886 13.952 2.29018
15 9.2736184954957 13.9521 3.84717
15.2 9.47100839404126 13.9522 2.70262
14.8 9.85900603509299 13.9524 3.94089
15.4 9.28977932999487 13.9543 3.88383
15.6 10.0895986045035 13.9575 1.83672
15.4 9.28977932999487 13.9606 3.58917
14.8 9.03880523078133 13.9626 3.88479
15.8 10.084641788383 13.9627 3.95822
15.4 9.44986772394196 13.9631 3.20521
15.8 10.1341008481266 13.9642 2.59485
15.4 9.555103348473 13.9644 0.297993
15.2 9.28439551074813 13.9646 3.93813
15.2 9.57601169589929 13.9715 3.87521
15.6 10.285912696499 13.9727 3.15554
15.4 9.93981891183134 13.9732 2.5513
15 9.59166304662544 13.9732 0.267568
15.2 9.28439551074813 13.975 3.79359
15.2 9.78263768111648 13.9761 0.30387
15.2 10.1587400793602 13.9784 0.620825
15.2 9.338094023943 13.979 2.18476
15.2 9.28439551074813 13.9805 2.8956
15.2 9.28439551074813 13.981 3.03553
15.4 9.50263121456368 13.9813 3.20568
15.6 10.1636607578175 13.9827 1.35421
15.6 9.31665175908169 13.9831 2.28524
15.4 9.28977932999487 13.9847 3.80491
14.6 8.64869932417586 13.9862 2.37755
15.2 9.78263768111648 13.9875 2.34315
15.6 9.83869910099907 13.991 1.66511
15 9.2736184954957 13.9913 3.02626
15.4 9.09945053286186 13.9941 3.9031
15.6 10.4307238483242 13.9967 1.09588
15.2 9.25742944882649 13.3149 1.37485
15.2 9.49736805646701 13.3871 3.98344
15 8.86002257333468 13.4106 2.00106
15.4 9.86407623652616 13.4609 3.21031
15.4 8.93308457365092 13.4932 3.50707
15 8.9162772500635 13.517 2.96084
15.2 9.62808392152873 13.517 2.65213
14.6 8.79204185613331 13.5423 3.89311
15.4 8.84872872225158 13.543 3.18349
15 9.2736184954957 13.5538 3.35301
15.4 9.98999499499374 13.5551 2.80054
15.4 9.07193474403338 13.5626 2.88744
15.4 9.58123165360279 13.564 0.892086
15.8 10.2567051239665 13.5718 2.50931
15.6 9.555103348473 13.5972 1.45759
15.2 9.09395403551173 13.6109 2.91262
16 9.9247166206396 13.6145 0.920523
15.4 9.96493853468249 13.6185 0.716419
14.8 9.03880523078133 13.6328 0.628217
15.6 9.31665175908169 13.6431 0.880922
15.4 9.58123165360279 13.6619 0.761332
15.8 9.95991967839099 13.6648 3.7535
15.4 8.93308457365092 13.6802 0.902703
15 9.13783344124853 13.6862 1.39029
14.4 9.07193474403338 13.6882 3.31478
15.4 9.07193474403338 13.6955 3.18349
15.8 9.14877040918614 13.697 1.82361
15.8 9.73139250056229 13.698 0.370846
15.2 9.09395403551173 13.7101 0.954129
15.4 8.84872872225158 13.711 3.69747
15 8.94427190999916 13.7152 2.07885
15.2 9.25742944882649 13.7196 0.934833
15.8 9.54986910905066 13.732 3.05603
15.2 9.41806774237688 13.7382 2.77137
15.4 9.39680796866681 13.7385 1.64724
15.6 8.96102672688794 13.7438 1.45552
15.6 8.96102672688794 13.744 0.886364
15 9.08295106229247 13.7494 0.410805
15.8 10.2567051239665 13.7543 3.81345
15 8.74642784226795 13.7559 1.13458
15.2 9.78263768111648 13.7588 2.82724
16 10.2225241501304 13.761 3.95765
15.2 9.88433103452125 13.7642 0.980497
16.2 10.2323017938292 13.7656 0.537571
15.4 9.12688336728371 13.7687 2.50954
15.6 10.2371871136558 13.7709 3.63
15.4 9.39680796866681 13.771 1.06525
15.4 9.71081870904817 13.773 3.72286
14.6 8.61974477580398 13.7762 2.83963
15.8 9.54986910905066 13.7808 1.00528
15 8.86002257333468 13.7822 0.888701
15.4 8.67755725996666 13.7829 2.32581
15.4 9.39680796866681 13.7844 3.24399
15.4 9.07193474403338 13.7865 2.62498
15.4 8.84872872225158 13.7924 0.13921
15.4 9.12688336728371 13.7984 2.76094
15.4 9.12688336728371 13.8001 1.72509
15.2 8.92748564826626 13.8015 0.444624
15.4 9.07193474403338 13.8027 2.41988
15.4 9.71081870904817 13.8058 1.83499
15 8.74642784226795 13.8089 0.240246
15.4 9.60728889958036 13.8099 1.23137
15.2 9.09395403551173 13.8179 1.29397
16 9.35414346693485 13.8194 1.4722
15.4 9.34344690143846 13.824 1.32059
15.6 9.23579991121505 13.825 0.396652
15.6 10.3101891350256 13.8286 0.253428
15.8 9.62808392152873 13.831 0.704115
15 9.40744386111339 13.8315 0.630527
15.2 9.88433103452125 13.8332 1.18476
14.8 8.70057469366248 13.835 1.97148
15 9.13783344124853 13.8358 2.71601
15.6 8.87693640846886 13.8377 0.0684981
15.4 9.60728889958036 13.8378 0.922252
15.4 9.34344690143846 13.8421 0.393227
15 9.46044396421225 13.848 2.31657
15.6 9.12688336728371 13.8514 2.55235
15.4 9.12688336728371 13.8542 0.0806312
15.4 9.58123165360279 13.8545 1.71177
15.2 9.25742944882649 13.8546 0.758929
15.8 9.73139250056229 13.8572 3.42333
15.6 9.34344690143846 13.8579 0.0991751
15.2 9.41806774237688 13.8606 3.5
15 8.63133825081603 13.862 2.17476
15.2 9.09395403551173 13.8623 0.563102
14.8 9.31128347758782 13.8625 3.72113
15 8.86002257333468 13.8643 0.716728
15.2 9.09395403551173 13.8656 0.448936
15 8.9162772500635 13.8672 3.97294
15.4 9.58123165360279 13.8691 1.66853
15.4 9.37016542009798 13.8691 2.66704
15.6 9.28977932999487 13.8707 0.563468
15.8 9.73139250056229 13.8725 3.76276
15.8 10.084641788383 13.8736 2.53805
15.2 9.25742944882649 13.8742 0.472456
15.2 8.75785361832453 13.8764 3.34422
15.4 9.07193474403338 13.8771 2.36576
15.4 10.2615788258922 13.8816 0.965536
14.8 8.43800924389159 13.8844 0.461146
15.4 9.12688336728371 13.8847 0.228117
15.4 9.37016542009798 13.8848 2.53962
15.4 9.34344690143846 13.8877 2.52125
14.6 8.61974477580398 13.8913 0.294018
15.4 9.07193474403338 13.8918 0.390665
15.6 9.31665175908169 13.8938 2.03925
15 9.30053761886914 13.8965 0.640485
15 9.19238815542512 13.8974 3.3299
15 8.74642784226795 13.8975 0.138923
15.6 9.07193474403338 13.9002 0.279265
15.4 9.26282894152753 13.9009 3.98223
15.8 9.73139250056229 13.9011 3.17041
16 10.2225241501304 13.9016 0.703204
15.2 9.62808392152873 13.9022 0.534826
15.4 9.58123165360279 13.9053 2.98945
15.6 9.96493853468249 13.9054 0.54808
15.4 9.07193474403338 13.9061 0.539909
15.2 9.09395403551173 13.9071 0.373703
15.2 8.92748564826626 13.9072 3.48377
15.6 9.73652915571047 13.9074 2.15127
15 8.83176086632785 13.9081 0.425035
15 9.66953980290686 13.9093 3.56179
15.6 9.91463564635635 13.9098 0.353953
15.4 9.98999499499374 13.9118 3.15968
15 9.2736184954957 13.912 2.97484
15.2 9.06642156531451 13.9128 1.13067
15.4 8.82043082847998 13.9146 3.51723
14.8 8.75785361832453 13.9148 0.25178
15.6 9.23579991121505 13.9162 0.529696
15 8.94427190999916 13.9172 3.53456
15.2 9.62808392152873 13.9173 1.26175
15.2 8.92748564826626 13.9177 2.56944
15.4 9.07193474403338 13.9199 1.18694
15.4 9.60728889958036 13.9211 3.04661
16 10.2713192920871 13.922 1.70062
15.6 10.1143462467922 13.9275 2.33504
15.2 9.78263768111648 13.9303 3.63676
15.2 8.64291617453276 13.9322 0.549446
16 10.6066017177982 13.9345 1.40932
14.8 8.75785361832453 13.935 3.25431
14.8 8.92748564826626 13.9351 1.7236
15.2 9.62808392152873 13.9355 0.900393
15 8.86002257333468 13.9396 2.83351
15.2 9.39148550549912 13.9402 1.46814
15.6 9.39680796866681 13.9408 2.21094
15 9.2736184954957 13.9429 1.28246
15.4 9.86407623652616 13.943 2.90054
14.8 9.31128347758782 13.9437 0.57394
15.2 9.25742944882649 13.944 1.28048
15.8 9.73139250056229 13.9445 0.429407
15.4 9.78774744259372 13.9448 1.44231
15.2 10.0349389634417 13.9478 0.293891
15 9.66953980290686 13.948 0.231981
16 9.9247166206396 13.9491 2.38787
15 8.9162772500635 13.9498 1.31351
15 9.9247166206396 13.9501 1.41367
14.8 10.084641788383 13.9525 0.851113
15.2 9.41806774237688 13.9534 2.58159
15.6 9.07193474403338 13.9549 3.32447
15 9.66953980290686 13.9568 3.12057
15.4 10.1636607578175 13.9583 0.763327
15 8.9162772500635 13.9589 0.731546
15.2 9.41806774237688 13.959 0.505281
15 8.86002257333468 13.959 2.9661
15.4 9.98999499499374 13.9603 2.42205
15.2 8.92748564826626 13.9608 0.574216
14.6 8.79204185613331 13.9615 2.76338
15.6 9.60728889958036 13.965 0.813928
15.8 9.09395403551173 13.9652 0.0818985
15.2 8.75785361832453 13.9654 0.697673
15.6 9.60728889958036 13.9655 0.830437
15.8 10.084641788383 13.967 2.90432
15.6 10.3101891350256 13.9676 1.83832
14.8 8.8994381845148 13.9691 0.584069
15.4 8.67755725996666 13.974 0.0701059
15.4 10.1636607578175 13.9741 0.713665
15.2 8.5848704125339 13.9786 0.0361885
15.2 9.09395403551173 13.9787 1.49378
15.6 9.60728889958036 13.9809 2.00616
15.2 10.3053384223906 13.9827 2.8668
16 9.4339811320566 13.9845 3.64294
15.4 9.26282894152753 13.986 0.659305
15.4 9.98999499499374 13.989 2.90041
14.6 9.76217188949262 13.9897 1.65951
15.2 9.39148550549912 13.9937 0.0827939
15.2 9.41806774237688 13.994 2.31023
15.4 8.84872872225158 13.994 0.784902
15.8 9.62808392152873 13.9941 1.00184
14.8 8.98331787259028 13.9957 1.14606
14.6 8.08084154033477 13.2064 1.89693
14.8 8.61394218694321 13.2347 2.49837
15.2 9.06642156531451 13.2648 2.09792
15.4 8.79204185613331 13.2721 3.78925
14.8 8.92748564826626 13.2935 3.98944
14.8 8.25832912882503 13.3487 1.26975
15.2 8.64291617453276 13.3649 3.89562
15.4 8.67755725996666 13.4245 3.78925
14.2 8.04363102087608 13.4265 3.04201
14.8 8.40832920383116 13.4408 0.826424
14.6 8.44393273303382 13.4562 3.96025
15 8.09320702811932 13.4888 0.834173
14.8 8.78635305459552 13.4908 3.07173
15.2 8.75785361832453 13.5035 3.97051
15.2 8.84307638777366 13.5096 3.99426
15.2 8.55569985448298 13.5111 1.97206
15 8.74642784226795 13.5297 1.05872
15.4 8.87693640846886 13.5332 2.80109
15.2 8.40832920383116 13.5344 0.461166
15.2 8.72926113711808 13.5429 3.20837
15.2 9.09395403551173 13.5429 0.685712
15.4 9.07193474403338 13.5526 3.60558
15 8.57321409974112 13.56 3.26047
14.8 8.75785361832453 13.5602 3.06272
14.8 7.94984276574072 13.5678 1.83604
15.2 9.25742944882649 13.5693 2.10977
14.8 8.87130204648675 13.5693 3.84072
14.6 8.44393273303382 13.5722 1.10956
15.2 8.84307638777366 13.5735 2.35752
15.6 9.555103348473 13.5868 3.92463
15.2 8.40832920383116 13.5868 3.79698
15.2 9.06642156531451 13.5911 3.96961
15 9.2736184954957 13.5918 3.38711
15.4 9.71081870904817 13.5941 1.76656
16 9.87420882906575 13.5942 3.76412
15.2 8.40832920383116 13.5942 2.27033
15 8.57321409974112 13.599 0.658525
15.2 8.95544527089525 13.602 1.82522
15 8.94427190999916 13.6022 2.42471
14.8 8.78635305459552 13.6029 3.76306
15 9.08295106229247 13.6051 3.58557
15 8.74642784226795 13.6074 3.85158
15.6 8.59069263796581 13.6088 0.75671
14.8 8.75785361832453 13.6095 3.12387
15 8.39642781187333 13.6153 2.35617
15.4 9.23579991121505 13.6193 3.82245
15.2 8.25832912882503 13.6241 2.46237
15 8.24621125123532 13.6266 1.75599
15 8.45576726264388 13.628 3.78048
15 8.9162772500635 13.6291 3.85399
15.2 8.25832912882503 13.6301 0.291964
15.4 8.93308457365092 13.6312 2.39511
15.8 9.73139250056229 13.6334 2.02809
15.4 8.87693640846886 13.6347 1.75976
14.4 8.47348806572594 13.6359 2.06979
14.6 8.59069263796581 13.6475 3.95698
15.2 8.8994381845148 13.6484 3.2979
15 8.63133825081603 13.6493 3.85399
15.8 9.62808392152873 13.6509 3.32514
15.4 8.87693640846886 13.6511 2.68693
15 8.36660026534076 13.6537 3.74062
14.6 8.50294066779253 13.6576 1.28623
14.8 8.78635305459552 13.6607 2.58629
15.8 10.3295692068934 13.6636 3.90855
15.2 8.8994381845148 13.67 0.588819
14.6 8.14248119432891 13.6705 3.6308
15 8.57321409974112 13.6715 3.85399
15.4 9.44986772394196 13.6736 2.78778
14.6 8.79204185613331 13.6749 2.37898
15.8 9.41806774237688 13.6753 3.80135
15.4 9.93981891183134 13.677 3.57842
15.8 9.20326029187483 13.6783 3.28771
14.6 8.61974477580398 13.6785 2.93114
15.2 9.62808392152873 13.6793 3.63414
15.2 9.06642156531451 13.6869 3.82757
15 9.38083151964686 13.6885 3.33269
15.4 8.73498712076898 13.6914 1.6824
15.2 8.40832920383116 13.6945 2.70779
15.4 8.87693640846886 13.6955 1.34428
15.2 8.92748564826626 13.6969 3.06672
15 8.74642784226795 13.6974 3.04259
14.8 9.1214034007931 13.6978 3.94464
15 8.74642784226795 13.6991 0.0267885
15 9.2736184954957 13.7016 3.69118
15 8.63133825081603 13.7044 2.92724
15.4 8.5615419172016 13.7064 2.26325
15.4 8.5615419172016 13.7083 0.911062
15.2 8.55569985448298 13.711 0.711099
14.8 8.78635305459552 13.7116 1.04911
15 8.57321409974112 13.7132 2.87219
14.8 8.40832920383116 13.7132 0.36418
16 10.1734949746879 13.7135 3.6353
15.2 9.25742944882649 13.7135 3.53578
14.8 8.64291617453276 13.7164 3.77027
15.2 9.80815986819138 13.7166 3.12184
14.6 8.35463942968217 13.7259 3.816
14.4 7.66811580507233 13.7268 0.968871
15.6 8.87693640846886 13.7272 1.80681
14.6 8.90505474435727 13.731 2.78091
15 8.39642781187333 13.7362 3.26815
15.6 9.07193474403338 13.738 3.74212
15.2 8.40832920383116 13.7385 0.470461
14.6 8.14248119432891 13.7408 0.482306
14.6 8.50294066779253 13.7412 1.75259
16.2 9.83361581515162 13.743 0.579819
15.4 9.37016542009798 13.7446 3.69406
15.2 9.23038460737146 13.7483 3.76591
15.2 9.09395403551173 13.7501 2.98772
15 9.40744386111339 13.7508 3.93656
15.2 9.28439551074813 13.7513 0.87056
15 9.24662100445346 13.7532 1.2556
14.8 8.61394218694321 13.7557 3.27639
15.2 9.25742944882649 13.7571 1.07378
14.6 7.66811580507233 13.7576 1.17568
14.4 8.04984471899924 13.7586 1.65184
15.4 8.5615419172016 13.7588 0.949275
14.8 9.17605579756357 13.7591 0.729114
15.2 9.39148550549912 13.7626 3.75014
15.2 8.55569985448298 13.7632 0.243509
14.8 8.61394218694321 13.7657 0.803575
15.4 9.58123165360279 13.7668 3.61071
15.6 8.87693640846886 13.7683 3.7632
15.6 9.28977932999487 13.7688 1.97529
14.8 8.98331787259028 13.7698 2.94921
14.8 8.8994381845148 13.7709 3.17354
15.6 8.87693640846886 13.7712 3.62098
15.2 8.87130204648675 13.7742 0.613097
15 9.24662100445346 13.7744 3.06619
15 8.33666600026653 13.7748 2.69816
15.2 8.8994381845148 13.7753 3.06678
14.8 8.31865373723417 13.7772 3.76306
14.8 8.07465169527454 13.7772 0.792231
16.4 10.1143462467922 13.7805 3.59634
15 8.24621125123532 13.7927 3.69303
15.4 9.76217188949262 13.7935 2.07276
15.4 9.26282894152753 13.7956 2.83303
15 8.74642784226795 13.8012 3.85399
15.6 9.23579991121505 13.8013 3.4457
15.2 8.87130204648675 13.8019 2.06384
15.2 8.40832920383116 13.8039 0.718678
15 8.57321409974112 13.8061 1.36249
15 8.63133825081603 13.8068 2.63394
15.6 9.4233751915118 13.8079 3.80527
15.2 8.75785361832453 13.809 3.96795
15.2 8.92748564826626 13.8094 2.23048
15 8.57321409974112 13.8139 0.82102
15.4 9.44986772394196 13.8154 3.86995
15.2 9.06642156531451 13.8172 3.97178
15 8.39642781187333 13.8197 0.419224
15.4 8.44393273303382 13.8222 1.65467
15.2 9.62808392152873 13.8229 3.88248
14.8 8.07465169527454 13.8231 3.20418
15.8 9.73139250056229 13.8257 3.42646
14.8 8.61394218694321 13.826 2.77554
15 8.86002257333468 13.8276 0.654997
14.8 8.43800924389159 13.8286 1.94122
15.2 8.55569985448298 13.8286 2.21429
15.6 8.87693640846886 13.8288 3.967
15.6 9.39680796866681 13.829 3.83551
15.6 8.98888202169769 13.8292 0.836481
14.8 8.34865258589672 13.8293 3.76306
14.8 8.43800924389159 13.8306 1.91965
16 9.8488578017961 13.8315 3.39769
16 10.1734949746879 13.8373 1.76675
14.8 8.8994381845148 13.8374 3.21358
15.4 8.73498712076898 13.8383 0.599548
15 8.39642781187333 13.8388 2.05542
15.6 9.73652915571047 13.8392 1.9516
14.6 8.61974477580398 13.8403 3.80877
15.2 9.09395403551173 13.8415 0.592546
15.6 9.07193474403338 13.8427 0.391132
15.4 8.5615419172016 13.8432 0.638399
14.8 8.87130204648675 13.8447 3.98404
15.2 8.40832920383116 13.8447 3.57964
15.4 8.96102672688794 13.8454 2.82127
15.6 9.39680796866681 13.8456 1.9085
15.6 8.76356092008266 13.846 0.506719
15 8.74642784226795 13.8466 0.747934
15.4 9.86407623652616 13.8481 3.58219
15 8.60232526704263 13.849 2.93267
15.4 9.07193474403338 13.849 2.86944
15.6 9.96493853468249 13.8494 3.04138
15.4 9.44986772394196 13.8497 2.58725
15 8.74642784226795 13.8499 1.82425
14.8 9.14877040918614 13.8502 3.88595
15.4 9.76217188949262 13.8503 3.44978
15.6 8.87693640846886 13.8517 3.80653
15.6 9.09945053286186 13.8538 3.27807
15.8 9.09395403551173 13.8559 3.48788
15.2 8.5848704125339 13.8571 1.86166
14.8 7.94984276574072 13.8573 0.56393
15.2 8.8994381845148 13.8573 1.23854
15.2 8.72926113711808 13.8606 1.70406
14.8 8.87130204648675 13.8614 0.636366
15.2 8.40832920383116 13.8618 0.501014
15.2 8.5848704125339 13.8627 2.68866
15.2 8.8994381845148 13.8639 2.54393
15.4 9.12688336728371 13.8642 3.97881
14.4 7.66811580507233 13.8642 1.40969
15.2 8.5848704125339 13.8645 3.79204
15.4 8.73498712076898 13.8648 0.799675
15.8 9.57601169589929 13.8682 3.03317
15.8 9.338094023943 13.8686 1.6602
15.2 9.06642156531451 13.8687 3.7398
15.4 8.29457654133109 13.8687 0.258745
15.4 9.60728889958036 13.8692 2.95476
15 8.57321409974112 13.8696 3.29998
14.6 8.79204185613331 13.87 0.482243
14.8 9.31128347758782 13.8701 3.21106
14.8 9.28439551074813 13.8701 0.553523
15.2 8.84307638777366 13.8702 2.49918
15.2 8.92748564826626 13.871 2.90606
15 8.9162772500635 13.8716 3.97399
14.8 9.1214034007931 13.8728 3.7869
15.6 9.20869154657707 13.8732 0.341743
14.8 8.40832920383116 13.874 2.27757
14.8 8.43800924389159 13.8758 3.96043
14.8 8.61394218694321 13.8767 0.606645
15.6 9.93981891183134 13.8772 1.49547
15.4 8.93308457365092 13.8801 2.77498
15.2 8.95544527089525 13.8803 0.889083
15 9.19238815542512 13.8805 2.16803
15.4 9.60728889958036 13.8813 1.4484
15.6 9.20869154657707 13.8813 3.88588
15 8.24621125123532 13.8821 0.56393
15.4 8.73498712076898 13.8823 0.586637
15 8.39642781187333 13.8825 3.63494
15 8.57321409974112 13.8835 1.66276
15 8.60232526704263 13.8842 2.90591
14.8 8.78635305459552 13.8845 0.46232
14.8 8.5848704125339 13.885 3.82255
15.2 8.8994381845148 13.8868 0.277785
15.2 9.62808392152873 13.888 2.72893
14.8 8.34865258589672 13.8902 3.98731
15 8.39642781187333 13.8902 1.68898
15.4 9.07193474403338 13.8903 3.89079
15 9.2736184954957 13.8905 1.76948
15.4 9.23579991121505 13.892 0.361278
14.8 8.61394218694321 13.8926 0.849055
15.4 8.87693640846886 13.893 0.518735
14.6 8.35463942968217 13.8956 3.79865
15.6 9.09945053286186 13.896 3.72957
15.4 9.07193474403338 13.8979 0.98076
14.4 7.66811580507233 13.8995 0.444993
15.2 8.8994381845148 13.9003 0.58095
14.8 8.5848704125339 13.9005 3.86171
15.8 9.09395403551173 13.9005 1.89349
15.4 8.61974477580398 13.9009 3.02429
15.8 9.41806774237688 13.9015 3.89127
15.2 9.09395403551173 13.9017 0.677138
15 9.16515138991168 13.9027 3.30425
15.8 9.57601169589929 13.9032 3.78589
14.8 8.64291617453276 13.9038 3.59668
15.2 9.09395403551173 13.9042 0.950572
15.2 9.23038460737146 13.9065 1.15921
15 9.9247166206396 13.9069 1.9568
15.2 8.87130204648675 13.9071 0.954987
15.6 9.58123165360279 13.9071 2.57967
15.2 9.09395403551173 13.9073 0.782827
15 9.66953980290686 13.908 2.83805
14.6 8.44393273303382 13.909 3.6308
15.2 9.06642156531451 13.9099 3.91373
15.4 8.82043082847998 13.9103 1.74834
15.4 8.84872872225158 13.9131 3.22614
15 8.74642784226795 13.914 2.7855
15 8.24621125123532 13.9147 0.260192
15.4 9.60728889958036 13.9151 3.79698
15.4 8.93308457365092 13.9152 2.70673
16 9.77241014284603 13.9163 0.573377
15 8.57321409974112 13.9166 1.51654
15.6 9.28977932999487 13.9174 1.87166
15.4 9.39680796866681 13.9176 2.86754
15 8.39642781187333 13.9179 0.930514
16 9.8488578017961 13.9188 1.14023
14.8 8.4970583144992 13.9214 3.23137
15.4 9.44986772394196 13.9218 3.34183
15.8 10.4737767782209 13.9219 3.90851
15.2 8.84307638777366 13.9233 2.49918
15 9.66953980290686 13.9234 1.47389
15 9.19238815542512 13.9234 2.10228
15.6 9.555103348473 13.9236 3.31814
15.2 8.8994381845148 13.9241 0.167298
14.6 9.20869154657707 13.9244 1.16582
15.6 9.28977932999487 13.9249 2.44826
15.2 9.06642156531451 13.9251 1.74101
14.4 8.08084154033477 13.9276 3.68106
15.6 9.73652915571047 13.9285 2.74937
15.4 8.82043082847998 13.9285 3.7805
14.8 9.1214034007931 13.9291 2.59686
16 9.8488578017961 13.9293 3.2924
14.8 8.07465169527454 13.9307 0.415705
14.8 8.43800924389159 13.9319 3.91709
15.2 8.75785361832453 13.9322 3.78166
15.2 8.55569985448298 13.9338 2.68364
15 8.94427190999916 13.9342 3.45024
15 8.5146931829632 13.9342 0.96755
15 8.39642781187333 13.9343 0.918628
15.6 9.6850400102426 13.9352 1.47715
15.4 9.6591925128346 13.9356 2.87611
14.2 8.04363102087608 13.9358 0.439449
15.4 9.31665175908169 13.9364 3.0135
15 8.57321409974112 13.9364 1.14878
14.8 8.64291617453276 13.937 2.86466
16 9.53939201416946 13.937 2.97061
15.8 9.78263768111648 13.9372 3.38133
15.8 9.20326029187483 13.9379 0.572673
15 9.13783344124853 13.9384 3.3804
14.8 8.16700679563817 13.9387 0.442969
15.6 10.2371871136558 13.9387 3.18784
15.6 9.31665175908169 13.939 3.83887
15.6 8.96102672688794 13.9393 3.9453
15.2 8.55569985448298 13.9397 2.81838
15 9.40744386111339 13.9424 3.89915
16 9.9247166206396 13.9429 3.28531
15.6 9.93981891183134 13.944 2.71031
14.8 8.25832912882503 13.9454 2.25111
15.8 9.57601169589929 13.9458 0.246783
16.4 9.83869910099907 13.947 1.10107
14.2 7.79102047231298 13.9473 1.38642
15 9.5655632348545 13.9474 3.09685
15.4 9.31665175908169 13.9474 0.639796
15 9.13783344124853 13.9479 0.972387
16 9.35414346693485 13.9493 3.28576
15.4 9.71081870904817 13.9496 3.30827
15.2 8.92748564826626 13.95 2.91221
15.4 9.76217188949262 13.9507 2.11822
15.6 9.4233751915118 13.9507 1.13883
15.2 8.92748564826626 13.9508 3.79181
15.4 9.555103348473 13.9513 3.1241
16.2 10.3778610512957 13.9514 3.65094
15.2 9.06642156531451 13.952 3.13763
15.2 9.95991967839099 13.9524 0.700022
15.8 9.57601169589929 13.9526 3.50434
15.6 9.6850400102426 13.953 3.82647
15.4 9.12688336728371 13.9544 3.92825
15.4 8.5615419172016 13.9556 0.30632
15.4 8.61974477580398 13.9567 3.79204
15.4 10.1390334845093 13.9581 0.766372
15 9.46044396421225 13.9587 3.97283
14.6 8.08084154033477 13.9612 0.815976
14.4 7.92464510246358 13.9622 1.40969
14.8 9.28439551074813 13.9624 0.855143
15.4 9.60728889958036 13.9627 1.05675
14.8 9.28439551074813 13.9632 2.14386
15.6 9.07193474403338 13.9635 3.8107
15.6 10.1390334845093 13.9659 3.6453
15.6 9.20869154657707 13.9659 0.376526
15.2 8.72926113711808 13.9671 3.26194
14.8 8.43800924389159 13.9676 3.99362
14.8 8.87130204648675 13.9688 1.1685
15.4 9.86407623652616 13.969 2.70191
15 9.2736184954957 13.9696 3.81164
15.4 9.58123165360279 13.9706 3.87245
15.2 9.62808392152873 13.9706 0.255086
15.2 9.23038460737146 13.9714 2.05228
15.4 8.84872872225158 13.9723 3.90141
15.6 9.91463564635635 13.9725 3.26969
14.6 8.26438140455776 13.9732 3.95418
15.8 9.57601169589929 13.9733 1.8127
16 9.97496867163 13.9739 3.6713
15.8 9.54986910905066 13.9751 3.95023
14.8 8.25832912882503 13.9751 2.70393
14.6 9.18150314491042 13.9753 3.79999
15 9.13783344124853 13.9755 3.82662
15.4 9.07193474403338 13.9755 3.56752
15.4 9.44986772394196 13.9761 3.69259
15.2 9.09395403551173 13.9764 3.8322
15.4 9.31665175908169 13.9765 0.673958
15.2 9.54986910905066 13.9767 3.31508
14.6 8.44393273303382 13.977 2.74818
15 7.96868872525461 13.977 1.60825
14.4 7.76530746332687 13.9772 0.64758
15.2 9.54986910905066 13.9775 2.07414
15.2 9.62808392152873 13.9776 3.31757
14.8 7.69415362466854 13.9781 1.10685
15.4 9.07193474403338 13.9782 1.66793
15.2 9.80815986819138 13.9784 1.82955
15 8.94427190999916 13.9789 3.9591
15 9.24662100445346 13.9794 0.896575
14.6 9.44986772394196 13.9802 3.96034
15.2 9.23038460737146 13.9812 0.668317
15.2 8.55569985448298 13.9813 0.843511
15 9.30053761886914 13.9815 2.29592
16 9.72111104761179 13.9816 2.51261
15.8 9.09395403551173 13.9818 3.7978
16.4 10.5498815159223 13.982 2.88296
14.8 9.28439551074813 13.9824 0.866781
15.2 8.40832920383116 13.9824 1.58498
15.4 9.555103348473 13.9826 2.10896
15.6 9.60728889958036 13.9832 2.98997
15.6 9.555103348473 13.9833 3.37269
15 8.24621125123532 13.9834 1.74485
15.8 8.8994381845148 13.9839 0.174304
15.4 9.07193474403338 13.9851 2.86083
15.2 9.06642156531451 13.9879 2.77485
15.4 9.07193474403338 13.9884 0.974621
15.2 9.338094023943 13.9889 0.869977
15.2 8.55569985448298 13.989 0.638399
14.8 9.17605579756357 13.9898 1.39157
15.4 10.1636607578175 13.9902 2.34049
15.6 9.12688336728371 13.9904 1.88098
15.8 9.31128347758782 13.9917 3.34041
15.4 8.79204185613331 13.9918 3.50513
14.8 8.61394218694321 13.9919 0.866781
15.4 9.31665175908169 13.9921 3.94999
15.4 9.23579991121505 13.9923 0.630101
15 9.08295106229247 13.9924 3.49631
15.6 9.20869154657707 13.9934 0.630735
15.2 8.81476034841561 13.9936 3.99426
15.4 9.60728889958036 13.9937 1.4852
15 8.83176086632785 13.9949 2.33435
16.2 10.1341008481266 13.9957 3.92346
14.8 8.87130204648675 13.9961 1.71511
15.8 9.73139250056229 13.9964 3.33062
15.6 9.86407623652616 13.9967 2.28691
15 8.9162772500635 13.9971 1.33771
14.8 9.28439551074813 13.9979 2.26874
15.6 9.52890339965728 13.998 3.95386
15.6 9.23579991121505 13.9984 3.98623
15.4 9.44986772394196 13.9989 1.75719
15.6 9.39680796866681 13.9992 3.80196
16 10 13.9998 3.7026
15.4 9.31665175908169 13.9999 3.39309
15.4 8.5615419172016 13.189 2.01886
15 8.24621125123532 13.1918 3.53254
14.6 8.44393273303382 13.2084 2.37694
15.4 8.87693640846886 13.2563 1.95253
14.8 7.94984276574072 13.2847 2.54982
14.6 7.95612971236643 13.2923 1.92849
15 8.39642781187333 13.3337 3.63858
15.8 9.20326029187483 13.3493 3.99395
15.6 9.39680796866681 13.3874 3.42588
15.4 8.73498712076898 13.4158 2.82057
15.4 8.5615419172016 13.4225 3.34012
15 8.94427190999916 13.4263 3.30039
15 8.45576726264388 13.445 3.69473
15.4 9.07193474403338 13.4474 2.50762
15.2 8.55569985448298 13.4512 3.63794
15.2 9.338094023943 13.4619 2.8533
16 9.35414346693485 13.4649 2.31365
15.2 8.43800924389159 13.4725 2.10924
15.8 9.20326029187483 13.474 3.69725
15 8.45576726264388 13.4797 3.96241
15.8 8.92748564826626 13.4815 1.92465
15 8.15475321515005 13.4856 3.76202
15.2 8.72926113711808 13.4903 3.26557
15.2 8.95544527089525 13.5076 3.98348
15.4 8.61974477580398 13.5117 3.5462
14.8 8.16700679563817 13.5137 3.95815
14.8 8.40832920383116 13.5274 1.37889
15 8.60232526704263 13.5284 3.421
16 8.88819441731559 13.5374 3.31064
14.8 7.94984276574072 13.5437 3.80807
16.2 9.14877040918614 13.5438 3.15305
15.4 8.38450952650183 13.544 3.98139
15.6 9.04433524367601 13.5444 3.50608
15.2 8.8994381845148 13.5458 2.53004
16 9.35414346693485 13.5481 1.83364
15.4 9.23579991121505 13.5485 2.18351
15 8.24621125123532 13.549 3.29591
15.8 8.87130204648675 13.5697 1.86985
15.6 8.93308457365092 13.5757 3.89746
14.6 8.08084154033477 13.5763 2.41909
15 8.39642781187333 13.5835 2.95522
15.2 8.01249024960405 13.587 2.70244
15.2 8.67179335547152 13.5929 3.72926
15.4 8.5615419172016 13.5965 3.79467
15.8 8.75785361832453 13.6087 1.87855
15 8.15475321515005 13.61 3.97248
15.2 7.94984276574072 13.6147 0.449674
15.8 9.73139250056229 13.6169 1.74686
15 8.15475321515005 13.6171 2.31141
15.8 9.14877040918614 13.6175 2.74645
15.6 8.87693640846886 13.6189 3.1321
15.4 9.86407623652616 13.6192 3.50782
15 8.15475321515005 13.6212 2.94844
15.6 9.04433524367601 13.6227 3.07714
15 9.66953980290686 13.6276 3.87244
14.6 8.44393273303382 13.6279 3.85509
15.6 8.87693640846886 13.6294 3.0025
15.2 8.55569985448298 13.6349 2.81705
15.6 9.20869154657707 13.6354 3.21211
15 8.15475321515005 13.6431 3.5737
15.4 9.07193474403338 13.6513 0.524051
15.6 9.78774744259372 13.6528 2.24338
15 8.57321409974112 13.6565 2.30823
16 9.13783344124853 13.6581 3.3358
15 8.60232526704263 13.664 3.30485
15.4 8.90505474435727 13.6642 3.90918
15.2 8.75785361832453 13.666 3.97909
16.2 9.36482781475453 13.6665 3.67679
16 9.38083151964686 13.6702 2.65129
15.6 8.87693640846886 13.671 3.90203
16 9.89949493661167 13.6719 3.13536
15.4 8.87693640846886 13.6719 1.84169
15.6 8.93308457365092 13.6723 1.55247
15.2 8.55569985448298 13.6755 3.69626
15.2 8.8994381845148 13.676 3.26887
16.2 9.67987603226405 13.6768 0.667324
14.8 8.4970583144992 13.6773 2.97917
14.8 8.40832920383116 13.678 2.01535
15.6 9.26282894152753 13.6794 3.83141
15.4 8.64869932417586 13.6852 2.9991
15.2 8.67179335547152 13.6868 1.02493
15.6 9.04433524367601 13.687 1.67666
15 8.39642781187333 13.6884 1.43146
15 8.57321409974112 13.6919 3.71639
15 10 13.6929 3.39186
15 8.94427190999916 13.6969 3.79307
15.4 8.5615419172016 13.6996 3.79361
15.4 8.90505474435727 13.7007 2.52486
15.8 9.20326029187483 13.7045 3.97299
16 9.21954445729289 13.7049 3.33812
14.8 8.1363382427232 13.7071 0.778798
14.8 8.40832920383116 13.7122 3.83472
14.8 8.78635305459552 13.7132 3.92706
15.4 8.73498712076898 13.7146 1.73624
15.8 9.36482781475453 13.715 2.80604
14.4 7.66811580507233 13.715 3.45819
15.8 9.14877040918614 13.7207 0.784649
15 7.96868872525461 13.7212 3.94756
15.6 8.64869932417586 13.722 0.492183
15.2 8.40832920383116 13.7231 3.9
15.2 8.55569985448298 13.7243 2.61235
15.2 8.43800924389159 13.7253 1.77551
15 8.71779788708135 13.7264 3.32612
15.8 8.87130204648675 13.7265 0.0684528
15.6 8.64869932417586 13.7273 0.485012
15.4 8.87693640846886 13.7277 3.34181
15 8.60232526704263 13.7297 1.30198
15.6 9.47628619238571 13.7315 1.61255
15.2 8.8994381845148 13.734 3.44462
15.8 8.67179335547152 13.7358 2.20176
15.6 9.52890339965728 13.7359 3.1944
15.4 9.23579991121505 13.7364 3.6038
15.2 8.55569985448298 13.7371 3.81387
15 8.60232526704263 13.738 3.24315
15.4 8.87693640846886 13.738 3.85918
15.4 8.44393273303382 13.7389 3.738
15.6 9.78774744259372 13.7404 3.84
14.8 8.16700679563817 13.7404 3.76615
14.8 8.61394218694321 13.7416 3.50098
15.4 8.90505474435727 13.743 1.66069
15.8 9.54986910905066 13.7451 3.44104
15 8.80340843082951 13.7466 3.31933
16 8.94427190999916 13.7473 1.99102
15.6 8.87693640846886 13.7476 2.37685
15.6 9.39680796866681 13.7486 2.44454
15.6 9.07193474403338 13.7506 3.78411
15.8 9.1214034007931 13.7528 2.73584
16 9.13783344124853 13.754 3.37389
15.8 9.73139250056229 13.7543 1.58483
15 8.60232526704263 13.755 3.52149
16.4 9.93981891183134 13.7563 2.50316
15.2 8.43800924389159 13.7572 3.76967
15.6 9.58123165360279 13.7588 3.32155
15.8 9.23038460737146 13.7619 3.15065
16.2 9.78263768111648 13.7634 2.62108
15.4 8.17312669668102 13.7658 3.1253
15.2 9.01110426085505 13.7666 1.27963
14.8 8.1363382427232 13.7675 2.52852
16.2 9.67987603226405 13.7679 0.154616
15.4 9.23579991121505 13.7689 3.03829
15.6 8.47348806572594 13.7718 3.76845
15.6 9.07193474403338 13.7738 3.53655
14.8 7.66159252375118 13.7751 3.1283
15.2 10.0598210719674 13.7767 3.81537
15.6 8.87693640846886 13.7776 3.89372
16 9.53939201416946 13.7793 3.04286
15.2 8.43800924389159 13.7796 3.50367
15.2 8.67179335547152 13.7811 3.4027
15.2 8.95544527089525 13.7823 1.39882
15.6 8.64869932417586 13.7829 3.07048
15.8 9.54986910905066 13.7846 3.98116
15.2 8.40832920383116 13.7853 2.9473
15.6 9.52890339965728 13.7856 0.110715
15.2 8.43800924389159 13.7864 3.26557
15.8 8.87130204648675 13.7875 3.92137
14.8 7.88669766125214 13.7907 3.35866
16.2 10.0349389634417 13.7916 3.00368
15.6 8.76356092008266 13.7926 2.73421
15.2 8.87130204648675 13.794 3.99807
15.8 9.338094023943 13.7942 3.18127
14.8 8.43800924389159 13.7945 3.79892
15.6 9.04433524367601 13.7946 3.75101
15 8.80340843082951 13.7948 3.85734
15.4 9.20869154657707 13.795 2.75872
14.8 8.4970583144992 13.796 3.98192
15.2 8.43800924389159 13.796 3.73448
15.2 8.37854402626136 13.7969 0.519049
15.2 8.40832920383116 13.7978 1.35876
15 8.80340843082951 13.7982 0.790707
15.6 8.87693640846886 13.7988 0.270477
15 8.45576726264388 13.7996 3.46171
15 8.39642781187333 13.8018 3.88069
15.6 8.93308457365092 13.802 1.22427
15 9.89949493661167 13.8029 3.93108
15.8 9.20326029187483 13.8031 3.50478
16 9.1104335791443 13.8033 0.29183
15.6 9.18150314491042 13.8037 3.97565
15.2 8.16700679563817 13.8043 3.15938
15 8.45576726264388 13.8055 2.12449
15 8.45576726264388 13.8056 3.00153
16.4 9.93981891183134 13.8066 3.56687
15.2 8.43800924389159 13.8068 3.08252
15.4 9.07193474403338 13.8076 2.09015
15.8 8.67179335547152 13.8076 2.39046
16 8.88819441731559 13.8097 3.95275
15.2 9.1214034007931 13.8098 2.90186
15 8.57321409974112 13.8125 3.7052
15.2 8.43800924389159 13.8128 2.23121
15.8 9.54986910905066 13.8138 1.34817
15 8.39642781187333 13.8145 3.79713
15.4 8.20365772079747 13.8147 2.98241
15.4 8.87693640846886 13.8151 2.86696
15.6 9.20869154657707 13.8155 3.22187
15.2 8.40832920383116 13.8165 3.79636
15.4 9.07193474403338 13.8165 3.85086
15.8 8.87130204648675 13.8167 3.90299
15.6 8.87693640846886 13.818 3.6967
15 8.15475321515005 13.8185 2.43792
15 8.24621125123532 13.8194 3.90294
15.8 8.64291617453276 13.82 1.08453
15.6 8.64869932417586 13.8205 1.74523
15.6 9.04433524367601 13.8216 3.15435
16 9.4339811320566 13.8222 2.12046
14.2 8.43800924389159 13.8231 3.00149
15.2 8.43800924389159 13.824 0.240297
15.8 9.54986910905066 13.8242 0.45361
15.8 8.67179335547152 13.8244 1.82633
15.6 9.04433524367601 13.8261 2.38944
14.8 8.25832912882503 13.8267 3.92632
15.4 8.5615419172016 13.8278 1.81656
15.2 8.37854402626136 13.8305 1.22239
15.6 8.41427358718505 13.833 3.88161
15.6 8.64869932417586 13.8336 2.36001
15.2 8.16700679563817 13.8337 1.51615
14.4 8.41427358718505 13.8337 2.7923
15.4 8.61974477580398 13.8353 2.72266
15.6 8.87693640846886 13.8364 3.47517
15 8.15475321515005 13.8364 2.76414
15.6 8.93308457365092 13.8367 3.40374
15.4 8.90505474435727 13.8372 2.3462
15.2 9.1214034007931 13.8377 2.44288
15.8 9.09395403551173 13.8383 2.68334
15 9.13783344124853 13.8388 2.24943
15.4 8.38450952650183 13.8397 0.830702
15.4 9.23579991121505 13.8411 0.631571
15 7.96868872525461 13.8416 1.90336
16 9.38083151964686 13.8427 2.58969
15.6 8.87693640846886 13.8441 2.57324
15.4 9.07193474403338 13.8447 3.87014
15.2 8.43800924389159 13.8454 1.19335
15.2 8.55569985448298 13.8463 2.39312
15.6 8.73498712076898 13.8471 2.94644
16 9.69535971483266 13.8495 3.29908
15.4 9.63327566303384 13.8499 2.65312
15.4 8.96102672688794 13.8518 3.74699
15.4 9.44986772394196 13.8523 1.80295
15.4 8.5615419172016 13.8524 1.72814
14.8 8.40832920383116 13.8538 3.92774
15.4 8.64869932417586 13.8559 2.35649
14.8 8.40832920383116 13.8562 3.9919
14.8 8.16700679563817 13.857 3.53738
16 9.38083151964686 13.8572 0.523841
15.4 8.5615419172016 13.8573 2.11636
15.2 8.95544527089525 13.8578 2.91964
15.4 8.61974477580398 13.8611 3.48761
15.6 9.26282894152753 13.8612 1.47976
15.8 9.23038460737146 13.8614 1.99356
15.8 9.14877040918614 13.8625 1.88236
15.4 8.73498712076898 13.8633 1.29429
14.8 8.43800924389159 13.8639 3.58343
15 8.15475321515005 13.8646 1.75599
14.6 7.95612971236643 13.8659 1.28126
14.4 7.98749021908634 13.8663 3.92424
15.6 8.47348806572594 13.8667 3.4576
15 9.16515138991168 13.867 3.02175
15.2 8.75785361832453 13.8676 0.899111
15 8.45576726264388 13.8676 3.09135
15.6 9.78774744259372 13.869 2.94057
15.2 7.94984276574072 13.8706 1.21226
14.8 8.61394218694321 13.8707 3.91835
14.8 8.25832912882503 13.8719 2.39006
15.4 8.73498712076898 13.8726 3.83572
15.8 9.03880523078133 13.8732 3.78223
15.6 8.73498712076898 13.8746 0.922151
14.6 8.44393273303382 13.8751 2.89614
15.8 9.83361581515162 13.8755 2.88861
15.4 8.64869932417586 13.8756 2.60306
15.4 9.07193474403338 13.8761 2.23895
15.6 8.87693640846886 13.8763 3.97282
16.2 9.73139250056229 13.8765 1.97253
15.6 8.59069263796581 13.8765 3.0229
16.2 9.67987603226405 13.8766 3.08339
15.6 9.39680796866681 13.8767 0.797453
16 9.4339811320566 13.8769 2.4048
15.8 9.03880523078133 13.8773 3.04624
14.8 7.94984276574072 13.8783 3.75964
15.4 8.44393273303382 13.8787 3.53404
15 8.74642784226795 13.879 3.46171
15.2 8.25832912882503 13.8792 3.9
15.6 9.26282894152753 13.8828 3.92424
15.2 9.1214034007931 13.883 3.95621
16.2 9.36482781475453 13.8862 3.40026
15.4 8.64869932417586 13.8863 3.26075
16.2 9.14877040918614 13.8867 1.70331
15 8.21583836257749 13.8871 3.96688
15 9.13783344124853 13.8873 1.68052
15.8 8.87130204648675 13.8897 2.79768
15.2 8.43800924389159 13.8905 3.77727
15.2 8.8994381845148 13.8913 2.37976
14.8 7.88669766125214 13.8914 1.04784
14.8 7.94984276574072 13.8917 1.70686
16 9.53939201416946 13.8917 3.707
15.2 8.1363382427232 13.8933 3.65313
14.4 9.52890339965728 13.8937 3.31735
15 8.45576726264388 13.8938 3.37324
15.6 8.47348806572594 13.895 2.63193
15 8.24621125123532 13.8951 3.83315
14.8 8.78635305459552 13.8956 3.79892
16 9.69535971483266 13.8957 1.50172
14.8 7.66159252375118 13.896 2.37084
15.6 9.4233751915118 13.896 3.94055
16.2 9.23038460737146 13.8966 3.8192
16.2 10.0349389634417 13.8978 3.98465
15.2 9.09395403551173 13.8982 2.15689
15 8.39642781187333 13.8987 1.35876
15.4 8.38450952650183 13.8988 3.93083
15.8 8.67179335547152 13.8996 3.84169
15.8 9.03880523078133 13.8997 2.14005
15.4 8.38450952650183 13.9012 2.91273
15.4 8.64869932417586 13.903 2.95037
15.6 9.20869154657707 13.9032 3.96621
15.2 9.1214034007931 13.9034 3.80063
15.8 9.20326029187483 13.9041 1.81419
16 9.89949493661167 13.9041 3.38433
15.6 9.47628619238571 13.9047 3.08878
15.4 8.73498712076898 13.9059 0.583429
16 9.69535971483266 13.9075 3.34459
16 9.38083151964686 13.9077 1.63939
15.2 9.75704873412037 13.908 2.81705
14.6 7.95612971236643 13.9082 3.97737
16 9.05538513813742 13.9083 2.8973
16 9.77241014284603 13.9089 1.86038
15.8 9.23038460737146 13.9128 2.93853
14.8 8.07465169527454 13.9134 2.03834
15.4 8.90505474435727 13.9151 3.67545
15 8.60232526704263 13.9156 2.4102
14.8 8.87130204648675 13.9167 3.042
15.6 9.4233751915118 13.9175 2.67765
15 8.39642781187333 13.9187 3.58199
14.8 8.16700679563817 13.9188 3.75569
15.2 9.01110426085505 13.9189 2.77661
15 8.97217922246318 13.919 2.57467
14.6 7.95612971236643 13.9192 2.21851
15.2 8.37854402626136 13.9192 2.21272
14.8 8.61394218694321 13.9204 1.23496
15 8.80340843082951 13.9219 1.22004
15 8.60232526704263 13.9219 3.54086
15.4 9.31665175908169 13.922 0.59925
15.2 8.67179335547152 13.9222 1.01435
15.4 9.28977932999487 13.9227 0.393337
15.8 9.20326029187483 13.9233 2.66418
14.8 7.88669766125214 13.9235 3.41737
15.4 8.44393273303382 13.9236 1.81962
15 8.71779788708135 13.9236 3.63106
15.8 8.92748564826626 13.9249 1.13446
15.8 9.1214034007931 13.9271 2.18427
16 9.69535971483266 13.9274 0.206971
15.2 8.61394218694321 13.9274 3.64827
15.4 8.38450952650183 13.9279 3.98139
15.2 9.01110426085505 13.9281 3.89537
14.4 8.14248119432891 13.9282 3.77341
15 9.13783344124853 13.9287 2.99123
15.4 9.07193474403338 13.9287 3.35063
15.2 8.37854402626136 13.9289 1.48838
16 9.13783344124853 13.9295 1.62923
15.4 8.17312669668102 13.9355 3.82432
15.4 8.29457654133109 13.9365 3.53156
16 9.53939201416946 13.9367 1.17377
15.6 8.93308457365092 13.9374 2.50867
15.2 8.95544527089525 13.9378 2.77661
15.4 9.31665175908169 13.9379 3.80738
15.4 8.44393273303382 13.9381 3.738
14.6 8.20365772079747 13.9385 3.51651
16.2 10.1341008481266 13.9395 1.77532
15.6 9.04433524367601 13.9397 3.78268
16 9.89949493661167 13.9397 3.78142
16.2 9.23038460737146 13.9399 3.9
15.6 8.47348806572594 13.9402 2.15214
15.8 9.14877040918614 13.9404 2.3273
14.8 8.61394218694321 13.9414 3.77448
15.8 9.57601169589929 13.9417 3.80782
14.8 8.78635305459552 13.9417 3.39513
15.4 9.07193474403338 13.9417 3.34632
15.2 8.40832920383116 13.9451 2.65369
15.2 8.75785361832453 13.947 3.85899
15.6 8.87693640846886 13.948 3.15885
15.2 8.1363382427232 13.9481 3.76301
15.8 9.36482781475453 13.9494 1.82958
15.6 8.93308457365092 13.9497 2.6758
15.6 9.18150314491042 13.9513 1.71714
15.8 9.03880523078133 13.9515 2.78134
15.2 8.67179335547152 13.9516 3.63406
14.6 7.95612971236643 13.9531 1.12633
15.2 9.09395403551173 13.9537 1.73191
15.4 8.5615419172016 13.9548 3.225
15.6 9.58123165360279 13.9551 3.3983
15.8 9.73139250056229 13.9554 2.35849
15.4 9.23579991121505 13.956 3.19266
14.8 8.40832920383116 13.9564 3.27639
15 9.16515138991168 13.9565 3.29591
15.4 8.87693640846886 13.9567 2.99558
15.4 8.90505474435727 13.9568 2.71878
15.8 9.03880523078133 13.9571 2.35017
15.4 8.44393273303382 13.9572 3.71395
15.2 8.1363382427232 13.9573 1.03955
15.2 9.75704873412037 13.9576 1.97211
15.2 8.67179335547152 13.9579 0.904806
16.4 10.0149887668434 13.958 0.272079
15.6 9.52890339965728 13.9582 3.70291
15.4 8.5615419172016 13.9593 3.21409
16.2 9.67987603226405 13.9597 3.36487
16.4 9.37016542009798 13.96 1.59862
15 8.39642781187333 13.96 3.31718
15.2 8.43800924389159 13.9602 1.59512
15.8 9.03880523078133 13.9605 0.268083
15.2 9.1214034007931 13.9607 3.30931
15 8.15475321515005 13.9608 2.33955
15.4 8.38450952650183 13.9614 3.73039
15.4 8.73498712076898 13.9615 3.34472
15.6 8.41427358718505 13.9615 3.77551
15.4 8.87693640846886 13.9617 1.88384
15.4 8.73498712076898 13.9626 2.39928
14.6 7.95612971236643 13.9633 3.46373
15.6 8.87693640846886 13.9637 3.83312
15.4 9.31665175908169 13.9647 0.95999
14.6 8.64869932417586 13.9661 3.79294
14.6 8.50294066779253 13.9664 3.81452
15.2 8.1363382427232 13.9664 2.51366
15.8 8.8994381845148 13.9672 1.86086
15 8.15475321515005 13.9679 3.46864
15 8.71779788708135 13.9681 0.886305
15.2 8.87130204648675 13.9686 3.76639
15.8 9.75704873412037 13.9687 0.0254653
14.8 7.94984276574072 13.9688 3.92202
15.8 8.87130204648675 13.9698 3.81089
15.2 8.64291617453276 13.97 3.82301
16.2 9.23038460737146 13.9702 2.07378
15.4 8.44393273303382 13.9706 2.04611
15 8.12403840463596 13.9714 2.4102
16 8.88819441731559 13.9714 3.56234
15 8.71779788708135 13.9717 3.84931
15.4 8.96102672688794 13.9725 3.16059
15.8 8.75785361832453 13.9728 2.7873
15.8 9.1214034007931 13.9732 1.04341
15.6 9.04433524367601 13.9734 0.889254
16.2 9.36482781475453 13.9736 1.31059
15 8.86002257333468 13.9739 3.8684
16.6 9.63327566303384 13.9753 0.64718
15.2 8.43800924389159 13.9755 2.77673
16.4 9.6850400102426 13.9771 2.43283
16.2 9.73139250056229 13.9772 3.57087
14.8 7.88669766125214 13.978 1.12977
15 8.71779788708135 13.978 2.29135
16.4 9.6850400102426 13.9789 3.71847
14.8 8.78635305459552 13.9792 2.06301
14.6 8.20365772079747 13.9806 3.08129
15.6 8.64869932417586 13.9807 2.53221
16.4 9.6850400102426 13.9828 3.85774
15.8 9.23038460737146 13.9841 0.84998
15.6 9.39680796866681 13.9842 3.40452
15.6 8.93308457365092 13.9844 1.77074
15.4 9.23579991121505 13.9849 1.6575
15.6 8.61974477580398 13.9855 2.96149
15.4 8.90505474435727 13.9861 0.824581
15.4 9.20869154657707 13.9861 0.675462
15.6 8.87693640846886 13.9862 3.63804
15.4 9.31665175908169 13.9865 2.28597
15.4 8.90505474435727 13.987 0.351311
15.8 9.338094023943 13.9871 3.54281
14.4 7.98749021908634 13.9875 2.24608
15.6 8.47348806572594 13.9875 3.09946
15 8.12403840463596 13.9887 3.444
15.8 8.8994381845148 13.9888 3.75572
15.8 9.36482781475453 13.9889 0.360998
15.6 9.26282894152753 13.9889 3.78829
15.4 9.23579991121505 13.9889 1.73731
15 8.45576726264388 13.9891 3.40447
15.8 9.47100839404126 13.9892 2.82721
15.6 9.04433524367601 13.9892 3.01933
15.6 8.87693640846886 13.9898 3.93805
15.8 9.14877040918614 13.9901 0.226254
15.4 8.61974477580398 13.9911 0.892002
15 8.86002257333468 13.9911 3.24823
15 9.13783344124853 13.9926 3.32497
16 9.77241014284603 13.9929 1.83357
15.2 8.37854402626136 13.9951 2.33323
15.6 9.20869154657707 13.9952 3.14399
15.4 9.31665175908169 13.9957 0.446661
15.2 9.28439551074813 13.9962 2.96908
15.4 9.31665175908169 13.9966 3.32007
15 8.12403840463596 13.9966 3.83315
15.6 8.73498712076898 13.9969 3.63804
15.2 8.87130204648675 13.9976 1.63572
14.8 8.78635305459552 13.9989 1.93722
15 8.57321409974112 13.9994 3.77777
15 8.39642781187333 13.9995 2.98667
15 7.61577310586391 13.242 1.82745
15.6 8.26438140455776 13.3054 3.21546
15 7.90569415042095 13.3179 1.04253
14.8 8.4970583144992 13.3243 2.31382
15.4 8.73498712076898 13.3507 3.48308
15.8 8.75785361832453 13.3601 0.789546
14.8 8.28854631404084 13.3721 3.78719
15.6 8.38450952650183 13.3935 3.21998
15.6 9.07193474403338 13.4091 2.99037
15.2 8.22800097228969 13.41 2.26692
15.2 8.70057469366248 13.4149 1.18068
16 8.97217922246318 13.4221 2.68681
15.2 8.55569985448298 13.4238 1.83838
14.8 7.72657750883274 13.4315 3.92065
15.4 8.59069263796581 13.4333 0.81282
15.2 8.43800924389159 13.4394 0.987059
15.6 8.70631954387157 13.4448 1.52652
14.6 7.60263112349929 13.4519 1.50111
15 8.27647267862342 13.4524 1.58576
15.2 7.91833315793166 13.4734 0.852999
15.4 8.47348806572594 13.4769 0.867161
15.6 9.15423399307665 13.4827 3.11608
15 8.60232526704263 13.4852 0.835241
14.8 8.28854631404084 13.4942 1.21556
14.6 7.76530746332687 13.495 0.317792
15 8.09320702811932 13.4984 0.571599
15.2 8.64291617453276 13.5126 0.679092
15.2 8.10555365166378 13.5133 3.99565
15.6 9.07193474403338 13.5147 3.60485
15.2 8.22800097228969 13.5202 0.0799065
15.6 8.70631954387157 13.5237 0.499587
15.4 8.50294066779253 13.5257 2.20116
15.6 8.44393273303382 13.5263 1.85755
16.2 9.17605579756357 13.5328 1.36549
15.4 8.73498712076898 13.543 0.536122
15.8 8.87130204648675 13.5434 0.486146
15.8 8.46758525200662 13.5444 1.52119
14.8 7.72657750883274 13.5473 0.402196
14.8 7.49666592559653 13.5475 0.131718
15.2 8.28854631404084 13.5511 2.59372
15.8 8.5848704125339 13.5581 3.0332
15.4 8.26438140455776 13.5598 0.871533
14.8 7.91833315793166 13.5658 2.02982
15.2 9.01110426085505 13.5685 0.736228
15.2 8.40832920383116 13.5687 1.60287
15.8 8.87130204648675 13.5697 0.807377
14.8 8.34865258589672 13.5699 2.05501
15.2 8.22800097228969 13.5768 1.03275
15 8.63133825081603 13.5803 0.675192
15.4 8.38450952650183 13.5846 0.448748
15.6 8.90505474435727 13.5903 1.03906
15.4 8.5615419172016 13.5905 0.535025
15.4 8.59069263796581 13.5907 0.354773
15.8 8.87130204648675 13.5933 1.27803
15 8.86002257333468 13.5969 1.59769
15.4 7.98749021908634 13.5973 3.56489
15.8 9.62808392152873 13.6008 1.52702
16.2 9.03880523078133 13.6027 0.59614
15.6 8.90505474435727 13.6065 1.6697
16 8.86002257333468 13.6071 2.6102
15.4 8.50294066779253 13.608 2.76277
14.8 8.04363102087608 13.6138 1.44426
15 8.45576726264388 13.6153 1.0534
15.4 9.07193474403338 13.6177 0.40385
15.2 9.09395403551173 13.623 1.22594
16.2 9.90959131347 13.6264 2.18087
15 7.96868872525461 13.6264 0.0514873
15 8.63133825081603 13.6274 3.43052
15.2 8.64291617453276 13.6296 2.98373
15.8 9.09395403551173 13.6316 1.91129
15.6 8.70631954387157 13.6395 0.860159
15.8 8.75785361832453 13.6398 0.58446
15.2 8.34865258589672 13.6399 3.21163
15.6 8.90505474435727 13.6414 3.55995
15.6 9.07193474403338 13.6437 0.439061
15.6 9.47628619238571 13.6463 2.99609
15.6 8.26438140455776 13.6504 3.80792
14.8 7.91833315793166 13.6509 0.526656
16 8.57321409974112 13.6517 1.38357
15 7.96868872525461 13.652 3.40489
15.6 8.47348806572594 13.653 1.61283
15.4 8.84872872225158 13.653 1.70722
15.4 9.18150314491042 13.6541 2.94739
15.2 7.91833315793166 13.6555 2.6816
15.4 8.20365772079747 13.6585 3.92409
14.6 7.50333259292163 13.6588 2.30696
15.6 8.73498712076898 13.6594 0.798662
15.8 9.03880523078133 13.6622 0.0436064
15.4 8.96102672688794 13.6634 0.26482
15.4 8.93308457365092 13.6644 0.649088
14.6 8.38450952650183 13.6649 2.23795
15 9.13783344124853 13.6667 1.13738
15.6 8.26438140455776 13.6668 0.254212
14.8 7.91833315793166 13.6673 1.07326
15.2 8.55569985448298 13.6686 0.802838
15.2 7.79102047231298 13.6709 3.21163
15.6 8.90505474435727 13.6722 3.99592
15.4 8.44393273303382 13.6754 2.93578
15.4 8.23407554009556 13.6763 1.07517
15 8.45576726264388 13.6769 2.75273
15.6 8.79204185613331 13.6782 1.67629
15.8 8.70057469366248 13.6803 1.12425
16 9.02773504263389 13.6819 3.0066
14.4 7.63544366752843 13.6851 0.59367
15.6 8.5615419172016 13.6862 2.85056
15.4 8.20365772079747 13.6864 2.55428
15 8.45576726264388 13.6871 3.596
15.4 9.47628619238571 13.6874 3.7604
15.6 8.79204185613331 13.6876 0.41285
15.8 8.40832920383116 13.6894 1.59414
15.6 8.26438140455776 13.6909 2.762
15.6 8.90505474435727 13.6959 0.481792
15.4 7.76530746332687 13.6964 3.05295
15.8 9.03880523078133 13.6975 2.08518
15.2 8.22800097228969 13.6994 1.19137
14.8 8.64291617453276 13.7005 3.04062
15 8 13.7018 3.909
16 9.16515138991168 13.7026 3.66315
15.4 8.47348806572594 13.7073 0.164466
15 8.45576726264388 13.7075 0.389431
15.4 8.5615419172016 13.7083 3.12688
16 8.97217922246318 13.7084 3.24245
16 9.19238815542512 13.7102 1.76093
16 8.97217922246318 13.7105 0.650225
15 8.45576726264388 13.7106 3.4386
15.2 8.28854631404084 13.7107 3.99689
15.6 8.70631954387157 13.7116 1.85755
15.8 8.70057469366248 13.7137 2.6817
15.8 9.65401470891774 13.7141 0.447168
15.4 8.38450952650183 13.7176 0.616865
15 7.71362431027076 13.7189 3.79159
15.4 8.79204185613331 13.7229 0.348886
15.8 8.70057469366248 13.7234 1.37844
15.8 8.40832920383116 13.7238 1.63625
15.4 8.26438140455776 13.727 2.63881
16.2 9.17605579756357 13.7295 1.06713
15 8.33666600026653 13.7307 1.66089
15.4 8.38450952650183 13.7311 0.0786935
15.4 9.47628619238571 13.7326 1.52106
15.4 9.12688336728371 13.7327 1.89572
16 9.05538513813742 13.7346 3.84603
15 8.63133825081603 13.7351 0.241172
15 8.24621125123532 13.7373 2.54005
16 8.68907359849138 13.7375 0.716999
15.4 7.95612971236643 13.7386 0.752647
14.8 8.5848704125339 13.7389 3.69905
14.8 7.98122797569397 13.7456 1.20293
15.4 8.47348806572594 13.7456 2.27976
15 8.09320702811932 13.7466 1.88921
14.8 7.46324326281812 13.7479 3.8114
15.8 8.70057469366248 13.7487 3.51829
16 9.02773504263389 13.7515 3.12025
14.8 8.10555365166378 13.7528 0.600087
15.4 8.59069263796581 13.7537 3.8396
15.6 8.5615419172016 13.754 0.476353
14.8 9.36482781475453 13.7545 0.619213
16 8.9162772500635 13.7555 0.58922
15.6 8.73498712076898 13.7555 0.494153
15.2 8.70057469366248 13.7567 0.547446
15.6 9.07193474403338 13.7567 0.495718
15.6 9.28977932999487 13.7576 0.785638
15.6 8.70631954387157 13.758 0.75318
16 9.38083151964686 13.7582 0.920139
15.4 7.98749021908634 13.7593 3.23116
15.4 8.67755725996666 13.7594 1.89565
16 9.02773504263389 13.7606 3.36534
15.8 8.55569985448298 13.7606 1.81795
15.2 8.64291617453276 13.7631 1.13008
16 8.74642784226795 13.765 1.13074
15.6 8.38450952650183 13.767 0.773666
15.2 8.55569985448298 13.7675 1.891
16 10.0249688278817 13.7678 0.914277
15.4 8.96102672688794 13.7708 3.96927
15 7.61577310586391 13.771 3.18837
16 9.89949493661167 13.7722 3.69829
15.2 8.5848704125339 13.7728 3.62759
15.4 8.38450952650183 13.7737 0.321659
15.8 8.28854631404084 13.7751 3.96108
15.6 8.70631954387157 13.7764 0.207747
15.6 8.47348806572594 13.7769 2.50089
15.4 7.95612971236643 13.7786 1.47261
15.2 8.22800097228969 13.7797 3.59472
15.6 9.15423399307665 13.7813 3.52702
15.8 8.46758525200662 13.7819 0.317189
14.6 7.98749021908634 13.7826 3.28559
15.2 8.52642949891688 13.7847 0.635995
15.4 8.84872872225158 13.785 0.620825
15.2 8.22800097228969 13.7859 0.485311
15.2 8.43800924389159 13.7863 3.36817
15.2 8.81476034841561 13.7871 0.519584
15.6 8.90505474435727 13.7881 2.53094
15.4 8.5615419172016 13.7889 1.5043
15.2 8.22800097228969 13.7905 2.4515
14.8 8.10555365166378 13.7916 1.84388
15.6 8.70631954387157 13.7916 0.503391
16 8.86002257333468 13.7958 1.20364
15.6 9.04433524367601 13.7973 3.76751
15.6 9.44986772394196 13.7991 0.311136
15.4 9.34344690143846 13.7994 2.14283
15.8 9.03880523078133 13.8032 0.12658
15.4 8.08084154033477 13.8045 0.476614
15.2 8.40832920383116 13.8065 2.07335
15.6 8.47348806572594 13.807 2.44178
15.4 8.5615419172016 13.8074 2.44023
15.8 8.70057469366248 13.8076 1.48455
16 8.68907359849138 13.8103 0.86211
15.4 8.70631954387157 13.8119 3.55454
15.8 9.62808392152873 13.8122 1.92659
15.2 8.07465169527454 13.8125 2.51838
15.2 9.23038460737146 13.8126 1.37165
15.8 8.70057469366248 13.8147 2.24494
15 8.27647267862342 13.8152 1.0314
15.4 8.59069263796581 13.8153 0.445405
16 9.05538513813742 13.8158 1.05415
16 8.68907359849138 13.8178 0.909322
15 8.71779788708135 13.8185 2.97994
15.2 9.75704873412037 13.8186 2.41618
14.8 7.66159252375118 13.8194 0.0667356
15.2 8.52642949891688 13.8202 1.90297
15.6 9.47628619238571 13.8208 1.91106
15.2 7.79102047231298 13.8224 3.21163
15.4 8.79204185613331 13.8232 0.519136
16 9.19238815542512 13.8246 0.113139
15.4 8.20365772079747 13.8247 1.71416
15 8.45576726264388 13.826 2.66972
15.6 9.44986772394196 13.8265 1.05633
14.6 7.50333259292163 13.8267 2.43892
15.2 8.28854631404084 13.827 2.7128
15.2 7.94984276574072 13.8274 2.6302
15.6 8.70631954387157 13.8275 0.770735
14.8 7.72657750883274 13.8281 3.39856
15.8 9.44457516249408 13.8284 1.12096
15.8 8.87130204648675 13.8307 1.32804
15.2 8.81476034841561 13.8308 3.74566
16.4 9.50263121456368 13.8312 0.374588
15 8 13.832 2.49506
15.6 9.15423399307665 13.8327 3.25653
15.4 8.59069263796581 13.833 2.88525
15.2 8.40832920383116 13.8334 0.406764
15.8 8.46758525200662 13.8335 1.02758
15.4 9.81325634027768 13.8339 3.95469
15.8 8.46758525200662 13.8342 0.463176
16 8.74642784226795 13.8344 2.8658
15.6 8.5615419172016 13.8355 2.05442
15.8 8.75785361832453 13.8368 1.25548
15.6 8.47348806572594 13.839 0.533334
16 8.9162772500635 13.8406 0.977911
15.6 8.47348806572594 13.8423 0.144095
15.8 8.70057469366248 13.8426 1.70948
15.6 9.78774744259372 13.8427 1.13788
15 8.71779788708135 13.843 0.493896
15.2 8.22800097228969 13.8434 0.0802252
15 8.63133825081603 13.8442 3.62443
15.8 8.75785361832453 13.8442 1.3202
15.2 8.22800097228969 13.8449 1.16535
15 8.33666600026653 13.8458 3.79362
15.4 9.91463564635635 13.8474 1.25999
15.8 9.44457516249408 13.848 2.45923
15.4 8.26438140455776 13.849 3.45497
15.2 8.78635305459552 13.8492 1.28691
15.4 8.38450952650183 13.8501 0.755201
16.2 9.25742944882649 13.8508 0.232998
14.6 7.76530746332687 13.8523 0.260923
15.6 8.79204185613331 13.8523 3.40889
15.6 8.26438140455776 13.8527 3.19188
15 8 13.8538 2.64489
15.8 8.46758525200662 13.8547 2.50606
15.4 8.70631954387157 13.8554 3.17972
15.2 7.98122797569397 13.8566 1.99619
15.4 8.73498712076898 13.8575 0.867161
15.6 8.90505474435727 13.8586 0.500462
16.2 9.98498873309329 13.8588 2.71168
15.2 8.40832920383116 13.8605 1.05001
14.8 7.98122797569397 13.8608 3.38972
15.2 8.5848704125339 13.8609 1.89248
15.8 8.43800924389159 13.8614 3.87275
15.6 9.28977932999487 13.8621 2.83287
15.6 8.26438140455776 13.8634 2.79767
15.4 8.26438140455776 13.864 0.852869
15.2 8.40832920383116 13.865 1.71746
15.8 9.09395403551173 13.8652 0.0728064
15.4 7.95612971236643 13.8654 1.02784
15.2 7.66159252375118 13.8675 3.06885
15.6 8.79204185613331 13.8686 0.874152
14.8 7.79102047231298 13.8705 0.497608
15.6 8.70631954387157 13.8706 0.343877
15.4 9.12688336728371 13.8712 3.56464
15.8 9.5236547606473 13.8714 0.275734
15 8.24621125123532 13.8728 0.0988706
15.4 8.93308457365092 13.8732 1.66518
15.8 9.03880523078133 13.8755 0.152049
15 7.77817459305202 13.8759 0.343791
15.2 8.55569985448298 13.8762 1.91146
15.4 7.98749021908634 13.8763 2.67226
15.4 9.39680796866681 13.8768 0.90658
15 8.24621125123532 13.8769 1.04655
15.2 7.94984276574072 13.8774 0.757218
15.8 9.36482781475453 13.8779 0.0278192
15.4 9.39680796866681 13.8786 2.41168
15.2 8.64291617453276 13.8799 1.90297
15.2 8.64291617453276 13.8803 0.898516
15.2 8.81476034841561 13.8815 0.742698
15.4 8.73498712076898 13.882 0.366147
15.8 8.87130204648675 13.8828 0.0951055
16 9.61769203083567 13.885 0.675402
15 8.45576726264388 13.8863 1.39022
15.6 8.79204185613331 13.8864 2.83683
15.4 8.73498712076898 13.8864 2.84551
16.2 9.5236547606473 13.8871 0.882635
15 8.24621125123532 13.8872 3.99423
15.6 9.98999499499374 13.888 2.59515
15.6 8.73498712076898 13.8886 0.580176
15 8.33666600026653 13.8887 0.741594
16.2 9.03880523078133 13.889 1.31949
15.8 8.55569985448298 13.8893 0.847387
15.4 8.47348806572594 13.8903 3.13528
15 8.27647267862342 13.8907 2.16922
15 9.13783344124853 13.8912 1.89325
15.8 8.22800097228969 13.8921 3.67489
15.8 8.55569985448298 13.8923 1.37575
15 8.33666600026653 13.8924 0.815441
15.6 8.5615419172016 13.8927 3.94361
16.4 9.18150314491042 13.8933 2.96152
15.4 8.38450952650183 13.8939 1.34886
15.6 8.5615419172016 13.8952 1.35622
15.4 8.59069263796581 13.8958 1.72494
15.4 8.84872872225158 13.8961 3.58165
15.4 8.5615419172016 13.8967 2.38744
15.6 8.5615419172016 13.8974 0.969298
15.4 8.08084154033477 13.8982 2.87644
15 7.61577310586391 13.899 1.02144
15.2 8.40832920383116 13.8996 0.343929
15.8 9.25742944882649 13.9 2.45423
15.8 8.75785361832453 13.9001 3.01921
15 7.90569415042095 13.9003 2.23607
15.2 8.22800097228969 13.9004 3.7942
15.2 8.31865373723417 13.9005 2.82716
15.2 8.22800097228969 13.9008 1.99669
15.8 8.87130204648675 13.9009 1.12425
15.4 8.50294066779253 13.9016 3.96167
15.2 9.23038460737146 13.9024 1.91146
16.2 9.03880523078133 13.9025 0.535817
15.6 8.26438140455776 13.9026 0.629596
15.4 8.50294066779253 13.9029 2.41983
15.4 8.5615419172016 13.903 1.32549
15.8 8.87130204648675 13.9035 0.665356
15.2 8.64291617453276 13.9038 0.515189
15.4 8.59069263796581 13.9048 3.09143
15.4 8.08084154033477 13.9049 0.778612
16.2 9.36482781475453 13.9049 1.41954
14.8 7.59605160593318 13.9052 3.09828
16 9.24662100445346 13.9058 0.75124
14.6 7.50333259292163 13.906 0.118621
15 7.71362431027076 13.9061 1.02328
15.2 8.22800097228969 13.9064 1.0078
15.2 8.28854631404084 13.9064 0.881497
15 8.45576726264388 13.9072 1.89194
15.4 8.79204185613331 13.9073 0.867137
15.4 7.95612971236643 13.9079 1.04964
15 8.33666600026653 13.909 0.920254
15.4 8.50294066779253 13.9095 2.04181
15.8 8.22800097228969 13.9099 3.77793
15.2 8.81476034841561 13.9101 2.92123
14.6 7.76530746332687 13.9114 1.62376
15.8 9.41806774237688 13.9121 0.646656
15.8 8.55569985448298 13.9131 0.673731
16 8.57321409974112 13.9137 0.887093
15 8.45576726264388 13.9138 3.78604
16 9.02773504263389 13.9153 1.53943
15.6 7.98749021908634 13.9162 0.483828
14.6 7.23187389270582 13.9164 3.81047
15.8 9.23038460737146 13.9166 2.94908
15.6 8.20365772079747 13.9171 2.92477
15 9.02773504263389 13.9172 0.999388
15.2 8.75785361832453 13.9173 2.44681
15.8 9.23038460737146 13.9176 2.21833
15.6 9.15423399307665 13.9178 2.14062
16 8.45576726264388 13.9181 1.69614
16 8.9162772500635 13.9183 3.84302
15.6 8.38450952650183 13.9186 1.53565
15.4 8.20365772079747 13.9187 1.49042
15.2 8.22800097228969 13.9201 3.45813
15.2 8.22800097228969 13.921 3.70095
15.2 8.28854631404084 13.9213 2.4003
16.2 9.17605579756357 13.9214 3.13286
14.8 8.10555365166378 13.922 2.33061
15.6 8.90505474435727 13.922 3.09088
15 8.09320702811932 13.9224 3.83471
15.4 7.98749021908634 13.9224 3.02788
15 8.86002257333468 13.9227 0.909075
15.8 9.41806774237688 13.9232 2.80172
16 8.57321409974112 13.9237 3.00991
15.6 8.90505474435727 13.9247 1.22648
15.6 9.07193474403338 13.9251 0.992945
15.6 8.90505474435727 13.9253 2.98626
15.6 8.70631954387157 13.9254 0.77099
15.2 8.43800924389159 13.9262 0.267395
15.8 8.22800097228969 13.9268 2.76446
15.2 8.78635305459552 13.9269 3.44264
16.6 9.34344690143846 13.9274 0.599933
15.8 9.25742944882649 13.9283 1.32836
15.6 8.70631954387157 13.9304 2.2815
15.8 8.81476034841561 13.9305 2.57688
15.4 9.39680796866681 13.9307 1.78797
15.8 9.03880523078133 13.9312 1.715
15.4 10.18822850156 13.9315 3.95258
15.6 9.15423399307665 13.9319 3.61578
15.8 9.09395403551173 13.9328 2.82798
15.8 8.75785361832453 13.9329 3.50024
15.4 8.59069263796581 13.9337 0.687164
15.4 9.18150314491042 13.934 0.579857
14.8 8.28854631404084 13.9342 0.802398
15.2 8.07465169527454 13.9349 0.499612
15.4 7.95612971236643 13.935 3.78651
15.6 9.28977932999487 13.9356 0.93245
15.6 9.15423399307665 13.9366 0.247818
15.2 9.23038460737146 13.9367 2.58832
15.6 9.07193474403338 13.9376 1.52042
15.4 8.84872872225158 13.9377 3.66774
15.2 8.43800924389159 13.9384 2.36791
16.4 9.50263121456368 13.939 1.85569
15.8 8.70057469366248 13.9393 1.86449
15.4 8.14248119432891 13.9406 2.37709
15.6 8.90505474435727 13.9406 3.65228
15.8 9.09395403551173 13.941 2.13843
16 9.5655632348545 13.941 1.05777
15.6 8.47348806572594 13.9415 1.05788
15.6 8.70631954387157 13.9428 0.180366
15.6 8.70631954387157 13.9439 0.381355
15.2 8.07465169527454 13.944 2.9552
15 8.45576726264388 13.9441 1.87421
15.2 8.40832920383116 13.9441 0.40844
16.2 9.5236547606473 13.9445 0.86574
15 8.09320702811932 13.9449 3.90629
15.2 7.98122797569397 13.945 2.36791
14.6 8.26438140455776 13.9452 1.25942
14.8 7.79102047231298 13.9455 2.66435
15.8 8.70057469366248 13.9469 0.150673
15.8 8.70057469366248 13.947 0.435748
15 8.9162772500635 13.9471 2.05467
15.4 8.5615419172016 13.9479 3.08006
15.8 8.75785361832453 13.9482 0.866139
14.8 8.28854631404084 13.9485 0.82642
15 8.09320702811932 13.9485 0.392005
16 9.19238815542512 13.9491 1.4292
15.6 8.20365772079747 13.9491 1.96674
15.8 8.43800924389159 13.9495 0.301909
15.6 8.79204185613331 13.951 0.925383
15 8.45576726264388 13.9512 0.747417
15.4 8.26438140455776 13.9519 2.16327
15.8 9.5236547606473 13.952 3.96502
15.2 8.22800097228969 13.952 0.496178
15 9.02773504263389 13.9522 2.8391
15.2 8.64291617453276 13.9525 1.91146
15.4 8.14248119432891 13.9528 0.584604
15.6 9.86407623652616 13.9533 0.9455
16.2 9.17605579756357 13.9536 0.968509
15.6 8.1117199162693 13.9542 3.38881
15.8 9.03880523078133 13.9544 0.338506
15.4 7.98749021908634 13.9545 3.95637
15.8 8.55569985448298 13.9549 1.55518
15.6 8.20365772079747 13.956 3.73023
15 8.45576726264388 13.9561 0.082862
15.8 9.41806774237688 13.9562 1.1664
15.8 8.43800924389159 13.9566 0.735298
16 8.9162772500635 13.9571 2.03811
15.8 8.87130204648675 13.9596 1.61662
14.8 8.25832912882503 13.9602 0.660432
14.6 7.23187389270582 13.961 1.7187
15.6 8.70631954387157 13.961 0.644474
15.8 8.43800924389159 13.9611 0.61977
15.2 8.07465169527454 13.9617 3.31332
15.2 8.31865373723417 13.9619 1.07832
15.8 8.5848704125339 13.9622 3.77834
15.6 8.1117199162693 13.9625 3.07247
15.4 9.76217188949262 13.9626 2.38654
15.4 8.47348806572594 13.9628 0.697186
16.4 9.18150314491042 13.9634 0.942024
15.6 9.44986772394196 13.9642 2.3706
15.8 9.41806774237688 13.9646 2.24327
15.6 9.78774744259372 13.9649 1.33597
15.4 8.47348806572594 13.9651 1.04331
16.4 9.86407623652616 13.9652 1.21296
15.8 8.55569985448298 13.9659 0.301909
15.6 8.90505474435727 13.9667 0.298715
15.2 8.81476034841561 13.9667 0.940111
15 8.09320702811932 13.9681 2.31522
15.2 9.23038460737146 13.9682 0.59301
16.2 9.03880523078133 13.9685 1.44894
15.8 8.75785361832453 13.9685 1.62069
14.8 7.79102047231298 13.9691 2.33061
16 8.86002257333468 13.9693 1.52051
15 7.96868872525461 13.9698 1.24158
15.2 7.82304288624318 13.9703 2.68737
16.2 9.25742944882649 13.9703 1.22885
14.8 8.4970583144992 13.9704 0.74698
15.2 9.23038460737146 13.9705 1.92507
15.8 8.22800097228969 13.9707 1.19115
15.6 8.79204185613331 13.9707 1.55262
14.8 7.91833315793166 13.9713 2.09673
15.6 8.26438140455776 13.9721 0.037488
15.4 7.95612971236643 13.9733 1.28169
16.2 9.5236547606473 13.9739 0.55778
16 9.5655632348545 13.974 0.65081
14.4 7.53657747256671 13.9743 1.09923
15.8 8.70057469366248 13.9743 1.16725
15.8 8.55569985448298 13.9743 2.25764
16 9.51314879522022 13.9753 1.53058
15.8 9.01110426085505 13.976 2.49717
15.4 8.47348806572594 13.9761 3.01877
15.4 9.47628619238571 13.9763 0.474369
16 8.74642784226795 13.9764 1.07613
15.2 8.22800097228969 13.9766 1.89377
15.6 9.555103348473 13.9778 2.57397
16.4 9.04433524367601 13.9786 0.914152
16 9.61769203083567 13.9791 1.45698
15.2 8.78635305459552 13.9791 0.304956
15.6 8.90505474435727 13.9792 0.845959
15.2 8.5848704125339 13.9796 0.516847
15 8.63133825081603 13.9805 3.15464
15.4 8.20365772079747 13.9809 0.519136
15.8 8.87130204648675 13.982 0.0737096
15 8.33666600026653 13.9827 0.39549
16.4 9.96493853468249 13.9835 1.52226
15.8 8.75785361832453 13.9835 2.40552
15.8 9.78263768111648 13.9841 3.75649
15.4 8.73498712076898 13.9841 0.880285
15.4 8.38450952650183 13.9848 1.19691
15.4 7.98749021908634 13.9849 0.90262
15.4 8.26438140455776 13.985 2.22666
16 9.02773504263389 13.9855 0.541305
15.4 8.59069263796581 13.9856 0.330255
15.6 8.5615419172016 13.9859 1.67204
15.4 8.38450952650183 13.9865 0.0716061
15 8.33666600026653 13.9867 1.46999
15.6 8.5615419172016 13.987 1.87893
14.6 7.76530746332687 13.9872 0.56593
15.6 8.47348806572594 13.988 1.86027
14.8 7.91833315793166 13.9882 2.62966
15.2 8.07465169527454 13.9883 0.634284
15.8 8.70057469366248 13.9888 0.971514
15.6 8.5615419172016 13.9889 2.21261
15.8 8.87130204648675 13.9892 0.866139
15 9.46044396421225 13.9904 3.62645
15.4 8.79204185613331 13.9905 3.61193
16 8.57321409974112 13.9906 0.0889569
15.6 8.5615419172016 13.9908 0.0373229
15.6 9.28977932999487 13.991 3.85484
15.4 8.08084154033477 13.9919 3.95637
15.4 8.59069263796581 13.992 3.39362
15 8.24621125123532 13.9922 0.62509
15.6 8.1117199162693 13.9923 0.91613
14.6 8.59069263796581 13.9934 0.775231
15.6 9.07193474403338 13.9936 0.0576141
15.8 8.70057469366248 13.994 0.790514
15.8 9.47100839404126 13.9942 2.59518
15.4 8.79204185613331 13.995 2.15198
15.8 8.43800924389159 13.9952 0.420928
15.2 8.70057469366248 13.9959 0.965526
15.6 8.73498712076898 13.9967 1.49338
15.8 9.5236547606473 13.9986 1.17154
15.2 8.81476034841561 13.9995 0.548741
15.6 8.23407554009556 12.9971 1.8127
14.8 7.49666592559653 13.0078 3.42227
14.8 7.49666592559653 13.039 2.05864
15.2 8.31865373723417 13.0773 3.26696
14.8 8.1363382427232 13.1212 1.42524
14.8 7.62889244910426 13.1296 0.544134
15 7.3824115301167 13.149 3.75569
14.6 7.50333259292163 13.1968 0.827132
15.6 8.5615419172016 13.2267 2.12435
15.4 8.44393273303382 13.2275 2.43165
14.8 7.62889244910426 13.2368 3.28456
15.8 8.8994381845148 13.2458 3.96571
15.8 9.25742944882649 13.2469 3.18054
15.2 8.22800097228969 13.2614 3.91871
14.6 7.05691150575094 13.2636 3.81228
15 7.96868872525461 13.2741 2.25077
15 7.96868872525461 13.2765 3.95964
15 7.90569415042095 13.2817 2.77818
15 8.36660026534076 13.2896 0.379835
15 7.51664818918645 13.2956 0.465814
15.6 7.98749021908634 13.3086 3.79631
14.8 7.75886589650833 13.3171 0.828466
14.4 7.16240183178799 13.3239 1.0131
16 9.24662100445346 13.324 3.02918
15.4 8.59069263796581 13.3275 3.77074
14.6 7.76530746332687 13.3278 3.4259
15.8 8.70057469366248 13.3326 3.58646
15 7.96868872525461 13.3387 2.59176
15.8 8.98331787259028 13.344 2.66679
15 7.61577310586391 13.3474 3.09865
15.2 7.79102047231298 13.3499 3.30741
14.6 7.66811580507233 13.3599 1.2959
15.4 7.95612971236643 13.367 3.92576
15.4 8.20365772079747 13.3703 0.66406
15.2 7.82304288624318 13.3706 0.774343
15.6 8.26438140455776 13.3791 3.58839
14.8 8.28854631404084 13.3928 1.38635
15.4 8.79204185613331 13.3954 3.23588
14.8 7.62889244910426 13.3962 0.734944
15.4 8.5615419172016 13.3998 2.5086
15.2 8.43800924389159 13.4038 2.95893
15.6 8.5615419172016 13.4045 1.33981
15 8.21583836257749 13.4117 0.732028
15.4 9.34344690143846 13.4161 3.9163
15.6 8.29457654133109 13.4216 1.84906
15.8 8.87130204648675 13.4257 2.17545
14.8 7.29383301152419 13.4266 1.51848
15.4 8.67755725996666 13.4294 2.33514
14.8 7.85493475466219 13.432 1.43293
15.6 9.28977932999487 13.4381 3.33719
15.2 7.85493475466219 13.4415 1.41191
15 7.77817459305202 13.4445 3.80943
14.6 7.66811580507233 13.4514 1.50764
15.6 9.34344690143846 13.4538 2.92793
14.4 7.53657747256671 13.459 1.12117
15.2 8.81476034841561 13.4681 2.07804
16.4 8.96102672688794 13.4682 3.56347
15.2 8.5848704125339 13.469 2.80084
15 7.90569415042095 13.4691 2.87508
15.8 8.5848704125339 13.4785 1.74656
15.4 8.38450952650183 13.4821 3.08042
15 8.45576726264388 13.4865 2.40831
15.8 8.64291617453276 13.4885 3.54479
15.8 9.01110426085505 13.4904 3.58425
15.8 8.22800097228969 13.4912 3.7869
15 8.36660026534076 13.4915 1.41219
14.8 8.34865258589672 13.495 2.98633
14.8 7.62889244910426 13.4965 0.731753
15.4 8.5615419172016 13.4997 2.62879
15.4 8.79204185613331 13.5007 3.89232
14.8 8.10555365166378 13.5025 2.56072
15.8 8.98331787259028 13.5057 3.88584
14.6 7.30068489937759 13.5062 0.485564
15.4 7.98749021908634 13.5065 2.92912
14.8 7.72657750883274 13.5081 3.74319
15.8 8.40832920383116 13.5117 3.71807
15.2 8.84307638777366 13.514 1.56755
15.4 8.96102672688794 13.5156 1.6385
15.8 8.75785361832453 13.5156 1.5975
15.8 8.70057469366248 13.5265 3.78019
15 7.77817459305202 13.5285 2.73164
15.6 8.29457654133109 13.5293 0.551529
14.8 7.75886589650833 13.5297 2.07449
14.6 7.30068489937759 13.5313 1.0048
15.8 8.5848704125339 13.5323 3.93144
14.8 8.01249024960405 13.5324 1.62845
15.4 9.23579991121505 13.5335 2.41722
15.4 8.67755725996666 13.5359 1.60334
15.4 8.5615419172016 13.5367 2.26928
15 7.71362431027076 13.5377 2.82698
15.6 8.47348806572594 13.5383 1.82138
15.2 7.94984276574072 13.5391 2.47798
15 7.90569415042095 13.5422 2.63006
15.6 7.98749021908634 13.5438 0.7815
14.8 8.1363382427232 13.5475 3.97207
15 8.5146931829632 13.5483 1.96843
15.2 8.40832920383116 13.5528 2.84492
15.6 8.5615419172016 13.553 0.257583
15.6 8.5615419172016 13.5607 2.88406
16.2 8.92748564826626 13.5618 3.45849
16 9.02773504263389 13.5641 2.11456
15.2 8.19756061276768 13.5645 3.54535
15 7.51664818918645 13.5655 3.3781
15.6 9.34344690143846 13.568 2.23689
15.6 9.04433524367601 13.568 3.96634
15 8.94427190999916 13.571 0.758224
14.4 7.16240183178799 13.5711 3.07156
15.4 7.95612971236643 13.5711 3.87465
15.2 7.85493475466219 13.5728 3.79541
15.4 8.20365772079747 13.5745 3.1472
15.4 8.29457654133109 13.5751 2.58134
15.2 8.19756061276768 13.5765 1.07493
15 8.71779788708135 13.5768 3.65808
15.2 8.31865373723417 13.5787 3.19349
15.4 8.87693640846886 13.5808 2.94888
15.6 8.5615419172016 13.5818 1.48275
15.6 8.47348806572594 13.582 1.8753
15.6 8.44393273303382 13.5824 3.82748
15.6 8.90505474435727 13.5844 3.34768
15.4 8.50294066779253 13.5851 1.51294
15.6 8.20365772079747 13.5872 2.79666
15.4 8.5615419172016 13.5877 3.80835
14.6 7.76530746332687 13.5878 0.700054
15.2 8.70057469366248 13.5891 3.84297
15.6 8.26438140455776 13.5894 2.58652
15.8 8.46758525200662 13.591 2.35968
16 9.19238815542512 13.5921 3.43393
14.6 7.46993975879324 13.5944 2.81723
15.4 9.18150314491042 13.5962 1.9167
15.2 7.36206492772238 13.5988 1.31739
14.6 7.76530746332687 13.599 1.69828
14.8 8.25832912882503 13.5993 2.12315
14.4 7.02139587261678 13.6007 3.75014
16.2 9.03880523078133 13.6024 3.97355
15.4 8.5615419172016 13.6027 1.00469
15.4 8.08084154033477 13.6029 3.80202
15.6 8.44393273303382 13.6037 3.15615
15 7.24568837309472 13.6037 1.96787
15.6 8.01872807869178 13.6073 3.79631
15.2 7.94984276574072 13.6106 0.735223
15.6 8.29457654133109 13.6107 3.96382
16.4 9.18150314491042 13.6117 3.38544
15.2 9.01110426085505 13.6132 2.34889
15.6 8.47348806572594 13.6142 2.08951
16 8.57321409974112 13.617 1.87704
15.4 8.67755725996666 13.617 2.57562
15.2 8.43800924389159 13.6174 2.97676
15.8 8.64291617453276 13.618 2.79741
15.2 7.72657750883274 13.6189 2.94816
15.4 8.67755725996666 13.619 3.90962
15.4 7.95612971236643 13.6191 3.77341
15.8 8.55569985448298 13.6195 2.31954
15.2 7.94984276574072 13.6238 0.751552
15.2 8.07465169527454 13.6247 3.53385
15.8 8.87130204648675 13.6248 2.50178
14.8 7.85493475466219 13.6268 2.4111
15.8 8.55569985448298 13.6272 1.71824
15 7.51664818918645 13.628 0.0433954
15 8 13.6282 3.83246
15.8 8.81476034841561 13.6287 2.30787
15.4 8.5615419172016 13.6289 0.945224
15.2 8.28854631404084 13.6298 1.2502
15.2 9.23038460737146 13.6318 1.11417
15.4 7.82943165242535 13.6347 3.65233
15 8.45576726264388 13.6349 2.20667
15.6 8.1117199162693 13.6353 2.09194
15.4 8.5615419172016 13.6359 3.61942
15.6 9.04433524367601 13.636 3.92272
15.2 7.36206492772238 13.637 0.90894
15 7.96868872525461 13.637 1.62309
16 9 13.6371 2.42375
15.4 8.50294066779253 13.6379 2.1091
15.4 8.50294066779253 13.6408 2.42574
15.4 8.20365772079747 13.6409 3.98919
15.6 8.5615419172016 13.6414 3.27642
15.4 8.20365772079747 13.6417 1.4783
15.6 7.98749021908634 13.6418 0.87874
15.2 8.07465169527454 13.6423 3.7807
15.2 7.82304288624318 13.6476 1.00077
14.8 7.75886589650833 13.6477 0.748581
14.8 8.28854631404084 13.6489 3.15622
15.2 8.55569985448298 13.6489 2.74734
15.2 8.31865373723417 13.65 2.87974
15.8 8.22800097228969 13.6503 3.88129
15.4 8.26438140455776 13.652 2.52209
15.2 7.66159252375118 13.6538 2.93356
15.6 8.64869932417586 13.6538 3.25552
16 9 13.6542 1.20777
16.4 9.50263121456368 13.6548 3.41105
15.8 8.31865373723417 13.6571 3.12996
15.2 7.79102047231298 13.6581 3.60864
14.8 7.98122797569397 13.6588 2.58522
15.6 8.23407554009556 13.6596 1.60332
15.6 8.93308457365092 13.6598 3.64737
15.6 7.98749021908634 13.6608 0.788659
16 8.66025403784439 13.6617 2.33934
15 7.96868872525461 13.6633 2.24042
15.2 8.81476034841561 13.6635 3.91459
15 8.63133825081603 13.6654 2.76566
15.4 7.95612971236643 13.6664 0.712278
16 9 13.6683 0.422152
16.2 9.36482781475453 13.6687 3.26043
16 8.45576726264388 13.6716 3.87052
14.6 7.76530746332687 13.6725 0.426382
15.6 8.01872807869178 13.6731 3.56168
15.4 8.59069263796581 13.6735 2.68013
15.6 8.38450952650183 13.6745 2.55726
15.8 9.25742944882649 13.6745 0.829138
15.8 8.98331787259028 13.6755 3.85313
15.2 9.01110426085505 13.6774 2.45891
15.8 8.75785361832453 13.6776 1.79728
15 7.77817459305202 13.6779 3.66832
15.8 8.92748564826626 13.6792 0.259291
16 8.94427190999916 13.6797 2.61537
14.8 7.91833315793166 13.6801 2.57792
15.4 8.38450952650183 13.6823 3.87005
14.6 8.14248119432891 13.6825 3.81502
15 7.71362431027076 13.6837 2.58872
15.6 9.15423399307665 13.6852 1.4828
16 8.68907359849138 13.687 2.22512
15 7.96868872525461 13.6878 1.40326
15.2 7.94984276574072 13.688 2.45397
15.8 9.31128347758782 13.688 3.27202
15.2 8.5848704125339 13.6885 1.0221
15 7.77817459305202 13.6913 2.30844
15.6 8.38450952650183 13.6917 3.30626
15 8 13.694 3.80643
16 8.9162772500635 13.6947 3.99878
15.2 7.94984276574072 13.6969 3.45039
15.2 8.31865373723417 13.6969 1.36226
15 7.61577310586391 13.6986 3.99976
15 7.77817459305202 13.6996 3.47252
15.4 8.44393273303382 13.7002 3.31631
15.6 8.73498712076898 13.7012 3.79968
15.2 7.94984276574072 13.7024 0.120294
15.8 8.92748564826626 13.7036 2.76082
15.6 7.98749021908634 13.7036 1.65307
15.4 8.26438140455776 13.7037 3.1472
15 8.09320702811932 13.7038 3.3541
15 8 13.7046 3.65821
16.6 9.23579991121505 13.7053 3.85197
15.2 8.31865373723417 13.7066 3.95446
16 8.57321409974112 13.7067 1.77152
15.6 8.53229160308062 13.708 1.74981
15.4 8.29457654133109 13.708 3.46356
14.8 7.49666592559653 13.7083 0.38599
15.4 8.73498712076898 13.7114 3.31827
15.2 7.94984276574072 13.7117 0.411708
15.4 7.89303490426845 13.7132 0.0723771
15.2 7.98122797569397 13.7145 2.59513
14.8 7.85493475466219 13.7147 3.33074
15.4 8.47348806572594 13.7149 3.23925
15.6 8.93308457365092 13.7153 0.961529
15 8.45576726264388 13.7173 3.28258
16 9.19238815542512 13.7177 1.80163
15.8 9.44457516249408 13.7184 3.99042
15.2 8.31865373723417 13.7193 3.26911
16.2 9.36482781475453 13.7194 1.92176
15.6 8.73498712076898 13.7199 3.17517
15.2 7.94984276574072 13.7223 0.659787
15.6 8.93308457365092 13.7227 2.63681
16.2 8.70057469366248 13.7238 3.97355
14.8 8.01249024960405 13.7241 0.708758
15.4 8.67755725996666 13.7259 0.362486
16.2 9.01110426085505 13.7262 0.670496
15.2 8.40832920383116 13.7264 3.79206
15.6 8.73498712076898 13.7268 3.70345
15.2 8.34865258589672 13.7273 3.0733
15 7.96868872525461 13.7273 1.6964
14.8 8.16700679563817 13.7282 3.75366
15.4 8.38450952650183 13.7284 3.33145
15.6 8.47348806572594 13.7285 2.35651
15.6 8.47348806572594 13.7305 2.88479
16 9.02773504263389 13.7306 3.94561
15 8.63133825081603 13.7309 2.98158
15.2 9.25742944882649 13.7315 1.64198
15.4 7.98749021908634 13.7327 3.98285
15.2 7.94984276574072 13.7327 0.34144
14.8 7.75886589650833 13.7357 0.933692
14.8 8.34865258589672 13.7367 3.29891
15.4 8.73498712076898 13.7386 2.9045
16.2 8.87130204648675 13.7395 1.88625
15 8.5146931829632 13.7395 2.44099
15.8 8.70057469366248 13.7396 2.31702
15.6 8.5615419172016 13.7405 2.71382
15 8.45576726264388 13.741 2.6572
16 8.86002257333468 13.7416 2.64753
15.4 7.89303490426845 13.7419 3.73105
15.8 8.87130204648675 13.7429 2.46005
15.4 8.08084154033477 13.7434 2.73779
14.8 8.34865258589672 13.7441 3.39578
14.6 8.17312669668102 13.7441 0.983045
16 9.46044396421225 13.7446 2.34466
15.4 7.89303490426845 13.7446 1.8066
16.2 8.75785361832453 13.7471 1.55252
15.6 9.44986772394196 13.7473 1.46703
15.8 8.64291617453276 13.7498 3.74705
15.4 9.09945053286186 13.7501 3.42061
16 9 13.7514 0.269034
15.8 8.75785361832453 13.7517 3.88392
15.2 7.79102047231298 13.7534 2.48685
14.8 8.01249024960405 13.7534 0.198499
15.4 8.29457654133109 13.7541 0.394115
15.6 8.90505474435727 13.7543 3.62765
15.4 8.38450952650183 13.7543 3.47058
16 9.46044396421225 13.7553 3.63422
15.6 8.01872807869178 13.7556 2.58652
15.8 8.55569985448298 13.757 2.88791
14.6 7.50333259292163 13.7572 0.485564
15.4 7.95612971236643 13.7573 3.85938
16 8.86002257333468 13.7582 1.70621
15.8 8.81476034841561 13.7582 3.91503
14.6 8.84872872225158 13.7584 1.47818
15.6 9.04433524367601 13.7586 1.81041
15.6 8.79204185613331 13.7612 2.57822
15.2 8.07465169527454 13.7621 3.84929
15.6 8.90505474435727 13.7623 3.83493
15.4 8.50294066779253 13.7626 2.19467
15 8.71779788708135 13.7628 1.38851
15.2 8.07465169527454 13.7633 3.8228
15.6 8.70631954387157 13.7637 1.83154
15.2 8.40832920383116 13.764 2.84436
15.6 8.73498712076898 13.7652 2.27072
15.4 7.95612971236643 13.7653 3.80631
15 8.83176086632785 13.7654 3.40246
15.4 8.20365772079747 13.767 1.96109
15.6 8.26438140455776 13.7673 3.10793
14.6 8.26438140455776 13.7684 2.18904
16.4 8.93308457365092 13.7687 2.68572
14.8 7.85493475466219 13.7695 2.2178
15.4 9.28977932999487 13.7696 2.36518
15.4 7.95612971236643 13.7702 2.59539
15.4 8.29457654133109 13.7739 0.290751
15.8 8.55569985448298 13.7742 1.88891
15.2 7.85493475466219 13.7742 0.711675
15.2 8.98331787259028 13.7765 2.66915
15.8 8.22800097228969 13.7769 3.7869
14.6 7.66811580507233 13.7774 0.640953
15.6 8.47348806572594 13.7782 2.10679
15 7.96868872525461 13.7789 1.56451
14.8 8.10555365166378 13.7794 3.79354
16.2 8.70057469366248 13.7797 1.80562
15.8 8.43800924389159 13.78 3.98851
15.2 8.4970583144992 13.78 2.45804
15.2 8.46758525200662 13.7803 0.446503
15 9.38083151964686 13.7805 3.81697
15.4 8.67755725996666 13.7807 2.00187
15.4 8.5615419172016 13.7811 2.72117
15.2 7.98122797569397 13.7818 1.10427
15.6 8.70631954387157 13.7819 3.36101
15.6 8.73498712076898 13.7821 2.19307
16 8.86002257333468 13.7826 1.80349
15 8.12403840463596 13.7826 1.77301
15.2 7.36206492772238 13.7844 2.27329
16 8.71779788708135 13.7845 1.54426
15.4 8.79204185613331 13.7845 3.21847
15.8 8.55569985448298 13.7851 2.91366
15.2 9.5236547606473 13.7852 3.77782
15.4 8.73498712076898 13.7859 1.47029
15.6 8.70631954387157 13.786 3.54513
15.6 9.26282894152753 13.7863 0.512624
15.4 8.50294066779253 13.7864 3.24659
16 9.38083151964686 13.7869 3.64211
15.2 8.40832920383116 13.7876 3.83073
15 8.45576726264388 13.7877 0.275882
15.6 8.87693640846886 13.7877 1.94174
15.6 8.47348806572594 13.7884 1.62332
16 9.61769203083567 13.7894 3.44744
15.4 8.5615419172016 13.7897 1.28608
15.4 8.14248119432891 13.7897 3.81472
15.6 9.26282894152753 13.7903 2.32963
16 9.24662100445346 13.7911 2.73752
16.6 9.44986772394196 13.7913 2.59384
15.2 8.28854631404084 13.7915 2.59353
15.4 8.44393273303382 13.7933 2.59539
15.6 8.47348806572594 13.7936 3.3042
15.2 8.4970583144992 13.7942 3.48273
15.8 8.5848704125339 13.7955 2.80698
15.8 8.70057469366248 13.7957 1.83387
15.6 8.90505474435727 13.7963 2.11408
15.8 9.31128347758782 13.7966 2.80402
14.6 7.82943165242535 13.797 2.35545
15.8 8.8994381845148 13.7977 1.48455
15.8 8.87130204648675 13.7999 3.42124
15.6 8.26438140455776 13.8004 2.87621
15.2 7.91833315793166 13.8005 3.70894
15.4 8.20365772079747 13.8007 3.7642
14.8 8.28854631404084 13.8008 3.99785
14.6 7.76530746332687 13.8009 1.95498
15 8.94427190999916 13.8011 3.13555
14.8 7.98122797569397 13.8012 2.84114
15.6 8.26438140455776 13.8016 2.55612
15.2 9.23038460737146 13.8016 0.750658
15.2 8.22800097228969 13.8021 3.54408
15.2 9.23038460737146 13.803 3.03645
15.8 9.14877040918614 13.8051 3.99266
16 8.86002257333468 13.8053 1.44519
15.6 8.5615419172016 13.806 1.90943
15 7.77817459305202 13.8064 3.99998
15.2 8.1363382427232 13.8064 0.756404
15 7.71362431027076 13.8078 3.5168
15.8 8.40832920383116 13.8082 3.75779
14.8 8.43800924389159 13.8088 3.70942
15.8 8.70057469366248 13.8091 3.39785
15.6 9.15423399307665 13.8092 3.24542
15.2 8.19756061276768 13.8094 1.1489
14.6 7.30068489937759 13.8097 2.4778
15.6 9.07193474403338 13.8105 1.26955
15 7.90569415042095 13.8109 3.79042
15.6 8.01872807869178 13.8112 3.22756
15.4 9.09945053286186 13.8114 3.31117
15 8.45576726264388 13.8117 3.87827
15.6 7.98749021908634 13.812 0.862793
15.4 8.44393273303382 13.8124 2.98144
15.8 8.75785361832453 13.814 2.21148
15.8 9.14877040918614 13.8141 2.31035
15.4 7.89303490426845 13.8143 1.06767
15.8 8.43800924389159 13.8148 3.95528
15 7.51664818918645 13.8155 3.75569
15.6 8.23407554009556 13.8155 2.71959
15.8 8.64291617453276 13.8157 3.55123
15.4 8.29457654133109 13.8164 0.372434
15.6 8.20365772079747 13.8169 1.46199
16 8.97217922246318 13.8172 2.68681
15.6 8.47348806572594 13.8179 3.06073
15.2 8.34865258589672 13.8183 2.07438
15 7.96868872525461 13.819 0.582053
15 8.5146931829632 13.8204 0.356487
14.8 7.62889244910426 13.8211 1.12075
15.2 7.36206492772238 13.8225 2.17043
14.8 8.1363382427232 13.823 3.71574
14.8 7.85493475466219 13.8233 3.22107
15 8.45576726264388 13.8234 3.65886
15.8 9.41806774237688 13.8234 2.16938
15.2 8.43800924389159 13.8236 3.53461
15.4 8.17312669668102 13.824 0.565701
15.2 8.64291617453276 13.8243 2.2452
15.6 8.29457654133109 13.8255 0.896985
15.2 8.19756061276768 13.8259 0.979352
15.4 8.79204185613331 13.8284 2.02436
16.6 9.18150314491042 13.8286 1.06045
15.8 8.46758525200662 13.8287 3.86454
15.8 8.5848704125339 13.8295 1.49929
14.6 7.95612971236643 13.8305 3.99433
15.8 8.98331787259028 13.8306 2.82421
15.2 8.34865258589672 13.8306 2.55183
15.2 8.5848704125339 13.8306 0.830639
15.6 9.04433524367601 13.8308 3.82325
16.2 9.01110426085505 13.8316 3.34321
14.4 7.63544366752843 13.8318 3.15198
16 8.57321409974112 13.8325 1.5156
15.8 9.5236547606473 13.8332 2.38752
16.2 8.70057469366248 13.8337 3.73534
15 7.96868872525461 13.8344 1.20782
14.8 8.25832912882503 13.8344 3.01014
15 7.90569415042095 13.8351 3.84065
15.8 8.22800097228969 13.8355 2.3471
15 7.90569415042095 13.8356 2.88202
15 8 13.8363 2.19805
15.4 7.98749021908634 13.8363 3.92048
15.6 8.53229160308062 13.8383 0.986716
15 7.77817459305202 13.8389 3.19508
15.8 9.31128347758782 13.8395 0.517533
15 8.86002257333468 13.8399 2.26604
15.8 8.70057469366248 13.84 1.856
16 8.68907359849138 13.8409 1.53016
15.8 9.25742944882649 13.8412 1.6185
15.8 8.31865373723417 13.8413 0.515952
15.8 9.25742944882649 13.8418 1.46355
14.6 7.98749021908634 13.8431 3.56868
15 8.27647267862342 13.8435 3.8864
15.4 8.67755725996666 13.8438 2.8058
15.2 8.28854631404084 13.8448 2.56117
14.2 7.01427116670007 13.8466 3.77027
16.4 9.04433524367601 13.8469 3.44652
15.4 8.26438140455776 13.8472 1.59923
16.2 9.17605579756357 13.8478 2.81158
15.2 8.5848704125339 13.8478 3.2336
15.6 8.20365772079747 13.8481 2.74105
15 8.63133825081603 13.8485 2.35683
15 9.66953980290686 13.8493 2.16356
15.4 8.17312669668102 13.8501 1.57427
15.8 8.98331787259028 13.8502 2.59999
15 7.61577310586391 13.8509 0.52363
16 8.94427190999916 13.8518 3.85152
14.8 7.46324326281812 13.852 2.87974
15.2 8.22800097228969 13.852 3.78647
15.4 8.50294066779253 13.852 3.22619
15 8.63133825081603 13.8525 2.81662
15.8 8.81476034841561 13.8529 3.77341
15 8.24621125123532 13.8537 2.87897
15.2 7.91833315793166 13.8547 3.81531
15.4 8.73498712076898 13.8549 2.54202
15.4 8.93308457365092 13.855 2.14328
15.2 7.52994023880668 13.8561 2.8315
15.4 7.66811580507233 13.8565 1.41171
15.8 9.25742944882649 13.8575 2.93307
16.4 8.93308457365092 13.8579 3.14462
15.4 8.93308457365092 13.8583 3.30202
15.8 8.92748564826626 13.8588 1.77047
14.6 7.63544366752843 13.8589 3.81476
16 9 13.8592 0.446767
15.6 8.47348806572594 13.8594 2.32568
15.6 8.26438140455776 13.8599 3.65372
15 8.09320702811932 13.8611 3.03976
15.6 8.29457654133109 13.8615 3.50123
15.8 8.22800097228969 13.8621 2.61027
16 9.30053761886914 13.8627 3.01499
15.6 8.26438140455776 13.8632 3.53279
15 8 13.8633 2.88128
15 7.77817459305202 13.8648 2.20342
15.6 9.28977932999487 13.8657 2.36549
15.2 8.43800924389159 13.8668 3.75497
14.6 7.70064932327138 13.867 2.59819
15.6 8.64869932417586 13.8672 1.05748
15.8 8.55569985448298 13.8675 2.46185
15.4 9.23579991121505 13.8685 0.365463
15.8 8.31865373723417 13.8689 2.33307
14.8 7.49666592559653 13.869 2.47372
15 8.36660026534076 13.8691 3.1683
15.4 8.5615419172016 13.8692 2.55037
15.4 8.5615419172016 13.8696 2.00614
15.6 8.87693640846886 13.8699 2.39423
15.4 8.29457654133109 13.8711 0.208992
15 8.09320702811932 13.8714 2.81662
15.4 9.23579991121505 13.8714 1.44579
15 8.27647267862342 13.8715 3.99444
15.4 7.89303490426845 13.8721 0.967694
16 9.16515138991168 13.8723 1.51583
15.2 8.70057469366248 13.8733 1.69887
16.4 9.18150314491042 13.8736 3.83611
15.2 8.40832920383116 13.8736 3.0887
14.6 7.30068489937759 13.8739 0.260333
14.8 8.4970583144992 13.874 2.60661
15.2 7.91833315793166 13.8744 3.77341
15 9.30053761886914 13.8752 3.00568
15.4 8.29457654133109 13.8753 1.98005
15 7.71362431027076 13.8758 2.50557
15 8.36660026534076 13.8759 0.411851
15.8 8.70057469366248 13.8763 2.88437
15.2 7.94984276574072 13.8769 1.69282
15.4 9.47628619238571 13.877 3.96097
15.2 8.4970583144992 13.8772 0.763883
14.6 7.95612971236643 13.8789 2.92237
15.2 9.70566844684074 13.8796 3.36922
15.4 8.08084154033477 13.8798 2.46548
15.4 8.5615419172016 13.88 3.73251
14.8 8.10555365166378 13.8802 2.55823
15.4 8.38450952650183 13.8803 3.31218
15.4 8.67755725996666 13.8804 3.1787
14.6 7.16240183178799 13.8807 2.85468
15.6 8.5615419172016 13.8809 0.809198
16.2 9.60208310732624 13.881 2.64754
15.4 9.18150314491042 13.8832 3.63705
16.2 8.92748564826626 13.8837 1.28258
15.8 8.55569985448298 13.8841 1.64352
15.4 7.95612971236643 13.8841 3.97813
16.2 8.75785361832453 13.8845 3.98793
14.6 7.98749021908634 13.8847 3.1201
14.6 7.89303490426845 13.8851 3.97208
15.4 7.95612971236643 13.8853 2.0939
15.2 8.70057469366248 13.8853 3.79108
14.6 8.44393273303382 13.8854 2.272
16 9.05538513813742 13.8862 1.42428
15.2 8.5848704125339 13.8865 3.77571
16.2 9.60208310732624 13.8866 2.35174
15.4 8.38450952650183 13.887 3.192
15.2 7.56306816047562 13.8873 1.80501
14.8 7.59605160593318 13.8877 2.45599
15 7.77817459305202 13.8877 3.97917
15.4 8.38450952650183 13.888 2.23443
14.6 7.76530746332687 13.8886 3.67914
16 8.71779788708135 13.889 3.68496
15.4 8.20365772079747 13.8891 2.72624
15.4 9.09945053286186 13.8893 0.784829
15 7.84219357067906 13.8895 0.738995
15.8 8.28854631404084 13.8922 3.15707
16 9.30053761886914 13.8922 3.22143
15.8 8.70057469366248 13.8923 2.54542
15.2 8.98331787259028 13.8923 3.87442
15.6 8.90505474435727 13.8925 1.78035
14.4 7.53657747256671 13.8929 3.9878
14.8 7.62889244910426 13.893 1.18891
15.6 9.78774744259372 13.8933 3.0303
15.2 8.22800097228969 13.8941 2.80617
14.8 7.85493475466219 13.8947 0.468724
15 8 13.895 2.9073
15.6 8.5615419172016 13.8952 2.62102
15.2 7.94984276574072 13.8956 0.708758
16.2 8.92748564826626 13.8958 1.98525
15 8.86002257333468 13.8963 0.282445
15.2 7.94984276574072 13.8963 0.614941
15.6 8.26438140455776 13.8966 3.6618
15.8 8.87130204648675 13.8968 1.45847
15.2 7.98122797569397 13.898 3.84173
16.6 9.23579991121505 13.8981 2.72021
15.6 8.90505474435727 13.8984 3.11755
15 7.77817459305202 13.8986 2.67487
16 9.24662100445346 13.899 2.63242
15.6 7.98749021908634 13.899 2.1072
14.8 7.91833315793166 13.8991 2.00037
15.2 8.84307638777366 13.8994 1.31944
16.2 9.25742944882649 13.9006 2.6867
15.2 9.25742944882649 13.9016 0.715194
14.8 7.85493475466219 13.9018 1.01504
15.6 8.70631954387157 13.9026 2.98803
16.2 9.36482781475453 13.9026 3.76626
16.2 9.01110426085505 13.9031 2.33909
15.4 8.44393273303382 13.9034 3.06297
15 7.51664818918645 13.9053 3.63036
15.8 8.87130204648675 13.9057 3.3304
15.4 8.93308457365092 13.9062 3.55821
15.6 8.5615419172016 13.9064 2.14336
15.6 9.04433524367601 13.9068 1.21074
15.2 8.43800924389159 13.9072 3.8732
15.4 8.44393273303382 13.9077 3.93444
16.2 9.60208310732624 13.9081 2.25802
15 8.12403840463596 13.909 3.52928
15.8 8.8994381845148 13.909 1.08414
15.4 8.87693640846886 13.9093 1.96867
15.2 8.19756061276768 13.9096 1.56825
15.6 8.47348806572594 13.9097 3.77341
15.8 8.75785361832453 13.9102 2.72711
15.8 8.64291617453276 13.9103 3.24394
15.6 8.20365772079747 13.911 3.81516
14.8 8.55569985448298 13.911 0.0274896
15.4 8.20365772079747 13.9112 0.521914
15.8 8.31865373723417 13.9113 0.683441
15.8 8.70057469366248 13.9114 2.71146
15.6 8.90505474435727 13.9114 3.92955
15.8 9.03880523078133 13.9117 1.97248
15.4 8.96102672688794 13.9122 3.83367
16.2 8.95544527089525 13.9124 1.83947
15.2 7.36206492772238 13.9125 3.4104
14.6 7.50333259292163 13.9125 1.47146
15.4 9.12688336728371 13.9128 2.71008
15 8.21583836257749 13.9129 0.586854
15.2 9.338094023943 13.9132 3.47286
15.2 8.98331787259028 13.9149 2.92996
15.4 8.67755725996666 13.915 2.78105
15 8.86002257333468 13.9155 3.81188
15.6 9.26282894152753 13.9155 3.99404
15.6 9.07193474403338 13.9161 3.71542
15.8 9.01110426085505 13.9162 3.65427
15.4 9.18150314491042 13.9163 2.52908
16 9.02773504263389 13.9167 2.56028
15.8 8.92748564826626 13.9173 0.475556
15.6 8.47348806572594 13.9175 2.17269
14.8 7.49666592559653 13.9179 1.19775
15.6 8.26438140455776 13.918 1.23007
15.8 9.01110426085505 13.919 0.568254
15.4 8.96102672688794 13.9193 1.73889
15 8.83176086632785 13.9194 1.27999
14.8 8.07465169527454 13.9196 0.734749
15 8.86002257333468 13.9196 1.07785
15 7.96868872525461 13.9196 0.200985
15.8 8.70057469366248 13.9202 2.99633
15.8 8.70057469366248 13.9206 3.18661
15.4 8.5615419172016 13.9207 3.41532
15.6 8.64869932417586 13.9208 0.941906
15.4 9.60728889958036 13.9209 3.8897
15.4 8.70631954387157 13.9215 3.83998
15.6 8.29457654133109 13.9216 2.47264
15.2 7.94984276574072 13.9222 1.96464
15.4 7.76530746332687 13.9223 3.81472
15.4 8.26438140455776 13.9227 3.10441
14.8 8.55569985448298 13.9232 2.72052
15.6 9.15423399307665 13.9237 1.8472
15 8.83176086632785 13.9237 0.580465
16 9.89949493661167 13.924 2.01564
16 8.94427190999916 13.9243 2.59676
15.6 8.5615419172016 13.9245 3.31757
15.4 8.50294066779253 13.9249 1.9154
15.2 8.1363382427232 13.9249 3.39528
16 8.9162772500635 13.925 1.33907
14.8 8.1363382427232 13.9251 3.77799
15.4 8.67755725996666 13.9257 1.15166
15.6 8.38450952650183 13.926 3.8556
15.4 9.28977932999487 13.9262 1.6332
15.4 8.20365772079747 13.9262 0.214927
14.8 7.79102047231298 13.9264 3.44209
15.4 8.67755725996666 13.9265 3.82346
16 9 13.9271 0.591714
15.4 9.23579991121505 13.9276 0.712278
15.4 9.6591925128346 13.928 2.77682
15.4 8.44393273303382 13.9282 3.86035
15.4 8.47348806572594 13.9283 3.63984
15.4 8.38450952650183 13.9284 2.83586
15.6 8.73498712076898 13.9286 2.60149
15 7.96868872525461 13.9288 2.20826
15.2 8.8994381845148 13.9289 2.33933
15.8 8.75785361832453 13.929 1.84091
14.6 7.30068489937759 13.9293 1.69576
14.8 8.01249024960405 13.9293 2.74322
15 7.51664818918645 13.9296 2.88156
15 8.57321409974112 13.9309 3.8729
15.2 8.64291617453276 13.931 3.77444
15.4 8.08084154033477 13.931 3.82758
15.4 9.09945053286186 13.9314 1.55071
15.4 9.28977932999487 13.9318 0.794738
15.4 8.50294066779253 13.9319 0.790596
15.2 8.07465169527454 13.9324 2.94442
15.2 8.72926113711808 13.9331 3.82107
14.8 8.28854631404084 13.9336 2.14201
15.4 8.20365772079747 13.9338 0.984604
15 7.84219357067906 13.9339 0.0232694
15.8 8.70057469366248 13.9345 1.60099
15.6 8.73498712076898 13.9346 2.56873
15.8 10.1833196944808 13.9347 3.16882
15 8.36660026534076 13.9366 0.879223
16 8.57321409974112 13.9371 3.35154
14.8 8.01249024960405 13.9374 3.06156
15.2 8.31865373723417 13.9374 0.629177
15 7.61577310586391 13.9375 1.52557
15 8.09320702811932 13.9376 0.620232
15 8 13.9377 1.74834
14.8 8.10555365166378 13.9381 3.80974
15.2 7.62889244910426 13.9386 1.90733
15.2 9.65401470891774 13.9387 1.88581
15.6 9.23579991121505 13.9388 2.4106
16.2 9.20326029187483 13.939 2.24017
15.4 8.73498712076898 13.939 3.71491
15.4 7.95612971236643 13.9393 2.60772
15.2 7.94984276574072 13.9395 3.75497
14.8 7.98122797569397 13.9398 3.06872
14.8 7.72657750883274 13.94 2.23732
15.4 8.93308457365092 13.9401 2.6962
15 8.27647267862342 13.9401 3.10441
15.8 8.98331787259028 13.9402 1.07264
15.6 8.47348806572594 13.9407 2.9972
15.8 8.98331787259028 13.9412 0.425655
15 8.24621125123532 13.9423 3.79545
15 8.12403840463596 13.943 1.55354
15.2 8.19756061276768 13.9434 2.77481
14.6 7.95612971236643 13.9437 3.80318
15.8 8.5848704125339 13.9441 3.76301
15.8 8.46758525200662 13.9442 2.13295
15.4 7.95612971236643 13.9443 3.13098
15.2 7.66159252375118 13.9443 2.79091
15.4 9.09945053286186 13.9443 3.69764
15.6 8.87693640846886 13.9447 1.05519
15.2 8.4970583144992 13.945 0.778178
14.4 7.43639697703128 13.9462 2.63465
16 9.51314879522022 13.9463 3.64432
15 7.71362431027076 13.9474 2.62618
15.4 8.5615419172016 13.9479 1.1192
14.8 7.85493475466219 13.948 0.923412
15.4 8.79204185613331 13.9482 3.867
15.6 7.98749021908634 13.9483 1.63894
15.2 8.43800924389159 13.9484 2.61939
15.8 9.41806774237688 13.9488 2.47325
15.6 8.87693640846886 13.9488 0.719359
15.8 9.23038460737146 13.9489 3.55325
15.4 8.44393273303382 13.949 3.20791
14.6 7.66811580507233 13.9494 0.478855
15.4 8.50294066779253 13.9499 1.48382
14.8 8.28854631404084 13.9502 3.99444
14.8 7.75886589650833 13.9503 3.53116
15.8 9.41806774237688 13.9509 3.42498
14.8 8.25832912882503 13.9513 3.13585
16 9.61769203083567 13.9527 2.56007
15.2 8.55569985448298 13.9528 3.1983
15.6 8.90505474435727 13.9532 1.81345
15.6 7.98749021908634 13.9538 0.555226
14.8 7.91833315793166 13.9539 3.99077
15.4 8.5615419172016 13.9548 3.85976
15.8 8.92748564826626 13.9549 3.25463
15.2 8.55569985448298 13.955 1.59235
14.6 7.23187389270582 13.955 3.81476
15.6 8.90505474435727 13.9553 1.52382
14.8 8.07465169527454 13.9563 0.363197
15.4 8.93308457365092 13.9567 3.2948
15.8 8.87130204648675 13.9575 2.74288
14.8 7.49666592559653 13.9576 0.258538
16 9 13.9581 0.173231
14.6 7.23187389270582 13.9582 2.24965
15.6 9.26282894152753 13.9591 3.63268
15.2 8.81476034841561 13.9592 2.06961
15.4 8.73498712076898 13.9594 1.6915
15.6 8.20365772079747 13.9609 2.34816
15.8 8.28854631404084 13.961 3.86823
15.4 8.70631954387157 13.9615 1.64696
15.8 8.43800924389159 13.962 3.86775
15.8 8.87130204648675 13.9625 3.00209
16 8.94427190999916 13.9628 0.75124
15.2 8.75785361832453 13.9631 3.58877
15.2 8.4970583144992 13.9632 0.481803
15.8 8.40832920383116 13.9634 2.08129
15 7.84219357067906 13.9637 0.953565
15.8 9.14877040918614 13.9639 2.92265
15.2 7.85493475466219 13.9639 1.49691
15.4 8.96102672688794 13.9642 2.40138
15.4 8.50294066779253 13.9648 3.84709
16 8.86002257333468 13.9655 3.55714
15 7.77817459305202 13.9656 3.68826
15.4 8.84872872225158 13.9656 1.92663
15.6 8.93308457365092 13.966 0.855143
16 9.05538513813742 13.9662 3.02055
16.4 9.88938825206089 13.9664 3.26963
15.4 9.07193474403338 13.967 3.8971
14.8 8.55569985448298 13.9671 0.708758
15.2 8.43800924389159 13.9672 1.65288
16 9.61769203083567 13.9679 2.68681
15.6 8.44393273303382 13.968 1.52382
15.6 8.1117199162693 13.9681 2.94164
14.8 8.25832912882503 13.9681 2.5607
15.6 8.44393273303382 13.9683 1.78035
16.2 8.92748564826626 13.9686 2.66028
15.2 8.4970583144992 13.9688 3.71865
15.6 8.70631954387157 13.9691 3.75014
15 7.84219357067906 13.9692 0.898003
15.8 9.01110426085505 13.9693 3.22967
15.4 8.73498712076898 13.9702 2.57472
15.6 8.29457654133109 13.9704 0.389758
15.4 8.67755725996666 13.9706 2.44371
15.6 8.64869932417586 13.9708 0.181806
15.8 8.92748564826626 13.9709 2.00577
15.8 9.44457516249408 13.971 1.42751
16 9 13.9714 1.59759
15.4 8.59069263796581 13.9717 2.1937
15.4 9.23579991121505 13.9719 3.28863
15.6 9.6850400102426 13.9722 0.0267885
15 9.24662100445346 13.9724 0.732028
15 8.45576726264388 13.9728 3.22804
15.8 8.31865373723417 13.9733 1.81563
15.4 9.73652915571047 13.9735 3.33548
15 8.36660026534076 13.9736 2.69253
15.8 8.75785361832453 13.9737 2.17464
15.4 8.50294066779253 13.9737 3.75708
15.8 9.41806774237688 13.9738 1.85588
15.6 9.23579991121505 13.9738 1.68595
14.6 8.44393273303382 13.9743 3.53745
15.2 7.79102047231298 13.9746 3.75569
14.8 8.01249024960405 13.9746 2.37011
15.8 8.28854631404084 13.9752 2.944
15.2 9.09395403551173 13.9754 2.77433
15.8 9.5236547606473 13.9759 1.91536
14.8 8.43800924389159 13.976 3.96559
16 8.48528137423857 13.9762 3.81488
15 9.02773504263389 13.9766 3.82819
14.8 7.75886589650833 13.9772 3.99172
15.8 8.5848704125339 13.9775 3.27859
15 8.09320702811932 13.9779 0.692478
15.6 8.20365772079747 13.978 3.78913
15.2 8.70057469366248 13.9783 3.80529
15 8.94427190999916 13.9786 0.990967
15.8 8.40832920383116 13.9789 3.90296
14.8 7.46324326281812 13.979 2.47372
16 8.94427190999916 13.9792 0.889112
15.8 8.46758525200662 13.9794 2.22101
16 9.24662100445346 13.9797 0.617248
15.2 9.65401470891774 13.9798 1.07493
15.8 9.31128347758782 13.9799 0.11459
15.8 8.46758525200662 13.9803 2.59566
15.4 7.66811580507233 13.9806 0.625733
15.8 9.03880523078133 13.9813 3.74207
15.4 9.09945053286186 13.9813 0.731997
15.2 8.19756061276768 13.9816 1.7368
15.6 8.23407554009556 13.982 2.95832
15.6 8.26438140455776 13.9823 1.00868
15.2 8.22800097228969 13.9825 3.06364
15 8.45576726264388 13.9826 3.78604
15 8.21583836257749 13.9829 1.77427
15.2 7.62889244910426 13.9834 0.392185
14.8 7.49666592559653 13.9838 1.45835
15.4 8.38450952650183 13.9846 3.85463
16 8.94427190999916 13.9846 0.948047
16 8.71779788708135 13.9848 3.91896
15.4 8.96102672688794 13.9848 0.0865087
16 9.24662100445346 13.985 3.07342
14.8 7.49666592559653 13.9855 0.828466
15.6 8.87693640846886 13.9856 0.516892
15.2 8.28854631404084 13.986 3.03416
15 8.36660026534076 13.9861 0.858225
15 8.27647267862342 13.9863 3.9878
15.2 8.84307638777366 13.9866 0.927628
16 9.24662100445346 13.9867 1.64677
15.4 8.93308457365092 13.9875 2.95328
15.8 9.01110426085505 13.9876 1.02907
15.6 8.73498712076898 13.9882 1.48011
15.6 8.93308457365092 13.9882 1.90306
15.8 8.55569985448298 13.9891 3.95201
15.2 8.31865373723417 13.9891 0.0685711
15.8 8.70057469366248 13.9893 2.12632
15 8.27647267862342 13.9895 1.72047
14.6 7.86129760281342 13.9905 3.90996
15.8 8.75785361832453 13.9907 3.68781
15.6 8.5615419172016 13.9909 1.39161
15.8 8.40832920383116 13.991 1.83376
16.2 8.87130204648675 13.9911 1.93384
15 9.24662100445346 13.9913 3.93649
15.4 7.89303490426845 13.9915 3.17344
15 8.57321409974112 13.9919 3.81553
15 7.96868872525461 13.9925 1.74371
16.6 9.34344690143846 13.993 2.70247
14.6 7.82943165242535 13.9931 2.61974
14.8 7.85493475466219 13.9932 3.64055
15.2 8.5848704125339 13.9942 3.85131
15.8 8.92748564826626 13.9942 0.991513
14.8 8.43800924389159 13.9943 1.83256
15.6 8.79204185613331 13.9945 1.57667
15.2 7.98122797569397 13.9947 3.94917
15.2 7.79102047231298 13.9948 2.55814
15.6 9.04433524367601 13.9948 3.42384
15.4 8.29457654133109 13.9949 1.66216
15.4 8.5615419172016 13.9959 3.51843
15.4 8.5615419172016 13.9963 2.5748
15.2 8.31865373723417 13.9966 1.32297
15.4 8.50294066779253 13.9968 1.76082
15.8 8.46758525200662 13.997 3.95528
15.2 8.70057469366248 13.9971 3.7242
15.6 8.93308457365092 13.9974 2.41326
15.8 8.8994381845148 13.9986 2.55779
15.6 8.90505474435727 13.9995 2.05355
15.4 9.39680796866681 13.9996 2.43655
15.8 9.01110426085505 13.9996 0.921575
14.8 7.62889244910426 13.9998 0.434259
15.2 7.56306816047562 12.9001 1.61319
14.6 7.16240183178799 12.9636 1.69369
15.4 8.08084154033477 12.9873 3.6755
15.2 7.56306816047562 13.0107 2.55448
15 7.77817459305202 13.0267 2.94723
15.4 7.79743547584717 13.0604 2.049
15.6 8.23407554009556 13.0651 3.19554
15.8 8.10555365166378 13.0739 1.96299
15.4 7.76530746332687 13.0999 2.38425
15 7.17635004720366 13.1096 2.97327
16 8.54400374531753 13.1242 3.82916
14.8 7.46324326281812 13.1494 2.654
15.2 7.62889244910426 13.1585 3.28729
14.6 7.16240183178799 13.1623 1.98589
15.2 7.15541752799933 13.1954 0.974221
14.6 7.09224929059886 13.1975 2.18356
15 7.34846922834954 13.2025 1.72078
15.6 8.64869932417586 13.2064 1.80371
15.2 7.62889244910426 13.2127 3.41313
15.2 7.85493475466219 13.2136 3.29838
15.2 8.31865373723417 13.2156 1.96631
15.8 8.31865373723417 13.2179 3.73277
15 7.58287544405155 13.2193 0.895163
15 7.64852927038918 13.2245 0.928642
15.4 7.63544366752843 13.2267 3.00631
15.8 8.75785361832453 13.2299 3.39126
15.8 8.40832920383116 13.2317 3.91808
15.2 8.10555365166378 13.2337 1.29478
15.6 8.41427358718505 13.2441 2.22665
15.2 8.4970583144992 13.2454 3.82726
15.6 8.1117199162693 13.2459 3.0142
15.2 7.46324326281812 13.2466 2.53516
15 7.58287544405155 13.2477 1.90573
15.4 7.66811580507233 13.2547 3.82107
15 7.44983221287567 13.2586 2.64137
15 7.87400787401181 13.2602 3.78953
15 7.3143694191639 13.2605 1.52278
15.2 7.75886589650833 13.2651 1.08568
15.6 8.82043082847998 13.27 1.18661
15.4 7.95612971236643 13.271 3.18413
14.6 7.50333259292163 13.2729 1.22468
15.4 7.82943165242535 13.2765 1.52994
15.2 7.94984276574072 13.2835 3.88302
15.2 7.94984276574072 13.2838 1.55855
15 8.15475321515005 13.2874 1.89826
15.2 7.94984276574072 13.2913 2.96734
15.2 7.85493475466219 13.2928 3.2154
16 8.39642781187333 13.2934 0.753497
15.4 8.26438140455776 13.294 1.02045
15.8 8.75785361832453 13.2953 1.24241
15.6 8.41427358718505 13.2955 1.09752
15.6 8.23407554009556 13.2981 3.679
15.8 8.75785361832453 13.299 2.24693
14.6 7.09224929059886 13.3073 3.87136
14.8 7.36206492772238 13.3093 0.817027
15.2 7.56306816047562 13.31 1.52199
16.2 8.70057469366248 13.3111 1.95593
15.2 7.46324326281812 13.3128 1.99888
14.4 7.19722168617863 13.3152 1.72195
15.6 8.35463942968217 13.3163 3.6351
15.2 8.10555365166378 13.3214 2.02166
15.6 8.08084154033477 13.3225 1.40986
15.2 8.10555365166378 13.323 2.93666
15.2 7.3280283842245 13.3231 3.11946
15.2 7.62889244910426 13.3245 1.97861
16 8.54400374531753 13.3287 1.42348
14.6 7.09224929059886 13.3294 2.42183
15.2 7.46324326281812 13.3304 2.56795
15.2 7.36206492772238 13.3316 1.74549
15.8 8.55569985448298 13.3319 3.69167
16 8.39642781187333 13.3323 1.81191
15.6 7.60263112349929 13.3382 1.35968
15 7.77817459305202 13.3395 0.714302
15.6 7.79743547584717 13.3441 2.17045
15.4 7.63544366752843 13.3494 3.77847
15.2 7.85493475466219 13.3531 3.79083
14.8 7.46324326281812 13.3542 0.975032
15.8 8.55569985448298 13.3555 2.94869
15.6 7.79743547584717 13.3577 3.68124
15.6 7.82943165242535 13.3599 1.40611
14.8 7.15541752799933 13.3611 1.17532
15.4 7.92464510246358 13.3632 1.89761
16 8.54400374531753 13.3687 2.25614
15.6 8.93308457365092 13.3695 3.17552
16 8.30662386291808 13.3698 2.90829
15.2 7.82304288624318 13.3761 0.522156
15.2 7.46324326281812 13.3763 2.02647
15 7.34846922834954 13.3766 3.58283
15.4 8.41427358718505 13.3777 3.97358
15.4 8.08084154033477 13.378 2.40514
16.2 8.52642949891688 13.3793 1.91837
15 7.77817459305202 13.3806 3.0694
15.4 8.20365772079747 13.3816 2.13477
15.6 7.92464510246358 13.3837 0.979666
15 7.64852927038918 13.3848 3.86538
15.4 7.92464510246358 13.3866 0.7605
16 8.30662386291808 13.3881 2.161
15.2 7.94984276574072 13.3892 2.99266
15.6 8.44393273303382 13.3908 3.12395
15.2 7.56306816047562 13.3914 1.12764
15.4 8.14248119432891 13.3922 2.92538
15.6 8.41427358718505 13.3927 2.27138
14.4 7.12741187248219 13.3931 3.82662
14.6 6.84105255059483 13.3949 0.718847
15.4 7.82943165242535 13.3952 1.62216
15.4 8.14248119432891 13.4003 2.12822
15.4 7.56967634711022 13.4016 3.74899
15.6 8.23407554009556 13.4027 3.82016
15.4 8.67755725996666 13.4048 3.44368
15.6 8.82043082847998 13.4059 1.46251
15.4 7.92464510246358 13.4074 3.78349
15.4 7.92464510246358 13.411 3.8414
15.6 7.60263112349929 13.4132 0.742727
14.8 7.82304288624318 13.4132 3.90602
14.8 7.36206492772238 13.4133 0.767992
15.4 8.14248119432891 13.4145 3.24047
15.4 7.4027022093287 13.4145 3.38144
15.6 8.82043082847998 13.4151 2.76881
15.2 7.75886589650833 13.4154 1.01981
14.6 7.4027022093287 13.4156 3.55277
15.8 8.31865373723417 13.4157 3.95949
15.4 7.82943165242535 13.4169 2.28937
15.8 8.10555365166378 13.4188 3.30823
15 7.58287544405155 13.4189 1.97515
15 7.44983221287567 13.4202 3.92372
15.6 7.79743547584717 13.4218 3.9268
15.6 7.79743547584717 13.4245 3.5396
16 8.88819441731559 13.4252 2.95711
15 7.87400787401181 13.426 0.827634
15.2 8.1363382427232 13.4283 1.08528
16 8.71779788708135 13.4297 1.13425
15.2 7.62889244910426 13.4312 2.62422
14.8 7.36206492772238 13.4324 1.41325
15 8.15475321515005 13.4333 1.2326
15 8.09320702811932 13.4346 2.2958
15.4 8.96102672688794 13.44 1.98008
15.8 8.22800097228969 13.4401 0.589888
15.6 8.59069263796581 13.4405 3.21727
15 7.64852927038918 13.4431 3.52945
15.4 8.14248119432891 13.4445 2.82097
14.8 7.3280283842245 13.4529 1.3504
15.2 8.10555365166378 13.4533 1.97635
15.8 8.40832920383116 13.4542 0.924634
16 8.39642781187333 13.4549 0.651873
15.8 8.8994381845148 13.456 1.13236
15 7.34846922834954 13.4563 3.78492
14.8 7.36206492772238 13.4573 2.27292
15.8 8.10555365166378 13.458 3.13238
15.2 7.36206492772238 13.4581 2.30311
15 8 13.4587 1.37932
15.8 8.40832920383116 13.4606 2.30316
15.4 7.50333259292163 13.4612 1.33691
15.6 8.04984471899924 13.4633 3.96977
16 8.12403840463596 13.4635 2.14149
15.4 8.44393273303382 13.4652 2.07793
15 7.34846922834954 13.4653 3.09865
15.2 7.94984276574072 13.4658 1.49497
15.2 8.4970583144992 13.4661 3.71449
16 8.54400374531753 13.4676 1.1145
15.4 7.56967634711022 13.4679 2.2781
15.2 7.75886589650833 13.4693 3.7559
15.2 7.85493475466219 13.471 3.29838
15.8 7.82304288624318 13.4718 1.2151
15.8 8.10555365166378 13.4729 1.56081
16 8.54400374531753 13.4738 3.91563
15.8 8.10555365166378 13.4742 0.882617
15.4 8.14248119432891 13.4749 3.5899
14.8 7.62889244910426 13.4756 0.690055
14.8 7.36206492772238 13.4773 1.25542
15.4 7.76530746332687 13.4777 1.02675
14.8 7.82304288624318 13.4785 0.250286
16.4 9.01665126307988 13.4794 3.01074
15.4 7.63544366752843 13.4794 0.452063
15.8 8.40832920383116 13.48 1.8402
15.6 8.53229160308062 13.4806 3.74705
14.8 7.82304288624318 13.4826 0.662852
15 7.64852927038918 13.4836 3.26552
16.2 8.70057469366248 13.4842 0.198159
15.8 8.40832920383116 13.4848 2.15218
15.6 8.23407554009556 13.4851 1.10527
16.2 8.55569985448298 13.4868 2.42293
15 8.24621125123532 13.4872 3.87044
15.2 7.85493475466219 13.4875 0.712569
16.2 8.87130204648675 13.4884 1.39544
15.6 8.23407554009556 13.4891 2.02918
15.4 7.82943165242535 13.4907 1.72086
14.8 8.1363382427232 13.4914 3.00451
15.4 8.14248119432891 13.4919 1.28306
15.6 7.66811580507233 13.4922 1.5724
15.2 7.56306816047562 13.4937 2.29767
15.8 9.41806774237688 13.4948 0.679047
15 7.44983221287567 13.4948 1.04274
15.4 7.63544366752843 13.4957 1.94303
16 8.71779788708135 13.4958 3.54498
15 7.61577310586391 13.4962 2.23062
16 8.88819441731559 13.4964 3.94282
14.8 7.36206492772238 13.4966 0.872587
16.2 9.47100839404126 13.4966 3.88061
14.8 7.62889244910426 13.4971 1.66441
15 7.34846922834954 13.4978 3.81417
15.2 7.56306816047562 13.5006 2.17654
15.8 8.10555365166378 13.5006 1.45856
15.2 7.85493475466219 13.5017 2.43606
15.2 7.94984276574072 13.5023 1.3314
16 8.74642784226795 13.5027 2.19156
16.4 8.87693640846886 13.5027 2.16957
15.6 8.79204185613331 13.5051 1.70493
15.2 7.94984276574072 13.5053 1.79394
15.4 8.08084154033477 13.5055 1.59993
15.8 8.40832920383116 13.5056 3.48395
15.4 7.92464510246358 13.5077 3.81822
15.4 8.67755725996666 13.509 2.95294
15.4 8.26438140455776 13.5096 1.67429
15.4 7.4027022093287 13.5096 1.67065
15.6 8.08084154033477 13.5105 0.766967
15 7.3143694191639 13.5117 2.81267
15.6 8.32466215530696 13.5131 2.67141
15 7.44983221287567 13.5137 2.50134
15.2 8.19756061276768 13.5144 2.62604
15.6 8.08084154033477 13.5144 1.74418
15.2 7.75886589650833 13.515 2.27896
15.2 8.4970583144992 13.5162 3.21318
15.4 8.26438140455776 13.5172 3.95212
15.2 7.94984276574072 13.5183 1.68082
14.8 7.36206492772238 13.5198 2.98746
15.2 7.85493475466219 13.5205 2.84269
16.2 8.5848704125339 13.5222 3.16325
14.6 7.16240183178799 13.5225 2.50112
15.2 8.19756061276768 13.5233 2.98405
14.8 7.46324326281812 13.5237 0.505088
15 8.15475321515005 13.5237 3.53302
15.4 8.20365772079747 13.5264 3.75017
15.4 8.50294066779253 13.5284 0.694821
14.8 7.82304288624318 13.5301 1.05323
15.4 8.44393273303382 13.5309 3.27684
14.8 7.08519583356734 13.5313 0.641518
14.8 7.36206492772238 13.5315 3.92691
15.4 7.50333259292163 13.5337 3.79131
15.4 7.82943165242535 13.5337 3.3217
15.8 8.10555365166378 13.5352 1.28307
16 8.54400374531753 13.5368 0.783076
15.4 8.64869932417586 13.5393 1.66208
15.2 7.36206492772238 13.5397 1.45969
15.2 7.22495674727538 13.5399 1.2424
15 7.77817459305202 13.5406 2.94513
15 8.15475321515005 13.5412 2.55769
15.6 8.08084154033477 13.5416 3.56363
15.2 8.10555365166378 13.5419 1.34486
15.2 8.19756061276768 13.5445 3.89139
15.2 7.62889244910426 13.5449 0.871388
15 6.96419413859206 13.5459 3.51134
16.2 8.52642949891688 13.5471 3.26531
14.6 7.4027022093287 13.5494 3.55965
14.4 6.84105255059483 13.5495 3.2386
15.4 7.4027022093287 13.5498 3.827
15.2 8.31865373723417 13.5498 3.22198
14.8 7.46324326281812 13.5505 3.75214
15.6 7.92464510246358 13.5533 3.68539
16.2 8.70057469366248 13.5537 1.24121
15.6 8.08084154033477 13.5543 3.82275
14.8 7.85493475466219 13.5544 2.91108
16.2 8.81476034841561 13.5563 2.918
16.2 8.78635305459552 13.5565 1.57094
16.2 8.40832920383116 13.5571 3.37737
14.6 7.16240183178799 13.5574 1.32599
15.6 8.64869932417586 13.5574 3.89939
16.2 8.70057469366248 13.5593 0.410613
15.4 7.63544366752843 13.5601 1.64632
15 7.58287544405155 13.5645 1.00335
15.2 7.56306816047562 13.565 1.08642
14.8 7.49666592559653 13.5656 2.62712
15.4 8.08084154033477 13.5657 3.30393
15.2 8.10555365166378 13.5658 2.05418
15.6 8.41427358718505 13.566 2.22475
14.8 7.46324326281812 13.5662 3.51997
14.8 7.36206492772238 13.5664 2.59563
15.2 7.22495674727538 13.5667 3.8409
15.2 7.75886589650833 13.5672 3.57675
16 9.2736184954957 13.5682 2.48554
15.2 7.22495674727538 13.5683 3.71791
15.8 8.10555365166378 13.57 2.31782
15.2 7.85493475466219 13.571 0.429511
15.4 7.92464510246358 13.5712 3.50482
15 8.36660026534076 13.5713 2.38347
15.8 8.10555365166378 13.5738 0.49012
15 7.44983221287567 13.5746 0.200932
15.2 7.75886589650833 13.575 1.12264
14.6 7.09224929059886 13.575 0.856063
16.4 9.01665126307988 13.5754 1.58292
15 7.64852927038918 13.5755 1.40772
15.2 7.36206492772238 13.5771 3.99818
14.8 7.62889244910426 13.5773 1.99781
15 7.34846922834954 13.5773 3.93965
15.4 7.82943165242535 13.5775 0.96424
15.6 8.44393273303382 13.5813 1.7579
15.4 7.50333259292163 13.5824 2.35179
15.6 8.1117199162693 13.5831 1.55729
15.2 7.62889244910426 13.5836 1.07493
15.2 8.10555365166378 13.5849 1.60788
15.8 8.31865373723417 13.5858 2.82282
15.8 7.85493475466219 13.586 0.477529
15 7.84219357067906 13.586 2.31099
15.2 8.1363382427232 13.5868 0.888405
15.4 8.26438140455776 13.5882 0.650203
15.6 8.35463942968217 13.5885 3.77554
15.2 8.19756061276768 13.589 3.77101
15.2 7.36206492772238 13.5911 3.82337
15 7.44983221287567 13.5912 2.92237
15.6 7.60263112349929 13.5927 3.88212
14.8 7.62889244910426 13.5937 0.496507
15 8 13.5941 1.96571
15.8 8.10555365166378 13.5946 1.82584
15.8 8.10555365166378 13.5953 0.738687
15.8 8.04363102087608 13.5968 3.66221
15.2 8.31865373723417 13.5972 3.83515
14.8 8.43800924389159 13.5975 2.63555
15.8 8.31865373723417 13.5985 3.03796
15.6 7.79743547584717 13.5988 3.37579
16.2 9.03880523078133 13.6004 2.17431
16 8.74642784226795 13.6013 3.74226
15.6 8.1117199162693 13.6014 1.27688
15.2 7.36206492772238 13.6018 3.87096
16.2 8.70057469366248 13.602 1.43881
15.2 8.10555365166378 13.6027 3.7852
15.2 8.19756061276768 13.6036 1.61597
15 7.17635004720366 13.6037 1.78762
15.2 7.62889244910426 13.6043 3.7929
15.2 7.94984276574072 13.6046 2.33163
15.2 8.10555365166378 13.6053 1.64261
15.6 7.82943165242535 13.6062 0.530839
15.8 8.55569985448298 13.6064 2.71847
15.6 8.70631954387157 13.6073 1.50348
16 8.24621125123532 13.6081 2.66215
15.8 7.85493475466219 13.6082 1.24971
15.8 8.22800097228969 13.6095 2.80663
15.6 7.82943165242535 13.6101 2.48803
15.8 8.10555365166378 13.6105 1.86896
15 7.90569415042095 13.6108 3.53302
14.6 7.16240183178799 13.611 3.9062
15.4 7.50333259292163 13.6128 1.85664
15.4 7.79743547584717 13.6128 1.86371
16 8.42614977317636 13.6129 3.67937
15.8 7.82304288624318 13.613 3.76071
15.6 8.04984471899924 13.6148 2.10631
15 8.21583836257749 13.6149 3.18066
15.4 7.92464510246358 13.6151 3.00662
15.2 7.56306816047562 13.6166 1.77821
15.4 7.66811580507233 13.6174 3.0357
16.4 8.70631954387157 13.6181 1.22702
15.8 7.94984276574072 13.6187 3.86814
16 9.1104335791443 13.6195 2.69157
15.4 7.63544366752843 13.6198 2.02924
15.2 7.22495674727538 13.6219 1.30324
15.4 8.08084154033477 13.622 2.91699
16.2 8.55569985448298 13.6227 1.6362
15.2 7.22495674727538 13.6234 3.84327
15.4 8.14248119432891 13.6235 2.67043
15.6 8.32466215530696 13.6236 1.76882
15.8 8.31865373723417 13.6242 0.513104
15.8 8.40832920383116 13.6257 1.85074
15.2 7.56306816047562 13.626 3.95883
15 7.58287544405155 13.6266 2.98771
15.6 7.66811580507233 13.6269 3.88576
16 8.39642781187333 13.6274 3.10318
15.8 8.40832920383116 13.6275 1.13295
15.8 8.22800097228969 13.6277 3.8902
14.8 7.46324326281812 13.6279 3.96953
15.4 8.08084154033477 13.628 2.94517
15.4 8.84872872225158 13.6281 0.766191
16 8.42614977317636 13.6285 1.86824
16.2 8.75785361832453 13.6296 3.35965
16 8.24621125123532 13.6301 2.41439
15.2 8.31865373723417 13.6303 0.751552
15.8 8.40832920383116 13.6305 1.45792
15.8 9.14877040918614 13.6311 3.11186
15.6 7.92464510246358 13.6312 3.83576
15.2 8.4970583144992 13.6316 1.6616
15 7.64852927038918 13.6316 2.39235
15.6 8.44393273303382 13.6316 3.02717
15.2 8.31865373723417 13.6321 3.89354
16 9.1104335791443 13.6324 3.11389
14.4 7.12741187248219 13.6328 2.73933
16.4 8.70631954387157 13.6335 3.09879
15.6 8.1117199162693 13.6342 1.12915
14.8 7.62889244910426 13.6348 0.987239
16 8.66025403784439 13.6348 3.7034
15 7.58287544405155 13.635 1.62309
14.8 7.36206492772238 13.635 0.460297
15.2 7.36206492772238 13.6354 3.14143
15.4 8.08084154033477 13.636 3.56404
16.2 8.52642949891688 13.6363 2.24574
15.6 7.92464510246358 13.6365 3.88985
15.6 7.82943165242535 13.6366 3.37579
15 8.15475321515005 13.6372 2.9953
14.8 7.36206492772238 13.6377 3.80505
14.8 7.19027120489902 13.6403 3.99422
15.6 7.66811580507233 13.6408 3.07523
15.4 7.82943165242535 13.6409 1.50949
15.4 7.36885337077622 13.641 2.52437
14.6 7.50333259292163 13.6412 3.13841
15.4 7.92464510246358 13.6415 2.03087
16 8.74642784226795 13.642 3.54397
15.6 8.1117199162693 13.6424 1.48694
15.2 7.3280283842245 13.6424 3.39554
15.4 7.50333259292163 13.6432 0.440833
15.2 8.4970583144992 13.6435 0.75563
15.4 7.56967634711022 13.6463 2.32916
15.2 7.56306816047562 13.6466 2.61727
15.4 7.56967634711022 13.6467 0.712278
15.8 9.14877040918614 13.6471 1.1025
15.4 8.08084154033477 13.6475 0.0454189
15.4 8.50294066779253 13.6481 0.66423
15.6 7.82943165242535 13.6481 2.19348
15.8 8.64291617453276 13.6481 3.89701
15.6 8.44393273303382 13.6494 2.70448
16 8.54400374531753 13.6496 3.50983
14.8 7.36206492772238 13.6496 2.5766
15 7.51664818918645 13.6502 1.92905
14.8 7.3280283842245 13.6503 0.541906
16 8.12403840463596 13.6505 3.20701
16 8.24621125123532 13.6507 3.74026
16.2 8.55569985448298 13.6511 2.30133
16.2 8.52642949891688 13.6514 2.3787
14.6 7.50333259292163 13.6515 3.33557
15 7.3143694191639 13.652 1.31582
15.8 8.64291617453276 13.6521 0.512083
14.8 8.01249024960405 13.6522 3.98665
16.2 8.40832920383116 13.6526 3.46022
14.8 7.15541752799933 13.6539 2.32306
16.2 8.40832920383116 13.6541 1.76848
16.2 9.09395403551173 13.6544 2.69398
16.2 9.36482781475453 13.6547 2.42974
15.4 8.08084154033477 13.6553 1.3279
15.6 7.79743547584717 13.6578 1.98427
15 7.64852927038918 13.658 0.571564
15 7.58287544405155 13.658 0.895163
15.4 8.41427358718505 13.6584 0.345246
15.4 8.08084154033477 13.6586 2.92965
15.8 8.55569985448298 13.6595 0.422631
15.4 8.14248119432891 13.6598 2.37371
15.6 8.44393273303382 13.6621 2.83986
15.6 8.35463942968217 13.6636 2.37074
16.2 8.31865373723417 13.6643 3.60832
16 8.88819441731559 13.6652 0.554374
16.2 8.31865373723417 13.6653 3.15432
15.6 8.64869932417586 13.666 0.847591
15.4 8.44393273303382 13.6661 3.44765
14.6 7.09224929059886 13.6661 0.731005
15.8 8.04363102087608 13.6663 0.646071
16 8.71779788708135 13.6672 0.313759
15.6 8.79204185613331 13.6684 0.797353
15 7.3143694191639 13.6687 3.55668
15.4 8.08084154033477 13.6689 0.649169
15 7.64852927038918 13.6707 2.94513
16.2 8.87130204648675 13.6717 3.76239
15 7.44983221287567 13.6724 2.97985
15.8 8.10555365166378 13.6738 0.79998
15.8 8.10555365166378 13.6741 2.29803
15.8 8.40832920383116 13.6744 3.42924
14.6 7.4027022093287 13.6744 0.77481
15.2 8.4970583144992 13.6748 0.258208
14.8 8.07465169527454 13.6766 2.33717
15.2 7.94984276574072 13.6767 3.29838
15 7.34846922834954 13.6767 2.61295
15.8 7.94984276574072 13.6769 3.79398
16 8.54400374531753 13.6787 1.80137
15 8.15475321515005 13.6796 3.56127
14.8 7.69415362466854 13.6797 3.57229
15.8 8.55569985448298 13.6802 3.43252
16 8.71779788708135 13.6806 0.602696
15.4 8.20365772079747 13.6806 3.69987
15.6 7.79743547584717 13.6806 3.89795
15 7.64852927038918 13.6809 0.394985
14.8 7.46324326281812 13.6812 3.17422
15.6 8.04984471899924 13.6812 3.2734
15.4 8.14248119432891 13.6816 1.29701
16.2 8.78635305459552 13.6822 0.741492
15.4 7.4027022093287 13.6827 3.82107
15.4 8.67755725996666 13.6832 3.92081
16.4 9.09945053286186 13.6837 3.81664
15.6 8.79204185613331 13.6844 1.33713
15 8 13.6847 2.08596
15.8 8.04363102087608 13.6849 1.51247
15.4 7.76530746332687 13.6855 3.43929
16.4 8.87693640846886 13.6856 3.13548
15 7.58287544405155 13.6857 2.22263
15.4 7.63544366752843 13.6858 0.361175
16 8.39642781187333 13.6858 0.853841
16 8.71779788708135 13.6858 0.797629
15.4 8.29457654133109 13.6858 1.28748
15 7.96868872525461 13.6861 3.18054
15.2 7.94984276574072 13.6861 3.82636
15.2 7.94984276574072 13.6869 2.39908
15.6 8.35463942968217 13.6872 1.22692
16 8.06225774829855 13.6873 2.13187
16.2 8.52642949891688 13.6877 2.94991
15.2 7.36206492772238 13.6878 2.57105
15 7.34846922834954 13.688 3.09865
15.4 8.26438140455776 13.6883 2.65145
15.8 8.92748564826626 13.6888 3.1839
16.4 8.70631954387157 13.6889 2.12
15.4 8.08084154033477 13.689 3.3217
15.8 8.40832920383116 13.6891 1.55751
14.8 7.36206492772238 13.6894 0.940214
15.4 8.08084154033477 13.6919 0.850163
16 9 13.6922 3.94977
15.4 8.08084154033477 13.6923 3.34233
15.2 8.10555365166378 13.6929 0.934849
15.4 7.79743547584717 13.6931 0.403112
15.2 7.75886589650833 13.6932 0.0683456
16 8.06225774829855 13.6935 0.418426
15.2 7.94984276574072 13.6935 2.96467
15.4 7.63544366752843 13.6938 1.67401
16 8.74642784226795 13.694 0.40811
14.8 7.01427116670007 13.694 2.01863
15.8 8.92748564826626 13.6964 3.98886
16 8.54400374531753 13.6965 0.0946843
14.6 7.66811580507233 13.6965 2.60717
15.4 7.82943165242535 13.6971 1.2881
15.8 7.94984276574072 13.6972 3.7135
15.6 8.44393273303382 13.698 3.4699
15.4 7.95612971236643 13.6985 3.41507
15.4 8.41427358718505 13.699 2.90311
15.6 8.35463942968217 13.6992 1.69241
15.8 8.10555365166378 13.6999 2.39925
16 8.71779788708135 13.7002 1.26902
15 7.58287544405155 13.7004 0.609087
15.4 8.84872872225158 13.702 2.7401
15 7.44983221287567 13.7021 2.74856
15.6 8.32466215530696 13.7021 2.9609
15.6 8.04984471899924 13.7026 1.54086
15.6 8.44393273303382 13.7033 0.187251
15.6 7.82943165242535 13.7041 3.54102
15 7.17635004720366 13.7044 3.03293
15.6 8.04984471899924 13.7045 1.19902
15.6 8.08084154033477 13.7048 0.0523601
14.8 7.36206492772238 13.705 2.33086
15.4 7.50333259292163 13.7055 1.71932
16.2 8.28854631404084 13.7056 3.74414
15.2 7.94984276574072 13.7059 3.44784
15.4 7.82943165242535 13.7059 3.75183
15.2 8.8994381845148 13.7063 1.69172
15.2 7.56306816047562 13.7065 3.75572
15.6 8.41427358718505 13.7071 2.3454
15.2 7.46324326281812 13.7075 3.80264
15.6 7.60263112349929 13.7076 1.29764
14.8 8.46758525200662 13.7076 3.92786
15.6 8.35463942968217 13.708 3.04925
15.6 8.32466215530696 13.7081 3.42063
16 8.66025403784439 13.7084 2.32052
15.2 7.94984276574072 13.7085 0.738723
15.6 7.66811580507233 13.7104 3.65408
15.6 7.92464510246358 13.7105 3.38918
15.6 8.04984471899924 13.7106 1.92947
15.2 7.15541752799933 13.7109 2.30586
15.4 8.14248119432891 13.7112 1.59993
15.2 7.36206492772238 13.7122 3.96701
15.4 7.66811580507233 13.7123 3.81197
15.4 7.50333259292163 13.7124 1.33691
15.8 9.62808392152873 13.7126 2.88281
15.2 7.75886589650833 13.7131 2.96465
16.2 8.70057469366248 13.7134 0.127654
15.4 7.92464510246358 13.7137 1.11725
16 8.12403840463596 13.7141 1.42551
16.2 8.81476034841561 13.7158 2.61873
15.4 7.36885337077622 13.7165 0.414706
15.2 7.75886589650833 13.7167 0.54644
14.6 7.16240183178799 13.7167 3.87945
15 7.44983221287567 13.7168 3.98404
15 8.5146931829632 13.7169 2.09621
16.2 8.81476034841561 13.7169 2.53984
15.8 8.40832920383116 13.7176 0.487677
15.6 8.79204185613331 13.7186 3.81662
15.8 8.28854631404084 13.7187 2.42115
15.4 8.08084154033477 13.7187 2.92538
15.6 9.47628619238571 13.7192 3.00403
15.8 8.55569985448298 13.7192 2.38253
16 8.71779788708135 13.7194 1.53008
14.8 8.1363382427232 13.7195 3.79097
16.2 8.75785361832453 13.7209 3.66763
16 9.1104335791443 13.7226 1.44256
15 7.3143694191639 13.7236 2.23643
16.4 9.44986772394196 13.7237 1.94512
15.2 7.62889244910426 13.7237 0.727137
14.8 7.69415362466854 13.7239 1.79621
15 7.84219357067906 13.724 3.18824
16.2 8.28854631404084 13.7242 3.56276
15 8.12403840463596 13.7244 3.9354
15.6 7.79743547584717 13.7247 0.188335
15.2 7.62889244910426 13.7251 0.708758
15.8 8.10555365166378 13.7258 2.7651
15.4 8.41427358718505 13.7259 1.34576
15.4 8.41427358718505 13.7265 0.712278
15.4 8.44393273303382 13.7266 1.60334
15.2 7.85493475466219 13.7268 3.94384
15 7.10633520177595 13.7275 0.434952
15.6 8.1117199162693 13.7275 1.93382
15.4 7.76530746332687 13.7275 3.8613
16.2 8.52642949891688 13.7278 1.88926
15.6 8.35463942968217 13.7281 1.49806
15.6 8.35463942968217 13.7282 3.61887
15.8 8.28854631404084 13.7283 3.37302
15.6 8.04984471899924 13.729 0.598429
14.8 7.36206492772238 13.729 3.98997
15.6 7.92464510246358 13.729 3.7995
15.8 8.04363102087608 13.7292 2.00312
14.8 7.82304288624318 13.7298 2.84204
15.6 8.98888202169769 13.7302 2.54114
15.6 8.93308457365092 13.7305 3.64677
16.2 8.78635305459552 13.7312 2.03076
15.2 7.62889244910426 13.7313 2.92214
15.6 8.35463942968217 13.7313 2.70448
15.2 7.94984276574072 13.7318 1.24667
15.6 8.04984471899924 13.7326 3.7123
15.4 7.82943165242535 13.7329 0.694524
15.6 7.82943165242535 13.7337 2.07161
14.8 7.46324326281812 13.7339 2.82412
15.6 8.41427358718505 13.7346 0.548735
14.4 6.84105255059483 13.7346 2.59831
15 7.90569415042095 13.7349 0.259779
16 8.30662386291808 13.735 3.7615
15.6 8.59069263796581 13.7351 0.0944036
15.2 9.01110426085505 13.7352 3.8438
15.4 7.82943165242535 13.7365 2.17152
15.4 7.50333259292163 13.7367 3.8414
15.6 7.82943165242535 13.7368 3.57995
15.4 7.76530746332687 13.737 2.58424
15 8.15475321515005 13.737 2.43301
15.8 7.94984276574072 13.7371 3.98967
15 8 13.7375 0.516031
14.4 6.98569967862919 13.7378 0.985276
16 8.74642784226795 13.738 0.11467
15.4 7.82943165242535 13.74 1.76338
15.4 8.41427358718505 13.7402 1.00161
15.6 7.60263112349929 13.7402 3.11125
15.8 8.31865373723417 13.7402 3.65174
15.2 8.4970583144992 13.7403 3.80983
15.2 8.31865373723417 13.7403 3.80099
15.6 8.82043082847998 13.7406 0.0839456
15.4 8.50294066779253 13.7408 3.89768
15.2 7.85493475466219 13.7409 1.67935
15.6 7.82943165242535 13.7417 2.48077
15.4 8.20365772079747 13.7425 2.41964
15.2 8.19756061276768 13.7429 0.30439
14.6 8.17312669668102 13.743 2.80371
15.6 8.35463942968217 13.7433 1.88113
15.4 8.26438140455776 13.7433 2.35122
15.4 7.76530746332687 13.7439 0.788496
15 7.3143694191639 13.7441 2.3747
14.6 7.4027022093287 13.7444 3.87142
15.4 7.50333259292163 13.7445 3.8414
15.8 8.75785361832453 13.7449 1.87663
15 7.10633520177595 13.745 3.83895
16.4 8.70631954387157 13.7453 3.38952
15.2 7.85493475466219 13.7457 1.3941
15.4 7.56967634711022 13.7459 3.92252
16.4 9.04433524367601 13.7463 1.3553
15 7.58287544405155 13.7472 2.20359
15.2 8.19756061276768 13.7475 1.74458
15.8 8.55569985448298 13.7479 0.532637
15 7.58287544405155 13.7481 0.56143
16.2 8.75785361832453 13.7487 2.775
15.4 8.29457654133109 13.7487 2.199
15.6 7.60263112349929 13.7493 1.77853
15 7.77817459305202 13.7497 2.19982
15.2 8.4970583144992 13.7498 1.95309
15.6 8.08084154033477 13.7498 2.99376
14.8 6.87022561492707 13.7504 3.33983
15.8 8.22800097228969 13.7506 0.39479
15 8.24621125123532 13.7508 3.8684
15 7.44983221287567 13.7509 1.58038
15.2 7.46324326281812 13.7511 1.579
15.4 8.26438140455776 13.7511 1.59573
15 7.77817459305202 13.7519 2.81777
15.8 8.31865373723417 13.752 3.77341
15.4 8.08084154033477 13.7522 2.25479
15.8 8.92748564826626 13.7523 2.46578
15.8 8.10555365166378 13.7524 2.11502
15.8 7.94984276574072 13.7528 1.78823
14.8 7.08519583356734 13.7529 0.513599
15.8 8.40832920383116 13.753 2.87029
16.4 8.70631954387157 13.7537 0.71663
15.8 8.04363102087608 13.7538 3.79204
15.2 7.3280283842245 13.7545 3.52098
15.6 8.35463942968217 13.7549 1.92613
15.6 8.08084154033477 13.7552 2.11328
15.2 8.1363382427232 13.7553 0.765108
16.4 8.87693640846886 13.7563 1.18919
16 8.30662386291808 13.7564 2.19547
15.4 7.36885337077622 13.7565 0.535702
15.8 8.75785361832453 13.7566 3.99345
15.4 8.08084154033477 13.7567 1.7442
15.8 8.22800097228969 13.7577 2.40194
14.8 7.46324326281812 13.7582 0.409164
16 8.24621125123532 13.7582 3.22532
15.4 8.08084154033477 13.7582 2.99376
14.8 7.01427116670007 13.7582 3.75014
15.4 7.56967634711022 13.7586 1.87483
15 7.90569415042095 13.7586 2.71467
15.8 8.92748564826626 13.7587 2.55808
15.8 8.40832920383116 13.7588 2.18932
15.8 8.31865373723417 13.7588 3.56701
16 8.27647267862342 13.7591 3.17329
15.8 8.5848704125339 13.7593 2.79682
15.2 8.10555365166378 13.7594 0.880172
15 8 13.7594 3.76712
15.6 7.79743547584717 13.7601 0.343496
15.2 7.82304288624318 13.7606 0.720377
15.8 7.85493475466219 13.7617 2.38282
14.4 6.87749954561976 13.7617 2.26197
15.8 8.10555365166378 13.7621 2.35325
15.2 8.4970583144992 13.7621 3.44926
15.8 8.40832920383116 13.7625 3.70687
15.8 8.92748564826626 13.7629 1.30119
14.8 7.62889244910426 13.763 0.277958
16 8.71779788708135 13.7634 1.48002
15 8.15475321515005 13.7638 3.01986
15.6 7.60263112349929 13.764 3.69912
15.2 8.10555365166378 13.7644 2.47983
15.8 8.28854631404084 13.7653 3.39769
15 7.77817459305202 13.7654 3.52666
15.8 8.10555365166378 13.7655 1.56019
15.8 8.04363102087608 13.7656 3.33753
15.8 8.64291617453276 13.7658 0.964719
15.2 8.19756061276768 13.7658 3.28803
16.2 8.55569985448298 13.766 0.0913739
15.4 8.26438140455776 13.7664 2.88587
15 7.96868872525461 13.7667 2.39331
15.8 8.40832920383116 13.7668 3.72903
15.6 7.98749021908634 13.767 1.83462
14.6 8.44393273303382 13.7678 3.69818
15.4 7.89303490426845 13.7683 2.573
15.8 8.40832920383116 13.7687 3.98929
14.2 7.42967024840268 13.769 3.50453
15.2 7.94984276574072 13.7691 3.62359
15.2 7.85493475466219 13.7697 2.6147
15.8 8.8994381845148 13.7698 2.10255
16 8.54400374531753 13.7709 0.642685
16 8.39642781187333 13.7719 0.50961
15.8 7.85493475466219 13.7719 2.70761
15.8 8.40832920383116 13.772 0.349688
15.4 7.50333259292163 13.7722 0.268009
16.2 8.70057469366248 13.7723 3.37267
14.8 7.62889244910426 13.7725 3.67703
15.4 7.50333259292163 13.7728 3.65595
14.8 7.15541752799933 13.773 3.07912
16 8.88819441731559 13.773 3.72189
16 8.39642781187333 13.7743 2.95919
15.2 8.10555365166378 13.7744 3.55259
15.6 8.41427358718505 13.7748 1.10735
15 7.44983221287567 13.7751 2.42888
15.4 7.56967634711022 13.7751 3.41507
15.6 8.23407554009556 13.7752 1.6545
15 7.61577310586391 13.7754 1.10812
16 8.39642781187333 13.7759 0.117113
15.6 7.66811580507233 13.7761 1.90344
15.6 8.41427358718505 13.7762 0.170561
15 8.12403840463596 13.7763 3.92473
16.2 8.52642949891688 13.7769 2.76769
16.2 9.44457516249408 13.7771 1.79378
15.4 7.76530746332687 13.7772 3.7995
15.8 7.85493475466219 13.7774 0.221392
15 7.58287544405155 13.7776 0.58083
16 8.74642784226795 13.7776 3.21754
15.8 8.04363102087608 13.7777 0.632325
15.8 8.04363102087608 13.7779 2.73298
15.2 8.1363382427232 13.7785 1.08528
15 7.10633520177595 13.779 2.40021
15 7.51664818918645 13.7793 2.58522
16 8.30662386291808 13.7797 1.30579
14.6 7.36885337077622 13.7798 2.57128
15.4 8.38450952650183 13.7802 1.9768
15.6 7.66811580507233 13.7803 1.17083
14.8 7.46324326281812 13.7807 3.92786
15 7.77817459305202 13.7811 3.82837
15.2 7.62889244910426 13.7812 0.503646
16.2 9.47100839404126 13.7816 0.706797
14.8 8.07465169527454 13.7817 3.98946
15.6 7.82943165242535 13.7823 1.9826
15.4 8.08084154033477 13.7825 1.1215
15.2 7.46324326281812 13.7829 1.94729
14.6 7.16240183178799 13.7829 3.92347
14.8 7.36206492772238 13.7832 0.838821
15.2 7.94984276574072 13.7837 3.83783
15.4 8.08084154033477 13.7839 1.9534
14.6 8.44393273303382 13.784 2.70251
15 7.64852927038918 13.784 2.53072
16 8.06225774829855 13.7842 3.13992
15.4 8.08084154033477 13.7843 0.493242
15.6 8.04984471899924 13.7843 2.45106
15.6 8.04984471899924 13.7846 2.96019
15.6 7.82943165242535 13.7848 3.98517
16.2 8.31865373723417 13.785 0.633516
15.2 7.62889244910426 13.7852 2.81606
16 8.12403840463596 13.7856 2.36192
16 8.12403840463596 13.7859 1.82139
15.4 8.5615419172016 13.7863 2.82997
15.2 7.75886589650833 13.7867 3.90381
15.2 8.4970583144992 13.7876 2.89453
15.2 8.1363382427232 13.7877 3.13241
15.8 8.55569985448298 13.7878 2.11162
15.6 8.1117199162693 13.788 0.799024
14.8 7.29383301152419 13.7881 0.995342
15.4 8.5615419172016 13.7885 3.66393
15.4 8.73498712076898 13.7897 3.3601
15.8 8.31865373723417 13.7897 1.906
15.8 8.40832920383116 13.7903 3.32848
15.8 8.55569985448298 13.7903 2.61999
15.8 8.40832920383116 13.7906 2.55812
15.4 8.44393273303382 13.7907 3.13453
16.4 8.70631954387157 13.7907 3.00437
15 7.77817459305202 13.7908 1.03994
15.2 7.75886589650833 13.7908 2.20047
15.8 9.01110426085505 13.7909 0.976078
15 7.77817459305202 13.7909 2.09867
15 7.96868872525461 13.7911 1.18984
15.2 7.94984276574072 13.7917 2.92517
15 7.87400787401181 13.792 0.614232
15.4 7.92464510246358 13.792 1.61716
15.4 7.95612971236643 13.792 2.92538
15.8 9.25742944882649 13.7921 2.63065
15.2 7.46324326281812 13.7926 2.63706
16 8.24621125123532 13.7927 2.99719
16.4 9.09945053286186 13.793 2.95487
15.6 7.66811580507233 13.7933 3.56715
16.2 8.55569985448298 13.7935 2.23198
15.8 8.10555365166378 13.7937 2.62484
15.2 7.56306816047562 13.7939 1.32519
16.6 8.76356092008266 13.794 2.74126
15 7.3143694191639 13.7944 1.14116
16.4 9.44986772394196 13.7946 1.15742
15.4 8.87693640846886 13.7951 2.86287
14.6 7.16240183178799 13.7952 1.19545
15.6 7.66811580507233 13.7959 3.89795
15.8 8.28854631404084 13.796 3.80772
15.4 8.14248119432891 13.7961 1.39528
15.2 8.19756061276768 13.7962 3.95387
15.8 8.10555365166378 13.7963 0.610718
15.4 8.08084154033477 13.7963 3.95083
15.2 8.4970583144992 13.7964 0.752024
15.2 7.82304288624318 13.7974 0.168441
14.8 7.08519583356734 13.7977 0.828466
15.4 7.63544366752843 13.7979 3.8834
15.8 8.5848704125339 13.7984 1.96352
15.6 8.23407554009556 13.7992 1.77728
15.8 7.85493475466219 13.7992 3.79204
15.6 8.08084154033477 13.7993 0.111396
15.6 7.92464510246358 13.7993 0.0315374
16.4 8.53229160308062 13.7994 2.97107
15.2 8.4970583144992 13.7997 2.22086
14.6 7.66811580507233 13.8002 3.55277
15 8.15475321515005 13.8006 1.47747
15.2 7.36206492772238 13.8013 1.69027
16.2 9.09395403551173 13.802 0.502251
15.6 7.82943165242535 13.802 0.429027
15.6 8.23407554009556 13.8022 2.1326
16 8.54400374531753 13.8024 2.27452
16 8.30662386291808 13.8026 0.732343
14.4 6.84105255059483 13.8026 3.94756
16 8.94427190999916 13.8027 2.27842
15.4 8.50294066779253 13.8036 1.11513
15.4 8.08084154033477 13.8042 2.26946
16 8.42614977317636 13.8043 1.45284
14.6 7.30068489937759 13.8044 3.03835
15.8 7.94984276574072 13.8046 0.47042
15.8 8.75785361832453 13.8046 3.47562
16 8.42614977317636 13.8048 0.469481
14.6 7.89303490426845 13.8053 3.77209
15.8 8.28854631404084 13.8054 0.642864
15.6 8.1117199162693 13.8056 1.69901
15.2 7.85493475466219 13.8062 3.25816
15.6 8.23407554009556 13.8064 2.77441
15 7.34846922834954 13.8068 0.52676
14.8 7.08519583356734 13.8073 2.2597
16.2 8.75785361832453 13.8076 0.0964739
15.6 8.64869932417586 13.8079 1.60009
15.8 8.04363102087608 13.8084 0.677968
15 7.64852927038918 13.8085 0.71627
16 8.30662386291808 13.8089 3.82164
16.2 8.70057469366248 13.8092 0.41601
14.4 6.84105255059483 13.8094 3.94756
15.6 8.08084154033477 13.8101 3.42393
16 8.42614977317636 13.8103 3.15297
15.8 8.40832920383116 13.8103 1.91784
15 8.45576726264388 13.8111 3.81497
15.8 8.5848704125339 13.8112 2.94267
15.8 8.10555365166378 13.8115 1.75903
14.6 7.16240183178799 13.8115 2.02845
15.6 8.04984471899924 13.8116 1.23167
15.8 8.55569985448298 13.8118 0.555611
15.6 8.23407554009556 13.8118 3.88331
15.6 8.23407554009556 13.8123 3.42437
15 7.44983221287567 13.8124 2.30478
14.8 7.36206492772238 13.8126 2.14017
15 7.44983221287567 13.8127 0.310501
14.8 8.25832912882503 13.8135 3.83319
15.4 8.64869932417586 13.8139 2.8913
14.8 7.36206492772238 13.8141 3.77934
15 7.77817459305202 13.8143 0.84863
15.2 8.1363382427232 13.815 0.613035
14.8 8.25832912882503 13.8155 2.98437
15.6 8.64869932417586 13.8155 1.52796
15.8 7.82304288624318 13.8158 0.170139
15.8 8.40832920383116 13.8162 3.81482
15.6 8.04984471899924 13.8163 0.747372
15 7.87400787401181 13.8164 1.04919
15.2 7.56306816047562 13.8172 3.70813
15.6 7.79743547584717 13.8173 3.28288
15 7.64852927038918 13.8174 3.8024
14.4 7.19722168617863 13.8177 0.608705
15.4 8.41427358718505 13.8179 3.97274
15.8 9.57601169589929 13.8182 0.749867
15.2 7.56306816047562 13.8185 0.99206
16 8.39642781187333 13.8187 3.54498
15.6 8.1117199162693 13.8189 3.96977
15.4 7.95612971236643 13.8191 3.7642
15.4 8.26438140455776 13.8192 2.61729
15.8 7.94984276574072 13.8193 0.678747
15.8 8.40832920383116 13.82 1.02205
15.2 7.56306816047562 13.8201 3.75572
15.6 8.23407554009556 13.8204 1.82669
15.6 8.1117199162693 13.8204 2.63681
15.4 8.08084154033477 13.8209 1.07356
16 8.30662386291808 13.8211 0.740763
15.2 7.56306816047562 13.8213 2.23995
15.4 7.66811580507233 13.8215 2.30073
15.4 8.08084154033477 13.8216 0.0651691
15 8 13.8216 3.50441
15.6 8.64869932417586 13.8224 2.04229
14.8 7.82304288624318 13.8226 2.32649
15.8 9.01110426085505 13.8228 2.17205
15 7.64852927038918 13.8229 3.75779
15.8 9.01110426085505 13.8234 1.13047
15.6 7.92464510246358 13.8239 0.52936
15 7.3143694191639 13.8241 3.43238
15.8 8.92748564826626 13.8241 2.33147
16.4 8.79204185613331 13.8241 3.21705
16 9.9498743710662 13.8243 3.03717
15.6 8.44393273303382 13.8245 3.74598
15.4 8.64869932417586 13.8248 2.35137
15.6 7.92464510246358 13.8252 1.07525
15.4 7.56967634711022 13.8252 2.19805
15.2 7.75886589650833 13.8259 0.78676
16 8.74642784226795 13.8262 2.2897
15.6 8.64869932417586 13.8265 2.16435
16 8.94427190999916 13.8268 0.501218
15.6 8.23407554009556 13.8269 3.36312
16 8.39642781187333 13.827 0.902145
15.4 7.56967634711022 13.8275 3.72233
16 8.54400374531753 13.8276 1.93907
15.2 7.75886589650833 13.8283 0.930609
15.8 8.22800097228969 13.8283 0.0797324
15 7.90569415042095 13.8287 1.98216
15.2 7.3280283842245 13.8287 2.3328
15.8 8.55569985448298 13.8288 3.90763
14.4 7.12741187248219 13.8288 3.77255
16 8.30662386291808 13.8289 1.60267
14.6 7.4027022093287 13.829 0.964664
15.6 7.92464510246358 13.8292 1.22146
14.8 7.3280283842245 13.8294 2.49464
15.6 8.59069263796581 13.8295 3.18296
15.6 8.79204185613331 13.8296 2.08138
15.4 8.5615419172016 13.8302 1.35928
15.4 8.26438140455776 13.8303 0.80673
15 8 13.8305 1.42347
15.6 8.82043082847998 13.8308 3.16743
15 7.34846922834954 13.8309 3.345
15.6 8.44393273303382 13.8312 2.49195
15.8 8.22800097228969 13.8314 0.0710059
15.6 8.23407554009556 13.8315 0.356576
15.4 7.56967634711022 13.8317 1.30381
15.6 8.32466215530696 13.8326 0.214487
15.4 8.08084154033477 13.8328 3.19166
15.6 7.82943165242535 13.8329 1.29728
15.2 7.82304288624318 13.8331 2.57836
14.6 7.76530746332687 13.8334 2.35205
15 7.58287544405155 13.8336 1.75334
16 8.54400374531753 13.8337 1.8818
15.6 9.26282894152753 13.8339 2.69412
15.2 8.5848704125339 13.834 3.39554
15.2 7.22495674727538 13.8348 0.462295
15.6 8.23407554009556 13.8348 3.48299
15.6 7.66811580507233 13.8352 1.20546
15.8 8.40832920383116 13.8354 0.0427933
15.2 7.75886589650833 13.8355 0.830642
15 7.90569415042095 13.8357 3.92763
15.2 8.4970583144992 13.8359 0.797694
15.4 7.92464510246358 13.8359 3.88069
15.4 7.82943165242535 13.8364 2.3199
15.6 8.59069263796581 13.8366 3.25897
15.8 8.04363102087608 13.8366 2.33147
16 8.94427190999916 13.8366 3.68074
15.4 8.64869932417586 13.8368 1.18827
15.4 8.41427358718505 13.8368 2.32608
16 8.54400374531753 13.8369 2.28317
16.6 9.34344690143846 13.837 1.70863
15.2 7.75886589650833 13.8376 3.81788
15.4 7.92464510246358 13.838 3.27891
15.4 7.4027022093287 13.8391 0.866383
15.8 8.10555365166378 13.8398 0.40024
16 8.71779788708135 13.841 0.61816
15.4 7.92464510246358 13.8412 3.41084
16 8.54400374531753 13.8413 0.229499
15.6 8.41427358718505 13.8418 1.01841
15.6 8.1117199162693 13.8418 2.3089
15.8 8.04363102087608 13.8418 3.79204
15.8 8.04363102087608 13.8426 2.36721
15.6 7.92464510246358 13.8427 2.49704
16.2 9.09395403551173 13.8429 1.91669
16.2 8.87130204648675 13.8429 2.98928
15 7.3143694191639 13.8433 3.96545
15.6 8.41427358718505 13.8434 0.442385
15.6 7.66811580507233 13.8441 0.204774
15.8 8.75785361832453 13.8441 3.93105
15.2 7.46324326281812 13.8452 3.80532
16.2 8.31865373723417 13.8456 0.0454189
15.2 8.31865373723417 13.8457 0.476757
15.6 8.41427358718505 13.846 3.9047
15.6 8.1117199162693 13.846 0.333509
16 8.27647267862342 13.8464 1.46253
15.8 9.14877040918614 13.8465 2.33836
15.8 7.85493475466219 13.8469 3.97874
15.6 8.41427358718505 13.8473 0.610821
16 8.12403840463596 13.8473 3.88187
15.6 7.60263112349929 13.8486 0.43423
15 7.17635004720366 13.8494 1.50518
15.6 8.93308457365092 13.8495 3.9818
15.2 7.85493475466219 13.8497 0.0512876
15.8 7.94984276574072 13.8503 0.286615
16 8.30662386291808 13.8503 3.57036
15.8 7.85493475466219 13.8505 1.65016
15.6 8.44393273303382 13.8516 0.400408
15.2 7.94984276574072 13.8517 0.939496
16 8.06225774829855 13.8517 0.524336
15.6 8.59069263796581 13.8518 2.63353
15 7.90569415042095 13.8531 3.73926
15.2 8.10555365166378 13.8537 3.68598
15.6 7.60263112349929 13.8541 1.89953
15 6.92820323027551 13.8544 3.43013
15.2 7.62889244910426 13.8548 3.77341
15.4 7.4027022093287 13.8549 0.846879
16.2 8.40832920383116 13.855 1.82434
15.2 7.94984276574072 13.8552 2.47892
15.2 7.85493475466219 13.8553 1.2931
15.8 8.28854631404084 13.8554 1.87968
15.4 7.56967634711022 13.856 0.744596
15.2 7.62889244910426 13.8563 2.3067
15.8 8.92748564826626 13.8564 1.73281
15.8 8.40832920383116 13.8566 0.321315
15.2 8.10555365166378 13.8568 2.81853
15.4 8.08084154033477 13.8569 3.79268
14.8 7.85493475466219 13.8573 3.0614
15 7.34846922834954 13.8576 3.76974
14.6 7.4027022093287 13.858 0.79625
15 7.58287544405155 13.8583 0.518636
15.4 7.82943165242535 13.8586 2.28937
15.2 7.46324326281812 13.8588 3.46756
15.2 7.15541752799933 13.8588 3.79202
15.6 8.08084154033477 13.8589 3.75076
15.4 8.26438140455776 13.8598 0.57092
14.2 7.01427116670007 13.8599 3.99691
15.8 8.75785361832453 13.8601 3.73764
15.6 7.92464510246358 13.8601 2.70398
15 8.24621125123532 13.8606 3.80581
15.8 8.55569985448298 13.8609 2.07328
15.4 7.95612971236643 13.8613 3.73844
15 6.96419413859206 13.862 3.84147
15.2 7.56306816047562 13.862 0.286886
15.2 7.36206492772238 13.8621 3.82536
15.2 7.75886589650833 13.8624 0.977911
15.4 7.92464510246358 13.8624 0.213273
14.8 8.46758525200662 13.8624 2.47721
15.4 8.84872872225158 13.8632 1.78243
15.8 8.5848704125339 13.8635 1.76681
14.6 7.89303490426845 13.8637 2.42539
16 9.1104335791443 13.864 3.3765
16.2 8.5848704125339 13.8643 1.57523
14.6 7.89303490426845 13.8645 1.81437
15 7.44983221287567 13.8648 2.30844
15.6 8.1117199162693 13.865 2.32648
15.4 7.92464510246358 13.8651 3.52131
14.4 7.19722168617863 13.8656 0.270036
15.6 7.66811580507233 13.8656 1.04692
15.2 8.4970583144992 13.866 2.78229
16.2 8.75785361832453 13.8662 1.48646
14.8 7.69415362466854 13.8666 0.892542
15.8 8.10555365166378 13.867 3.13356
15.4 8.44393273303382 13.867 2.60961
14.8 8.1363382427232 13.867 3.566
16 8.71779788708135 13.8676 1.94596
15.6 8.1117199162693 13.8676 2.4604
15.6 8.04984471899924 13.8676 3.77126
15.2 7.94984276574072 13.8678 1.86825
14.2 6.9065186599328 13.8678 3.75014
15.2 7.62889244910426 13.868 1.07493
15.8 8.64291617453276 13.868 1.27324
15.6 7.60263112349929 13.8681 3.97401
15.4 7.56967634711022 13.8683 2.81826
15.6 7.79743547584717 13.8685 1.65144
15.6 8.79204185613331 13.8689 3.94442
15.6 8.23407554009556 13.869 0.453287
15.4 7.76530746332687 13.869 1.53117
15 7.34846922834954 13.8692 0.0651691
14.6 7.50333259292163 13.8692 2.25354
15.8 8.10555365166378 13.8693 3.79204
15.6 8.1117199162693 13.8695 1.16377
15 7.10633520177595 13.8696 0.725403
15.4 7.4027022093287 13.8696 3.84178
15.2 7.94984276574072 13.8697 3.0297
15.2 7.85493475466219 13.8697 2.96465
15.4 8.08084154033477 13.8698 1.49896
16.2 8.81476034841561 13.8698 1.91837
15.8 7.94984276574072 13.8698 3.4179
15.2 8.10555365166378 13.8703 1.35661
15.4 7.50333259292163 13.8705 3.08982
15 7.77817459305202 13.8707 0.754468
14.4 7.12741187248219 13.8712 2.21802
16 8.60232526704263 13.8714 3.35745
15.2 7.62889244910426 13.8716 1.93486
16.2 8.81476034841561 13.8718 3.95076
15.2 7.56306816047562 13.8719 3.47961
15.2 7.56306816047562 13.8721 1.47472
15 7.74596669241483 13.8722 2.41164
16.4 9.09945053286186 13.8723 3.81955
15.8 8.31865373723417 13.8727 3.41015
16.4 9.09945053286186 13.8729 2.84491
15.6 8.59069263796581 13.8729 2.65996
15 7.51664818918645 13.8734 0.469851
15.6 8.04984471899924 13.8734 3.81985
16 8.60232526704263 13.8742 3.34428
14.6 7.09224929059886 13.8745 0.951528
15 8.21583836257749 13.8749 3.95736
15.4 8.08084154033477 13.8751 1.3853
15.2 7.36206492772238 13.8756 0.922828
15.6 8.1117199162693 13.8758 2.69412
16 8.60232526704263 13.8759 3.73158
16.2 9.03880523078133 13.876 0.391656
16 8.54400374531753 13.8762 0.452094
15.8 9.01110426085505 13.8762 3.58019
15.4 8.26438140455776 13.8763 2.0326
15.8 8.40832920383116 13.8766 3.38198
15.4 7.4027022093287 13.8767 3.39952
15.6 8.23407554009556 13.8768 2.17664
16 8.54400374531753 13.8768 0.917661
15.6 7.92464510246358 13.8769 2.42945
15.6 8.23407554009556 13.8769 2.46309
15 7.10633520177595 13.8771 3.62535
14.8 7.69415362466854 13.8774 1.7569
14.2 7.01427116670007 13.8777 3.99691
15.8 8.75785361832453 13.8779 0.0798811
15.2 8.1363382427232 13.8783 3.65304
15.6 7.82943165242535 13.8784 1.50275
15.6 8.08084154033477 13.8789 3.38296
15.2 7.22495674727538 13.8795 0.850112
15.6 9.26282894152753 13.8795 2.34222
15 8.24621125123532 13.8795 3.83484
15.4 7.76530746332687 13.8796 3.52574
15.6 8.23407554009556 13.8796 0.864178
15.2 7.85493475466219 13.8796 2.25317
15.6 8.23407554009556 13.8798 1.98874
15.6 7.92464510246358 13.8801 0.830259
15.4 8.26438140455776 13.8802 0.413849
15 8.5146931829632 13.8802 2.65529
16.2 9.47100839404126 13.8804 3.95872
16.2 8.52642949891688 13.8808 0.084693
14.8 7.46324326281812 13.8808 3.77853
15.2 8.10555365166378 13.8809 3.44342
16 9.1104335791443 13.881 1.74276
15.8 8.40832920383116 13.8812 0.736952
14.8 7.94984276574072 13.8812 1.23342
15.4 8.08084154033477 13.8815 0.360964
14.8 7.88669766125214 13.8816 2.89187
16 8.86002257333468 13.8817 1.86266
15 7.61577310586391 13.8818 3.05585
14.6 7.50333259292163 13.8819 0.627167
15.2 7.62889244910426 13.8819 2.78229
15.4 7.50333259292163 13.882 2.24043
15.6 8.08084154033477 13.8823 3.35272
15.4 7.50333259292163 13.8824 3.82107
15.2 7.56306816047562 13.8827 2.45891
15.4 7.4027022093287 13.8831 2.92045
15.6 9.63327566303384 13.8834 2.61832
15 7.61577310586391 13.8835 3.78628
16.4 9.09945053286186 13.884 1.6305
15 7.58287544405155 13.8841 2.06633
15.4 8.14248119432891 13.8845 2.20482
15 7.77817459305202 13.8847 1.36224
15.2 7.85493475466219 13.8848 0.938738
15.8 9.31128347758782 13.8848 2.9395
15.4 7.82943165242535 13.885 2.53273
14.8 7.85493475466219 13.8851 2.2597
15.6 8.59069263796581 13.8851 3.75594
15 7.77817459305202 13.8852 0.604499
15.4 7.76530746332687 13.8854 1.89849
15.6 8.04984471899924 13.8855 3.75904
15.2 7.62889244910426 13.8859 1.93612
15.4 8.5615419172016 13.8859 2.92833
15.4 7.50333259292163 13.8862 1.57971
15.4 8.29457654133109 13.8863 1.2662
15.8 9.41806774237688 13.8865 3.57015
15.8 8.31865373723417 13.8865 2.23474
15.2 7.94984276574072 13.8866 0.993223
15.4 8.08084154033477 13.8866 2.78932
15.6 7.79743547584717 13.8868 2.65995
16 8.74642784226795 13.8869 3.87026
15 7.34846922834954 13.8869 2.29155
15.4 8.26438140455776 13.8879 3.07358
14.8 8.01249024960405 13.888 3.57229
15.4 8.29457654133109 13.888 3.82585
16 8.60232526704263 13.8889 1.87466
15.6 8.08084154033477 13.8889 2.40561
14.8 7.19027120489902 13.8889 3.77625
15.6 7.60263112349929 13.8892 0.245202
16.4 8.53229160308062 13.8892 0.646765
15.6 8.04984471899924 13.8892 2.54477
15.4 7.92464510246358 13.8893 3.32167
15 8.21583836257749 13.8894 3.77344
15.4 8.96102672688794 13.8895 3.63422
15.4 8.64869932417586 13.8899 1.91858
14.8 7.82304288624318 13.891 3.76297
15.4 8.44393273303382 13.8914 3.33107
16 8.42614977317636 13.8917 3.85024
15.6 8.41427358718505 13.8918 2.41085
15.6 8.70631954387157 13.8922 0.244567
15.8 8.5848704125339 13.8922 0.657616
15.6 7.92464510246358 13.8924 0.758092
15.2 7.36206492772238 13.8927 3.79168
16 8.27647267862342 13.8936 1.97928
16 8.30662386291808 13.8937 3.2892
15.8 8.64291617453276 13.8937 1.85476
15.4 8.08084154033477 13.8943 0.574036
15.6 8.04984471899924 13.8946 0.119007
15.4 8.08084154033477 13.8948 3.13346
15 7.77817459305202 13.895 3.32628
15 7.34846922834954 13.895 3.45105
15.2 8.01249024960405 13.8953 3.95926
16 8.12403840463596 13.8954 0.914257
16 8.30662386291808 13.8955 3.18613
15.6 8.23407554009556 13.8957 3.849
14.6 7.36885337077622 13.896 2.33303
16 8.30662386291808 13.8962 0.855166
15 7.87400787401181 13.8963 1.87304
15.8 8.64291617453276 13.8965 2.33147
15.4 8.08084154033477 13.8967 2.9031
15.8 8.22800097228969 13.8968 2.57555
14.8 8.55569985448298 13.897 3.18001
16.2 8.55569985448298 13.8971 1.59442
15.2 8.1363382427232 13.8971 3.97234
15.2 8.10555365166378 13.8973 3.01389
16 8.27647267862342 13.8977 1.50529
14.8 7.3280283842245 13.8979 1.06549
15.4 8.26438140455776 13.898 3.27014
15.4 7.56967634711022 13.898 0.332025
16.6 9.01665126307988 13.8981 0.926359
16 8.71779788708135 13.8982 0.403124
14.8 8.07465169527454 13.8983 1.78774
16.2 8.31865373723417 13.8983 1.10712
15.4 8.64869932417586 13.8987 2.63631
15 7.07106781186548 13.8993 2.41575
16.2 8.55569985448298 13.8994 3.63262
15.2 7.22495674727538 13.8995 1.12411
14.8 7.36206492772238 13.8996 1.32499
16 8.12403840463596 13.8998 0.574649
15.6 8.23407554009556 13.9001 0.423175
16.4 9.44986772394196 13.9001 1.8791
15.2 7.36206492772238 13.9001 2.24965
15.8 7.85493475466219 13.9003 0.738687
16.2 8.5848704125339 13.9006 1.91823
14.6 7.16240183178799 13.9007 3.77461
15 8.36660026534076 13.9007 3.9099
15.6 8.23407554009556 13.901 1.93362
15.4 7.4027022093287 13.901 3.81093
15.4 7.76530746332687 13.9015 3.29323
14.8 7.49666592559653 13.9018 0.462295
16 8.06225774829855 13.9018 1.53293
14.8 7.69415362466854 13.9019 3.7794
15 8.12403840463596 13.9019 2.26968
16.2 8.70057469366248 13.902 1.92282
15 7.64852927038918 13.9024 3.04821
15.2 7.3280283842245 13.9025 1.99888
16 8.12403840463596 13.9026 1.4988
15.6 7.60263112349929 13.9031 1.5265
15.6 8.41427358718505 13.9032 3.92269
16 8.39642781187333 13.9033 1.81349
15.8 8.5848704125339 13.9037 1.70178
15.4 7.50333259292163 13.9037 3.82107
14.6 8.87693640846886 13.9039 2.50364
15.2 8.10555365166378 13.904 0.534073
15.4 8.14248119432891 13.904 3.54417
15.4 7.92464510246358 13.9042 0.40006
15 8.12403840463596 13.9045 2.61582
15.4 7.82943165242535 13.9051 3.14486
15.2 7.15541752799933 13.9052 0.69551
15 7.58287544405155 13.9052 1.70095
14.8 7.08519583356734 13.9053 0.828466
15 7.3143694191639 13.9055 2.20007
15.6 7.60263112349929 13.9058 0.779451
15.6 8.44393273303382 13.9061 1.32938
15.6 8.1117199162693 13.9061 1.82757
15.8 8.22800097228969 13.9062 1.85968
16.4 9.01665126307988 13.9068 0.0996149
16.4 8.53229160308062 13.9068 0.883208
15.6 8.1117199162693 13.907 3.8479
15.6 8.1117199162693 13.9072 0.413639
15.6 7.82943165242535 13.9074 1.41428
16 8.06225774829855 13.9077 3.73764
15.8 8.04363102087608 13.9077 3.77131
16 9.1104335791443 13.9078 3.10043
15 7.58287544405155 13.9079 2.55093
15 7.58287544405155 13.9079 1.94722
15 7.87400787401181 13.9081 0.466299
14.8 7.36206492772238 13.9088 0.731753
15.6 7.60263112349929 13.9088 0.759151
15.4 8.08084154033477 13.9091 2.39111
15.4 8.38450952650183 13.9091 3.64105
15.2 8.10555365166378 13.9095 2.69789
15.2 7.75886589650833 13.9102 0.857424
14.6 7.50333259292163 13.9104 3.78438
15.8 8.31865373723417 13.911 2.19195
16.2 8.31865373723417 13.9122 0.811155
15.8 8.22800097228969 13.9125 2.73298
15.6 8.59069263796581 13.9129 1.63692
15.6 8.41427358718505 13.9136 1.09637
15.6 8.32466215530696 13.9137 0.588869
15.2 8.19756061276768 13.9139 2.34166
15.2 7.94984276574072 13.914 1.52369
15.8 8.40832920383116 13.914 3.01977
15.6 8.1117199162693 13.914 3.56473
16 8.30662386291808 13.9141 1.81446
14.8 7.15541752799933 13.9146 3.33994
15.2 8.4970583144992 13.9147 1.41558
16 8.54400374531753 13.9147 2.59842
15.4 8.29457654133109 13.9148 1.23635
15.6 10.0399203184089 13.9148 3.00881
15 7.87400787401181 13.915 2.75985
16.2 8.55569985448298 13.9155 2.71709
15.4 8.14248119432891 13.9157 1.19779
15.4 8.5615419172016 13.9159 1.79364
14.6 7.30068489937759 13.9163 0.414735
15.4 7.79743547584717 13.9165 3.82585
15.4 8.26438140455776 13.9168 2.87027
15.4 7.82943165242535 13.9171 0.588004
15.2 7.56306816047562 13.9171 3.87592
15.4 8.14248119432891 13.9174 2.35122
15.6 8.93308457365092 13.9176 1.92347
14.6 7.89303490426845 13.9177 3.48725
15.4 8.26438140455776 13.9181 2.45558
15.2 7.94984276574072 13.9184 3.55855
15.2 8.31865373723417 13.9184 3.2816
16.4 8.70631954387157 13.9185 2.92397
16.4 8.70631954387157 13.9185 3.08721
15.6 8.1117199162693 13.9187 0.0989756
15.4 8.61974477580398 13.9188 0.764644
15.2 9.65401470891774 13.9188 3.95202
15.6 8.1117199162693 13.9189 0.269053
15.8 8.64291617453276 13.919 0.958743
15 7.77817459305202 13.919 3.99102
15.6 8.1117199162693 13.9191 0.747372
15 7.10633520177595 13.9197 0.465814
16.2 8.5848704125339 13.9199 2.2521
15.8 7.85493475466219 13.92 1.64004
15.2 8.19756061276768 13.92 1.93362
14.8 7.08519583356734 13.9201 0.643163
15.4 8.50294066779253 13.9201 3.32641
15.2 9.23038460737146 13.9202 3.59559
15.2 7.75886589650833 13.9207 3.7559
16 8.88819441731559 13.9209 3.73929
14.8 7.15541752799933 13.9212 1.04124
15.2 7.75886589650833 13.9212 3.80529
15.2 8.1363382427232 13.9213 3.98364
15.4 7.56967634711022 13.9215 1.9452
15.8 8.04363102087608 13.9216 0.904786
14.8 7.3280283842245 13.9219 2.2178
16.2 9.03880523078133 13.9219 1.73331
15.4 7.63544366752843 13.9219 0.506091
15.2 7.94984276574072 13.9219 3.82277
16 8.74642784226795 13.9221 1.71694
16 8.74642784226795 13.9226 3.43545
15 7.10633520177595 13.9229 2.2178
15.4 8.64869932417586 13.9232 3.68943
15.2 7.75886589650833 13.9233 2.80945
14.8 7.94984276574072 13.9235 3.96559
15.4 7.66811580507233 13.9237 3.77341
14.8 7.46324326281812 13.9238 0.455847
15.2 7.56306816047562 13.924 3.6958
14.8 6.9065186599328 13.924 3.95747
15.8 8.28854631404084 13.924 3.25681
15.6 7.92464510246358 13.9245 2.97797
15 7.58287544405155 13.9245 3.77366
15.6 8.1117199162693 13.9246 2.46853
16 8.54400374531753 13.9248 2.84192
16 8.12403840463596 13.9252 2.74251
15.4 8.41427358718505 13.9252 0.392101
15.2 8.1363382427232 13.9256 3.03853
15.8 8.75785361832453 13.9257 1.37101
15.4 7.82943165242535 13.9257 3.28158
15.2 7.46324326281812 13.9257 2.55877
15.2 7.82304288624318 13.9265 2.41833
15.4 8.08084154033477 13.9268 0.187183
16 8.54400374531753 13.9273 2.61421
15.4 8.14248119432891 13.9274 1.59993
15 7.58287544405155 13.9277 1.72988
15.4 7.82943165242535 13.9278 2.3784
14.6 7.16240183178799 13.9278 3.97224
15.4 8.84872872225158 13.9279 2.18628
15.6 8.1117199162693 13.9279 3.89413
15.8 8.75785361832453 13.9283 1.071
15.2 7.56306816047562 13.9287 3.27188
15.4 7.82943165242535 13.9288 2.07391
16.4 8.70631954387157 13.9289 1.51358
15.6 8.82043082847998 13.929 1.50348
16 8.30662386291808 13.93 2.63769
15.6 8.59069263796581 13.9304 0.593138
15.2 7.85493475466219 13.9304 2.63124
15.8 8.04363102087608 13.9305 2.50469
15.8 8.10555365166378 13.9306 1.3711
15.2 8.19756061276768 13.9307 0.737349
15.2 7.82304288624318 13.9308 3.77833
14.8 7.36206492772238 13.931 2.21911
14.8 7.29383301152419 13.9314 2.24197
14.8 7.36206492772238 13.9315 0.0575001
16.2 8.87130204648675 13.9315 0.416176
16.2 8.87130204648675 13.9317 3.29473
16 8.27647267862342 13.932 0.597934
15.4 8.26438140455776 13.9323 1.62573
16 8.39642781187333 13.9324 3.08144
15.2 7.62889244910426 13.9324 3.58218
15 7.3143694191639 13.9326 2.08427
15.8 7.94984276574072 13.9327 0.721104
15.6 8.41427358718505 13.9329 2.80497
15.6 7.66811580507233 13.9331 2.51032
15.6 9.26282894152753 13.9331 3.35134
15.4 7.82943165242535 13.9333 0.0789308
15.4 7.92464510246358 13.9335 1.13182
15.2 7.94984276574072 13.9338 3.42005
15.2 7.94984276574072 13.9339 3.81854
15 7.77817459305202 13.9342 2.40865
15.2 8.01249024960405 13.9344 3.76301
15.8 7.85493475466219 13.9354 0.123868
16 8.71779788708135 13.9354 0.967545
15.8 8.10555365166378 13.9356 2.82987
15.2 7.85493475466219 13.936 0.522156
15.4 7.92464510246358 13.936 1.58056
14.8 7.62889244910426 13.9362 3.70444
15.8 8.40832920383116 13.9367 0.561216
15.2 7.94984276574072 13.9367 3.83872
15.6 7.60263112349929 13.9368 0.767963
15.4 8.08084154033477 13.9369 2.97894
15.2 7.36206492772238 13.937 0.220683
16 8.54400374531753 13.9372 1.00359
15 7.58287544405155 13.9374 2.66682
16.2 9.31128347758782 13.9376 3.32592
15.4 7.4027022093287 13.9379 0.144087
14.8 7.49666592559653 13.938 3.79204
15.6 8.1117199162693 13.9382 0.39058
16.2 8.70057469366248 13.9385 2.2521
14.8 7.46324326281812 13.9385 3.15714
15.8 8.64291617453276 13.9386 1.97434
15.4 7.82943165242535 13.9386 3.42692
16 8.88819441731559 13.9389 1.60198
15 7.34846922834954 13.9389 2.03837
16 8.30662386291808 13.939 1.03641
15 7.96868872525461 13.9397 1.70095
15.8 8.92748564826626 13.9399 2.45711
16.2 9.09395403551173 13.94 1.07448
15.6 8.04984471899924 13.9401 3.81985
15.6 8.59069263796581 13.9405 0.0806744
15.6 7.60263112349929 13.9405 0.888959
15.6 8.04984471899924 13.9405 0.675067
16 8.54400374531753 13.9408 0.757432
15.4 7.76530746332687 13.9409 2.44106
14.6 8.44393273303382 13.9411 3.52825
15.4 8.14248119432891 13.9412 0.798973
15.4 7.4027022093287 13.9414 0.745387
16 8.39642781187333 13.9414 3.44132
15.6 8.35463942968217 13.9416 3.94315
15.8 7.82304288624318 13.9419 0.796273
16 8.88819441731559 13.942 0.0685996
15.4 7.76530746332687 13.942 1.05642
15.2 8.1363382427232 13.9423 0.304804
15.8 8.5848704125339 13.9424 3.79506
15.2 7.94984276574072 13.9424 3.95799
14.2 7.19027120489902 13.9425 3.99691
15.2 7.94984276574072 13.9425 3.7805
15.4 8.84872872225158 13.9426 0.809422
14.8 8.16700679563817 13.9428 2.3328
15.2 7.62889244910426 13.9428 3.83577
14.8 7.3280283842245 13.9429 0.793173
14.8 7.49666592559653 13.943 1.88558
15.6 8.41427358718505 13.9432 1.61019
15.2 7.85493475466219 13.9434 0.0768955
15.6 8.59069263796581 13.9434 2.70448
16 8.74642784226795 13.9435 1.40831
15.6 8.32466215530696 13.9436 1.56574
15.4 8.44393273303382 13.9437 1.8319
15.8 8.28854631404084 13.9439 1.57182
15.4 8.29457654133109 13.9442 1.81137
14.8 7.69415362466854 13.9444 1.08378
15.4 8.08084154033477 13.9444 1.76338
15.6 7.66811580507233 13.9447 3.69178
15.6 8.23407554009556 13.945 3.78554
15.8 8.5848704125339 13.945 2.94691
15.2 8.8994381845148 13.945 3.89396
14.8 7.3280283842245 13.9451 0.767992
15.2 7.94984276574072 13.9453 3.25201
15.4 7.36885337077622 13.9454 0.0232694
15.6 8.64869932417586 13.9454 2.66446
15.4 7.76530746332687 13.9454 3.17961
15.2 8.10555365166378 13.9455 0.380628
16 8.30662386291808 13.9455 2.13036
15.4 7.82943165242535 13.9456 0.493242
15 7.61577310586391 13.9458 1.86405
15.6 7.82943165242535 13.946 0.521213
15.8 8.22800097228969 13.9463 3.88892
16 8.12403840463596 13.9464 3.52265
15.2 8.5848704125339 13.9464 3.29344
15 7.51664818918645 13.9466 3.99322
16.4 9.44986772394196 13.9467 1.68261
15.6 9.26282894152753 13.9467 3.5637
15 8.5146931829632 13.947 3.19456
15.4 8.08084154033477 13.9471 2.09058
15.4 8.26438140455776 13.9472 1.11447
16 8.39642781187333 13.9473 2.19547
15.2 7.75886589650833 13.9473 3.85087
16 8.30662386291808 13.9477 1.47808
15.6 7.79743547584717 13.9479 0.813079
16 8.27647267862342 13.948 3.01369
16.2 8.87130204648675 13.9484 1.04907
15 7.77817459305202 13.9484 2.88711
15.8 8.55569985448298 13.9491 2.85358
15.8 8.55569985448298 13.9494 0.505996
15.4 8.64869932417586 13.9494 3.78935
14.8 7.15541752799933 13.9496 0.0880958
15.6 7.79743547584717 13.9502 3.7705
16 8.74642784226795 13.9506 1.9381
15.4 7.95612971236643 13.9506 3.81959
16.2 9.36482781475453 13.9507 3.70009
15.6 8.79204185613331 13.9507 2.66442
15.4 7.56967634711022 13.9508 0.38674
15.4 8.08084154033477 13.951 3.74703
15.6 8.64869932417586 13.9511 3.92202
15.8 8.64291617453276 13.9516 1.56081
15.8 8.22800097228969 13.9518 1.65466
14.6 7.16240183178799 13.9518 2.70921
14.6 7.16240183178799 13.9521 3.13985
15.4 8.50294066779253 13.9521 1.36747
15.2 8.4970583144992 13.9523 2.68142
16.2 8.40832920383116 13.9525 1.94066
15 7.64852927038918 13.9526 1.17018
15.6 8.41427358718505 13.9531 1.09745
16 9.08295106229247 13.9532 2.20971
15 6.96419413859206 13.954 0.448149
15.6 8.70631954387157 13.9541 1.96257
15 8.39642781187333 13.9542 1.26405
15.8 8.10555365166378 13.9543 0.735882
16.2 8.31865373723417 13.9543 0.633516
15.8 8.87130204648675 13.9544 0.912189
15.6 8.23407554009556 13.9546 3.60347
15.4 7.76530746332687 13.9546 3.32523
15.6 8.08084154033477 13.9548 1.95451
15.8 8.22800097228969 13.9549 0.717393
15.4 9.28977932999487 13.9549 3.50913
16 8.74642784226795 13.9554 1.50157
15.4 8.26438140455776 13.9556 1.03254
14.6 8.08084154033477 13.9556 3.97224
15.8 8.22800097228969 13.9559 2.99719
15 7.17635004720366 13.956 0.465814
16.2 8.31865373723417 13.9561 0.599743
15.8 8.92748564826626 13.9562 0.429027
15.2 7.62889244910426 13.9562 1.87311
15.4 8.08084154033477 13.9565 0.800494
15 8.45576726264388 13.9565 2.69877
14.8 7.69415362466854 13.9565 2.21446
15 7.44983221287567 13.9569 2.87565
15.6 7.79743547584717 13.9569 0.934113
15 8.12403840463596 13.9569 1.5738
16.2 8.52642949891688 13.9569 2.06757
15 7.44983221287567 13.957 3.84305
15.4 8.08084154033477 13.9571 3.34381
16 9.1104335791443 13.9571 1.09371
15.6 8.29457654133109 13.9571 1.58404
15.8 8.10555365166378 13.9574 0.576146
15.6 8.23407554009556 13.9574 3.66647
15.2 7.94984276574072 13.9575 2.85961
15 7.71362431027076 13.9575 3.97584
15.2 7.62889244910426 13.9575 3.39554
15.6 7.60263112349929 13.9576 0.402878
15.6 8.35463942968217 13.9576 3.77554
16 8.54400374531753 13.9577 2.80059
15.4 8.64869932417586 13.9578 2.76972
16.2 8.5848704125339 13.9579 0.359336
15.6 8.35463942968217 13.9579 1.22692
16.4 9.63327566303384 13.9579 2.23767
15.2 7.36206492772238 13.958 3.79614
16.2 8.75785361832453 13.9581 3.90882
16.4 8.76356092008266 13.9582 1.45049
16 8.88819441731559 13.9582 2.64518
14.8 7.62889244910426 13.9589 3.90602
15.6 8.35463942968217 13.9594 0.523322
16 8.54400374531753 13.9595 3.21352
16 8.39642781187333 13.9596 1.83902
14.8 8.01249024960405 13.9596 3.83578
15 7.64852927038918 13.9597 2.47894
16 8.12403840463596 13.9601 1.66306
16 9.2736184954957 13.9602 2.75955
15.6 8.04984471899924 13.9605 2.67274
15.8 8.55569985448298 13.9606 0.571718
15.2 8.4970583144992 13.9607 1.19506
15 7.34846922834954 13.9608 3.07476
15 7.10633520177595 13.9612 2.38137
15 8.5146931829632 13.9614 3.62439
15.6 9.20869154657707 13.9615 0.452848
15.6 8.82043082847998 13.9615 0.742125
15.6 8.04984471899924 13.9615 2.79413
14.6 7.30068489937759 13.9617 3.92835
15.2 7.94984276574072 13.9618 1.46137
16.2 8.70057469366248 13.9619 2.58052
15.4 7.79743547584717 13.962 0.694697
15 7.87400787401181 13.962 0.732028
15.2 7.85493475466219 13.962 2.99354
15.4 8.08084154033477 13.9621 1.2662
15.8 8.31865373723417 13.9621 3.6428
16 8.27647267862342 13.9623 0.598602
15.4 8.26438140455776 13.9623 2.45414
14.8 7.36206492772238 13.9623 2.61672
15 7.58287544405155 13.9628 1.60868
15.2 7.94984276574072 13.9628 1.02287
15.4 8.08084154033477 13.963 0.39419
15.4 8.29457654133109 13.9634 0.990246
15.6 8.04984471899924 13.9635 1.87759
15 7.61577310586391 13.9635 2.65733
15.2 8.4970583144992 13.9635 2.90374
15.4 8.41427358718505 13.9637 0.240028
15.4 8.41427358718505 13.9637 3.23594
15.2 7.85493475466219 13.9638 1.24667
16.2 8.70057469366248 13.9639 0.529138
15.2 7.62889244910426 13.9639 1.25529
15.6 8.1117199162693 13.9641 3.75497
15.2 8.10555365166378 13.9642 0.220509
15.6 7.98749021908634 13.9643 3.93642
16 8.27647267862342 13.9644 0.688102
15.2 7.82304288624318 13.9648 1.59306
15.4 8.14248119432891 13.9648 3.53483
14.4 6.94982014155762 13.9648 3.76418
15.2 7.15541752799933 13.9651 2.80596
15.2 7.82304288624318 13.9652 1.97635
15.6 8.59069263796581 13.9652 3.41597
15 7.77817459305202 13.9653 1.75801
15 7.44983221287567 13.9657 2.80164
15.4 8.26438140455776 13.9658 1.80279
15.4 7.63544366752843 13.9659 2.92052
16.2 8.78635305459552 13.9659 1.15125
15.4 7.50333259292163 13.966 1.27043
14.8 7.3280283842245 13.9661 0.532172
15.2 8.4970583144992 13.9663 3.9163
15.8 8.04363102087608 13.9667 0.986087
15.6 8.08084154033477 13.9667 2.45612
16 8.30662386291808 13.9668 1.79662
16.6 8.79204185613331 13.9669 2.63568
15.2 7.15541752799933 13.967 3.32867
15.2 8.19756061276768 13.9674 1.49195
15.2 7.56306816047562 13.9674 2.01455
14.8 7.62889244910426 13.9675 0.552483
14.6 6.87749954561976 13.9676 3.80527
15.8 8.10555365166378 13.9677 3.76729
15.8 8.55569985448298 13.9678 0.976861
14.8 7.94984276574072 13.9679 3.79294
14.8 7.88669766125214 13.9681 2.69611
16 8.54400374531753 13.9681 2.93712
15.4 8.50294066779253 13.9682 0.570127
15.6 7.92464510246358 13.9683 0.0571453
15.2 7.94984276574072 13.9685 0.218371
15.6 8.04984471899924 13.9685 3.75014
14.8 7.36206492772238 13.9686 1.51778
15.8 8.40832920383116 13.9686 1.59192
15.8 8.31865373723417 13.9687 1.47432
16.2 9.09395403551173 13.9688 0.965259
16.4 8.59069263796581 13.9691 1.91507
15.6 8.59069263796581 13.9693 3.28029
15.2 7.94984276574072 13.9693 1.68278
15.4 7.92464510246358 13.9695 2.8256
15.4 7.92464510246358 13.9702 3.80842
15.8 8.10555365166378 13.9703 1.91553
15.6 8.08084154033477 13.9706 2.00278
16 8.24621125123532 13.9706 2.09922
15.2 8.1363382427232 13.9708 2.60175
16 8.88819441731559 13.9712 2.71599
16 8.12403840463596 13.9716 2.16142
14.8 7.15541752799933 13.972 1.57788
15.6 7.98749021908634 13.9721 3.77341
15.2 7.62889244910426 13.9723 1.83111
15.2 7.75886589650833 13.9724 3.63788
15.2 7.56306816047562 13.9725 3.83183
15.8 8.40832920383116 13.9729 2.5045
15.8 8.40832920383116 13.9729 0.545283
16 8.27647267862342 13.9731 1.76412
15.2 7.56306816047562 13.9731 3.83428
16.4 9.37016542009798 13.9734 1.62894
15.2 7.56306816047562 13.9735 3.9791
15.6 9.20869154657707 13.9736 2.41171
16.2 9.47100839404126 13.9737 2.21637
16 8.54400374531753 13.9737 3.75804
15.4 9.23579991121505 13.9738 3.80637
15.2 7.75886589650833 13.9738 3.69826
14.8 7.85493475466219 13.9742 0.541906
14.8 7.36206492772238 13.9742 2.19466
15.2 7.85493475466219 13.9743 3.54124
16.2 8.81476034841561 13.9743 2.51967
15.2 7.85493475466219 13.9744 3.05341
15.8 8.10555365166378 13.9746 2.15588
15.8 7.82304288624318 13.9747 3.83551
16 8.12403840463596 13.9749 1.11959
15.6 7.92464510246358 13.9751 0.0861159
15.8 8.10555365166378 13.9752 0.314807
15 7.58287544405155 13.9753 0.59862
15.2 7.94984276574072 13.9757 3.37398
15.8 8.31865373723417 13.9758 0.374365
15.6 8.35463942968217 13.9761 3.39289
15.4 9.28977932999487 13.9763 2.33349
16 8.42614977317636 13.9764 0.977911
15.2 7.56306816047562 13.9765 2.02051
15.4 8.64869932417586 13.9765 3.37043
16 8.54400374531753 13.9766 0.945365
15.2 8.10555365166378 13.9767 3.49612
15.8 8.55569985448298 13.977 0.335753
15.4 7.79743547584717 13.977 0.133137
15.6 7.79743547584717 13.977 1.01981
15.2 8.19756061276768 13.9772 3.83791
15 8 13.9775 0.677461
15.8 8.55569985448298 13.9775 3.21213
16 8.42614977317636 13.9776 3.16206
16 8.74642784226795 13.9778 0.50961
15 7.96868872525461 13.9784 3.92632
15 7.58287544405155 13.9786 1.9099
14.8 7.46324326281812 13.9787 3.56709
14.6 7.4027022093287 13.9787 0.462517
15.6 8.32466215530696 13.9788 2.58407
15 8 13.9791 2.38363
15 7.64852927038918 13.9792 3.60327
15.4 8.26438140455776 13.9793 0.693832
15.8 8.04363102087608 13.9793 3.10451
15.4 8.26438140455776 13.9794 2.00992
15.6 8.41427358718505 13.9796 3.67787
15.4 8.41427358718505 13.9797 2.12107
15.2 7.85493475466219 13.9801 0.54644
15.4 7.92464510246358 13.9804 3.75029
15.2 7.56306816047562 13.9806 3.68788
15 7.61577310586391 13.9808 2.668
15.4 8.08084154033477 13.9811 1.19351
15 7.71362431027076 13.9812 3.77341
15.8 8.40832920383116 13.9813 2.26095
15.8 8.28854631404084 13.9813 3.04754
15.4 7.4027022093287 13.9815 3.78492
15.2 7.15541752799933 13.9817 3.71153
16 8.39642781187333 13.9819 2.28048
14.8 7.46324326281812 13.9823 0.446591
15.8 8.5848704125339 13.9824 3.32371
15.2 7.36206492772238 13.9824 3.57563
15.2 7.94984276574072 13.9825 3.63366
16 8.54400374531753 13.9827 0.0217825
15.4 7.4027022093287 13.9828 1.44932
15.6 8.04984471899924 13.9828 2.54101
15.6 8.1117199162693 13.983 2.86734
14.6 6.87749954561976 13.9831 2.23643
16 8.54400374531753 13.9835 1.55234
15.2 8.31865373723417 13.9837 1.2899
15.4 9.23579991121505 13.9837 3.77677
15.6 7.79743547584717 13.9837 3.46464
15 7.44983221287567 13.984 3.837
16.2 9.36482781475453 13.9841 2.32599
15.6 8.23407554009556 13.9842 0.100023
15 7.44983221287567 13.9842 3.61865
15.6 8.41427358718505 13.9844 0.968409
15.6 8.41427358718505 13.9845 0.476469
15.2 8.72926113711808 13.9847 2.76791
15.6 8.08084154033477 13.9848 2.24541
15.2 7.22495674727538 13.985 1.17532
15.2 7.94984276574072 13.9853 2.00117
15.6 8.35463942968217 13.9855 2.21522
15.8 7.94984276574072 13.9856 1.71947
15.4 7.56967634711022 13.9857 0.553947
14.8 7.46324326281812 13.9858 2.62529
14.8 7.36206492772238 13.9861 3.79201
15.2 8.84307638777366 13.9868 1.74033
14.6 7.30068489937759 13.9869 3.39578
15.4 7.63544366752843 13.9871 2.9145
16 8.06225774829855 13.9872 3.7069
16 9.1104335791443 13.9873 2.61322
14.6 8.04984471899924 13.9874 2.45091
16.4 9.44986772394196 13.9875 3.25024
15.8 8.55569985448298 13.9875 0.436327
15 7.77817459305202 13.9876 3.32726
15.4 8.08084154033477 13.9877 2.19425
14.8 7.75886589650833 13.9877 3.60281
16.4 9.37016542009798 13.9883 3.87265
15.4 8.5615419172016 13.9883 1.58957
15.8 7.94984276574072 13.9884 1.65766
15 7.17635004720366 13.9886 3.1918
16 8.30662386291808 13.9888 0.629123
15.8 8.64291617453276 13.9888 3.71072
15.2 7.85493475466219 13.9889 3.79232
14.8 8.46758525200662 13.989 3.0614
15.2 7.75886589650833 13.9891 0.293713
15.6 8.44393273303382 13.9891 2.21611
15.8 8.92748564826626 13.9892 0.872509
15 8.5146931829632 13.9893 2.95582
16.2 8.87130204648675 13.9895 2.12141
14.4 8.44393273303382 13.9896 2.44102
15.8 8.55569985448298 13.9897 1.89703
15.2 7.75886589650833 13.9899 0.728735
15.2 7.46324326281812 13.9902 3.05937
15.6 8.1117199162693 13.9904 3.89878
16 8.42614977317636 13.9905 3.77065
15.4 8.14248119432891 13.9907 3.81412
15.6 8.1117199162693 13.9908 2.64263
15.4 8.38450952650183 13.9909 2.20748
15.2 8.10555365166378 13.991 3.15358
15.2 7.56306816047562 13.9911 0.118923
15.8 8.22800097228969 13.9911 0.882617
14.8 8.55569985448298 13.9911 1.96856
15.8 7.94984276574072 13.9912 3.71864
15.4 8.08084154033477 13.9912 3.20601
15 7.96868872525461 13.9914 3.80264
15.2 7.85493475466219 13.9916 0.608131
16.4 9.58123165360279 13.9917 3.21373
15.4 8.08084154033477 13.9917 0.733885
15.6 7.60263112349929 13.9918 1.9608
15.8 8.04363102087608 13.9919 0.765286
16 9.30053761886914 13.9919 2.04618
15.6 7.82943165242535 13.992 3.54117
15.8 8.5848704125339 13.9921 1.4548
15.8 8.10555365166378 13.9924 1.23071
14.4 7.53657747256671 13.9924 2.2178
15.4 7.76530746332687 13.9926 1.3688
15.4 7.50333259292163 13.9928 0.986064
16.2 8.31865373723417 13.9931 2.78539
15.8 8.64291617453276 13.9932 2.33147
15.6 7.92464510246358 13.9933 3.75092
16.4 8.70631954387157 13.9935 2.52299
15.8 8.10555365166378 13.9937 3.39749
15.8 8.92748564826626 13.994 3.49039
16 8.39642781187333 13.9941 1.81182
15.8 8.04363102087608 13.9941 3.76888
15 7.90569415042095 13.9943 0.303716
15.4 8.26438140455776 13.9944 0.421957
15 7.58287544405155 13.9944 1.69598
15.6 8.32466215530696 13.9947 2.21611
16.2 8.8994381845148 13.9951 3.58674
15.6 8.59069263796581 13.9956 1.65205
15.4 8.26438140455776 13.9959 2.52771
16.2 8.87130204648675 13.9967 2.46551
16 8.66025403784439 13.9967 1.27039
15.4 8.50294066779253 13.9968 3.83566
15.2 7.75886589650833 13.9969 3.98482
15.8 8.31865373723417 13.9969 3.75339
14.8 7.62889244910426 13.9971 2.19827
15 7.77817459305202 13.9974 3.77027
14.8 6.9065186599328 13.9979 2.19453
15.4 7.82943165242535 13.9979 3.63743
15.6 8.41427358718505 13.9981 3.97661
15.6 8.73498712076898 13.9982 2.56667
15.2 7.56306816047562 13.9985 3.05937
15.2 7.94984276574072 13.9985 3.7611
15.6 8.1117199162693 13.9988 3.75904
16 8.74642784226795 13.9988 2.83845
15.6 8.1117199162693 13.9989 0.126931
16 8.06225774829855 13.999 1.7311
15.6 8.41427358718505 13.9993 0.615754
15.2 7.62889244910426 13.9993 3.79221
16.4 8.53229160308062 13.9994 0.712991
15 7.03562363973514 12.7801 3.44639
15.4 8.38450952650183 12.8282 3.4486
15 6.96419413859206 12.9155 0.0974894
15.4 7.23187389270582 12.9259 3.90993
15.6 7.63544366752843 12.969 3.60336
15 7.3824115301167 13.0461 0.091492
15.2 6.79705818718657 13.0599 1.14003
15.4 7.98749021908634 13.0803 1.79851
15.6 8.32466215530696 13.0805 3.21004
15.2 7.3280283842245 13.0875 3.77924
14.6 7.30068489937759 13.1023 2.11805
15 7.51664818918645 13.1089 2.19318
15.2 7.22495674727538 13.1155 1.62747
15.6 8.17312669668102 13.1267 1.56718
15.4 7.63544366752843 13.1397 1.39791
15.4 7.3348483283569 13.142 3.72681
15.4 7.50333259292163 13.1539 0.922665
15 7.17635004720366 13.1611 3.88528
15 7.74596669241483 13.1631 1.81642
15.2 7.85493475466219 13.1687 2.28025
15 7.34846922834954 13.1702 0.425225
15.6 7.82943165242535 13.1846 2.33794
15 7.51664818918645 13.1914 3.20257
15.6 7.63544366752843 13.2003 3.38695
15.6 7.95612971236643 13.2138 1.0249
15 7.71362431027076 13.2155 3.50839
14.6 6.73052746818554 13.2177 1.21575
15.2 7.52994023880668 13.222 0.704867
14.8 7.19027120489902 13.2252 0.160816
15 7.3824115301167 13.2328 0.586854
15.6 7.50333259292163 13.2339 1.81643
15.2 8.40832920383116 13.2341 2.69309
15.8 7.94984276574072 13.2419 0.757946
16 8.27647267862342 13.2424 0.888175
14.8 7.56306816047562 13.2433 2.1262
15.4 8.20365772079747 13.2481 0.194545
15.2 6.97853852894716 13.2512 2.2299
14.8 6.97853852894716 13.2544 1.22052
15.4 8.08084154033477 13.2546 0.710609
15 7.03562363973514 13.266 2.77214
15.6 7.95612971236643 13.273 1.27177
15.4 7.63544366752843 13.2766 0.909888
15.8 7.52994023880668 13.2767 3.73847
15.4 7.50333259292163 13.2863 1.53409
15 7.64852927038918 13.2916 0.41487
15.4 7.70064932327138 13.3024 2.36914
14.8 6.76017751246223 13.3065 2.02619
15.2 7.39594483484024 13.3109 0.0522179
15.4 7.63544366752843 13.3126 1.62781
15.4 7.50333259292163 13.3138 1.41352
15.4 7.43639697703128 13.3218 3.75771
15.8 8.28854631404084 13.3255 0.898764
14.4 6.76756972627545 13.3272 0.464765
15.6 8.14248119432891 13.3298 3.69805
15.2 6.97853852894716 13.3378 1.55717
15.6 8.14248119432891 13.343 2.69904
15.4 7.50333259292163 13.3452 1.71008
14.6 7.02139587261678 13.3585 0.250531
15.6 7.53657747256671 13.3688 0.991765
15.2 7.04982269280583 13.3737 1.37402
14.8 7.29383301152419 13.3741 3.02788
15.4 7.98749021908634 13.3747 2.45054
15 7.64852927038918 13.3822 2.7593
15.2 7.22495674727538 13.3829 1.38269
15.2 7.49666592559653 13.3838 1.51392
15.6 7.63544366752843 13.385 2.07198
16 8.09320702811932 13.3852 3.55344
14.8 7.19027120489902 13.3866 3.06993
14.6 7.43639697703128 13.3887 0.807208
14.6 6.94982014155762 13.389 2.70438
15.2 7.88669766125214 13.3895 0.916764
15.4 7.02139587261678 13.3902 0.0826675
14.8 6.72309452558864 13.3922 0.243952
15.2 8.72926113711808 13.4003 2.06706
15.2 8.10555365166378 13.4038 1.23179
15.2 7.66159252375118 13.405 0.0522179
15.8 7.94984276574072 13.406 1.69897
15.2 8.75785361832453 13.4066 2.93386
15.2 7.72657750883274 13.4095 0.480562
15.2 7.85493475466219 13.4097 1.97691
15.4 7.63544366752843 13.4101 2.62999
15.4 7.23187389270582 13.4125 0.370537
15.6 7.82943165242535 13.4126 2.57728
15.8 8.28854631404084 13.4176 0.935838
15.4 8.38450952650183 13.4183 1.22243
16.2 8.10555365166378 13.4197 2.81171
15.4 7.50333259292163 13.4214 1.93212
15.2 7.72657750883274 13.4217 3.35315
15.8 8.81476034841561 13.4222 3.44294
15.6 7.95612971236643 13.4281 0.79753
15 7.90569415042095 13.4366 3.82164
15 6.96419413859206 13.4368 1.04586
15.4 7.50333259292163 13.4383 0.742698
14.6 7.02139587261678 13.4418 1.00236
15 8.03118920210451 13.4431 1.84626
15 7.90569415042095 13.4472 3.66878
15 7.17635004720366 13.4482 1.34891
15.4 8.73498712076898 13.4498 1.40626
15.2 8.01249024960405 13.4523 0.876415
15.2 6.97853852894716 13.4534 0.364034
15 7.17635004720366 13.4544 1.24534
15.2 7.22495674727538 13.4587 0.767436
14.6 6.94982014155762 13.461 0.510765
15.4 8.20365772079747 13.4626 3.87978
15.2 7.22495674727538 13.463 0.320012
16 8.18535277187245 13.4634 0.807258
15.6 8.17312669668102 13.4653 1.27072
14.6 6.50384501660364 13.4655 0.5872
15 7.24568837309472 13.4669 1.3364
15.6 7.79743547584717 13.4691 1.21889
14.8 6.97853852894716 13.4724 1.71422
15.6 7.79743547584717 13.4733 3.89103
15 7.74596669241483 13.4754 0.422126
15.6 8.32466215530696 13.4764 1.98043
16.2 8.52642949891688 13.4786 3.33077
15.2 8.25832912882503 13.4807 2.66035
15 6.78232998312527 13.4846 2.15114
15.4 8.01872807869178 13.4883 0.754533
16 8.5146931829632 13.4914 0.789627
15.8 8.16700679563817 13.4923 0.838202
15.8 8.10555365166378 13.4924 2.31668
15.4 7.82943165242535 13.493 2.57031
15.6 7.50333259292163 13.4934 3.43326
14.4 6.8044103344816 13.4935 0.790707
16.2 9.39148550549912 13.4954 1.14151
14.8 7.04982269280583 13.4993 1.0433
15.6 8.76356092008266 13.4997 1.87867
15.6 8.84872872225158 13.4997 1.83842
15.2 7.3280283842245 13.5007 2.05698
14.6 8.01872807869178 13.5016 3.96821
15.4 7.82943165242535 13.5023 2.3414
15.6 7.79743547584717 13.5025 0.678233
14.8 7.56306816047562 13.5039 3.58192
16 8.63133825081603 13.5041 2.91836
15.4 8.35463942968217 13.5042 3.97956
15.4 8.08084154033477 13.5076 1.67898
15.8 8.67179335547152 13.5108 1.61334
15.4 8.38450952650183 13.5117 1.78388
15 7.96868872525461 13.5136 0.994822
14.8 8.40832920383116 13.5138 1.31
14.2 7.25947656515262 13.5139 2.21044
15 8.03118920210451 13.5159 0.193731
15.6 7.76530746332687 13.5165 1.03614
15.6 8.08084154033477 13.5166 0.671334
15.2 7.3280283842245 13.5169 1.26185
16.2 8.98331787259028 13.5174 2.54536
15.4 7.09224929059886 13.5183 0.0486987
16.2 8.28854631404084 13.5215 3.78963
15.4 7.50333259292163 13.522 0.676463
15.8 9.14877040918614 13.5227 2.25792
15.8 8.10555365166378 13.5239 0.103372
14.4 7.63544366752843 13.5263 2.34977
16 8.27647267862342 13.5275 2.58035
15.4 7.09224929059886 13.5292 1.24076
15.2 7.72657750883274 13.5313 1.83128
15.4 8.38450952650183 13.5343 2.34926
15.4 8.35463942968217 13.535 2.09666
15.4 8.79204185613331 13.5355 3.61912
14.8 7.39594483484024 13.536 0.0486987
14.8 7.04982269280583 13.5361 3.14918
15.4 7.73304597167248 13.5377 2.78182
15.8 8.28854631404084 13.5378 3.49597
14.6 7.09224929059886 13.5393 0.44085
14.8 7.91833315793166 13.5401 2.55563
15.4 7.98749021908634 13.5408 1.04434
15 7.64852927038918 13.5438 0.852417
15.2 7.66159252375118 13.544 3.10867
15 8.45576726264388 13.5456 3.45642
14.8 6.97853852894716 13.5472 1.73522
15.4 8.20365772079747 13.5477 1.35648
15.4 7.63544366752843 13.5485 0.992273
15.4 8.20365772079747 13.5487 0.670408
15.2 7.85493475466219 13.5495 2.03296
15.4 7.73304597167248 13.5508 0.515644
15.8 8.67179335547152 13.5511 2.10238
15.8 8.81476034841561 13.5516 3.78337
15.4 7.63544366752843 13.5547 0.362856
15.6 7.63544366752843 13.5547 1.58038
15.4 7.73304597167248 13.5577 1.4212
14.6 7.05691150575094 13.5584 0.52739
15.4 7.82943165242535 13.5585 1.5431
14.4 6.308724118235 13.559 0.456974
15 6.96419413859206 13.5618 2.55263
15.8 8.43800924389159 13.5619 1.17601
15 7.3824115301167 13.5628 1.91603
16 7.81024967590665 13.5633 1.40318
15.4 7.98749021908634 13.5654 1.61034
15.6 8.44393273303382 13.5689 2.74083
16 8.45576726264388 13.5689 3.90805
15.6 7.79743547584717 13.5699 1.6211
15.6 7.36885337077622 13.5716 2.7036
15.8 8.81476034841561 13.5728 0.414921
15.2 7.3280283842245 13.5731 1.58689
15.4 8.73498712076898 13.5741 0.147538
15 6.96419413859206 13.575 0.580668
15.8 9.23038460737146 13.5779 1.99485
15.4 8.20365772079747 13.5785 3.56879
15 7.24568837309472 13.5795 0.0884385
15 8.36660026534076 13.5799 1.65684
15.4 7.50333259292163 13.5812 1.07619
15.4 8.20365772079747 13.5821 3.71539
16.2 8.52642949891688 13.583 3.78844
15.6 7.26636084983398 13.5831 0.597712
15.2 8.84307638777366 13.5887 0.619504
15.2 7.85493475466219 13.5898 0.940388
16 8.09320702811932 13.5904 0.0830545
16 8.88819441731559 13.5936 1.72428
15.6 7.50333259292163 13.5938 0.62962
15.8 7.52994023880668 13.5943 3.99448
14.6 7.23187389270582 13.5945 3.79884
14.8 7.29383301152419 13.5956 0.659303
14.8 6.87022561492707 13.5957 2.79831
15.6 7.50333259292163 13.5959 2.22364
15.6 8.73498712076898 13.5962 2.35741
15.2 7.72657750883274 13.6003 2.3519
15.4 8.08084154033477 13.6004 0.934951
14.6 8.01872807869178 13.6011 0.806248
15.4 8.38450952650183 13.6029 1.03399
15.6 7.95612971236643 13.6063 2.95274
16 7.96868872525461 13.6069 0.958711
15 7.77817459305202 13.6074 3.54908
14.8 7.04982269280583 13.6076 0.487048
14.8 7.39594483484024 13.6086 3.81343
15.6 7.63544366752843 13.6101 0.878984
15.8 7.94984276574072 13.6104 1.39565
14.8 7.79102047231298 13.6116 0.478123
15.4 7.50333259292163 13.6148 1.98584
15 7.03562363973514 13.6161 2.42612
15 7.61577310586391 13.6162 1.6656
15.6 8.38450952650183 13.6162 0.0424992
15.4 7.50333259292163 13.6174 1.30525
14.8 6.76017751246223 13.6182 2.25962
15.4 7.73304597167248 13.6209 0.0487347
15.6 8.04984471899924 13.621 3.6329
15.2 7.22495674727538 13.6218 0.446072
15.6 7.36885337077622 13.6228 3.54798
15 8.80340843082951 13.6232 3.67712
14.6 7.23187389270582 13.6237 3.79884
15.4 8.61974477580398 13.6246 2.2757
15 6.96419413859206 13.6249 1.24534
15.4 8.08084154033477 13.6254 1.15598
15.2 7.52994023880668 13.6295 1.52288
15.4 7.50333259292163 13.6303 1.96606
15.6 7.50333259292163 13.6328 2.86917
15.2 7.66159252375118 13.6339 1.32343
15 9.16515138991168 13.6347 2.35656
15 7.24568837309472 13.6349 2.61074
15.6 8.08084154033477 13.6355 3.73059
15.6 7.95612971236643 13.6365 1.68517
15.4 8.38450952650183 13.6368 2.47705
15.2 7.88669766125214 13.6378 2.64642
15.6 8.5615419172016 13.6388 1.13653
15.6 8.14248119432891 13.6398 2.15746
15.2 8.01249024960405 13.6432 2.38011
15.8 9.14877040918614 13.6434 1.93598
16 8.18535277187245 13.644 0.132349
15.4 7.50333259292163 13.6448 2.63277
15.4 8.01872807869178 13.6452 2.34083
16 9.19238815542512 13.6469 2.0072
15.6 7.53657747256671 13.6476 2.44514
15 7.51664818918645 13.6486 2.10185
15.4 7.82943165242535 13.6488 2.26115
15.4 7.63544366752843 13.6505 1.02138
15.8 7.52994023880668 13.6516 1.4027
15.6 7.79743547584717 13.653 0.153975
15.8 8.81476034841561 13.654 1.98323
15.8 7.79102047231298 13.6541 0.185972
15.2 8.10555365166378 13.6557 0.181797
15.2 8.84307638777366 13.6592 0.74771
15.2 7.66159252375118 13.6594 1.63216
15.2 7.66159252375118 13.6596 1.10683
16.2 8.28854631404084 13.66 0.378845
15.8 8.10555365166378 13.6613 0.703529
15.6 7.79743547584717 13.6615 2.97509
15.4 7.82943165242535 13.6624 0.779199
15.2 7.85493475466219 13.6644 1.7454
15.2 7.52994023880668 13.6653 1.15605
15 7.07106781186548 13.6686 1.57661
15.4 7.98749021908634 13.6693 0.431294
15.8 8.10555365166378 13.6705 0.480157
16.2 8.61394218694321 13.6713 0.00583754
15.2 7.22495674727538 13.6714 0.64339
16.4 8.61974477580398 13.6732 0.531736
15.8 8.75785361832453 13.6746 2.08789
16 7.96868872525461 13.6754 1.25287
15.8 7.94984276574072 13.6754 1.59862
14.8 7.04982269280583 13.6761 3.63828
15.4 7.82943165242535 13.6764 0.484221
15.6 8.5615419172016 13.677 2.64901
15.4 7.63544366752843 13.6773 1.15284
16 8.27647267862342 13.6784 0.378845
15.4 8.47348806572594 13.6785 1.59905
15.6 8.76356092008266 13.6796 0.472905
14.6 7.23187389270582 13.6801 0.335088
15.6 7.79743547584717 13.6802 0.0867978
14.4 6.308724118235 13.6804 2.4722
15.8 8.92748564826626 13.6809 2.64012
15.6 8.14248119432891 13.6809 0.589426
15.8 9.23038460737146 13.6819 2.75967
15.2 7.72657750883274 13.6829 1.99296
15.8 7.79102047231298 13.6837 3.05468
15.6 8.44393273303382 13.6857 0.108906
15.6 7.50333259292163 13.6871 0.706997
15 7.3824115301167 13.6878 2.85243
15 7.74596669241483 13.6881 1.74953
15.8 7.66159252375118 13.6888 3.63248
15.4 8.01872807869178 13.6898 3.80815
14.6 7.09224929059886 13.69 0.202016
15.2 7.85493475466219 13.6903 1.71025
15.6 7.53657747256671 13.6916 2.54101
15.4 7.50333259292163 13.692 0.383628
15.2 7.91833315793166 13.6943 0.400172
16 8.18535277187245 13.6947 3.97062
15 6.96419413859206 13.6948 0.305656
15.8 8.92748564826626 13.6949 3.30731
15 7.74596669241483 13.6964 2.5041
14.8 7.04982269280583 13.6964 0.762633
14.8 7.39594483484024 13.6965 0.0719681
15.4 7.63544366752843 13.6988 1.11265
15.2 7.72657750883274 13.6992 1.58824
15.6 7.36885337077622 13.6993 0.11861
15.6 7.63544366752843 13.6994 0.897149
15.8 9.14877040918614 13.7011 2.39335
15.8 7.79102047231298 13.7026 1.59671
14.6 7.02139587261678 13.7031 0.29383
15.2 7.98122797569397 13.7033 0.503913
14.8 6.97853852894716 13.7033 0.734944
15.6 8.73498712076898 13.7053 0.824944
15.4 7.63544366752843 13.7057 0.0427933
15.8 8.40832920383116 13.7064 3.0656
15.6 8.08084154033477 13.7064 0.909353
15.4 8.20365772079747 13.7078 3.58201
14.8 7.19027120489902 13.7099 2.22986
15 7.71362431027076 13.7113 3.9704
15.2 7.12039324756716 13.7117 0.33692
15.6 7.53657747256671 13.712 1.5706
15.2 7.66159252375118 13.7132 1.36263
15.2 7.72657750883274 13.7135 0.107962
15.2 7.3280283842245 13.7135 1.26487
15.2 7.72657750883274 13.7138 1.63401
15.6 7.50333259292163 13.7138 2.85667
16.2 9.14877040918614 13.7151 0.102706
14.8 6.97853852894716 13.7155 0.301126
15.4 8.20365772079747 13.7159 0.068138
15.2 9.14877040918614 13.7171 2.10196
15.4 7.50333259292163 13.7185 0.0652804
15.4 7.50333259292163 13.719 2.81046
15.6 7.50333259292163 13.719 3.7275
15.4 7.98749021908634 13.7204 0.733824
15.4 8.73498712076898 13.7205 0.959768
15.8 9.09395403551173 13.7213 0.722783
15 7.61577310586391 13.7218 0.0419002
15.8 8.16700679563817 13.7221 0.34236
14.6 7.60263112349929 13.7233 1.10955
15.4 7.98749021908634 13.7233 1.12451
15.8 7.52994023880668 13.7236 3.94692
14.6 7.43639697703128 13.7237 3.75918
15.2 7.66159252375118 13.726 0.0419002
15.2 7.72657750883274 13.7264 1.06276
15.4 7.98749021908634 13.7265 1.85629
15 6.81909084849293 13.7274 0.471419
15.2 7.22495674727538 13.7286 0.0884385
15.6 7.79743547584717 13.7286 0.369691
15.6 8.5615419172016 13.7296 2.21518
15.2 7.12039324756716 13.7297 0.526659
16 8.77496438739212 13.7306 1.33386
15.6 7.82943165242535 13.732 1.21269
16 9.46044396421225 13.7321 3.67728
14.8 6.76017751246223 13.7329 2.05829
15.6 7.63544366752843 13.734 0.654384
15.4 7.82943165242535 13.7349 3.56333
15.2 7.85493475466219 13.735 0.518065
15.4 7.98749021908634 13.7353 3.03045
15 7.3824115301167 13.7358 1.97124
15 8.36660026534076 13.7359 3.97308
15 7.3824115301167 13.7362 0.400402
15.4 7.50333259292163 13.7368 0.93936
15.4 7.63544366752843 13.7378 1.85525
15.6 7.36885337077622 13.738 0.771211
15.2 8.40832920383116 13.7386 2.55712
15.4 7.63544366752843 13.739 3.19052
15.4 7.98749021908634 13.739 3.12796
15.6 8.04984471899924 13.7408 1.58872
15.6 7.36885337077622 13.7409 0.452343
15.2 7.52994023880668 13.7409 0.0771069
15.2 7.98122797569397 13.7411 0.301604
15.6 7.82943165242535 13.7419 0.0145918
14.8 7.19027120489902 13.7438 0.734944
15 8.74642784226795 13.7442 1.49269
15.6 8.04984471899924 13.7451 0.794465
15 8.33666600026653 13.7458 0.654326
15.4 8.08084154033477 13.7464 0.408965
15.2 8.10555365166378 13.7465 0.722471
15.6 8.5615419172016 13.7465 1.04008
15 7.90569415042095 13.7471 0.0704909
15.6 8.5615419172016 13.748 0.729887
14.6 7.05691150575094 13.7481 2.24107
15 6.96419413859206 13.749 0.372338
15.8 8.10555365166378 13.7495 0.122638
15.4 7.50333259292163 13.7499 0.431651
15 7.24568837309472 13.7521 1.75858
15.8 8.43800924389159 13.7531 3.30791
15.6 8.32466215530696 13.7531 0.751502
15.4 7.23187389270582 13.7534 2.63947
15 7.3824115301167 13.7545 0.41487
15.6 7.82943165242535 13.7563 0.615507
15.6 7.50333259292163 13.7572 0.611966
14.8 6.97853852894716 13.7575 3.65616
15.2 7.04982269280583 13.7576 0.034342
15.6 7.95612971236643 13.7582 2.18675
15 8.03118920210451 13.7585 1.29625
15.6 7.63544366752843 13.7586 0.749964
15.2 7.88669766125214 13.7586 3.07456
15 7.24568837309472 13.7589 3.671
15.4 8.73498712076898 13.7594 3.49923
15.6 7.53657747256671 13.7595 0.960735
15.2 6.97853852894716 13.7609 2.70374
15.4 7.50333259292163 13.7611 1.28018
15.4 8.73498712076898 13.7621 3.25498
15.6 8.32466215530696 13.7623 0.671334
15 7.71362431027076 13.7632 3.81822
15.2 8.01249024960405 13.7639 0.657977
16 8.45576726264388 13.765 1.89822
15.4 7.73304597167248 13.7655 2.1906
15.4 7.73304597167248 13.7664 0.941138
16.2 8.10555365166378 13.7683 0.81175
15.8 8.81476034841561 13.7686 1.63763
14.8 7.66159252375118 13.7688 2.21919
15 7.96868872525461 13.7697 0.0992245
16 8.27647267862342 13.7699 0.565436
14.6 6.87749954561976 13.7703 2.92909
15.2 8.72926113711808 13.7708 1.97127
15.2 7.91833315793166 13.7717 0.597585
16.4 8.96102672688794 13.7717 2.82578
15.4 8.90505474435727 13.7728 3.19206
15.4 8.08084154033477 13.7731 0.523639
15.2 7.85493475466219 13.7738 0.807528
15 7.77817459305202 13.7738 3.23272
15 6.96419413859206 13.7738 0.41487
15.6 7.79743547584717 13.7739 1.56635
15.4 7.50333259292163 13.7741 0.73804
15.6 8.44393273303382 13.7745 1.24822
15.6 8.17312669668102 13.7747 1.01365
15.4 7.50333259292163 13.7747 1.47089
15.8 7.52994023880668 13.7749 1.5013
14.6 7.02139587261678 13.7758 3.95926
16.2 9.25742944882649 13.7769 0.778166
14.6 6.73052746818554 13.7777 0.264078
15.8 7.79102047231298 13.7787 1.34108
15.2 8.01249024960405 13.7789 0.411387
15.8 9.14877040918614 13.7793 1.05687
16 8.77496438739212 13.7803 0.500758
15 8.15475321515005 13.7804 3.95363
15.4 7.73304597167248 13.7812 1.93199
15.4 8.20365772079747 13.7813 1.65931
15.2 8.72926113711808 13.7816 2.58987
15 7.64852927038918 13.7818 0.383356
15.4 7.98749021908634 13.782 1.05427
15.4 7.63544366752843 13.7832 1.34483
15.4 7.70064932327138 13.7833 0.638608
15.2 7.3280283842245 13.7841 1.05666
15.2 7.39594483484024 13.7844 1.55351
14.4 7.23187389270582 13.7847 1.28336
15.6 7.76530746332687 13.7851 0.837069
16.2 8.61394218694321 13.7859 0.192429
15.2 7.39594483484024 13.7864 2.17122
15.6 8.5615419172016 13.7865 1.90437
15.2 7.66159252375118 13.7875 0.536432
15 7.34846922834954 13.7884 1.18374
15.2 7.88669766125214 13.7892 3.86872
15 7.71362431027076 13.7898 3.14421
15.2 8.84307638777366 13.7899 3.99211
14.8 6.97853852894716 13.7904 0.488452
15.2 7.88669766125214 13.7906 0.969062
15 7.58287544405155 13.7908 3.26693
15.2 8.25832912882503 13.791 3.9659
15 7.96868872525461 13.7921 0.323141
15.6 8.14248119432891 13.7921 3.18443
15.2 7.3280283842245 13.7925 2.25989
15.4 7.50333259292163 13.7934 1.03399
16 8.63133825081603 13.7935 1.1447
16 8.09320702811932 13.7935 2.08735
14.8 6.97853852894716 13.7936 1.76016
15.4 7.98749021908634 13.7939 3.59841
15.2 7.22495674727538 13.7953 0.50418
15 7.17635004720366 13.7955 0.49311
15.4 7.50333259292163 13.7957 0.918514
15 7.71362431027076 13.7969 3.75014
15 7.96868872525461 13.797 0.240687
15 6.96419413859206 13.7974 0.358918
15 7.24568837309472 13.7974 0.124009
14.4 6.73052746818554 13.7978 0.240809
14.8 7.19027120489902 13.7979 0.0719681
15.2 7.12039324756716 13.7996 3.55679
15.6 9.28977932999487 13.7998 3.48878
15.8 7.85493475466219 13.8015 3.1591
16 8.18535277187245 13.802 0.217777
15.6 8.17312669668102 13.8021 1.04744
15.6 8.73498712076898 13.8022 0.0925811
16.2 8.98331787259028 13.8025 1.07332
14.8 8.75785361832453 13.8034 1.62193
15 8.03118920210451 13.8034 2.32238
15.2 8.52642949891688 13.8034 3.37852
15.8 7.85493475466219 13.8039 3.043
15.8 8.67179335547152 13.804 0.452395
16 7.96868872525461 13.8043 1.10659
15.2 7.91833315793166 13.8055 1.34083
16 8.77496438739212 13.8071 2.88625
15.6 8.5615419172016 13.8081 0.517589
15.4 7.23187389270582 13.8085 0.68014
15.4 7.50333259292163 13.8087 0.756137
15.6 7.79743547584717 13.8097 1.14672
16.2 8.10555365166378 13.8099 0.977029
16.2 9.25742944882649 13.81 1.9882
14.8 7.19027120489902 13.8106 0.0542421
15.6 7.95612971236643 13.8109 0.695987
15.4 7.98749021908634 13.8125 1.25915
15.2 7.85493475466219 13.8127 1.29843
15.4 8.47348806572594 13.813 2.03972
15.8 7.66159252375118 13.813 2.56053
15.4 7.63544366752843 13.8135 0.960662
15.6 8.14248119432891 13.8135 2.12656
15.8 8.10555365166378 13.8143 0.645573
15.4 7.82943165242535 13.8156 3.92847
15.2 8.40832920383116 13.8158 3.55404
16 9.02773504263389 13.8159 0.0793877
15.8 8.28854631404084 13.8165 1.06736
15.6 8.44393273303382 13.8166 1.36999
15.2 7.19027120489902 13.8167 0.0522179
15.4 7.82943165242535 13.8168 3.30428
14.8 8.07465169527454 13.8173 0.329565
16 8.80340843082951 13.8173 0.713067
16 8.77496438739212 13.8179 3.12528
15.8 7.94984276574072 13.8192 0.157363
15.8 7.66159252375118 13.8193 0.667815
15.2 7.85493475466219 13.8194 1.69858
15 7.34846922834954 13.8201 0.984562
15 8.45576726264388 13.8204 3.04755
15.6 7.63544366752843 13.8204 2.55135
15 7.58287544405155 13.8204 3.96921
15.2 6.97853852894716 13.8208 1.35949
15.6 7.63544366752843 13.8219 0.115146
15.6 8.98888202169769 13.8232 3.35146
15.8 8.16700679563817 13.8245 1.88465
16 8.5146931829632 13.8246 1.54329
15.2 7.19027120489902 13.8259 0.0900049
16 8.45576726264388 13.8262 1.44157
15.4 7.50333259292163 13.8262 2.44719
14.6 7.09224929059886 13.827 3.55098
15.4 7.50333259292163 13.8278 0.53036
15.4 7.23187389270582 13.828 0.0681995
15.4 7.82943165242535 13.8285 3.29481
15.2 7.49666592559653 13.8287 2.02446
15.4 7.82943165242535 13.8291 1.09234
16 9.19238815542512 13.8293 0.583531
15.8 7.85493475466219 13.8306 0.141924
16 8.27647267862342 13.831 1.26873
16.2 8.98331787259028 13.8313 0.720022
14.6 8.38450952650183 13.8321 3.8968
15.6 8.26438140455776 13.8321 2.43362
15 7.17635004720366 13.8324 0.384684
15.8 7.79102047231298 13.8328 0.0745209
15.6 7.79743547584717 13.8332 1.39806
14.6 7.50333259292163 13.8339 2.2439
15.8 8.92748564826626 13.834 2.62555
16.2 8.10555365166378 13.834 2.38134
15.2 8.04363102087608 13.8342 3.48404
15.8 8.46758525200662 13.8344 3.06434
14.8 7.79102047231298 13.8346 3.86298
15.2 7.66159252375118 13.8348 0.78543
15.2 7.52994023880668 13.8353 2.69966
16 9.02773504263389 13.8354 0.45209
15.4 8.38450952650183 13.8356 0.505312
15.2 7.66159252375118 13.8359 2.3314
14.8 7.98122797569397 13.8367 1.49565
15.4 7.50333259292163 13.8368 1.46881
15 8.03118920210451 13.837 2.3781
15.8 8.16700679563817 13.8371 1.60105
15.6 7.63544366752843 13.8381 2.20069
15.4 8.38450952650183 13.8382 3.63854
15 8.74642784226795 13.8383 1.23271
15.2 7.49666592559653 13.8386 0.941138
15.6 7.63544366752843 13.8393 3.46507
15 6.96419413859206 13.8393 3.81522
15.8 8.67179335547152 13.8396 3.57366
15.4 8.47348806572594 13.8402 2.49167
16.2 8.61394218694321 13.841 0.818865
14.6 6.73052746818554 13.8411 1.50784
15.2 7.85493475466219 13.8414 0.0888394
15.6 8.32466215530696 13.8414 2.15357
15 7.51664818918645 13.8417 2.12666
15.2 7.49666592559653 13.8429 0.914707
14.6 7.30068489937759 13.843 2.6085
15.2 8.04363102087608 13.8432 3.65857
15.2 7.22495674727538 13.8436 0.883318
15.4 7.98749021908634 13.8443 0.0975611
15 7.03562363973514 13.8445 1.93083
14.8 7.49666592559653 13.845 0.0861888
15.8 7.52994023880668 13.8464 0.44763
14.4 6.61815684310972 13.8469 0.456974
15.6 7.82943165242535 13.8472 3.96403
15 7.74596669241483 13.8476 1.74615
14.8 6.72309452558864 13.8477 0.316652
15.2 6.94262198308391 13.8483 0.33692
15.8 7.94984276574072 13.8485 0.184758
15 7.17635004720366 13.849 0.091492
15.8 8.28854631404084 13.8492 0.21544
14.8 7.79102047231298 13.8492 0.734944
15.6 7.76530746332687 13.8497 1.16928
14.6 8.01872807869178 13.85 0.310041
15.4 8.79204185613331 13.8501 2.88633
15.2 7.36206492772238 13.8507 0.473426
14.4 6.42650760522385 13.8509 0.531136
15.2 7.19027120489902 13.8519 0.0377499
16.6 8.96102672688794 13.8519 1.07451
15.8 7.66159252375118 13.8522 2.04506
15.4 7.50333259292163 13.8532 0.148234
16 7.96868872525461 13.8533 0.527878
15.4 7.98749021908634 13.854 0.710609
15.6 8.76356092008266 13.8544 0.659908
15 7.74596669241483 13.8546 0.300488
15.4 7.50333259292163 13.8551 0.633411
15.2 7.72657750883274 13.8554 1.9393
15.6 8.84872872225158 13.8565 0.990185
16 8.63133825081603 13.8566 1.09523
15 8.15475321515005 13.8567 3.84919
15 7.64852927038918 13.8571 1.6892
15 7.64852927038918 13.8582 1.88924
15 7.24568837309472 13.8582 0.410757
15 7.58287544405155 13.8582 2.22197
15.2 7.49666592559653 13.8591 0.965312
14.4 6.91375440697744 13.8595 1.81816
15.6 7.76530746332687 13.8598 2.77974
15.4 7.09224929059886 13.8598 1.02437
15.4 9.12688336728371 13.8602 3.33183
15 7.24568837309472 13.8611 3.15413
15.4 7.98749021908634 13.8612 0.466462
15.4 7.73304597167248 13.8618 0.669472
15.8 8.10555365166378 13.8624 0.66007
15.2 7.85493475466219 13.863 1.35296
15.4 7.63544366752843 13.8644 3.03884
15.6 7.50333259292163 13.8645 3.54966
15.4 7.82943165242535 13.8646 3.24355
15 6.96419413859206 13.8649 1.78959
14.8 7.29383301152419 13.8651 0.29421
15.6 7.79743547584717 13.8654 3.01901
15.2 7.52994023880668 13.8657 2.56705
15.4 7.73304597167248 13.8658 0.943873
15.2 8.34865258589672 13.866 3.1901
15.4 7.63544366752843 13.8666 1.36166
15.6 8.32466215530696 13.867 1.46786
15.4 8.38450952650183 13.8679 0.961276
16 7.81024967590665 13.8685 0.619638
16 8.09320702811932 13.8691 0.438258
15 7.64852927038918 13.8695 1.66695
15.6 7.95612971236643 13.8696 2.21612
15.6 8.84872872225158 13.8697 2.94717
14.8 7.39594483484024 13.8698 0.799151
15.8 8.40832920383116 13.8701 1.00423
15.6 8.44393273303382 13.8702 0.970505
15.4 8.20365772079747 13.8708 3.59394
14.8 7.29383301152419 13.8712 3.13158
15.4 8.79204185613331 13.8714 0.715026
15.6 7.79743547584717 13.8715 0.786805
15 8.74642784226795 13.8716 2.84462
15.2 7.49666592559653 13.8717 1.70732
15.4 8.38450952650183 13.8718 3.79604
15.2 7.85493475466219 13.8722 3.32755
15.4 7.23187389270582 13.8722 3.55506
15.6 7.95612971236643 13.8722 0.97653
15.8 8.92748564826626 13.8723 3.62567
15.4 7.50333259292163 13.8728 3.97218
15.6 9.18150314491042 13.8729 2.45633
15.8 7.52994023880668 13.8731 0.40014
15.4 8.08084154033477 13.8737 0.0975611
15.2 6.97853852894716 13.8737 0.633227
16.2 8.28854631404084 13.874 2.12729
15.6 8.17312669668102 13.8741 0.0655048
15.2 8.40832920383116 13.8745 0.82491
15.4 7.63544366752843 13.8745 2.92511
15 8.15475321515005 13.875 3.12274
15 7.34846922834954 13.876 3.05039
14.8 7.66159252375118 13.8762 0.268913
15.4 7.73304597167248 13.8762 0.948127
15.6 7.79743547584717 13.8762 1.11756
15 7.74596669241483 13.8763 2.39124
14.6 8.01872807869178 13.8773 0.454712
14.6 6.73052746818554 13.8774 0.565311
15.2 8.34865258589672 13.8778 2.56373
15 6.96419413859206 13.8778 0.728333
15.8 8.16700679563817 13.8779 0.710321
15.2 7.66159252375118 13.8783 0.813917
15 7.3143694191639 13.8784 0.285471
15.4 7.82943165242535 13.8787 0.62659
15.6 7.26636084983398 13.879 3.52441
15.4 7.23187389270582 13.8799 2.37991
15.8 8.67179335547152 13.88 0.457931
16.2 8.10555365166378 13.8806 0.352764
15.4 8.38450952650183 13.8807 1.12614
16 8.09320702811932 13.8807 0.0716615
15 7.3824115301167 13.881 0.301812
16.4 9.34344690143846 13.8823 0.0949283
15 7.90569415042095 13.8839 0.358591
15 7.3824115301167 13.8841 0.274691
15.2 7.12039324756716 13.8845 0.909409
15 8.33666600026653 13.8857 1.55898
15.4 7.82943165242535 13.8858 0.66165
15.4 8.20365772079747 13.8875 3.15285
15.2 7.72657750883274 13.8879 0.216406
15 7.24568837309472 13.888 0.612141
15.6 8.04984471899924 13.8882 0.727821
15.4 7.3348483283569 13.8887 0.235213
14.6 6.50384501660364 13.889 1.0048
15.4 7.43639697703128 13.8891 0.813071
14.4 7.09224929059886 13.8899 0.433967
15.4 7.23187389270582 13.8901 0.0826675
15.2 7.88669766125214 13.8909 3.87682
15 8.74642784226795 13.8915 1.62286
14.8 8.34865258589672 13.892 2.17651
15.6 8.44393273303382 13.8925 2.94878
15.4 7.98749021908634 13.8925 0.251746
15 7.07106781186548 13.8939 3.73023
15.6 7.95612971236643 13.894 2.33419
15.6 8.32466215530696 13.894 0.745751
15.6 8.08084154033477 13.8944 2.21291
15.6 9.28977932999487 13.8944 0.947864
15.2 7.52994023880668 13.8945 1.20984
15.6 7.79743547584717 13.8954 1.323
15.8 8.43800924389159 13.896 3.87956
15.8 8.10555365166378 13.8961 2.85083
15.8 8.67179335547152 13.8962 1.97443
15.4 8.08084154033477 13.8966 0.602139
15.4 7.09224929059886 13.8971 0.356444
15.6 8.76356092008266 13.8979 3.63816
15.2 7.49666592559653 13.8984 0.107069
15.8 9.09395403551173 13.8986 0.664897
15.8 8.10555365166378 13.8992 1.00782
16.2 8.98331787259028 13.8995 0.467935
15.6 8.76356092008266 13.8998 0.36551
15.8 7.79102047231298 13.8999 3.33718
16.4 8.87693640846886 13.9002 2.53097
15.6 8.17312669668102 13.9007 0.74671
15.8 8.16700679563817 13.9008 0.55223
14.8 7.39594483484024 13.9015 0.268633
14.8 6.72309452558864 13.9016 0.579583
15.2 7.19027120489902 13.9019 2.17593
14.8 7.56306816047562 13.9024 0.904948
15.2 7.85493475466219 13.9026 0.222538
15.2 7.52994023880668 13.9027 1.71025
14.6 8.38450952650183 13.9032 1.09696
15.4 7.23187389270582 13.9038 0.27
15.6 8.5615419172016 13.9042 2.8599
15.2 7.49666592559653 13.9043 1.05052
15.4 7.3348483283569 13.9044 2.85521
14.8 7.39594483484024 13.9046 1.19446
16 8.88819441731559 13.9047 1.98959
16 7.96868872525461 13.9051 1.18019
16.4 8.87693640846886 13.9059 2.53442
15.6 7.26636084983398 13.9061 1.28357
14.8 7.79102047231298 13.9063 3.98241
15.2 8.84307638777366 13.9065 3.32711
15.6 8.14248119432891 13.9066 0.928563
16.2 8.28854631404084 13.9072 1.28646
15.6 7.63544366752843 13.9087 1.92755
15.8 8.67179335547152 13.9088 0.182303
15.6 7.82943165242535 13.9089 1.45745
15.6 7.82943165242535 13.9095 1.16468
15.2 8.01249024960405 13.9096 1.66958
15.4 7.82943165242535 13.91 3.70978
15.2 8.40832920383116 13.9102 1.59013
15.4 7.82943165242535 13.9102 1.70973
16 8.27647267862342 13.9102 0.377865
15.4 7.82943165242535 13.9107 0.55012
15 7.74596669241483 13.9108 0.136619
15.4 8.20365772079747 13.911 0.113924
15.2 8.10555365166378 13.9112 1.4717
15 7.03562363973514 13.9112 0.63675
16 7.96868872525461 13.9112 1.21707
14.4 7.56967634711022 13.9116 2.81338
16 9.02773504263389 13.9132 1.63289
14.8 7.19027120489902 13.9135 0.0660627
14.6 6.87749954561976 13.9137 0.0824257
14.4 7.09224929059886 13.9139 3.95939
16.6 9.31665175908169 13.914 0.615506
15.2 7.22495674727538 13.9142 1.56916
15 7.34846922834954 13.9145 3.40604
14.2 6.53452370108182 13.9148 1.73942
15.4 7.02139587261678 13.9148 0.859868
15.8 8.75785361832453 13.9154 2.55615
15.8 7.94984276574072 13.9154 0.532616
15.4 7.50333259292163 13.9155 0.672704
14.6 7.43639697703128 13.9167 1.64937
14.8 7.91833315793166 13.9169 2.64937
15 7.58287544405155 13.9174 0.560453
15.4 7.09224929059886 13.9175 2.44347
15.6 7.50333259292163 13.9176 1.13753
15.6 8.44393273303382 13.9182 2.0145
15.4 7.3348483283569 13.9184 0.0232694
15.4 7.50333259292163 13.9189 0.933952
15 7.74596669241483 13.9192 0.122759
15 7.17635004720366 13.9192 0.467498
15.2 7.85493475466219 13.9196 2.82146
15.4 7.50333259292163 13.9196 0.98768
16 7.81024967590665 13.9196 2.13409
14.6 7.05691150575094 13.9204 2.33685
15.2 7.72657750883274 13.9204 1.58689
15.2 7.52994023880668 13.9208 0.99481
15.8 8.10555365166378 13.9211 0.423135
15.6 8.32466215530696 13.9214 0.058287
14.4 7.98749021908634 13.9221 3.93848
15.6 7.95612971236643 13.9227 1.91955
15.2 7.79102047231298 13.9228 0.437913
15.4 8.01872807869178 13.9228 0.303513
14.8 7.39594483484024 13.9229 0.60698
15.6 7.82943165242535 13.9229 1.87453
15.6 7.76530746332687 13.9231 1.64335
14.8 7.56306816047562 13.9232 0.778014
15 6.89202437604511 13.9235 1.67023
15.2 7.49666592559653 13.9242 1.90288
15.6 8.32466215530696 13.9242 0.902899
15.8 7.79102047231298 13.9247 1.90775
15.6 7.79743547584717 13.925 0.647676
15.4 7.82943165242535 13.9253 1.31291
14.6 6.87749954561976 13.926 3.33218
15.8 8.52642949891688 13.9262 0.925571
15 7.03562363973514 13.9264 1.19151
14.8 7.79102047231298 13.9273 0.090085
15.8 7.94984276574072 13.9274 0.0786988
15 8.03118920210451 13.9276 3.5179
15.8 8.28854631404084 13.9276 1.87098
14.4 6.58027355054484 13.9291 0.63102
15.2 8.40832920383116 13.9293 1.58756
15.4 8.38450952650183 13.93 2.28682
15.4 7.82943165242535 13.9302 0.785196
15 7.34846922834954 13.9305 1.37623
15 7.74596669241483 13.9306 0.964407
15.6 8.44393273303382 13.9308 0.389441
15.6 7.63544366752843 13.9309 2.0682
15.8 8.92748564826626 13.931 2.91625
15 7.58287544405155 13.9312 0.251587
15.4 7.3348483283569 13.9314 0.669472
15 7.34846922834954 13.9316 1.52643
16.2 8.61394218694321 13.9323 1.76063
15.8 8.40832920383116 13.9324 0.310729
15 7.34846922834954 13.9324 0.754468
15.6 7.63544366752843 13.9325 3.86307
15 7.74596669241483 13.9326 1.07785
15.4 9.23579991121505 13.9337 1.39162
16.2 8.52642949891688 13.9338 3.57532
15.2 6.97853852894716 13.9344 0.247656
15.6 7.50333259292163 13.9345 0.283603
15.2 8.10555365166378 13.9349 3.06152
15.2 7.88669766125214 13.9349 3.91481
14.8 7.56306816047562 13.935 2.9086
15 8.03118920210451 13.9354 1.43125
16 8.09320702811932 13.9358 0.0676497
15.6 8.44393273303382 13.9362 3.89344
15 8.15475321515005 13.9365 0.821895
14.8 7.39594483484024 13.9367 0.0575001
15 7.34846922834954 13.9367 0.0474743
15.8 7.79102047231298 13.9367 0.0812725
15.4 8.08084154033477 13.9372 0.0271644
15 6.78232998312527 13.9373 3.73023
14.8 7.59605160593318 13.9376 3.97387
15.6 8.26438140455776 13.9379 2.35498
15.8 8.43800924389159 13.9384 0.0862595
15.8 8.75785361832453 13.9388 3.23335
15.2 8.34865258589672 13.9392 1.03473
14.8 7.04982269280583 13.9396 1.38548
15 7.71362431027076 13.9397 3.84985
15.6 7.79743547584717 13.9397 0.950575
15.8 7.79102047231298 13.9401 2.82067
15 8.80340843082951 13.9403 3.09473
15.2 8.40832920383116 13.9404 2.83314
15.4 7.50333259292163 13.941 0.0429116
15.2 8.75785361832453 13.942 1.2582
15.2 8.10555365166378 13.942 0.691085
15.6 7.50333259292163 13.942 0.769082
15.4 7.23187389270582 13.9423 1.02908
15.2 8.10555365166378 13.9424 2.76736
15.6 7.95612971236643 13.9425 0.254029
15.6 7.79743547584717 13.9427 0.842156
16 9.30053761886914 13.9428 0.698753
15.4 7.50333259292163 13.943 1.30057
15.4 8.20365772079747 13.943 2.27341
16 8.42614977317636 13.9431 0.845482
14.6 7.02139587261678 13.9433 1.60858
15.6 8.14248119432891 13.9433 3.49487
15.4 7.02139587261678 13.9438 0.922767
16 7.96868872525461 13.944 3.78464
15.6 7.82943165242535 13.9447 2.62266
15.2 7.3280283842245 13.9449 2.73119
15.8 8.75785361832453 13.9461 0.173216
14.6 7.30068489937759 13.9462 1.15699
15 7.03562363973514 13.9462 2.34047
16.2 8.28854631404084 13.9465 0.615677
16 9.02773504263389 13.9468 2.88557
15 7.64852927038918 13.9472 0.103823
15.4 8.08084154033477 13.9473 1.03779
15 7.90569415042095 13.948 2.17969
15 7.34846922834954 13.9483 3.53041
16 8.27647267862342 13.9489 0.758506
15.4 8.38450952650183 13.9493 1.1231
15.2 7.88669766125214 13.9497 1.73049
14.8 8.34865258589672 13.9498 1.02462
15.6 7.79743547584717 13.9498 1.24697
15.8 8.40832920383116 13.9499 3.959
15.6 8.04984471899924 13.9501 0.186932
15.4 7.63544366752843 13.9502 1.54576
15.6 7.95612971236643 13.9502 2.02766
15.4 7.98749021908634 13.9519 0.893317
15.8 7.79102047231298 13.952 0.524301
16 9.30053761886914 13.9523 2.2167
15.2 8.10555365166378 13.9529 0.667815
14.8 7.04982269280583 13.9535 1.34859
15.4 7.50333259292163 13.9537 0.0995935
15.8 8.10555365166378 13.9546 2.41088
14.8 7.39594483484024 13.9553 3.77808
16 8.88819441731559 13.9555 0.540156
15 7.58287544405155 13.9557 3.8825
16 8.09320702811932 13.9557 0.281244
15.4 7.82943165242535 13.9563 0.408965
16 8.27647267862342 13.9564 2.03826
15.6 7.26636084983398 13.9564 0.38541
15.4 8.38450952650183 13.9565 3.17743
15.2 8.75785361832453 13.9567 2.88557
15.2 8.40832920383116 13.9572 1.4722
14.6 7.23187389270582 13.9575 2.31518
15.4 8.35463942968217 13.9577 1.47233
15.4 7.50333259292163 13.9577 1.98987
16 8.80340843082951 13.9579 2.50916
15.4 8.38450952650183 13.9585 2.04579
15.2 8.10555365166378 13.9589 1.35647
15.2 8.40832920383116 13.9595 1.56741
15.8 7.66159252375118 13.96 3.56798
15.6 7.79743547584717 13.9607 3.68874
15.6 8.73498712076898 13.9609 0.640983
15.4 7.82943165242535 13.9614 0.137136
15 8.33666600026653 13.9618 0.0502312
16 8.09320702811932 13.9619 3.11386
15.4 8.73498712076898 13.9621 0.14462
15 7.24568837309472 13.9623 1.70141
15.6 7.53657747256671 13.9624 0.0920122
15.4 7.73304597167248 13.963 0.115772
15 7.24568837309472 13.963 0.412824
15.8 7.52994023880668 13.9632 0.0890935
14.8 6.76017751246223 13.9633 0.845832
15.4 8.08084154033477 13.9636 1.63031
15.8 7.66159252375118 13.9636 0.0793363
15.8 7.79102047231298 13.9636 3.62775
15 8.33666600026653 13.9639 0.266577
15.6 7.79743547584717 13.964 3.08348
16 7.96868872525461 13.9642 3.8289
15.2 8.75785361832453 13.9652 1.00617
15.8 7.85493475466219 13.9654 3.80938
15.2 6.97853852894716 13.9656 0.28192
16 8.09320702811932 13.966 1.22371
15.2 7.72657750883274 13.9666 0.946841
15 7.90569415042095 13.9669 1.90047
15.4 8.73498712076898 13.9671 3.81045
15.4 7.23187389270582 13.9671 0.0751169
14.8 7.79102047231298 13.9676 0.243952
15.2 7.88669766125214 13.9682 3.7963
15 7.96868872525461 13.9689 2.57859
14.6 8.38450952650183 13.9692 3.86562
15 7.77817459305202 13.9704 3.25285
15.2 7.52994023880668 13.9704 0.0851574
15.8 7.52994023880668 13.9704 0.189052
16 7.96868872525461 13.9709 0.492835
15.6 8.32466215530696 13.9713 0.316093
15.8 8.16700679563817 13.9717 3.56918
15 6.96419413859206 13.9721 0.611535
15 7.3824115301167 13.9722 2.76065
15.4 7.82943165242535 13.9725 2.03866
15.6 7.82943165242535 13.9725 0.0556288
15.2 7.22495674727538 13.9729 1.31189
15.4 7.3348483283569 13.9735 1.10149
16 8.18535277187245 13.9736 0.487379
16 8.63133825081603 13.9741 3.20917
15 7.58287544405155 13.9742 1.3112
15.6 8.44393273303382 13.9746 3.75053
16.2 8.28854631404084 13.9746 0.638821
15.8 8.28854631404084 13.9747 3.11205
14.6 6.73052746818554 13.9753 1.37568
16 9.13783344124853 13.9758 0.958758
15.8 8.10555365166378 13.9762 2.02548
15 7.3143694191639 13.9767 3.81957
15.4 8.79204185613331 13.9768 1.11593
15.8 8.52642949891688 13.9769 2.66024
16 7.96868872525461 13.9772 0.435806
15.8 7.94984276574072 13.9774 0.635067
16 8.45576726264388 13.9777 1.0163
15 7.51664818918645 13.979 1.28405
15.2 7.72657750883274 13.9791 0.0361375
15.2 8.84307638777366 13.9794 2.69634
14.6 7.02139587261678 13.9794 3.99551
15.4 7.82943165242535 13.9794 1.84218
15.6 8.17312669668102 13.9798 2.9665
15.2 7.66159252375118 13.9798 3.71989
15.6 7.95612971236643 13.9798 0.474565
15.8 8.10555365166378 13.9799 0.246061
14.6 6.76756972627545 13.9801 3.99211
16.4 9.96493853468249 13.9811 0.413402
15.4 8.35463942968217 13.9813 0.0419002
15.8 8.81476034841561 13.9813 3.09597
15.8 7.94984276574072 13.9815 1.32813
15.4 7.02139587261678 13.9819 3.78112
14.4 6.73052746818554 13.9822 0.460719
15.4 7.73304597167248 13.9823 3.157
15.8 8.10555365166378 13.9823 3.41964
15.8 7.94984276574072 13.9825 2.39838
15.2 7.72657750883274 13.9827 0.895245
15 6.96419413859206 13.9841 0.32651
15.2 8.34865258589672 13.9843 0.295753
15.8 8.28854631404084 13.9843 0.430302
15.4 8.08084154033477 13.985 0.431341
15.8 8.43800924389159 13.985 3.15733
15 8.45576726264388 13.9851 0.88198
15.2 7.3280283842245 13.9852 2.23533
16.4 8.96102672688794 13.9852 2.38525
15.8 7.85493475466219 13.9853 0.0514119
15.4 8.38450952650183 13.9855 0.397972
16.4 9.23579991121505 13.9856 1.04744
14.8 6.76017751246223 13.9856 2.69557
15.6 7.79743547584717 13.9858 0.0867978
15.6 8.17312669668102 13.9863 2.76483
16.6 8.96102672688794 13.9863 0.966927
15.6 8.44393273303382 13.9864 3.87571
15.6 8.98888202169769 13.9864 2.97153
15 7.74596669241483 13.9867 1.67906
15.2 7.3280283842245 13.9868 0.956441
14.6 6.58027355054484 13.9873 2.46241
15.4 7.23187389270582 13.9874 0.100681
15.6 7.95612971236643 13.9878 3.02924
15.2 8.52642949891688 13.988 1.16546
15.8 8.81476034841561 13.9881 0.15649
15 7.71362431027076 13.9881 0.999857
15.4 7.02139587261678 13.9888 0.735882
16.2 8.28854631404084 13.989 1.62504
14.8 7.29383301152419 13.9891 0.459259
14.6 7.05691150575094 13.9896 1.01648
15.6 7.50333259292163 13.9899 1.76997
15.2 7.85493475466219 13.9903 3.57756
15.6 7.63544366752843 13.9903 3.04519
14.6 7.30068489937759 13.9907 3.07132
15.4 7.23187389270582 13.9908 0.0353293
15.6 8.38450952650183 13.9908 1.9487
15 7.07106781186548 13.991 0.85396
15.8 7.85493475466219 13.9911 0.701784
16 9.30053761886914 13.9914 3.24549
15.4 7.23187389270582 13.9915 1.97427
15.8 8.40832920383116 13.9918 1.93718
15.4 7.82943165242535 13.9919 0.0998344
14.6 7.05691150575094 13.9921 0.688406
15.6 7.82943165242535 13.9922 0.315967
14.6 7.05691150575094 13.9923 2.19453
15 7.58287544405155 13.9923 0.358591
15.2 8.72926113711808 13.9927 3.31493
15.4 7.23187389270582 13.9928 1.92663
15 8.33666600026653 13.9932 0.791859
15.8 8.70057469366248 13.9933 1.45114
15.4 7.73304597167248 13.9944 0.0686883
15 7.71362431027076 13.9949 2.88091
15.2 7.88669766125214 13.9949 0.146495
16.4 9.18150314491042 13.9953 2.09275
15.4 8.20365772079747 13.9953 1.40806
15.6 7.26636084983398 13.9955 0.147804
15 7.51664818918645 13.9956 0.0884385
15.4 7.63544366752843 13.9956 0.705784
15.4 7.23187389270582 13.9956 2.03496
15 7.51664818918645 13.9957 0.077024
16 7.96868872525461 13.9962 0.159102
15.8 7.79102047231298 13.9962 2.53316
14.8 7.98122797569397 13.997 3.37164
14.8 7.19027120489902 13.9973 0.0575001
15.8 8.28854631404084 13.9977 2.13635
15 7.03562363973514 13.998 0.472824
16.2 8.61394218694321 13.9982 0.162553
16 8.09320702811932 13.9982 2.92054
15.2 8.07465169527454 13.9983 0.64009
15.2 8.01249024960405 13.9985 2.53733
15.4 7.98749021908634 13.9985 0.747983
15.4 8.61974477580398 13.9988 0.729456
14.8 7.04982269280583 13.9989 1.23457
15.4 7.82943165242535 13.9991 1.07619
15.8 8.16700679563817 13.9998 3.44462
15.2 6.83373982530796 12.7989 3.82728
15.2 6.83373982530796 12.8951 3.611
15.2 7.46324326281812 12.9062 3.10209
15.4 7.43639697703128 12.9335 2.2661
15 7.24568837309472 12.9654 3.17265
14.8 6.87022561492707 12.97 3.92734
15.2 8.01249024960405 12.9845 2.87017
15.6 7.66811580507233 12.9938 1.67975
15.6 8.01872807869178 13.0018 1.09265
15.4 8.20365772079747 13.003 3.45599
15.6 8.08084154033477 13.0508 3.95172
15.4 7.98749021908634 13.053 2.19326
15.6 8.26438140455776 13.0563 2.37054
15 7.3824115301167 13.0608 2.47686
15.2 7.88669766125214 13.0649 2.57175
15.4 7.82943165242535 13.0692 1.94079
15 7.17635004720366 13.0779 3.6757
14.8 7.29383301152419 13.0782 2.40847
15.2 7.88669766125214 13.0919 2.84807
15.4 7.70064932327138 13.102 3.4788
15.4 7.19722168617863 13.1221 2.92195
14.6 7.05691150575094 13.1238 2.22334
15.2 7.49666592559653 13.1298 3.99425
15.8 8.10555365166378 13.131 3.07572
15.8 7.91833315793166 13.1347 2.89125
15.4 7.98749021908634 13.135 2.30426
15.2 7.75886589650833 13.1364 2.0717
15.4 7.50333259292163 13.1591 2.71159
15.4 7.63544366752843 13.162 3.12161
15.2 7.22495674727538 13.164 2.17743
16 8.15475321515005 13.1683 1.91672
15 7.71362431027076 13.1722 3.59379
15.4 8.08084154033477 13.1873 1.92244
15 7.34846922834954 13.1904 3.76334
16.4 8.26438140455776 13.1931 3.67755
15 7.34846922834954 13.194 3.07079
14.8 6.72309452558864 13.2013 3.81443
16 8.09320702811932 13.2027 3.88249
14.6 7.02139587261678 13.2044 2.75794
16 8.42614977317636 13.2046 2.68009
15.4 7.23187389270582 13.2087 3.13171
14.6 7.23187389270582 13.2096 3.66238
15.8 8.31865373723417 13.2115 0.893647
15.2 7.19027120489902 13.2176 2.79663
15.2 7.79102047231298 13.2214 3.71852
14.8 7.04982269280583 13.2257 3.27672
14.8 7.29383301152419 13.2263 2.26367
14.8 6.97853852894716 13.2276 3.58144
15.6 8.5615419172016 13.2278 3.08234
15.2 7.46324326281812 13.2293 1.97502
14.4 6.94982014155762 13.2323 3.51007
15.4 7.09224929059886 13.2325 3.75876
15.4 7.82943165242535 13.2359 3.30075
15.4 7.63544366752843 13.239 2.59509
14.8 7.39594483484024 13.2397 2.56624
15.6 8.53229160308062 13.2495 3.21706
14.4 6.50384501660364 13.2512 2.45397
15.2 7.66159252375118 13.2524 3.8283
15.4 8.08084154033477 13.2541 1.06319
15 7.58287544405155 13.2551 3.46493
15.6 7.79743547584717 13.2605 2.6028
15.2 7.66159252375118 13.2614 3.48404
15.4 7.50333259292163 13.2685 3.89093
15.2 7.3280283842245 13.2735 3.62548
15.6 7.50333259292163 13.2778 3.82719
14.8 6.97853852894716 13.2845 2.5766
15.4 7.70064932327138 13.288 3.05472
15 7.03562363973514 13.2884 3.6088
15.6 7.63544366752843 13.2897 2.54778
15.4 7.73304597167248 13.2923 2.78087
14.6 6.73052746818554 13.2957 2.22334
14.8 7.04982269280583 13.2963 3.50816
15 7.24568837309472 13.2977 1.67906
15 7.58287544405155 13.3004 2.80779
15.8 8.31865373723417 13.3009 1.96468
15.6 7.50333259292163 13.3038 1.18596
14.4 6.76756972627545 13.3054 2.40469
15.4 7.82943165242535 13.3096 1.45708
15.2 7.04982269280583 13.3098 1.95504
14.8 7.39594483484024 13.313 3.81228
15 6.78232998312527 13.3139 2.80083
16.2 8.40832920383116 13.3157 3.8858
14.8 6.76017751246223 13.3193 2.77069
15.8 8.16700679563817 13.32 2.95167
15.8 7.69415362466854 13.3202 1.57808
15.8 7.69415362466854 13.3209 2.09519
15.4 7.82943165242535 13.3212 2.35746
15.2 7.19027120489902 13.323 1.58689
16 8.42614977317636 13.3295 2.42631
15.2 8.01249024960405 13.3319 2.10964
15.4 7.09224929059886 13.3322 3.75589
15.2 7.66159252375118 13.3342 3.08436
15 7.17635004720366 13.3348 2.97496
15.4 7.43639697703128 13.3363 3.07069
15.4 7.73304597167248 13.3368 3.78035
15.8 7.98122797569397 13.3369 1.02677
15.6 7.53657747256671 13.3369 3.94884
15.2 7.39594483484024 13.3404 2.63408
15.4 8.20365772079747 13.3412 2.97461
15.6 8.38450952650183 13.3416 0.397493
16.2 8.40832920383116 13.3435 2.30565
16 8.27647267862342 13.3439 2.39668
15.8 7.66159252375118 13.3452 1.33172
15.8 8.70057469366248 13.3464 3.00438
15 7.17635004720366 13.3481 3.34551
16.2 8.40832920383116 13.3505 1.24428
14.4 7.3348483283569 13.3511 3.89822
15.8 7.69415362466854 13.3513 3.07709
15.6 7.79743547584717 13.353 2.97996
16 8.09320702811932 13.3542 2.9098
14.4 7.09224929059886 13.3544 3.8426
16 7.71362431027076 13.3562 0.568067
15.2 7.66159252375118 13.3584 3.9026
15.2 7.19027120489902 13.3602 3.25326
15 7.58287544405155 13.3627 1.97714
15.2 7.39594483484024 13.3701 2.56584
15.4 8.38450952650183 13.3726 2.84013
15.2 7.22495674727538 13.3729 1.04465
14.8 7.29383301152419 13.3731 3.93133
15 6.59545297913646 13.3764 3.78961
15.8 7.91833315793166 13.378 2.85591
15 7.21110255092798 13.3802 1.48207
15.2 7.72657750883274 13.3809 1.69858
15 7.90569415042095 13.3816 3.77552
15 7.64852927038918 13.3828 3.88914
15.6 8.01872807869178 13.3836 2.17007
16.2 8.5848704125339 13.3844 1.84915
15.8 7.66159252375118 13.3862 3.79217
15.4 7.63544366752843 13.3888 3.61873
15.8 8.28854631404084 13.3893 2.0376
15.4 8.38450952650183 13.3902 3.68382
14.8 7.04982269280583 13.391 2.56624
15.4 6.6558245169175 13.3914 1.68865
15.6 7.43639697703128 13.3919 1.88962
15.8 8.70057469366248 13.3932 2.8574
15.4 7.02139587261678 13.3953 0.896196
15.6 8.14248119432891 13.3964 3.1223
14.8 7.25947656515262 13.3999 2.38494
15.6 8.73498712076898 13.4004 2.17827
15.4 7.70064932327138 13.4018 3.16031
16.2 8.10555365166378 13.4018 2.97526
16.2 8.25832912882503 13.4025 0.764883
16.4 8.96102672688794 13.404 3.5401
15.2 7.22495674727538 13.4045 3.82647
15.8 7.42967024840268 13.4065 3.64385
15.6 8.44393273303382 13.4069 3.94569
15.8 8.19756061276768 13.407 3.54939
15 7.64852927038918 13.4071 2.90973
16.2 8.1363382427232 13.4078 2.21719
14.6 7.02139587261678 13.4085 2.42421
15.6 7.26636084983398 13.4086 3.19977
15.8 7.79102047231298 13.4089 3.24937
15.6 7.36885337077622 13.412 3.06548
15.8 7.69415362466854 13.412 3.92014
16 7.96868872525461 13.4122 0.648474
15.4 7.73304597167248 13.4154 3.78871
15.6 7.95612971236643 13.4189 3.15779
16 7.71362431027076 13.4218 1.68802
16 8.63133825081603 13.4221 1.53892
15.6 8.01872807869178 13.4222 3.26446
16.2 8.40832920383116 13.424 1.11781
15.6 7.70064932327138 13.4265 1.30345
15.2 7.52994023880668 13.4272 3.7737
15.4 7.82943165242535 13.429 2.89369
15.4 7.73304597167248 13.4291 3.75478
16 7.96868872525461 13.4291 1.26899
15.6 7.50333259292163 13.4294 3.21925
14.4 7.09224929059886 13.4334 2.42687
14.8 7.25947656515262 13.4334 3.79361
15.4 7.50333259292163 13.4366 2.57031
15.4 8.01872807869178 13.4383 0.431145
15.8 8.46758525200662 13.4387 3.67948
16.4 8.41427358718505 13.439 2.51593
15.2 7.72657750883274 13.4392 3.61642
15.6 7.36885337077622 13.4397 3.86645
15.2 7.19027120489902 13.4403 3.94448
14.8 7.04982269280583 13.4422 2.2003
16.2 8.40832920383116 13.4435 2.59245
15.4 7.82943165242535 13.4464 0.451868
15.6 8.73498712076898 13.447 3.94378
15.8 7.79102047231298 13.4473 2.45278
16.2 7.91833315793166 13.448 3.31733
15.8 8.22800097228969 13.449 2.82766
14.8 7.49666592559653 13.4491 1.73972
15.6 8.32466215530696 13.4503 2.49691
15 8.15475321515005 13.4512 3.85632
15 7.51664818918645 13.4517 3.97576
15.6 7.53657747256671 13.452 3.56587
15.8 7.69415362466854 13.4544 1.2263
15.2 7.66159252375118 13.456 3.5188
15 7.17635004720366 13.4564 3.84331
15.8 7.66159252375118 13.4572 3.79217
15.6 7.95612971236643 13.4577 1.91644
15.6 7.63544366752843 13.4589 3.57039
15.6 7.53657747256671 13.4596 3.80788
14.4 6.50384501660364 13.4603 3.77438
16 7.96868872525461 13.4615 3.69859
15.4 7.19722168617863 13.4622 2.32287
16 7.90569415042095 13.4625 1.91833
15 7.21110255092798 13.4626 2.04914
16 7.71362431027076 13.464 3.31831
14.6 7.02139587261678 13.4641 0.836442
15 6.96419413859206 13.4646 2.46672
15 6.89202437604511 13.4648 2.20359
14.6 6.87749954561976 13.4659 3.78438
15 7.51664818918645 13.4665 3.76334
15.4 8.01872807869178 13.4671 3.32889
16 8.15475321515005 13.4676 2.16783
15.2 7.66159252375118 13.4684 2.23404
15.4 7.43639697703128 13.4685 1.57727
15 7.51664818918645 13.4703 2.3026
15.6 7.95612971236643 13.4709 2.18675
15.6 7.79743547584717 13.4716 1.58895
15.8 7.69415362466854 13.4735 3.13815
15.8 7.94984276574072 13.4745 2.16537
15 7.03562363973514 13.4768 2.7657
16 8.15475321515005 13.477 2.86233
16.2 8.40832920383116 13.4779 3.10967
16.4 8.26438140455776 13.4785 2.8647
15.2 7.75886589650833 13.479 0.740175
15 7.58287544405155 13.4798 0.0684849
15.6 8.01872807869178 13.4805 1.30586
15.8 7.52994023880668 13.4806 2.98187
15.6 7.26636084983398 13.4815 3.82978
15.2 7.66159252375118 13.4819 2.79722
15.2 7.49666592559653 13.4819 2.85605
15.6 7.26636084983398 13.4819 3.16585
16 8.45576726264388 13.4828 1.82631
15.8 7.46324326281812 13.4846 0.0808027
15.4 7.50333259292163 13.4858 3.8594
15 7.3143694191639 13.4861 3.92935
15 6.89202437604511 13.4867 3.90638
15.4 7.4027022093287 13.4874 2.25145
14.8 8.34865258589672 13.4881 1.95403
14.4 6.58027355054484 13.4894 3.99095
15.6 7.82943165242535 13.4895 1.265
14.8 6.76017751246223 13.4895 3.79204
15.2 7.88669766125214 13.4918 0.709932
15.4 7.50333259292163 13.4922 3.07882
15.4 7.82943165242535 13.4938 2.19821
14.8 7.66159252375118 13.4941 3.98621
15 7.21110255092798 13.4942 2.20359
15 6.78232998312527 13.4943 3.95742
15.6 7.95612971236643 13.4943 2.17067
15.4 7.23187389270582 13.4946 3.33226
15 8.71779788708135 13.4952 3.28744
14.2 6.76017751246223 13.4957 1.07688
15 8.03118920210451 13.4964 3.84164
15.2 8.34865258589672 13.4968 2.61569
15 7.51664818918645 13.4979 1.25683
16.4 8.38450952650183 13.498 3.04191
15.2 6.97853852894716 13.4991 1.87859
14.6 6.87749954561976 13.5003 3.78438
15.2 8.04363102087608 13.5016 3.91158
15.4 7.50333259292163 13.5022 3.20339
15.6 7.43639697703128 13.5023 1.51923
15.2 6.97853852894716 13.5027 2.18534
14.8 6.97853852894716 13.5036 2.33834
14.6 6.94982014155762 13.5043 3.73392
15 7.74596669241483 13.5044 2.20359
15.8 8.40832920383116 13.5051 1.0471
15.2 7.39594483484024 13.5054 3.84463
15.2 6.97853852894716 13.5056 2.35769
15 8.9162772500635 13.5058 2.72847
15.8 8.10555365166378 13.5071 2.32671
15.2 8.25832912882503 13.5082 3.29484
16.2 8.40832920383116 13.5088 3.34663
14.6 9.23579991121505 13.509 3.25196
15.8 7.66159252375118 13.5101 3.59758
15.6 9.07193474403338 13.511 2.95974
15.4 8.08084154033477 13.5117 1.59525
15.2 7.85493475466219 13.5122 1.73013
15.2 7.85493475466219 13.5123 2.09577
15.8 7.79102047231298 13.5123 3.22963
15.6 8.38450952650183 13.5139 0.690181
15.6 7.36885337077622 13.5142 3.80179
15 6.78232998312527 13.5148 3.48404
15.8 7.91833315793166 13.5163 3.003
15.4 7.3348483283569 13.5165 2.88243
14.8 7.39594483484024 13.5171 3.78446
15.6 7.70064932327138 13.5178 3.94232
14.8 7.39594483484024 13.5179 3.65886
15 6.96419413859206 13.5183 2.84743
15.8 8.22800097228969 13.5188 2.53231
15.4 8.20365772079747 13.5188 2.98682
15.4 7.63544366752843 13.5191 3.74148
15.2 8.07465169527454 13.5194 3.78744
15.2 7.3280283842245 13.5197 2.32118
15.4 9.23579991121505 13.5198 3.27595
15.4 7.02139587261678 13.521 0.485657
15.6 7.66811580507233 13.5215 0.500005
15 6.96419413859206 13.522 3.09878
16.2 7.98122797569397 13.5234 0.367471
15.2 7.04982269280583 13.5235 3.79204
15.2 7.66159252375118 13.5248 3.70273
15.6 7.70064932327138 13.5249 2.74655
14.8 7.98122797569397 13.5254 3.80736
15.2 7.66159252375118 13.5261 3.87724
15.6 7.79743547584717 13.5266 3.5361
15.6 8.38450952650183 13.527 1.6604
15.8 7.69415362466854 13.5272 3.21686
14.6 7.43639697703128 13.5273 2.7272
15.4 8.38450952650183 13.5278 2.00794
14.8 6.72309452558864 13.5278 2.74963
15.4 7.23187389270582 13.5284 1.73424
15.4 7.23187389270582 13.5285 3.16585
16.4 8.64869932417586 13.5286 0.95149
14.6 6.76756972627545 13.5293 3.78438
15.4 8.79204185613331 13.5301 3.42362
15.6 7.43639697703128 13.5304 1.15303
15.2 7.46324326281812 13.5307 3.81483
16 7.96868872525461 13.531 1.26221
15.8 7.98122797569397 13.5317 3.31672
15.8 8.31865373723417 13.533 2.07664
15 7.51664818918645 13.5334 2.0839
15.6 8.38450952650183 13.5345 1.42709
14.8 6.37965516309463 13.5351 3.40966
16.4 8.26438140455776 13.5355 0.389151
15.8 7.94984276574072 13.5356 2.14747
15.2 7.19027120489902 13.536 1.81249
15.8 8.81476034841561 13.5367 3.003
15.6 7.70064932327138 13.5379 3.06756
14.6 7.05691150575094 13.538 2.20561
15.2 6.94262198308391 13.5403 3.09745
15.4 7.82943165242535 13.5408 2.68889
15.4 7.50333259292163 13.5415 1.71595
15.2 7.46324326281812 13.5432 0.441245
15.2 7.52994023880668 13.5457 2.99383
15.4 8.08084154033477 13.5457 3.87197
15.6 7.50333259292163 13.5464 3.90078
15 7.90569415042095 13.5481 3.87044
15 6.96419413859206 13.5483 2.86114
15.4 7.82943165242535 13.5485 3.85624
15.4 7.63544366752843 13.5489 3.41167
15 7.03562363973514 13.5497 3.29024
15 8 13.5507 2.79989
15.2 6.97853852894716 13.5529 2.23917
16.2 7.98122797569397 13.5537 2.97257
15.2 7.88669766125214 13.5557 0.786949
15.4 7.50333259292163 13.5572 3.62565
16 8.42614977317636 13.5578 2.43349
16 7.96868872525461 13.5582 2.96372
15 7.24568837309472 13.5589 0.636805
15.6 8.38450952650183 13.5598 3.7034
15.4 7.73304597167248 13.5599 3.13394
15.6 8.01872807869178 13.5605 2.7514
15.2 7.36206492772238 13.5616 3.8702
15.8 7.52994023880668 13.5616 3.79217
16.2 7.98122797569397 13.5636 3.83889
15.6 7.26636084983398 13.5637 0.666953
15.2 7.66159252375118 13.5649 3.80738
15 7.21110255092798 13.5656 2.94951
16 8.18535277187245 13.5661 3.07355
16.6 8.5615419172016 13.5663 1.23134
15.6 7.70064932327138 13.5664 3.58341
15.8 8.52642949891688 13.5671 3.97815
15.2 7.22495674727538 13.5692 3.25355
14.8 6.97853852894716 13.5696 3.76856
15.4 8.20365772079747 13.5697 3.16606
16.4 9.76217188949262 13.5704 3.74546
15 7.51664818918645 13.5705 3.88057
15.8 8.31865373723417 13.5706 1.62483
15 7.51664818918645 13.5711 1.21537
16 8.27647267862342 13.5719 0.673109
15.6 8.38450952650183 13.5728 3.55423
16 8.18535277187245 13.5729 0.148544
15.4 7.43639697703128 13.5734 3.838
15 7.17635004720366 13.5745 2.50383
16.4 8.64869932417586 13.5746 3.33793
15.6 7.26636084983398 13.5753 3.94452
15.4 7.82943165242535 13.5755 1.68619
14.4 6.94982014155762 13.576 2.99317
15 7.21110255092798 13.5768 2.28077
14.6 8.01872807869178 13.5776 3.80952
15.6 7.26636084983398 13.5776 3.83142
15.6 7.50333259292163 13.5779 3.13827
15.6 8.38450952650183 13.5785 1.58051
15.6 8.14248119432891 13.5787 3.45771
14.4 6.58027355054484 13.5809 3.72387
15.6 7.50333259292163 13.5814 2.55993
15.2 7.49666592559653 13.5814 3.86416
15.6 7.70064932327138 13.5826 1.15658
15.6 7.43639697703128 13.5827 2.26896
15.4 7.50333259292163 13.5845 2.66359
15 7.51664818918645 13.5845 3.91821
15.8 7.94984276574072 13.5848 2.43002
15.2 7.08519583356734 13.5849 3.71336
15.6 8.01872807869178 13.5856 2.02818
16.4 8.38450952650183 13.5858 3.31021
15.6 7.63544366752843 13.5864 1.4747
15.4 7.3348483283569 13.5867 1.26514
15.6 7.70064932327138 13.5868 1.13083
15 7.03562363973514 13.587 3.93787
15.8 7.46324326281812 13.5875 0.27028
15.2 8.10555365166378 13.5875 3.97147
15.8 7.79102047231298 13.5878 3.50866
15.2 6.97853852894716 13.5886 3.68174
15.2 8.52642949891688 13.5886 3.96356
15.4 7.3348483283569 13.5912 3.69526
15.8 7.91833315793166 13.5913 3.32637
15.6 7.95612971236643 13.5918 2.14166
15.4 7.50333259292163 13.5918 1.94015
15 7.51664818918645 13.5919 3.90206
15.4 7.43639697703128 13.5922 0.918514
16.4 8.17312669668102 13.5923 0.706021
15.8 7.69415362466854 13.5924 3.15542
15 7.21110255092798 13.5948 2.16983
14.6 7.95612971236643 13.5951 2.22334
15 6.96419413859206 13.5965 2.79009
14.6 6.308724118235 13.5976 3.75014
16.4 8.38450952650183 13.5977 3.0747
16 8.15475321515005 13.5985 2.08007
15.8 8.31865373723417 13.5986 0.564413
15.2 7.04982269280583 13.5992 2.05698
16.4 8.5615419172016 13.5994 0.0987198
16 8.18535277187245 13.5995 3.69048
15.2 7.19027120489902 13.5996 3.18376
15.4 7.63544366752843 13.5998 1.71476
15.2 7.72657750883274 13.6005 2.28123
15 7.24568837309472 13.6005 3.93907
16.2 8.25832912882503 13.6008 0.0375993
15.8 7.91833315793166 13.6009 0.321699
16 8.18535277187245 13.6011 2.91836
15 7.21110255092798 13.6012 2.0331
15.4 8.47348806572594 13.6013 1.87845
15.4 7.23187389270582 13.6014 2.84749
15.6 7.23187389270582 13.6016 2.53799
16 7.96868872525461 13.6016 3.61134
15.8 8.52642949891688 13.6021 2.06711
16 7.96868872525461 13.6024 3.82154
15.4 7.73304597167248 13.6028 2.81099
14.6 6.94982014155762 13.603 2.45473
15.6 7.79743547584717 13.6038 2.64346
16 7.96868872525461 13.6054 0.619151
15.6 8.76356092008266 13.6061 3.24291
14.8 7.39594483484024 13.6062 2.55603
15.8 8.31865373723417 13.6062 3.59984
15 7.03562363973514 13.6067 3.16632
15.6 7.36885337077622 13.6075 3.61388
15.8 8.5848704125339 13.6076 3.32125
15.8 7.94984276574072 13.6079 2.31654
15.8 7.98122797569397 13.608 0.766002
16 8.15475321515005 13.6083 3.01573
16.2 8.16700679563817 13.6086 2.95268
15.8 7.46324326281812 13.6095 3.80938
15.4 7.73304597167248 13.6116 3.64461
16 7.90569415042095 13.6125 0.482317
15.8 7.94984276574072 13.6128 1.65757
16.4 8.38450952650183 13.614 1.32999
15.4 8.20365772079747 13.617 1.94805
15.4 7.23187389270582 13.6184 2.5607
15.6 7.70064932327138 13.6195 2.18675
15.8 7.98122797569397 13.6201 2.64453
15.8 7.52994023880668 13.6206 3.57869
15.2 7.66159252375118 13.6213 3.67799
15 9.19238815542512 13.6224 3.30128
14.8 7.29383301152419 13.6224 3.38427
15.2 6.83373982530796 13.6226 3.77728
15.8 8.19756061276768 13.6229 3.14902
15.4 7.50333259292163 13.6231 3.78201
15.2 7.3280283842245 13.6235 2.71522
15.4 7.3348483283569 13.6237 2.10893
15.2 7.36206492772238 13.6244 3.82596
15.6 7.70064932327138 13.6245 1.20426
16 8.15475321515005 13.625 1.71071
15.2 7.19027120489902 13.6251 3.89788
15.8 8.43800924389159 13.6253 3.85805
15.6 7.43639697703128 13.6255 3.68799
15 7.90569415042095 13.6262 3.07882
16.2 8.10555365166378 13.6264 3.3063
15 7.3824115301167 13.6271 3.79185
14.8 8.31865373723417 13.6274 3.06762
15 7.24568837309472 13.6278 2.08326
15.6 7.43639697703128 13.628 3.95032
15 7.58287544405155 13.6286 3.95085
15.4 7.73304597167248 13.6293 1.61926
16 8.27647267862342 13.6294 2.99909
15.2 7.3280283842245 13.6295 1.79021
15.8 7.98122797569397 13.6296 0.690263
16 7.96868872525461 13.6345 0.340877
15 7.90569415042095 13.6346 1.79086
15.6 7.63544366752843 13.6347 3.61724
15.2 7.46324326281812 13.635 3.85828
15.6 7.79743547584717 13.6353 3.2059
16.2 8.1363382427232 13.6356 1.34229
14.8 7.25947656515262 13.6378 0.356838
16.4 8.5615419172016 13.6391 1.80964
15.4 7.09224929059886 13.6391 3.84927
14.8 7.98122797569397 13.6395 2.44719
15.4 8.38450952650183 13.6396 3.87835
15 7.21110255092798 13.6404 1.37623
15 7.24568837309472 13.6408 3.58832
15 6.96419413859206 13.641 3.16415
16 7.71362431027076 13.641 3.88624
15.4 7.26636084983398 13.6414 3.79333
14.8 7.49666592559653 13.6415 1.54023
15.6 8.17312669668102 13.6419 2.02022
15.2 7.46324326281812 13.6427 2.53069
15 7.24568837309472 13.6434 3.85183
15.8 8.75785361832453 13.6442 2.65871
15 7.17635004720366 13.6446 2.41963
15.4 7.73304597167248 13.645 1.00263
15.6 7.95612971236643 13.6455 1.69445
16.2 7.98122797569397 13.6461 0.481738
15.6 7.50333259292163 13.6463 3.54966
15.2 7.75886589650833 13.6463 3.37813
15.2 6.83373982530796 13.647 3.86863
15.4 7.50333259292163 13.6485 2.27074
15.6 7.95612971236643 13.6485 3.97316
15.2 7.22495674727538 13.6489 2.17032
15 7.03562363973514 13.649 2.67517
15.8 7.91833315793166 13.6491 2.75
16 7.90569415042095 13.6496 2.06289
15.8 8.19756061276768 13.6502 1.83104
15.8 8.46758525200662 13.6504 3.71232
15.8 8.19756061276768 13.6505 2.35996
15.8 7.98122797569397 13.6506 2.46852
15.2 7.66159252375118 13.6508 1.55341
15.8 8.31865373723417 13.6511 1.68053
15.2 7.19027120489902 13.6525 1.73254
15.2 7.04982269280583 13.6526 3.20326
15.6 7.23187389270582 13.6526 2.80836
15.2 6.83373982530796 13.6531 3.82806
16.4 8.26438140455776 13.6535 3.96484
16.2 8.1363382427232 13.6543 2.13012
16 7.90569415042095 13.6545 3.95292
15.4 7.98749021908634 13.6546 1.65959
15 7.24568837309472 13.655 3.68899
15 7.51664818918645 13.6562 3.53006
15.8 8.46758525200662 13.6562 3.41733
15.4 7.73304597167248 13.6563 1.65931
14.6 7.43639697703128 13.6567 1.97163
15.8 7.46324326281812 13.657 0.475657
15.4 7.70064932327138 13.6574 3.44183
15.2 6.83373982530796 13.6575 3.07557
15.8 8.28854631404084 13.6584 1.53922
14.8 7.19027120489902 13.6589 2.25886
16 8.18535277187245 13.6589 2.6529
15.4 8.01872807869178 13.6595 0.713223
14.6 7.30068489937759 13.6595 3.79884
15.2 7.66159252375118 13.6603 1.40909
15 7.34846922834954 13.6605 3.60183
15.8 8.81476034841561 13.6611 3.05591
15.2 7.75886589650833 13.662 0.709932
15 8.68907359849138 13.662 1.59063
16 8.27647267862342 13.6625 1.64215
15.6 7.23187389270582 13.6632 3.4395
15.6 8.29457654133109 13.6633 2.67366
15.4 7.82943165242535 13.6636 1.73599
15.4 7.73304597167248 13.6639 2.12149
15 7.58287544405155 13.6641 2.09516
15 7.51664818918645 13.665 1.97004
15 7.21110255092798 13.6652 0.769772
14.8 7.04982269280583 13.6653 3.78628
15.6 7.23187389270582 13.6658 2.57418
14.8 7.19027120489902 13.6658 3.83544
15.6 7.50333259292163 13.6659 3.59623
16 8.5146931829632 13.6678 3.93004
15.8 8.40832920383116 13.6681 3.33445
14.8 7.29383301152419 13.6694 2.19801
15.6 7.79743547584717 13.6695 2.14391
15.6 7.79743547584717 13.67 2.98347
15.6 8.01872807869178 13.6701 0.882133
15.4 7.43639697703128 13.6702 0.101402
15 7.34846922834954 13.6704 2.08925
14.4 6.76756972627545 13.6704 3.89822
16 8.42614977317636 13.6706 3.84295
16.4 8.17312669668102 13.6718 2.53097
15.2 8.10555365166378 13.6719 1.4963
16 8.63133825081603 13.6721 3.35351
15.4 7.19722168617863 13.6725 0.280738
16 8.68907359849138 13.6725 1.98402
16 8.45576726264388 13.6725 3.53146
16 7.71362431027076 13.6728 1.18535
15 8.03118920210451 13.6731 3.75319
14.6 6.91375440697744 13.6733 3.75014
15.2 7.46324326281812 13.6734 2.16468
15.6 7.26636084983398 13.675 1.78444
16.2 8.25832912882503 13.6751 3.43898
15.6 7.36885337077622 13.6754 3.75014
14.8 7.39594483484024 13.6765 2.44719
15 7.07106781186548 13.678 2.26126
15 6.78232998312527 13.6784 3.77938
15.2 7.72657750883274 13.6787 3.34075
16.2 8.1363382427232 13.6791 2.48637
15 7.77817459305202 13.6796 3.80581
15.8 7.91833315793166 13.6799 3.26347
15.8 7.98122797569397 13.6812 3.10688
15.2 7.46324326281812 13.6819 3.87093
15.2 7.15541752799933 13.6829 3.75743
15 7.17635004720366 13.6833 3.83394
15 7.34846922834954 13.6835 1.69856
15.6 8.01872807869178 13.6836 2.55631
15 8.03118920210451 13.6836 3.98233
15.4 7.02139587261678 13.6848 2.02568
15.6 8.17312669668102 13.6848 2.51012
15.2 8.84307638777366 13.685 3.77495
15.6 8.26438140455776 13.685 2.94485
15.6 8.53229160308062 13.6851 2.45732
15.4 7.50333259292163 13.6854 3.92275
15.4 7.63544366752843 13.6857 1.58983
14.6 7.23187389270582 13.6858 2.51144
16.2 8.25832912882503 13.6859 3.83349
16 8.27647267862342 13.686 0.542706
15 7.58287544405155 13.6861 0.326069
14.6 6.76756972627545 13.6862 2.51979
15.4 7.43639697703128 13.6872 0.399138
15.6 7.66811580507233 13.6874 2.85047
15.2 7.19027120489902 13.6877 3.87344
15.6 8.38450952650183 13.688 2.9376
15 7.51664818918645 13.6889 3.84328
15.4 7.19722168617863 13.689 1.77577
15.2 7.85493475466219 13.6891 3.77594
15.4 7.19722168617863 13.6895 0.859899
15.4 8.08084154033477 13.6895 2.90804
15.8 8.75785361832453 13.6903 1.36103
15.4 7.50333259292163 13.6907 1.03399
15.8 7.91833315793166 13.6909 3.97262
15.4 7.73304597167248 13.6915 2.28243
16 8.09320702811932 13.6915 1.68951
14.8 8.34865258589672 13.6924 1.38919
15 7.07106781186548 13.6935 3.35067
16.4 8.14248119432891 13.6941 2.93329
15.4 7.98749021908634 13.6947 2.0403
14.8 7.04982269280583 13.6953 0.0719681
15.8 7.66159252375118 13.6956 3.87118
14.8 7.56306816047562 13.6957 3.79536
15.4 7.43639697703128 13.6959 1.39791
15.4 7.50333259292163 13.6962 0.0995935
15.2 6.97853852894716 13.697 2.42744
15.2 7.52994023880668 13.697 3.96625
15.8 8.31865373723417 13.6975 1.76415
16.4 8.73498712076898 13.6977 2.83478
15.4 7.50333259292163 13.698 3.26523
15.2 7.52994023880668 13.6987 3.69427
15.2 7.3280283842245 13.6987 3.75225
15.4 7.98749021908634 13.6992 2.43813
16 8.27647267862342 13.7003 2.60149
15.2 7.19027120489902 13.7006 2.28079
15.2 7.49666592559653 13.7006 3.96835
15.2 7.19027120489902 13.7006 3.78394
15.2 7.75886589650833 13.7011 0.381275
15.8 7.52994023880668 13.7013 3.90078
15.8 8.10555365166378 13.7017 1.68228
15.8 7.69415362466854 13.7022 3.7642
15.6 7.86129760281342 13.7025 2.40498
14.8 6.87022561492707 13.7027 2.72986
15 7.21110255092798 13.703 0.257925
16.2 8.16700679563817 13.7036 3.1723
15.6 8.26438140455776 13.7047 1.18811
14.8 7.39594483484024 13.7048 3.90423
15.6 7.95612971236643 13.7052 3.3191
16 9.02773504263389 13.706 3.56103
16 7.90569415042095 13.7074 1.46129
16 7.96868872525461 13.7079 3.79204
14.6 6.94982014155762 13.7094 3.84726
14.8 7.59605160593318 13.7096 2.2552
16 7.96868872525461 13.7097 3.3541
16.2 8.16700679563817 13.7099 2.39274
15.2 7.12039324756716 13.7099 3.52154
15.8 7.98122797569397 13.71 1.71869
15.6 8.32466215530696 13.7101 1.87166
15 7.24568837309472 13.7103 2.01683
15.4 7.43639697703128 13.7127 0.710609
15 7.24568837309472 13.7129 3.07882
15.6 7.63544366752843 13.7131 3.42771
16 7.96868872525461 13.7135 2.43177
15.6 8.01872807869178 13.714 3.29099
15.4 8.08084154033477 13.7141 2.61462
15.6 8.76356092008266 13.7143 3.3037
15.6 7.70064932327138 13.7144 3.52299
15 8.15475321515005 13.7146 1.58411
15.8 8.75785361832453 13.7146 3.96901
15.8 8.28854631404084 13.7148 3.66764
15 7.03562363973514 13.7149 3.96189
15.2 7.52994023880668 13.715 1.99953
15.4 8.61974477580398 13.715 2.78696
15 7.71362431027076 13.7151 2.85796
15.6 7.79743547584717 13.7158 3.51924
15.8 7.66159252375118 13.7163 3.15769
15.4 7.82943165242535 13.7164 1.96383
15.4 7.63544366752843 13.717 2.29256
15.6 7.53657747256671 13.7171 2.19805
15.4 7.19722168617863 13.7174 3.92109
15 6.74536878161602 13.7175 3.32849
15.8 7.98122797569397 13.7176 3.8613
14.8 6.97853852894716 13.7177 3.81901
15.2 7.46324326281812 13.7178 0.691085
15 7.3824115301167 13.7179 3.82566
15.4 8.01872807869178 13.718 3.75876
15.2 7.79102047231298 13.7181 1.94124
15 6.96419413859206 13.7188 2.51979
15.4 8.01872807869178 13.7191 0.705784
15.4 7.3348483283569 13.7192 3.79361
16 7.96868872525461 13.7193 3.29063
16.2 8.61394218694321 13.7196 2.96538
15.6 8.01872807869178 13.72 3.72324
15.2 6.79705818718657 13.7201 3.76561
14.8 7.3280283842245 13.7208 2.32674
15.6 7.63544366752843 13.7212 1.79681
15.2 6.97853852894716 13.7222 1.04835
15.6 7.76530746332687 13.723 3.74586
15 7.96868872525461 13.7234 2.42154
16.6 8.38450952650183 13.7239 2.23384
15.6 7.50333259292163 13.724 1.57077
15.8 7.69415362466854 13.7241 0.921388
15.2 7.72657750883274 13.7244 2.4212
15.6 7.36885337077622 13.7244 3.7022
15.4 8.38450952650183 13.7245 3.88736
15.8 8.19756061276768 13.7245 1.84995
14.8 7.04982269280583 13.7249 1.7337
15.4 7.23187389270582 13.725 3.74148
16 7.96868872525461 13.7254 2.95304
16.2 8.52642949891688 13.7257 3.96464
15 7.71362431027076 13.726 3.76367
15.4 7.63544366752843 13.7262 1.9245
15.6 7.70064932327138 13.7263 2.34313
15.4 7.63544366752843 13.7267 1.41137
15 7.17635004720366 13.7267 2.65966
15.2 7.98122797569397 13.7268 1.92053
16 8.18535277187245 13.7268 0.525205
16.2 8.10555365166378 13.727 3.83889
15.4 8.08084154033477 13.7273 0.0681674
16 8.45576726264388 13.7276 2.67304
15.6 7.70064932327138 13.7276 3.95172
16.6 8.73498712076898 13.7277 0.72419
14.8 6.97853852894716 13.7278 3.48435
16 8.63133825081603 13.7279 3.57677
16 8.5146931829632 13.7279 3.91733
15.6 7.70064932327138 13.728 3.28865
15 6.96419413859206 13.728 2.74569
15.4 7.73304597167248 13.7287 1.49355
15.8 8.22800097228969 13.7291 1.84105
15.2 7.04982269280583 13.7294 3.74229
15.8 8.10555365166378 13.7298 3.33673
15.2 7.79102047231298 13.7298 3.76653
15 7.51664818918645 13.7302 3.88428
15.2 7.19027120489902 13.7305 2.57328
15.8 7.46324326281812 13.7307 3.14146
15.6 7.53657747256671 13.7311 2.51436
15.8 7.69415362466854 13.732 0.462793
15.6 8.01872807869178 13.732 0.928228
15.6 7.79743547584717 13.7321 0.412745
15.4 7.70064932327138 13.7335 3.25304
15 7.03562363973514 13.7339 3.93587
15.8 7.98122797569397 13.734 3.84398
16.2 8.25832912882503 13.7345 0.70344
15 7.21110255092798 13.7347 3.38161
15.4 7.82943165242535 13.7351 0.0623269
15.8 7.69415362466854 13.7352 2.27157
15.2 7.12039324756716 13.7353 3.98061
15.6 7.43639697703128 13.7354 2.85045
15.8 7.66159252375118 13.7358 3.56918
16.4 8.38450952650183 13.7359 1.96247
15.2 7.3280283842245 13.736 3.77286
15.6 7.66811580507233 13.7366 2.51055
14.8 7.59605160593318 13.7368 1.37189
15.6 8.26438140455776 13.7369 0.457544
15 7.51664818918645 13.7372 3.77341
15.2 7.46324326281812 13.7376 2.73744
15.8 7.98122797569397 13.7381 3.32637
16.6 8.73498712076898 13.7386 2.0528
15.2 7.46324326281812 13.7389 1.63216
15 8.36660026534076 13.739 3.81432
16 7.96868872525461 13.7391 3.88624
15.4 7.19722168617863 13.7393 0.877625
15 7.77817459305202 13.7399 3.87044
15.2 7.79102047231298 13.7401 3.83116
16 8.45576726264388 13.7403 2.77246
15.2 7.19027120489902 13.7405 3.89806
15.2 7.19027120489902 13.7416 1.67696
15.2 7.19027120489902 13.7416 2.72636
16 7.90569415042095 13.7417 2.00852
15.6 7.79743547584717 13.7418 2.12901
15 6.96419413859206 13.7419 0.41487
15.4 7.73304597167248 13.7425 2.33614
15.8 8.46758525200662 13.7427 2.61332
15 7.77817459305202 13.7428 3.89853
16 8.15475321515005 13.7432 3.00466
15.4 7.98749021908634 13.7434 3.3909
14.8 7.88669766125214 13.7435 1.59421
15.4 7.73304597167248 13.7441 3.73746
15.8 7.46324326281812 13.7446 3.68342
15.2 8.01249024960405 13.7446 2.02196
15 7.51664818918645 13.7459 3.80491
15.2 6.97853852894716 13.7461 3.34801
15.6 7.95612971236643 13.7463 3.87442
15.6 7.63544366752843 13.7464 0.671334
16 7.96868872525461 13.7466 0.948973
16.2 8.40832920383116 13.7467 0.815275
15.6 7.26636084983398 13.7472 3.91833
15.6 7.43639697703128 13.748 0.780866
15.4 7.50333259292163 13.7482 1.06417
15.8 7.98122797569397 13.7485 1.40686
14.8 7.3280283842245 13.7489 1.94331
16 7.90569415042095 13.7491 2.96372
14.4 6.76756972627545 13.7492 3.97224
15 6.96419413859206 13.7493 0.0342307
15.6 8.29457654133109 13.7497 0.727706
15.6 7.43639697703128 13.7497 3.88905
15 7.21110255092798 13.7498 3.83086
14.8 7.39594483484024 13.7502 2.65631
14.8 7.39594483484024 13.7502 3.84463
15.8 7.91833315793166 13.7505 3.84682
14.8 6.97853852894716 13.7509 3.70412
16 8.80340843082951 13.7516 2.96372
15.4 8.73498712076898 13.7517 3.53659
15.8 7.79102047231298 13.7519 2.88482
14.8 7.72657750883274 13.7524 2.59432
14.8 7.19027120489902 13.7527 3.78487
15.2 7.46324326281812 13.7528 0.552987
15.8 7.91833315793166 13.7529 1.2458
15.6 7.70064932327138 13.7529 1.93019
15.2 8.40832920383116 13.7529 3.85328
15.8 7.46324326281812 13.7529 3.89444
15.2 7.72657750883274 13.753 3.43251
15.4 7.43639697703128 13.753 3.83048
15.6 7.66811580507233 13.7536 3.19696
16.2 8.10555365166378 13.7537 3.84553
16 8.09320702811932 13.754 2.29542
15 8.74642784226795 13.7543 3.91831
15.2 7.3280283842245 13.7545 2.02196
15.8 8.19756061276768 13.7556 2.10397
15.6 8.26438140455776 13.7556 1.58629
15.6 8.76356092008266 13.7556 3.87945
16 8.77496438739212 13.7558 1.65405
15.4 7.63544366752843 13.7558 1.29439
15 7.51664818918645 13.7567 0.667815
15 6.96419413859206 13.7568 2.80045
15.4 7.50333259292163 13.7574 3.12161
15.8 7.46324326281812 13.7577 2.65705
15.4 7.43639697703128 13.7577 1.07619
14.8 7.49666592559653 13.7577 1.10689
16 8.27647267862342 13.7585 3.78921
15.2 7.49666592559653 13.7586 3.82636
15.8 8.46758525200662 13.7588 2.6005
15.4 7.98749021908634 13.7591 0.736865
15.4 7.19722168617863 13.7605 3.89093
14.6 7.05691150575094 13.7608 2.38962
14.4 7.3348483283569 13.7611 2.44649
14.8 7.39594483484024 13.7612 3.04568
15 7.51664818918645 13.7613 3.99132
15.2 7.46324326281812 13.7614 3.79993
16.2 7.98122797569397 13.762 3.58364
16 7.68114574786861 13.7622 0.492835
15.6 7.53657747256671 13.7623 3.75014
15.6 8.01872807869178 13.7631 3.8689
15.4 7.19722168617863 13.7634 2.04212
15.6 9.12688336728371 13.7636 3.58413
15.4 8.79204185613331 13.7638 2.82298
14.8 7.49666592559653 13.7642 2.76393
15.8 7.98122797569397 13.7646 1.03515
15.6 8.38450952650183 13.7648 3.86645
14.6 7.05691150575094 13.7651 2.20561
16.6 8.73498712076898 13.7651 3.21046
15.8 8.52642949891688 13.7654 2.84209
15 7.61577310586391 13.7658 3.79204
15.6 8.14248119432891 13.7659 1.8252
15.8 8.31865373723417 13.7662 0.445269
14.8 7.79102047231298 13.7663 2.36949
15.2 7.3280283842245 13.7667 1.71477
15.6 7.95612971236643 13.7667 1.69684
15.6 8.38450952650183 13.767 0.410836
15.2 7.79102047231298 13.7672 0.376526
15.6 8.17312669668102 13.7674 1.69684
15.2 7.46324326281812 13.7675 0.568572
15.6 7.66811580507233 13.7675 2.09703
15 7.21110255092798 13.7678 1.67906
14.8 7.04982269280583 13.7678 3.3088
15.6 7.70064932327138 13.7687 1.56714
15 6.96419413859206 13.7689 3.83298
15.2 7.22495674727538 13.7689 3.77496
14.8 7.59605160593318 13.7693 3.70412
15 7.17635004720366 13.7694 2.30274
15.8 9.14877040918614 13.7698 2.67818
16 8.42614977317636 13.7698 1.94167
15.2 7.66159252375118 13.77 3.15151
15.2 6.79705818718657 13.77 3.71528
16 7.84219357067906 13.7703 3.41204
15.2 7.49666592559653 13.7705 3.83058
16 8.42614977317636 13.7706 3.26332
15 7.34846922834954 13.7708 3.80491
15 7.3824115301167 13.7709 2.46741
15.2 7.52994023880668 13.7711 1.72949
15.8 7.94984276574072 13.7712 1.73462
14.8 6.87022561492707 13.7712 3.67482
14.8 7.39594483484024 13.7715 1.90545
15.4 7.19722168617863 13.7715 3.30873
15.6 7.26636084983398 13.7716 1.29358
14.6 6.76756972627545 13.7716 3.79354
15.2 8.10555365166378 13.7717 3.98522
16.2 8.61394218694321 13.772 1.73205
15 7.3824115301167 13.7721 3.15448
16 8.63133825081603 13.7725 1.80725
15.6 8.76356092008266 13.7732 3.88023
15 7.24568837309472 13.7737 0.753575
15.8 8.31865373723417 13.7742 2.56848
15.4 8.01872807869178 13.7744 0.229321
15.2 7.04982269280583 13.7744 3.82806
15.8 7.69415362466854 13.7749 3.87118
15 7.21110255092798 13.7751 0.664157
15 7.03562363973514 13.7752 2.53625
15.8 7.46324326281812 13.7754 0.357989
15.2 6.83373982530796 13.7755 1.0857
15.8 8.16700679563817 13.7757 3.07355
15.4 8.08084154033477 13.7766 3.78523
15.2 7.98122797569397 13.7767 3.51333
15.8 7.98122797569397 13.7772 3.003
15 6.96419413859206 13.7773 1.83427
15.4 7.50333259292163 13.7775 2.15814
14.8 7.98122797569397 13.7775 2.41695
15.8 8.22800097228969 13.7779 3.63836
15 7.51664818918645 13.7781 1.99623
15.6 7.95612971236643 13.7788 1.07948
15.8 7.66159252375118 13.7788 3.75014
16 8.45576726264388 13.779 3.88255
15.2 7.3280283842245 13.7791 0.944385
16.2 8.25832912882503 13.7791 1.26286
16 8.45576726264388 13.7794 3.78466
15.4 7.70064932327138 13.7796 3.02941
14.8 7.29383301152419 13.7801 1.82712
16.2 8.81476034841561 13.7803 3.46754
15.8 7.94984276574072 13.7805 3.99517
16 8.88819441731559 13.7813 1.10568
15.2 7.39594483484024 13.7817 3.81376
15 7.64852927038918 13.782 3.90681
15.4 7.56967634711022 13.782 3.06798
15 7.03562363973514 13.7827 2.29812
15.8 7.98122797569397 13.7829 2.32641
15.4 8.20365772079747 13.7829 3.90451
16.6 8.5615419172016 13.7832 2.49169
15.4 7.82943165242535 13.7833 3.85583
15.2 7.22495674727538 13.7833 1.84877
16 8.18535277187245 13.7839 3.61134
15.4 7.23187389270582 13.7841 3.96936
15.4 7.43639697703128 13.7842 2.92504
15.4 7.50333259292163 13.7845 2.90856
16.4 8.41427358718505 13.7847 2.5436
15.4 8.08084154033477 13.7851 3.73788
15.8 7.52994023880668 13.7853 3.73786
15.4 8.47348806572594 13.7857 3.85606
15.2 8.07465169527454 13.7862 3.81497
15.4 7.63544366752843 13.7863 3.44582
15 7.51664818918645 13.7865 0.365644
14.4 7.95612971236643 13.7866 2.54622
15.6 7.26636084983398 13.787 3.94164
15.4 7.3348483283569 13.7877 3.28556
15.4 7.73304597167248 13.7878 2.284
16.4 8.61974477580398 13.7878 2.7197
16.2 8.25832912882503 13.7878 3.89077
15.8 8.22800097228969 13.788 3.28398
14.8 8.78635305459552 13.7881 2.11858
16.2 8.5848704125339 13.7892 2.68007
15.2 8.52642949891688 13.7892 2.03403
15.2 7.79102047231298 13.7894 0.656079
15.2 7.79102047231298 13.7896 3.82913
16 8.09320702811932 13.7897 2.112
14.8 7.19027120489902 13.7903 3.99924
16 8.09320702811932 13.7905 2.0771
15.4 7.50333259292163 13.7909 1.93486
16 8.27647267862342 13.7912 2.87783
15.8 7.85493475466219 13.7918 1.9999
16 9.13783344124853 13.7919 3.68386
15 6.96419413859206 13.792 0.091492
14.6 7.09224929059886 13.7921 0.195109
15.2 8.10555365166378 13.7922 3.65435
15.4 7.02139587261678 13.7923 1.7407
15.6 7.79743547584717 13.7928 3.15501
15.2 7.36206492772238 13.7929 3.83628
15.8 7.69415362466854 13.7931 3.33448
15.8 7.79102047231298 13.7936 3.88867
16.6 8.61974477580398 13.7941 1.17499
15 7.34846922834954 13.7947 3.52594
15.6 7.76530746332687 13.7952 3.06548
15.2 7.52994023880668 13.7954 3.65716
16 8.5146931829632 13.7956 3.93865
15.8 7.69415362466854 13.7958 3.90291
15.2 7.56306816047562 13.7958 3.27532
15.6 7.36885337077622 13.7959 3.8397
15.8 8.46758525200662 13.7966 2.78782
15.8 7.91833315793166 13.7966 2.93958
15.6 7.70064932327138 13.7969 1.59356
15.2 7.66159252375118 13.797 2.46246
14.8 7.59605160593318 13.7971 3.79204
16.4 8.17312669668102 13.7972 0.372288
15.8 8.70057469366248 13.7977 3.31219
15.4 8.08084154033477 13.7982 3.63422
15 7.74596669241483 13.799 1.26954
15.4 7.82943165242535 13.799 3.81188
14.8 7.19027120489902 13.7994 2.62529
16.2 7.91833315793166 13.7995 2.07255
14.6 6.73052746818554 13.8001 2.38142
15.8 7.79102047231298 13.8002 1.62438
14.6 7.95612971236643 13.8002 3.98437
15.2 7.3280283842245 13.8003 1.26487
15.6 7.43639697703128 13.8003 2.68624
15 8.03118920210451 13.8014 1.79797
15.4 7.63544366752843 13.8015 2.24059
14.6 6.22896460095898 13.8018 0.637255
15 7.61577310586391 13.8019 3.48404
15.4 7.43639697703128 13.802 1.83771
15.4 7.70064932327138 13.802 2.51639
16 7.71362431027076 13.8024 2.60167
14.8 7.66159252375118 13.8026 2.21915
16 8.88819441731559 13.803 0.792136
15.2 7.66159252375118 13.8032 3.53893
15.2 7.98122797569397 13.8034 1.58747
15.6 8.26438140455776 13.8034 3.94232
15.2 8.52642949891688 13.8034 1.98957
15.4 7.50333259292163 13.8036 1.65931
16 8.5146931829632 13.8037 3.6518
15.6 8.01872807869178 13.8045 0.110908
15.6 7.95612971236643 13.8047 3.91709
15.2 7.91833315793166 13.8052 1.75122
15.2 7.88669766125214 13.8054 3.86731
15 7.34846922834954 13.8059 0.754468
15.4 7.50333259292163 13.806 1.55661
15 7.51664818918645 13.8061 0.729894
16 8.88819441731559 13.8061 3.32804
15.4 7.43639697703128 13.8067 1.60641
14.8 7.04982269280583 13.8076 2.49834
15.6 7.79743547584717 13.8076 3.75225
16 8.27647267862342 13.8085 3.87197
15.8 7.66159252375118 13.8089 0.516708
15.4 7.82943165242535 13.8089 1.58668
15.2 7.3280283842245 13.8097 0.429387
15.6 7.63544366752843 13.8097 1.61669
15 7.64852927038918 13.8097 3.76102
15.6 8.53229160308062 13.8098 0.925092
15.4 7.82943165242535 13.8099 3.74465
16.2 8.5848704125339 13.8104 2.46182
16 7.81024967590665 13.8104 3.79204
15.4 8.08084154033477 13.8105 1.01659
16.2 7.98122797569397 13.8108 2.07255
15.6 7.95612971236643 13.8113 1.6467
15.2 7.12039324756716 13.8113 2.22643
15 7.34846922834954 13.812 3.52594
15.8 7.66159252375118 13.8123 0.266094
14.6 6.76756972627545 13.8124 0.901769
15.2 7.52994023880668 13.8125 3.77792
15.2 7.66159252375118 13.8126 2.15891
15.4 7.3348483283569 13.8127 3.96138
15.4 7.43639697703128 13.813 0.817783
15.6 8.01872807869178 13.813 0.776531
15.8 7.98122797569397 13.8132 3.12529
15.8 7.69415362466854 13.8132 3.85467
16.2 8.25832912882503 13.8137 0.268035
15 9.13783344124853 13.8138 3.35701
14.8 7.29383301152419 13.814 3.29089
15.4 7.73304597167248 13.8142 2.52351
15.6 7.36885337077622 13.8142 2.11637
15.8 8.31865373723417 13.8144 0.1357
14.8 7.56306816047562 13.8144 3.93133
15.4 9.07193474403338 13.8144 1.42538
15 7.51664818918645 13.8145 2.98032
15 8.03118920210451 13.8146 2.41717
15.8 8.43800924389159 13.8152 3.0173
15.8 7.46324326281812 13.8154 0.950969
15.6 7.36885337077622 13.8155 1.65579
15.4 7.3348483283569 13.8155 3.58511
16 8.88819441731559 13.8162 2.94825
15.4 7.23187389270582 13.8163 1.72363
15 6.28490254498827 13.8164 1.20302
15.2 8.10555365166378 13.8165 3.10209
15 6.78232998312527 13.8169 3.75014
15.4 7.3348483283569 13.817 3.09517
15.6 8.44393273303382 13.8171 3.68728
15.4 7.82943165242535 13.8174 1.98998
15.2 7.19027120489902 13.818 1.69858
15.6 7.43639697703128 13.8182 3.78838
14.8 7.39594483484024 13.8183 0.867122
15.8 8.75785361832453 13.8183 1.5116
15.4 8.01872807869178 13.8186 0.694576
15.6 8.76356092008266 13.8188 2.21835
15.6 8.53229160308062 13.8195 3.14272
15.6 7.63544366752843 13.8199 2.43895
15.2 8.22800097228969 13.82 3.50962
15.2 8.10555365166378 13.8207 1.58689
15.4 8.01872807869178 13.8211 3.10395
15.8 8.67179335547152 13.8211 2.7953
16.2 7.91833315793166 13.8212 2.62119
15.2 7.3280283842245 13.8218 3.32484
15.4 7.50333259292163 13.8222 1.74479
15 6.44204936336256 13.8222 1.10232
15.6 8.38450952650183 13.8226 3.00955
15.8 7.69415362466854 13.8228 3.56918
15.4 7.95612971236643 13.8234 3.90962
15.8 8.46758525200662 13.8239 2.81798
15.2 7.49666592559653 13.8239 2.8106
15.4 8.38450952650183 13.8239 3.07882
15.4 7.63544366752843 13.8242 0.667815
15 7.24568837309472 13.8242 3.27367
15.4 7.50333259292163 13.8247 1.70924
15.8 9.14877040918614 13.8247 3.32637
15.8 7.98122797569397 13.8249 0.863663
15.6 8.32466215530696 13.825 3.15567
15.6 7.43639697703128 13.8253 3.57062
15.4 7.76530746332687 13.8256 2.19942
15.8 7.98122797569397 13.8259 1.32297
15.6 7.95612971236643 13.8259 3.26578
15.8 7.98122797569397 13.8266 1.54657
15.4 8.38450952650183 13.8268 2.9602
16.2 8.1363382427232 13.827 1.14631
16.2 8.28854631404084 13.827 3.83652
16.4 9.09945053286186 13.8271 0.632426
15.6 7.82943165242535 13.8271 3.91045
16 8.27647267862342 13.8272 0.0793877
16 7.96868872525461 13.8274 1.51151
16 7.96868872525461 13.8275 1.6008
15.2 7.75886589650833 13.828 3.86872
16 7.81024967590665 13.8283 3.98967
14.6 7.43639697703128 13.8284 2.75794
15.6 7.43639697703128 13.8287 0.0469865
15.2 7.19027120489902 13.8287 3.26926
15.2 6.83373982530796 13.8287 3.79204
15.4 7.50333259292163 13.8288 3.93328
16.6 9.07193474403338 13.8291 2.01211
15.2 8.40832920383116 13.8292 3.7332
16 7.71362431027076 13.8292 2.95304
15.4 8.20365772079747 13.8297 3.79391
15.8 7.91833315793166 13.8301 1.0092
14.8 6.87022561492707 13.8301 3.84395
15.6 7.95612971236643 13.8304 3.38046
15.8 8.16700679563817 13.8306 3.92497
16 7.68114574786861 13.8308 2.37682
14.8 6.87022561492707 13.8309 2.56624
15.8 7.66159252375118 13.831 0.535293
15.2 7.46324326281812 13.831 2.9806
16.4 8.38450952650183 13.8311 2.0009
15.4 7.73304597167248 13.8312 1.56926
15.6 7.26636084983398 13.8315 3.80179
16.2 8.40832920383116 13.8317 2.54536
16 7.96868872525461 13.8321 3.72008
16.4 8.61974477580398 13.8322 1.40066
14.6 7.95612971236643 13.8322 2.45866
15.8 7.46324326281812 13.8323 0.139578
14.8 6.72309452558864 13.8323 2.44719
15 8.71779788708135 13.8323 3.69392
15.6 7.43639697703128 13.8324 2.41023
15.8 8.70057469366248 13.8324 3.83561
15.2 7.49666592559653 13.8325 1.04842
14.8 7.39594483484024 13.8325 2.86267
16.4 8.26438140455776 13.8333 0.706021
15.6 7.82943165242535 13.8335 1.93486
15.2 7.52994023880668 13.8336 1.84495
15.2 7.79102047231298 13.8337 3.48404
15 7.51664818918645 13.8339 1.53338
15 7.24568837309472 13.8339 3.18598
15.8 8.28854631404084 13.834 3.55813
15.2 7.66159252375118 13.834 3.89577
15.6 7.63544366752843 13.8342 1.61181
15 7.3824115301167 13.8342 3.78841
15.2 7.25947656515262 13.8342 0.525622
16.4 8.17312669668102 13.8343 0.878086
14.8 7.19027120489902 13.8343 3.03097
14.8 8.72926113711808 13.8346 3.97004
16 8.15475321515005 13.8348 3.04282
15.6 7.63544366752843 13.8349 0.294999
15.6 7.43639697703128 13.8349 1.23088
15.4 7.73304597167248 13.8351 2.44609
15.8 9.14877040918614 13.8352 1.52138
15.4 7.98749021908634 13.8354 0.948553
15 7.24568837309472 13.8354 2.1027
15.4 7.70064932327138 13.8355 3.92585
15.2 7.04982269280583 13.8357 0.0522179
15.8 7.91833315793166 13.8357 0.097918
15.6 8.53229160308062 13.8357 2.7649
15.4 7.73304597167248 13.8362 3.59841
15.2 7.79102047231298 13.8362 3.97835
15 7.03562363973514 13.8363 3.88926
16.4 8.17312669668102 13.8364 1.10328
15.4 9.23579991121505 13.8366 1.4675
15.4 7.82943165242535 13.8367 0.109893
15.4 7.50333259292163 13.8373 0.657651
15.6 7.43639697703128 13.8373 1.56714
15.6 7.70064932327138 13.8374 0.47263
15.2 7.52994023880668 13.8375 3.25667
15.4 7.73304597167248 13.8375 3.7032
15 7.74596669241483 13.8377 3.79664
15 6.89202437604511 13.8378 3.09314
14.6 7.43639697703128 13.8381 3.95894
15.2 7.49666592559653 13.8382 1.65579
15 7.90569415042095 13.8383 2.13046
15.4 7.50333259292163 13.8385 0.640464
15.6 8.26438140455776 13.8394 3.13227
14.8 6.61059755241536 13.8396 3.97083
15.6 8.08084154033477 13.8397 1.28665
15.4 7.82943165242535 13.8397 1.67493
14.8 7.19027120489902 13.8398 3.9668
14.8 8.34865258589672 13.84 2.3456
15.2 7.19027120489902 13.8404 3.97184
14.8 6.97853852894716 13.8407 3.54799
15.2 7.79102047231298 13.8408 1.33447
15.4 8.08084154033477 13.8411 3.81103
15.4 7.3348483283569 13.8412 3.07077
15.4 7.3348483283569 13.8414 3.11496
15 7.17635004720366 13.8417 2.88778
15.6 6.94982014155762 13.8418 0.0988856
15.4 7.82943165242535 13.8419 3.22603
16 8.18535277187245 13.8421 0.1843
15.6 7.36885337077622 13.8422 3.06548
15 7.24568837309472 13.8424 2.00379
16.6 8.38450952650183 13.8425 0.333014
15 7.90569415042095 13.8427 1.80606
16 8.15475321515005 13.8428 0.201827
15.8 7.91833315793166 13.8429 2.64778
15.4 7.73304597167248 13.8431 2.30016
15.6 8.44393273303382 13.8434 3.56019
15.4 7.09224929059886 13.8434 3.87368
16 8.63133825081603 13.8437 0.0700754
15.2 7.52994023880668 13.8441 2.41852
15.2 7.52994023880668 13.8445 2.9576
15 7.64852927038918 13.8448 3.85128
15.2 7.52994023880668 13.8452 0.0527876
15.2 7.04982269280583 13.8453 3.77895
15.2 7.49666592559653 13.8457 3.4553
16 7.90569415042095 13.8458 0.81605
16.2 7.98122797569397 13.8459 0.624782
15.6 7.66811580507233 13.8464 2.50007
16 7.90569415042095 13.8466 0.352503
15.4 8.01872807869178 13.8466 0.00351917
15.2 6.97853852894716 13.8466 3.98738
15.2 7.49666592559653 13.8471 3.79204
15.4 7.73304597167248 13.8475 3.35567
15.6 7.23187389270582 13.8477 0.162404
15.4 7.63544366752843 13.8479 0.683926
15.4 7.82943165242535 13.8479 1.97446
16 8.15475321515005 13.8481 1.24568
15.2 8.07465169527454 13.8483 3.79294
15.6 8.01872807869178 13.8488 3.15887
15.6 7.70064932327138 13.8489 3.04901
15.2 7.36206492772238 13.8493 3.25045
15 7.21110255092798 13.8496 3.25862
15.2 8.28854631404084 13.8497 2.81712
15.6 8.17312669668102 13.8501 1.72796
15.4 8.38450952650183 13.8502 1.74885
15.4 7.50333259292163 13.8503 1.79325
14.4 8.35463942968217 13.8503 1.85469
15 7.17635004720366 13.8508 3.87189
15.2 8.67179335547152 13.8511 0.954437
15.2 7.75886589650833 13.8513 1.98957
16 8.27647267862342 13.8516 0.431766
15.6 7.66811580507233 13.8516 0.691377
15.8 8.22800097228969 13.8518 3.43615
15.4 8.08084154033477 13.8519 0.830641
15.2 7.46324326281812 13.852 2.03231
16.2 7.98122797569397 13.852 2.21158
15.6 7.23187389270582 13.8521 1.57438
14.6 6.58027355054484 13.8524 3.97083
15.4 7.73304597167248 13.8526 0.493882
15.2 7.19027120489902 13.8528 3.85508
15 7.07106781186548 13.8529 3.99784
15.2 7.79102047231298 13.8533 2.0364
15 7.24568837309472 13.8534 2.25803
15.4 8.01872807869178 13.8535 1.68868
15.6 8.5615419172016 13.8536 1.96418
15.4 9.07193474403338 13.8537 1.29896
15.6 7.50333259292163 13.8538 1.03428
15.4 7.82943165242535 13.8538 1.32626
15 7.3824115301167 13.8538 3.75014
15.8 7.79102047231298 13.8542 0.0573495
15.8 7.52994023880668 13.8543 3.9827
14.4 6.50384501660364 13.8546 2.3587
15.8 8.75785361832453 13.8546 3.78967
15 7.74596669241483 13.8547 1.65975
15.4 7.63544366752843 13.8552 3.88123
14.6 6.76756972627545 13.8555 2.20385
15.2 6.83373982530796 13.8557 2.30923
15.8 7.46324326281812 13.8557 2.56148
15.6 7.63544366752843 13.8558 3.1497
15.6 7.95612971236643 13.856 3.35346
15.8 8.46758525200662 13.856 3.28251
15 6.74536878161602 13.8562 3.58613
15.4 7.82943165242535 13.8567 1.48536
15.4 7.23187389270582 13.8567 3.55276
16 8.63133825081603 13.8569 1.45578
15 8.03118920210451 13.8574 2.80458
14.4 8.35463942968217 13.8575 2.52833
15.6 7.63544366752843 13.8579 3.93905
15 7.58287544405155 13.858 3.53123
16 8.27647267862342 13.858 1.57215
15.6 7.53657747256671 13.858 3.80179
15.2 7.88669766125214 13.8583 3.57398
16 8.18535277187245 13.8583 3.93404
15.4 7.70064932327138 13.8584 1.04434
14.8 7.79102047231298 13.8584 3.76158
15.4 7.23187389270582 13.8585 3.56587
16.2 8.40832920383116 13.8588 2.5436
16 7.71362431027076 13.8588 3.73062
15.4 8.73498712076898 13.8593 3.12934
16 8.09320702811932 13.8594 0.82851
15.4 8.01872807869178 13.8596 0.729456
15.8 8.31865373723417 13.8598 3.83026
15.8 7.98122797569397 13.8599 1.74059
15.6 8.08084154033477 13.8602 3.63422
15.8 8.28854631404084 13.8604 3.9812
15.4 7.50333259292163 13.8605 3.79361
15 7.34846922834954 13.8606 0.931493
15.6 7.79743547584717 13.8607 1.27177
15.4 9.07193474403338 13.8607 0.707064
15.4 7.50333259292163 13.8609 3.75569
15.4 7.50333259292163 13.8611 1.95883
16 8.63133825081603 13.8615 2.88557
15 8.36660026534076 13.8615 3.76334
16.2 8.40832920383116 13.8617 0.716721
15.6 9.555103348473 13.8617 2.69428
15.4 7.73304597167248 13.862 0.982304
15.8 8.31865373723417 13.862 3.14902
15.4 7.02139587261678 13.8627 2.42392
16 7.71362431027076 13.8627 3.79204
15.8 7.91833315793166 13.863 3.65342
15.6 7.95612971236643 13.8631 3.99908
15.8 7.66159252375118 13.8635 3.78473
14.8 6.97853852894716 13.8636 0.761013
14.8 7.04982269280583 13.8649 2.18872
15.2 7.19027120489902 13.865 3.80279
16.2 7.98122797569397 13.8653 2.12241
15.8 7.91833315793166 13.8656 0.922423
15 6.96419413859206 13.8657 3.99654
15.8 7.91833315793166 13.8658 0.515704
15.6 8.01872807869178 13.8658 0.0920122
16 8.68907359849138 13.8665 2.59265
15.6 8.29457654133109 13.867 3.13524
15.6 7.43639697703128 13.8671 0.671334
15.6 8.47348806572594 13.8678 3.83496
16 7.96868872525461 13.868 3.66009
15.8 7.94984276574072 13.8684 3.47878
14.4 7.63544366752843 13.8685 1.31765
15.8 7.66159252375118 13.8687 2.48668
15.4 7.98749021908634 13.869 0.303418
15.8 7.91833315793166 13.8691 1.98247
16.2 8.72926113711808 13.8694 0.620996
16.2 7.98122797569397 13.8698 3.05982
15.8 7.91833315793166 13.8701 2.99717
15.8 7.66159252375118 13.8702 0.575921
15.8 8.22800097228969 13.8705 0.818899
15.8 7.46324326281812 13.8707 1.49404
15.6 8.1117199162693 13.8708 3.92825
15.6 7.79743547584717 13.8709 3.18115
15.6 7.95612971236643 13.8711 0.153053
14.8 6.72309452558864 13.8712 2.16654
15.2 7.88669766125214 13.8713 0.914928
15.4 7.70064932327138 13.8717 3.17744
15.8 8.31865373723417 13.872 1.65518
15.8 8.10555365166378 13.8724 3.85501
15.4 7.82943165242535 13.8727 3.991
15.8 7.98122797569397 13.8732 0.473551
15 7.21110255092798 13.8737 0.0547678
15.8 8.28854631404084 13.8739 3.94571
16.8 8.87130204648675 13.874 0.858335
16 8.45576726264388 13.8742 2.23888
15.6 8.53229160308062 13.8743 0.91897
15 7.03562363973514 13.8746 3.84693
15.2 7.42967024840268 13.8747 0.435864
15.6 7.36885337077622 13.8749 0.964147
16.2 8.10555365166378 13.8749 2.95307
15.4 7.3348483283569 13.8752 3.99706
14.6 6.42650760522385 13.8753 3.63167
16.4 8.5615419172016 13.8757 0.262434
15.2 8.34865258589672 13.8758 3.81288
15.4 7.82943165242535 13.8759 3.57608
15.6 7.70064932327138 13.8763 3.87004
15.6 7.50333259292163 13.8763 3.32436
15.6 9.18150314491042 13.8764 2.96575
15.6 7.95612971236643 13.8766 3.65961
15.6 8.14248119432891 13.8767 1.26839
15.8 8.10555365166378 13.8768 3.32637
16 8.27647267862342 13.8769 3.97774
15 7.07106781186548 13.8779 3.4813
15.8 7.98122797569397 13.8782 2.13814
16.8 8.64291617453276 13.8785 1.42671
15 6.96419413859206 13.8785 3.77242
15.4 8.08084154033477 13.8787 1.28585
15.4 7.50333259292163 13.8791 1.77543
15.4 7.50333259292163 13.8792 1.97228
14.8 6.26099033699941 13.8794 1.843
15.2 7.49666592559653 13.8801 3.81637
16 7.81024967590665 13.8805 0.0944395
16 8.63133825081603 13.8807 3.00466
15 8.03118920210451 13.8807 3.81522
16 8.27647267862342 13.881 1.21567
16.2 8.16700679563817 13.8814 2.47755
14.6 6.73052746818554 13.8814 3.11533
15.6 7.26636084983398 13.8817 3.29718
14.8 6.87022561492707 13.8818 3.47778
15.8 7.91833315793166 13.8819 1.85343
15.6 7.70064932327138 13.8821 3.79562
14.6 7.09224929059886 13.8823 3.98557
15.6 8.01872807869178 13.8824 0.62962
15.4 7.73304597167248 13.8824 2.24151
16.2 7.91833315793166 13.8824 3.83889
16.2 8.40832920383116 13.8825 2.9607
15 7.64852927038918 13.8829 2.47905
15.4 9.07193474403338 13.8831 0.388118
16 8.45576726264388 13.8833 2.77601
15.6 7.66811580507233 13.8838 3.94232
14.4 6.54217089351845 13.8838 0.662264
15.4 7.19722168617863 13.8841 0.864093
15.6 7.79743547584717 13.8841 3.14233
15.4 7.50333259292163 13.8845 1.67718
15.2 7.3280283842245 13.8845 3.74572
16.2 7.98122797569397 13.8845 3.3063
15 6.96419413859206 13.8849 1.73465
15.4 7.43639697703128 13.8852 3.39779
15.2 7.79102047231298 13.8852 1.98957
14.6 6.87749954561976 13.8853 3.79354
15.4 8.08084154033477 13.8856 3.44499
15.4 7.82943165242535 13.886 1.92764
16 8.45576726264388 13.8861 1.80274
15.8 8.75785361832453 13.8866 3.05407
15.6 9.18150314491042 13.8868 3.15547
15.6 7.95612971236643 13.887 0.433764
16 8.80340843082951 13.887 2.82594
15.6 7.66811580507233 13.8872 2.3957
15.8 7.79102047231298 13.8875 1.56926
15.4 7.50333259292163 13.8875 3.78446
15.2 9.1214034007931 13.8878 3.7217
15.6 7.70064932327138 13.8879 0.119117
15.2 6.97853852894716 13.8879 1.69861
15.6 7.50333259292163 13.888 1.52595
15.2 7.75886589650833 13.888 3.10311
16.4 8.14248119432891 13.8881 3.98478
15 7.3824115301167 13.8881 2.79009
15.2 7.12039324756716 13.8882 3.09938
14.8 7.79102047231298 13.8882 3.3119
15.6 8.01872807869178 13.8883 0.816316
15 7.03562363973514 13.8885 2.50383
15.8 8.31865373723417 13.8887 3.97456
14.2 6.53452370108182 13.8891 2.38144
15.8 8.87130204648675 13.8892 2.70172
15.2 7.3280283842245 13.8895 1.82532
15 7.03562363973514 13.8896 3.81522
15.2 7.22495674727538 13.8897 3.34949
15.6 8.32466215530696 13.8899 1.101
16 7.96868872525461 13.8899 3.19376
15.4 9.12688336728371 13.89 3.13201
15.8 7.94984276574072 13.8903 1.8391
15 7.51664818918645 13.8903 1.07068
15.4 7.23187389270582 13.8904 2.32525
14.4 7.92464510246358 13.8909 3.60194
14.8 7.79102047231298 13.8912 3.83319
15.2 7.36206492772238 13.8914 3.82956
16.2 8.16700679563817 13.8914 2.64124
16 7.71362431027076 13.8917 0.10265
15.6 8.04984471899924 13.8917 1.38835
15.4 7.92464510246358 13.8917 1.38932
15.2 7.04982269280583 13.8918 3.84323
15 7.58287544405155 13.892 2.52752
15.6 7.63544366752843 13.8923 1.31892
15 7.34846922834954 13.8928 3.67622
15.2 7.3280283842245 13.8929 3.79121
15 7.3824115301167 13.893 2.65672
15 7.34846922834954 13.893 3.51986
15.6 8.01872807869178 13.893 3.94318
15.8 8.43800924389159 13.8931 3.71701
15.2 7.46324326281812 13.8936 3.40086
14.6 7.30068489937759 13.8937 2.18892
15 6.96419413859206 13.8938 1.09013
15 7.24568837309472 13.8938 2.38158
15.6 7.53657747256671 13.894 3.79817
16 8.27647267862342 13.8945 0.282862
16 7.71362431027076 13.8949 0.855926
15.8 8.19756061276768 13.8949 1.82864
16.2 8.25832912882503 13.895 2.53347
16 7.68114574786861 13.895 3.88624
15.6 8.26438140455776 13.8952 1.25613
16 8.77496438739212 13.8953 2.33165
16.2 8.5848704125339 13.8956 3.10346
16 8.18535277187245 13.8958 3.84026
15.8 8.52642949891688 13.8959 0.78993
15.4 7.73304597167248 13.896 0.818104
15.2 7.46324326281812 13.8962 0.827651
15.2 7.19027120489902 13.8962 3.8029
15.6 8.38450952650183 13.8967 1.66911
15.4 7.73304597167248 13.897 3.36089
15.8 7.94984276574072 13.897 3.85476
16.2 9.14877040918614 13.8974 2.89637
16.2 8.1363382427232 13.8978 1.4269
15.4 7.82943165242535 13.8979 1.7781
16 7.90569415042095 13.8979 3.34484
16.4 8.26438140455776 13.8982 0.108731
15.6 9.12688336728371 13.8984 2.35475
16 7.87400787401181 13.8984 3.47675
15.4 8.79204185613331 13.8985 2.85158
15.6 7.95612971236643 13.8988 3.32891
16 7.96868872525461 13.8988 3.69015
14.4 6.76756972627545 13.8992 3.84788
15.4 7.09224929059886 13.8994 0.0990865
15.2 7.46324326281812 13.8994 1.31766
14.8 7.19027120489902 13.8996 2.39733
15.8 7.98122797569397 13.9 3.96682
14.6 7.23187389270582 13.9001 3.97083
15 7.71362431027076 13.9001 3.75014
15.8 8.22800097228969 13.9002 3.93696
15.8 7.94984276574072 13.9002 2.06259
15.6 7.43639697703128 13.9004 3.91045
16.2 8.25832912882503 13.9005 0.500807
15.8 8.52642949891688 13.9007 1.94964
15.6 8.01872807869178 13.9008 0.923
16.2 8.10555365166378 13.901 3.49218
15.6 7.95612971236643 13.9016 3.10008
16.2 8.40832920383116 13.9016 3.80098
15.6 7.95612971236643 13.9017 3.74896
16 8.15475321515005 13.9018 2.59482
15.2 7.19027120489902 13.9021 2.14679
14.8 6.97853852894716 13.9022 2.22986
16 8.42614977317636 13.9022 3.97267
15.2 7.52994023880668 13.9023 0.64937
16 8.27647267862342 13.9025 3.16712
15.4 7.43639697703128 13.9029 1.98481
15.8 8.10555365166378 13.9031 3.003
16.4 8.41427358718505 13.9033 2.93329
15.2 7.88669766125214 13.9035 2.3233
16.4 8.17312669668102 13.9037 0.878086
15 7.17635004720366 13.9037 2.25331
15.6 7.70064932327138 13.9038 1.98279
16.2 9.25742944882649 13.9043 2.05726
15.4 7.70064932327138 13.9046 3.57087
14.6 7.05691150575094 13.9046 2.59076
15 7.21110255092798 13.9051 3.92374
15.8 9.57601169589929 13.9056 3.54881
15.8 7.79102047231298 13.9056 3.34962
15.8 8.10555365166378 13.9061 2.7963
15.2 7.22495674727538 13.9061 2.02196
14.6 7.23187389270582 13.9061 3.97083
15.4 7.43639697703128 13.9063 2.57031
14.6 8.76356092008266 13.9065 2.7594
15.6 7.95612971236643 13.907 3.46462
15.2 7.3280283842245 13.907 3.5131
15.6 8.73498712076898 13.9072 1.40066
16.2 8.87130204648675 13.9073 3.92425
15.6 8.44393273303382 13.9077 2.02022
16.2 7.98122797569397 13.9078 3.12718
15.8 8.70057469366248 13.9079 3.6705
16 8.42614977317636 13.9081 0.10715
15.4 8.38450952650183 13.9081 1.95086
16 8.42614977317636 13.9087 3.012
15.4 7.73304597167248 13.9088 3.87555
15.4 7.73304597167248 13.9088 3.81889
15.8 7.91833315793166 13.9089 3.003
15.6 7.43639697703128 13.9089 3.95172
15.4 7.3348483283569 13.909 3.8586
16 8.15475321515005 13.9091 1.43356
14.6 6.94982014155762 13.9091 3.7434
15.2 8.04363102087608 13.9097 3.30084
15.8 7.52994023880668 13.9097 3.83347
14.6 6.73052746818554 13.9098 3.7006
15.6 7.43639697703128 13.91 0.93654
16 7.90569415042095 13.91 1.93946
15.4 7.82943165242535 13.9101 3.9482
15.6 7.66811580507233 13.9102 3.19874
16 8.63133825081603 13.9105 3.97664
15.2 7.79102047231298 13.9108 0.376526
15 7.17635004720366 13.9109 2.51518
15.8 7.85493475466219 13.9113 3.89444
15.4 7.43639697703128 13.9114 0.206411
15 6.44204936336256 13.9114 2.502
15.6 7.79743547584717 13.9117 1.65903
16 7.96868872525461 13.9118 2.96372
16.2 9.25742944882649 13.9124 3.11522
15.4 8.20365772079747 13.9126 2.10845
15.8 7.85493475466219 13.9126 3.97438
15.4 8.79204185613331 13.9129 3.92007
14.6 6.76756972627545 13.913 3.81217
14.8 7.04982269280583 13.9131 3.18087
14.8 6.97853852894716 13.9131 3.34162
15.4 8.01872807869178 13.9133 3.84927
15.4 7.82943165242535 13.9133 3.32421
15.8 8.16700679563817 13.9134 1.65757
15.6 8.26438140455776 13.9137 0.363959
15.2 7.22495674727538 13.9137 3.74572
14.8 7.29383301152419 13.9141 3.66073
15.6 8.01872807869178 13.9145 1.7071
15 6.89202437604511 13.9147 3.76122
15.8 7.98122797569397 13.9148 0.778579
15.8 8.10555365166378 13.9149 1.33126
15 6.96419413859206 13.9149 2.18606
15.6 7.79743547584717 13.915 3.30194
16 8.45576726264388 13.9151 2.55184
15.2 7.88669766125214 13.9155 3.52554
16.4 8.38450952650183 13.9158 1.75184
15.6 7.95612971236643 13.9158 2.98347
15.6 8.01872807869178 13.9159 0.560948
15 7.51664818918645 13.9159 1.67559
15.4 7.3348483283569 13.9159 3.90583
16.4 8.5615419172016 13.916 0.485401
15.8 7.98122797569397 13.9166 0.864891
16 7.81024967590665 13.9166 3.668
15.2 7.22495674727538 13.9166 2.56218
15.2 7.46324326281812 13.9167 1.38394
16 8.5146931829632 13.9168 3.82503
14.6 7.23187389270582 13.9171 3.86672
16 7.96868872525461 13.9172 2.73112
15.8 8.81476034841561 13.9173 1.56452
15 8.36660026534076 13.9176 2.50665
14.8 8.40832920383116 13.9178 3.75775
15.6 7.66811580507233 13.9182 0.81813
15.8 7.69415362466854 13.9183 2.42689
15.8 7.69415362466854 13.9183 3.99925
15.2 7.79102047231298 13.9186 2.53531
15.2 7.46324326281812 13.9186 3.50258
14.2 7.25947656515262 13.9191 2.38142
16 9.02773504263389 13.9192 3.30219
15.4 7.09224929059886 13.9195 2.56633
15.6 7.70064932327138 13.9196 2.21146
15 7.58287544405155 13.9196 2.41592
15.4 8.20365772079747 13.9198 2.77685
15.6 8.26438140455776 13.9199 0.401992
15.6 7.98749021908634 13.9199 1.74723
15 6.67083203206317 13.9209 0
15.6 7.50333259292163 13.9211 1.24346
15.8 8.81476034841561 13.9213 2.13546
15.6 7.79743547584717 13.9214 3.52034
15.6 7.43639697703128 13.9215 3.66687
15.2 7.66159252375118 13.9215 3.52106
15 6.89202437604511 13.9216 3.55855
16 8.27647267862342 13.9217 3.52991
16 8.15475321515005 13.9219 0.553646
15.2 7.46324326281812 13.922 1.9252
15.4 7.43639697703128 13.9221 3.87156
15.6 7.95612971236643 13.9225 3.43591
14.6 7.09224929059886 13.9226 3.87319
15.2 8.25832912882503 13.9227 2.21376
15 7.17635004720366 13.9227 3.80527
16.2 7.98122797569397 13.923 3.62064
15.4 7.43639697703128 13.9231 3.991
15 7.74596669241483 13.9232 3.89072
15.4 7.50333259292163 13.9238 3.95771
15.2 7.46324326281812 13.9239 0.771253
15.8 7.66159252375118 13.9241 3.96269
15 7.17635004720366 13.9243 2.48271
16 8.80340843082951 13.9245 0.713491
15.4 7.19722168617863 13.9247 1.75319
15.6 7.36885337077622 13.925 3.13356
14.8 7.04982269280583 13.9251 2.22986
15.2 7.49666592559653 13.9253 3.64822
15.8 7.91833315793166 13.9254 0.990414
15.8 7.66159252375118 13.9254 3.55276
15.6 7.50333259292163 13.9255 3.00703
15.6 8.73498712076898 13.9255 3.49498
15.6 7.36885337077622 13.9256 2.75868
15.6 8.26438140455776 13.9259 0.43393
15 7.34846922834954 13.9259 3.58511
15.6 7.26636084983398 13.926 1.18079
15.6 8.38450952650183 13.9261 3.80686
16.2 8.5848704125339 13.9262 0.169699
15.6 7.23187389270582 13.9263 3.79711
15.8 8.52642949891688 13.9264 3.84682
15.2 7.49666592559653 13.9264 3.86111
14.6 7.30068489937759 13.9265 3.70158
15.4 7.50333259292163 13.9268 3.86428
15.2 7.19027120489902 13.927 0.641958
15.4 7.70064932327138 13.927 0.431294
15.8 8.87130204648675 13.927 2.63278
14.8 7.56306816047562 13.927 3.9864
16 7.71362431027076 13.927 3.78004
15 8.45576726264388 13.9272 3.86098
16 8.45576726264388 13.9272 1.22565
14.8 7.39594483484024 13.9273 2.72071
15 6.96419413859206 13.9274 0.0651691
16 7.96868872525461 13.9278 2.1475
15.4 7.43639697703128 13.9278 3.98667
15.6 7.43639697703128 13.9282 1.97118
15.6 7.82943165242535 13.9283 2.48498
15.4 7.82943165242535 13.9283 3.83155
15 7.34846922834954 13.9284 2.23719
15.4 7.70064932327138 13.9284 1.65881
16 7.96868872525461 13.9287 0.368155
16 8.5146931829632 13.9288 2.12853
15.2 9.14877040918614 13.9289 2.78219
15.2 7.22495674727538 13.9289 3.7563
15.2 7.3280283842245 13.9292 3.14011
15.8 8.28854631404084 13.9299 3.31725
15 7.90569415042095 13.9303 1.85518
15 7.34846922834954 13.9303 3.76334
16.2 9.14877040918614 13.9305 2.73371
15.2 7.85493475466219 13.9309 3.9865
15.8 7.98122797569397 13.9309 3.96729
14.8 8.34865258589672 13.931 3.25586
15.4 8.01872807869178 13.9311 2.27048
15.6 7.95612971236643 13.9311 1.91813
15.2 7.22495674727538 13.9313 1.6048
15.2 7.46324326281812 13.9314 0.80919
15.8 8.28854631404084 13.9314 3.35731
15.4 7.73304597167248 13.9314 1.87681
15.4 8.79204185613331 13.9316 1.14876
15.6 7.43639697703128 13.9317 0.418537
15.8 8.28854631404084 13.9318 3.14059
15.8 7.98122797569397 13.9321 0.531727
15.2 7.52994023880668 13.9321 3.79
15 7.17635004720366 13.9322 3.80527
15.2 7.04982269280583 13.9325 3.02475
15.4 7.23187389270582 13.9329 2.37721
15.4 7.73304597167248 13.9329 1.6778
15.4 9.07193474403338 13.933 0.834492
16 8.68907359849138 13.9339 3.09382
15 7.64852927038918 13.9342 3.91302
15.6 8.29457654133109 13.9343 2.1632
15.2 6.97853852894716 13.9343 2.61452
14.8 6.87022561492707 13.9344 3.52057
15.2 7.49666592559653 13.9346 3.43342
16.2 8.40832920383116 13.9347 3.42033
15.6 8.14248119432891 13.9347 2.02818
15.2 8.04363102087608 13.9347 3.68204
15.2 7.85493475466219 13.9348 1.92807
14.8 6.97853852894716 13.9349 0.900482
15.8 7.69415362466854 13.9349 0.0757776
15.4 7.82943165242535 13.9353 1.59777
15 6.96419413859206 13.9355 2.82721
15.4 7.3348483283569 13.9361 3.94848
15 6.89202437604511 13.9362 1.93486
15.4 7.19722168617863 13.9364 2.03212
15.2 6.97853852894716 13.9365 0.0522179
15.4 7.19722168617863 13.9365 1.47948
15.8 7.98122797569397 13.9365 1.03539
15.2 6.97853852894716 13.9366 3.13937
15.6 7.63544366752843 13.9367 3.01885
15.4 7.73304597167248 13.937 1.35648
15.2 7.52994023880668 13.937 3.57683
15.4 7.50333259292163 13.9372 1.41141
15.4 7.43639697703128 13.9374 0.274405
15.4 7.43639697703128 13.9375 2.52752
15.4 7.63544366752843 13.9375 3.79266
15.6 7.82943165242535 13.9377 3.08234
15.2 7.39594483484024 13.9381 1.57308
14.6 7.30068489937759 13.9383 2.44175
15.6 8.44393273303382 13.9384 1.73577
16 8.27647267862342 13.9384 2.96372
15.2 6.97853852894716 13.9387 3.80998
15.6 7.23187389270582 13.9388 0.00351917
15.6 7.70064932327138 13.9389 1.69684
15 6.78232998312527 13.939 3.76122
15.6 8.14248119432891 13.9391 3.86122
15.8 8.31865373723417 13.9394 0.74338
15.8 8.46758525200662 13.9397 1.57053
15.2 9.14877040918614 13.9399 1.53944
15.4 8.79204185613331 13.9402 1.66705
16 8.63133825081603 13.9403 1.83052
16.4 8.76356092008266 13.9405 1.73889
15.6 8.44393273303382 13.9405 1.26155
15.6 8.01872807869178 13.9406 3.45684
15.8 7.52994023880668 13.9406 3.11279
15.4 8.73498712076898 13.9408 3.27269
15.4 7.82943165242535 13.9411 2.69604
15 6.96419413859206 13.9412 3.2619
15.4 8.73498712076898 13.9412 2.40895
15.4 7.63544366752843 13.9417 1.52509
15.4 7.98749021908634 13.9419 3.82417
15.8 7.69415362466854 13.9428 1.48851
15.4 7.3348483283569 13.9428 3.76715
16 8.80340843082951 13.943 1.44807
15.4 8.20365772079747 13.9431 2.60159
15.2 7.04982269280583 13.9431 3.76312
15.4 7.43639697703128 13.9433 3.297
14.8 7.39594483484024 13.9434 3.7074
16 7.81024967590665 13.9434 3.90839
15.2 7.46324326281812 13.944 1.84495
15.2 7.04982269280583 13.9442 3.84323
15.8 7.91833315793166 13.9444 3.56918
15 8 13.9446 2.3747
15 6.96419413859206 13.9451 0.473592
15.4 8.73498712076898 13.9459 2.03177
15.8 9.23038460737146 13.946 1.22984
15.8 8.28854631404084 13.9462 3.50011
15.4 7.82943165242535 13.9465 2.37186
15.8 7.69415362466854 13.9466 0.335491
15.6 8.76356092008266 13.9467 1.36028
15.2 7.49666592559653 13.9468 2.72643
15.6 9.12688336728371 13.9471 3.96937
15.4 7.43639697703128 13.9475 1.13981
15.4 7.3348483283569 13.9475 2.81904
15 7.64852927038918 13.9475 3.98137
15.4 7.50333259292163 13.9479 0.0563802
15.2 7.52994023880668 13.9479 3.80738
15 7.96868872525461 13.9481 2.22132
15.6 7.70064932327138 13.9482 3.49257
15 6.78232998312527 13.9483 2.20359
14.8 6.97853852894716 13.9483 2.10282
15.8 7.79102047231298 13.9484 3.10225
15.2 7.46324326281812 13.9485 3.48226
15.2 7.72657750883274 13.9485 1.60391
15.4 7.23187389270582 13.9485 3.70645
15.6 7.43639697703128 13.9486 1.88463
15.8 7.66159252375118 13.9487 0.394811
15.8 7.98122797569397 13.9487 1.19826
15.4 7.09224929059886 13.9487 3.75381
16 7.96868872525461 13.949 2.4472
15 6.51920240520265 13.949 3.79965
15.4 6.6558245169175 13.949 1.31426
15.4 7.19722168617863 13.9494 1.47089
15.2 7.04982269280583 13.9495 2.46456
16.4 8.14248119432891 13.9496 0.673999
15.6 7.4027022093287 13.9498 0.0953318
15.8 8.28854631404084 13.9502 3.91124
16.2 8.25832912882503 13.9503 2.01586
15.8 8.31865373723417 13.9505 0.509126
14.6 7.46993975879324 13.9505 3.81091
15.2 7.46324326281812 13.9506 3.91514
15.4 7.3348483283569 13.9507 3.75014
15.4 7.63544366752843 13.9508 1.33629
15 7.34846922834954 13.9508 3.82128
16 7.96868872525461 13.9512 0.154526
15.2 7.56306816047562 13.9513 3.96875
16 8.42614977317636 13.9514 2.26378
15 6.89202437604511 13.9515 3.12027
16.4 8.26438140455776 13.9517 0.418426
15 7.90569415042095 13.9517 3.95085
15 7.51664818918645 13.952 3.92374
15.4 8.01872807869178 13.9521 2.48186
15.2 7.46324326281812 13.9527 0.220506
15.2 7.52994023880668 13.9528 3.85775
16 8.45576726264388 13.9529 2.19285
15.8 8.10555365166378 13.953 1.7709
14.4 6.73052746818554 13.953 2.87284
15.2 7.49666592559653 13.9533 2.12222
15.8 7.98122797569397 13.9534 2.64814
15.8 7.79102047231298 13.9534 2.19029
16.6 8.38450952650183 13.9538 3.62162
15.8 8.46758525200662 13.954 1.33874
14.4 6.73052746818554 13.9542 3.7941
15.8 8.92748564826626 13.9547 1.07052
16.2 7.98122797569397 13.955 3.2272
14.8 7.39594483484024 13.9554 3.79356
15.6 7.79743547584717 13.9554 3.72335
15.8 7.98122797569397 13.9556 2.58913
16 8.27647267862342 13.9557 1.20243
16.2 7.91833315793166 13.956 0.43621
15.8 8.22800097228969 13.9562 1.54821
15.2 7.98122797569397 13.9564 0.776139
15.4 7.82943165242535 13.9565 3.12161
15.2 7.72657750883274 13.9567 0.248883
15.4 8.08084154033477 13.9567 2.60618
15.6 7.63544366752843 13.9568 1.72189
15 7.90569415042095 13.9569 3.87044
16.2 7.91833315793166 13.9573 0.50394
16 8.09320702811932 13.9573 2.95307
14.8 6.72309452558864 13.9574 3.82136
16.2 8.75785361832453 13.9575 0.902059
15.6 8.5615419172016 13.9576 3.10727
14.6 7.60263112349929 13.9578 3.81217
16.2 7.98122797569397 13.9584 2.51144
15 7.51664818918645 13.9585 2.68316
15.8 7.98122797569397 13.9588 0.377139
15.2 7.3280283842245 13.9588 3.11004
16.4 8.41427358718505 13.959 3.8903
15.8 7.91833315793166 13.959 0.857633
15.2 7.49666592559653 13.959 3.98253
15.4 7.82943165242535 13.9591 1.68976
15 7.58287544405155 13.9598 3.98759
15.2 7.46324326281812 13.9599 3.43831
15.4 7.50333259292163 13.96 3.76056
15.8 7.46324326281812 13.9602 0.44191
15.8 7.46324326281812 13.9603 2.77721
15.8 8.67179335547152 13.9604 3.80938
15.2 7.22495674727538 13.9605 3.84246
16.4 8.17312669668102 13.9606 3.90471
16 8.27647267862342 13.9607 0.442305
15.4 7.63544366752843 13.9608 1.02431
15.4 7.43639697703128 13.9608 0.334273
15.2 7.3280283842245 13.9608 3.72393
15.8 7.66159252375118 13.9609 0.701784
16 8.15475321515005 13.961 3.3158
15 7.17635004720366 13.9614 2.10864
15.8 9.5236547606473 13.9615 3.01129
15.2 7.04982269280583 13.9618 3.79216
15.2 7.79102047231298 13.9619 1.97927
15.2 7.79102047231298 13.9619 3.29914
15.6 7.43639697703128 13.9621 0.956145
14.8 7.29383301152419 13.9622 3.47031
15.2 7.46324326281812 13.9623 0.131952
15.6 7.26636084983398 13.9629 3.76939
15 7.58287544405155 13.9629 3.33206
15.4 8.01872807869178 13.963 3.56874
15.2 7.39594483484024 13.963 2.60417
15 7.90569415042095 13.963 3.92056
15 7.51664818918645 13.963 3.81217
15.2 7.19027120489902 13.9631 2.42744
14.6 7.60263112349929 13.9632 2.22577
15.6 7.70064932327138 13.9634 0.431294
15.4 9.12688336728371 13.9638 2.80219
15.2 7.79102047231298 13.9638 2.37186
15.6 8.29457654133109 13.9641 0.30296
15.4 7.98749021908634 13.9641 1.47089
14.8 7.29383301152419 13.9641 3.84395
16.2 8.1363382427232 13.9643 1.93476
15.8 7.91833315793166 13.9645 3.91124
15.2 7.3280283842245 13.9648 3.62981
15.4 8.47348806572594 13.965 0.14869
16 7.90569415042095 13.965 1.50803
15.8 7.66159252375118 13.9651 3.85536
15.2 7.88669766125214 13.9652 2.01945
16.2 8.16700679563817 13.9652 0.149212
15 7.90569415042095 13.9652 1.33008
16 8.5146931829632 13.9653 3.19631
16.4 8.17312669668102 13.9655 3.8903
15.8 7.79102047231298 13.966 1.79068
14.4 6.50384501660364 13.966 2.20007
15.6 8.84872872225158 13.9665 1.04533
15.2 6.97853852894716 13.9668 0.248883
15 8.33666600026653 13.9668 3.79977
15.4 9.555103348473 13.9671 3.34139
14.8 7.29383301152419 13.9671 3.75415
15.2 7.94984276574072 13.9671 1.06975
15.6 8.01872807869178 13.9672 1.45593
16.4 8.14248119432891 13.9673 1.73263
15.8 8.52642949891688 13.9674 2.23079
16.2 8.46758525200662 13.9676 0.452395
15.8 7.85493475466219 13.9676 1.68185
14.6 6.34822809924155 13.9676 3.76077
15.4 7.73304597167248 13.9678 0.853825
16.6 8.44393273303382 13.9681 1.30916
15.6 7.95612971236643 13.9684 2.47539
14.8 7.04982269280583 13.9686 2.30269
16.2 8.75785361832453 13.9688 0.915284
15.4 8.08084154033477 13.9689 0.404608
15.6 8.17312669668102 13.9691 3.10135
16.2 8.16700679563817 13.9692 2.12985
15.8 8.52642949891688 13.9693 0.354699
15 7.07106781186548 13.9699 3.09647
16.2 8.92748564826626 13.97 1.79616
15.2 7.04982269280583 13.97 3.73716
15.2 7.52994023880668 13.97 3.57683
15 7.51664818918645 13.9701 3.93517
15.4 8.73498712076898 13.9702 3.79383
15.8 7.66159252375118 13.9705 1.62548
15.6 7.70064932327138 13.9709 0.431651
15.4 7.50333259292163 13.971 3.92953
15.6 7.23187389270582 13.9711 0.597712
14.6 6.73052746818554 13.9712 3.7434
16 7.68114574786861 13.9713 2.17792
16.2 7.91833315793166 13.9713 3.94356
15 7.74596669241483 13.9715 1.65579
15.2 7.49666592559653 13.9715 3.75569
15.4 7.43639697703128 13.9716 0.995419
16 8.18535277187245 13.9716 0.216158
16.2 8.70057469366248 13.9716 2.17116
15.6 7.53657747256671 13.9717 1.68976
14.6 7.02139587261678 13.9719 0.813976
15.4 7.73304597167248 13.972 3.94582
15.2 7.3280283842245 13.9731 3.32484
15.6 7.95612971236643 13.9732 1.68677
15 6.59545297913646 13.9732 3.78961
15.4 7.63544366752843 13.9733 3.80527
15.4 7.50333259292163 13.9735 2.53071
16.2 8.61394218694321 13.9736 1.4884
15.4 7.23187389270582 13.9736 2.29482
16 8.48528137423857 13.9737 3.27074
15 8.45576726264388 13.9738 1.352
15 8.36660026534076 13.9739 3.98497
15 7.3824115301167 13.9739 3.77029
14.8 6.72309452558864 13.974 3.58474
15.8 8.10555365166378 13.974 3.07355
15.6 7.95612971236643 13.9743 1.74537
15.6 7.70064932327138 13.9745 3.67093
16 8.27647267862342 13.9746 1.92752
16.4 9.09945053286186 13.9748 0.788656
15.2 8.04363102087608 13.9748 1.54731
16.2 7.98122797569397 13.9749 2.95493
15.6 7.43639697703128 13.975 3.35014
16.2 9.25742944882649 13.9756 3.35641
15.8 7.69415362466854 13.9757 1.53327
15.8 8.10555365166378 13.9757 1.75568
15.2 7.49666592559653 13.9757 3.97147
15.4 7.43639697703128 13.9758 1.99282
15.2 7.22495674727538 13.9759 0.148637
15 6.74536878161602 13.976 3.03379
14.8 8.34865258589672 13.9761 2.52028
15.8 7.79102047231298 13.9762 3.28611
14.6 7.05691150575094 13.9763 3.99692
15.6 8.5615419172016 13.9766 3.97245
15.6 8.44393273303382 13.9767 1.64544
15.2 8.04363102087608 13.9767 3.82323
15.8 7.52994023880668 13.9769 2.56148
15.2 6.83373982530796 13.9769 3.02001
15.4 7.19722168617863 13.977 1.65931
15.2 7.3280283842245 13.977 3.5711
15.2 7.52994023880668 13.9771 2.23997
14 6.32455532033676 13.9773 3.69412
16.2 9.17605579756357 13.9775 3.47146
15 8 13.9775 2.49683
15.2 7.79102047231298 13.9776 3.84525
14.8 7.59605160593318 13.9776 2.24909
15.2 7.66159252375118 13.9777 3.92772
16 8.45576726264388 13.9777 1.20238
15.6 8.73498712076898 13.9777 3.12229
15.2 7.19027120489902 13.9778 3.43524
16 9.19238815542512 13.9779 1.97365
15.6 8.47348806572594 13.9779 3.3964
16.8 9.67987603226405 13.978 2.76969
15.4 8.47348806572594 13.978 3.89093
15.6 8.73498712076898 13.9784 2.57116
14.8 6.26099033699941 13.9784 0.00474884
15.4 8.08084154033477 13.9785 0.902874
15.4 7.09224929059886 13.9786 0.0353293
15.4 8.01872807869178 13.9786 3.80527
15 6.59545297913646 13.979 3.75014
16.2 8.16700679563817 13.9792 0.0477895
15.2 7.66159252375118 13.9794 1.66676
14.6 7.50333259292163 13.9794 1.42035
15.6 8.38450952650183 13.9798 2.26589
15.8 8.70057469366248 13.98 0.27116
15.8 8.52642949891688 13.98 0.630656
15 7.24568837309472 13.98 3.77341
15.2 7.52994023880668 13.9805 3.95911
15.2 7.79102047231298 13.9809 0.0702829
14.8 7.59605160593318 13.981 2.20007
15.6 8.14248119432891 13.9811 3.45684
15 8.45576726264388 13.9814 3.95331
15.6 8.01872807869178 13.9815 2.56287
16 8.18535277187245 13.9816 1.46388
15.4 7.50333259292163 13.9817 2.52752
15.4 7.63544366752843 13.9818 2.97152
15.8 7.69415362466854 13.9819 3.13716
15.8 8.46758525200662 13.982 0.458055
15 6.78232998312527 13.982 1.34319
15.8 8.16700679563817 13.9823 2.17717
15.4 7.73304597167248 13.9824 2.51873
15.2 7.12039324756716 13.9824 3.7978
15.6 8.44393273303382 13.9825 2.22123
15.6 8.04984471899924 13.9826 2.98869
15.4 8.47348806572594 13.9826 3.87892
15.4 7.43639697703128 13.9828 0.710609
15.4 7.82943165242535 13.9828 3.86161
16 8.80340843082951 13.983 3.31354
15.8 7.69415362466854 13.9833 1.75262
16 7.71362431027076 13.9834 0.505014
15.4 7.3348483283569 13.9836 3.99246
15.4 8.50294066779253 13.9838 3.89027
15.8 7.69415362466854 13.9839 0.250001
14.4 6.91375440697744 13.9839 3.84261
15.6 7.26636084983398 13.9839 3.75539
15 6.96419413859206 13.984 2.56219
15.4 8.08084154033477 13.9841 2.03201
15.4 8.47348806572594 13.9841 3.85565
15 8.80340843082951 13.9842 2.35236
15.4 8.38450952650183 13.9845 3.71497
15.8 7.91833315793166 13.9847 3.81322
15.4 8.38450952650183 13.9847 3.35887
15.8 8.52642949891688 13.9848 1.21328
15.2 7.72657750883274 13.9848 3.02769
15 6.74536878161602 13.9849 3.82129
15.8 8.70057469366248 13.9851 3.32125
15.6 7.50333259292163 13.9851 3.12519
16 8.27647267862342 13.9852 3.48219
15.4 7.3348483283569 13.9853 1.06486
15.8 7.52994023880668 13.9853 0.0799061
15.4 7.50333259292163 13.9856 3.11521
15.4 7.73304597167248 13.986 2.1165
15.6 7.70064932327138 13.986 3.03438
16 8.27647267862342 13.986 3.27417
15.2 8.40832920383116 13.9863 1.00574
15.8 7.52994023880668 13.9863 3.77863
15.8 7.79102047231298 13.9869 3.6276
15 6.96419413859206 13.9873 2.72291
15.4 7.82943165242535 13.9874 0.528876
15.2 7.22495674727538 13.9875 3.89042
15.4 7.63544366752843 13.9875 0.366172
16.4 8.38450952650183 13.9876 0.579304
14.4 6.46529195009785 13.9876 2.09929
15.8 7.69415362466854 13.9878 3.53957
16.4 8.44393273303382 13.9879 1.56761
15.4 7.50333259292163 13.9886 2.55993
15.6 7.26636084983398 13.9887 3.06548
14.8 7.04982269280583 13.9888 2.26608
16.2 8.25832912882503 13.9889 1.26524
15.8 7.52994023880668 13.9889 3.97685
15.2 7.98122797569397 13.9891 3.14486
15.8 7.79102047231298 13.9891 1.98489
16.2 8.25832912882503 13.9894 0.812581
15 7.3143694191639 13.9898 2.41164
14.6 6.50384501660364 13.9899 3.97083
15.6 7.82943165242535 13.9903 3.12552
15.4 7.3348483283569 13.9904 1.40874
14.8 7.98122797569397 13.9904 3.86298
14.6 7.23187389270582 13.9905 3.99433
15 7.58287544405155 13.9906 1.89868
15.6 7.79743547584717 13.9906 3.88059
15.8 7.66159252375118 13.9906 3.47878
15.4 7.70064932327138 13.9907 2.71945
15.8 7.69415362466854 13.991 0.170687
14.6 7.05691150575094 13.9912 3.68775
15.8 8.10555365166378 13.9915 3.82601
15.2 8.01249024960405 13.9916 3.06533
15.4 7.82943165242535 13.9919 3.75014
16 7.71362431027076 13.992 0.167565
15.4 7.98749021908634 13.992 3.3997
15.6 8.38450952650183 13.9921 2.968
15.4 7.23187389270582 13.9921 3.99246
15.2 7.46324326281812 13.9923 2.60118
15.8 7.98122797569397 13.9926 1.65671
15.4 7.3348483283569 13.9926 2.78727
15.2 7.72657750883274 13.9926 3.98233
15.8 7.69415362466854 13.9928 3.5916
14.8 7.49666592559653 13.9928 1.39554
15.2 7.79102047231298 13.9933 2.03936
16.4 8.17312669668102 13.9938 3.87401
15.6 7.79743547584717 13.9938 2.67008
15.6 8.5615419172016 13.9941 1.73891
15.6 8.29457654133109 13.9942 1.32073
14.8 7.66159252375118 13.9942 1.68278
15.8 7.94984276574072 13.9942 1.05535
15.4 7.70064932327138 13.9943 0.528876
15.6 7.36885337077622 13.9943 3.75014
15.2 7.79102047231298 13.9944 3.15417
15.6 7.70064932327138 13.9945 1.0249
15.2 7.3280283842245 13.9945 3.00861
15.6 7.50333259292163 13.9945 3.9547
15.2 7.85493475466219 13.9946 3.80087
15.2 7.3280283842245 13.9946 3.77286
15.8 8.07465169527454 13.9946 2.50803
14.8 6.76017751246223 13.9947 3.84395
15.6 8.01872807869178 13.995 2.88477
15.8 8.22800097228969 13.995 3.93815
15.4 7.43639697703128 13.9953 2.29757
15.4 7.19722168617863 13.9956 0.327748
15.4 8.01872807869178 13.996 0.586421
14.8 7.04982269280583 13.996 3.72
15 6.81909084849293 13.9962 0.463438
15.6 7.70064932327138 13.9963 3.56587
15.2 7.19027120489902 13.9964 2.03212
14.2 6.53452370108182 13.9965 3.7006
15.8 7.79102047231298 13.9966 3.95465
15 7.3143694191639 13.9968 2.59503
15.8 8.52642949891688 13.997 3.94514
14.6 7.09224929059886 13.997 3.79181
16 8.15475321515005 13.9974 2.26515
15.4 6.91375440697744 13.9975 2.96031
15.8 7.91833315793166 13.9978 3.94628
15 8.03118920210451 13.9979 3.90453
15.8 8.10555365166378 13.9979 3.53969
16.2 8.40832920383116 13.9982 3.81137
15.2 7.66159252375118 13.9986 3.90679
14.4 7.23187389270582 13.9988 3.21398
15.8 7.91833315793166 13.9989 2.17363
15.2 7.46324326281812 13.9991 0.368716
16.4 8.38450952650183 13.9994 1.77791
15 6.96419413859206 13.9995 0.597209
15 7.24568837309472 13.9996 3.81808
14.4 7.63544366752843 13.9999 3.97224
14.8 6.53452370108182 13.9999 3.75026
15.4 7.12741187248219 12.7032 1.75453
15.2 6.87022561492707 12.7376 2.82572
15.6 7.63544366752843 12.9608 2.47896
15.4 7.23187389270582 12.9932 2.20216
15.2 6.87022561492707 13.0027 3.34207
15 7.3143694191639 13.0389 1.08107
14.2 6.83373982530796 13.0636 0.887979
14.8 6.68580586017871 13.0679 0.798938
15 6.78232998312527 13.0704 1.41616
15.2 7.12039324756716 13.0717 2.41745
15.8 7.42967024840268 13.0718 1.4382
15.4 7.4027022093287 13.0837 3.52763
15.2 6.87022561492707 13.1005 3.98334
15.6 7.12741187248219 13.1047 2.16259
15.2 6.68580586017871 13.1294 2.03695
15.4 6.87749954561976 13.1442 0.341834
15.6 7.4027022093287 13.1507 0.573894
15.4 7.09224929059886 13.1538 1.3736
15.8 7.39594483484024 13.1661 0.77137
15 7.10633520177595 13.1663 3.11572
15.8 7.69415362466854 13.18 1.4573
16 7.68114574786861 13.1808 0.71108
15.2 7.22495674727538 13.1814 0.353701
15.6 8.1117199162693 13.1834 3.17237
14.8 6.87022561492707 13.1882 0.498874
16.2 7.59605160593318 13.1888 3.62799
15.2 6.68580586017871 13.1899 2.40345
14.8 6.34034699365894 13.1962 3.28917
16.2 7.69415362466854 13.1964 2.62322
15 6.67083203206317 13.2059 0.891981
15.4 7.12741187248219 13.2106 1.0769
15.2 7.22495674727538 13.2136 2.01266
16.2 7.59605160593318 13.2165 3.94486
15.2 7.56306816047562 13.2201 3.65053
14.8 7.52994023880668 13.2251 3.65701
15.4 7.12741187248219 13.2283 1.21922
15.6 7.60263112349929 13.2293 3.84579
15.2 7.52994023880668 13.2309 0.869201
15.2 7.15541752799933 13.2352 0.400172
16.2 8.16700679563817 13.2364 2.11391
15.2 6.79705818718657 13.2382 2.66578
15 6.51920240520265 13.2387 2.30673
15.6 7.73304597167248 13.2454 3.84999
16 7.41619848709566 13.2461 3.59161
15.8 7.59605160593318 13.2478 1.21105
15.6 7.53657747256671 13.2489 1.56729
15.8 7.59605160593318 13.2519 2.91427
14.8 7.15541752799933 13.2546 0.498874
15.6 7.09224929059886 13.2584 0.114366
15.6 7.09224929059886 13.2591 0.703891
16.4 7.98749021908634 13.262 2.95803
15.6 7.89303490426845 13.2659 1.45059
15 6.6332495807108 13.2696 0.959768
14.8 6.94262198308391 13.2701 0.979817
15 6.96419413859206 13.2766 2.32043
15.4 7.12741187248219 13.2778 1.06654
15 7.51664818918645 13.2795 1.43007
16.4 7.86129760281342 13.2796 2.96448
15 6.67083203206317 13.2798 1.13415
15.2 6.87022561492707 13.2814 1.88396
15.2 7.12039324756716 13.2841 1.14489
15.6 7.98749021908634 13.2849 2.72724
15.6 6.91375440697744 13.2864 2.81918
14.6 7.02139587261678 13.288 1.4825
15.6 7.23187389270582 13.2887 1.27301
15 6.89202437604511 13.2947 3.88379
14.8 6.68580586017871 13.2953 2.40941
15 8 13.2965 3.97576
15.8 8.34865258589672 13.2971 2.00225
16 7.87400787401181 13.2972 3.98262
15 6.96419413859206 13.2984 3.28245
15.6 8.38450952650183 13.2993 3.86449
15 6.67083203206317 13.3017 0.705885
15.2 7.42967024840268 13.3057 2.95508
15.6 7.12741187248219 13.3057 2.38564
15.4 7.4027022093287 13.3059 0.704716
15.2 7.08519583356734 13.3067 0.431341
15.4 7.12741187248219 13.3077 0.756881
16 7.68114574786861 13.3135 2.45899
15.2 6.94262198308391 13.3196 3.44811
15.6 6.98569967862919 13.3196 3.47362
15.2 6.94262198308391 13.3203 0.615839
15.4 7.23187389270582 13.321 0.260393
15.6 7.09224929059886 13.3226 0.431237
15.2 7.42967024840268 13.3243 0.411387
16.6 8.14248119432891 13.3252 2.44641
15.4 7.12741187248219 13.3286 2.22263
16 8 13.3294 1.49794
15.8 7.66159252375118 13.3307 3.54921
15.4 7.4027022093287 13.3347 0.881698
15.2 7.08519583356734 13.3379 0.781194
15.6 7.4027022093287 13.3384 0.705477
15.6 7.53657747256671 13.3396 1.97014
16 8 13.3399 3.21841
15.6 6.91375440697744 13.3403 1.6465
15.4 6.94982014155762 13.3409 1.32438
16.2 7.56306816047562 13.3416 3.72825
15.4 7.70064932327138 13.3419 1.45771
15.2 7.42967024840268 13.3433 2.68481
15.4 7.23187389270582 13.3438 3.95279
15.4 6.84105255059483 13.3443 0.404475
15.4 7.4027022093287 13.3486 0.743165
15.4 7.36885337077622 13.3497 0.0271644
15.4 7.30068489937759 13.3516 0.770553
15.4 7.09224929059886 13.3521 0.848484
15.8 7.72657750883274 13.3524 0.927313
15.4 6.87749954561976 13.3557 0.0719528
15.2 7.49666592559653 13.3573 3.6111
15.4 7.4027022093287 13.3604 0.146006
15.2 7.42967024840268 13.3617 0.426082
15.8 7.39594483484024 13.3652 3.24207
15 7.21110255092798 13.3661 0.879147
15.8 8.28854631404084 13.3661 2.82929
15.8 7.42967024840268 13.3664 0.466482
15 6.67083203206317 13.3671 1.68374
15.4 6.84105255059483 13.368 2.98202
16 7.87400787401181 13.3725 0.945679
15.4 7.09224929059886 13.3729 3.55912
15.6 7.82943165242535 13.3762 1.21372
14.6 6.34822809924155 13.3785 2.82469
15.2 7.08519583356734 13.3786 0.690263
16.4 8.47348806572594 13.3789 1.31428
15.8 8.28854631404084 13.3813 3.5198
15.6 7.92464510246358 13.3814 1.49374
15 6.96419413859206 13.3823 1.98723
15.4 7.23187389270582 13.3835 1.01489
15.6 7.4027022093287 13.3838 0.0643712
16.2 8.40832920383116 13.3839 3.69937
15.6 7.4027022093287 13.3855 0.787115
15.8 8.07465169527454 13.3899 1.16296
15.6 7.3348483283569 13.3901 0.963288
14.8 7.15541752799933 13.3908 3.74012
14.6 6.42650760522385 13.3917 2.25078
15.2 7.25947656515262 13.3936 3.45218
14.6 7.16240183178799 13.3948 3.04591
15.4 8.01872807869178 13.3948 0.992669
16.2 7.85493475466219 13.3953 0.350251
15.6 7.73304597167248 13.3955 3.68289
15 6.78232998312527 13.397 0.623475
15.4 7.63544366752843 13.3977 1.06654
15.4 7.4027022093287 13.3977 2.69242
15.6 7.92464510246358 13.3995 3.38266
15.6 7.73304597167248 13.4 1.37283
15.8 7.59605160593318 13.4007 3.98375
15.6 7.23187389270582 13.4036 0.475091
15 7.17635004720366 13.4055 0.70417
15 8.33666600026653 13.4072 1.54955
14.6 6.6558245169175 13.4073 2.42134
15.6 7.4027022093287 13.4073 0.991458
15.4 7.63544366752843 13.4079 0.743165
15.6 7.4027022093287 13.4081 0.768625
15.8 7.94984276574072 13.4085 3.99684
15.4 7.12741187248219 13.4085 0.78095
15.8 7.85493475466219 13.4093 2.36326
15.4 6.84105255059483 13.41 0.864031
15.6 7.23187389270582 13.4125 0.848464
15.6 7.3348483283569 13.4131 2.60204
15.6 7.98749021908634 13.4138 0.922926
16.4 7.86129760281342 13.4152 2.35554
15.4 7.92464510246358 13.4157 0.310231
16 7.87400787401181 13.4159 0.883774
14.8 6.64830805543787 13.4164 2.42965
15.4 7.09224929059886 13.4164 1.07816
15.4 7.56967634711022 13.4175 3.13079
15.8 7.42967024840268 13.4192 0.537619
15.2 7.94984276574072 13.4195 1.68939
15.2 6.94262198308391 13.4197 0.176822
15.8 7.59605160593318 13.4199 2.35135
15.6 8.1117199162693 13.4212 0.550902
16.2 8.34865258589672 13.4215 2.63348
15.4 7.02139587261678 13.422 1.06572
15.2 7.42967024840268 13.4254 0.791207
15.8 8.46758525200662 13.4269 2.37853
15.4 7.43639697703128 13.4309 0.099675
15.8 7.85493475466219 13.4314 2.90231
15.4 7.4027022093287 13.4316 1.00256
15 7.17635004720366 13.4329 1.25813
16 7.87400787401181 13.4332 2.09171
15.6 7.53657747256671 13.4333 2.72822
15.8 8.22800097228969 13.4338 3.73239
15.4 7.30068489937759 13.4339 0.45834
15.8 7.59605160593318 13.4353 1.03658
15.4 7.4027022093287 13.4356 2.82336
15.2 7.52994023880668 13.436 1.16785
15.6 7.12741187248219 13.437 2.06108
15.6 7.60263112349929 13.4383 3.68019
14.8 7.15541752799933 13.4388 0.330611
15.6 8.82043082847998 13.4405 2.84331
14.2 6.05805249234438 13.4418 2.19453
15.6 7.23187389270582 13.4432 0.864256
15.2 8.07465169527454 13.4448 1.43958
16 7.81024967590665 13.445 1.36758
15.4 7.63544366752843 13.4451 3.71171
15.6 7.63544366752843 13.4454 1.11049
15.6 7.53657747256671 13.4463 1.3152
15 7.17635004720366 13.4463 1.1795
16 7.68114574786861 13.4466 1.25104
15.8 7.69415362466854 13.4495 0.932055
15 7.3143694191639 13.4502 3.6281
15.4 7.12741187248219 13.4502 1.78248
15.8 7.42967024840268 13.4504 1.2462
16.2 8.52642949891688 13.4535 2.15846
16 7.74596669241483 13.4536 1.48534
15.2 6.68580586017871 13.4552 2.06568
15.4 6.87749954561976 13.4559 2.72129
15.6 8.1117199162693 13.456 2.75165
15.4 7.12741187248219 13.4561 0.296415
15.6 7.4027022093287 13.4563 0.444704
16 8.18535277187245 13.4577 0.477124
15.4 7.4027022093287 13.4579 1.43485
15.4 7.4027022093287 13.4584 1.21112
15.6 7.12741187248219 13.4601 0.399292
15.4 7.66811580507233 13.4624 0.0487347
16.4 7.86129760281342 13.4632 3.57186
15.2 7.66159252375118 13.4633 0.411387
15.6 7.12741187248219 13.4646 0.799446
15.2 7.56306816047562 13.4648 0.786409
16.4 8.87693640846886 13.4659 2.80054
15 6.67083203206317 13.4664 2.6236
15 7.3143694191639 13.4684 3.57962
15.4 7.23187389270582 13.4711 0.650576
14.8 6.49615270756469 13.4716 0.0507182
15.4 7.89303490426845 13.4721 0.200702
16 7.68114574786861 13.4722 0.386016
15.8 8.43800924389159 13.4732 2.00606
15.4 7.09224929059886 13.4736 1.2083
15 6.96419413859206 13.4743 1.35944
15.4 7.76530746332687 13.477 1.64825
15.6 7.4027022093287 13.4775 2.59802
15.4 7.56967634711022 13.4779 0.767591
15.8 7.39594483484024 13.478 3.47438
15.8 7.56306816047562 13.4788 3.21925
15.6 7.4027022093287 13.4791 0.703891
15 6.6332495807108 13.4794 0.98768
15.2 7.56306816047562 13.4796 2.88971
15.4 6.84105255059483 13.4816 3.56529
14.8 7.01427116670007 13.4834 3.95263
15.2 7.62889244910426 13.4838 0.983111
15.8 7.39594483484024 13.4842 3.92601
15.6 7.60263112349929 13.4851 0.443343
15.4 7.12741187248219 13.4858 1.21534
16 7.87400787401181 13.4886 3.97033
15 7.58287544405155 13.4891 2.85957
15.6 7.4027022093287 13.4894 1.49416
15.4 7.12741187248219 13.4913 0.540578
15.6 7.23187389270582 13.492 2.38564
16.2 7.85493475466219 13.4922 2.80025
15.4 6.73052746818554 13.4926 1.18608
15.2 7.62889244910426 13.4928 2.6408
14.8 7.52994023880668 13.4929 2.68326
15.6 7.53657747256671 13.4935 2.03343
16.2 7.69415362466854 13.4935 3.94486
15.6 7.98749021908634 13.494 0.420531
15.4 7.12741187248219 13.4941 0.743165
16 7.41619848709566 13.4951 3.20957
16.2 8.07465169527454 13.4958 3.68571
15.6 8.1117199162693 13.4964 1.6883
15.2 7.56306816047562 13.4969 0.875571
15.6 6.98569967862919 13.4971 0.708808
15 8 13.4972 2.19497
15.4 8.64869932417586 13.4979 3.73657
15.6 8.1117199162693 13.5006 1.20101
15 6.28490254498827 13.501 0.318999
15.4 7.36885337077622 13.5014 0.733824
14.8 6.41872261435249 13.5017 1.33238
16.2 7.85493475466219 13.5029 0.839495
15.6 8.1117199162693 13.5038 2.76733
15 6.44204936336256 13.5051 2.93935
15.2 7.25947656515262 13.5054 0.868214
15.4 7.4027022093287 13.5055 0.268406
15.4 7.92464510246358 13.5067 3.1952
15.6 7.63544366752843 13.5069 3.6899
15.4 7.76530746332687 13.5079 0.0631118
15.6 8.29457654133109 13.5092 3.25217
15.4 6.87749954561976 13.5095 0.767591
15.4 8.01872807869178 13.5105 0.0487347
15.4 7.23187389270582 13.5106 0.887738
15.4 8.64869932417586 13.5107 3.45991
16 8.57321409974112 13.512 1.73399
15.2 6.68580586017871 13.5123 0.113708
16 7.81024967590665 13.5133 2.94675
14.8 6.97853852894716 13.5139 1.49249
15.4 7.12741187248219 13.514 2.53165
15.8 7.52994023880668 13.5143 0.112439
15.6 7.4027022093287 13.5154 0.787161
15.2 7.94984276574072 13.5156 0.91808
15.2 7.52994023880668 13.5158 0.563528
15.2 6.87022561492707 13.5164 0.965312
15.2 8.25832912882503 13.5166 0.716313
15 6.96419413859206 13.5168 1.49733
15.2 6.68580586017871 13.5169 0.744322
15.2 7.49666592559653 13.5172 1.2181
15.6 7.12741187248219 13.5176 3.58778
14.8 6.41872261435249 13.5179 1.03371
14.6 6.87749954561976 13.5183 2.85882
15 7.10633520177595 13.5204 0.693025
15.6 7.60263112349929 13.5205 3.19142
15.2 7.66159252375118 13.5205 0.0648159
16 8.42614977317636 13.5214 3.00792
14.2 5.97494769851586 13.5216 2.29621
15.2 6.68580586017871 13.522 1.19168
15 7.48331477354788 13.5229 0.70093
16 8.21583836257749 13.5237 3.45206
15.4 6.94982014155762 13.5241 1.22147
16.2 7.59605160593318 13.5271 0.452892
16.2 8.52642949891688 13.5308 0.104117
15.4 7.56967634711022 13.5314 0.917704
15.2 7.66159252375118 13.5318 0.732788
14.8 7.62889244910426 13.5319 3.91468
15.2 7.56306816047562 13.5328 1.40476
15 7.17635004720366 13.5336 1.59657
15 7.71362431027076 13.5371 1.77683
15.4 6.73052746818554 13.5376 2.15766
14.8 7.15541752799933 13.538 1.0428
16.2 8.92748564826626 13.5381 2.85787
16.6 8.14248119432891 13.5384 2.59147
15.4 7.43639697703128 13.5401 0.881698
15.8 7.15541752799933 13.541 0.996778
15.6 7.12741187248219 13.5415 0.744322
15.4 7.56967634711022 13.5419 0.959822
15.4 7.23187389270582 13.5425 2.48934
14.8 6.79705818718657 13.5429 0.655959
15.4 7.43639697703128 13.5433 0.086641
15.8 7.3280283842245 13.5434 0.0636625
15.4 7.56967634711022 13.5445 3.22415
16 9.05538513813742 13.5452 3.8292
15.8 7.52994023880668 13.5454 3.09389
15.2 7.82304288624318 13.5477 0.371465
15.6 7.92464510246358 13.5482 3.81897
15 7.21110255092798 13.5491 3.47486
14.8 6.94262198308391 13.5493 3.74012
14.6 6.50384501660364 13.5503 2.26497
14.4 6.22896460095898 13.551 0.487495
16.2 8.52642949891688 13.5512 1.03107
15.4 6.87749954561976 13.5522 0.0544972
15.6 8.1117199162693 13.5527 1.92622
16 8 13.553 0.931215
15.2 7.62889244910426 13.5538 3.78436
15.6 7.53657747256671 13.5543 1.43508
15.6 7.4027022093287 13.5543 0.703838
15.4 7.66811580507233 13.5549 0.430911
16.2 7.98122797569397 13.5552 2.38121
15.4 7.95612971236643 13.5573 2.30641
15.2 7.25947656515262 13.5575 0.212773
15.2 6.87022561492707 13.5582 3.80021
15.2 6.72309452558864 13.5585 3.35998
15.8 7.72657750883274 13.5591 0.184922
15.6 7.23187389270582 13.5592 1.02167
15.4 7.4027022093287 13.5596 0.617758
15.6 7.73304597167248 13.5598 1.21539
15.2 7.49666592559653 13.5611 2.53601
15.4 7.12741187248219 13.5612 0.754289
15.2 6.97853852894716 13.5623 2.40539
16 8.30662386291808 13.5645 2.65548
15.6 7.73304597167248 13.5648 1.0722
16 8 13.565 3.18611
15.2 7.08519583356734 13.5669 0.631059
16 8.66025403784439 13.5673 2.18113
15.8 7.59605160593318 13.5676 2.88118
15.6 7.98749021908634 13.5678 1.55071
15.2 7.08519583356734 13.5679 0.671282
15.8 7.25947656515262 13.568 3.91261
15.4 7.56967634711022 13.5687 3.66505
15.2 6.97853852894716 13.569 2.045
15.2 7.42967024840268 13.569 3.31839
14.8 6.87022561492707 13.5693 0.529395
16.2 8.70057469366248 13.5696 2.26915
16 7.58287544405155 13.5703 1.25595
15.4 7.23187389270582 13.5714 1.33629
14.8 7.01427116670007 13.5715 0.476361
16 7.68114574786861 13.5716 1.64541
15.8 7.25947656515262 13.5723 0.6094
15.8 8.28854631404084 13.5733 3.12825
15.4 7.92464510246358 13.5735 3.11577
15.8 7.52994023880668 13.5737 2.40211
15.2 6.87022561492707 13.5739 1.42039
15.2 6.87022561492707 13.5764 0.570115
16.2 7.85493475466219 13.5767 0.63463
15 6.96419413859206 13.5769 1.38334
15.2 6.87022561492707 13.5785 1.10392
15 7.90569415042095 13.5786 3.90916
15.6 8.26438140455776 13.5795 2.73803
16.4 8.17312669668102 13.5795 2.91267
15.2 6.79705818718657 13.5797 3.76459
15.4 6.73052746818554 13.5799 0.980335
16.2 8.40832920383116 13.5807 3.69076
15.6 7.73304597167248 13.5811 0.536496
15.6 7.12741187248219 13.5816 0.258035
15.4 7.12741187248219 13.5817 3.74767
15 7.48331477354788 13.5818 3.6217
15.2 7.08519583356734 13.5834 0.570115
15.6 7.4027022093287 13.5836 2.9307
15.2 7.66159252375118 13.5837 1.27797
15.6 7.09224929059886 13.5838 1.12085
15.6 7.09224929059886 13.5843 3.4865
15 7.21110255092798 13.5845 3.59759
15.4 7.09224929059886 13.5848 0.923372
16 7.87400787401181 13.585 1.75922
15.6 7.09224929059886 13.5852 0.391637
16.2 7.85493475466219 13.5857 3.19056
15.6 7.89303490426845 13.588 0.453799
14.8 6.49615270756469 13.5889 1.54519
15.6 7.12741187248219 13.5893 1.74157
15.4 7.23187389270582 13.5895 0.625385
14.8 6.57267069006199 13.5905 1.94897
15.6 7.4027022093287 13.5909 0.391637
15.6 7.3348483283569 13.5915 2.61984
15.4 6.94982014155762 13.5916 1.66066
15.4 6.73052746818554 13.5916 0.436505
15.6 7.60263112349929 13.5918 0.473516
15 6.67083203206317 13.5921 0.996887
15.8 7.98122797569397 13.5929 3.38213
15.4 8.76356092008266 13.5935 1.30952
14.6 6.50384501660364 13.5936 0.0708443
16 7.54983443527075 13.5937 3.119
15.6 8.29457654133109 13.5954 0.159829
14.6 7.56967634711022 13.5966 3.8843
15.8 7.56306816047562 13.5971 2.23939
15 7.17635004720366 13.598 3.86982
15.8 7.59605160593318 13.5981 0.429004
15.2 7.42967024840268 13.599 0.773099
16 7.58287544405155 13.599 1.19627
15.2 8.67179335547152 13.5994 2.82565
15.4 8.32466215530696 13.5995 1.01332
15 7.3143694191639 13.5995 0.0852952
14.4 6.22896460095898 13.5999 3.43361
15.4 7.12741187248219 13.6004 1.19696
15.6 7.92464510246358 13.6007 1.47724
16 7.81024967590665 13.6011 2.36387
15.2 7.42967024840268 13.6017 0.292186
14.8 6.64830805543787 13.6019 0.730305
15.2 7.62889244910426 13.602 0.81607
16 7.54983443527075 13.6032 1.44925
15.4 7.09224929059886 13.6051 0.669079
15.8 7.69415362466854 13.6051 2.62974
15.4 7.23187389270582 13.6062 0.959768
15.2 6.57267069006199 13.6076 3.50496
15.6 7.3348483283569 13.6078 3.47362
15.2 8.25832912882503 13.6082 0.965543
15.6 7.4027022093287 13.6083 0.707301
15 7.3143694191639 13.6091 3.75964
15.4 7.30068489937759 13.6102 2.21639
15.4 7.4027022093287 13.6106 0.770462
15.4 7.36885337077622 13.6111 2.47766
15.2 7.25947656515262 13.6117 1.86753
15.8 7.3280283842245 13.612 0.0289845
15.6 7.12741187248219 13.6132 3.48783
14.6 6.42650760522385 13.6132 0.0650344
15.4 7.63544366752843 13.6135 0.591785
15.4 6.87749954561976 13.614 0.500224
14.2 6.76017751246223 13.6148 2.37636
15.6 7.73304597167248 13.6148 1.85112
15 7.51664818918645 13.6151 1.4518
15.8 7.3280283842245 13.6152 0.279643
15.8 7.91833315793166 13.6152 1.68341
15.2 7.49666592559653 13.6158 0.797711
14.8 7.22495674727538 13.6159 0.522884
15.4 7.56967634711022 13.6159 3.5645
15.4 7.70064932327138 13.6173 0.33219
15 6.96419413859206 13.6179 2.45942
15.2 7.62889244910426 13.6188 2.67682
15.6 6.98569967862919 13.6196 0.375075
15.4 7.23187389270582 13.62 0.887738
14.8 7.15541752799933 13.6211 2.61481
15.8 7.15541752799933 13.6219 0.73434
15.8 7.91833315793166 13.6229 0.934435
15.2 7.15541752799933 13.6237 1.66387
15 7.10633520177595 13.6238 0.681227
15.4 7.26636084983398 13.6246 0.72142
16.2 8.16700679563817 13.6247 0.732092
15.8 7.69415362466854 13.6253 0.676428
15.4 7.63544366752843 13.6263 2.51645
14.6 7.02139587261678 13.6266 0.47935
15.6 7.4027022093287 13.6271 0.550365
15.8 7.25947656515262 13.6271 1.773
14.4 6.06630035524124 13.6272 0.823236
15.8 7.56306816047562 13.6286 3.19887
15.6 7.23187389270582 13.6296 0.707301
16.2 8.78635305459552 13.6299 2.62084
15.4 7.63544366752843 13.6311 0.913017
15.8 7.69415362466854 13.6317 2.80563
16.2 8.70057469366248 13.6317 0.481935
14.8 6.09918027279076 13.6323 2.04921
14.6 7.16240183178799 13.6329 2.5753
15.4 7.56967634711022 13.6333 2.60264
15.6 7.4027022093287 13.6333 0.963857
15.6 7.89303490426845 13.6334 1.75422
15.6 9.04433524367601 13.6336 0.489808
15.6 7.60263112349929 13.6345 2.50422
15.6 7.23187389270582 13.6352 1.57435
15.6 7.53657747256671 13.6353 0.084693
15 8.33666600026653 13.6372 2.23604
15.6 7.12741187248219 13.6377 2.11481
15.4 7.95612971236643 13.6378 0.99594
16 7.34846922834954 13.6379 2.44351
15.6 7.53657747256671 13.638 3.88305
15.8 7.15541752799933 13.6392 0.503647
16.4 7.79743547584717 13.6394 0.0796586
15.6 7.92464510246358 13.6398 0.387172
15.6 7.12741187248219 13.6401 0.747818
15.6 7.4027022093287 13.6414 0.642295
15.8 7.52994023880668 13.6416 0.0680515
14.6 6.10737259384099 13.6424 3.35941
14.8 6.68580586017871 13.6433 1.91041
15.6 7.4027022093287 13.6442 1.87716
15 6.89202437604511 13.6445 0.64255
15 7.10633520177595 13.6447 1.01776
15.8 7.56306816047562 13.645 2.17298
15 7.48331477354788 13.6451 0.33146
14.6 6.6558245169175 13.6455 3.04591
15.2 7.08519583356734 13.6455 0.930387
16 7.84219357067906 13.6456 2.78527
15.4 8.17312669668102 13.6457 2.73013
14.6 6.8044103344816 13.6463 0.974472
15.4 7.43639697703128 13.6463 2.40531
14.2 6.57267069006199 13.6465 2.4422
15.8 7.39594483484024 13.6472 3.20062
15.4 6.84105255059483 13.6478 0.355551
15.4 7.79743547584717 13.6479 0.569669
16 8.83176086632785 13.648 2.00112
15.2 7.29383301152419 13.6482 1.38534
15.2 7.15541752799933 13.6486 2.71136
15.8 7.56306816047562 13.649 2.62157
14.8 6.94262198308391 13.6492 3.84479
16 8.21583836257749 13.6493 2.03679
15.6 7.98749021908634 13.6499 1.42463
15 6.89202437604511 13.6507 0.082862
15.6 7.4027022093287 13.6509 2.34374
16 7.41619848709566 13.6511 2.34586
15.8 7.59605160593318 13.6512 1.85207
15.6 7.4027022093287 13.6514 3.9668
15.2 7.25947656515262 13.6515 0.231157
15.6 7.53657747256671 13.6519 0.901222
15.6 7.89303490426845 13.652 3.02309
14.4 6.91375440697744 13.6531 0.887607
16 8.71779788708135 13.6531 3.09501
14.4 6.8044103344816 13.6535 0.710343
15.8 7.91833315793166 13.6537 2.76299
15.4 7.95612971236643 13.6538 3.45821
15 7.10633520177595 13.6542 3.24252
15 6.44204936336256 13.6547 1.66559
15.4 7.92464510246358 13.6551 1.55688
15.4 7.36885337077622 13.6551 3.13532
15.4 7.09224929059886 13.6552 0.589639
15.8 8.34865258589672 13.6569 1.00399
15 7.51664818918645 13.6573 0.697036
15.8 7.91833315793166 13.6573 3.3344
15.4 7.12741187248219 13.6577 2.34094
15 6.96419413859206 13.6598 0.972993
14.8 7.01427116670007 13.6598 3.58061
15.4 7.23187389270582 13.6609 1.56317
15 7.44983221287567 13.6615 0.762824
15.2 6.87022561492707 13.6623 0.453589
15.8 8.46758525200662 13.6624 3.19572
14.6 6.8044103344816 13.6625 0.743912
15.4 7.95612971236643 13.6625 3.84413
15.4 8.32466215530696 13.6627 1.09525
15.6 7.53657747256671 13.663 3.53387
15.6 7.79743547584717 13.6638 1.55009
15.8 8.28854631404084 13.6644 1.13878
15 7.51664818918645 13.6651 0.959769
15.2 7.25947656515262 13.6652 1.97713
15.6 7.63544366752843 13.6655 2.02087
15.6 8.29457654133109 13.6656 0.422
15.6 8.29457654133109 13.6661 3.89132
16 8.60232526704263 13.6664 1.67858
15.4 7.70064932327138 13.6668 0.44062
15.6 7.53657747256671 13.6671 0.561578
15.6 7.3348483283569 13.6676 0.639534
15.4 7.4027022093287 13.6681 0.913017
15.2 7.29383301152419 13.6682 0.0605923
16.2 7.85493475466219 13.6686 3.51521
15.6 7.23187389270582 13.6687 0.848464
15.4 7.95612971236643 13.6693 2.08853
15.6 8.1117199162693 13.6695 1.47423
15.8 7.59605160593318 13.6712 1.51368
15.4 8.44393273303382 13.6721 3.56352
15.6 7.73304597167248 13.6721 0.845892
15.4 7.56967634711022 13.6726 3.22243
15 7.21110255092798 13.673 0.598465
16 8.33666600026653 13.6731 2.79766
15.6 6.98569967862919 13.6731 3.7898
16 8.33666600026653 13.6734 2.91388
15.8 8.28854631404084 13.6743 0.549919
15.8 7.56306816047562 13.675 0.587312
15.4 7.23187389270582 13.6753 0.450865
14.8 7.94984276574072 13.6763 3.66653
15.6 7.73304597167248 13.6765 3.3785
15 7.21110255092798 13.6766 3.73941
15.8 7.3280283842245 13.6767 0.731824
14.8 6.68580586017871 13.6768 3.11214
15.2 7.29383301152419 13.6778 0.907819
15.2 7.62889244910426 13.6778 3.81916
15.4 7.12741187248219 13.6778 1.65636
15.2 7.66159252375118 13.6782 3.30067
16 9.05538513813742 13.6784 3.25986
15.4 6.73052746818554 13.6797 3.56109
15.6 7.3348483283569 13.6801 2.68432
16 7.87400787401181 13.6804 0.425706
16.4 7.98749021908634 13.6817 1.70299
15.2 7.49666592559653 13.6823 1.95316
15.2 7.42967024840268 13.6827 0.985263
14.8 7.22495674727538 13.6828 1.84192
15.8 7.42967024840268 13.684 3.14656
15.2 7.08519583356734 13.6845 1.62702
16.2 7.85493475466219 13.6854 2.42841
15.8 8.04363102087608 13.6859 3.15135
14.8 7.15541752799933 13.6863 3.77759
15.4 6.73052746818554 13.6864 0.0525006
15.4 7.26636084983398 13.6865 2.14323
16.2 8.16700679563817 13.6867 1.03762
15.4 7.12741187248219 13.6868 3.56354
15.4 8.26438140455776 13.6875 2.20784
15.6 7.73304597167248 13.6876 3.84849
15.8 7.94984276574072 13.6878 1.0596
16 7.34846922834954 13.6879 0.119332
15 7.21110255092798 13.688 0.707613
15.4 7.43639697703128 13.6884 1.31976
15.2 6.94262198308391 13.6887 3.39085
16 7.87400787401181 13.6887 0.237034
16 7.41619848709566 13.6889 0.0795489
15.6 7.09224929059886 13.689 0.040842
15.2 7.29383301152419 13.6892 0.954437
15.4 7.12741187248219 13.6896 0.403494
15.2 7.15541752799933 13.6899 0.33658
15.6 7.53657747256671 13.691 0.158296
15 6.67083203206317 13.6917 3.47356
15 8.71779788708135 13.6922 2.11969
15.6 8.64869932417586 13.6924 1.02163
15.6 7.63544366752843 13.6927 0.0676133
16.4 8.87693640846886 13.6933 1.28969
15.8 7.3280283842245 13.694 0.939152
16.4 7.86129760281342 13.6941 0.107619
15.8 7.15541752799933 13.6941 1.95996
15.6 7.23187389270582 13.6944 2.29219
15.6 7.63544366752843 13.6946 0.0655589
15.6 7.4027022093287 13.6953 0.791132
15.6 7.4027022093287 13.6957 3.31434
15.6 8.53229160308062 13.6959 1.79836
15.4 7.4027022093287 13.6963 2.83026
15.4 7.09224929059886 13.6967 1.67818
15 6.89202437604511 13.6968 1.02909
15 6.89202437604511 13.6969 0.0507182
15.6 7.63544366752843 13.697 0.41084
16 8.21583836257749 13.6971 0.307153
15.4 7.23187389270582 13.6973 0.601971
15.6 7.09224929059886 13.6978 1.59505
16 8.71779788708135 13.6985 3.44575
15.4 8.32466215530696 13.6986 0.346523
15.8 7.91833315793166 13.6989 2.11045
15.2 6.72309452558864 13.6993 0.323692
15.2 7.12039324756716 13.6997 0.0833014
15.4 7.23187389270582 13.6999 0.125664
15.6 7.53657747256671 13.7004 1.82645
15.6 7.09224929059886 13.7005 0.787115
14.8 6.18061485614498 13.7008 2.59176
15 7.44983221287567 13.701 0.960237
15.6 7.53657747256671 13.7011 3.5279
16.2 7.85493475466219 13.7018 0.709377
15.2 7.52994023880668 13.7024 0.19535
15.6 7.23187389270582 13.7027 3.48494
15.2 6.94262198308391 13.7027 2.99023
15.4 7.4027022093287 13.7032 0.56532
15.6 7.23187389270582 13.7034 0.229132
15.8 7.59605160593318 13.7034 1.60006
15.8 7.98122797569397 13.7035 0.861948
15.4 7.36885337077622 13.7041 3.21743
15.2 7.08519583356734 13.7043 0.252568
15 7.10633520177595 13.7043 3.5693
15 7.10633520177595 13.7044 0.532648
15.2 7.25947656515262 13.7046 0.78543
14.8 6.87022561492707 13.7048 2.13244
16.2 8.16700679563817 13.7053 1.09826
16 7.87400787401181 13.7057 0.410752
15.2 6.97853852894716 13.706 3.74686
15 7.10633520177595 13.7062 0.0958961
14.4 6.34822809924155 13.7063 0.65426
15.2 6.68580586017871 13.7064 2.60367
15.4 7.56967634711022 13.7067 0.515452
16 7.87400787401181 13.7069 1.39514
15.8 8.28854631404084 13.707 0.334289
14.8 7.88669766125214 13.7076 3.20821
15.2 7.42967024840268 13.7079 0.0954128
14.4 6.22896460095898 13.708 2.83965
16.2 7.69415362466854 13.7083 2.61122
15.4 6.69328021227261 13.7086 0.980832
15.4 6.87749954561976 13.7086 1.47948
15.6 8.26438140455776 13.7088 2.60408
14.8 7.36206492772238 13.7088 2.24286
15.4 7.12741187248219 13.7088 3.65554
15.4 7.12741187248219 13.7088 0.591785
15.4 7.4027022093287 13.7091 2.22038
15.2 6.68580586017871 13.7098 3.84836
16 7.87400787401181 13.7099 3.33839
15.6 7.4027022093287 13.7104 0.0802384
15.6 8.64869932417586 13.7105 3.43893
15.6 7.63544366752843 13.7106 3.39318
15.8 7.85493475466219 13.7107 3.95337
16 8.30662386291808 13.711 3.45387
15.2 6.94262198308391 13.7113 0.473382
15.8 7.3280283842245 13.7115 0.454403
15.8 7.12039324756716 13.7119 3.22531
15.6 8.29457654133109 13.7125 0.906869
15.4 7.4027022093287 13.7129 0.0801162
15.8 7.52994023880668 13.713 0.0472785
15 6.96419413859206 13.7132 0.593809
16 8.71779788708135 13.7134 3.26933
15.2 7.42967024840268 13.7134 1.01841
15.2 8.67179335547152 13.7139 3.08669
15.4 7.4027022093287 13.7139 3.50906
16.2 7.79102047231298 13.7139 3.435
15.2 6.68580586017871 13.7143 3.89818
16.4 8.47348806572594 13.7144 3.25109
15 6.89202437604511 13.7146 0.263333
15 7.10633520177595 13.7148 2.76412
15.6 7.4027022093287 13.715 0.229132
15.2 7.29383301152419 13.7151 0.645854
15.4 7.4027022093287 13.7152 0.0373229
15 7.3143694191639 13.7157 3.97576
15.4 7.23187389270582 13.7161 2.31819
15.4 8.44393273303382 13.7171 1.77144
14.6 6.69328021227261 13.7171 3.83043
15.4 7.82943165242535 13.7173 0.293819
16 7.68114574786861 13.7176 1.88103
15.2 7.15541752799933 13.7182 0.615652
15.2 7.56306816047562 13.7185 3.75149
16 8 13.7185 0.39058
15.4 7.4027022093287 13.7189 0.591785
15 6.32455532033676 13.7191 0.375749
15.2 7.56306816047562 13.7193 3.56386
15.6 7.53657747256671 13.7193 2.34667
15.4 7.09224929059886 13.7202 0.704523
15.6 7.4027022093287 13.7208 0.620703
15.4 7.30068489937759 13.7209 2.99433
15.8 8.31865373723417 13.7209 2.15668
14.2 6.22093240599832 13.7215 0.559102
15.6 7.4027022093287 13.7217 0.138524
15.6 7.23187389270582 13.7217 0.550365
15 7.17635004720366 13.7228 2.99794
15.8 7.59605160593318 13.7231 1.78834
15 6.96419413859206 13.7235 1.64879
15.8 8.07465169527454 13.7236 0.674886
15.8 8.67179335547152 13.7245 0.777035
15 6.96419413859206 13.7246 2.30595
16.2 8.70057469366248 13.7251 0.421851
15 7.21110255092798 13.7255 3.08843
15.2 7.25947656515262 13.7259 0.248883
15.6 8.82043082847998 13.7267 3.86596
15.8 7.15541752799933 13.7269 0.328246
15.6 7.4027022093287 13.7269 0.847545
15.6 7.53657747256671 13.727 0.963288
15.2 7.62889244910426 13.7273 3.71103
15.8 7.25947656515262 13.7275 0.335801
15.2 6.94262198308391 13.7278 1.73849
15.6 7.73304597167248 13.7279 0.153387
15.2 7.15541752799933 13.7286 1.01841
16 8.71779788708135 13.7291 0.473251
15.2 6.49615270756469 13.7291 3.53265
16.2 8.16700679563817 13.7295 1.2003
15.2 7.42967024840268 13.7296 0.400172
15.4 7.30068489937759 13.7298 3.91008
15.6 7.53657747256671 13.7298 2.73648
15.6 7.12741187248219 13.7298 0.406014
15.4 7.63544366752843 13.7299 0.967685
15.8 8.34865258589672 13.73 1.5554
15.8 7.39594483484024 13.7301 1.93336
15 7.48331477354788 13.7302 3.97576
16.2 8.52642949891688 13.7306 2.39927
15.4 7.79743547584717 13.7308 1.04874
15.2 8.25832912882503 13.731 3.59358
15.6 8.82043082847998 13.7311 2.76007
16 8.18535277187245 13.7317 1.66455
15.4 8.32466215530696 13.7328 1.12993
15.2 7.46324326281812 13.7328 3.97766
15.4 6.87749954561976 13.733 1.85126
15.8 8.28854631404084 13.7332 0.889815
15.4 8.76356092008266 13.7335 3.38221
15 6.89202437604511 13.7335 0.0469146
15.8 7.39594483484024 13.7338 0.0262847
15.4 7.95612971236643 13.7341 1.34727
15.8 8.64291617453276 13.7342 1.80898
15.8 7.42967024840268 13.7344 2.45295
15.6 7.92464510246358 13.7348 0.743793
16.2 8.67179335547152 13.7352 3.62755
15.4 7.12741187248219 13.7354 1.73242
15.2 6.87022561492707 13.7357 1.8529
16.2 8.31865373723417 13.736 3.05476
15.6 8.29457654133109 13.7365 0.618163
14.8 6.68580586017871 13.7369 0.332801
15.6 6.98569967862919 13.737 3.58778
15.6 7.3348483283569 13.7372 0.496154
15.2 6.87022561492707 13.7374 0.0731501
15.6 7.12741187248219 13.7374 2.32877
15.2 6.94262198308391 13.7381 0.490006
15 6.67083203206317 13.7383 0.0983426
15.6 7.92464510246358 13.7383 3.97136
15.6 7.23187389270582 13.7393 0.229132
15.4 7.92464510246358 13.7394 2.84799
15.4 6.94982014155762 13.7398 3.92989
15.2 7.88669766125214 13.7399 0.157191
15.2 7.56306816047562 13.74 1.09931
15.2 7.94984276574072 13.7409 0.252295
14.4 6.54217089351845 13.741 1.5364
15.8 7.66159252375118 13.741 0.316567
16 7.74596669241483 13.7414 0.484068
15.4 7.4027022093287 13.7415 1.38644
15.6 7.98749021908634 13.7421 0.989946
15.2 7.42967024840268 13.7421 0.31305
16 8.60232526704263 13.7423 3.75744
15.6 7.3348483283569 13.7426 3.25004
15.2 8.25832912882503 13.7428 1.64607
16.2 7.85493475466219 13.7428 1.27953
16 7.58287544405155 13.7434 3.21384
15.8 8.64291617453276 13.7436 0.0489926
15.2 7.15541752799933 13.7449 0.399796
15.4 7.89303490426845 13.7461 3.08778
16 8.18535277187245 13.7464 0.789108
16.2 7.85493475466219 13.7464 3.76979
15 7.17635004720366 13.7468 1.52252
15.2 7.22495674727538 13.7469 3.53265
15.4 7.43639697703128 13.7474 0.782894
15.4 8.01872807869178 13.748 1.73341
15.4 7.4027022093287 13.7481 0.743165
16 8 13.7485 3.98089
14.6 7.26636084983398 13.7486 3.92345
15.6 6.91375440697744 13.7487 0.608106
15.6 7.92464510246358 13.7488 3.57455
15.2 7.42967024840268 13.7489 1.00839
15.4 7.09224929059886 13.749 0.591785
15.8 7.39594483484024 13.7493 2.54428
15.6 8.1117199162693 13.7495 0.506528
15.8 7.98122797569397 13.7496 0.747841
15.2 6.64830805543787 13.7496 1.77654
15.8 7.66159252375118 13.7497 0.649172
14.6 6.42650760522385 13.7497 0.330516
15.6 7.4027022093287 13.75 1.49416
15.4 7.79743547584717 13.75 2.71324
15.6 8.64869932417586 13.7501 2.55982
15.4 7.09224929059886 13.751 0.887738
15.2 7.94984276574072 13.7511 2.38966
15.2 7.08519583356734 13.7511 0.60562
15.6 6.98569967862919 13.7512 3.49985
15 7.10633520177595 13.7516 0.170101
16 8.06225774829855 13.7516 0.988562
15 7.10633520177595 13.7518 0.302232
15.2 7.42967024840268 13.7523 3.86202
15 6.96419413859206 13.7524 0.301505
15 6.89202437604511 13.7524 1.38702
15.8 7.39594483484024 13.7525 1.66627
15.6 7.73304597167248 13.7532 0.255106
15.8 7.72657750883274 13.7533 1.19843
15.4 8.17312669668102 13.7533 3.25502
15.8 8.34865258589672 13.7544 0.456332
15.4 7.12741187248219 13.7547 0.418426
15 6.67083203206317 13.7553 2.65519
15.2 7.12039324756716 13.7557 0.723641
15.8 7.69415362466854 13.7558 0.135863
15.8 8.67179335547152 13.7561 0.570362
15.8 7.3280283842245 13.7567 1.16275
15.6 7.53657747256671 13.7568 1.0509
15.4 7.09224929059886 13.7568 3.49774
15.6 7.98749021908634 13.757 0.9178
15.4 7.36885337077622 13.7571 0.515816
15.4 7.30068489937759 13.7576 0.0631118
15.6 7.23187389270582 13.7581 0.0863899
15.4 7.43639697703128 13.7582 1.36732
14.8 7.52994023880668 13.7584 2.41588
15.4 7.92464510246358 13.7588 1.85399
16.4 8.41427358718505 13.759 2.36623
16 7.58287544405155 13.759 0.742698
15.8 8.28854631404084 13.7594 0.0475236
15.4 7.92464510246358 13.7603 3.07989
15.8 8.34865258589672 13.7605 2.89344
14.8 7.52994023880668 13.7609 2.90401
15 7.21110255092798 13.7611 0.313868
15.6 7.3348483283569 13.7613 0.863537
15.6 7.4027022093287 13.7615 0.931495
16 7.87400787401181 13.7615 3.655
15.6 7.73304597167248 13.7619 2.85603
15.8 7.72657750883274 13.762 0.723985
15.6 8.1117199162693 13.7629 2.08026
15.6 7.4027022093287 13.763 0.477061
15.4 8.26438140455776 13.7632 1.09085
15.4 8.17312669668102 13.7633 0.765288
16 8.42614977317636 13.7635 0.978946
15.2 7.25947656515262 13.7647 3.1812
15.2 7.42967024840268 13.7655 3.60246
15.2 6.94262198308391 13.7656 0.954437
15.2 7.56306816047562 13.7656 1.03232
15.2 7.56306816047562 13.7661 1.70111
16 7.54983443527075 13.7664 3.95108
15 7.21110255092798 13.7664 3.83302
15.2 7.15541752799933 13.7666 2.03746
14.8 6.57267069006199 13.7671 0.364978
15.4 7.76530746332687 13.7671 0.586544
15.2 8.07465169527454 13.7673 0.63641
14.6 7.56967634711022 13.7696 1.10524
15 6.44204936336256 13.7698 0.0329923
14.8 7.01427116670007 13.7701 3.88904
15 7.21110255092798 13.7702 1.63116
15.2 6.94262198308391 13.7706 1.53746
15.8 7.85493475466219 13.7712 1.3735
15.4 8.26438140455776 13.7713 3.62463
16.6 8.84872872225158 13.7713 3.20575
15.2 6.72309452558864 13.7714 1.57583
15 7.44983221287567 13.7714 0.948176
15 7.21110255092798 13.7714 1.34664
14.8 6.41872261435249 13.7721 1.38373
15.8 7.85493475466219 13.7726 2.63777
15.4 7.36885337077622 13.7726 1.27136
15 7.64852927038918 13.7729 2.61948
15.4 7.12741187248219 13.7732 1.7315
15.6 7.4027022093287 13.7735 0.578484
15.6 7.3348483283569 13.7736 0.07577
15.6 7.12741187248219 13.7738 0.33254
15.2 7.12039324756716 13.7741 0.248883
15.2 7.82304288624318 13.7743 3.77561
15.4 7.09224929059886 13.7743 2.74045
15.2 8.07465169527454 13.7745 2.89033
15.4 6.94982014155762 13.7746 3.15943
15.6 7.53657747256671 13.7747 1.94873
15.8 7.98122797569397 13.775 0.605059
15.6 7.4027022093287 13.7757 2.69158
15.4 7.92464510246358 13.7757 0.238836
15.4 7.63544366752843 13.7758 0.913017
15.8 8.10555365166378 13.7761 0.924907
15.8 7.42967024840268 13.7764 0.961831
15.2 6.68580586017871 13.7764 2.3366
15 8 13.7767 0.118704
16.2 7.59605160593318 13.7768 1.66353
15.2 7.08519583356734 13.7771 2.48659
15.2 6.68580586017871 13.7773 0.176822
15.4 7.63544366752843 13.7777 1.56346
15.4 7.63544366752843 13.7781 0.941137
14.8 6.49615270756469 13.7782 1.303
15.8 7.98122797569397 13.7792 2.21294
15.4 7.12741187248219 13.7792 2.55175
15.8 7.91833315793166 13.7794 0.572739
15.6 7.4027022093287 13.7796 0.991132
15.6 7.63544366752843 13.7807 1.28899
15.2 7.42967024840268 13.7807 0.225458
15.8 7.25947656515262 13.7813 1.29556
15.4 8.26438140455776 13.782 0.645138
14.8 7.15541752799933 13.7822 1.30427
16.4 8.14248119432891 13.7824 2.42724
15 6.78232998312527 13.7825 1.52953
15 6.67083203206317 13.7826 1.12055
15.6 7.3348483283569 13.7827 1.21381
16 7.41619848709566 13.7827 3.65604
15.8 7.69415362466854 13.7828 0.847387
15.6 8.64869932417586 13.7829 3.08978
15.8 8.34865258589672 13.7832 0.612272
16.2 8.31865373723417 13.7832 3.01053
15.8 7.98122797569397 13.7839 0.951566
15.4 7.63544366752843 13.784 2.00233
15 6.89202437604511 13.784 3.35145
15.4 7.09224929059886 13.7841 0.591785
15.4 7.09224929059886 13.7845 3.42623
15.2 7.85493475466219 13.7846 3.55657
15.4 7.76530746332687 13.7847 0.55223
15.8 7.42967024840268 13.7855 0.095294
15.2 6.64830805543787 13.7855 1.15041
16 8.42614977317636 13.7857 3.44588
15.6 7.4027022093287 13.7858 1.58381
16 8 13.7861 0.749636
15.4 6.73052746818554 13.7862 1.99908
15.6 7.98749021908634 13.7863 1.47724
15.2 7.42967024840268 13.7865 0.6541
16 7.84219357067906 13.7866 3.119
15 6.6332495807108 13.7866 1.89647
15.6 7.98749021908634 13.7874 1.31274
15.6 8.53229160308062 13.7875 2.34304
15 7.21110255092798 13.7877 0.170082
15.2 7.85493475466219 13.7878 2.45253
15 7.64852927038918 13.7883 0.0684849
14.8 6.94262198308391 13.7892 2.19019
15.8 7.85493475466219 13.7897 1.1848
15.6 7.60263112349929 13.7901 0.329565
15 6.78232998312527 13.7903 0.539474
15.8 7.91833315793166 13.7903 3.3169
15.2 7.94984276574072 13.7907 3.94408
15 7.3143694191639 13.7909 3.75964
15.8 7.15541752799933 13.7915 1.61663
15.8 7.85493475466219 13.7917 1.38254
15.2 6.57267069006199 13.792 0.311801
16.2 8.52642949891688 13.7924 2.44255
15.2 7.15541752799933 13.7928 1.10897
15.2 7.25947656515262 13.7935 0.787732
15.8 7.85493475466219 13.7937 1.38401
15.4 7.79743547584717 13.7937 3.88154
15.4 8.17312669668102 13.7939 0.130233
15.2 7.42967024840268 13.7943 0.0293128
15 7.58287544405155 13.7947 0.0268328
15.4 7.4027022093287 13.7947 0.449042
15.6 7.89303490426845 13.795 2.42403
15.6 7.3348483283569 13.7952 0.622234
15.2 7.56306816047562 13.7954 0.771967
15.6 7.60263112349929 13.7955 3.27865
15.8 8.07465169527454 13.7955 0.167582
15.6 7.4027022093287 13.7967 3.44351
15 6.44204936336256 13.7968 0.33507
15.2 7.62889244910426 13.7968 0.964792
15.8 8.28854631404084 13.7969 1.68473
15.4 7.43639697703128 13.7971 2.59207
16 8.18535277187245 13.7979 2.5772
15.2 7.42967024840268 13.7981 0.63934
14.6 7.12741187248219 13.7987 0.917869
15.8 8.22800097228969 13.7987 0.401701
15.4 7.92464510246358 13.7992 0.430266
15.2 8.28854631404084 13.8004 2.39577
15.2 6.94262198308391 13.8005 1.77571
15.2 7.12039324756716 13.8007 0.449153
15.2 7.25947656515262 13.8007 1.37927
15.2 9.1214034007931 13.8009 3.85666
14.8 6.22093240599832 13.8011 0.0274489
15.4 7.30068489937759 13.8013 0.137491
15.4 7.09224929059886 13.8013 3.60851
15.2 8.07465169527454 13.8015 2.34173
15.8 7.91833315793166 13.8016 0.735849
15 7.51664818918645 13.8021 0.520062
15.4 7.26636084983398 13.8022 3.94457
16.4 8.76356092008266 13.8025 2.16429
15.4 7.56967634711022 13.8025 2.48176
15.6 7.3348483283569 13.8025 2.28095
15.4 7.09224929059886 13.8027 2.04241
15.2 7.08519583356734 13.8029 0.954437
15.8 8.67179335547152 13.803 3.86938
15.2 6.94262198308391 13.803 1.65253
15.2 6.68580586017871 13.803 0.300165
15.8 7.52994023880668 13.8031 0.113059
15.8 7.3280283842245 13.8031 0.660193
15 6.96419413859206 13.8035 0.611535
16.4 8.17312669668102 13.8036 0.746374
15.4 7.09224929059886 13.8036 0.768666
15.8 7.66159252375118 13.8038 0.371209
15.4 7.09224929059886 13.804 1.72072
15.4 7.12741187248219 13.8042 1.96145
16 8.30662386291808 13.8042 2.96653
15.6 7.63544366752843 13.8044 3.65137
15.6 7.66811580507233 13.8052 0.784219
15.6 7.63544366752843 13.8052 2.96416
15.8 7.69415362466854 13.8058 0.369691
16.2 7.56306816047562 13.8059 3.56834
16.2 8.16700679563817 13.8061 0.751337
15.8 7.69415362466854 13.8064 0.825174
14.8 7.3280283842245 13.8068 2.59432
15.4 7.56967634711022 13.8073 3.33792
15.4 6.87749954561976 13.8074 1.04688
15.6 6.91375440697744 13.8082 2.27647
15.6 7.98749021908634 13.8085 1.81097
15.2 7.29383301152419 13.8086 0.846417
15.6 7.23187389270582 13.8086 1.59168
15.2 7.12039324756716 13.8091 0.262958
15.2 7.88669766125214 13.8095 3.2637
15.8 7.39594483484024 13.8096 0.753361
15.2 7.62889244910426 13.8099 0.633753
15.2 7.29383301152419 13.81 1.90128
15.4 7.79743547584717 13.8101 0.764644
15.4 9.12688336728371 13.8103 3.42206
15.4 8.26438140455776 13.8109 0.774243
16 7.58287544405155 13.8112 1.71648
15.8 7.69415362466854 13.8119 0.861492
16 8 13.8121 3.2419
15 7.10633520177595 13.8132 1.48441
15.2 6.64830805543787 13.8134 3.78298
15.4 6.94982014155762 13.8135 0.591785
15.2 7.22495674727538 13.8136 1.5734
15.4 7.92464510246358 13.8136 1.10033
14.8 7.22495674727538 13.8141 2.44932
15.4 6.84105255059483 13.8141 2.84673
15.2 7.29383301152419 13.8142 1.86436
15.6 7.60263112349929 13.8144 1.40176
16.2 7.79102047231298 13.8149 3.52182
15.2 7.56306816047562 13.8151 0.425764
15.6 8.29457654133109 13.8153 0.787115
15.8 7.3280283842245 13.8155 3.77014
15.2 7.15541752799933 13.8158 0.514637
15.4 7.63544366752843 13.8162 0.403494
16.4 8.41427358718505 13.8162 2.63075
15.6 8.64869932417586 13.8169 0.41159
14.8 6.68580586017871 13.8178 0.146854
15.4 7.09224929059886 13.8178 0.767591
15.2 7.15541752799933 13.8178 2.17915
16 7.54983443527075 13.8182 2.31634
16.2 7.85493475466219 13.8184 0.480168
16 7.74596669241483 13.8193 1.75246
16 7.84219357067906 13.8195 0.261359
15.2 7.29383301152419 13.8197 0.965312
15.4 7.66811580507233 13.82 0.712703
15.6 7.63544366752843 13.8202 0.80538
15.4 7.43639697703128 13.8203 0.485043
15.8 7.85493475466219 13.8209 2.6021
15.8 7.66159252375118 13.8211 1.96675
15.6 7.23187389270582 13.8212 2.72047
15.2 6.94262198308391 13.8214 1.33598
15.6 7.4027022093287 13.8214 0.871919
15.4 6.87749954561976 13.8215 0.460281
16 7.87400787401181 13.8227 0.00703835
15.8 8.07465169527454 13.823 0.847387
15 6.51920240520265 13.823 1.42436
15.4 7.23187389270582 13.8234 0.589639
15.8 7.69415362466854 13.8234 0.62848
15.4 7.09224929059886 13.8235 1.45159
15.6 7.3348483283569 13.8245 1.20267
15.2 6.87022561492707 13.8246 0.0605923
15.2 7.15541752799933 13.8247 0.0664386
14.8 7.49666592559653 13.8249 0.766264
15.6 7.23187389270582 13.825 0.151068
15.6 7.3348483283569 13.8255 0.550365
15.4 7.4027022093287 13.826 0.388118
15.8 7.3280283842245 13.8262 0.747841
15.2 7.25947656515262 13.8263 0.127751
16.2 7.69415362466854 13.8264 1.30244
15.4 6.84105255059483 13.8265 1.08344
15.6 7.4027022093287 13.8265 3.09843
15.6 7.12741187248219 13.8267 3.62183
15.2 6.68580586017871 13.8267 0.762198
15.6 8.1117199162693 13.8268 3.55448
16 8 13.827 1.10363
15.8 8.67179335547152 13.8273 3.77809
16 9.4339811320566 13.8274 3.07622
15.8 8.64291617453276 13.8274 1.12211
15.2 7.56306816047562 13.8274 0.0605923
16.4 9.04433524367601 13.8275 1.14155
14.8 6.64830805543787 13.8275 3.41507
15.6 7.3348483283569 13.8275 0.881267
16 7.58287544405155 13.8279 3.27684
15.4 7.56967634711022 13.8282 3.33665
15 7.64852927038918 13.829 0.0938521
14.6 6.42650760522385 13.8291 1.4932
15 6.6332495807108 13.8294 0.943971
16.2 8.16700679563817 13.8294 1.38621
15 6.6332495807108 13.8296 0.546846
15.4 7.43639697703128 13.8296 1.53652
15.6 7.12741187248219 13.8297 0.0514192
15.4 7.76530746332687 13.8298 3.68577
15.4 7.63544366752843 13.8299 3.09125
15.8 7.91833315793166 13.8303 0.172205
15.8 8.07465169527454 13.8304 2.73009
15.6 7.4027022093287 13.8307 0.440551
15 6.89202437604511 13.8307 0.611535
15.6 7.53657747256671 13.8311 3.89788
15.2 7.08519583356734 13.8312 0.454376
16.2 8.31865373723417 13.8313 3.1442
15.8 7.59605160593318 13.8314 1.12916
15.6 7.73304597167248 13.8314 0.126663
15.2 7.29383301152419 13.8317 0.366242
15.6 7.73304597167248 13.8318 1.06091
15 7.21110255092798 13.8319 3.08443
15.8 7.94984276574072 13.8324 2.6673
15.2 6.87022561492707 13.8325 1.42478
15.6 7.09224929059886 13.8327 0.961082
15.8 7.59605160593318 13.8327 2.63128
15.2 7.49666592559653 13.8329 3.42891
16.6 8.84872872225158 13.833 0.691078
15.6 7.53657747256671 13.8332 1.95404
15.2 6.87022561492707 13.8341 3.86063
15.2 7.08519583356734 13.8342 3.30326
15.2 7.42967024840268 13.8349 3.37659
15.6 8.53229160308062 13.8351 0.391637
14.8 6.68580586017871 13.8351 0.206013
15.6 7.23187389270582 13.8351 2.0141
16 8.30662386291808 13.8364 2.60036
15.8 7.85493475466219 13.8365 1.17376
15.6 7.4027022093287 13.8366 0.970819
15.4 6.94982014155762 13.8366 1.76389
14.8 7.15541752799933 13.8369 0.239314
15.8 7.56306816047562 13.8374 2.697
15.4 7.79743547584717 13.8376 1.81947
15.2 7.15541752799933 13.8383 1.79569
16.6 8.50294066779253 13.8385 2.47252
15.6 7.23187389270582 13.8386 0.382237
15.6 7.63544366752843 13.8391 1.54643
15.2 7.15541752799933 13.8392 1.6674
16 7.87400787401181 13.8398 2.36387
15.6 7.60263112349929 13.8403 1.74187
15.2 6.94262198308391 13.8403 1.11782
15.4 8.01872807869178 13.8405 0.834269
15.8 8.64291617453276 13.8405 1.48729
15.2 7.42967024840268 13.841 1.2181
15.6 7.73304597167248 13.8414 2.51205
14.8 6.68580586017871 13.8415 1.6102
15.4 7.4027022093287 13.8421 0.700371
15.8 7.69415362466854 13.8422 1.78834
15.4 8.17312669668102 13.8428 0.470485
16 7.87400787401181 13.8428 1.0062
15.4 7.30068489937759 13.8429 1.47948
15 7.3143694191639 13.8435 1.43046
16.4 8.50294066779253 13.8435 1.38485
15.2 6.87022561492707 13.8436 1.04137
15.4 7.36885337077622 13.8436 0.679619
15.2 7.08519583356734 13.844 0.354806
15.4 7.4027022093287 13.844 3.80186
15 6.32455532033676 13.8442 0.735882
15.8 7.52994023880668 13.8442 1.65837
15.2 7.62889244910426 13.8442 0.586244
15.4 7.66811580507233 13.8442 0.569669
15 6.89202437604511 13.8443 2.79545
15.2 7.22495674727538 13.8447 3.58342
14.8 6.49615270756469 13.8448 0.279404
16.2 8.16700679563817 13.8452 0.380738
15.4 7.82943165242535 13.8452 1.70308
15.8 7.15541752799933 13.8454 3.82688
15.2 7.56306816047562 13.8455 0.570115
16.4 8.17312669668102 13.8456 0.43112
16 9 13.8457 1.11248
16 7.58287544405155 13.8458 1.94197
15.8 7.3280283842245 13.846 2.81966
15.8 8.8994381845148 13.8462 1.45137
15.8 8.67179335547152 13.8466 0.0454189
15.6 7.73304597167248 13.8466 0.0254653
16 7.74596669241483 13.8467 1.70697
15.4 7.66811580507233 13.8468 1.94156
14.6 7.92464510246358 13.8469 0.693949
15.8 8.04363102087608 13.847 3.16181
15.6 7.4027022093287 13.8474 1.22745
15.6 8.29457654133109 13.8475 1.2246
15 6.44204936336256 13.8478 1.67882
15.6 7.98749021908634 13.8479 0.868935
15.2 7.15541752799933 13.8479 2.78296
15.8 7.42967024840268 13.8484 3.49315
15.8 7.59605160593318 13.8487 0.767709
15.4 7.56967634711022 13.8488 3.66067
15.2 7.25947656515262 13.8488 2.38966
15.4 7.82943165242535 13.8491 1.34441
15.8 8.04363102087608 13.8497 0.781648
15 7.58287544405155 13.8499 2.46232
15.2 7.08519583356734 13.8503 3.4067
15 6.6332495807108 13.8506 0.292431
15.4 6.87749954561976 13.8508 3.56422
15.4 7.56967634711022 13.8509 0.292562
15.8 9.03880523078133 13.8513 3.27423
15.8 7.42967024840268 13.8515 1.2305
15.6 7.73304597167248 13.8515 0.0460917
15 7.3143694191639 13.8516 1.17636
15.4 7.4027022093287 13.8517 0.430911
15.8 7.69415362466854 13.8518 3.98823
15 7.3143694191639 13.8524 1.0283
15.2 6.94262198308391 13.8525 0.656171
15.8 7.69415362466854 13.8525 2.35775
15.8 8.34865258589672 13.8529 1.19152
15.6 7.12741187248219 13.853 2.00444
15.6 8.82043082847998 13.8539 1.54013
15.6 8.29457654133109 13.8541 0.401992
16.2 7.98122797569397 13.8542 0.761327
15.6 6.91375440697744 13.8543 3.49603
15.8 7.94984276574072 13.8544 1.19384
16 7.87400787401181 13.8545 1.17588
15.4 7.12741187248219 13.8547 0.777376
15.2 8.37854402626136 13.855 3.84548
15.4 7.82943165242535 13.8556 0.766411
15.4 7.4027022093287 13.8557 1.42922
15.4 7.23187389270582 13.8559 0.268406
15.8 7.25947656515262 13.8559 0.168323
15.4 7.12741187248219 13.8562 0.640351
15.6 8.1117199162693 13.8562 0.92362
15.2 7.29383301152419 13.8563 0.605485
14.4 6.84105255059483 13.8563 2.2178
15.8 7.72657750883274 13.8564 3.11441
15.8 7.12039324756716 13.8567 1.33619
15.2 6.68580586017871 13.857 2.06861
15.4 8.01872807869178 13.8571 0.514791
15.2 7.12039324756716 13.8571 0.0418997
14.6 7.26636084983398 13.8572 0.4177
15.8 8.07465169527454 13.8572 1.53879
15.6 7.3348483283569 13.8572 0.205325
16.2 9.03880523078133 13.8573 2.37005
15.6 7.53657747256671 13.8573 1.60157
15.6 8.26438140455776 13.8578 0.459041
15 6.89202437604511 13.8578 0.0958961
15.2 7.75886589650833 13.8583 1.29941
16.4 7.98749021908634 13.8585 0.0503177
15.8 7.91833315793166 13.8586 2.21285
15.8 7.98122797569397 13.8587 0.814143
16 8.06225774829855 13.8587 1.07841
15 7.10633520177595 13.8589 0.291427
15 7.21110255092798 13.859 1.5817
15.8 7.3280283842245 13.8594 1.20457
15.6 7.89303490426845 13.8595 0.418426
16 8 13.8595 3.71805
15.4 7.12741187248219 13.8597 0.732274
15.2 6.87022561492707 13.86 1.73849
15.4 7.92464510246358 13.8603 1.62886
15.8 7.72657750883274 13.8603 1.59757
16.2 8.40832920383116 13.8605 0.704762
16 8 13.8607 1.39642
16.2 8.70057469366248 13.8609 0.966927
15.2 6.94262198308391 13.861 3.13516
16 8.06225774829855 13.8613 0.439202
15.6 7.12741187248219 13.8613 0.412664
16.2 8.52642949891688 13.8615 3.30001
15 6.96419413859206 13.8617 2.36894
15.2 6.87022561492707 13.8618 0.560634
16.2 8.07465169527454 13.8619 0.119159
15.6 7.09224929059886 13.8621 0.0254653
15.4 7.43639697703128 13.8623 1.38347
15.4 6.94982014155762 13.8624 3.42424
15.4 7.70064932327138 13.8626 0.951491
15.2 7.49666592559653 13.8629 2.53177
15.8 7.39594483484024 13.8634 1.85795
15 8.27647267862342 13.8636 0.0829663
15.4 7.76530746332687 13.8637 1.53679
14.8 6.22093240599832 13.8637 3.87278
15.8 7.98122797569397 13.8638 0.0267885
16.2 7.69415362466854 13.8639 0.13845
15.4 8.64869932417586 13.8643 1.4945
15.2 7.29383301152419 13.8644 0.875612
15.6 6.98569967862919 13.8645 0.779348
15 6.6332495807108 13.8646 1.05722
15.8 7.52994023880668 13.8653 0.861948
15.8 8.67179335547152 13.8659 2.27056
15.4 7.92464510246358 13.866 0.732713
14.8 6.64830805543787 13.8661 0.37686
14.8 6.79705818718657 13.8664 2.23799
15.4 7.56967634711022 13.8666 1.29245
14.4 7.19722168617863 13.8668 1.51807
15 7.64852927038918 13.8668 2.63545
16.2 7.59605160593318 13.8668 0.158532
15.6 7.3348483283569 13.8668 2.0656
15.4 7.76530746332687 13.8669 1.87111
15.6 7.23187389270582 13.8669 0.0463125
15.8 7.85493475466219 13.8671 2.61798
15.2 7.75886589650833 13.8672 1.57385
15 6.6332495807108 13.8674 1.84168
16 9 13.8675 1.43598
14.6 6.42650760522385 13.8676 3.24782
15.4 6.87749954561976 13.8676 2.04871
15.6 7.3348483283569 13.868 0.871184
15.6 8.04984471899924 13.868 2.32355
15.2 7.62889244910426 13.8681 3.61093
15.4 7.43639697703128 13.8681 3.6533
15.2 7.56306816047562 13.8682 0.792182
15.8 8.34865258589672 13.8683 0.783124
15.2 7.42967024840268 13.869 2.07087
15.4 7.23187389270582 13.8691 1.36548
14.6 6.50384501660364 13.8692 1.44501
15.8 7.52994023880668 13.8693 1.22883
15.6 7.23187389270582 13.8694 1.60007
16.2 7.85493475466219 13.8696 0.305962
15.2 7.25947656515262 13.8697 0.731576
15.6 7.63544366752843 13.8699 3.35103
15.4 7.30068489937759 13.8703 2.06826
15.2 7.12039324756716 13.8706 0.11542
15 6.67083203206317 13.8707 2.8185
16 7.54983443527075 13.8709 3.59161
15.4 7.09224929059886 13.8712 0.413849
15.4 7.36885337077622 13.8716 1.09445
14.4 6.46529195009785 13.8717 0.990914
15.4 7.23187389270582 13.8718 0.934295
15.2 7.62889244910426 13.8719 3.92113
15.8 7.39594483484024 13.8719 3.08336
15.4 7.36885337077622 13.872 0.438552
15.2 8.25832912882503 13.8722 0.450593
15.4 7.63544366752843 13.8728 3.12917
14.8 6.97853852894716 13.8731 0.904408
15.4 8.01872807869178 13.8732 2.79528
15.2 6.79705818718657 13.8732 0.0825736
16.2 7.85493475466219 13.8744 2.06342
15.4 7.09224929059886 13.8746 2.6303
15.6 7.63544366752843 13.8749 1.85374
15.6 8.53229160308062 13.8752 3.91452
15.6 7.4027022093287 13.8752 1.48992
15.6 8.38450952650183 13.8753 2.56948
15.6 7.63544366752843 13.8758 0.468968
16.2 9.03880523078133 13.8759 3.62459
15.6 8.1117199162693 13.8759 3.48148
15.2 7.22495674727538 13.8764 3.92103
15 7.3143694191639 13.8765 3.54358
15.4 7.43639697703128 13.8765 3.9219
15.4 7.92464510246358 13.8776 0.443242
15.4 7.56967634711022 13.8778 2.49434
14.8 6.49615270756469 13.8781 2.72277
15.8 7.15541752799933 13.8782 3.51183
15.2 6.97853852894716 13.8784 0.39362
16.2 8.78635305459552 13.8784 3.95413
15.4 7.79743547584717 13.8784 0.620452
15.4 7.56967634711022 13.8786 0.279511
15 6.44204936336256 13.8786 1.5918
15.2 6.68580586017871 13.8786 3.89882
15.2 6.87022561492707 13.8787 0.695124
15 6.89202437604511 13.8791 0.577634
15.8 7.25947656515262 13.8793 1.12212
15.4 7.09224929059886 13.8795 0.442018
15.8 8.22800097228969 13.8797 2.42825
15.6 8.1117199162693 13.8799 0.376674
15 6.89202437604511 13.88 0.0469146
14.6 6.69328021227261 13.8803 1.19925
15.6 7.09224929059886 13.8807 1.01448
15.6 7.73304597167248 13.8809 1.61002
14.8 7.62889244910426 13.881 0.785212
15.6 7.4027022093287 13.8816 1.051
15.6 7.89303490426845 13.8821 3.41879
15 7.21110255092798 13.8822 0.775755
14.8 6.68580586017871 13.8822 0.162565
15.2 6.64830805543787 13.8824 3.11614
16 7.87400787401181 13.8825 0.477322
15.8 7.39594483484024 13.8826 0.426221
15 6.67083203206317 13.8827 0.429064
16.2 8.78635305459552 13.8828 3.0588
14.6 7.16240183178799 13.883 2.37913
15.2 7.94984276574072 13.8838 1.18976
16.4 8.29457654133109 13.8838 3.2909
15.4 8.26438140455776 13.8839 0.407245
16 8.83176086632785 13.884 3.39341
15.8 8.67179335547152 13.8842 1.38825
15 6.51920240520265 13.8846 1.422
16 7.68114574786861 13.8847 0.411659
15.8 7.66159252375118 13.8852 3.78902
15.6 7.09224929059886 13.8855 3.15573
15.4 7.79743547584717 13.8856 0.282315
15.6 7.4027022093287 13.886 3.76107
15.8 8.04363102087608 13.886 1.58401
15.2 7.08519583356734 13.8861 1.06903
16.2 8.16700679563817 13.8861 3.30001
15.8 8.22800097228969 13.8864 2.04098
15 7.90569415042095 13.8867 0.622298
14.6 6.50384501660364 13.8869 0.0572831
16 8.21583836257749 13.8869 2.46062
15.6 7.73304597167248 13.8876 0.642973
15 7.10633520177595 13.8877 0.805008
16.2 7.85493475466219 13.8879 2.91504
15.4 7.56967634711022 13.8881 3.47116
16 7.41619848709566 13.8882 0.986511
16 8.30662386291808 13.8886 3.71514
15.6 7.4027022093287 13.8893 1.2246
15.2 7.82304288624318 13.8896 3.25767
15.6 7.3348483283569 13.8906 0.105086
16 7.87400787401181 13.8908 2.6976
15 8 13.8914 0.160264
15.8 7.85493475466219 13.8914 1.29829
15.2 7.56306816047562 13.8915 0.903729
15.2 7.56306816047562 13.8919 0.431717
15.2 7.56306816047562 13.8922 0.826142
15.8 7.52994023880668 13.8923 0.726825
15.2 7.56306816047562 13.8924 3.58522
14.8 6.41872261435249 13.8929 1.80722
15.2 7.66159252375118 13.893 2.04347
14.8 6.97853852894716 13.8932 2.51167
15.2 7.66159252375118 13.8932 1.63902
15.4 7.56967634711022 13.8935 1.48275
15.8 7.69415362466854 13.8937 0.59607
15.2 7.25947656515262 13.8937 0.126651
15.8 7.59605160593318 13.8938 2.90373
15.4 8.64869932417586 13.8939 0.430017
15.2 6.49615270756469 13.894 0.424211
15.8 8.07465169527454 13.8941 2.95595
15.6 7.92464510246358 13.8943 2.04593
15.2 7.25947656515262 13.8943 1.10897
16.2 7.85493475466219 13.8943 3.57807
15.8 8.46758525200662 13.8946 0.855428
15.4 7.43639697703128 13.8947 3.46883
14.8 7.62889244910426 13.8954 1.00493
15.8 7.15541752799933 13.8954 3.58009
16.2 8.16700679563817 13.8956 0.0990733
15.2 7.62889244910426 13.8959 0.389817
15.8 7.15541752799933 13.8959 0.353751
14.4 6.34822809924155 13.8962 3.61447
16 8.71779788708135 13.8963 1.66761
15 7.87400787401181 13.8964 0.972993
15.8 7.39594483484024 13.8969 2.20819
15.2 7.49666592559653 13.8969 3.71121
15.6 7.12741187248219 13.8974 0.935628
15.2 7.56306816047562 13.8975 1.05279
15.6 7.98749021908634 13.898 0.156915
15 6.96419413859206 13.8981 0.0288128
16.4 7.86129760281342 13.8982 2.45458
15.2 8.37854402626136 13.8985 0.880079
15.8 7.69415362466854 13.8987 1.84742
15.6 7.60263112349929 13.8988 0.890883
15.4 8.26438140455776 13.8991 0.469157
15.2 7.25947656515262 13.8991 2.58497
16 8.36660026534076 13.8993 1.67596
15.2 8.07465169527454 13.8996 3.43753
15.6 7.79743547584717 13.8997 1.83175
15.2 8.07465169527454 13.8999 3.99127
15 7.58287544405155 13.9008 2.60349
15.2 6.72309452558864 13.9011 1.58876
15.2 7.66159252375118 13.9014 2.37346
15.8 8.04363102087608 13.9017 1.0183
15.2 6.87022561492707 13.9018 1.30096
15.8 7.56306816047562 13.902 1.13878
15.6 8.53229160308062 13.9023 0.0834038
15.8 7.69415362466854 13.9025 0.14997
15.8 8.07465169527454 13.9026 1.35158
15.8 7.12039324756716 13.9027 1.45585
15 7.17635004720366 13.9028 0.629023
15.4 8.50294066779253 13.9029 2.07184
15.2 7.15541752799933 13.9029 1.24713
15.6 7.92464510246358 13.9033 3.02198
15 6.44204936336256 13.9036 3.75691
16 7.41619848709566 13.904 3.58827
15.4 8.01872807869178 13.9047 0.959686
15.8 7.12039324756716 13.9047 0.429027
15.4 7.79743547584717 13.905 2.83522
15.2 7.85493475466219 13.9051 0.983931
15 8 13.9052 0.388118
15.2 7.49666592559653 13.906 1.48015
15.8 8.75785361832453 13.9061 2.3423
15.4 7.12741187248219 13.9066 0.598311
15.4 7.12741187248219 13.9066 0.445316
16 8.21583836257749 13.9069 2.95103
15.6 7.4027022093287 13.907 3.69586
15.4 7.09224929059886 13.907 1.0769
15.8 7.56306816047562 13.907 0.840798
15.4 7.30068489937759 13.9072 2.69207
16 8.71779788708135 13.9074 0.314123
16.2 7.98122797569397 13.9075 3.10067
15.6 7.3348483283569 13.9079 0.371715
16 7.87400787401181 13.9079 1.53111
15.2 7.56306816047562 13.9086 0.295331
15.6 7.60263112349929 13.9087 0.722866
16.2 8.70057469366248 13.9088 3.40076
15.8 8.64291617453276 13.9089 0.0289845
15.6 7.73304597167248 13.909 0.0682587
15.8 8.07465169527454 13.9092 1.17755
15.4 7.12741187248219 13.9093 3.66868
15.2 7.42967024840268 13.9093 0.62868
15.8 7.15541752799933 13.9095 3.49315
15.6 8.64869932417586 13.9097 3.03836
15.2 6.87022561492707 13.9097 3.35352
15.8 7.52994023880668 13.9098 0.279643
16 7.41619848709566 13.91 3.94677
15.2 6.97853852894716 13.9101 1.6835
15 7.48331477354788 13.9101 0.627412
15.2 6.57267069006199 13.9102 0.354594
15.2 7.29383301152419 13.9105 0.983038
16.2 7.85493475466219 13.9105 0.369691
15.4 7.79743547584717 13.9106 3.82641
15.8 7.42967024840268 13.9108 0.576003
15.6 7.63544366752843 13.9109 2.14069
15 8.71779788708135 13.9111 3.50889
15.4 7.43639697703128 13.9114 1.24763
15.4 7.23187389270582 13.9117 3.00024
15 6.89202437604511 13.9119 2.76267
15.2 6.87022561492707 13.912 0.723641
16.2 7.85493475466219 13.9121 0.305504
15.6 7.4027022093287 13.9123 0.747447
15.6 8.29457654133109 13.9125 0.08059
14.8 7.15541752799933 13.9129 0.909555
14.4 6.91375440697744 13.913 1.47013
15.6 7.23187389270582 13.913 2.61731
15.4 7.12741187248219 13.9131 0.557536
15.4 7.36885337077622 13.9139 0.418426
15.6 8.1117199162693 13.914 1.47872
15 6.96419413859206 13.9141 0.550336
15.4 8.64869932417586 13.9143 0.393366
14.8 7.36206492772238 13.9144 3.92991
15 6.67083203206317 13.9144 1.59924
14.8 7.49666592559653 13.9147 0.857972
15.6 7.60263112349929 13.9147 3.18423
14.8 7.52994023880668 13.9148 0.196572
15.8 7.69415362466854 13.9152 0.627061
16.2 8.31865373723417 13.9153 2.80706
15.4 7.36885337077622 13.9153 3.73918
16.4 8.41427358718505 13.9156 3.33604
16 7.87400787401181 13.9157 0.718074
15.2 7.12039324756716 13.9158 0.400172
15.4 7.09224929059886 13.9161 1.20688
15.4 7.66811580507233 13.9163 0.00351917
15.8 7.85493475466219 13.9166 2.92348
15 7.21110255092798 13.9171 0.09617
15.4 7.56967634711022 13.9171 0.0271644
16 8.33666600026653 13.9172 3.39866
15.4 7.30068489937759 13.9173 0.0460349
15.4 7.50333259292163 13.9175 2.25209
15.8 7.15541752799933 13.9176 3.91652
15.4 7.63544366752843 13.9178 0.754289
15.8 7.91833315793166 13.918 3.27482
15 6.78232998312527 13.9181 0.262582
15 7.3143694191639 13.9185 3.84758
15.6 7.98749021908634 13.9187 0.0676133
14.8 7.01427116670007 13.9189 0.281257
15.8 7.85493475466219 13.9195 1.55203
15.4 7.76530746332687 13.9201 1.17342
15.6 6.91375440697744 13.9204 3.37978
14.6 7.50333259292163 13.9206 0.658148
14.8 6.94262198308391 13.9208 1.36311
15.8 7.85493475466219 13.9211 1.1496
14.2 6.57267069006199 13.9215 3.99963
15.6 7.4027022093287 13.9215 2.21625
16 8.83176086632785 13.9217 2.00492
16 8 13.9218 0.817116
15.4 7.92464510246358 13.922 0.596979
15 7.10633520177595 13.9221 3.86687
15 6.89202437604511 13.9223 0.773918
15.6 7.4027022093287 13.9223 0.973267
15.8 8.67179335547152 13.9226 2.7274
15.4 7.12741187248219 13.9226 0.388118
15.2 7.66159252375118 13.9227 2.78184
15.8 7.3280283842245 13.9227 2.41609
15.2 7.82304288624318 13.9228 0.0579707
14.8 7.52994023880668 13.923 0.0628808
15.6 8.53229160308062 13.923 0.0867978
15.4 7.12741187248219 13.923 0.151295
16 7.74596669241483 13.9232 0.788815
15.4 7.23187389270582 13.9233 3.05297
15.8 9.03880523078133 13.9235 0.733695
15.2 7.25947656515262 13.924 2.22269
15.2 6.68580586017871 13.9242 0.57675
15.6 7.73304597167248 13.9244 2.78929
14.8 6.97853852894716 13.9244 1.83793
15.2 6.64830805543787 13.9244 1.67114
14.8 6.94262198308391 13.9244 0.290837
15.6 7.4027022093287 13.9245 1.41736
15.8 7.69415362466854 13.9245 3.00085
16 7.87400787401181 13.9247 0.88442
15.4 6.94982014155762 13.9248 0.8097
15.8 7.15541752799933 13.9249 0.643868
15.8 7.39594483484024 13.925 1.26044
15.4 7.02139587261678 13.9254 0.374462
14.6 6.87749954561976 13.9255 2.614
15.8 7.59605160593318 13.9255 2.697
16.2 7.59605160593318 13.9261 2.37773
15.2 7.15541752799933 13.9262 1.33627
15.4 7.4027022093287 13.9263 3.0626
15.6 7.98749021908634 13.9265 0.909837
16 7.84219357067906 13.9265 2.79006
15.4 7.92464510246358 13.9267 2.151
16 8 13.9267 1.53628
15.6 7.12741187248219 13.9267 0.936194
16 7.54983443527075 13.9269 3.5794
14.8 6.68580586017871 13.9272 0.152133
15.4 6.73052746818554 13.9272 0.869711
16 8.18535277187245 13.9272 0.738914
15.4 7.82943165242535 13.9272 0.764644
15 6.67083203206317 13.9273 0.691925
15.4 7.23187389270582 13.9273 0.453503
15.2 7.12039324756716 13.9275 1.00743
16 8.12403840463596 13.9276 2.0095
15.6 7.3348483283569 13.9277 0.94594
15.2 7.15541752799933 13.9281 1.57465
16 8.06225774829855 13.9283 0.863195
15.6 7.53657747256671 13.9285 0.44517
15 6.6332495807108 13.9285 1.74679
15.4 7.23187389270582 13.9285 0.268406
15 7.3143694191639 13.9286 2.30646
15.8 7.25947656515262 13.9287 3.59053
15.2 7.49666592559653 13.9288 0.411387
15 6.96419413859206 13.929 0.654997
16 7.54983443527075 13.929 0.25034
16 7.87400787401181 13.9292 1.41533
15.6 9.15423399307665 13.9293 1.59422
15 6.6332495807108 13.9295 0.98826
15.2 8.25832912882503 13.9301 3.6016
16 7.84219357067906 13.9301 2.86595
16 8.21583836257749 13.9301 2.88921
15.2 7.25947656515262 13.9305 0.138167
15.8 7.3280283842245 13.9305 0.0472785
15.2 6.97853852894716 13.9306 1.01155
16 8 13.9306 0.85213
15.6 7.60263112349929 13.9306 0.408965
16.4 8.47348806572594 13.9307 0.519549
15.4 7.76530746332687 13.9308 1.45288
15.4 7.23187389270582 13.9311 1.5178
15 7.3143694191639 13.9312 2.79852
15.8 9.20326029187483 13.9314 2.18897
15.2 6.87022561492707 13.9314 2.20714
16 8.42614977317636 13.9315 2.58229
15.6 6.91375440697744 13.9315 3.91016
15.4 7.76530746332687 13.9316 1.58277
15.4 7.56967634711022 13.932 1.03793
15.2 7.49666592559653 13.932 3.66746
15.4 7.4027022093287 13.9321 0.764407
15.2 6.64830805543787 13.9321 2.38766
15.6 6.98569967862919 13.9326 0.361811
15.4 7.4027022093287 13.9327 0.091406
16 8.18535277187245 13.9329 1.32319
15.4 7.30068489937759 13.933 3.41146
14.8 6.79705818718657 13.9332 2.04419
15.8 8.34865258589672 13.9333 0.646262
14.6 6.42650760522385 13.9333 2.27145
15.4 8.32466215530696 13.9335 1.89482
15.2 7.66159252375118 13.9336 3.17742
14.6 7.09224929059886 13.9337 2.24107
15.6 7.63544366752843 13.9337 1.75011
15.4 7.09224929059886 13.934 3.3543
16 7.68114574786861 13.9342 0.84894
15.4 7.56967634711022 13.9343 0.57158
15 7.3143694191639 13.9345 0.333505
14.8 6.41872261435249 13.9348 0.832607
15 6.67083203206317 13.9348 0.414028
14.6 7.16240183178799 13.935 2.71158
15.6 8.29457654133109 13.935 1.55906
15.4 7.63544366752843 13.935 1.07706
15.8 7.66159252375118 13.9351 1.55711
15.2 8.07465169527454 13.9352 3.72037
15 6.89202437604511 13.9353 0.735849
15.6 7.53657747256671 13.9353 2.5247
15.6 7.53657747256671 13.9354 0.084693
15.6 7.79743547584717 13.9356 1.45431
15.2 6.94262198308391 13.9358 0.631059
15.8 7.12039324756716 13.9358 0.14103
15.8 7.56306816047562 13.9358 0.839159
15.8 7.72657750883274 13.9359 3.40119
15.4 8.17312669668102 13.9359 0.281463
15.8 7.39594483484024 13.936 0.113059
14.6 6.50384501660364 13.9362 0.133829
15.4 8.44393273303382 13.9363 3.81729
15.6 7.60263112349929 13.9364 3.08877
16.2 7.98122797569397 13.9364 3.13838
15.6 7.53657747256671 13.9366 0.487156
16.2 7.59605160593318 13.9369 1.3298
15.4 7.12741187248219 13.9369 3.41867
15.4 7.89303490426845 13.9372 0.238686
16 7.34846922834954 13.9373 0.382249
15.8 7.69415362466854 13.9374 0.0600748
15.4 7.43639697703128 13.9376 2.40114
15.4 7.4027022093287 13.9378 1.11083
16.4 9.04433524367601 13.9378 0.108928
15.2 8.37854402626136 13.9381 0.0254653
15.6 7.4027022093287 13.9383 1.08737
15.2 7.15541752799933 13.9383 0.6541
15.2 8.37854402626136 13.9385 3.71578
15.8 7.98122797569397 13.9388 2.00006
16 8.71779788708135 13.939 0.829406
15.6 7.89303490426845 13.9392 1.9617
15 7.87400787401181 13.9394 0.631454
15.2 7.49666592559653 13.9395 0.287971
14.4 6.54217089351845 13.9396 3.9212
14.8 7.15541752799933 13.9401 0.389012
15.6 7.23187389270582 13.9402 1.17612
16 8.21583836257749 13.9403 2.23157
15.8 8.67179335547152 13.9405 0.839001
14.8 6.68580586017871 13.9405 3.03088
15.2 7.08519583356734 13.9407 1.40476
15.8 8.34865258589672 13.9408 1.2731
14.8 7.15541752799933 13.9411 1.381
15.6 7.73304597167248 13.9411 0.744322
15.6 7.82943165242535 13.9411 0.242342
14.8 6.97853852894716 13.9412 2.68326
15.4 7.70064932327138 13.9414 0.58532
15.2 7.62889244910426 13.9417 3.82813
15.2 7.15541752799933 13.9419 0.826561
15.6 7.4027022093287 13.9421 0.409931
15 7.87400787401181 13.9424 0.799232
15.4 7.63544366752843 13.9424 0.314391
16.4 7.98749021908634 13.9424 1.3736
15.4 7.12741187248219 13.9427 0.853625
15.2 6.64830805543787 13.9428 0.250531
15.6 8.64869932417586 13.9433 3.13921
15 7.51664818918645 13.9434 1.69523
15.6 7.3348483283569 13.9434 3.76752
15.2 8.07465169527454 13.9435 0.948047
15 7.21110255092798 13.9437 1.74691
14.8 6.68580586017871 13.9439 1.11398
16 7.68114574786861 13.944 0.583219
15.6 6.91375440697744 13.9442 0.07577
15.6 7.4027022093287 13.9442 1.61539
15.2 6.87022561492707 13.9442 3.44986
15.8 7.3280283842245 13.9443 0.163355
15 6.96419413859206 13.9445 0.352325
15.2 7.15541752799933 13.9447 0.28222
15.4 7.36885337077622 13.9447 3.33792
15.6 8.29457654133109 13.9451 2.33204
15.2 7.75886589650833 13.9454 1.37069
15.8 7.59605160593318 13.9455 0.139244
15.4 7.4027022093287 13.9456 0.700371
16.2 8.16700679563817 13.9458 0.802873
14.6 7.02139587261678 13.9459 3.95377
16 7.54983443527075 13.9461 3.55621
14.4 6.69328021227261 13.9463 0.898861
15.8 7.94984276574072 13.9465 3.35697
15.8 8.34865258589672 13.9465 3.24314
15.4 8.08084154033477 13.9465 1.25609
15.4 7.4027022093287 13.9466 0.875723
15 7.48331477354788 13.9466 3.82278
16 7.68114574786861 13.9467 1.03523
15.4 7.36885337077622 13.9468 1.45023
15.6 7.3348483283569 13.9469 2.04195
15.4 7.12741187248219 13.947 1.85588
16 7.58287544405155 13.9472 3.5023
15.4 6.94982014155762 13.9474 0.0670287
15.6 7.92464510246358 13.9477 1.9487
16.4 8.87693640846886 13.9478 2.927
15.6 8.29457654133109 13.9484 0.145136
14.8 7.36206492772238 13.9485 0.93812
16.2 7.59605160593318 13.9485 0.682332
16 7.54983443527075 13.9488 0.922557
15 7.58287544405155 13.9494 3.8698
15.4 7.92464510246358 13.9494 0.956202
16 7.68114574786861 13.9495 0.975174
15.6 8.29457654133109 13.9497 3.65624
16 8.66025403784439 13.9497 3.41517
15.6 7.79743547584717 13.9497 2.37849
15.6 7.23187389270582 13.9497 0.823892
14.8 6.9065186599328 13.9498 0.423243
15.4 6.69328021227261 13.95 1.51358
16 7.58287544405155 13.95 0.720315
15.2 6.79705818718657 13.9504 2.03029
15.4 8.64869932417586 13.9505 0.982409
15.6 7.09224929059886 13.9506 2.89976
14.6 6.42650760522385 13.9507 2.28105
15.8 8.34865258589672 13.951 1.46092
15.4 7.43639697703128 13.951 2.15855
15.8 8.04363102087608 13.9511 1.55232
14.8 6.83373982530796 13.9514 0.671212
15.4 7.02139587261678 13.9514 0.951838
15.6 7.4027022093287 13.9515 3.08113
15.2 7.42967024840268 13.9517 2.51195
16 7.84219357067906 13.9526 0.432889
15.4 7.76530746332687 13.9527 0.624826
15 6.67083203206317 13.9528 0.611535
15.2 7.49666592559653 13.9528 0.304746
15.6 8.1117199162693 13.9528 1.71487
15.8 7.3280283842245 13.9528 0.0521101
14.8 6.64830805543787 13.9529 1.29922
15.2 7.42967024840268 13.9538 0.428333
15.4 7.43639697703128 13.9538 2.73089
15.4 6.87749954561976 13.9544 0.267513
15 7.58287544405155 13.9545 2.62618
15.6 7.12741187248219 13.9545 0.957234
15.6 6.91375440697744 13.9547 0.0267885
15.8 8.28854631404084 13.955 0.412381
15.4 7.79743547584717 13.9551 0.0807384
15.6 7.98749021908634 13.9552 3.14478
15.6 8.53229160308062 13.9552 0.712733
16.2 8.31865373723417 13.9552 0.0175727
15.6 7.3348483283569 13.9552 0.552265
15.2 7.29383301152419 13.9554 3.56975
15.2 7.66159252375118 13.9554 0.983038
15.6 7.4027022093287 13.9558 0.391637
15.4 7.56967634711022 13.9561 0.881878
15.4 7.30068489937759 13.9564 0.749865
15.6 6.98569967862919 13.9567 1.86891
16 7.41619848709566 13.9569 1.73056
16 7.68114574786861 13.9569 0.504104
15.4 7.43639697703128 13.9569 2.26355
15.2 6.68580586017871 13.957 2.3447
15 8.33666600026653 13.9571 1.07104
15.6 7.3348483283569 13.9572 3.06852
15.4 6.87749954561976 13.9572 0.294029
15.4 7.12741187248219 13.9572 0.271819
15.8 7.69415362466854 13.9573 2.96741
16.4 7.98749021908634 13.9574 2.76862
15.4 7.63544366752843 13.9575 1.21114
15.8 7.15541752799933 13.9576 0.563481
15.2 7.42967024840268 13.9577 1.05628
14.4 6.34822809924155 13.9582 0.951291
15.2 6.97853852894716 13.9582 0.0525006
15.4 7.70064932327138 13.9582 0.331766
15.2 7.08519583356734 13.9583 1.32364
15 7.58287544405155 13.9584 3.42938
16 7.54983443527075 13.9585 0.36186
15.2 6.72309452558864 13.9587 3.74386
15.2 7.29383301152419 13.9587 0.983038
15.2 7.25947656515262 13.9587 0.730305
15.2 6.94262198308391 13.9589 1.41709
16.4 9.07193474403338 13.9596 2.90941
15.2 7.42967024840268 13.9596 0.613249
15.4 8.26438140455776 13.9598 3.61389
15.4 8.44393273303382 13.96 3.27324
16 8.42614977317636 13.9604 2.69824
15.2 7.56306816047562 13.9605 0.440884
16 8.33666600026653 13.9605 0.679467
14.8 6.64830805543787 13.9605 2.40248
15.4 6.87749954561976 13.9606 0.07577
15.6 7.3348483283569 13.9606 0.588281
15.6 8.29457654133109 13.9607 0.508689
15.8 7.52994023880668 13.9607 1.09562
14.6 6.10737259384099 13.9608 0.954987
15 7.48331477354788 13.9608 0.634057
15 6.96419413859206 13.9609 1.06257
15.6 7.53657747256671 13.9609 3.82831
15.6 9.47628619238571 13.9611 2.71234
15.6 7.63544366752843 13.9611 0.107445
15.2 8.28854631404084 13.9613 1.1562
15.2 6.87022561492707 13.9614 2.87283
15.2 7.25947656515262 13.9614 0.354274
15.2 7.42967024840268 13.9615 2.25963
16.2 7.85493475466219 13.9618 0.425519
15.4 8.44393273303382 13.9619 1.23762
15.6 7.92464510246358 13.9619 0.52606
15.6 7.23187389270582 13.9621 1.62772
16.2 8.16700679563817 13.9624 1.55799
14.2 6.22093240599832 13.9626 0.43745
15.4 7.43639697703128 13.9628 1.1766
15.2 7.25947656515262 13.9632 0.275041
15.4 7.23187389270582 13.9632 1.02675
15.2 7.25947656515262 13.9632 3.05473
15.8 7.91833315793166 13.9632 3.39073
15.6 7.73304597167248 13.9634 1.88682
15.4 7.09224929059886 13.9635 2.62407
15.6 9.47628619238571 13.9637 0.786282
15.6 7.98749021908634 13.9638 3.65945
15.6 7.66811580507233 13.9639 0.104008
16.2 7.98122797569397 13.9644 3.59981
15.4 7.70064932327138 13.9648 3.89388
15 7.34846922834954 13.9649 0.979026
15.4 7.56967634711022 13.9651 3.27475
15 6.89202437604511 13.9653 0.932408
16.4 7.86129760281342 13.9653 1.06586
15.4 6.73052746818554 13.9656 0.0361375
15 6.96419413859206 13.9657 0.917869
15 6.67083203206317 13.9658 1.67882
15.6 7.09224929059886 13.9658 0.840316
15.8 7.59605160593318 13.9658 1.09176
15.4 7.43639697703128 13.9658 0.734394
15.6 8.26438140455776 13.9659 0.942746
15.8 7.85493475466219 13.9661 2.90444
15.6 7.3348483283569 13.9662 0.734179
16 7.54983443527075 13.9662 0.472841
15.2 8.67179335547152 13.9663 0.248883
16 8.42614977317636 13.9664 0.743391
15 6.96419413859206 13.9669 0.549989
15.4 7.70064932327138 13.967 1.4565
16.2 8.70057469366248 13.9671 1.92824
15.4 7.79743547584717 13.9674 1.45771
15.2 7.56306816047562 13.9675 0.789379
15 6.96419413859206 13.9675 3.80742
15.8 7.42967024840268 13.9678 0.978678
15.6 8.1117199162693 13.9678 3.61359
16.2 8.52642949891688 13.9678 1.63252
15.4 7.56967634711022 13.9679 0.114937
15.2 6.87022561492707 13.9679 0.622424
15.6 7.53657747256671 13.9684 0.383127
15 7.58287544405155 13.9687 2.93723
15.4 8.44393273303382 13.9688 3.97293
15.6 6.98569967862919 13.9689 0.708808
15.6 8.38450952650183 13.969 0.699593
15.2 6.94262198308391 13.9695 0.983038
15.4 7.43639697703128 13.9696 1.71048
16 7.41619848709566 13.9697 1.33234
15 7.3143694191639 13.9702 0.749374
15.2 8.67179335547152 13.9703 3.95652
15 6.96419413859206 13.9703 1.84147
16 7.34846922834954 13.9704 0.389441
15.8 7.91833315793166 13.9709 0.116694
15.4 7.43639697703128 13.9712 2.04301
15.4 7.56967634711022 13.9715 1.67227
15.4 8.26438140455776 13.9717 2.88153
15.4 8.26438140455776 13.9719 1.92224
15 6.89202437604511 13.9719 3.33617
15.2 6.94262198308391 13.972 2.01439
15 6.6332495807108 13.972 1.54241
15.6 7.12741187248219 13.9721 0.094043
15.2 6.87022561492707 13.9723 0.306787
14.6 6.8044103344816 13.9724 0.671235
15.2 7.29383301152419 13.9725 0.966974
15.4 7.76530746332687 13.9725 0.927817
16.2 7.98122797569397 13.9725 2.77331
15.6 7.98749021908634 13.973 0.512622
15.6 7.3348483283569 13.9731 0.722797
14.8 6.49615270756469 13.9734 1.94636
15 7.90569415042095 13.9735 1.65183
15.8 8.04363102087608 13.9737 2.16705
15.8 7.72657750883274 13.9738 0.607849
15.8 7.59605160593318 13.9741 3.71789
15.8 7.42967024840268 13.9744 1.44686
15.6 7.73304597167248 13.9747 0.621609
15.2 7.08519583356734 13.9747 0.0605923
15.4 8.67755725996666 13.9748 1.42274
15.6 7.23187389270582 13.9751 2.85347
15.4 6.69328021227261 13.9752 3.63331
15.4 7.82943165242535 13.9752 0.398472
15 6.67083203206317 13.9753 0.122465
15.6 8.38450952650183 13.9757 1.26711
14.8 7.15541752799933 13.9759 1.81582
15.8 7.25947656515262 13.9761 3.89911
16 8 13.9761 1.52688
15.8 7.91833315793166 13.9762 2.72206
15.8 7.72657750883274 13.9767 0.215832
15.8 7.25947656515262 13.9768 2.20045
14.6 6.8044103344816 13.9775 1.62369
15.2 7.56306816047562 13.9776 0.723641
15.6 8.53229160308062 13.9779 3.32572
15.8 7.25947656515262 13.9782 1.59615
15 7.3143694191639 13.9783 0.611535
14.6 7.56967634711022 13.9784 0.788781
15.6 7.73304597167248 13.9785 0.531178
15.2 7.25947656515262 13.9788 0.478976
16.4 7.86129760281342 13.9788 1.29053
15.4 7.09224929059886 13.979 0.0801162
15.4 7.82943165242535 13.9793 0.429091
15 6.89202437604511 13.9794 0.0339688
15 6.78232998312527 13.9795 0.917869
15.2 7.08519583356734 13.9796 0.631059
15.6 7.73304597167248 13.9796 1.38586
15.4 8.32466215530696 13.9797 1.46801
16 8.36660026534076 13.9797 2.89197
15.4 6.73052746818554 13.9798 2.15286
16.2 7.56306816047562 13.9798 0.399796
14.4 6.91375440697744 13.98 1.90662
15.6 7.09224929059886 13.98 3.39155
15.8 8.67179335547152 13.9801 3.41941
15.6 8.70631954387157 13.9804 3.63438
15.4 7.76530746332687 13.9806 2.41237
16 7.74596669241483 13.9808 1.32319
15.4 7.76530746332687 13.9808 0.146719
15.2 7.25947656515262 13.9808 3.49438
16 7.87400787401181 13.9808 2.11196
15.6 7.98749021908634 13.9809 0.525783
15.6 8.70631954387157 13.981 0.719706
15 8.33666600026653 13.9811 3.97576
15 6.67083203206317 13.9813 0.459599
16.2 8.52642949891688 13.9813 1.72084
15.4 7.56967634711022 13.9813 1.47089
15.8 8.34865258589672 13.9818 2.40347
15.2 7.94984276574072 13.9819 2.46226
14.8 6.64830805543787 13.982 0.0726267
16 7.68114574786861 13.982 2.44699
15.6 7.4027022093287 13.9821 3.96627
16 8.42614977317636 13.9822 1.24789
15.2 7.56306816047562 13.9822 2.76446
14.8 7.36206492772238 13.9824 2.59432
15.8 7.72657750883274 13.9825 2.76575
15.8 7.59605160593318 13.9826 0.703488
15 7.90569415042095 13.9827 0.177317
15.2 6.97853852894716 13.9827 2.56693
15.2 6.87022561492707 13.9827 3.51513
14.6 7.16240183178799 13.9828 3.12257
15 7.90569415042095 13.9829 1.50239
15.4 7.70064932327138 13.9829 2.27994
15.8 9.20326029187483 13.983 3.95615
15.8 7.85493475466219 13.983 1.16708
15.4 7.70064932327138 13.9831 0.631414
15.8 8.28854631404084 13.9832 3.26988
16 7.87400787401181 13.9834 0.756155
15.2 7.56306816047562 13.9835 0.429091
16 7.87400787401181 13.9836 0.877958
14.4 6.22896460095898 13.9838 2.67974
14.8 6.97853852894716 13.9839 0.332801
15.4 6.84105255059483 13.984 0.0434662
15.8 7.39594483484024 13.9841 0.540887
14.4 6.18869937870632 13.9842 2.1972
15.4 8.01872807869178 13.9843 1.18318
16.4 8.41427358718505 13.9846 3.9618
15.4 7.43639697703128 13.9847 1.03805
15.4 7.12741187248219 13.9848 1.36291
15.6 7.53657747256671 13.9848 1.08296
16.2 8.07465169527454 13.985 3.5568
15.6 7.98749021908634 13.9852 0.473593
15.8 7.69415362466854 13.9855 2.55395
15.8 7.85493475466219 13.9859 1.6121
15.8 7.3280283842245 13.9861 0.06669
16 7.68114574786861 13.9865 3.79151
15.8 9.03880523078133 13.9873 0.336204
15.6 7.89303490426845 13.9873 0.351686
15.4 7.30068489937759 13.9874 2.8367
15.8 7.25947656515262 13.9874 1.98001
16 8.33666600026653 13.9876 3.33206
14.8 6.68580586017871 13.9879 1.39082
15.6 8.29457654133109 13.988 2.32743
15.4 8.44393273303382 13.9881 2.96389
15.2 7.62889244910426 13.9882 0.58723
16 7.87400787401181 13.9883 0.394702
16 8.33666600026653 13.9884 0.607881
14.4 6.22896460095898 13.9885 2.09054
15.6 7.98749021908634 13.9885 0.391637
16 7.68114574786861 13.9887 1.21682
15.2 7.66159252375118 13.9888 0.981208
15.4 7.36885337077622 13.9888 2.24221
14.8 8.31865373723417 13.9893 3.47801
15.2 7.12039324756716 13.9895 0.570115
15.2 8.37854402626136 13.9896 1.6622
14.8 7.62889244910426 13.9897 1.16836
15.2 7.15541752799933 13.9897 0.705915
14.8 6.87022561492707 13.9898 0.178846
15.6 7.4027022093287 13.9898 0.0676133
15.6 7.89303490426845 13.9899 3.2135
15.8 7.91833315793166 13.9899 0.908753
15.2 8.07465169527454 13.9901 3.01004
15.4 8.17312669668102 13.9901 3.79716
16 8.33666600026653 13.9903 2.86393
15.8 7.59605160593318 13.9903 1.26309
15.6 7.12741187248219 13.9906 0.556164
15.6 7.12741187248219 13.9906 1.39903
15.4 7.23187389270582 13.9907 2.90306
15.4 7.09224929059886 13.9907 2.42626
15.8 7.52994023880668 13.9911 3.51883
15.6 8.38450952650183 13.9913 3.19037
14.8 6.79705818718657 13.9913 0.917075
14.8 7.62889244910426 13.9914 3.90947
15.6 7.63544366752843 13.9914 0.344566
15.4 7.09224929059886 13.9915 1.00045
15.6 7.4027022093287 13.9917 0.762007
15.4 7.92464510246358 13.9918 0.64828
15.8 7.52994023880668 13.992 2.04851
15.6 8.1117199162693 13.9923 0.629212
15 6.96419413859206 13.9923 0.292886
15.4 7.76530746332687 13.9923 3.40151
15.2 7.08519583356734 13.9928 0.0660627
15.6 7.09224929059886 13.9929 1.39973
14.6 6.84105255059483 13.993 0.59367
15.4 7.43639697703128 13.9931 0.358904
15.2 7.49666592559653 13.9932 0.294616
16.2 7.85493475466219 13.9933 0.919453
16.2 8.16700679563817 13.9933 2.96538
15.2 6.72309452558864 13.9936 0.688487
15.4 7.63544366752843 13.9937 0.469676
15.6 9.04433524367601 13.9938 0.0673651
15.8 8.22800097228969 13.9938 1.45114
15.6 7.60263112349929 13.9939 2.36108
15.8 8.67179335547152 13.9939 3.38483
15.6 7.4027022093287 13.994 3.90706
15 6.96419413859206 13.9941 0.205637
15 6.51920240520265 13.9941 0.994433
15.4 6.87749954561976 13.9941 3.21335
15.8 7.69415362466854 13.9941 1.33974
15.8 7.98122797569397 13.9942 1.22467
14.8 6.68580586017871 13.9942 0.476068
15.2 7.49666592559653 13.9943 3.53645
15.8 8.07465169527454 13.9945 0.923694
15.8 8.75785361832453 13.9946 3.06883
16.2 8.40832920383116 13.9947 0.686528
16 8.06225774829855 13.9951 0.860768
15.8 8.07465169527454 13.9953 0.822623
15.2 6.87022561492707 13.9953 0.630165
15.6 7.98749021908634 13.9953 0.212313
16 7.84219357067906 13.9955 0.753745
15.6 7.4027022093287 13.9955 1.6884
15.2 6.94262198308391 13.9955 0.0660627
15 7.51664818918645 13.9959 0.556229
15.8 8.67179335547152 13.9959 2.61205
16.2 7.98122797569397 13.9961 1.8736
15.6 7.98749021908634 13.9962 1.04647
15.6 6.98569967862919 13.9963 1.59441
15.4 7.12741187248219 13.9964 3.47336
15.4 7.79743547584717 13.9964 3.5969
15.4 7.63544366752843 13.9967 0.90561
15 6.96419413859206 13.9968 1.12902
14.8 8.31865373723417 13.9974 3.802
15.6 7.73304597167248 13.9976 0.121851
15.8 7.94984276574072 13.9977 0.545649
15.4 7.92464510246358 13.9978 1.1573
15 7.17635004720366 13.9978 1.94711
15.4 7.26636084983398 13.9982 1.34923
15.4 6.87749954561976 13.9982 3.37202
16 7.87400787401181 13.9984 0.861141
15.4 7.56967634711022 13.9985 0.515492
15.4 7.23187389270582 13.9985 2.83117
15.2 7.88669766125214 13.9986 0.639472
15.8 8.07465169527454 13.9988 2.69302
14.4 6.54217089351845 13.999 3.58263
15.6 7.98749021908634 13.9994 0.578484
14.6 7.02139587261678 13.9997 3.71685
15.4 7.30068489937759 13.9997 1.6083
14.6 6.6558245169175 13.9998 2.54354
15.6 9.47628619238571 14 0.77725
14.6 6.50384501660364 12.5455 3.56985
15 6.67083203206317 12.6272 2.89853
15 6.6332495807108 12.7741 3.88505
15.6 7.4027022093287 12.7834 3.37511
15.4 7.4027022093287 12.8576 3.92219
15.4 7.12741187248219 12.905 3.1054
14.6 6.84105255059483 12.9063 3.78545
15.6 7.12741187248219 12.9155 3.34402
15.4 7.02139587261678 12.9193 3.27978
15 6.78232998312527 12.9478 3.78747
15.2 6.83373982530796 12.9545 2.3776
15 6.89202437604511 12.9568 2.83458
14.8 6.22093240599832 12.9652 3.77759
14.8 8.31865373723417 12.989 2.92317
15.4 7.09224929059886 12.9932 3.49368
15.6 7.86129760281342 13.0029 3.64112
15.8 7.39594483484024 13.0038 3.2004
15.2 7.25947656515262 13.0068 3.83726
15.4 7.12741187248219 13.0113 2.73089
15 6.78232998312527 13.0119 3.79654
15.8 7.52994023880668 13.015 3.22981
15 6.32455532033676 13.0341 2.58899
15.6 7.23187389270582 13.0397 0.540782
15.4 7.50333259292163 13.041 3.82828
15 6.78232998312527 13.0474 3.72432
14.8 6.61059755241536 13.0525 2.63774
15.6 7.63544366752843 13.0537 3.36011
15.2 7.12039324756716 13.0548 3.70463
16 7.87400787401181 13.0554 3.03202
14.8 7.46324326281812 13.0668 3.6544
14.6 6.308724118235 13.0747 2.64808
15.4 6.87749954561976 13.0959 2.42761
15.4 6.73052746818554 13.0959 3.78628
15 7.3143694191639 13.0971 3.62206
15.2 6.68580586017871 13.0976 3.88192
15.4 6.87749954561976 13.099 2.81026
14.8 7.22495674727538 13.1035 3.05788
14.8 6.64830805543787 13.1036 2.71887
15.4 7.16240183178799 13.1065 3.63112
14.8 6.64830805543787 13.1092 3.02035
15.6 7.4027022093287 13.1121 3.89749
14.4 6.02494813255683 13.1171 2.2178
15.6 7.02139587261678 13.1183 3.72146
15.2 7.12039324756716 13.1186 3.97365
15 7.21110255092798 13.122 3.51807
14.6 6.54217089351845 13.1236 3.52583
15.2 7.56306816047562 13.1256 2.76132
15.4 7.12741187248219 13.1261 2.63702
15.4 7.26636084983398 13.1278 3.24841
15.4 6.94982014155762 13.1331 1.54985
16.2 7.98122797569397 13.136 3.99012
15.8 7.3280283842245 13.139 2.40349
15 6.12372435695795 13.1426 0.349905
15.4 6.84105255059483 13.1436 3.80264
15 7.21110255092798 13.145 2.92687
15.4 7.4027022093287 13.1468 2.86402
15.2 7.46324326281812 13.1492 3.32914
15.8 7.59605160593318 13.1495 3.49921
15.6 6.91375440697744 13.15 2.51617
15 6.78232998312527 13.1518 2.5607
15.8 8.22800097228969 13.1526 1.82019
15.2 7.42967024840268 13.1542 3.39832
14.8 6.97853852894716 13.1569 2.70065
15.4 6.87749954561976 13.159 2.3776
15.4 6.69328021227261 13.1603 2.59467
15.6 8.20365772079747 13.1604 3.79494
15 6.81909084849293 13.1607 3.66517
15.6 8.29457654133109 13.1661 3.35617
15 7.17635004720366 13.1716 3.81223
15.2 6.97853852894716 13.176 2.56422
14.8 7.01427116670007 13.1772 3.26881
14.8 7.12039324756716 13.1784 3.08851
15.4 7.12741187248219 13.1824 2.6006
15.2 6.9065186599328 13.1862 3.87851
15.4 7.92464510246358 13.187 2.73089
15 7.21110255092798 13.1872 3.62206
15.2 7.15541752799933 13.1897 2.63118
15.2 7.85493475466219 13.1949 3.39033
15.6 7.3348483283569 13.1953 3.12067
15.2 6.61059755241536 13.1955 3.66175
15.2 6.37965516309463 13.1993 2.25177
15.8 7.59605160593318 13.2027 1.26309
15.4 7.23187389270582 13.2092 3.68352
15 7.48331477354788 13.2105 3.53565
15.6 7.86129760281342 13.2144 1.08321
15 6.89202437604511 13.2148 3.85048
15.2 8.22800097228969 13.2151 3.84206
15 7.87400787401181 13.2199 3.31535
15.6 7.82943165242535 13.2202 1.34667
15.6 7.4027022093287 13.2215 2.01405
14.6 6.02494813255683 13.2246 3.81829
16.2 7.85493475466219 13.2259 3.6511
14.8 6.79705818718657 13.226 3.80974
15.6 8.29457654133109 13.2285 2.02633
16 7.34846922834954 13.2293 3.63158
15.2 7.08519583356734 13.2359 2.09218
15.4 6.94982014155762 13.2365 3.99193
15.4 7.79743547584717 13.2409 3.78754
15.6 7.3348483283569 13.2463 1.86542
15.4 7.79743547584717 13.2501 1.57136
15.4 7.50333259292163 13.252 3.5709
15.6 7.82943165242535 13.2522 3.3243
15.2 6.87022561492707 13.2543 3.51416
15.4 7.16240183178799 13.2558 1.03197
15.6 7.3348483283569 13.256 3.48882
15.2 8.22800097228969 13.2574 2.95143
15.4 7.46993975879324 13.2575 3.81188
15.4 7.23187389270582 13.2587 3.60551
14.6 6.22896460095898 13.2594 3.92345
15.4 7.12741187248219 13.2626 3.68352
15.2 7.22495674727538 13.2638 3.55228
14.8 6.83373982530796 13.2656 3.77759
15.4 7.23187389270582 13.2659 3.34978
15.4 7.36885337077622 13.266 3.33162
15.2 7.08519583356734 13.2663 2.56638
15 7.84219357067906 13.2667 2.40275
15.8 8.22800097228969 13.2677 3.79292
14.8 6.68580586017871 13.2753 3.77341
15.4 7.46993975879324 13.276 0.985982
15 6.96419413859206 13.2768 2.92687
16 8.60232526704263 13.2777 2.36174
15.8 7.59605160593318 13.2778 1.78834
15.2 6.57267069006199 13.2785 2.24666
15.4 7.63544366752843 13.2801 3.64827
14.6 7.16240183178799 13.2814 1.49885
15.6 7.23187389270582 13.2828 3.80114
15.8 7.91833315793166 13.283 2.27521
15.2 6.79705818718657 13.2833 3.77291
15.2 7.62889244910426 13.2838 3.24906
14.6 7.02139587261678 13.2839 3.98885
15.4 7.92464510246358 13.2857 3.91207
15.2 7.15541752799933 13.2873 2.65929
14.6 6.18869937870632 13.2886 3.19186
15.6 7.4027022093287 13.2889 1.82277
15.2 6.61059755241536 13.289 2.56447
15 7.64852927038918 13.2903 3.69329
16.4 7.98749021908634 13.2912 3.7692
14.8 6.30079360080935 13.2921 3.86114
15.2 7.15541752799933 13.2954 3.42497
15.2 6.9065186599328 13.2959 3.75367
15.4 7.89303490426845 13.2967 1.48946
14.8 6.79705818718657 13.297 3.77379
15 7.3143694191639 13.2975 1.67023
14.6 6.34822809924155 13.2994 3.93318
15.4 7.23187389270582 13.3 2.53312
16.2 7.85493475466219 13.303 3.98484
15.4 7.16240183178799 13.3033 3.45344
15.8 8.19756061276768 13.304 1.17966
15.6 6.94982014155762 13.3049 2.60042
15.6 7.53657747256671 13.3058 3.96865
15.6 7.4027022093287 13.307 3.36878
15 7.58287544405155 13.3088 3.18784
14.4 6.34822809924155 13.309 2.52945
15.4 7.09224929059886 13.3096 2.75864
16 8.21583836257749 13.3139 3.10444
14.8 6.30079360080935 13.3153 2.78439
15.6 7.56967634711022 13.3171 3.63585
14.8 6.26099033699941 13.3184 3.77759
15 7.17635004720366 13.3187 3.31864
16 8.66025403784439 13.3198 1.73699
15.2 7.82304288624318 13.3215 3.9276
16.4 7.79743547584717 13.3216 3.63557
15.4 6.87749954561976 13.3232 2.05625
15.4 7.92464510246358 13.325 3.82892
15.4 7.60263112349929 13.3259 3.77341
15.4 7.89303490426845 13.3268 2.90717
15.8 7.39594483484024 13.3277 2.94846
14.8 7.46324326281812 13.3279 3.82707
15 6.67083203206317 13.3301 2.58749
15.2 7.25947656515262 13.3308 3.64709
15.2 7.94984276574072 13.332 2.27128
15.6 7.19722168617863 13.3331 3.63112
16.4 8.14248119432891 13.3332 2.8364
15 6.78232998312527 13.334 2.92687
15 6.96419413859206 13.3348 3.81167
15.2 7.15541752799933 13.3349 3.22334
15.6 7.60263112349929 13.3361 3.07507
15.6 7.63544366752843 13.3393 2.06939
16 7.87400787401181 13.3393 3.89866
14.8 6.94262198308391 13.3396 1.55251
14.8 6.30079360080935 13.3411 3.21501
15.2 6.64830805543787 13.3422 2.57031
15.4 7.82943165242535 13.3437 2.4042
15.6 7.50333259292163 13.3437 3.66966
16 7.58287544405155 13.3454 0.235389
15.8 7.69415362466854 13.3454 3.45318
15.8 7.25947656515262 13.3458 1.82571
15 6.92820323027551 13.3471 3.82258
16 8.33666600026653 13.3484 3.47714
15.2 6.49615270756469 13.3488 2.32334
14.8 6.45755371638518 13.3494 3.75366
15.8 8.19756061276768 13.3517 2.34655
15.6 7.23187389270582 13.3524 1.74936
16.2 7.85493475466219 13.3541 3.98165
15.8 7.59605160593318 13.3548 3.30344
15.2 6.68580586017871 13.355 2.14681
15.4 7.60263112349929 13.3561 0.315354
15 7.84219357067906 13.3563 0.624442
14.8 6.30079360080935 13.359 2.58397
15.4 7.23187389270582 13.3602 0.403494
15.4 7.26636084983398 13.3603 3.69541
15 7.3143694191639 13.3618 3.28833
15.2 7.62889244910426 13.3624 3.92064
15.8 7.3280283842245 13.3637 3.24381
15.6 7.73304597167248 13.3647 3.4839
15.2 7.82304288624318 13.3652 0.975272
16 7.58287544405155 13.3668 2.0413
14.8 6.83373982530796 13.3676 1.98942
15 6.28490254498827 13.3693 3.40411
15.8 7.25947656515262 13.3694 1.58098
15.4 7.56967634711022 13.3694 2.23203
15.2 6.97853852894716 13.3699 3.6384
15.2 6.57267069006199 13.3701 0.490943
15.6 7.23187389270582 13.3703 1.84538
14.8 6.79705818718657 13.3718 3.90192
15 7.3143694191639 13.373 3.28833
15.2 6.97853852894716 13.3739 3.79847
15.2 8.28854631404084 13.3756 2.19644
15.4 7.09224929059886 13.3785 1.46863
15.6 7.63544366752843 13.3791 1.80841
14.8 7.08519583356734 13.3793 2.5237
15.2 7.25947656515262 13.3797 2.74032
15.8 7.39594483484024 13.3803 1.77687
15.2 7.15541752799933 13.3807 2.56447
15.2 6.9065186599328 13.3814 3.10195
15.4 7.23187389270582 13.3823 3.06305
15.2 6.49615270756469 13.3841 3.82601
16 7.81024967590665 13.3849 0.890087
15.4 7.16240183178799 13.3854 0.296415
15.4 7.92464510246358 13.3854 2.63006
15.6 7.4027022093287 13.3877 2.66163
15.2 7.29383301152419 13.388 1.82067
15.4 7.43639697703128 13.3885 2.73224
14.8 7.12039324756716 13.3896 3.71871
15.8 7.85493475466219 13.3904 2.41425
15.8 7.52994023880668 13.3904 3.77115
15.6 7.3348483283569 13.3908 1.79411
15 6.96419413859206 13.3931 3.78797
14.6 6.73052746818554 13.3932 2.5607
15.4 7.12741187248219 13.3937 2.56934
15 7.17635004720366 13.3938 2.39579
14.8 6.79705818718657 13.3945 3.33033
15.2 7.52994023880668 13.3958 3.51411
15.6 7.09224929059886 13.3959 3.13249
15.4 6.87749954561976 13.3961 3.93137
15.6 7.92464510246358 13.3992 3.91808
15.2 7.12039324756716 13.3992 3.90118
14.8 6.79705818718657 13.4005 3.38795
15.4 7.09224929059886 13.4005 3.97772
15.6 7.92464510246358 13.4021 1.34877
15.6 7.92464510246358 13.4032 2.1369
15.6 8.20365772079747 13.4042 0.399458
16 7.68114574786861 13.4043 3.37963
15.4 7.70064932327138 13.4049 1.51495
14.4 6.18869937870632 13.4051 1.27125
16 7.34846922834954 13.4055 1.82448
14.6 7.16240183178799 13.4058 3.64416
15.4 7.12741187248219 13.4059 3.27852
15 6.78232998312527 13.4067 3.83302
15.4 6.91375440697744 13.4113 2.20181
15.4 7.56967634711022 13.4115 3.98914
15 6.92820323027551 13.4117 3.38181
15 6.96419413859206 13.4122 3.83639
15.4 7.16240183178799 13.4123 3.23949
15.4 6.91375440697744 13.4125 3.67783
15.4 7.16240183178799 13.4127 3.3917
15.4 7.4027022093287 13.4131 2.75546
15.6 7.19722168617863 13.4133 2.65902
15.6 8.26438140455776 13.4136 2.2941
15 6.32455532033676 13.4139 0.538193
15.4 6.91375440697744 13.4167 1.17537
15.6 7.63544366752843 13.4167 3.68634
15.2 7.15541752799933 13.4192 3.19526
16.4 8.17312669668102 13.42 3.90918
15.2 7.42967024840268 13.4223 3.24906
15.4 7.89303490426845 13.4228 3.03387
15.6 7.53657747256671 13.4249 3.31051
15 8.27647267862342 13.4257 3.61171
15.6 6.94982014155762 13.4258 3.0495
16.2 7.79102047231298 13.4266 3.94294
15.4 6.73052746818554 13.4271 2.56078
16.2 7.59605160593318 13.4272 3.6511
15.4 8.01872807869178 13.4283 2.9873
15.8 7.69415362466854 13.4294 2.92801
15.4 7.23187389270582 13.4294 3.75044
14.6 6.50384501660364 13.4307 2.24107
15.6 7.63544366752843 13.4313 2.66675
15.2 6.61059755241536 13.4315 0.547402
15.6 7.73304597167248 13.432 3.67955
15.8 7.56306816047562 13.4324 0.593503
15.6 7.73304597167248 13.4328 2.60204
15.6 7.09224929059886 13.433 2.77995
16.2 8.07465169527454 13.4331 3.95636
15 7.10633520177595 13.4333 2.75231
16 7.84219357067906 13.4339 2.36284
15.2 7.25947656515262 13.4354 3.86202
15.4 8.20365772079747 13.4371 1.87688
16.2 8.31865373723417 13.4375 3.00117
15.8 7.15541752799933 13.4388 2.61105
14.8 7.52994023880668 13.4398 3.25108
15.2 7.85493475466219 13.4404 0.372669
15.2 6.87022561492707 13.4406 1.83295
15.6 7.12741187248219 13.4413 3.12382
16.2 7.79102047231298 13.4422 0.290332
15.2 6.83373982530796 13.4429 2.05625
15.6 7.56967634711022 13.4476 3.44591
15.2 6.87022561492707 13.4477 3.96399
14.8 7.12039324756716 13.4484 1.62372
15.2 6.83373982530796 13.4484 2.65074
15.2 6.83373982530796 13.4489 3.33886
15.4 7.12741187248219 13.4504 1.24124
15 7.84219357067906 13.4505 3.92579
14.6 7.16240183178799 13.4531 2.27156
15 6.89202437604511 13.4539 1.9746
15.4 7.56967634711022 13.4542 3.82287
15.6 7.63544366752843 13.4545 1.54643
15 7.21110255092798 13.4548 3.95933
15.6 7.19722168617863 13.455 1.97593
15.2 7.46324326281812 13.4553 0.715194
15.8 7.91833315793166 13.4556 1.89863
15.8 7.56306816047562 13.4566 1.56468
15.2 6.97853852894716 13.4566 3.96761
15.4 7.60263112349929 13.4575 3.04795
15.4 7.82943165242535 13.4577 0.868809
15 8.27647267862342 13.4597 2.54507
15 7.44983221287567 13.4598 1.00218
14.8 6.05805249234438 13.4599 2.98901
15 7.3143694191639 13.4606 3.35137
15.8 7.85493475466219 13.4608 2.93041
15.6 8.20365772079747 13.461 3.12638
15 6.81909084849293 13.4613 0.205003
15.8 7.52994023880668 13.4637 3.3169
15.2 6.94262198308391 13.4639 2.16868
15.4 6.87749954561976 13.4651 3.77446
15 6.89202437604511 13.4665 2.94667
14.8 6.83373982530796 13.4668 3.81035
15.2 7.22495674727538 13.4675 2.93552
15.6 7.50333259292163 13.4676 1.39189
15.2 7.66159252375118 13.4676 3.84842
15.8 7.56306816047562 13.4696 0.567363
15 7.58287544405155 13.4698 1.42432
15.8 7.59605160593318 13.4701 2.40211
15.6 7.23187389270582 13.4705 2.16104
16 7.87400787401181 13.4708 0.727622
15.6 7.50333259292163 13.4713 0.344583
14.6 6.308724118235 13.4725 1.24087
15.2 7.08519583356734 13.4725 3.33026
15 6.59545297913646 13.4727 1.65271
14.8 6.37965516309463 13.4729 3.37179
14.6 5.94138031100518 13.4736 1.66851
15.4 8.20365772079747 13.4736 2.12272
15.4 7.23187389270582 13.4738 2.03266
15.6 7.3348483283569 13.4749 3.31051
15 6.59545297913646 13.4766 2.40861
15.6 7.86129760281342 13.4768 0.750791
15 7.10633520177595 13.477 3.24361
16 7.58287544405155 13.4777 1.58208
15.2 7.82304288624318 13.4777 2.86774
15 6.78232998312527 13.4783 1.84807
15.2 7.08519583356734 13.4789 1.83013
15.6 7.56967634711022 13.4797 1.46296
15 7.10633520177595 13.4803 2.19814
16 7.58287544405155 13.4818 0.376486
15.8 7.56306816047562 13.4826 1.12212
15.2 6.97853852894716 13.4828 3.93911
15.4 7.50333259292163 13.4834 2.4542
15.2 7.82304288624318 13.4836 3.87494
16.4 8.59069263796581 13.4838 1.29617
15.4 8.26438140455776 13.4838 3.24823
15 6.89202437604511 13.4839 2.1115
15.6 8.59069263796581 13.4845 2.21369
15.6 7.50333259292163 13.4869 1.22178
14.8 6.97853852894716 13.4879 3.24603
15.4 7.89303490426845 13.4883 3.82563
15.4 7.46993975879324 13.4893 1.00662
15 7.21110255092798 13.4901 3.51208
14.8 6.41872261435249 13.4902 3.54306
15.8 7.56306816047562 13.4907 2.62157
15.2 7.88669766125214 13.4913 3.24906
15 6.92820323027551 13.4914 0.580017
14.4 6.02494813255683 13.4916 1.52163
15 8.71779788708135 13.4916 2.02025
15.6 7.12741187248219 13.4917 3.72098
15.4 7.4027022093287 13.4917 3.15994
15.2 6.9065186599328 13.492 3.97074
15.4 6.94982014155762 13.4927 1.4703
16 7.81024967590665 13.4941 1.41533
15 6.6332495807108 13.4945 3.38666
15.2 6.94262198308391 13.4946 3.33026
15.4 7.16240183178799 13.4947 0.79801
15.2 6.9065186599328 13.4947 2.91636
15.2 6.61059755241536 13.4951 1.6749
15 6.78232998312527 13.4952 3.61171
15.4 7.89303490426845 13.4958 3.35905
14.6 6.18869937870632 13.497 3.55965
15.4 7.12741187248219 13.4974 3.53853
16.2 7.85493475466219 13.4975 2.32605
15.2 6.94262198308391 13.4976 1.50957
15.2 6.68580586017871 13.4982 3.76281
15.4 6.84105255059483 13.4993 3.1756
14.6 6.50384501660364 13.4998 3.52052
15.8 7.59605160593318 13.5006 2.80919
15.4 6.94982014155762 13.5008 1.31033
14.6 6.50384501660364 13.5013 1.78636
15 6.96419413859206 13.5021 2.92687
15.6 7.23187389270582 13.5023 1.76035
15.6 8.29457654133109 13.5027 3.26387
14.8 6.41872261435249 13.5027 2.58397
15.8 7.52994023880668 13.5028 1.60486
15 7.21110255092798 13.5037 3.77209
15.2 6.87022561492707 13.504 3.44392
14.8 7.15541752799933 13.5062 3.41055
14.8 6.05805249234438 13.5063 1.67116
15.2 6.68580586017871 13.5076 3.79658
15.2 6.79705818718657 13.5078 2.56422
15 6.67083203206317 13.5079 2.61582
15.4 7.89303490426845 13.5087 3.67614
15.2 7.85493475466219 13.509 3.75449
15.6 7.12741187248219 13.509 3.75366
15.8 7.59605160593318 13.5092 3.04064
15 6.89202437604511 13.5095 3.40411
15.4 6.87749954561976 13.5101 3.9744
15 6.96419413859206 13.5112 3.3788
16.4 8.01872807869178 13.5113 3.35741
15.8 8.16700679563817 13.5115 3.82438
14.6 6.34822809924155 13.5119 3.92345
15.4 7.30068489937759 13.512 3.9744
14.6 6.42650760522385 13.512 3.81829
15.2 7.22495674727538 13.5126 1.74263
14.8 7.46324326281812 13.5128 0.741265
15 7.84219357067906 13.5134 1.07785
15.2 7.25947656515262 13.5134 3.73205
16 7.81024967590665 13.5139 2.54659
15.2 7.12039324756716 13.5144 2.24019
16 7.87400787401181 13.5147 3.78995
15.6 7.73304597167248 13.5147 3.06802
14.8 6.30079360080935 13.5151 1.79736
15.2 7.15541752799933 13.5153 0.74286
15.6 8.20365772079747 13.5166 1.67787
15.4 6.84105255059483 13.518 3.78628
15.8 7.52994023880668 13.5185 2.29305
15.4 7.60263112349929 13.5186 0.418672
14.8 6.79705818718657 13.5189 2.6763
15.2 7.29383301152419 13.519 3.14042
15.8 8.19756061276768 13.5194 3.12681
15.4 6.6558245169175 13.5195 3.63422
15.8 7.85493475466219 13.5197 3.74229
15 7.10633520177595 13.5208 3.23364
15.8 7.91833315793166 13.521 2.79387
15.8 8.34865258589672 13.5215 1.68497
15.4 7.23187389270582 13.5216 2.36646
15.6 8.59069263796581 13.5222 1.93347
16.4 8.17312669668102 13.5226 3.61183
15.8 8.04363102087608 13.5244 2.23939
16.2 8.16700679563817 13.5256 3.96155
15.2 6.83373982530796 13.5259 3.79654
15 7.51664818918645 13.526 2.6026
15.4 7.56967634711022 13.5267 3.0831
14.8 6.83373982530796 13.5268 2.3148
15.2 8.67179335547152 13.528 2.0174
15.2 7.52994023880668 13.5282 0.369674
15.4 7.63544366752843 13.5286 1.02293
15.6 6.91375440697744 13.5295 3.75569
15.8 7.85493475466219 13.5296 3.37386
15.8 7.85493475466219 13.5299 2.26853
15.2 6.9065186599328 13.5301 3.82323
15.4 7.12741187248219 13.5304 2.86402
14.6 6.73052746818554 13.5305 3.77106
15.2 6.94262198308391 13.5308 2.01314
15 6.67083203206317 13.5312 3.90719
15.8 8.19756061276768 13.5317 3.83474
15.4 7.23187389270582 13.532 3.00032
15.2 7.29383301152419 13.5328 1.84243
15.6 8.20365772079747 13.5332 0.980607
15.2 6.9065186599328 13.5332 3.93262
15 7.3143694191639 13.5341 3.6231
15.4 6.87749954561976 13.5343 1.65048
15.6 7.12741187248219 13.5348 3.66415
15 7.10633520177595 13.5349 3.90856
15.6 7.53657747256671 13.5357 3.35617
15.6 7.86129760281342 13.5366 0.948814
15 6.6332495807108 13.5366 2.92687
14.6 6.18869937870632 13.5375 2.96113
14.8 6.79705818718657 13.538 2.56624
14.2 6.22093240599832 13.5395 2.92513
15.8 7.25947656515262 13.5395 1.41228
14.8 6.68580586017871 13.5395 3.88082
15.2 7.15541752799933 13.5398 1.317
15.4 7.23187389270582 13.5399 2.99742
14.8 6.61059755241536 13.54 3.26302
15.2 7.22495674727538 13.5403 1.83409
15 6.96419413859206 13.5404 3.17305
15.2 7.12039324756716 13.5405 1.03794
15.4 6.87749954561976 13.5405 3.98933
15.2 7.82304288624318 13.5408 3.42369
15.2 7.85493475466219 13.541 1.93205
15.6 7.86129760281342 13.5414 2.23271
15.4 6.91375440697744 13.5414 3.0495
14.6 6.87749954561976 13.5421 0.785896
15 7.10633520177595 13.5424 0.999804
15 6.78232998312527 13.5424 2.93723
15.2 7.52994023880668 13.5429 1.52117
15 6.51920240520265 13.543 3.77116
15 6.96419413859206 13.5437 3.74703
15.2 7.08519583356734 13.544 2.56422
15 7.10633520177595 13.5441 2.37159
14.8 6.97853852894716 13.5443 0.941649
15.2 7.08519583356734 13.5449 1.69375
14.8 6.94262198308391 13.545 3.9488
16 8.18535277187245 13.5463 1.76683
14.8 6.83373982530796 13.5466 0.719976
16 7.87400787401181 13.5478 1.20064
15 6.51920240520265 13.5479 2.10748
15.2 7.08519583356734 13.5486 1.67299
15 6.78232998312527 13.5488 3.40805
15.6 7.73304597167248 13.5505 3.73346
15 7.21110255092798 13.5507 3.8167
15.2 7.25947656515262 13.5511 2.71136
15.6 7.19722168617863 13.5511 2.98405
15.4 7.43639697703128 13.5516 2.28118
15.6 7.63544366752843 13.552 3.35617
15.2 6.9065186599328 13.5521 0.996263
14.6 6.73052746818554 13.5523 2.53236
15.2 7.36206492772238 13.5524 3.80527
15.8 7.59605160593318 13.5527 2.31674
15.6 8.20365772079747 13.5529 1.81792
15.6 7.4027022093287 13.5531 2.40342
15.2 6.79705818718657 13.5533 3.0608
15 6.92820323027551 13.5534 3.50718
15.6 8.20365772079747 13.5534 1.7816
15.2 6.94262198308391 13.5535 1.86759
15.8 8.67179335547152 13.5541 1.81847
15 6.81909084849293 13.5545 2.66337
14.8 7.52994023880668 13.5547 3.81822
15.2 6.61059755241536 13.5549 3.91587
15.4 7.92464510246358 13.5554 1.83429
16 7.34846922834954 13.5559 3.34842
15.8 8.22800097228969 13.5565 0.11156
15.8 7.59605160593318 13.5567 1.67551
15.8 8.22800097228969 13.5579 0.400376
15.8 8.5848704125339 13.5586 3.60148
14.6 6.42650760522385 13.5588 3.86877
15.8 7.56306816047562 13.5589 2.5732
14.8 6.97853852894716 13.559 2.58397
15 7.84219357067906 13.5597 0.956443
15 6.89202437604511 13.5605 3.3788
15.4 7.09224929059886 13.5621 3.54142
15 6.78232998312527 13.5623 2.60349
15.6 7.63544366752843 13.5624 3.39972
16 7.54983443527075 13.5626 3.77786
15.4 7.82943165242535 13.5627 1.46589
15 7.44983221287567 13.5632 2.5607
15.8 7.59605160593318 13.5633 1.84827
14.8 6.68580586017871 13.5636 3.4708
15.4 7.50333259292163 13.5644 1.54075
15 6.59545297913646 13.5646 1.39116
14.8 7.49666592559653 13.5656 2.73399
15.4 7.23187389270582 13.5658 3.91614
14.8 6.49615270756469 13.5671 1.92397
15.4 6.6558245169175 13.5673 3.7752
15.2 7.52994023880668 13.5674 0.577387
16 7.81024967590665 13.5677 3.94535
14.4 6.8044103344816 13.5681 0.453906
15.4 7.60263112349929 13.5687 0.206162
15.2 7.08519583356734 13.5687 3.91861
15.4 7.60263112349929 13.5688 3.36747
15.4 7.36885337077622 13.5693 1.53442
15 6.89202437604511 13.5695 3.84757
15.2 7.66159252375118 13.5698 3.67054
15.2 8.25832912882503 13.5701 2.59615
15.8 7.52994023880668 13.5716 3.99112
15.2 7.66159252375118 13.5719 3.93052
15.6 7.86129760281342 13.5721 0.777604
15.4 7.56967634711022 13.5725 3.33665
15 6.67083203206317 13.5732 2.60349
15.6 7.98749021908634 13.5733 1.45807
15.2 7.56306816047562 13.5734 3.29306
15 6.44204936336256 13.5734 3.42958
15.2 7.62889244910426 13.5742 3.84648
15.4 7.02139587261678 13.5742 3.974
15.6 8.20365772079747 13.5745 0.782872
15 7.48331477354788 13.5752 3.17693
15.4 7.60263112349929 13.5754 0.093225
15.6 7.73304597167248 13.5756 2.07079
15.2 7.94984276574072 13.5759 1.19553
15.2 7.15541752799933 13.5762 3.39832
16 7.87400787401181 13.5765 2.26637
16 7.74596669241483 13.5778 3.63158
14.8 6.68580586017871 13.578 3.25108
15.8 8.28854631404084 13.5781 2.34667
15.2 6.68580586017871 13.5781 3.24906
15.2 7.62889244910426 13.5783 2.07265
15.8 8.19756061276768 13.5784 3.3975
14.4 5.98331012066064 13.5791 3.94756
15.2 7.08519583356734 13.5795 1.8929
15 7.10633520177595 13.5796 1.47452
15.2 7.52994023880668 13.5801 2.95547
15.2 8.22800097228969 13.5802 0.970315
15.4 7.60263112349929 13.5803 3.65625
14.8 6.76017751246223 13.5813 1.6308
14.6 6.50384501660364 13.5816 3.55157
15.6 8.20365772079747 13.5819 0.943273
15.6 7.60263112349929 13.5822 3.35989
15.4 6.91375440697744 13.5825 2.20181
14.8 6.61059755241536 13.5831 1.68278
16 8 13.5832 2.44678
16 7.84219357067906 13.5833 2.41095
14.8 6.76017751246223 13.5844 2.27457
15.6 7.23187389270582 13.5848 0.568388
15.6 6.94982014155762 13.585 3.75017
14.8 6.26099033699941 13.5853 2.23799
14.6 6.6558245169175 13.5855 3.81116
15.2 7.29383301152419 13.5866 2.56422
15.2 6.61059755241536 13.5866 3.15922
16.2 7.69415362466854 13.5867 2.65383
16.2 8.5848704125339 13.5871 1.06136
15.6 7.50333259292163 13.5875 0.799783
15.6 7.23187389270582 13.5883 2.60958
15.6 7.53657747256671 13.5884 3.73686
15.8 8.07465169527454 13.5888 2.72549
15.8 7.42967024840268 13.5889 2.8392
15.4 7.36885337077622 13.5889 2.23195
15.4 7.82943165242535 13.5899 2.07457
15.2 7.25947656515262 13.59 2.47817
15.6 6.91375440697744 13.5901 2.01129
15 6.51920240520265 13.5904 3.81714
14.8 7.52994023880668 13.5908 3.26881
15.4 6.6558245169175 13.5916 1.90091
16 7.34846922834954 13.5917 3.72163
15.4 6.94982014155762 13.5925 3.7893
15.4 6.91375440697744 13.5931 2.12884
16 7.87400787401181 13.5951 2.19208
14.6 6.54217089351845 13.5952 3.50453
15.4 7.63544366752843 13.5958 3.92022
14.8 6.61059755241536 13.5969 1.40967
16 7.81024967590665 13.5974 2.25892
15 6.67083203206317 13.5983 2.92765
15.8 7.52994023880668 13.5989 1.50094
16.2 8.52642949891688 13.6003 2.48615
14.4 7.09224929059886 13.6005 1.7631
15.4 7.23187389270582 13.6005 0.126927
16.4 7.79743547584717 13.6007 0.913197
15.2 7.85493475466219 13.6011 3.54857
15.6 7.23187389270582 13.6015 3.21692
15.4 7.23187389270582 13.6023 3.88154
15.4 7.89303490426845 13.6024 3.96462
15.2 7.15541752799933 13.6027 2.8235
15.2 7.12039324756716 13.6028 2.13964
15 6.67083203206317 13.603 3.75017
14.8 6.97853852894716 13.6034 3.9595
15.2 7.29383301152419 13.6034 3.9286
16 8.18535277187245 13.6049 1.84846
15.8 7.85493475466219 13.6052 3.64092
15.8 7.52994023880668 13.6054 0.759645
15 6.44204936336256 13.6054 3.43076
15.6 7.86129760281342 13.6055 0.397394
15.8 8.22800097228969 13.6061 3.52033
16 7.87400787401181 13.6062 3.93476
14.8 6.83373982530796 13.6067 2.06086
15.8 7.56306816047562 13.6067 3.63422
15.2 7.25947656515262 13.6076 0.498937
15.6 7.4027022093287 13.6083 3.68019
15.6 7.92464510246358 13.6087 3.96158
15.4 7.92464510246358 13.6089 1.05167
15.2 8.25832912882503 13.6089 3.7217
14.8 7.15541752799933 13.6101 1.35866
15 7.44983221287567 13.6101 2.11388
15.6 7.86129760281342 13.6104 3.1058
15.4 6.84105255059483 13.6105 3.80264
15 7.17635004720366 13.6111 1.60655
15.6 7.50333259292163 13.6114 0.100759
15 6.96419413859206 13.6115 3.35137
15.6 7.86129760281342 13.612 3.37677
15.2 6.57267069006199 13.6123 1.5936
15 6.89202437604511 13.6123 2.2307
15.4 6.91375440697744 13.6123 3.94137
14.6 6.8044103344816 13.613 3.82027
14.8 6.57267069006199 13.6134 3.69372
15 6.78232998312527 13.6136 2.23732
15.2 9.09395403551173 13.6139 3.44595
15.2 7.46324326281812 13.6143 3.7642
15.6 7.50333259292163 13.6145 1.49171
15.2 7.94984276574072 13.6152 3.96088
15.6 7.82943165242535 13.6154 1.24681
[truncated: 70,890,838 more chars]
